# Supplementary material for: Single-cell analysis identifies conserved features of immune dysfunction in simulated microgravity and spaceflight
Source: Nat Commun. 2024 Jun 11;15:4795. doi: 10.1038/s41467-023-42013-y (PMC11166937; doi:10.1038/s41467-023-42013-y)
Supplement: Supplementary file 4 — Supplementary Data 1 [file 41467_2023_42013_MOESM4_ESM.csv]

	p_val	avg_log2FC	pct.1	pct.2	p_val_adj			DEGs were calculated by the MAST method in Seurat findmarker() function; a likelihood ratio test (LRT), which is two-tailed, was utilized to determine p-value. Adjustments for multiple comparisons were made using the Bonferroni correction.
MMP9	5.06E-304	1.370507866	0.205	0.095	1.24E-299
THBS1	3.82E-178	1.245750135	0.217	0.128	9.35E-174
CCL2	1.02E-222	1.184282079	0.178	0.059	2.50E-218
FTH1	2.66E-125	0.991267993	0.994	0.983	6.52E-121
S100A9	3.65E-98	0.745911295	0.222	0.139	8.94E-94
FTL	1.87E-171	0.561238446	0.998	0.991	4.58E-167
S100A8	4.11E-53	0.520580299	0.19	0.125	1.01E-48
SOD2	1.81E-124	0.498756419	0.353	0.315	4.42E-120
MS4A7	8.22E-135	0.493718488	0.185	0.121	2.01E-130
C15ORF48	8.94E-197	0.479348574	0.137	0.043	2.19E-192
Mycobacterium canettii (taxid 78331)	0	0.459008592	0.388	0.182	0
CYP27A1	3.86E-140	0.454426862	0.169	0.092	9.46E-136
CXCL8	4.31E-143	0.449788473	0.069	0.011	1.05E-138
root (taxid 1)	1.93E-275	0.441234872	0.434	0.26	4.73E-271
CYP1B1	1.22E-77	0.437490107	0.17	0.116	2.99E-73
CYBB	6.66E-71	0.428303773	0.227	0.179	1.63E-66
TMEM176B	6.72E-119	0.420911662	0.159	0.09	1.65E-114
PLA2G7	2.93E-165	0.419662634	0.169	0.098	7.17E-161
SLC7A11	4.34E-216	0.406667176	0.131	0.036	1.06E-211
NFKBIA	8.09E-209	0.405207144	0.534	0.44	1.98E-204
FCN1	1.51E-45	0.389016721	0.194	0.137	3.69E-41
TALDO1	2.95E-145	0.3563693	0.419	0.392	7.22E-141
ANXA5	1.71E-80	0.338503748	0.357	0.303	4.18E-76
S100A12	1.39E-162	0.328040922	0.114	0.039	3.40E-158
TXN	4.88E-101	0.321758656	0.361	0.303	1.20E-96
CALR	2.61E-115	0.319825402	0.63	0.538	6.38E-111
SERF2	2.90E-208	0.292657967	0.967	0.926	7.10E-204
CCL8	1.57E-65	0.292073613	0.034	0.006	3.85E-61
HSP90AB1	9.05E-183	0.28115	0.826	0.716	2.22E-178
TMEM176A	1.94E-136	0.277796067	0.133	0.058	4.75E-132
MARCKS	9.01E-26	0.277791492	0.193	0.159	2.21E-21
KYNU	3.34E-78	0.275923861	0.158	0.107	8.17E-74
MRC1	1.32E-92	0.274465081	0.135	0.076	3.24E-88
IFI6	5.41E-40	0.26240455	0.33	0.293	1.33E-35
RPL38	1.07E-122	0.257038145	0.887	0.827	2.62E-118
FCER1G	1.51E-25	0.255050576	0.306	0.262	3.71E-21
CCL4	5.34E-30	0.254906241	0.237	0.206	1.31E-25
HSP90AA1	1.31E-127	0.253098265	0.821	0.76	3.20E-123
IER3	2.58E-92	0.252705285	0.14	0.091	6.32E-88
TGFBI	9.00E-34	0.252185934	0.168	0.133	2.20E-29
HINT1	1.78E-124	0.251685768	0.864	0.793	4.35E-120
ATP5F1E	1.13E-161	0.250697112	0.935	0.878	2.78E-157
ANXA2	8.00E-66	0.248837429	0.364	0.346	1.96E-61
MPEG1	4.62E-86	0.247664252	0.169	0.125	1.13E-81
RGL1	7.83E-75	0.245016925	0.162	0.108	1.92E-70
FUCA1	5.97E-24	0.242620753	0.202	0.166	1.46E-19
HSPA5	2.73E-106	0.242414333	0.461	0.389	6.69E-102
HSPB1	7.28E-155	0.24192268	0.403	0.29	1.78E-150
MAFB	8.43E-41	0.241803706	0.162	0.12	2.07E-36
IL1B	3.40E-121	0.241156603	0.061	0.01	8.32E-117
HNRNPC	1.00E-163	0.238071602	0.714	0.601	2.45E-159
GAPT	4.73E-86	0.235409247	0.165	0.106	1.16E-81
LYZ	5.81E-39	0.233799442	0.25	0.184	1.42E-34
S100A11	6.45E-26	0.230993562	0.633	0.605	1.58E-21
COX7C	1.83E-128	0.225063549	0.869	0.806	4.48E-124
RPS21	3.77E-59	0.214273133	0.96	0.947	9.24E-55
HSP90B1	1.00E-88	0.213477221	0.649	0.592	2.45E-84
PLIN2	4.68E-121	0.213118249	0.247	0.178	1.15E-116
RPS28	2.24E-81	0.212880774	0.993	0.991	5.49E-77
PGD	2.13E-98	0.210436064	0.255	0.213	5.21E-94
PRDX1	1.23E-57	0.20668018	0.41	0.377	3.02E-53
GLUL	7.71E-33	0.205081463	0.254	0.218	1.89E-28
PPDPF	1.79E-106	0.204185391	0.832	0.756	4.39E-102
CSTB	5.45E-64	0.202155492	0.501	0.444	1.33E-59
RPS24	5.63E-77	0.200287097	0.987	0.982	1.38E-72
LACC1	7.50E-93	0.19835295	0.147	0.092	1.84E-88
SPI1	4.56E-31	0.196449345	0.221	0.184	1.12E-26
OST4	5.68E-117	0.194251302	0.755	0.675	1.39E-112
SQSTM1	4.37E-98	0.192320115	0.594	0.566	1.07E-93
RPL39	3.75E-31	0.187101243	0.985	0.98	9.17E-27
AIF1	7.26E-16	0.183907946	0.237	0.201	1.78E-11
TMA7	5.30E-99	0.182635774	0.87	0.809	1.30E-94
RNASEK	2.19E-70	0.182353585	0.824	0.785	5.37E-66
TUBA1C	5.33E-109	0.181102944	0.206	0.16	1.31E-104
LYN	1.57E-47	0.180980888	0.279	0.267	3.84E-43
SDCBP	1.11E-64	0.179971631	0.379	0.353	2.72E-60
CTSB	1.35E-25	0.179524678	0.323	0.287	3.30E-21
HSPA1A	3.25E-88	0.178772777	0.251	0.188	7.95E-84
CCL3	2.97E-43	0.178476587	0.074	0.039	7.28E-39
IRAK3	1.14E-76	0.177880743	0.146	0.096	2.78E-72
TMBIM6	1.05E-81	0.176929588	0.733	0.665	2.57E-77
PTGES3	3.76E-104	0.176762841	0.632	0.556	9.21E-100
HSPA8	1.01E-90	0.175497666	0.907	0.85	2.48E-86
RPL36	2.93E-44	0.174887476	0.967	0.958	7.16E-40
LILRB1	6.54E-96	0.174816549	0.18	0.121	1.60E-91
AL138963.4	1.08E-51	0.174071707	0.251	0.217	2.65E-47
CSF1R	5.40E-48	0.173948278	0.158	0.115	1.32E-43
HCK	5.86E-61	0.171551296	0.17	0.128	1.43E-56
HIST1H4C	1.65E-76	0.170743602	0.525	0.458	4.04E-72
PTAFR	4.46E-97	0.169255369	0.135	0.074	1.09E-92
PKM	5.60E-45	0.168423694	0.508	0.51	1.37E-40
DMXL2	3.59E-29	0.16824725	0.173	0.134	8.79E-25
CD68	2.95E-24	0.165223169	0.182	0.146	7.23E-20
BIRC3	6.69E-56	0.164656408	0.351	0.27	1.64E-51
EPB41L3	8.10E-33	0.162625084	0.172	0.131	1.98E-28
LST1	4.01E-22	0.159782844	0.204	0.163	9.82E-18
SERP1	1.72E-70	0.159620198	0.715	0.643	4.22E-66
FPR3	4.56E-35	0.158861518	0.147	0.112	1.12E-30
DYNLL1	2.05E-60	0.158794903	0.473	0.415	5.02E-56
CCL24	2.48E-08	0.158723215	0.03	0.02	0.000607812
DNAJA1	4.04E-81	0.158501892	0.43	0.348	9.89E-77
TMEM138	1.37E-107	0.158329345	0.171	0.103	3.35E-103
RPS27L	1.15E-67	0.156972267	0.513	0.448	2.81E-63
RPS26	3.29E-45	0.155059786	0.987	0.979	8.07E-41
SOD1	5.05E-67	0.154238984	0.635	0.579	1.24E-62
ATOX1	8.91E-47	0.15289958	0.284	0.25	2.18E-42
IL2RG	3.23E-43	0.152344911	0.743	0.708	7.90E-39
HSPH1	1.68E-101	0.151126492	0.231	0.138	4.10E-97
ITGB2	1.65E-48	0.149729392	0.54	0.542	4.03E-44
LAMP1	2.47E-68	0.149569055	0.395	0.353	6.06E-64
TXNRD1	1.22E-65	0.149557854	0.231	0.177	2.99E-61
POLR2L	5.95E-64	0.148536248	0.465	0.391	1.46E-59
IGSF6	6.33E-35	0.145808166	0.151	0.105	1.55E-30
RSRP1	3.12E-63	0.144402354	0.625	0.583	7.65E-59
CD14	3.71E-14	0.144399556	0.153	0.124	9.08E-10
TOMM7	2.27E-45	0.144077935	0.843	0.82	5.55E-41
HIST1H2AC	2.69E-90	0.142235872	0.177	0.104	6.58E-86
DAPK1	1.03E-24	0.142055315	0.163	0.128	2.53E-20
LUCAT1	1.11E-104	0.141770268	0.099	0.038	2.73E-100
CYB561A3	9.21E-79	0.141462368	0.196	0.142	2.26E-74
SELL	1.33E-32	0.140770834	0.498	0.489	3.25E-28
IGKV1-5	0.119914768	0.138604445	0.009	0.01	1
IFNGR1	7.03E-78	0.137328468	0.28	0.247	1.72E-73
H1FX	5.68E-27	0.135369246	0.473	0.427	1.39E-22
PDE4DIP	4.28E-51	0.135258513	0.291	0.266	1.05E-46
RPL36AL	3.46E-37	0.134667344	0.907	0.89	8.48E-33
RPL41	5.47E-45	0.134563272	0.997	0.996	1.34E-40
RPS29	1.59E-29	0.133465752	0.911	0.89	3.89E-25
IL4I1	1.38E-84	0.13283797	0.099	0.043	3.38E-80
GSTP1	1.66E-22	0.132329488	0.595	0.571	4.07E-18
NPC2	1.66E-16	0.132263156	0.354	0.332	4.06E-12
SERPINB2	1.35E-25	0.132099412	0.045	0.027	3.32E-21
AHRR	1.28E-47	0.13199954	0.133	0.083	3.13E-43
ATG7	2.19E-43	0.131893014	0.233	0.212	5.36E-39
UBL5	1.88E-56	0.131877723	0.645	0.597	4.60E-52
GSN	2.42E-32	0.131815919	0.172	0.144	5.94E-28
AP1S2	2.55E-60	0.131707907	0.265	0.228	6.24E-56
PEA15	8.40E-60	0.130719549	0.181	0.134	2.06E-55
CLEC4A	9.77E-83	0.130373659	0.116	0.064	2.39E-78
LILRB4	4.62E-66	0.128039599	0.107	0.06	1.13E-61
COX6B1	4.89E-53	0.127800218	0.711	0.662	1.20E-48
DOCK4	6.85E-19	0.127129347	0.15	0.114	1.68E-14
PTMA	1.44E-59	0.127065191	0.996	0.995	3.53E-55
COMMD6	7.10E-42	0.126364097	0.767	0.723	1.74E-37
ADAMDEC1	3.64E-89	0.125126126	0.079	0.029	8.92E-85
CANX	3.81E-45	0.12499089	0.439	0.407	9.34E-41
RPL31	2.17E-28	0.124717636	0.873	0.866	5.32E-24
PILRA	1.98E-26	0.123940484	0.157	0.118	4.85E-22
SMIM25	3.85E-55	0.123848732	0.099	0.057	9.42E-51
HLA-DRA	3.52E-14	0.123412562	0.329	0.286	8.62E-10
EIF4G2	3.24E-62	0.123289507	0.557	0.525	7.94E-58
FNDC3B	2.13E-39	0.122537289	0.191	0.155	5.21E-35
NCF1	8.48E-21	0.121888148	0.326	0.32	2.08E-16
RPL37A	2.11E-27	0.120281433	0.933	0.917	5.18E-23
HNMT	6.70E-40	0.119983354	0.139	0.098	1.64E-35
PLSCR1	2.79E-53	0.119536328	0.21	0.175	6.83E-49
H3F3B	1.38E-37	0.11843015	0.922	0.894	3.38E-33
FKBP4	2.45E-65	0.118125215	0.247	0.17	6.01E-61
SERPINA1	5.39E-73	0.117370698	0.117	0.057	1.32E-68
RPL37	4.05E-10	0.114916096	0.972	0.972	9.92E-06
ANPEP	3.94E-26	0.114769133	0.148	0.11	9.65E-22
IFNGR2	1.22E-38	0.114766546	0.23	0.188	2.99E-34
HLA-DRB1	5.29E-07	0.114595173	0.371	0.344	0.012949538
PDIA3	2.82E-46	0.113986663	0.558	0.539	6.90E-42
TMEM258	4.53E-49	0.113355273	0.544	0.497	1.11E-44
LTA4H	1.21E-29	0.113281462	0.353	0.315	2.95E-25
TYROBP	3.42E-55	0.113089139	0.424	0.341	8.37E-51
RPL7	1.75E-18	0.111743917	0.891	0.87	4.28E-14
MT1X	1.29E-26	0.111286036	0.143	0.119	3.16E-22
ATP5MF	5.44E-41	0.111199822	0.491	0.435	1.33E-36
CTSZ	1.30E-19	0.110478838	0.252	0.245	3.18E-15
PTPN12	8.38E-46	0.110270736	0.216	0.183	2.05E-41
CAPG	3.94E-16	0.110196924	0.202	0.175	9.65E-12
HSPD1	2.33E-40	0.110044485	0.378	0.316	5.72E-36
SLCO2B1	9.71E-50	0.109090069	0.098	0.055	2.38E-45
GNG5	3.12E-45	0.108904719	0.541	0.524	7.64E-41
ACTR3	2.00E-54	0.108514623	0.552	0.543	4.89E-50
C3	7.03E-84	0.108425934	0.069	0.022	1.72E-79
DUSP6	2.51E-50	0.10702049	0.099	0.055	6.14E-46
RHOU	2.07E-80	0.106955199	0.088	0.039	5.08E-76
Naumovozyma dairenensis CBS 421 (taxid 1071378)	4.09E-67	0.106902571	0.194	0.128	1.00E-62
CREG1	1.65E-29	0.106804398	0.17	0.131	4.03E-25
PAK2	3.48E-36	0.106217052	0.514	0.464	8.52E-32
NCF2	1.25E-25	0.104428779	0.137	0.109	3.05E-21
PFN1	2.50E-16	0.104342143	0.982	0.978	6.12E-12
RPS25	7.28E-14	0.104091181	0.985	0.978	1.78E-09
RPS27	4.00E-05	0.103289624	0.987	0.984	0.980720336
TNS3	1.02E-31	0.102600252	0.132	0.089	2.50E-27
RPLP2	2.32E-09	0.102053528	0.986	0.985	5.68E-05
PPT1	5.30E-35	0.101857681	0.303	0.275	1.30E-30
RPL35A	3.21E-08	0.101781462	0.977	0.977	0.000785518
RPL22	1.03E-12	0.101743635	0.945	0.933	2.53E-08
UQCRB	1.56E-25	0.101453038	0.752	0.716	3.81E-21
APLP2	1.96E-21	0.101260626	0.27	0.239	4.81E-17
LCP1	7.54E-19	0.101197204	0.711	0.673	1.85E-14
G3BP1	2.37E-38	0.101094282	0.399	0.342	5.80E-34
NINJ1	5.52E-55	0.100849111	0.24	0.233	1.35E-50
LTB	1.02E-21	0.100847707	0.686	0.63	2.49E-17
HNRNPU	6.46E-29	0.100562438	0.702	0.658	1.58E-24
BEST1	2.13E-29	0.100060168	0.128	0.109	5.22E-25
TIMP1	2.32E-26	0.099976032	0.308	0.303	5.67E-22
UQCR10	4.22E-36	0.099653786	0.554	0.517	1.03E-31
RELB	2.45E-46	0.099362978	0.227	0.16	5.99E-42
PIK3AP1	2.09E-37	0.099282191	0.214	0.185	5.11E-33
VIM	2.75E-21	0.099219016	0.828	0.785	6.75E-17
LILRB2	4.00E-23	0.098627117	0.138	0.109	9.79E-19
TRAF3	2.13E-36	0.09835116	0.243	0.198	5.22E-32
PDIA6	3.11E-30	0.096841274	0.34	0.295	7.62E-26
PDK4	5.03E-35	0.096720161	0.108	0.071	1.23E-30
CALM1	1.05E-29	0.09640846	0.891	0.853	2.58E-25
BRI3	2.00E-17	0.096371559	0.43	0.409	4.91E-13
ATP6V0B	4.69E-33	0.096251121	0.364	0.35	1.15E-28
MARCKSL1	1.09E-28	0.09609367	0.26	0.208	2.67E-24
NDUFB2	1.91E-32	0.095984615	0.498	0.457	4.68E-28
PDXK	2.00E-40	0.095494403	0.197	0.149	4.91E-36
ARHGDIB	3.90E-25	0.095224476	0.943	0.92	9.55E-21
PLAUR	3.59E-47	0.094862764	0.078	0.041	8.79E-43
TKT	9.52E-34	0.094737747	0.406	0.374	2.33E-29
ATP6V0C	1.85E-22	0.094169187	0.581	0.561	4.54E-18
NFKB1	1.70E-30	0.093696746	0.336	0.299	4.16E-26
IL18BP	4.10E-31	0.093645207	0.11	0.078	1.00E-26
ACADVL	6.44E-43	0.093306057	0.367	0.338	1.58E-38
PSMA6	5.21E-69	0.093226631	0.414	0.412	1.28E-64
IGHV3-48	0.017917639	0.093180134	0.005	0.003	1
SLAMF8	3.11E-53	0.093124067	0.096	0.05	7.62E-49
HSPE1	7.27E-32	0.092602478	0.388	0.339	1.78E-27
HIST1H1C	1.48E-30	0.09235869	0.223	0.179	3.62E-26
SAMSN1	4.71E-38	0.092167391	0.301	0.302	1.15E-33
RPL34	0.019925663	0.091870199	0.982	0.982	1
JAK1	6.07E-19	0.091734996	0.798	0.773	1.49E-14
RHOA	2.78E-19	0.09058057	0.77	0.748	6.82E-15
IL7R	5.92E-07	0.090017431	0.595	0.563	0.014506341
SEMA4A	3.52E-87	0.089932595	0.077	0.027	8.63E-83
C5AR1	3.52E-28	0.08945289	0.105	0.072	8.61E-24
RPS15A	0.010762139	0.089356686	0.981	0.98	1
PHPT1	5.31E-26	0.089259911	0.249	0.207	1.30E-21
ACSL1	1.53E-36	0.088524368	0.087	0.06	3.74E-32
MCTP1	2.06E-22	0.08814796	0.128	0.098	5.05E-18
CEBPB	7.46E-23	0.087992501	0.292	0.247	1.83E-18
CHORDC1	8.26E-39	0.087389704	0.223	0.167	2.02E-34
SDF2L1	9.55E-28	0.087057774	0.26	0.222	2.34E-23
NFKB2	1.10E-33	0.086975242	0.246	0.186	2.70E-29
RHOQ	6.37E-31	0.086781342	0.176	0.14	1.56E-26
HMGN1	8.91E-25	0.086454626	0.542	0.507	2.18E-20
DAD1	2.02E-37	0.085980676	0.525	0.494	4.94E-33
SLC3A2	8.35E-34	0.085949815	0.345	0.309	2.04E-29
YWHAZ	3.50E-20	0.085633484	0.812	0.776	8.57E-16
CISD2	1.26E-41	0.085468746	0.206	0.16	3.08E-37
ADI1	1.93E-34	0.08535143	0.257	0.219	4.73E-30
UQCR11	5.74E-23	0.085176594	0.683	0.652	1.41E-18
BLVRB	3.12E-12	0.084629076	0.222	0.194	7.65E-08
RPS10	2.97E-59	0.084516911	0.13	0.076	7.27E-55
ST3GAL1	2.61E-34	0.084438862	0.28	0.257	6.39E-30
CCDC88A	4.11E-22	0.084216463	0.169	0.141	1.01E-17
C1ORF122	1.22E-44	0.084207137	0.189	0.166	2.99E-40
NDUFA3	1.05E-28	0.083955993	0.38	0.333	2.57E-24
KMO	1.84E-37	0.083430072	0.104	0.066	4.51E-33
S100A10	2.48E-12	0.082854182	0.705	0.685	6.07E-08
PIK3R5	5.08E-40	0.082609706	0.337	0.345	1.24E-35
PLEK	3.47E-13	0.082455946	0.349	0.331	8.51E-09
CD163	4.94E-08	0.082369739	0.111	0.093	0.001209307
RPL36A	3.15E-08	0.082356471	0.898	0.887	0.000770698
CRIM1	3.00E-36	0.082318384	0.068	0.039	7.36E-32
RPS17	5.20E-19	0.08219638	0.716	0.683	1.27E-14
TOMM6	8.99E-29	0.082157304	0.519	0.491	2.20E-24
CDKN1A	2.46E-31	0.08208989	0.075	0.047	6.02E-27
COX5B	5.43E-24	0.081924084	0.632	0.608	1.33E-19
ARPC1B	1.15E-12	0.081920263	0.666	0.657	2.80E-08
STIP1	6.51E-32	0.081797097	0.237	0.186	1.59E-27
DDX17	8.17E-19	0.081564361	0.629	0.598	2.00E-14
TUBA1B	7.21E-17	0.081261616	0.455	0.446	1.77E-12
MMP7	0.000340529	0.080963838	0.002	0	1
UQCRH	1.02E-22	0.080857575	0.527	0.491	2.50E-18
CNPY3	2.26E-27	0.08076975	0.36	0.317	5.54E-23
CXCL1	6.11E-25	0.0806906	0.012	0.002	1.50E-20
BID	5.23E-36	0.080397211	0.192	0.163	1.28E-31
ATP6V0E1	8.22E-33	0.080387	0.58	0.566	2.01E-28
SIRPA	4.53E-27	0.080381352	0.123	0.086	1.11E-22
ATP6V1B2	4.39E-21	0.080351216	0.236	0.208	1.07E-16
TLN1	7.21E-26	0.080168477	0.49	0.484	1.76E-21
MX1	1.78E-19	0.08008412	0.262	0.259	4.36E-15
EIF4A2	3.33E-33	0.07898512	0.571	0.561	8.16E-29
LGALS1	2.79E-08	0.078859558	0.28	0.268	0.000682981
SNX3	1.92E-31	0.078609531	0.499	0.473	4.70E-27
HNRNPA2B1	1.07E-17	0.078147179	0.832	0.81	2.63E-13
CAB39	2.32E-26	0.077854125	0.315	0.285	5.68E-22
RNF144B	1.17E-27	0.077661194	0.085	0.056	2.86E-23
ATP5MD	9.66E-25	0.077543065	0.465	0.43	2.36E-20
RASSF4	1.97E-29	0.077328978	0.127	0.091	4.83E-25
YWHAE	7.85E-26	0.076941906	0.327	0.286	1.92E-21
SH3BGRL3	0.000270264	0.076643145	0.932	0.922	1
COX7B	3.37E-24	0.076536923	0.42	0.383	8.25E-20
FOS	1.83E-38	0.076478629	0.074	0.038	4.49E-34
OLR1	1.81E-34	0.076138336	0.061	0.032	4.42E-30
NME2	3.20E-15	0.07590999	0.589	0.557	7.83E-11
GPX4	3.84E-16	0.075608277	0.679	0.686	9.40E-12
HSPA1B	1.47E-40	0.075553007	0.114	0.069	3.59E-36
ENG	7.00E-21	0.075512128	0.183	0.164	1.71E-16
RPS15	2.73E-06	0.075222964	0.991	0.99	0.066893304
YWHAB	1.16E-17	0.075197562	0.788	0.753	2.84E-13
BCAP31	5.62E-22	0.074315625	0.445	0.406	1.38E-17
DDT	1.49E-33	0.07408326	0.19	0.145	3.66E-29
RRAS	8.91E-37	0.074074173	0.148	0.102	2.18E-32
C4ORF48	1.28E-18	0.073788276	0.265	0.223	3.12E-14
SLC9A9	1.30E-19	0.07365555	0.228	0.208	3.20E-15
TPP1	1.27E-21	0.073501729	0.29	0.254	3.11E-17
STAC	8.15E-49	0.073412671	0.046	0.016	1.99E-44
LHFPL2	2.66E-27	0.07337232	0.089	0.059	6.51E-23
SKAP2	7.49E-21	0.073251454	0.219	0.186	1.83E-16
XPO1	1.83E-25	0.072994063	0.258	0.218	4.48E-21
NCOA4	9.94E-38	0.072728434	0.361	0.358	2.43E-33
NFE2L2	1.19E-21	0.072718109	0.345	0.318	2.91E-17
NDUFA1	1.11E-23	0.072237074	0.503	0.475	2.71E-19
BANF1	5.42E-22	0.072213867	0.375	0.335	1.33E-17
MT2A	5.52E-05	0.071989745	0.286	0.272	1
LIMS1	4.11E-20	0.071405627	0.312	0.292	1.01E-15
ARL6IP5	2.38E-18	0.07109214	0.627	0.61	5.83E-14
HS3ST1	4.66E-43	0.071081701	0.07	0.035	1.14E-38
SPCS3	1.98E-23	0.07093343	0.314	0.28	4.84E-19
LINC00861	2.09E-15	0.070606781	0.638	0.641	5.11E-11
ADAM10	5.52E-27	0.070606257	0.343	0.326	1.35E-22
S100A6	2.24E-12	0.07050855	0.813	0.78	5.49E-08
MIF	2.63E-14	0.07043848	0.758	0.732	6.44E-10
ATP5MG	1.32E-13	0.070035222	0.817	0.792	3.24E-09
UBE2D1	2.89E-28	0.069954821	0.184	0.15	7.08E-24
CCT5	2.01E-24	0.069932898	0.33	0.293	4.91E-20
CD44	1.95E-08	0.069925571	0.716	0.695	0.00047752
FSIP1	3.05E-38	0.069921239	0.06	0.031	7.47E-34
INSIG1	9.80E-26	0.069907247	0.197	0.176	2.40E-21
C1QC	1.41E-12	0.069870764	0.027	0.016	3.45E-08
HNRNPH3	6.44E-24	0.069529767	0.39	0.358	1.58E-19
PTPRE	1.00E-17	0.069274489	0.229	0.214	2.45E-13
MSC-AS1	2.27E-42	0.069243778	0.064	0.03	5.56E-38
DBI	1.60E-21	0.069156798	0.457	0.433	3.91E-17
MT1G	3.82E-32	0.068847941	0.012	0.001	9.36E-28
SEC62	1.60E-17	0.068719742	0.496	0.47	3.92E-13
SON	5.41E-14	0.068707017	0.727	0.701	1.33E-09
CSF2RA	2.84E-21	0.068252337	0.102	0.071	6.95E-17
RAB13	5.65E-32	0.068035407	0.085	0.053	1.38E-27
GSR	3.73E-28	0.067929233	0.151	0.118	9.13E-24
PAPOLA	1.43E-20	0.067913742	0.406	0.373	3.51E-16
CD48	2.12E-14	0.067657294	0.651	0.633	5.19E-10
CACYBP	2.32E-23	0.067592213	0.314	0.278	5.69E-19
RBM47	5.12E-10	0.067280757	0.159	0.132	1.25E-05
RPS20	1.45E-11	0.067150849	0.828	0.798	3.56E-07
TLR2	2.55E-19	0.067075458	0.102	0.072	6.24E-15
ATP13A3	4.15E-26	0.06687631	0.159	0.129	1.02E-21
SLC39A8	1.06E-24	0.066808395	0.108	0.091	2.59E-20
NOP10	4.47E-19	0.066806818	0.418	0.384	1.10E-14
TIMP2	1.08E-14	0.066770452	0.149	0.117	2.66E-10
QKI	1.09E-08	0.066505811	0.333	0.306	0.000267286
RAC1	3.30E-38	0.066447729	0.528	0.556	8.08E-34
NDUFB3	8.60E-19	0.066363526	0.313	0.269	2.11E-14
RPL35	3.24E-09	0.066103323	0.967	0.958	7.92E-05
CLEC5A	3.50E-34	0.066067498	0.052	0.026	8.57E-30
DNAJB6	7.36E-23	0.066044678	0.339	0.308	1.80E-18
RPS13	0.001632292	0.066017659	0.989	0.987	1
HSBP1	9.99E-25	0.066016351	0.266	0.244	2.45E-20
MLEC	7.13E-19	0.065935956	0.279	0.241	1.75E-14
TFEC	4.81E-15	0.065867667	0.126	0.098	1.18E-10
SGPL1	2.50E-32	0.065844233	0.112	0.077	6.11E-28
SKP1	1.37E-13	0.065833305	0.723	0.693	3.35E-09
FERMT3	7.43E-40	0.065755268	0.327	0.325	1.82E-35
RAPGEF1	3.71E-35	0.065620936	0.318	0.318	9.08E-31
LMNA	6.25E-11	0.065454571	0.141	0.116	1.53E-06
CTSS	3.82E-09	0.065273418	0.377	0.366	9.36E-05
PPIB	1.76E-12	0.065064606	0.674	0.66	4.30E-08
ATXN1	3.28E-22	0.065057757	0.31	0.307	8.03E-18
AC025048.4	2.19E-104	0.064958046	0.041	0.004	5.38E-100
ELOB	1.19E-16	0.064856214	0.632	0.614	2.90E-12
SET	5.65E-12	0.064831567	0.66	0.633	1.38E-07
YBX1	6.72E-11	0.064790261	0.832	0.818	1.65E-06
H1F0	6.56E-11	0.064636122	0.09	0.075	1.61E-06
PDIA4	2.49E-21	0.064598708	0.236	0.201	6.10E-17
CALM2	3.47E-13	0.064490135	0.738	0.706	8.51E-09
MRPL52	4.40E-22	0.064381746	0.277	0.241	1.08E-17
BST2	7.83E-14	0.064141803	0.42	0.403	1.92E-09
CCT3	4.48E-18	0.064123326	0.358	0.321	1.10E-13
SNX2	2.84E-19	0.064027952	0.327	0.309	6.94E-15
CXCL5	8.73E-17	0.063645932	0.008	0.001	2.14E-12
CTSH	8.08E-10	0.063474193	0.198	0.184	1.98E-05
ARPC5	1.19E-29	0.063174048	0.55	0.56	2.92E-25
SEC61G	1.10E-23	0.063089645	0.396	0.373	2.68E-19
DAB2	1.18E-19	0.063025897	0.123	0.088	2.89E-15
CHST11	4.85E-18	0.06199217	0.34	0.34	1.19E-13
COX6A1	1.29E-14	0.061964919	0.678	0.657	3.15E-10
SDC2	4.87E-26	0.061847564	0.063	0.035	1.19E-21
CLTC	5.23E-27	0.061798738	0.33	0.317	1.28E-22
UBB	3.93E-11	0.061559763	0.685	0.665	9.61E-07
ATP6AP2	1.76E-21	0.06149193	0.366	0.357	4.30E-17
FAU	0.000594765	0.06121262	0.991	0.989	1
CCR5AS	3.72E-32	0.060915752	0.072	0.042	9.10E-28
ABCC1	1.79E-22	0.060825033	0.204	0.178	4.37E-18
SLC2A6	6.05E-37	0.060684246	0.075	0.042	1.48E-32
IFNAR1	2.69E-23	0.060602751	0.235	0.205	6.59E-19
RCBTB2	1.01E-08	0.060305677	0.205	0.181	0.00024683
ALDH1A2	1.49E-60	0.06002556	0.035	0.007	3.64E-56
PLEKHB2	1.21E-18	0.059928756	0.241	0.213	2.96E-14
COX7A2	3.79E-17	0.05985121	0.534	0.513	9.28E-13
TMEM123	1.39E-09	0.059758988	0.55	0.526	3.39E-05
SEC22B	4.04E-28	0.059694174	0.223	0.198	9.90E-24
CFP	1.43E-18	0.059256499	0.1	0.072	3.51E-14
TNIP1	1.20E-16	0.059191741	0.346	0.32	2.95E-12
LNCAROD	1.11E-25	0.0591602	0.034	0.015	2.71E-21
SPCS2	6.87E-18	0.058937611	0.416	0.393	1.68E-13
MX2	1.79E-12	0.058725887	0.225	0.204	4.38E-08
RAB10	3.42E-20	0.058695076	0.352	0.332	8.38E-16
NDUFA13	1.85E-19	0.058552005	0.564	0.551	4.53E-15
CDK2AP2	4.13E-13	0.058484645	0.357	0.327	1.01E-08
RAB5IF	9.40E-15	0.058305368	0.331	0.3	2.30E-10
G6PD	6.20E-22	0.058133511	0.182	0.163	1.52E-17
PCBD1	3.46E-24	0.058067964	0.134	0.099	8.48E-20
TUBB4B	5.36E-15	0.057688781	0.258	0.225	1.31E-10
VASP	2.96E-28	0.057394676	0.295	0.283	7.25E-24
NPL	1.13E-13	0.057375182	0.134	0.104	2.77E-09
ATP5ME	4.06E-15	0.056991964	0.396	0.369	9.94E-11
CFDP1	4.34E-17	0.056938702	0.223	0.189	1.06E-12
TMOD3	4.13E-16	0.056911093	0.354	0.328	1.01E-11
ETV5	7.04E-71	0.056852368	0.044	0.01	1.72E-66
YWHAH	1.83E-13	0.056826538	0.251	0.227	4.47E-09
MAP3K8	1.52E-19	0.056806348	0.164	0.149	3.72E-15
LIPA	1.29E-20	0.056615686	0.22	0.223	3.15E-16
ITGAX	1.06E-15	0.056574058	0.098	0.073	2.59E-11
IL27RA	1.09E-15	0.056540861	0.256	0.226	2.67E-11
ICAM1	1.83E-23	0.0564889	0.089	0.06	4.49E-19
ITPR2	1.47E-09	0.056343921	0.324	0.317	3.61E-05
RTN1	1.87E-11	0.056181915	0.1	0.076	4.58E-07
UBA52	4.08E-07	0.056072481	0.977	0.972	0.009994828
TPM4	2.82E-16	0.056061944	0.231	0.216	6.90E-12
FBP1	4.34E-06	0.055939565	0.097	0.085	0.106262336
SEC61B	2.27E-18	0.055744198	0.514	0.51	5.57E-14
MFSD1	2.77E-19	0.055619525	0.193	0.176	6.79E-15
SPG21	1.27E-22	0.055604873	0.295	0.276	3.12E-18
COPS9	2.63E-13	0.055549602	0.339	0.303	6.45E-09
C3AR1	9.16E-24	0.055407394	0.084	0.055	2.24E-19
EMILIN2	6.08E-14	0.055147875	0.127	0.106	1.49E-09
ADAM9	1.87E-25	0.05512812	0.085	0.061	4.58E-21
PIR	1.55E-55	0.055038219	0.052	0.018	3.80E-51
FLNA	3.42E-08	0.055008787	0.476	0.464	0.000838641
TMED5	1.87E-14	0.05483816	0.283	0.251	4.58E-10
ID3	3.38E-08	0.054805196	0.225	0.209	0.000827345
YWHAG	5.59E-21	0.054785152	0.182	0.155	1.37E-16
SNRPN	9.87E-20	0.054748067	0.17	0.135	2.42E-15
CXCL16	9.57E-19	0.05444128	0.091	0.062	2.34E-14
ARHGAP18	6.08E-10	0.054391772	0.155	0.129	1.49E-05
Streptomyces lunaelactis (taxid 1535768)	5.04E-20	0.054384291	0.13	0.098	1.24E-15
BAX	6.23E-19	0.054227482	0.417	0.408	1.53E-14
MOB1A	2.25E-15	0.054138588	0.383	0.365	5.50E-11
COMT	1.06E-32	0.053810764	0.245	0.237	2.59E-28
GNA12	1.22E-20	0.053627169	0.132	0.107	2.98E-16
NAMPT	2.25E-19	0.053494314	0.123	0.097	5.50E-15
WTAP	3.07E-22	0.053353676	0.377	0.366	7.51E-18
ETS2	1.25E-25	0.053347085	0.098	0.074	3.06E-21
TNFAIP6	6.55E-52	0.053328439	0.025	0.004	1.60E-47
AHSA1	7.20E-17	0.05324672	0.213	0.179	1.76E-12
ATP6V1C1	4.81E-20	0.05321985	0.199	0.175	1.18E-15
GNA15	1.23E-26	0.053074542	0.081	0.05	3.01E-22
COX17	3.83E-14	0.052963433	0.306	0.279	9.38E-10
CTSL	5.84E-09	0.052945867	0.101	0.091	0.000143116
RPL24	0.025789446	0.052930695	0.945	0.945	1
PSAP	1.56E-15	0.052552993	0.582	0.54	3.83E-11
PDLIM5	1.59E-14	0.052485474	0.186	0.16	3.89E-10
ADAP2	5.76E-08	0.052345846	0.142	0.119	0.001409434
CTSC	1.92E-07	0.051930607	0.392	0.383	0.00471205
SNRPG	2.77E-14	0.051912482	0.406	0.382	6.78E-10
CCR1	4.03E-17	0.051884686	0.092	0.067	9.87E-13
ABCC3	1.61E-18	0.051879299	0.088	0.06	3.95E-14
FBLN5	1.46E-15	0.051821888	0.144	0.115	3.57E-11
RPL23	9.68E-07	0.051782025	0.711	0.69	0.023703171
OPTN	3.16E-14	0.051695548	0.322	0.308	7.74E-10
LAPTM4A	2.16E-16	0.051657215	0.34	0.316	5.29E-12
ARPC3	4.54E-07	0.051486473	0.789	0.785	0.011125048
CLIC4	7.47E-17	0.051427917	0.106	0.079	1.83E-12
CYBA	0.072095666	0.051304938	0.854	0.854	1
NQO1	3.12E-43	0.051295227	0.041	0.015	7.64E-39
HYOU1	8.17E-21	0.051243293	0.132	0.104	2.00E-16
ITGAV	4.06E-20	0.051126783	0.101	0.076	9.95E-16
UQCRQ	1.79E-14	0.051124923	0.376	0.358	4.39E-10
TRMT112	2.98E-13	0.051067165	0.544	0.528	7.29E-09
TBXAS1	2.50E-10	0.050972202	0.215	0.184	6.12E-06
CLEC4E	2.58E-26	0.050934769	0.056	0.031	6.31E-22
SMAP2	1.46E-15	0.050894629	0.485	0.475	3.57E-11
PHLDA1	1.20E-23	0.050747199	0.065	0.041	2.95E-19
SAMHD1	3.85E-06	0.050555534	0.543	0.529	0.094237921
MCRIP2	3.70E-22	0.05055144	0.11	0.076	9.07E-18
DCXR	3.13E-14	0.050475913	0.318	0.295	7.67E-10
CAPZA2	5.99E-25	0.050327724	0.335	0.325	1.47E-20
TCEA1	5.82E-14	0.050230198	0.463	0.45	1.42E-09
COPZ1	2.87E-13	0.050052926	0.247	0.216	7.04E-09
TTLL4	2.26E-27	0.04988495	0.056	0.035	5.53E-23
MGST1	2.46E-27	0.049790608	0.047	0.025	6.03E-23
MERTK	7.58E-28	0.049734937	0.047	0.023	1.86E-23
DRAM1	6.64E-18	0.049662261	0.085	0.062	1.63E-13
LARS	1.91E-12	0.049657495	0.242	0.212	4.69E-08
IGKV4-1	0.082977896	0.049584424	0.008	0.006	1
ODC1	1.50E-16	0.049527471	0.16	0.125	3.68E-12
SIGLEC10	3.42E-40	0.049255322	0.045	0.019	8.37E-36
LRRC25	3.07E-22	0.049073132	0.075	0.048	7.51E-18
YBX3	1.41E-13	0.04904423	0.117	0.096	3.45E-09
MITF	5.55E-18	0.048973066	0.087	0.059	1.36E-13
DHRSX	1.69E-12	0.048949828	0.175	0.152	4.13E-08
IGKV3-11	0.85902663	0.048872955	0.006	0.006	1
CCL4L2	0.001311164	0.048702067	0.133	0.135	1
MMP14	6.49E-37	0.048690115	0.046	0.019	1.59E-32
TET2	2.36E-09	0.04857302	0.197	0.178	5.79E-05
OLFML2B	2.70E-29	0.048557677	0.053	0.029	6.61E-25
NDUFC1	2.46E-13	0.048532575	0.357	0.335	6.02E-09
ARL8B	2.04E-13	0.048488107	0.258	0.236	4.99E-09
LY96	5.41E-14	0.04843991	0.129	0.103	1.33E-09
PTTG1IP	1.59E-13	0.048280399	0.219	0.199	3.88E-09
PLXNC1	1.62E-14	0.04827982	0.141	0.119	3.97E-10
AC025580.2	1.06E-50	0.048145367	0.033	0.008	2.59E-46
HMGN2	1.42E-14	0.04803051	0.577	0.572	3.47E-10
OAZ1	1.11E-05	0.047968124	0.912	0.901	0.272888168
ARRDC3	2.78E-17	0.047765652	0.113	0.083	6.81E-13
RHEB	4.37E-14	0.047750142	0.258	0.232	1.07E-09
CCT4	8.22E-11	0.047672259	0.416	0.393	2.01E-06
PSTPIP2	3.35E-07	0.047654653	0.151	0.135	0.00820301
XAF1	9.86E-10	0.04764378	0.237	0.223	2.41E-05
ACSL4	5.56E-14	0.047617798	0.165	0.142	1.36E-09
CCL7	9.22E-29	0.04702459	0.011	0.001	2.26E-24
RAB5C	2.26E-27	0.046981825	0.376	0.378	5.55E-23
AHR	9.04E-07	0.046868495	0.181	0.164	0.022133943
VPS35	1.33E-14	0.046447395	0.314	0.294	3.27E-10
UQCC2	4.43E-12	0.045989452	0.176	0.148	1.09E-07
SLC5A3	2.70E-11	0.04580209	0.153	0.125	6.62E-07
BTG2	2.51E-07	0.045774324	0.393	0.371	0.006147273
TMEM59	9.07E-10	0.045686036	0.546	0.53	2.22E-05
CRYBG1	2.39E-15	0.04566438	0.244	0.228	5.86E-11
GNS	5.11E-12	0.045469956	0.17	0.149	1.25E-07
BACH1	5.32E-07	0.045309734	0.29	0.278	0.013028319
MAP3K2	1.56E-16	0.045116376	0.292	0.283	3.83E-12
AMPD3	6.19E-19	0.045057013	0.103	0.08	1.52E-14
CHI3L1	2.66E-24	0.044959401	0.014	0.003	6.52E-20
RNF19B	9.75E-17	0.044913287	0.101	0.075	2.39E-12
RBM39	3.90E-13	0.044900999	0.575	0.574	9.56E-09
COX6C	7.99E-12	0.04484839	0.581	0.572	1.96E-07
OAS2	6.02E-14	0.044837802	0.245	0.233	1.47E-09
PNPLA6	1.17E-17	0.044797547	0.167	0.148	2.87E-13
LACTB	3.80E-10	0.044633357	0.17	0.144	9.31E-06
DDX21	8.25E-09	0.044573284	0.26	0.233	0.00020201
SGPP2	5.70E-21	0.044415423	0.034	0.018	1.39E-16
H2AFV	2.03E-08	0.044399643	0.474	0.454	0.000498286
HIST1H2BK	5.14E-21	0.044182634	0.078	0.051	1.26E-16
COLGALT1	1.95E-15	0.044119633	0.116	0.091	4.78E-11
FKBP2	1.17E-18	0.044106728	0.101	0.071	2.87E-14
ADA	1.27E-24	0.044076011	0.152	0.145	3.10E-20
FCGRT	2.20E-07	0.044014482	0.22	0.213	0.005393258
PCBP1	6.02E-08	0.04391243	0.873	0.852	0.001474357
ARHGAP31	2.03E-13	0.043884759	0.096	0.078	4.97E-09
HERC5	6.61E-13	0.043618956	0.146	0.134	1.62E-08
HDGF	9.83E-18	0.043548943	0.27	0.256	2.41E-13
ZFP36L1	0.002784256	0.043336935	0.729	0.72	1
NAGK	1.89E-10	0.043304524	0.241	0.228	4.63E-06
CIAO2B	7.25E-11	0.043246389	0.393	0.373	1.78E-06
ACP2	6.53E-21	0.043229588	0.087	0.066	1.60E-16
TNIK	2.83E-17	0.043035105	0.343	0.344	6.92E-13
CES1	6.55E-11	0.042994066	0.028	0.017	1.60E-06
ATP5MPL	4.90E-09	0.042964754	0.439	0.422	0.00012007
CGGBP1	5.75E-13	0.042945443	0.426	0.417	1.41E-08
TPM3	3.35E-08	0.042938603	0.679	0.675	0.00081927
PAK1	8.41E-09	0.042459618	0.143	0.12	0.000205947
LINC00877	3.47E-35	0.04242606	0.042	0.017	8.49E-31
NIBAN2	2.54E-21	0.042236745	0.063	0.038	6.23E-17
SSR3	1.55E-09	0.042078972	0.299	0.277	3.79E-05
MKNK2	2.41E-08	0.042061267	0.307	0.288	0.000589206
GNPTG	7.68E-13	0.042047146	0.266	0.248	1.88E-08
MTHFD2	9.20E-11	0.041843453	0.149	0.127	2.25E-06
ATP6V1F	9.69E-09	0.041773857	0.436	0.429	0.000237412
SLC43A2	6.51E-09	0.041702403	0.114	0.097	0.000159371
SLC16A3	3.78E-12	0.041609838	0.137	0.123	9.26E-08
CAPRIN1	1.20E-15	0.041536362	0.327	0.314	2.93E-11
GLIPR1	1.85E-05	0.041493636	0.437	0.422	0.452451729
MYOF	2.07E-14	0.041375198	0.072	0.05	5.06E-10
EIF2S3	3.37E-09	0.041314754	0.42	0.408	8.26E-05
DNAJC3	2.87E-16	0.041114055	0.22	0.207	7.03E-12
NECTIN2	8.41E-30	0.041110029	0.051	0.025	2.06E-25
VTI1B	7.52E-10	0.041097757	0.259	0.236	1.84E-05
PPIF	1.87E-16	0.041095589	0.104	0.082	4.58E-12
ADIPOR1	9.18E-18	0.041077042	0.246	0.23	2.25E-13
PTGIR	4.86E-24	0.04106396	0.053	0.029	1.19E-19
MRPS5	2.23E-10	0.040875568	0.223	0.202	5.47E-06
EIF1AX	9.52E-09	0.04080843	0.33	0.311	0.000233207
OAS3	1.36E-09	0.040786772	0.113	0.097	3.33E-05
CPT1A	3.96E-11	0.040706235	0.148	0.122	9.71E-07
HP1BP3	6.47E-10	0.040704619	0.467	0.46	1.58E-05
TXNDC17	1.30E-10	0.040663221	0.219	0.202	3.18E-06
FAAH2	4.38E-07	0.040618138	0.158	0.142	0.010720545
KTN1	3.61E-07	0.040537219	0.382	0.365	0.008840927
HIF1A	5.52E-10	0.040490228	0.341	0.339	1.35E-05
MIR3142HG	5.67E-21	0.040479695	0.053	0.031	1.39E-16
SAMD1	2.61E-11	0.040429326	0.149	0.123	6.40E-07
SLC43A3	3.40E-20	0.040301409	0.064	0.041	8.33E-16
WNT5B	1.81E-23	0.040211047	0.024	0.011	4.44E-19
RAB31	3.83E-05	0.040188402	0.164	0.145	0.938827052
COX8A	5.04E-20	0.04011325	0.526	0.535	1.23E-15
DPYSL2	5.26E-14	0.040086831	0.095	0.074	1.29E-09
GZMA	6.78E-09	0.039900874	0.284	0.297	0.000165962
UGP2	5.94E-11	0.03982054	0.297	0.279	1.46E-06
IFIT1	5.97E-10	0.039699277	0.08	0.072	1.46E-05
SRXN1	7.30E-24	0.039618385	0.05	0.028	1.79E-19
IMMP2L	4.37E-05	0.039603975	0.279	0.263	1
MRAS	5.97E-27	0.039591495	0.05	0.025	1.46E-22
AGTRAP	1.79E-12	0.039532239	0.136	0.116	4.39E-08
SMARCA5	7.34E-09	0.039522862	0.277	0.259	0.000179662
CYP51A1	3.88E-12	0.039516425	0.109	0.087	9.49E-08
NEK6	3.03E-13	0.039492864	0.085	0.065	7.43E-09
CHMP5	3.37E-09	0.03935617	0.254	0.232	8.27E-05
UBE2D3	1.02E-12	0.03920647	0.611	0.61	2.49E-08
PPP1CB	7.41E-09	0.039119631	0.291	0.271	0.000181516
RPL30	0.879235837	0.039064904	0.991	0.991	1
CLTA	7.34E-19	0.038984789	0.41	0.408	1.80E-14
NISCH	1.17E-10	0.038745877	0.157	0.142	2.88E-06
S100A4	3.29E-10	0.038656767	0.661	0.623	8.05E-06
HEBP1	2.85E-12	0.03847744	0.13	0.109	6.98E-08
ATP5PF	4.88E-09	0.038430453	0.462	0.449	0.000119433
ITGAM	3.67E-14	0.038414663	0.076	0.055	9.00E-10
ISG15	1.02E-06	0.038383287	0.298	0.303	0.024870396
ATP5MC2	1.68E-05	0.038206714	0.89	0.872	0.412237878
SLC16A6	3.16E-20	0.038192488	0.056	0.034	7.74E-16
CDV3	2.92E-09	0.038178562	0.416	0.403	7.16E-05
CDK5RAP2	2.47E-13	0.03816613	0.163	0.147	6.05E-09
SLCO3A1	5.91E-08	0.038144524	0.19	0.176	0.001446334
SNRPD2	3.89E-06	0.038078507	0.711	0.708	0.095340233
CAMK1	4.40E-06	0.038045894	0.107	0.091	0.107868728
IPO7	1.08E-09	0.037729771	0.235	0.213	2.65E-05
ROMO1	7.89E-10	0.037668893	0.302	0.287	1.93E-05
HLA-DRB5	0.001749364	0.03762261	0.238	0.222	1
SRPRB	1.72E-12	0.03759746	0.115	0.09	4.20E-08
DICER1	5.44E-19	0.037581688	0.211	0.204	1.33E-14
NFKBIZ	3.09E-08	0.037371132	0.143	0.129	0.000755825
TAGLN2	6.14E-05	0.037369276	0.627	0.617	1
CD300E	2.86E-18	0.037335903	0.049	0.028	7.01E-14
IGKV1-8	0.810961167	0.037214543	0.003	0.003	1
FMN1	5.79E-08	0.037194236	0.139	0.115	0.001417802
MDM2	6.90E-13	0.037116587	0.158	0.141	1.69E-08
ZNF804A	1.73E-10	0.037036859	0.054	0.038	4.23E-06
RIT1	1.91E-12	0.036948933	0.132	0.111	4.69E-08
EIF3H	7.21E-16	0.036900606	0.587	0.598	1.77E-11
MANF	4.87E-12	0.036728837	0.225	0.21	1.19E-07
QPCT	5.32E-24	0.036704413	0.042	0.021	1.30E-19
LSM7	8.21E-09	0.03669358	0.406	0.393	0.000201062
C17ORF49	2.24E-08	0.036683704	0.321	0.31	0.000549767
MMP19	4.71E-24	0.03661804	0.037	0.017	1.15E-19
FAM89B	1.41E-17	0.03655685	0.072	0.048	3.46E-13
SPATS2L	3.43E-10	0.036522388	0.102	0.083	8.39E-06
EIF2S2	1.22E-07	0.036367161	0.339	0.324	0.002997567
SEM1	9.24E-07	0.03633483	0.401	0.385	0.022634212
H2AFY	1.65E-06	0.036316178	0.32	0.313	0.040293007
PET100	5.21E-06	0.03627978	0.352	0.33	0.127654304
DNPH1	1.16E-09	0.036245821	0.293	0.279	2.84E-05
GPR68	2.85E-11	0.036230047	0.095	0.073	6.98E-07
ST13	3.63E-06	0.036227548	0.485	0.474	0.088821677
RPL26	0.198741759	0.036094198	0.984	0.986	1
TMBIM4	1.83E-23	0.035995396	0.461	0.47	4.49E-19
IER5	2.44E-09	0.035974244	0.132	0.111	5.98E-05
EHD4	2.31E-12	0.035874301	0.108	0.088	5.66E-08
MTPN	3.06E-07	0.035709204	0.42	0.409	0.007503572
CCNI	2.20E-06	0.035707974	0.84	0.818	0.053941421
CD84	3.25E-10	0.035626469	0.207	0.2	7.96E-06
EPHB2	4.39E-08	0.035407452	0.076	0.06	0.001073909
VKORC1	1.16E-07	0.035306587	0.255	0.234	0.002828631
PDGFC	8.75E-15	0.035271472	0.059	0.039	2.14E-10
AC013652.1	4.00E-12	0.035228578	0.049	0.032	9.80E-08
POLE4	6.16E-07	0.035181128	0.26	0.241	0.015084199
FAM20C	2.07E-10	0.034991912	0.07	0.051	5.08E-06
VDAC1	9.48E-07	0.034787468	0.249	0.228	0.023216361
ACSL3	5.28E-10	0.034753122	0.14	0.12	1.29E-05
HM13	4.90E-07	0.034748451	0.301	0.285	0.011990321
PRKCB	6.17E-13	0.034707277	0.439	0.452	1.51E-08
GADD45GIP1	7.27E-10	0.034573742	0.345	0.333	1.78E-05
TDP2	2.75E-20	0.034568671	0.175	0.167	6.75E-16
MB21D2	2.98E-13	0.034562142	0.054	0.036	7.31E-09
SSH1	6.77E-08	0.034441167	0.137	0.118	0.001658988
C1QA	0.000169254	0.03443839	0.02	0.015	1
Streptomyces sp. SirexAA-E (taxid 862751)	8.42E-15	0.034358937	0.147	0.133	2.06E-10
PVT1	2.54E-07	0.03431217	0.175	0.159	0.006223273
SRRM2	0.000740016	0.034286929	0.715	0.705	1
ATP2C1	4.65E-16	0.034281841	0.151	0.138	1.14E-11
TMEM50A	8.70E-09	0.034110285	0.463	0.455	0.000213095
MILR1	2.77E-13	0.034093778	0.067	0.047	6.78E-09
STEAP4	6.16E-20	0.034019226	0.019	0.007	1.51E-15
MTLN	1.23E-08	0.034009841	0.216	0.198	0.00030007
CD53	4.67E-06	0.033829244	0.499	0.491	0.114469219
ANAPC11	1.59E-06	0.033653416	0.392	0.379	0.038950264
STYXL1	3.03E-10	0.033617719	0.11	0.088	7.42E-06
ORAI1	1.24E-07	0.033598064	0.317	0.3	0.00303889
TNFAIP8	6.28E-08	0.033505058	0.484	0.482	0.001537989
CXCL3	2.75E-07	0.033493388	0.017	0.01	0.006738512
M6PR	1.08E-10	0.033490873	0.353	0.344	2.65E-06
TANK	2.11E-07	0.033484938	0.302	0.29	0.005160084
IL6ST	0.000349803	0.033474642	0.268	0.249	1
ACOT13	8.08E-12	0.033447656	0.117	0.099	1.98E-07
FCHO2	1.73E-09	0.033444017	0.094	0.076	4.23E-05
P2RY6	5.65E-07	0.033397415	0.118	0.099	0.013841748
SELENOS	2.07E-08	0.033254054	0.173	0.154	0.00050759
ACTR2	5.23E-12	0.033240118	0.57	0.577	1.28E-07
ABCF1	2.28E-08	0.033161377	0.221	0.206	0.000559104
ABRACL	1.00E-07	0.033122651	0.454	0.448	0.002448641
CDC42SE1	1.07E-07	0.033075414	0.459	0.454	0.002622485
CCL13	2.24E-22	0.032958457	0.009	0.001	5.50E-18
TOMM5	3.88E-07	0.032941326	0.3	0.283	0.009510422
SLC30A1	2.40E-15	0.032900043	0.066	0.048	5.88E-11
G0S2	1.35E-21	0.032873409	0.016	0.004	3.31E-17
NLN	3.18E-10	0.032865935	0.07	0.051	7.80E-06
DHRS4	1.97E-08	0.032822774	0.156	0.137	0.000482343
MGLL	0.000341739	0.032796247	0.083	0.071	1
IL1A	4.98E-35	0.032788468	0.013	0.001	1.22E-30
AKR1A1	2.14E-06	0.03276066	0.292	0.283	0.052502264
TIMM8B	5.22E-09	0.032726222	0.203	0.187	0.000127944
DDX18	0.000262218	0.032570368	0.35	0.332	1
SOCS3	6.84E-13	0.032394252	0.068	0.049	1.68E-08
DNAJC21	4.63E-09	0.032279754	0.26	0.248	0.000113416
RCOR1	1.23E-08	0.032264385	0.149	0.135	0.000301393
GNB1	7.17E-10	0.032229965	0.445	0.443	1.76E-05
PPP2CB	4.60E-10	0.032151956	0.121	0.102	1.13E-05
TIPARP	8.70E-09	0.032130642	0.131	0.115	0.000213009
IGHV3-21	0.770869664	0.03211988	0.005	0.005	1
SLC44A1	7.08E-06	0.032005441	0.127	0.113	0.173449234
BRD7	1.43E-06	0.031958152	0.314	0.301	0.034902102
SLC25A24	5.47E-08	0.031780494	0.141	0.124	0.001338385
DNAJC10	1.75E-07	0.031691154	0.147	0.128	0.004296758
HIST1H1E	0.003818165	0.031654633	0.342	0.332	1
SPHK1	7.50E-18	0.031568882	0.046	0.027	1.84E-13
GNAS	0.000175817	0.031543553	0.838	0.822	1
RPN1	1.51E-10	0.031446879	0.335	0.326	3.69E-06
POU2F2	0.000887755	0.031438496	0.267	0.252	1
OTUD6B-AS1	1.01E-07	0.031320806	0.218	0.203	0.002463894
CD59	1.75E-06	0.031124795	0.151	0.13	0.042877964
NCL	0.000721116	0.031084677	0.732	0.725	1
CAP1	2.10E-12	0.031033158	0.544	0.551	5.14E-08
SMC1A	0.000151737	0.031021195	0.276	0.258	1
NUP62	9.77E-08	0.030902694	0.167	0.149	0.0023919
TMEM30A	1.13E-11	0.030771974	0.228	0.219	2.77E-07
ETV6	1.20E-05	0.030666184	0.334	0.332	0.294871191
NDUFB4	4.21E-12	0.030624418	0.437	0.435	1.03E-07
SLC15A3	1.30E-06	0.030587801	0.087	0.071	0.031839638
MTF1	2.68E-11	0.030465588	0.102	0.088	6.57E-07
MRPL57	7.73E-08	0.030438326	0.363	0.353	0.001892648
SLC48A1	3.73E-16	0.030376833	0.05	0.031	9.12E-12
RNASEH2C	8.32E-07	0.030373676	0.202	0.185	0.02038732
CD164	3.53E-10	0.030319745	0.429	0.428	8.66E-06
EIF4G1	5.89E-07	0.030308504	0.3	0.287	0.014421133
DNAJB11	6.48E-09	0.030308337	0.161	0.147	0.000158604
SHTN1	5.72E-08	0.030298692	0.079	0.062	0.00140109
PLEKHM3	2.71E-11	0.030220359	0.087	0.073	6.64E-07
HNRNPAB	5.00E-05	0.030161646	0.26	0.242	1
PRKDC	5.36E-05	0.030150582	0.324	0.31	1
TXLNB	1.99E-25	0.030119167	0.03	0.012	4.88E-21
PRDX3	3.94E-12	0.029989576	0.284	0.275	9.65E-08
VDAC2	1.26E-08	0.029987048	0.365	0.356	0.000308473
ABCA1	6.54E-12	0.029968164	0.052	0.035	1.60E-07
RTN3	1.00E-08	0.029794384	0.235	0.223	0.000245796
SSB	5.88E-08	0.029757626	0.375	0.369	0.001438866
RRBP1	4.55E-06	0.029756955	0.132	0.116	0.111366104
PDLIM7	1.99E-13	0.029754638	0.052	0.034	4.86E-09
CEBPZ	1.48E-06	0.029713779	0.236	0.223	0.036361379
MT1F	4.06E-14	0.029540652	0.078	0.076	9.94E-10
CCT6A	8.12E-08	0.029525523	0.364	0.354	0.001988101
MMP2-AS1	3.40E-31	0.029439531	0.025	0.008	8.33E-27
ALDOA	8.67E-22	0.029433928	0.614	0.643	2.12E-17
TRAM1	3.69E-09	0.029276962	0.426	0.423	9.03E-05
P4HA1	2.13E-07	0.029256562	0.106	0.087	0.005223233
SPART	1.85E-08	0.029241602	0.134	0.119	0.000452184
TMPO	1.87E-13	0.028997957	0.32	0.319	4.58E-09
SIGLEC9	4.51E-08	0.028986355	0.083	0.065	0.001105231
SSR4	2.15E-07	0.028852828	0.634	0.635	0.005270019
CCDC47	3.06E-06	0.028828831	0.165	0.148	0.075054003
HDLBP	1.26E-06	0.028754097	0.259	0.248	0.030953052
SAMD9	7.25E-12	0.028745377	0.249	0.248	1.78E-07
PPP1R15A	2.54E-07	0.028686137	0.101	0.088	0.006211719
AL133415.1	8.07E-10	0.028607454	0.171	0.169	1.98E-05
HTATIP2	4.76E-07	0.028573395	0.212	0.197	0.011666251
EFHD2	0.001244892	0.02855293	0.419	0.41	1
MAP1LC3B	0.000163569	0.028448415	0.396	0.384	1
TSPO	2.68E-15	0.028428293	0.438	0.452	6.56E-11
TRBV4-1	0.002781733	0.028424687	0.021	0.016	1
MT1H	5.26E-12	0.028262087	0.004	0	1.29E-07
ZNF106	9.91E-06	0.028191431	0.26	0.249	0.242575583
SRC	4.53E-13	0.028180138	0.048	0.031	1.11E-08
TBCA	4.83E-07	0.028121962	0.457	0.452	0.011821934
RAB5A	3.07E-07	0.028058261	0.188	0.174	0.007524314
IGKV1-16	0.309924529	0.028039844	0.002	0.001	1
DGKH	1.95E-06	0.028039475	0.094	0.081	0.047710445
USP22	2.06E-07	0.028025502	0.274	0.264	0.005039731
SPRED1	1.15E-09	0.027982795	0.085	0.066	2.81E-05
SSU72	3.40E-07	0.02796829	0.437	0.432	0.008319827
SLC1A3	3.52E-18	0.027965605	0.025	0.011	8.62E-14
AGFG1	1.09E-06	0.027874526	0.212	0.199	0.02676051
CAST	3.52E-09	0.027861147	0.543	0.554	8.62E-05
UBQLN1	3.37E-08	0.02785109	0.279	0.269	0.000826146
IRF2BP2	4.48E-07	0.027807989	0.195	0.183	0.010966396
RAB8B	3.63E-06	0.027762519	0.238	0.226	0.088792748
CCT8	2.34E-09	0.027710663	0.329	0.32	5.74E-05
IGLV2-11	0.035861342	0.027608658	0.009	0.012	1
FCGR2A	0.00035712	0.02755759	0.094	0.081	1
NBPF19	6.05E-08	0.027499842	0.15	0.14	0.001480957
LAMP2	3.51E-10	0.027490557	0.164	0.153	8.60E-06
CD63	2.42E-11	0.02747707	0.396	0.409	5.92E-07
IRF7	6.02E-06	0.027470838	0.264	0.255	0.147551286
IVNS1ABP	2.66E-05	0.027460163	0.28	0.27	0.651770713
TDRD6	6.24E-22	0.027380778	0.029	0.012	1.53E-17
CREBL2	4.54E-08	0.027321347	0.198	0.188	0.001110707
CD81	3.90E-22	0.027316147	0.587	0.615	9.56E-18
HSD17B4	0.000207044	0.027268805	0.171	0.153	1
TM9SF3	1.05E-10	0.027173389	0.244	0.236	2.58E-06
GK	6.81E-05	0.027148866	0.094	0.08	1
MYDGF	4.83E-12	0.027115424	0.241	0.236	1.18E-07
TRIM69	2.67E-09	0.027071009	0.155	0.143	6.55E-05
BSCL2	1.57E-07	0.027014549	0.134	0.119	0.003836168
CXCL2	8.25E-05	0.027005882	0.022	0.016	1
DBNDD2	2.06E-06	0.026985974	0.112	0.095	0.050516777
ACTB	0.245360987	0.026946197	0.996	0.995	1
PPID	9.83E-08	0.026892365	0.171	0.157	0.00240776
VMA21	1.12E-05	0.026855921	0.169	0.152	0.27487377
PAPSS1	6.83E-05	0.026840054	0.164	0.148	1
MAT2A	0.000355703	0.02681042	0.257	0.24	1
TMED10	5.47E-10	0.026746567	0.331	0.328	1.34E-05
MIR181A1HG	1.46E-05	0.026737384	0.097	0.084	0.357535183
PSMB5	2.36E-05	0.026701834	0.18	0.163	0.578799814
RTN4	3.12E-11	0.026690595	0.329	0.329	7.65E-07
SRI	1.34E-06	0.026533958	0.321	0.312	0.032742844
NANS	8.34E-06	0.026495873	0.119	0.103	0.204317033
STK17A	9.08E-08	0.02643816	0.538	0.546	0.002223986
DIAPH2	0.000925753	0.026377867	0.197	0.186	1
AL589693.1	0.142225687	0.026370303	0.107	0.101	1
FLVCR2	1.49E-08	0.026296977	0.06	0.044	0.000365851
CHTOP	1.05E-05	0.026224564	0.196	0.182	0.256804771
TXNL1	3.35E-05	0.02604335	0.289	0.275	0.819750995
DNAJC8	0.000287537	0.026024631	0.37	0.359	1
ITGB1	0.053421906	0.026000209	0.393	0.383	1
EIF2AK2	1.17E-08	0.025975768	0.242	0.242	0.00028594
CAMSAP2	3.72E-12	0.025965456	0.051	0.038	9.11E-08
IMPA2	1.51E-10	0.025932904	0.059	0.043	3.70E-06
CX3CR1	0.000597919	0.025843328	0.136	0.133	1
SRSF7	7.39E-15	0.025830059	0.57	0.584	1.81E-10
EFCAB14	7.22E-07	0.025811257	0.285	0.276	0.017684759
USO1	3.36E-05	0.025775406	0.235	0.222	0.823537638
NFE2L1	1.61E-08	0.025764087	0.089	0.073	0.000393168
KRTCAP2	5.85E-06	0.025698735	0.583	0.583	0.143350113
LBH	1.19E-12	0.025611147	0.558	0.576	2.91E-08
SQLE	7.87E-06	0.025587912	0.099	0.085	0.192701735
CD9	0.000241968	0.025555182	0.103	0.088	1
PHACTR1	4.97E-08	0.025517664	0.06	0.044	0.001216316
TAX1BP1	6.71E-07	0.025494502	0.473	0.473	0.016421745
RDX	1.26E-05	0.02544223	0.11	0.099	0.307358804
DYNLT3	3.41E-10	0.025426429	0.165	0.154	8.35E-06
SEPTIN11	1.30E-06	0.02540158	0.091	0.076	0.031771948
NPM1	0.017514291	0.025360464	0.83	0.817	1
GM2A	2.01E-05	0.025287648	0.092	0.078	0.492726929
AKR1C1	1.01E-21	0.02527809	0.011	0.002	2.47E-17
PLBD1	8.73E-07	0.02524392	0.057	0.045	0.021378094
SUGT1	1.00E-08	0.025227999	0.221	0.211	0.000245275
CPQ	7.11E-05	0.025175303	0.206	0.198	1
BCL3	3.25E-09	0.025095077	0.17	0.165	7.96E-05
CTNND1	0.000194746	0.024993986	0.099	0.086	1
SPPL2A	9.75E-11	0.024968301	0.229	0.225	2.39E-06
DEK	4.96E-07	0.0249225	0.47	0.471	0.012155992
SH3GLB1	2.69E-06	0.024819965	0.238	0.228	0.065998159
LILRA1	7.45E-17	0.024787051	0.031	0.016	1.82E-12
RAB3C	5.31E-29	0.024774619	0.018	0.004	1.30E-24
FLOT1	4.29E-05	0.024757383	0.285	0.277	1
MAPK6	4.19E-07	0.024736937	0.116	0.102	0.010270951
TMEM147	5.94E-05	0.024733077	0.251	0.238	1
SLC11A2	3.23E-09	0.024709958	0.086	0.074	7.90E-05
TPI1	4.88E-13	0.024691796	0.589	0.601	1.19E-08
GPR137	2.89E-06	0.024627658	0.099	0.082	0.070879398
GNA13	0.000653765	0.024625078	0.269	0.257	1
HOOK3	3.80E-06	0.024591837	0.231	0.222	0.093063229
NRDC	0.001168668	0.024591697	0.311	0.3	1
CALU	5.98E-06	0.024534709	0.122	0.108	0.146416898
NEU1	5.87E-08	0.024520505	0.111	0.098	0.001437121
SFT2D1	4.24E-05	0.024368677	0.211	0.198	1
MPHOSPH6	3.38E-05	0.024290398	0.128	0.112	0.827632905
Nocardioides seonyuensis (taxid 2518371)	1.27E-06	0.024214733	0.103	0.089	0.031038089
MGST3	1.94E-06	0.024202736	0.358	0.353	0.04754764
HIST1H2AG	1.75E-09	0.024110356	0.053	0.042	4.28E-05
LPAR1	4.71E-14	0.024058863	0.027	0.014	1.15E-09
LBR	6.45E-05	0.02405857	0.306	0.298	1
SGK1	3.35E-07	0.024017788	0.066	0.051	0.008213627
SPEN	0.001140403	0.024004583	0.275	0.264	1
CTNNA1	0.000274677	0.023882709	0.136	0.124	1
TFE3	5.87E-06	0.023848563	0.109	0.096	0.143706165
IL10RB-DT	6.34E-17	0.023825668	0.03	0.015	1.55E-12
ZHX2	7.93E-06	0.023821568	0.174	0.166	0.194189958
EEPD1	7.74E-06	0.023729766	0.086	0.07	0.189620158
CDC42	5.68E-15	0.02369386	0.484	0.496	1.39E-10
SPECC1L	1.58E-05	0.023690701	0.184	0.173	0.387748743
FCAR	6.17E-20	0.023684135	0.024	0.01	1.51E-15
DUT	6.13E-06	0.023671251	0.292	0.285	0.150235273
METTL26	5.33E-07	0.023657883	0.32	0.314	0.013064753
NSA2	1.87E-15	0.023629275	0.447	0.46	4.58E-11
MORF4L1	3.90E-11	0.023622938	0.545	0.552	9.55E-07
ATF5	2.59E-06	0.023548033	0.083	0.079	0.063550232
RNF130	0.001152172	0.023513598	0.27	0.251	1
HK1	5.91E-10	0.023487565	0.213	0.21	1.45E-05
N4BP1	1.83E-07	0.0234381	0.266	0.262	0.004485097
SERPINE1	5.32E-33	0.023403395	0.013	0.001	1.30E-28
PGLS	3.54E-06	0.02328668	0.335	0.33	0.086750014
TMEM127	1.49E-07	0.023277861	0.154	0.144	0.003642018
UHMK1	8.77E-08	0.023161142	0.282	0.277	0.002147831
TNIP3	1.55E-10	0.023115993	0.036	0.023	3.81E-06
DNMT1	4.48E-13	0.023104049	0.355	0.362	1.10E-08
MAFG	2.46E-06	0.02306112	0.081	0.065	0.060148208
KIFC3	1.89E-05	0.023048306	0.076	0.062	0.463216926
METRN	6.22E-06	0.023004193	0.111	0.098	0.152244013
NUTF2	8.72E-05	0.022889245	0.235	0.223	1
TRBC1	1.48E-09	0.022851631	0.399	0.416	3.62E-05
STMP1	2.21E-06	0.022842722	0.277	0.271	0.054028212
POLR2F	0.000337398	0.022819513	0.225	0.213	1
PLAC8	4.49E-07	0.022778881	0.24	0.238	0.0110042
OMA1	1.73E-07	0.022709381	0.086	0.072	0.004232367
LTBP2	6.80E-26	0.022705607	0.021	0.006	1.67E-21
JAK3	5.63E-06	0.022704506	0.269	0.263	0.137905438
ADM	1.54E-24	0.022703519	0.017	0.005	3.76E-20
LRRC59	6.40E-07	0.02266882	0.135	0.123	0.015668598
CMKLR1	0.001754196	0.022602048	0.1	0.089	1
CHST2	2.87E-05	0.022580391	0.072	0.058	0.702561189
TMEM156	1.01E-06	0.022445308	0.093	0.086	0.024650214
AC013264.1	2.44E-05	0.022377384	0.079	0.066	0.596377915
GCA	2.74E-05	0.022335047	0.137	0.127	0.671208161
PLEKHO2	0.001020964	0.022267868	0.127	0.114	1
CMTM6	0.000244815	0.022216927	0.315	0.307	1
RPL27A	0.082418077	0.022203474	0.847	0.844	1
GRINA	3.93E-13	0.022196166	0.253	0.26	9.63E-09
WDFY3	6.45E-05	0.022192582	0.076	0.063	1
CCL3L1	9.44E-10	0.022174918	0.012	0.005	2.31E-05
PXK	0.000880906	0.022093367	0.129	0.115	1
OLIG1	2.37E-37	0.022038591	0.014	0.001	5.80E-33
CYCS	6.19E-05	0.022037082	0.276	0.266	1
TMEM135	2.71E-06	0.022011286	0.074	0.06	0.066416006
NFKBIE	2.40E-07	0.022004472	0.085	0.073	0.00588418
AZIN1	2.03E-07	0.021990004	0.151	0.14	0.004969544
TPD52L2	8.34E-05	0.021972612	0.169	0.157	1
CLEC7A	1.01E-07	0.021964279	0.13	0.112	0.002483639
SEMA3A	2.45E-20	0.021930674	0.019	0.007	5.99E-16
TLR1	0.000338068	0.021870524	0.106	0.093	1
AC016074.2	5.80E-08	0.021864513	0.151	0.151	0.001421631
HOMER3	6.87E-09	0.021789726	0.044	0.032	0.000168205
GLIS3	9.44E-09	0.021788899	0.034	0.023	0.000231236
KCNE3	1.51E-07	0.021787882	0.05	0.037	0.003692594
CD163L1	0.000117745	0.021774022	0.062	0.05	1
C1ORF54	1.73E-07	0.021739691	0.046	0.035	0.004235929
GLA	4.70E-06	0.021735765	0.073	0.061	0.11500834
PRRC2C	9.74E-10	0.021693786	0.605	0.617	2.39E-05
CMPK1	1.89E-06	0.021614634	0.401	0.401	0.046383076
ARRDC4	1.79E-07	0.021596772	0.047	0.036	0.004393923
COL23A1	0.000127778	0.021551093	0.087	0.074	1
NAP1L1	2.56E-05	0.021529175	0.527	0.531	0.626221184
CSNK2A2	0.001165642	0.021525763	0.178	0.165	1
SUDS3	1.08E-08	0.021442915	0.162	0.154	0.000265166
ICAM2	0.000149792	0.021434359	0.318	0.311	1
ZMAT2	5.63E-07	0.021407398	0.291	0.285	0.013776164
GLRX2	2.02E-05	0.021399576	0.09	0.076	0.493669959
RALBP1	2.70E-07	0.021312549	0.3	0.297	0.006602398
NOTCH2	0.006808103	0.021259282	0.2	0.185	1
RCC1	1.30E-09	0.02125011	0.045	0.031	3.18E-05
AC020656.1	0.000346187	0.021214859	0.04	0.033	1
AHCY	8.69E-05	0.02121326	0.112	0.099	1
GPR84	8.23E-20	0.021175894	0.02	0.007	2.01E-15
HSPA4	8.44E-05	0.021169133	0.216	0.206	1
JOSD2	9.12E-08	0.021160092	0.145	0.136	0.002232607
SIRPB1	0.000192571	0.021126539	0.074	0.062	1
SMNDC1	4.10E-06	0.021051288	0.185	0.177	0.100509188
MAP4	0.000797216	0.021047282	0.269	0.262	1
TMEM205	5.52E-08	0.021026516	0.149	0.142	0.00135113
POLR2K	3.60E-05	0.02100648	0.219	0.209	0.880758641
NOLC1	4.03E-05	0.020987327	0.216	0.208	0.987635692
RAB39A	1.00E-11	0.020946031	0.033	0.02	2.46E-07
NDUFB6	0.000129978	0.020902938	0.27	0.26	1
AEN	3.24E-08	0.020889898	0.049	0.036	0.000792903
FAM174C	0.000857606	0.020861185	0.218	0.207	1
SLC4A7	4.72E-05	0.020852632	0.254	0.25	1
MRPL51	0.008394113	0.02083321	0.335	0.324	1
TLK1	1.38E-09	0.02080778	0.303	0.304	3.37E-05
RBBP5	8.23E-05	0.020793681	0.137	0.126	1
STMN1	4.54E-05	0.020787294	0.227	0.222	1
RPN2	1.83E-05	0.020759899	0.388	0.384	0.448830704
HMOX1	0.087050208	0.020758892	0.097	0.09	1
BRK1	0.000418442	0.020723369	0.524	0.52	1
PCNP	0.012439616	0.020691201	0.303	0.292	1
MALAT1	0.000644724	0.020689256	0.997	0.998	1
TLR8	5.84E-08	0.020686484	0.041	0.029	0.001429592
ZC3H12C	4.13E-09	0.020684536	0.032	0.02	0.00010126
GPR35	9.19E-15	0.020643088	0.028	0.014	2.25E-10
ARMT1	3.00E-06	0.020628234	0.095	0.084	0.073392096
LRRFIP2	4.81E-07	0.020539699	0.184	0.178	0.011768302
MRPL23	1.64E-12	0.020511691	0.035	0.022	4.03E-08
TCP1	2.59E-05	0.020395456	0.261	0.253	0.633327176
DHX9	4.24E-06	0.020389566	0.236	0.23	0.103916404
CHCHD1	0.000268261	0.020383864	0.189	0.178	1
LINC00649	0.000114195	0.020334739	0.179	0.172	1
DDB1	3.05E-08	0.020253806	0.257	0.254	0.00074702
CEP170	3.14E-07	0.020200564	0.165	0.162	0.007688112
SAFB	8.41E-07	0.02018028	0.293	0.289	0.020604467
NUDT9	2.02E-05	0.020144179	0.071	0.058	0.4950672
EIF3J	1.41E-05	0.020111862	0.162	0.153	0.344109098
UBE2J1	4.60E-05	0.019995445	0.192	0.185	1
NT5E	3.70E-05	0.019956993	0.075	0.068	0.904997482
MXD1	0.001171203	0.019919839	0.085	0.077	1
SAC3D1	4.83E-06	0.019884608	0.063	0.05	0.118358782
SLIRP	0.001578023	0.019848484	0.237	0.226	1
ZRANB2	1.37E-07	0.019827616	0.371	0.373	0.003352479
NDUFB1	0.001713736	0.019816624	0.318	0.31	1
RAB14	0.000544672	0.01981533	0.336	0.329	1
ADAMTS14	7.57E-25	0.019787918	0.017	0.004	1.85E-20
UBE2D4	9.78E-06	0.019754383	0.067	0.054	0.239414623
ANAPC16	0.000674773	0.019716285	0.483	0.483	1
AC083855.2	2.41E-14	0.019674252	0.025	0.012	5.90E-10
GAS2L1	1.19E-16	0.019655277	0.024	0.011	2.91E-12
HDAC2	6.42E-05	0.019536941	0.221	0.212	1
CPD	0.002118222	0.019469157	0.136	0.125	1
PTGR1	3.78E-18	0.019459211	0.019	0.007	9.25E-14
RAB7A	2.23E-07	0.019450207	0.432	0.434	0.005456623
GAS7	0.039610161	0.019425756	0.172	0.161	1
NDUFS6	9.73E-07	0.019413146	0.333	0.331	0.023832011
ABHD3	0.00247485	0.019404035	0.178	0.168	1
CNTNAP2	1.24E-05	0.019395562	0.027	0.019	0.303669704
LINC01503	6.49E-10	0.019394132	0.032	0.02	1.59E-05
TRIM47	6.93E-10	0.019355549	0.038	0.026	1.70E-05
SELENOT	0.000819343	0.019341326	0.338	0.33	1
COA6	4.04E-05	0.019299072	0.162	0.152	0.988787115
PREPL	4.43E-06	0.019232355	0.128	0.119	0.108478798
C4ORF3	5.87E-05	0.019221431	0.493	0.493	1
BEX3	0.019538452	0.019175882	0.149	0.142	1
SREBF1	1.05E-08	0.01916678	0.039	0.026	0.000257764
MPLKIP	1.56E-06	0.019143452	0.181	0.173	0.038161472
HIST2H2AC	0.000116735	0.019110084	0.076	0.064	1
FGFR1OP2	0.000493987	0.019107181	0.271	0.264	1
PITPNA	0.001349586	0.019092952	0.181	0.172	1
AC009779.2	1.94E-11	0.019090334	0.03	0.018	4.76E-07
PGRMC2	4.91E-06	0.01898211	0.11	0.099	0.120330463
HACD4	2.22E-06	0.018976438	0.231	0.228	0.054254029
TPSB2	0.172777863	0.018974179	0.001	0.001	1
MYL6	0.047285716	0.018962225	0.87	0.86	1
STARD7	0.00047444	0.018852202	0.246	0.238	1
CDK14	0.004703866	0.01883756	0.074	0.065	1
AL445524.1	3.39E-12	0.018827748	0.026	0.015	8.31E-08
AP2M1	1.56E-07	0.018730661	0.4	0.402	0.003831322
SERTAD1	1.39E-05	0.018729942	0.09	0.079	0.340488035
TMEM230	0.000673644	0.018724052	0.308	0.301	1
ATL3	0.000185406	0.018683429	0.165	0.156	1
HMGA1	0.030842874	0.018665251	0.286	0.276	1
PTP4A2	0.002231727	0.018654832	0.584	0.585	1
TPRG1	8.46E-05	0.018614306	0.099	0.099	1
RHOG	1.18E-17	0.01858502	0.444	0.46	2.88E-13
ACVR2A	0.000195834	0.0185744	0.063	0.053	1
TRBV5-4	0.207604116	0.018573441	0.018	0.015	1
ATG101	8.80E-05	0.018538659	0.106	0.095	1
ARNTL2	7.23E-16	0.01853132	0.019	0.008	1.77E-11
LAGE3	2.48E-05	0.018489295	0.208	0.2	0.607700166
VASH1	0.000145028	0.018488489	0.073	0.062	1
CAPZA1	5.56E-06	0.018488376	0.373	0.373	0.136240299
BTG3	0.000553485	0.018432182	0.091	0.079	1
PSMB6	2.58E-08	0.018363358	0.366	0.367	0.000632969
AC093583.1	8.80E-26	0.018354656	0.016	0.003	2.16E-21
RPARP-AS1	2.71E-05	0.018339485	0.06	0.048	0.664832811
PLXNB2	6.88E-05	0.018316685	0.057	0.046	1
MRPS35	0.000399765	0.018312425	0.163	0.155	1
OPN3	0.000328915	0.018312396	0.086	0.076	1
UBASH3B	0.007034176	0.018303518	0.119	0.107	1
CKS2	4.97E-05	0.018286567	0.062	0.05	1
PRKCD	0.016334519	0.018225688	0.142	0.131	1
CA2	3.49E-05	0.018203131	0.033	0.025	0.854554635
PLOD1	3.60E-06	0.018181872	0.048	0.036	0.088129602
TBCK	0.000298363	0.01817897	0.2	0.194	1
ATP2A2	0.001612718	0.018032488	0.159	0.151	1
CCR5	0.00020987	0.01801935	0.059	0.05	1
EREG	2.78E-13	0.017961051	0.01	0.003	6.82E-09
UBE2W	1.12E-05	0.017954514	0.172	0.166	0.275108606
PPP1R12A	0.002462612	0.0179131	0.445	0.445	1
TMX2	0.000995662	0.017908686	0.155	0.145	1
SNRPE	0.000413575	0.017902895	0.235	0.228	1
AC110611.2	7.19E-08	0.017886729	0.036	0.024	0.001761316
ATP6V1D	0.004414406	0.01780261	0.131	0.12	1
LRP1	2.62E-10	0.017782092	0.148	0.127	6.42E-06
TMEM51	0.000867522	0.017776948	0.071	0.06	1
MT1E	1.50E-06	0.017776461	0.021	0.016	0.03668825
GIMAP2	1.97E-10	0.017772936	0.397	0.409	4.82E-06
BMT2	7.55E-05	0.017726759	0.154	0.147	1
AL135905.2	1.23E-05	0.017722693	0.089	0.078	0.300614212
IGLV2-8	0.261061112	0.017684496	0.002	0.003	1
WAC	4.37E-07	0.017672633	0.369	0.371	0.010702341
AQP9	2.56E-15	0.017586031	0.015	0.005	6.28E-11
LRRN3	0.001111495	0.017546757	0.126	0.126	1
BOLA3	8.72E-05	0.017440105	0.111	0.102	1
SUB1	3.25E-09	0.017435166	0.603	0.615	7.95E-05
ISOC1	0.000153485	0.017425382	0.078	0.067	1
IKBKE	6.38E-05	0.017401498	0.148	0.14	1
TAF7	0.001854014	0.017393182	0.335	0.332	1
FSCN1	5.60E-07	0.017373863	0.01	0.005	0.013715509
NDUFA6	4.44E-05	0.017333049	0.336	0.332	1
PSMA7	0.000123345	0.017316329	0.577	0.581	1
AGAP3	0.000472092	0.017290159	0.084	0.075	1
CCDC93	7.19E-06	0.017282236	0.154	0.147	0.175996355
RASAL1	0.000127625	0.017280955	0.046	0.036	1
AC010642.2	0.001468733	0.017271292	0.093	0.082	1
AC037198.2	2.08E-16	0.017264609	0.016	0.005	5.08E-12
HPRT1	0.007380423	0.017220195	0.151	0.139	1
RPL32	0.235342068	0.017208951	0.99	0.989	1
ORMDL2	0.011183308	0.017170894	0.176	0.165	1
RAB32	5.97E-05	0.017167089	0.098	0.085	1
AC147067.1	0.0001012	0.017165391	0.062	0.051	1
MRPL41	1.63E-05	0.017134173	0.324	0.322	0.400394687
AL592429.2	7.07E-06	0.017097428	0.035	0.025	0.173040653
TMEM167A	0.001832161	0.017049309	0.208	0.2	1
PSMC4	6.39E-11	0.017025143	0.233	0.233	1.56E-06
RDH11	9.62E-05	0.016996782	0.16	0.151	1
CYSTM1	0.00452273	0.016996421	0.105	0.095	1
DNAJB4	2.05E-07	0.016981866	0.035	0.024	0.005025689
NFYB	0.000754308	0.016957785	0.115	0.106	1
AK8	6.37E-07	0.01692035	0.01	0.005	0.015606609
AC009313.1	7.90E-06	0.016903219	0.046	0.037	0.193528138
SNAPC3	6.47E-05	0.016898424	0.11	0.102	1
CCDC117	0.000274296	0.016883676	0.066	0.055	1
CRELD1	0.001444382	0.016837012	0.099	0.089	1
CCDC90B	0.000488529	0.016789082	0.187	0.179	1
UBAC1	0.000779745	0.016772851	0.164	0.157	1
TICAM1	0.000460752	0.016750641	0.083	0.073	1
IDH1	0.019658952	0.016705618	0.146	0.134	1
ALG2	0.003278157	0.016666838	0.122	0.112	1
SATB1-AS1	0.018655776	0.016651937	0.192	0.186	1
LDLR	1.19E-05	0.016635173	0.057	0.048	0.292526473
JDP2	1.66E-05	0.016603387	0.045	0.036	0.405869908
EFCAB13	0.00020283	0.016600288	0.072	0.063	1
PTPN6	0.000826217	0.016588758	0.338	0.336	1
ASAP1	6.99E-07	0.016585049	0.212	0.217	0.017122153
SH3PXD2B	2.09E-16	0.016581878	0.015	0.005	5.13E-12
CMTM8	0.00601949	0.016574399	0.088	0.077	1
TTC3	5.53E-08	0.016570513	0.38	0.386	0.001354563
FFAR2	3.04E-19	0.016556517	0.012	0.003	7.43E-15
STARD3NL	0.037865876	0.016511765	0.154	0.144	1
LINC00942	3.34E-31	0.016481661	0.011	0.001	8.17E-27
CSF2RB	1.02E-07	0.016448669	0.055	0.041	0.002489414
FEZ1	3.53E-07	0.016428313	0.036	0.028	0.008657088
TP53BP1	0.000395936	0.016415903	0.088	0.079	1
PSMD1	0.015630012	0.016407821	0.198	0.19	1
SIGLEC7	0.002914899	0.016405092	0.074	0.064	1
RASAL2	0.001116732	0.016404149	0.04	0.032	1
SEC23B	0.002064442	0.016401535	0.141	0.132	1
AUP1	0.012567061	0.016368656	0.365	0.359	1
IGLV2-18	0.199732777	0.016330839	0.002	0.002	1
C9ORF40	0.000121842	0.016277588	0.058	0.048	1
ADAM8	5.09E-07	0.016262676	0.207	0.211	0.012454074
IFRD1	0.000350785	0.016193417	0.096	0.088	1
ITM2B	3.60E-11	0.01617166	0.948	0.928	8.83E-07
UBE2A	8.75E-06	0.01615373	0.2	0.194	0.214169991
P4HB	2.59E-08	0.016119252	0.373	0.38	0.000634705
AL451165.2	6.79E-05	0.016105926	0.052	0.041	1
ANO6	0.00269402	0.016103111	0.185	0.179	1
XPOT	0.000763114	0.016078084	0.106	0.098	1
DUSP3	0.001107523	0.016047421	0.064	0.054	1
JTB	4.61E-06	0.016028445	0.492	0.496	0.112989775
ATP1B3	0.000166826	0.016026533	0.17	0.164	1
LARP1B	0.000760131	0.016006633	0.063	0.053	1
EVI5	0.008383028	0.015997543	0.106	0.095	1
ZCCHC2	4.94E-05	0.015945466	0.135	0.129	1
HEATR6	0.00049104	0.01593183	0.078	0.069	1
ZC3H15	0.002423827	0.015900431	0.335	0.332	1
RALB	0.00253258	0.015874546	0.102	0.093	1
TNFRSF4	0.000990094	0.015871859	0.035	0.032	1
CCPG1	0.001334504	0.015861041	0.205	0.2	1
TOR1AIP2	0.001865352	0.015838797	0.091	0.082	1
NR1H3	4.10E-05	0.015792747	0.054	0.046	1
NOL8	4.49E-05	0.015751223	0.161	0.156	1
SAR1B	0.000609363	0.015744437	0.13	0.122	1
SMIM30	0.000550109	0.015723444	0.067	0.057	1
BRD8	0.001282909	0.015695876	0.11	0.102	1
NBPF1	3.67E-05	0.015678567	0.086	0.078	0.898638689
TMEM38B	0.000448331	0.015557271	0.071	0.062	1
OAS1	4.11E-06	0.015556442	0.167	0.17	0.100701512
PDE4A	0.000711747	0.015548238	0.057	0.048	1
BNIP3	5.40E-05	0.015528358	0.133	0.127	1
UBQLN4	0.002032069	0.015524143	0.077	0.067	1
TGOLN2	3.63E-05	0.015520174	0.402	0.406	0.889809158
ELL2	0.001084606	0.015519715	0.062	0.052	1
DHX34	0.003697833	0.015460157	0.086	0.076	1
NDUFA12	3.69E-05	0.015437741	0.384	0.386	0.903146722
FAM50A	2.23E-06	0.015395589	0.235	0.233	0.054719673
UGCG	0.001140289	0.015390779	0.118	0.112	1
PPP1R2	3.13E-05	0.015347231	0.46	0.466	0.766885196
RIN2	0.003274336	0.015318094	0.084	0.074	1
PPP1R11	1.78E-05	0.015267302	0.25	0.246	0.436621956
MSC	4.69E-06	0.015242005	0.03	0.021	0.11478265
CDCA7L	0.000504659	0.01519974	0.06	0.053	1
SNRPF	7.34E-06	0.015197674	0.272	0.27	0.17984764
MRPL17	0.001083566	0.015194574	0.155	0.148	1
BCL6	0.023758126	0.015158342	0.114	0.106	1
TBC1D5	0.002801928	0.015150342	0.397	0.398	1
POLR3D	2.05E-05	0.015123777	0.053	0.045	0.502477211
NUFIP2	0.000671021	0.015113519	0.252	0.248	1
DNAJB9	0.003436957	0.015072437	0.125	0.116	1
GALNT7	0.007034397	0.015054566	0.105	0.097	1
IGHV3-7	0.015374896	0.01503087	0.006	0.007	1
RAB21	0.002028369	0.0150139	0.183	0.177	1
SEPTIN10	2.13E-06	0.01500684	0.031	0.022	0.052235708
TTC9C	7.07E-05	0.01497879	0.108	0.101	1
VCP	4.65E-08	0.014969455	0.412	0.419	0.001138247
ANAPC13	0.000150143	0.014957376	0.143	0.136	1
ZMIZ1	0.056296913	0.014946032	0.139	0.129	1
RASA4	1.86E-06	0.014944254	0.114	0.108	0.045599557
GSAP	0.000100172	0.014917606	0.193	0.193	1
TUBB6	8.54E-08	0.014894338	0.03	0.019	0.002091983
HIPK3	0.002398831	0.014883057	0.238	0.233	1
SEL1L	1.64E-05	0.014878954	0.19	0.185	0.402094109
FCGBP	0.000467507	0.014814997	0.036	0.03	1
BICD2	0.014236607	0.014813519	0.11	0.101	1
ZBTB46	3.30E-06	0.01479014	0.029	0.021	0.080893116
PRXL2C	0.001239826	0.014789741	0.069	0.059	1
MT-ND3	1.78E-09	0.014787399	0.87	0.893	4.35E-05
CBX1	7.14E-05	0.014755867	0.148	0.143	1
GIMAP1	2.46E-26	0.014733213	0.512	0.546	6.02E-22
OSTM1	7.74E-05	0.014722266	0.156	0.151	1
VAPA	0.000161243	0.014720006	0.365	0.365	1
ATPSCKMT	0.000248179	0.01470401	0.051	0.041	1
SDHD	2.07E-05	0.014666784	0.35	0.35	0.506046512
TXNDC5	0.00442103	0.014655109	0.06	0.051	1
NARS	0.001237292	0.014650438	0.192	0.185	1
ME1	0.03260471	0.01463818	0.082	0.077	1
IGKV1-17	0.16666798	0.01458114	0.002	0.002	1
EIF4E2	8.50E-06	0.014527222	0.224	0.221	0.208097215
KLF11	5.18E-05	0.014514339	0.04	0.03	1
CPM	0.012741365	0.014502765	0.062	0.053	1
ARHGAP10	1.31E-05	0.014455196	0.139	0.124	0.320125268
ZNF830	0.000532643	0.014442147	0.155	0.149	1
CNIH1	0.006319884	0.014426318	0.241	0.234	1
PM20D2	0.000111958	0.014421348	0.043	0.034	1
CXORF21	0.002262724	0.014380866	0.06	0.051	1
IGLV4-69	0.095404933	0.014365509	0.003	0.002	1
AC011603.2	0.007500568	0.014342648	0.076	0.067	1
TRIP11	0.011044847	0.014339682	0.199	0.194	1
LILRA2	7.47E-06	0.014336179	0.028	0.019	0.182849908
TM6SF1	4.20E-05	0.014299289	0.045	0.037	1
RNH1	5.97E-05	0.014293073	0.34	0.341	1
AL353660.1	4.57E-05	0.01429057	0.032	0.025	1
FYTTD1	8.93E-06	0.014257359	0.228	0.226	0.218632581
PDCD5	1.75E-06	0.01425423	0.296	0.297	0.042766674
USP14	9.84E-06	0.014212303	0.212	0.21	0.240943356
HIP1	0.001407845	0.014208872	0.126	0.124	1
GPR162	3.59E-10	0.014207096	0.019	0.01	8.78E-06
Gammaretrovirus (taxid 153135)	8.73E-15	0.014147762	0.015	0.005	2.14E-10
BBC3	0.000694724	0.014137236	0.099	0.094	1
MORF4L2	0.001908155	0.014118542	0.185	0.179	1
AC005280.2	2.90E-15	0.014098958	0.012	0.004	7.11E-11
HNRNPA3	0.000141104	0.01406953	0.457	0.461	1
ARHGAP20	4.30E-13	0.014045161	0.013	0.005	1.05E-08
NAB1	0.004862261	0.014023096	0.068	0.059	1
SRF	0.000411454	0.01399079	0.077	0.069	1
YY1	1.85E-05	0.013979825	0.417	0.422	0.45302405
UBXN4	1.44E-05	0.013956124	0.454	0.46	0.352526609
GOLIM4	0.00036199	0.013920488	0.051	0.043	1
EPB41L2	0.003023153	0.013880959	0.054	0.046	1
TTC14	1.67E-05	0.013868933	0.257	0.258	0.409475461
RALGPS2	6.27E-06	0.013860068	0.135	0.141	0.153543002
IFI44L	9.40E-11	0.013842718	0.163	0.174	2.30E-06
NDUFS8	0.013828181	0.013815358	0.312	0.307	1
CRTC3	0.010138176	0.013811438	0.232	0.227	1
SLC26A2	0.002298853	0.013809512	0.059	0.051	1
TGFBR1	0.013048173	0.013807584	0.173	0.169	1
STT3A	0.000958056	0.013797621	0.169	0.163	1
ATPAF1	0.001040291	0.013792772	0.124	0.118	1
PTGS1	3.07E-05	0.01374741	0.036	0.028	0.750720183
ARHGAP26	0.04524756	0.013719494	0.269	0.267	1
TNFRSF10B	6.36E-05	0.013705342	0.073	0.066	1
MFAP1	0.008422749	0.013673558	0.14	0.133	1
IGKC	0.005116021	0.013653953	0.045	0.048	1
NCBP1	1.60E-05	0.013648784	0.127	0.123	0.391514549
MAGT1	0.000103651	0.013647248	0.139	0.134	1
TMSB4X	0.00010098	0.013607497	0.997	0.995	1
FAM98A	0.001373829	0.013568037	0.089	0.082	1
RBM14	0.012615771	0.01352521	0.153	0.146	1
THUMPD3-AS1	6.60E-06	0.013523824	0.272	0.274	0.161723111
MS4A14	9.78E-06	0.01349431	0.026	0.018	0.239464375
NSL1	0.000122894	0.013441824	0.213	0.21	1
IGLV3-27	0.204842598	0.013413941	0	0	1
CRYBG3	0.000304382	0.013403411	0.079	0.073	1
PPP3CA	5.27E-05	0.013401506	0.267	0.269	1
DSC2	7.27E-06	0.013392914	0.026	0.018	0.177937455
ACOX1	0.000395317	0.013385597	0.082	0.075	1
SLC12A5-AS1	3.66E-18	0.013362361	0.011	0.002	8.97E-14
UBQLN2	0.072911439	0.013344294	0.253	0.247	1
TMEM63A	4.81E-06	0.013302391	0.192	0.191	0.117781669
PLPP5	0.049598952	0.013283178	0.098	0.091	1
RUFY1	4.55E-05	0.013271041	0.173	0.17	1
ITPRIPL2	0.000243421	0.013270865	0.043	0.035	1
TMEM99	0.001856915	0.013262447	0.051	0.042	1
TDG	0.052843268	0.013250326	0.17	0.163	1
IGKV3D-20	0.380518477	0.013226596	0	0	1
XBP1	0.160433754	0.013220702	0.329	0.324	1
CEP135	0.000953292	0.013207169	0.135	0.131	1
TMEM50B	2.79E-06	0.01319907	0.189	0.187	0.068442798
MTURN	0.000563438	0.013167448	0.061	0.054	1
AK6	0.006811328	0.013163283	0.097	0.089	1
HLX	2.22E-07	0.013162107	0.02	0.012	0.005446259
APP	0.052010916	0.013123871	0.143	0.135	1
SLC1A5	0.008740465	0.013105106	0.057	0.049	1
TRAV22	0.001116125	0.01310233	0.042	0.034	1
IGLV1-44	0.775675445	0.01309565	0.005	0.005	1
TAPT1-AS1	3.34E-05	0.013088675	0.071	0.067	0.817138055
PFDN2	0.023766855	0.013081103	0.246	0.24	1
SRP14	0.334277847	0.013070435	0.786	0.783	1
RPL7L1	0.028761825	0.013066053	0.227	0.22	1
NDUFAB1	0.000315158	0.013065716	0.312	0.31	1
GABARAP	0.015632548	0.013059174	0.784	0.782	1
PITPNA-AS1	0.074014716	0.013016035	0.131	0.123	1
RBM12B	0.000582585	0.013011991	0.087	0.081	1
POU2AF1	8.65E-05	0.012983161	0.054	0.055	1
AC006369.1	7.04E-05	0.012981858	0.236	0.239	1
AP000977.1	1.06E-05	0.012944657	0.035	0.028	0.259221464
DESI1	0.002293304	0.012935664	0.086	0.078	1
TMEM150B	8.09E-05	0.012930357	0.032	0.024	1
SPTY2D1	0.009231949	0.012926053	0.113	0.107	1
AC010247.1	1.05E-05	0.012917636	0.027	0.019	0.256662003
FAM89A	0.001932449	0.012913833	0.053	0.044	1
IER3IP1	0.000199821	0.012905405	0.22	0.216	1
NUP50	0.008206267	0.012890113	0.198	0.193	1
GTF3C6	9.58E-10	0.012883518	0.224	0.225	2.35E-05
CRIPT	0.012694043	0.012863127	0.137	0.131	1
RAB7B	6.35E-05	0.01286257	0.032	0.023	1
KRT10	4.17E-11	0.012854755	0.43	0.441	1.02E-06
LIX1-AS1	6.04E-06	0.012833074	0.039	0.038	0.148023054
MIAT	0.000252216	0.012827914	0.095	0.091	1
ATP1A1	0.048713249	0.012824687	0.348	0.345	1
NXT1	0.003846861	0.012819546	0.136	0.129	1
ARMC10	0.000857848	0.012818844	0.158	0.153	1
TMTC2	0.00307078	0.012799636	0.07	0.06	1
ST8SIA1	0.02381808	0.012799364	0.065	0.06	1
Blattabacterium cuenoti BPAY (taxid 1457031)	1.03E-07	0.01278621	0.023	0.014	0.002527307
IMPDH1	0.014308373	0.012777721	0.128	0.122	1
ENO1	1.21E-09	0.012769485	0.514	0.527	2.96E-05
SAV1	0.021439015	0.012730284	0.079	0.072	1
TPSAB1	0.209626609	0.012725958	0.001	0	1
ACP5	0.045890286	0.012725511	0.174	0.171	1
CD24	0.023624089	0.012715024	0.035	0.032	1
DDAH2	0.057221117	0.012683777	0.104	0.096	1
PACSIN2	0.000141708	0.012680179	0.16	0.157	1
MICOS10	0.000149733	0.012673332	0.418	0.421	1
EPHX1	1.51E-06	0.012614897	0.024	0.016	0.037051666
SMG9	0.002807571	0.012611951	0.062	0.054	1
MAML2	0.113709987	0.01260274	0.433	0.434	1
TMED7	8.90E-06	0.012586933	0.146	0.142	0.21802696
RBIS	2.75E-07	0.012582883	0.368	0.374	0.006740662
ELMO2	0.032401011	0.012563749	0.094	0.087	1
SLC7A8	0.000501181	0.01255909	0.03	0.024	1
ADSS	2.43E-05	0.012550062	0.25	0.25	0.593947091
NGRN	6.05E-06	0.012533726	0.231	0.229	0.148206177
DOK3	0.002597552	0.012520642	0.077	0.072	1
SELENOW	3.35E-07	0.012515548	0.437	0.445	0.008209984
MKNK1	0.081412382	0.012475419	0.146	0.141	1
LINC02814	1.02E-21	0.012467279	0.009	0.001	2.50E-17
AARS	0.093298486	0.012453277	0.137	0.13	1
PYGL	0.00393985	0.012432675	0.056	0.048	1
FMNL3	3.70E-05	0.012425923	0.121	0.119	0.906014392
YTHDC1	0.012357661	0.012419576	0.312	0.31	1
TBC1D4	0.033188657	0.01238537	0.143	0.14	1
CORO1C	0.041020496	0.012356044	0.094	0.088	1
RTF2	4.53E-05	0.0123211	0.258	0.257	1
HSPA9	8.15E-06	0.012319414	0.264	0.263	0.199523749
KAT2A	0.001156271	0.012311119	0.092	0.086	1
TOP1	0.002084664	0.01230738	0.31	0.31	1
TSPOAP1	6.90E-05	0.012289625	0.032	0.027	1
LINC00900	5.98E-08	0.012275865	0.019	0.011	0.001463918
ARSB	0.07244211	0.012231671	0.086	0.08	1
EXOSC5	0.024797443	0.012213732	0.115	0.108	1
HK2	0.00167375	0.01220512	0.041	0.034	1
TRBV5-5	0.226761597	0.012204837	0.007	0.008	1
ELOC	0.000183991	0.012196916	0.29	0.288	1
LINC00243	0.000110116	0.012196464	0.126	0.123	1
CTSA	0.130032336	0.012187422	0.224	0.219	1
FAM207A	0.007273434	0.012184746	0.087	0.08	1
CDC26	0.020892976	0.012118506	0.261	0.256	1
IL13RA1	0.102855132	0.012089446	0.091	0.084	1
NLRC4	0.001205715	0.012088319	0.038	0.031	1
OAT	7.44E-05	0.012074095	0.114	0.11	1
TRIM52	0.006828784	0.012073635	0.099	0.094	1
S1PR2	1.99E-05	0.012071127	0.026	0.018	0.487771926
IGLV4-60	0.001649727	0.01205324	0.001	0	1
EIF5	7.22E-07	0.01204326	0.502	0.512	0.017671969
USP48	7.16E-06	0.011978232	0.204	0.204	0.175299107
EMP1	0.000292123	0.011969106	0.019	0.013	1
PHB	0.140931805	0.011954485	0.246	0.238	1
IGHV4-31	7.81E-05	0.011907592	0.007	0.01	1
JRKL	0.001944239	0.01187396	0.051	0.044	1
NUDC	4.26E-06	0.011869922	0.288	0.289	0.104316894
MYO1E	0.00350093	0.011868859	0.08	0.07	1
SPAG9	5.72E-05	0.011864904	0.2	0.2	1
NUMB	0.004996817	0.011818166	0.226	0.226	1
CDC42EP3	0.000589461	0.0118127	0.247	0.247	1
PNPT1	0.020669309	0.011808968	0.105	0.099	1
ZNF844	0.00017264	0.011786832	0.036	0.03	1
ANO10	0.033214469	0.011765899	0.072	0.065	1
SOWAHC	6.12E-09	0.011762368	0.016	0.008	0.000149799
NORAD	0.003037177	0.011712676	0.275	0.274	1
CLMN	0.005523746	0.011705513	0.041	0.034	1
RASSF2	0.000188898	0.011688448	0.144	0.143	1
GAS2L3	4.38E-05	0.011680391	0.023	0.016	1
PRPF6	0.044357199	0.011679749	0.293	0.29	1
HIF1AN	0.000489482	0.011668267	0.108	0.103	1
SEC24D	0.051035895	0.011665087	0.13	0.125	1
E2F6	0.002638671	0.011654618	0.042	0.034	1
ATP6V1A	0.069379434	0.011626816	0.171	0.167	1
LAMP3	0.146541434	0.011611499	0.011	0.01	1
EIF2S1	0.025670187	0.011602282	0.195	0.19	1
BSG	0.000423609	0.01158938	0.369	0.371	1
IL18	5.63E-05	0.011585012	0.033	0.028	1
ZC3H12A	0.00089448	0.011572962	0.101	0.097	1
NOL4L	0.010921848	0.011570323	0.097	0.092	1
PDS5A	1.25E-05	0.011559872	0.354	0.359	0.305981397
PSMB2	2.76E-05	0.011532749	0.223	0.221	0.676254083
SDF4	2.40E-05	0.011441132	0.27	0.27	0.588710672
VAT1	0.09273589	0.011440158	0.136	0.13	1
LINC01725	0.093603677	0.011434705	0.076	0.069	1
PPM1F	0.003619215	0.011425515	0.048	0.041	1
NFIL3	0.001851881	0.011402325	0.038	0.031	1
EPHX2	0.001064368	0.011381768	0.113	0.11	1
EIF5B	0.001166303	0.011378206	0.278	0.279	1
ME2	5.17E-06	0.011371005	0.183	0.183	0.12655446
CTNNB1	2.71E-07	0.011353774	0.274	0.277	0.00664765
BCL10	0.000409393	0.011349345	0.119	0.115	1
THOC6	0.000116507	0.011339094	0.086	0.081	1
DPAGT1	0.006207715	0.011333418	0.079	0.073	1
OIP5-AS1	0.002804836	0.011319387	0.249	0.248	1
KIAA0100	0.002233557	0.011296014	0.166	0.162	1
RPP25	1.65E-05	0.011271019	0.022	0.015	0.404016576
SELENOF	0.001587303	0.011259754	0.409	0.411	1
HMGCR	0.052090062	0.011252104	0.094	0.087	1
LARP4	3.18E-06	0.011220233	0.13	0.127	0.077951438
CYP20A1	5.25E-06	0.011129258	0.172	0.171	0.12864204
DDX58	2.81E-05	0.011129035	0.181	0.181	0.688360722
CARNMT1	0.0411682	0.011125815	0.079	0.072	1
TTC27	0.01944964	0.011114982	0.098	0.093	1
KLHL12	0.017772329	0.011098625	0.069	0.062	1
IGHV4-55	0.964034218	0.01109407	0.004	0.004	1
UTP14A	0.001539268	0.011072995	0.088	0.084	1
PIN4	8.56E-05	0.011069221	0.192	0.19	1
WWC2	0.010904446	0.011059577	0.046	0.039	1
CWC25	0.000314653	0.011035644	0.169	0.166	1
THAP5	0.0030257	0.011011271	0.104	0.1	1
ZNF593	0.038224211	0.010981844	0.093	0.087	1
SDC4	6.20E-07	0.01097464	0.015	0.008	0.015193641
SLC7A11-AS1	2.94E-14	0.010950115	0.009	0.002	7.21E-10
ACIN1	9.38E-06	0.010933556	0.336	0.341	0.22965764
FILIP1L	0.015983752	0.010930924	0.049	0.042	1
PLAU	2.22E-05	0.010928029	0.018	0.012	0.544015469
LCN10	2.18E-05	0.010909777	0.017	0.011	0.534895019
AC078785.1	0.00609828	0.010904069	0.04	0.034	1
TNFRSF10A	0.00498195	0.010887507	0.105	0.101	1
COX20	0.001849563	0.010878627	0.161	0.158	1
LYPLAL1	0.036523265	0.010873329	0.152	0.148	1
SUCLG2-AS1	0.007390205	0.010872291	0.04	0.034	1
PMP22	0.162097354	0.010851427	0.062	0.057	1
IGKV1D-43	0.000927787	0.010843795	0.001	0	1
LINC02345	5.07E-07	0.010835344	0.012	0.006	0.012404576
DYNC1I2	0.001796871	0.010818758	0.161	0.158	1
MSMO1	0.004004104	0.010790733	0.114	0.11	1
AC073896.2	0.003730069	0.010785224	0.04	0.033	1
INF2	0.021779607	0.010775612	0.057	0.05	1
CSE1L	0.004690842	0.010743361	0.127	0.123	1
TMEM208	8.66E-05	0.010734485	0.177	0.174	1
AC107029.1	6.84E-20	0.01065462	0.007	0	1.67E-15
NDUFC2	5.05E-05	0.010651249	0.432	0.438	1
ETV3	0.007265971	0.010635968	0.071	0.066	1
SLC25A33	0.013645291	0.010630405	0.06	0.053	1
TLR4	0.002245991	0.010616668	0.065	0.057	1
ZBTB1	5.62E-07	0.010590843	0.228	0.23	0.0137569
ERLIN2	0.013768326	0.010588338	0.064	0.058	1
SLC27A4	0.006099979	0.010585378	0.041	0.034	1
ITPRID2	0.065682072	0.010577345	0.085	0.08	1
NCLN	0.007289559	0.010571599	0.074	0.068	1
IGKV2-30	0.59444463	0.010570457	0.003	0.002	1
ZNF664	0.01350496	0.010570034	0.133	0.129	1
THAP1	0.000120568	0.010569765	0.115	0.111	1
TRGV5	0.069180605	0.010568273	0.043	0.038	1
TMEM170A	0.000284764	0.010513947	0.146	0.143	1
OAZ2	0.001373505	0.01047598	0.121	0.117	1
TCAIM	0.114454388	0.01046126	0.094	0.087	1
DNAJA4	0.000576956	0.010459882	0.034	0.029	1
TEC	0.03905613	0.010447827	0.053	0.048	1
SLC39A4	0.048052971	0.010442396	0.063	0.056	1
C1QB	0.165657714	0.010435333	0.009	0.007	1
TSPAN31	0.046433615	0.01043305	0.078	0.072	1
IGKV3D-15	0.002942582	0.010411604	0.001	0	1
NUDT4	9.98E-06	0.010409554	0.145	0.143	0.244411518
ZMPSTE24	0.006552708	0.010399839	0.105	0.1	1
TMPO-AS1	4.75E-07	0.010387215	0.057	0.055	0.011621444
LRRC23	0.022116972	0.010375888	0.072	0.066	1
BAG5	3.03E-05	0.010374467	0.15	0.148	0.741016033
IWS1	0.00334033	0.010373297	0.185	0.182	1
WDR89	0.008962028	0.01036998	0.105	0.1	1
POLDIP3	0.007970691	0.010348077	0.171	0.168	1
SMIM15	0.102030227	0.010319206	0.131	0.125	1
TMEM64	0.015737593	0.010317761	0.058	0.052	1
GTF2A2	0.00102042	0.010256708	0.31	0.309	1
TARS	0.004876004	0.010245996	0.123	0.118	1
PARVB	0.005997747	0.010235104	0.087	0.083	1
ACYP1	0.06405358	0.01018123	0.073	0.066	1
FCRL3	0.00320927	0.010176908	0.115	0.117	1
IRAK2	0.008890892	0.010174825	0.049	0.045	1
PTBP3	0.061752594	0.010150179	0.335	0.334	1
PRPF40A	0.000738988	0.010096346	0.367	0.37	1
PHF6	0.006856158	0.010090465	0.098	0.094	1
DPH3	0.000671843	0.010076931	0.107	0.103	1
ST3GAL6	0.001475728	0.010061537	0.043	0.035	1
PLD3	0.000313292	0.01005641	0.294	0.301	1
B4GALT5	0.018568161	0.010049226	0.068	0.063	1
ARCN1	0.021303106	0.010046704	0.238	0.236	1
CASC3	1.14E-06	0.010046447	0.191	0.193	0.027959266
USP32	0.013800081	0.010030186	0.145	0.142	1
TRIM36	6.69E-09	0.01002417	0.011	0.005	0.00016383
SMU1	2.92E-08	0.01001703	0.208	0.21	0.00071522
RPP21	0.017425515	0.010015301	0.231	0.228	1
GNPDA1	0.247168787	0.010014945	0.149	0.142	1
LINC00824	0.002942515	0.009999595	0.021	0.016	1
Streptomyces sp. ADI95-16 (taxid 1522758)	0.000100784	0.00999525	0.022	0.016	1
DCTN1	0.021884419	0.009987875	0.178	0.175	1
ST6GALNAC1	0.001687689	0.009984874	0.022	0.017	1
MTDH	1.21E-06	0.009982224	0.504	0.515	0.029571549
RCCD1	0.00105993	0.009953759	0.026	0.02	1
CD300C	0.00066694	0.009949329	0.024	0.017	1
DNMBP	0.01145739	0.009948393	0.038	0.032	1
SLC25A20	0.062278985	0.009937334	0.078	0.072	1
TUSC2	0.001015639	0.009914544	0.183	0.18	1
RPS4Y1	0.01266778	0.009909206	0.365	0.377	1
NCEH1	0.069962935	0.009896696	0.073	0.069	1
MRPL33	0.038171896	0.009895105	0.271	0.268	1
CASC4	0.006112553	0.009871452	0.214	0.213	1
KITLG	2.84E-12	0.009862161	0.007	0.002	6.95E-08
STX6	0.175762919	0.009859277	0.128	0.122	1
HIST1H3H	0.000121681	0.009851399	0.016	0.011	1
PTPN11	8.04E-05	0.009842457	0.172	0.171	1
SASH1	0.000129718	0.00984008	0.032	0.033	1
GPHN	0.320149595	0.00981077	0.147	0.141	1
MAGOH	0.000705849	0.009781381	0.286	0.285	1
MAPK1IP1L	0.018406253	0.009765645	0.27	0.269	1
CHP1	0.137384344	0.00976201	0.093	0.087	1
FLCN	0.022892529	0.009759257	0.065	0.059	1
MRPS31	4.50E-05	0.009751071	0.16	0.16	1
TRA2A	0.004330548	0.009748999	0.264	0.264	1
AC136475.3	0.005712181	0.009743266	0.05	0.045	1
DSE	0.000109473	0.009735526	0.135	0.135	1
NAGA	0.002977249	0.009731009	0.077	0.073	1
OTUD1	0.004131832	0.009712241	0.031	0.025	1
ACE	0.007627692	0.009709303	0.028	0.022	1
FUNDC2	0.000346404	0.009707697	0.218	0.217	1
KPNA2	0.038140089	0.009684434	0.067	0.062	1
AC037198.1	4.48E-08	0.009679933	0.011	0.005	0.001098081
UBE2Q1	0.000113791	0.009667231	0.118	0.115	1
IL1RN	0.122547881	0.009658978	0.006	0.005	1
PUS7	0.003198078	0.009635087	0.027	0.021	1
POLD2	0.20468328	0.009633585	0.132	0.125	1
TIFAB	0.00027901	0.009613614	0.017	0.012	1
CPA6	0.004798793	0.009601428	0.025	0.02	1
CHM	0.000746599	0.009601264	0.121	0.119	1
TCEA3	0.000629049	0.009598772	0.044	0.04	1
IL1R2	2.39E-07	0.009587558	0.006	0.002	0.005863701
POLD4	1.58E-05	0.00957738	0.432	0.442	0.386802873
AP005019.1	0.000849502	0.009556269	0.023	0.017	1
ADAM17	1.88E-07	0.009529114	0.149	0.15	0.004594838
IGHV3-15	0.987077949	0.009513958	0.003	0.003	1
TCOF1	0.049724185	0.009502322	0.128	0.124	1
PAX8-AS1	0.035777939	0.009476241	0.047	0.042	1
ZNF322	4.56E-05	0.009464293	0.113	0.112	1
JPT2	0.036964821	0.009437509	0.072	0.067	1
LPCAT3	0.002089772	0.009435415	0.071	0.066	1
MGAT2	0.000759755	0.009434579	0.12	0.116	1
INTS3	0.000508694	0.009412111	0.102	0.099	1
ACBD3	0.057265621	0.009395845	0.174	0.171	1
Streptomyces collinus (taxid 42684)	0.001953146	0.00939	0.031	0.025	1
CEP19	0.036805612	0.009389139	0.047	0.042	1
PAK1IP1	0.012512256	0.009380199	0.068	0.063	1
SF3B6	0.001245257	0.009349636	0.346	0.347	1
NID1	1.06E-06	0.00934023	0.012	0.006	0.025914793
SEMA4B	0.00108587	0.009332986	0.054	0.05	1
TRGV8	0.069957735	0.009330572	0.022	0.021	1
CCDC30	0.005305158	0.00933005	0.026	0.02	1
RAN	0.03707218	0.00932727	0.573	0.574	1
LINC00402	0.058381018	0.009317233	0.078	0.075	1
GRB2	0.024434701	0.009315227	0.465	0.461	1
CDC42EP2	9.66E-11	0.009312103	0.009	0.003	2.36E-06
TMEM79	0.004267516	0.009301886	0.041	0.036	1
GADD45G	1.33E-05	0.009296617	0.013	0.008	0.325585221
RAP2A	0.001972934	0.0092811	0.124	0.122	1
ACTR5	8.81E-05	0.009244803	0.044	0.039	1
FEM1B	0.140266055	0.009235163	0.108	0.103	1
C1GALT1C1	0.021167786	0.009232214	0.092	0.087	1
C5ORF51	0.000130394	0.009229206	0.158	0.157	1
AC007262.2	9.64E-05	0.009199319	0.017	0.011	1
COA3	0.021081195	0.009193019	0.187	0.185	1
AC026785.2	1.54E-06	0.009183571	0.011	0.006	0.037735947
NAA38	0.000224679	0.009165648	0.275	0.278	1
MRPL53	0.004879104	0.009133136	0.03	0.023	1
IGHV3-13	0.607381867	0.009113768	0.002	0.002	1
LSG1	0.001741704	0.00909823	0.116	0.113	1
VDR	0.002015643	0.009063486	0.022	0.017	1
GNG7	3.00E-06	0.009058719	0.086	0.092	0.073534896
TFRC	0.075543808	0.009040999	0.06	0.057	1
VPS37C	0.017223592	0.009038043	0.047	0.042	1
CKAP4	0.02003214	0.009022977	0.063	0.058	1
C17ORF67	0.000426791	0.009003708	0.061	0.058	1
AASDHPPT	7.17E-06	0.009003663	0.194	0.194	0.175534232
GPBP1	1.24E-07	0.008956897	0.362	0.371	0.003035633
NHSL1	0.016065311	0.008943494	0.03	0.024	1
NDUFB5	0.002456018	0.008937465	0.221	0.22	1
PCDH9	0.100089375	0.008919559	0.027	0.026	1
ZBTB10	0.019315059	0.008916587	0.034	0.028	1
KANK1	0.057525149	0.008914423	0.042	0.037	1
THAP2	0.008457286	0.008909348	0.057	0.053	1
CDC42BPB	0.012433724	0.008901507	0.04	0.035	1
CLIC1	6.98E-09	0.008867824	0.535	0.554	0.000170864
SMARCA5-AS1	5.63E-05	0.008861798	0.037	0.034	1
LINC01127	4.53E-11	0.008827177	0.008	0.002	1.11E-06
PPM1N	0.010262115	0.008812478	0.026	0.022	1
USB1	0.001599185	0.008804704	0.091	0.087	1
LLPH	0.026148079	0.008802231	0.136	0.132	1
IQCH-AS1	0.002725175	0.008799409	0.039	0.034	1
AC006213.2	0.000659823	0.008798935	0.024	0.019	1
CELA1	0.003293981	0.00879485	0.023	0.017	1
SEC31A	0.000397674	0.008788085	0.274	0.276	1
SLAIN2	0.003036575	0.008783824	0.18	0.178	1
UBFD1	0.00159443	0.008758843	0.047	0.043	1
CREB1	2.01E-05	0.008735239	0.297	0.302	0.491918651
APOLD1	0.101822878	0.008729648	0.123	0.121	1
ENO3	0.000998345	0.008717662	0.021	0.016	1
LMAN2	0.002600506	0.008700332	0.379	0.381	1
IRF2	2.70E-06	0.008687403	0.346	0.355	0.066008205
ATF3	0.034476198	0.008680394	0.018	0.015	1
GSDME	0.000562713	0.008663408	0.02	0.014	1
ZC3H4	0.004879741	0.008658454	0.11	0.107	1
HSD17B12	0.041654859	0.008653913	0.079	0.074	1
HECA	0.007931608	0.00865133	0.235	0.235	1
ZNF770	0.000722913	0.008645062	0.152	0.15	1
PRKAG2	0.028058726	0.008635102	0.181	0.18	1
NFYA	0.053459091	0.008629179	0.075	0.071	1
LYSMD3	0.052043613	0.008627628	0.112	0.108	1
EBPL	0.015858791	0.008612925	0.152	0.149	1
TNFRSF10D	0.019936402	0.0085748	0.033	0.027	1
RTL5	0.002681311	0.008570697	0.022	0.017	1
CPNE5	0.001483709	0.008553127	0.015	0.01	1
FADS1	0.029157532	0.008550099	0.042	0.038	1
MIR34AHG	4.42E-07	0.008526441	0.01	0.005	0.010815519
DLGAP1-AS1	0.106779145	0.008524877	0.126	0.123	1
SOCS4	0.011743205	0.008497923	0.061	0.057	1
TACC1	0.000183261	0.008493797	0.282	0.286	1
FAH	0.00789804	0.008478809	0.03	0.025	1
IQGAP1	1.50E-05	0.008475772	0.478	0.49	0.367902867
AC011611.3	1.09E-08	0.008466865	0.008	0.003	0.000265745
LIN7C	0.085603055	0.008439948	0.087	0.082	1
UFC1	0.000739241	0.008432712	0.375	0.379	1
SLC16A1	0.007348174	0.008429349	0.03	0.025	1
AC016727.1	0.008572573	0.008417006	0.036	0.031	1
MRPL36	0.091138165	0.008410938	0.184	0.18	1
DHFR2	0.016570318	0.008399618	0.036	0.031	1
NDUFB11	0.000648687	0.008382344	0.547	0.555	1
ENOX1	4.92E-09	0.00836734	0.008	0.003	0.00012048
ADGRF3	0.000255625	0.008361318	0.017	0.011	1
RTCA	0.028561312	0.008356768	0.139	0.136	1
OSTC	0.026553067	0.008353608	0.318	0.317	1
EYA3	0.002265947	0.008340708	0.127	0.126	1
THNSL1	0.022478094	0.008339757	0.033	0.028	1
COX14	0.00347483	0.008337649	0.332	0.333	1
IGKV1D-16	0.031280695	0.008335286	0	0	1
MCMBP	0.009941459	0.008312708	0.179	0.177	1
ASPH	0.145968479	0.008309879	0.072	0.069	1
STARD10	0.043877515	0.008307998	0.08	0.076	1
DNAJC3-DT	0.013548759	0.008304854	0.032	0.027	1
FXN	0.000185769	0.008301336	0.102	0.1	1
AC105285.1	0.002040987	0.008285237	0.019	0.013	1
TRBV5-1	0.072981378	0.008278687	0.045	0.041	1
MMP2	1.37E-08	0.008277905	0.008	0.003	0.000334334
SLC12A8	1.02E-09	0.008274701	0.007	0.002	2.50E-05
PTGFRN	0.016867021	0.008271754	0.027	0.022	1
ITGA11	1.85E-05	0.008271225	0.01	0.005	0.453038615
NQO2	0.417964692	0.008270605	0.186	0.181	1
CMSS1	0.000102365	0.008266127	0.092	0.091	1
ZNF561	0.075310406	0.008263833	0.086	0.082	1
RBM23	0.000116625	0.008256744	0.2	0.201	1
LINC02615	1.63E-05	0.008241951	0.013	0.007	0.400165237
DMAC1	0.002452194	0.008234502	0.175	0.174	1
LMAN2L	0.00994571	0.008233494	0.027	0.022	1
IFT46	0.012796579	0.008230315	0.027	0.021	1
FAM104B	0.046647257	0.008215845	0.045	0.04	1
BRI3BP	0.002978372	0.00821421	0.063	0.06	1
UTP25	0.122463356	0.008214197	0.069	0.064	1
DDX59	0.019461889	0.008202356	0.114	0.111	1
DCAF1	0.001600798	0.008187544	0.104	0.102	1
LINC00607	0.000152852	0.008186783	0.009	0.005	1
BCCIP	0.001346547	0.00818284	0.199	0.198	1
URB1	0.053660355	0.00816859	0.041	0.035	1
SNHG7	4.57E-05	0.008153874	0.37	0.381	1
PPFIA1	0.030575118	0.008132846	0.19	0.189	1
IFI27L2	9.70E-07	0.008130014	0.224	0.227	0.023758573
CNOT8	0.001016162	0.008119589	0.243	0.244	1
C5ORF24	0.021688157	0.008119554	0.12	0.117	1
AC093484.3	0.001641574	0.008116138	0.036	0.031	1
BTF3L4	0.00040972	0.008111145	0.209	0.209	1
ARPC4	4.02E-07	0.008105247	0.37	0.38	0.009852331
HADH	0.000461819	0.008090603	0.109	0.107	1
IGLVI-70	0.009846093	0.008087881	0.001	0	1
NDUFA8	0.064440456	0.008084057	0.175	0.172	1
PPP1R3E	0.00350074	0.008084029	0.113	0.111	1
TSHZ3	0.019702095	0.008081784	0.026	0.021	1
PGBD2	0.025406201	0.008081341	0.059	0.055	1
SIKE1	0.000273427	0.008079556	0.126	0.124	1
SLC41A2	0.000715572	0.008067288	0.015	0.01	1
RP2	0.209714858	0.008050002	0.077	0.071	1
HIST1H2BD	0.000267368	0.008035967	0.011	0.007	1
RAB35	0.000164804	0.008012774	0.126	0.124	1
CLPB	0.018241805	0.008012343	0.047	0.042	1
AC017104.1	0.006344878	0.008008824	0.021	0.016	1
CISD1	0.041676037	0.008000021	0.09	0.087	1
SVIP	0.001232593	0.007993746	0.205	0.206	1
BRCA1	0.03466106	0.007993029	0.029	0.025	1
POMP	0.000225014	0.007980006	0.364	0.369	1
TNF	0.094400473	0.007968651	0.052	0.051	1
ELAVL1	0.000398438	0.007958551	0.196	0.196	1
HNRNPR	0.000852686	0.007938558	0.368	0.372	1
CDC23	0.017985632	0.00793703	0.079	0.075	1
AKAP9	8.73E-06	0.007931284	0.336	0.346	0.213894175
RYBP	0.140339474	0.007927337	0.101	0.097	1
SEMA6B	0.333382666	0.007926636	0.073	0.068	1
SLC38A2	0.001007317	0.007890927	0.271	0.275	1
LINC01781	0.159492243	0.007885901	0.016	0.015	1
HBA2	0.71221834	0.00787607	0.004	0.003	1
EBAG9	0.400407871	0.007856958	0.139	0.133	1
GNAI3	0.000544865	0.007831573	0.203	0.203	1
CHID1	0.000567319	0.007829875	0.086	0.083	1
DNAJB1	0.000235144	0.007828109	0.272	0.278	1
RRS1	0.001739688	0.007818516	0.064	0.06	1
STT3B	0.000342616	0.007815827	0.283	0.286	1
LINC01727	0.000555322	0.007790625	0.014	0.009	1
SLC35A5	0.117610998	0.007789681	0.069	0.064	1
BX284668.5	0.280122699	0.007784957	0.086	0.081	1
EMP3	0.80605727	0.007775456	0.749	0.746	1
KCNJ2	0.000108203	0.007760123	0.011	0.007	1
DPH5	0.019661966	0.007737771	0.126	0.123	1
TPD52	5.44E-06	0.00772721	0.11	0.115	0.133301969
PLA2G4C	0.001134346	0.007726402	0.015	0.011	1
LRRC58	0.000878057	0.007725812	0.113	0.111	1
PEPD	0.001011234	0.007705807	0.171	0.171	1
Mycolicibacterium vaccae 95051 (taxid 1354275)	3.40E-05	0.007672276	0.011	0.007	0.833337603
PRUNE1	0.003379179	0.007669607	0.079	0.077	1
RNF20	0.189975757	0.007637315	0.126	0.123	1
DPH6-DT	0.004469609	0.007627298	0.02	0.015	1
NPTN	8.23E-06	0.007623758	0.214	0.216	0.201582339
TBC1D14	0.004533757	0.007623508	0.198	0.198	1
TGFBR3	1.56E-08	0.007608584	0.215	0.23	0.000381142
MSANTD3	0.013178422	0.007607726	0.062	0.059	1
MIER1	4.20E-06	0.007607138	0.326	0.334	0.102962626
UBE2F	0.000952013	0.007603658	0.254	0.256	1
RAP1A	3.20E-06	0.007600054	0.481	0.492	0.07848245
SIPA1L2	0.084658067	0.007599493	0.039	0.034	1
STEAP3	1.00E-10	0.007597731	0.007	0.002	2.46E-06
CCT7	3.79E-05	0.007585214	0.348	0.354	0.927113295
CERS6	0.048100772	0.007544136	0.16	0.16	1
GPR107	0.052347462	0.00753938	0.087	0.083	1
RPP25L	0.073469957	0.007525281	0.126	0.123	1
IGHV3-49	0.518257248	0.007509767	0.001	0.001	1
CZIB	0.041228963	0.007506008	0.169	0.166	1
ETNK1	0.133352489	0.007499564	0.226	0.224	1
OSGIN1	5.91E-06	0.007492498	0.01	0.005	0.144851297
AL162231.2	0.002630402	0.007489243	0.016	0.011	1
MEF2C-AS1	0.080566143	0.007481635	0.036	0.035	1
LYRM7	0.01573673	0.00745512	0.093	0.089	1
PLPBP	0.001793872	0.007441999	0.158	0.158	1
AKT1S1	0.005427105	0.00741561	0.05	0.047	1
FKBP3	0.002894324	0.007396341	0.147	0.146	1
GALNT6	0.135898497	0.007391062	0.043	0.039	1
TXLNA	0.000230619	0.007377967	0.09	0.087	1
PIGK	0.019804371	0.007358977	0.099	0.096	1
ALOX5AP	0.035999281	0.007357454	0.347	0.354	1
FDFT1	3.81E-10	0.007339436	0.372	0.386	9.32E-06
AC110741.1	5.23E-11	0.007336263	0.006	0.001	1.28E-06
TOMM70	4.59E-05	0.007317747	0.167	0.168	1
LAMC1	0.000367353	0.00731606	0.012	0.007	1
HIST1H1D	0.071507102	0.007310483	0.195	0.196	1
IGKV3D-11	0.134739002	0.007296034	0.001	0	1
PKNOX1	0.013577261	0.007292892	0.081	0.078	1
HS6ST1	0.119829372	0.007286647	0.044	0.039	1
CTIF	0.040529961	0.007278511	0.029	0.024	1
RNGTT	2.21E-06	0.007262541	0.149	0.152	0.054069621
DDX3X	0.000931741	0.007217343	0.36	0.364	1
UHRF2	2.74E-05	0.007214303	0.154	0.156	0.670401088
PCNA	0.197231084	0.007203424	0.1	0.096	1
ADAMTS6	0.038110703	0.007193531	0.04	0.036	1
PHLDA2	1.62E-06	0.007191616	0.008	0.003	0.039768368
PTPMT1	0.184863284	0.007173955	0.086	0.081	1
SPINK2	0.001286197	0.007170213	0.026	0.02	1
LXN	0.199616374	0.007167973	0.051	0.048	1
SHLD3	0.009354106	0.007167708	0.024	0.019	1
UPF2	0.000135357	0.007165934	0.213	0.215	1
TMEM33	4.53E-05	0.007157807	0.137	0.136	1
TADA2B	0.09305089	0.007148786	0.101	0.098	1
JUP	0.001506936	0.007140832	0.025	0.023	1
AC007298.1	0.00218786	0.007137035	0.016	0.013	1
EIF4EBP2	0.000909146	0.007135167	0.272	0.276	1
AP001977.1	0.019436852	0.007134976	0.015	0.011	1
IGHV3-73	0.057676006	0.007122719	0	0	1
BST1	0.004192442	0.007120413	0.024	0.02	1
VPS4B	0.001968115	0.007118644	0.275	0.277	1
FAM50B	0.027031673	0.007114093	0.063	0.059	1
WASHC4	0.022761862	0.007110141	0.248	0.249	1
RIOX2	0.104814338	0.007105551	0.067	0.063	1
ZBTB11	6.69E-07	0.007103605	0.159	0.162	0.01638378
SIL1	0.003359095	0.007100695	0.105	0.103	1
MRVI1-AS1	0.001198041	0.007071979	0.01	0.007	1
ZBTB24	0.004363375	0.007066082	0.119	0.118	1
SPRED2	0.000545536	0.007046417	0.013	0.008	1
CUX1	7.35E-07	0.007046085	0.249	0.257	0.017990059
SNRPD3	0.158054746	0.007045534	0.063	0.058	1
GSTM3	0.165873858	0.007039937	0.047	0.043	1
PHAX	0.000714933	0.007027034	0.17	0.171	1
TDRD7	0.002657554	0.007026127	0.071	0.069	1
PPAT	0.136831923	0.007009229	0.048	0.044	1
PAIP1	0.007766616	0.007006269	0.163	0.161	1
RAP1GDS1	0.000196901	0.007005487	0.228	0.231	1
POLR2I	0.042366967	0.007004605	0.224	0.223	1
IL21R	0.006867911	0.006982666	0.087	0.085	1
FXYD1	0.000316197	0.006978363	0.039	0.037	1
RNF24	0.02781206	0.006973182	0.115	0.115	1
RIDA	0.071991565	0.006972372	0.048	0.044	1
AC012146.1	0.001989189	0.006949494	0.057	0.055	1
UBE2B	5.32E-10	0.006941423	0.443	0.458	1.30E-05
ADAMTS17	0.001455366	0.006926597	0.012	0.009	1
FAM168B	0.013539108	0.006925426	0.108	0.106	1
AC090061.1	0.002117808	0.006923645	0.016	0.012	1
PTGER2	0.462741392	0.006896078	0.131	0.126	1
AC027644.3	0.013653794	0.006894891	0.023	0.019	1
PSPH	0.000869714	0.006891977	0.016	0.012	1
EGLN1	0.009006444	0.006880357	0.147	0.146	1
ARFGAP3	0.186042307	0.006867881	0.185	0.183	1
TMEM251	0.018588995	0.006861564	0.101	0.099	1
SEMA3C	0.004314763	0.00684889	0.015	0.011	1
PPBP	0.252049602	0.006847781	0.012	0.01	1
AC246785.3	0.015362649	0.006846163	0.021	0.016	1
WDR53	0.077925762	0.00684506	0.052	0.048	1
TKTL1	0.223475062	0.006842935	0.02	0.019	1
SH3BP5	0.14866057	0.00683583	0.181	0.18	1
AC036176.1	0.019042688	0.006828937	0.03	0.026	1
IRGQ	0.007709598	0.006828241	0.02	0.016	1
AP003774.2	1.74E-06	0.006828028	0.008	0.003	0.042708756
XRN2	4.04E-05	0.00682262	0.321	0.328	0.988868639
CDKN2AIP	1.51E-07	0.006821806	0.154	0.156	0.003706661
PIGP	1.43E-05	0.006806043	0.126	0.126	0.349231724
EIF4E	0.004731547	0.006790685	0.223	0.223	1
TCEAL9	0.00417466	0.006786148	0.016	0.011	1
IGHV5-78	0.185336784	0.006785477	0.032	0.028	1
GTF2F2	0.103151148	0.006779481	0.131	0.128	1
CD52	0.000164738	0.006759615	0.797	0.816	1
ADGRE1	0.061964147	0.006754661	0.039	0.036	1
ZBED1	0.000366299	0.006750274	0.116	0.116	1
KDELR2	0.006747418	0.006749608	0.203	0.203	1
BARD1	0.005058554	0.006723394	0.047	0.045	1
ALG3	0.000811157	0.006720122	0.117	0.115	1
SCD	0.000159672	0.006718804	0.009	0.005	1
SNX30	0.051734436	0.006718362	0.062	0.06	1
Z93930.2	0.004848478	0.006709158	0.077	0.076	1
BTNL9	0.008800933	0.006700567	0.01	0.007	1
GSPT1	0.022059536	0.006692537	0.327	0.328	1
ALYREF	0.003682122	0.006680404	0.218	0.218	1
RFK	2.50E-06	0.006673289	0.073	0.072	0.061144928
BBS10	0.068691957	0.006660053	0.03	0.026	1
SCARB2	0.410372208	0.006654928	0.111	0.107	1
SLC39A1	0.092332672	0.006654835	0.117	0.113	1
OSBPL10	0.022163275	0.006650014	0.051	0.052	1
NEK10	0.001937301	0.006643998	0.011	0.007	1
GFPT1	6.49E-05	0.006639406	0.138	0.139	1
C5ORF17	0.028287572	0.006623745	0.011	0.008	1
ASAP2	2.19E-06	0.006616558	0.006	0.002	0.053656857
ZGLP1	0.000474692	0.006607754	0.011	0.007	1
IGLV3-16	0.017150288	0.006602735	0	0	1
UBXN2A	0.523266732	0.006602359	0.148	0.143	1
Streptomyces sp. SUK 48 (taxid 2582831)	0.003005704	0.00659291	0.022	0.019	1
TCL6	0.043822119	0.006592665	0.016	0.014	1
KMT5A	0.233988323	0.006574672	0.063	0.06	1
SLC39A14	0.002151808	0.006572111	0.017	0.013	1
HIST1H2AK	0.002407775	0.006567523	0.016	0.012	1
AC008875.3	5.69E-07	0.006565493	0.176	0.183	0.013940886
REEP3	0.001177969	0.006561447	0.151	0.152	1
AP000282.1	1.55E-07	0.006545991	0.006	0.002	0.003799151
MRPS24	0.000360948	0.006544357	0.28	0.284	1
DUSP1	0.120921974	0.006537921	0.073	0.071	1
SPP1	0.078203644	0.006521692	0.005	0.003	1
MARS2	0.07464079	0.00652084	0.035	0.031	1
ATF1	0.000676783	0.006505014	0.19	0.191	1
CDA	0.005923936	0.006499415	0.012	0.009	1
SSPN	0.066693561	0.006493535	0.014	0.011	1
Methylococcus (taxid 413)	0.03703384	0.006493444	0.031	0.026	1
MED8	0.097300992	0.006483873	0.118	0.115	1
OSCAR	0.113417602	0.006473948	0.032	0.028	1
GGH	0.024300704	0.00645349	0.02	0.016	1
QDPR	0.039250163	0.006442792	0.08	0.077	1
LRRC63	0.006960051	0.006431562	0.021	0.018	1
CYP2S1	0.007966963	0.0064277	0.016	0.012	1
AC020911.2	0.003651429	0.006411165	0.012	0.009	1
CDKL5	0.066900967	0.006406689	0.029	0.025	1
PPP4R2	3.80E-05	0.006397564	0.266	0.27	0.930940372
LYRM4	0.013751968	0.006389411	0.069	0.066	1
HACD3	0.037299207	0.006387776	0.128	0.127	1
ZNF610	0.002601859	0.006373443	0.015	0.011	1
HIST1H4I	4.70E-05	0.006366762	0.008	0.004	1
PDE6D	0.017916624	0.006363299	0.155	0.154	1
LAMTOR3	0.005339403	0.006351716	0.157	0.156	1
PRG4	0.002574805	0.006349553	0.01	0.007	1
HAMP	3.45E-05	0.006348533	0.006	0.003	0.845967494
PMS1	3.04E-05	0.006345479	0.131	0.132	0.74476654
BZW2	0.046681231	0.006344244	0.117	0.115	1
CANT1	0.067658282	0.006338863	0.098	0.095	1
BBS7	0.026628316	0.006336295	0.056	0.054	1
TEX261	0.007853453	0.006333484	0.069	0.066	1
ADORA3	0.000995073	0.006331376	0.011	0.007	1
DMWD	0.066226744	0.006318059	0.048	0.044	1
SGTB	0.017565475	0.006313853	0.154	0.154	1
CCL23	1.31E-06	0.006313343	0.004	0.001	0.032112142
SLC25A39	0.43874163	0.006310605	0.214	0.208	1
CCDC170	0.059599001	0.006281803	0.032	0.029	1
AC008966.1	0.005868143	0.006281699	0.017	0.013	1
HIST1H2BJ	0.002907789	0.006281663	0.01	0.007	1
RTL8C	0.000549718	0.006281402	0.152	0.151	1
HEXIM1	0.035033785	0.006273932	0.062	0.06	1
TMCO1	4.38E-06	0.006248738	0.23	0.234	0.107319131
BHLHE41	0.020667659	0.006243103	0.014	0.011	1
PDF	0.018270327	0.006239877	0.024	0.021	1
DIP2B	0.647084872	0.00623978	0.209	0.206	1
FDXR	0.039735305	0.006236407	0.025	0.022	1
HPGDS	0.048087313	0.006226724	0.002	0.001	1
YTHDF3	0.192245662	0.006208778	0.14	0.137	1
ADGRE3	0.004775617	0.006205431	0.011	0.007	1
ATP6V0A1	0.121565811	0.00620173	0.084	0.078	1
ABCB6	0.006050381	0.006192182	0.013	0.009	1
EIF4A3	0.196661219	0.006191425	0.205	0.203	1
CASP5	9.89E-06	0.006184186	0.006	0.002	0.242141052
AGPAT1	0.108065767	0.006183819	0.103	0.1	1
ZNF28	0.008759934	0.006182373	0.055	0.053	1
PVR	0.005894293	0.00617895	0.014	0.01	1
ELP4	0.00121593	0.006156682	0.168	0.17	1
C1D	2.91E-05	0.006155726	0.213	0.216	0.713423586
PLCB3	0.048384624	0.006153233	0.038	0.034	1
GDI1	0.001142447	0.006148214	0.298	0.302	1
AC002310.1	0.009645126	0.006141084	0.027	0.024	1
GNAI2	9.55E-06	0.006139405	0.661	0.678	0.23392879
TRIM68	0.045066189	0.006136287	0.035	0.031	1
PAX8	0.07256754	0.006134521	0.023	0.019	1
GTSCR1	0.067592366	0.006130374	0.017	0.014	1
FIRRE	0.006323289	0.006119503	0.012	0.009	1
TMEM250	0.083136658	0.006102826	0.131	0.129	1
DHPS	0.00442358	0.006101317	0.261	0.264	1
RAB39B	0.185446551	0.00610017	0.056	0.053	1
AGRN	0.011124858	0.006095632	0.014	0.01	1
IGHV3-69-1	0.000927787	0.006082564	0.001	0	1
HIST3H2A	0.089662966	0.006057034	0.059	0.056	1
NOTCH3	1.74E-09	0.006053468	0.005	0.001	4.27E-05
TLR6	0.081606799	0.006048984	0.026	0.022	1
ARL14EP	9.30E-05	0.006040928	0.204	0.207	1
FCF1	0.004769971	0.00602821	0.094	0.093	1
MYOM1	0.024653542	0.006024999	0.017	0.013	1
AL136038.5	0.000903318	0.006010413	0.041	0.038	1
TAFA1	0.140003771	0.006007093	0.041	0.039	1
ZNF22	0.028022751	0.006005878	0.25	0.251	1
LINC01094	0.001889245	0.006005214	0.011	0.007	1
IGHV2-5	0.051284431	0.006005062	0.003	0.002	1
RBBP9	0.130379937	0.006000138	0.042	0.038	1
SLC35F6	0.002970699	0.00595836	0.054	0.052	1
PLOD3	0.246529548	0.005953648	0.075	0.072	1
CDC42EP1	0.000378907	0.005953043	0.011	0.007	1
ARHGEF40	0.026154924	0.005951881	0.022	0.017	1
IFIH1	0.025829373	0.00594476	0.147	0.148	1
RTN2	0.001090852	0.005916537	0.011	0.007	1
TP53I3	0.013157043	0.005911014	0.015	0.011	1
NME1	0.015077366	0.005907536	0.104	0.096	1
NDUFA2	0.011752221	0.005905944	0.34	0.343	1
DAGLA	0.000374016	0.005893092	0.009	0.006	1
SERPINB8	0.007936599	0.005889078	0.04	0.037	1
CRLF2	0.047949113	0.005882702	0.003	0.001	1
Halorussus sp. RC-68 (taxid 2505977)	0.000756316	0.005866935	0.011	0.007	1
SHOC1	0.065715009	0.005866709	0.021	0.017	1
NFAT5	0.001187253	0.005858118	0.254	0.259	1
CKS1B	0.220308435	0.005850955	0.074	0.071	1
ABCF2	0.003849995	0.005843735	0.125	0.124	1
PLXNA1	0.003444781	0.005840848	0.012	0.008	1
SLC2A11	0.223544739	0.005838646	0.064	0.061	1
GTF2E1	0.00681888	0.005836013	0.047	0.045	1
GRN	0.009943005	0.005834448	0.261	0.246	1
PTPN23	0.085875245	0.005826554	0.077	0.074	1
TLE2	0.022064628	0.005820681	0.038	0.035	1
TOMM22	0.108360545	0.005816873	0.241	0.24	1
C5ORF30	0.006194974	0.005812305	0.015	0.012	1
SNX6	2.84E-05	0.005810345	0.414	0.424	0.696688759
AP002026.1	0.046559932	0.005799481	0.019	0.015	1
MRPS36	0.07538986	0.00579786	0.229	0.229	1
GANAB	0.183203517	0.005770178	0.167	0.165	1
KDSR	0.388177435	0.005764867	0.126	0.123	1
MTHFD1L	0.072077243	0.005753971	0.029	0.026	1
USP12	0.001880251	0.005750285	0.093	0.093	1
SQOR	1.06E-06	0.005748288	0.22	0.227	0.026002533
TSHZ2	0.000729895	0.005746884	0.162	0.169	1
ADGRE2	0.275819943	0.005745735	0.043	0.04	1
MRPL50	0.143285549	0.005740972	0.146	0.143	1
TSEN15	0.005241523	0.005738906	0.145	0.145	1
NLE1	0.181059228	0.005736635	0.036	0.032	1
[truncated: 22,491 more rows]
