# Supplementary material for: Single-cell analysis identifies conserved features of immune dysfunction in simulated microgravity and spaceflight
Source: Nat Commun. 2024 Jun 11;15:4795. doi: 10.1038/s41467-023-42013-y (PMC11166937; doi:10.1038/s41467-023-42013-y)
Supplement: Supplementary file 5 — Supplementary Data 2 [file 41467_2023_42013_MOESM5_ESM.xls]

## Sheet: z-score
Canonical Pathways	Overall_uGvs1G_unstimulated - 2022-08-26 05:21 PM	CD16 Mono_uGvs1G - 2022-07-18 03:46 PM	CD14 Mono_uGvs1G - 2022-07-18 03:37 PM	CD4 CTL_uGvs1G - 2022-07-18 03:46 PM	CD4 TEM_uGvs1G - 2022-07-18 03:38 PM	CD4 TCM_uGvs1G - 2022-07-18 03:42 PM	CD8 Naive_uGvs1G - 2022-07-18 03:45 PM	CD8 TEM_uGvs1G - 2022-07-18 03:42 PM	CD8 TCM_uGvs1G - 2022-07-18 03:36 PM	Treg_uGvs1G - 2022-07-18 03:44 PM	dnT_uGvs1G - 2022-07-18 03:45 PM	gdT_uGvs1G - 2022-07-18 03:35 PM	MAIT_uGvs1G - 2022-07-18 03:41 PM	B naive_uGvs1G - 2022-07-18 03:40 PM	B intermediate_uGvs1G - 2022-07-18 03:43 PM	B memory_uGvs1G - 2022-07-18 03:38 PM	NK_CD56bright_uGvs1G - 2022-07-18 03:41 PM	cDC2_uGvs1G - 2022-07-18 03:39 PM	Plasmablast_uGvs1G - 2022-07-18 03:37 PM	HSPC_uGvs1G - 2022-07-18 03:36 PM
Oxidative Phosphorylation	-1.069	-3.742	-2.496	-3.464	-2.121	-1.633	-1.897	-2.646	-2.646	-2.121	-5.477	-1.667	-0.707	-0.816	-2.121	-1.265	-1.667	-2.53	N/A	-0.471
EIF2 Signaling	0.408	5	1.342	-2	N/A	N/A	2.236	N/A	N/A	N/A	-6.708	1.633	2.53	1.89	-0.535	-1.698	-1.414	N/A	N/A	1
Sirtuin Signaling Pathway	2.714	0.626	2	1.89	2	N/A	N/A	2	2	2.449	2.2	1.134	N/A	1	1.667	0.378	1.633	0.258	N/A	0
Coronavirus Pathogenesis Pathway	0.626	-0.98	2.333	2.236	N/A	N/A	-1	N/A	N/A	0.378	3.904	-2.236	-1.667	0	0	0.775	-2.121	0	N/A	1.732
FAK Signaling	0.688	-4.32	1.508	-1.134	N/A	N/A	N/A	N/A	N/A	0.632	-4.017	0	2	N/A	-1.134	N/A	1.508	-0.632	N/A	N/A
Phagosome Formation	1.342	-4.992	0.218	-0.816	N/A	N/A	N/A	N/A	N/A	-0.816	-4.271	0	N/A	N/A	0.378	1	1.897	-1.291	N/A	0.447
Hepatic Fibrosis Signaling Pathway	1.414	-1.761	2	0.378	N/A	N/A	N/A	N/A	N/A	-1.633	-1.826	1.134	N/A	N/A	0.378	2.449	1.134	0.333	N/A	2.449
Signaling by Rho Family GTPases	-0.302	-2.837	1.89	N/A	N/A	N/A	N/A	N/A	N/A	-2	-3.357	N/A	N/A	N/A	-2.828	N/A	-1.134	1	N/A	-1.134
Cardiac Hypertrophy Signaling (Enhanced)	-0.258	-2.401	1.5	-1.342	N/A	N/A	N/A	N/A	N/A	-0.816	-3.962	1	N/A	1	-1.342	1	0.632	-0.333	N/A	0
Role of PKR in Interferon Induction and Antiviral Response	-1.941	-2.236	-1.291	N/A	N/A	N/A	N/A	N/A	N/A	N/A	-0.816	N/A	N/A	N/A	-1	1.134	0.447	-2.236	N/A	-2
Neuroinflammation Signaling Pathway	1.225	-3.647	1.147	N/A	N/A	N/A	N/A	N/A	N/A	-1	-1.414	N/A	N/A	N/A	-1.342	-1.342	0.447	-1.387	N/A	N/A
RHOA Signaling	-1.134	-2.84	N/A	N/A	N/A	N/A	N/A	N/A	N/A	N/A	-2.121	N/A	N/A	N/A	-2.646	N/A	-2.236	N/A	N/A	-1.342
Necroptosis Signaling Pathway	1.667	-3.153	-0.707	N/A	N/A	N/A	N/A	N/A	N/A	-1.633	-0.632	N/A	N/A	N/A	0	0.447	2.646	-0.333	N/A	N/A
NRF2-mediated Oxidative Stress Response	1.89	-0.943	1.89	N/A	N/A	N/A	N/A	N/A	N/A	N/A	-1.414	N/A	N/A	N/A	0.447	0	N/A	2.121	N/A	2
Estrogen Receptor Signaling	0.707	-2.294	0.302	-0.378	N/A	N/A	N/A	N/A	N/A	-1	-2.982	N/A	N/A	N/A	0.447	1.134	0	1.069	N/A	0.378
RHOGDI Signaling	0	2.668	-0.447	N/A	N/A	N/A	N/A	N/A	N/A	1	2.714	N/A	N/A	N/A	1.89	N/A	-0.816	-1	N/A	N/A
IL-8 Signaling	3.162	-2.065	2.828	N/A	N/A	N/A	N/A	N/A	N/A	N/A	-1.941	N/A	N/A	N/A	N/A	N/A	-0.447	0	N/A	N/A
Pyroptosis Signaling Pathway	-1.89	-1.8	-1.414	N/A	N/A	N/A	N/A	N/A	N/A	N/A	-1.89	N/A	N/A	-2	-1.342	N/A	N/A	N/A	N/A	N/A
Interferon Signaling	-0.707	-3.441	-2.121	N/A	N/A	N/A	N/A	N/A	N/A	0	0	N/A	N/A	-2	1	N/A	N/A	N/A	N/A	-1
HER-2 Signaling in Breast Cancer	0.277	-0.447	2.496	0.707	N/A	N/A	1	N/A	N/A	0	-0.218	1.342	N/A	N/A	-0.378	0.378	1	1	N/A	0.905
Regulation of Actin-based Motility by Rho	1.342	-3.464	N/A	N/A	N/A	N/A	N/A	N/A	N/A	N/A	-2.828	N/A	N/A	N/A	-2.449	N/A	N/A	N/A	N/A	N/A
Wound Healing Signaling Pathway	-0.277	-0.816	0.277	N/A	N/A	N/A	N/A	N/A	N/A	-2.236	-1.134	N/A	N/A	N/A	-0.816	1	2	-0.447	N/A	1
Production of Nitric Oxide and Reactive Oxygen Species in Macrophages	1.941	-2.2	1.069	-1.342	N/A	N/A	N/A	N/A	N/A	N/A	0.5	N/A	N/A	N/A	-0.447	0	1.633	0.816	N/A	N/A
Death Receptor Signaling	-2.236	-2.714	-0.378	N/A	N/A	N/A	N/A	N/A	N/A	-0.447	-1	N/A	N/A	N/A	-2	-1	N/A	N/A	N/A	N/A
PD-1, PD-L1 cancer immunotherapy pathway	2.065	2.524	2.121	0.447	N/A	N/A	N/A	N/A	N/A	N/A	1.606	N/A	N/A	N/A	N/A	N/A	-1	N/A	N/A	N/A
RAC Signaling	0.816	-2.84	1	N/A	N/A	N/A	N/A	N/A	N/A	N/A	-1.89	N/A	N/A	N/A	-2.236	N/A	0.447	N/A	N/A	N/A
Type I Diabetes Mellitus Signaling	-0.832	-0.832	0.707	N/A	N/A	N/A	N/A	N/A	N/A	0.816	-1.134	N/A	N/A	N/A	-1	-1	2.449	N/A	N/A	N/A
BAG2 Signaling Pathway	2.828	N/A	1.897	N/A	N/A	N/A	N/A	N/A	N/A	N/A	2	N/A	N/A	N/A	N/A	N/A	N/A	2	N/A	N/A
HIF1α Signaling	0.302	-0.5	1.941	N/A	N/A	N/A	N/A	N/A	N/A	N/A	-1.886	N/A	N/A	N/A	-1	N/A	1	1.414	N/A	0.447
Senescence Pathway	-1	-1	0.632	N/A	N/A	N/A	N/A	N/A	N/A	N/A	-2.985	2.236	N/A	N/A	N/A	N/A	N/A	0	N/A	N/A
PPAR Signaling	-2.236	-0.333	-2.646	N/A	N/A	N/A	N/A	N/A	N/A	N/A	N/A	N/A	N/A	N/A	N/A	N/A	N/A	-2	N/A	N/A
Aryl Hydrocarbon Receptor Signaling	-1.134	1.633	-1.265	N/A	N/A	N/A	N/A	N/A	N/A	N/A	1	N/A	N/A	N/A	N/A	N/A	N/A	-2	N/A	N/A
Tumor Microenvironment Pathway	1.155	0.655	2.496	N/A	N/A	N/A	N/A	N/A	N/A	N/A	-0.535	N/A	N/A	N/A	N/A	N/A	N/A	2	N/A	N/A
IL-17 Signaling	1.155	0.258	1.941	N/A	N/A	N/A	N/A	N/A	N/A	N/A	-0.905	N/A	N/A	N/A	0	-0.447	1	1	N/A	N/A
p38 MAPK Signaling	0	-1.604	0.378	N/A	N/A	N/A	N/A	N/A	N/A	-1	-2.236	N/A	N/A	N/A	N/A	N/A	N/A	-1.342	N/A	N/A
Role of IL-17F in Allergic Inflammatory Airway Diseases	2	2.236	2.236	N/A	N/A	N/A	N/A	N/A	N/A	N/A	N/A	N/A	N/A	N/A	N/A	N/A	N/A	0	N/A	N/A
Unfolded protein response	2.449	-2	1.89	N/A	N/A	N/A	N/A	N/A	N/A	N/A	N/A	N/A	N/A	N/A	N/A	N/A	N/A	N/A	N/A	N/A
Telomerase Signaling	1.342	-0.816	2.236	N/A	N/A	N/A	N/A	N/A	N/A	N/A	-0.707	N/A	N/A	N/A	N/A	N/A	1	N/A	N/A	N/A
mTOR Signaling	N/A	-1	N/A	N/A	N/A	N/A	N/A	N/A	N/A	N/A	-2.309	N/A	N/A	N/A	N/A	N/A	1	-1.633	N/A	N/A
LXR/RXR Activation	-1.414	-1.134	-1.89	N/A	N/A	N/A	N/A	N/A	N/A	N/A	-1.342	N/A	N/A	N/A	N/A	N/A	N/A	N/A	N/A	N/A
IL-6 Signaling	1.342	-0.302	2.333	N/A	N/A	N/A	N/A	N/A	N/A	N/A	-1.633	0	N/A	N/A	N/A	N/A	N/A	N/A	N/A	N/A
PI3K/AKT Signaling	0.816	0.577	1.508	N/A	N/A	N/A	N/A	N/A	N/A	N/A	-0.577	N/A	N/A	N/A	N/A	-0.447	1.134	0.378	N/A	N/A
Nitric Oxide Signaling in the Cardiovascular System	1	0	2.236	N/A	N/A	N/A	N/A	N/A	N/A	N/A	-2.121	N/A	N/A	N/A	N/A	0	N/A	N/A	N/A	N/A
Role of Pattern Recognition Receptors in Recognition of Bacteria and Viruses	N/A	-1.155	2	N/A	N/A	N/A	N/A	N/A	N/A	N/A	-2	N/A	N/A	N/A	N/A	N/A	N/A	N/A	N/A	N/A
PPARα/RXRα Activation	-1.134	0	-2.333	N/A	N/A	N/A	N/A	N/A	N/A	N/A	0.816	N/A	N/A	N/A	N/A	N/A	N/A	-0.816	N/A	N/A
Xenobiotic Metabolism AHR Signaling Pathway	-1	-1.414	-1.155	N/A	N/A	N/A	N/A	N/A	N/A	N/A	-1.342	N/A	N/A	N/A	N/A	N/A	N/A	N/A	N/A	N/A
JAK/STAT Signaling	N/A	-1	-0.378	N/A	N/A	N/A	N/A	N/A	N/A	1	-1.342	N/A	N/A	N/A	N/A	N/A	1	N/A	N/A	N/A
Acute Phase Response Signaling	1.414	-0.832	1	N/A	N/A	N/A	N/A	N/A	N/A	1	0	0.447	N/A	N/A	N/A	N/A	N/A	N/A	N/A	N/A
Coronavirus Replication Pathway	N/A	-0.378	2.236	N/A	N/A	N/A	N/A	N/A	N/A	N/A	-2	N/A	N/A	N/A	N/A	N/A	N/A	N/A	N/A	N/A
Ferroptosis Signaling Pathway	-0.333	-0.943	-0.775	N/A	N/A	N/A	N/A	N/A	N/A	N/A	0.302	N/A	N/A	N/A	N/A	1	N/A	-0.632	N/A	0.333
Role of Hypercytokinemia/hyperchemokinemia in the Pathogenesis of Influenza	1.134	-1.877	0.632	N/A	N/A	N/A	N/A	N/A	N/A	N/A	0.447	N/A	N/A	N/A	0	N/A	N/A	N/A	N/A	N/A
Autophagy	N/A	-0.775	0.816	N/A	N/A	N/A	N/A	N/A	N/A	N/A	-0.905	-0.447	N/A	N/A	N/A	N/A	N/A	-0.333	N/A	0.447
Erythropoietin Signaling Pathway	-1	-0.471	0.333	N/A	N/A	N/A	N/A	N/A	N/A	N/A	-1.414	N/A	N/A	N/A	N/A	N/A	-0.447	N/A	N/A	N/A
Role of MAPK Signaling in Inhibiting the Pathogenesis of Influenza	0.378	0.632	1.134	N/A	N/A	N/A	N/A	N/A	N/A	N/A	-1.134	N/A	N/A	N/A	N/A	N/A	N/A	N/A	N/A	N/A

## Sheet: -log10(adj.P)
Canonical Pathways	Overall_uGvs1G_unstimulated - 2022-08-26 05:21 PM	CD16 Mono_uGvs1G - 2022-07-18 03:46 PM	CD14 Mono_uGvs1G - 2022-07-18 03:37 PM	CD4 CTL_uGvs1G - 2022-07-18 03:46 PM	CD4 TEM_uGvs1G - 2022-07-18 03:38 PM	CD4 TCM_uGvs1G - 2022-07-18 03:42 PM	CD8 Naive_uGvs1G - 2022-07-18 03:45 PM	CD8 TEM_uGvs1G - 2022-07-18 03:42 PM	CD8 TCM_uGvs1G - 2022-07-18 03:36 PM	Treg_uGvs1G - 2022-07-18 03:44 PM	dnT_uGvs1G - 2022-07-18 03:45 PM	gdT_uGvs1G - 2022-07-18 03:35 PM	MAIT_uGvs1G - 2022-07-18 03:41 PM	B naive_uGvs1G - 2022-07-18 03:40 PM	B intermediate_uGvs1G - 2022-07-18 03:43 PM	B memory_uGvs1G - 2022-07-18 03:38 PM	NK_CD56bright_uGvs1G - 2022-07-18 03:41 PM	cDC2_uGvs1G - 2022-07-18 03:39 PM	Plasmablast_uGvs1G - 2022-07-18 03:37 PM	HSPC_uGvs1G - 2022-07-18 03:36 PM
EIF2 Signaling	27.0311	29.1101	1.37576	2.99896	3.03937	2.54536	9.17155	3.12896	2.09792	2.78	61.1905	6.82974	27.278	12.1033	27.9056	26.2868	4.09053	0.668488	0.579751	3.55852
Oxidative Phosphorylation	7.32636	3.42654	6.26606	8.76114	11.0325	6.69312	13.455	9.23876	7.18219	5.44792	16.3346	4.93105	9.11823	4.3665	4.25427	6.61559	3.81689	3.13646	0	11.3175
Coronavirus Pathogenesis Pathway	11.2148	24.9338	1.98692	1.40764	0.646925	0.879105	2.48991	0.686015	0	2.89922	17.5688	0.69409	8.75378	5.07134	14.4216	9.10726	1.88179	1.69823	0	2.77942
mTOR Signaling	5.35633	8.73021	0.359501	1.3922	0.639408	0.601556	1.46707	0.686015	0	0.758337	23.0271	3.06059	8.68267	4.00149	10.7888	5.21496	1.48324	1.28702	0	0.24038
Sirtuin Signaling Pathway	4.25791	5.60864	6.46345	2.27778	3.7349	1.27729	4.22964	3.86794	2.4725	2.21389	8.69655	1.46611	2.6976	2.49456	5.80271	5.46483	1.64857	4.18391	0	5.49737
Estrogen Receptor Signaling	2.37845	4.74094	5.58078	3.6866	4.17532	1.64775	4.49838	4.35276	2.09792	2.17475	4.68971	0.801329	2.0784	1.80104	2.53378	5.45959	3.78161	2.99169	0	2.10147
Neuroinflammation Signaling Pathway	12.7943	18.9396	6.38797	0.303049	0.514745	1.26454	0.579732	0	0	0.824757	2.13114	0.291152	0	1.09015	1.03817	1.45179	0.575251	2.89785	0	0.0533507
Interferon Signaling	5.89496	17.0422	6.00638	1.41036	0	0.77935	1.77866	0	0	3.02045	0.932779	0.369246	0	5.1082	2.64746	1.1037	0.915821	0.226244	0	1.30392
PD-1, PD-L1 cancer immunotherapy pathway	14.6839	9.75922	3.54478	1.64755	0	0.675367	0.552979	0	0	1.25185	8.42722	0.534948	0.307484	1.43206	0.537708	1.45179	1.10788	0.575973	0	0
Role of PKR in Interferon Induction and Antiviral Response	5.43146	7.64234	8.94917	0.370957	0.646925	1.05463	0.8744	0.686015	0	1.09034	0.474093	0.369246	0.299057	1.22945	1.66303	4.05892	1.29308	0.955094	0	0.573648
HER-2 Signaling in Breast Cancer	3.26699	2.82967	3.54008	2.27778	1.8339	1.47804	2.36254	0.886012	0.596759	1.59555	3.17094	0.609136	1.19556	0.538817	1.93943	1.87615	2.07779	1.80372	0.579751	2.37434
NRF2-mediated Oxidative Stress Response	4.7932	5.45054	3.91917	0.602664	0.845383	0.825081	0.472339	1.76853	0.595805	0	1.14441	0.846236	0.251531	0.913643	2.34211	4.82644	0.792307	1.39766	0.579751	0.175309
Production of Nitric Oxide and Reactive Oxygen Species in Macrophages	4.55062	7.89628	5.49362	1.09251	0	0.614071	0.513279	0.686015	0	0.822746	2.35911	0.440128	0	1.0573	1.7045	1.30197	1.6227	0.60477	0.579751	0.0533507
Role of Hypercytokinemia/hyperchemokinemia in the Pathogenesis of Influenza	2.59047	11.6532	5.02342	0.260006	0	0.715162	0.579732	0	0.428233	0.355164	0.493593	0.265149	0	0.967683	3.09647	0.711401	0.553473	0.450551	0	0.0815108
BAG2 Signaling Pathway	5.85997	2.38874	8.87136	0.262124	0	0	0.579732	0	0	0	2.66498	0.267419	0.339271	1.68068	0.631519	0.721979	1.73124	1.10536	0	0.384951
Hepatic Fibrosis Signaling Pathway	3.41693	7.78235	2.93622	0.806354	0.420137	0.383677	0	0.473929	0.710753	1.28999	3.63435	0.606082	0.142157	0.338724	1.22467	1.14796	0.914844	0.535158	0.410434	0.109558
Pyroptosis Signaling Pathway	2.41509	12.6344	3.17316	0.806354	0	0	0	0.686015	0	0.763398	0.893001	0.250646	0	2.59109	2.17353	0	0.203043	0.404881	0	0.165428
Ferroptosis Signaling Pathway	2.8009	4.7025	6.38797	0.634435	0.646925	0.658264	0	0.686015	0.825488	0	1.44392	0.369246	0.299057	0	0.788258	1.27224	0.357712	2.83849	0	2.35839
PI3K/AKT Signaling	1.76417	3.85497	3.40059	0.49316	0.646925	0.614071	0.513279	0.686015	0.353267	1.78776	1.86992	0.534948	0.585254	0.296048	0.84153	1.67829	1.91613	1.39766	0.579751	0
Signaling by Rho Family GTPases	3.17512	5.88025	1.0835	0.341132	0	0	0	0.621489	0.316927	1.41578	1.97789	0.209482	0	0.492409	3.18541	1.03375	1.48324	0.361429	0.558033	0.380744
Necroptosis Signaling Pathway	2.35748	3.35995	2.02943	0.340719	0	0.642535	0.517111	0	0	2.78	0.871926	0	0	1.14373	2.03432	1.51016	1.88171	1.80372	0	0.0719725
Tumor Microenvironment Pathway	3.572	4.9853	4.29731	0.531068	0.646925	0.918899	0.514358	0	0.369796	0.858608	1.58426	0.464696	0	1.07338	0.316222	0	0.492765	0.309305	0	0
Xenobiotic Metabolism AHR Signaling Pathway	3.9647	1.84137	6.62717	0	0.646925	0.715162	0.579732	0.686015	0	0	0.483796	0	0	0	0.619436	1.61581	0.549402	0.442412	0	0.175309
Cardiac Hypertrophy Signaling (Enhanced)	1.97494	5.20139	2.65593	0.49316	0.360797	0.336291	0.528778	0	0.369934	1.32253	0.932779	0.232867	0.484864	0.679308	0.703472	0.632871	0.983288	0.309305	0.374839	0
RAC Signaling	2.12408	4.9853	3.40895	0.369997	0	0	0	0	0.369934	0.589706	1.09665	0.184653	0	0	2.22044	0.492254	1.27353	0.284158	0.579751	0.0842297
IL-17 Signaling	3.41693	1.8899	4.28943	0.297859	1.0037	0.614071	0.67023	0.686015	0	0.452307	0.806761	0.291152	0.296724	0	0.902864	1.32466	0.725586	0.292749	0	0
Coronavirus Replication Pathway	0.555225	2.33565	2.51029	0.341132	0.686201	0.742785	1.63743	0.686015	0.551011	1.15504	0.77283	0.339926	0.484864	1.22945	1.5436	1.55021	0.815587	0	0	0
Death Receptor Signaling	1.28304	2.97208	2.54943	0.802197	0	0	0	0.686015	0	2.78	0.2611	0.24511	0	0.913643	2.14039	2.04194	0.831157	0.227735	0	0.160158
HIF1α Signaling	2.54746	2.1714	3.76418	0.27377	0	0	0.504858	0	0	0.409882	3.21018	0.275648	0.284004	0.561161	0.809273	0.932956	0.663141	1.29992	0	0.150319
Aryl Hydrocarbon Receptor Signaling	3.4092	2.09577	6.34746	0	0.646925	0.642535	0.517111	0.686015	0	0	0.34858	0	0	0	0.363485	1.14796	0.828465	0.541019	0	0.142846
Role of Pattern Recognition Receptors in Recognition of Bacteria and Viruses	1.44194	8.48833	1.6392	0.340719	0.646925	0	0.517111	0	0	0.240985	0.247942	0.334766	0.296724	0.332313	2.03432	0.785095	0.302196	0	0	0
Wound Healing Signaling Pathway	2.89119	3.74716	3.14977	0.370957	0.582564	0.549836	0.579792	0	0	1.4639	0	0.228481	0.236962	0.511339	1.25984	0.785095	0.527782	0.286842	0	0.0533507
RHOGDI Signaling	1.1959	4.74806	0.78	0.268932	0	0	0	0.686015	0.352096	1.2104	1.62628	0	0	0.287553	2.03432	0.904356	1.48324	0.356538	0.579751	0.0533507
Regulation of Actin-based Motility by Rho	1.97601	4.83542	0.799222	0.429064	0	0	0	0	0.394908	1.2104	1.40559	0	0	0	3.21073	0.568518	0.731625	0.323085	0.579751	0.0533507
JAK/STAT Signaling	0.595665	2.45537	2.87762	0.263509	0	0.715162	0.579732	0	0	2.17475	0.533928	0.479929	0	0.471864	1.66777	1.18655	1.3273	0.470598	0	0.384951
Telomerase Signaling	1.61271	1.37927	2.93622	0.748264	0.646925	0.675367	0.552979	0.686015	0	0.709385	1.24011	0.534948	0.307484	0	0	0.605831	1.9533	0.886763	0	0
Acute Phase Response Signaling	1.54057	3.42654	3.14977	0.516779	0.646925	0.614071	0	0.686015	0.363293	1.33333	0.247942	0.769088	0.296724	0	0.591942	0.68364	0.469613	0	0	0.0533507
IL-8 Signaling	3.04833	4.43421	2.74835	0.272334	0	0	0	0	0	0.408928	1.1946	0.274148	0	0.288831	0.517772	0.603258	0.900103	0.535158	0	0.0533507
RHOA Signaling	1.83747	3.45719	0.229519	0.194548	0	0	0	0.686015	0	1.15504	0.788228	0.201741	0	0.371786	3.09647	0.9312	1.37635	0.156671	0	0.384951
Erythropoietin Signaling Pathway	2.03549	3.6609	2.21934	0.531715	0.646925	0	0.514358	0	0	0.865717	0.397039	0.304914	0.296724	0.298858	0.940313	1.05745	1.03742	0	0	0
Type I Diabetes Mellitus Signaling	4.11229	1.83561	1.18163	0	0	0.681738	0.552979	0	0.207777	1.40722	0	0.264116	0.142157	1.0573	0.779669	1.16127	0.541098	0	0	0
PPARα/RXRα Activation	1.81949	2.41258	2.93622	0.295978	0.646925	0.614071	0.513279	0.686015	0	0.197376	0	0	0	0.296048	0.560857	1.28065	0.705273	0.58628	0	0.0533507
p38 MAPK Signaling	2.43738	3.11616	2.10996	0.200582	0	0.674145	0.552979	0	0	1.77211	0.598789	0.205551	0	0.381089	0.176747	0.227151	0	1.09228	0	0.0533507
Phagosome Formation	1.64656	4.85594	2.3076	0.336231	0	0	0	0	0.348641	0.715589	0.533928	0	0	0	0.636101	0	0.696708	0.54692	0.579751	0
Unfolded protein response	3.17512	0.489911	3.33393	0.516779	0.646925	0	0	0	0.428233	0.347204	0.29309	0.977335	0.325503	0	0.6034	0.287571	0.533409	0.418911	0	0.167933
PPAR Signaling	1.14631	1.74779	2.3444	0.216252	0.646925	0.675367	0.552979	0.686015	0	0.709385	0	0.41905	0	0	0.537401	1.45179	0.449249	0.57546	0	0.142846
Role of MAPK Signaling in Inhibiting the Pathogenesis of Influenza	2.84081	2.64419	2.93622	0.270201	0	0	0	0	0	0.371581	1.49354	0.275648	0	0	0.667449	0.320495	0	0	0	0
Nitric Oxide Signaling in the Cardiovascular System	0.638183	0.868167	1.05996	0.200582	0.646925	1.10644	0.947619	0.686015	0.394908	0	0.823673	0.534948	0	0.779779	0.176747	1.31442	0.72378	0.313087	0	0
Role of IL-17F in Allergic Inflammatory Airway Diseases	1.6485	2.86375	3.2656	0	0	0	0	0	0	0	0.226718	0	0	0	0.902864	0.441572	0	1.25181	0	0.0533507
IL-6 Signaling	1.33156	2.03475	3.08225	0.391924	0	0	0	0	0	1.14376	0.382755	0.718037	0	0	0.453095	0.522406	0.370361	0	0	0.0533507
Senescence Pathway	0	0.812748	1.48426	0.190889	0	0	0	0	0	0	2.43617	0.509705	0	0.213521	0.325931	0.403182	0.402759	1.27032	0	0
LXR/RXR Activation	2.38987	1.09031	2.49178	0.195087	0	0	0	0	0	0.282749	0.264293	0.202659	0	0	0.471053	0.225147	0	0.156921	0	0.0533507
Autophagy	0.253157	1.45425	1.057	0.441018	0	0	0	0	0	0.405643	0.59324	0.665971	0	0.287553	0	0	0.381501	1.27032	0	0.142846
FAK Signaling	0.381963	0.406582	0	0.222652	0	0	0	0	0.369934	1.2104	0	0.275648	0.424869	0	0	0	0.334353	0	0.215862	0
