# Supplementary material for: Single-cell analysis identifies conserved features of immune dysfunction in simulated microgravity and spaceflight
Source: Nat Commun. 2024 Jun 11;15:4795. doi: 10.1038/s41467-023-42013-y (PMC11166937; doi:10.1038/s41467-023-42013-y)
Supplement: Supplementary file 6 — Supplementary Data 3 [file 41467_2023_42013_MOESM6_ESM.xlsx]

## Sheet: uGvs1G_Cell_types_unstim
Source.Name	Names	p_val	avg_log2FC	pct.1	pct.2	p_val_adj		DEGs were calculated by the MAST method in Seurat findmarker() function; a likelihood ratio test (LRT), which is two-tailed, was utilized to determine p-value. Adjustments for multiple comparisons were made using the Bonferroni correction.
NK_uGvs1G.csv	MT-ATP8	2.28564e-198	-0.963885	0.857	0.988	5.59752e-194
NK_uGvs1G.csv	other sequences (taxid 28384)	5.76203e-99	-0.634365	0.116	0.459	1.41112e-94
NK_uGvs1G.csv	MT-CO3	5.55745e-80	-0.492223	0.982	0.998	1.36102e-75
NK_uGvs1G.csv	FTL	2.94562e-71	0.467474	0.997	0.98	7.21382e-67
NK_uGvs1G.csv	RBM3	9.71144e-52	-0.293681	0.117	0.329	2.37833e-47
NK_uGvs1G.csv	NFKBIA	1.68586e-48	0.494497	0.645	0.45	4.12868e-44
NK_uGvs1G.csv	CD74	3.46193e-47	0.429474	0.894	0.784	8.47825e-43
NK_uGvs1G.csv	HINT1	6.11004e-45	0.391465	0.793	0.643	1.49635e-40
NK_uGvs1G.csv	MT-CO1	2.85315e-42	-0.252076	0.996	1	6.98737e-38
NK_uGvs1G.csv	HSPA8	1.12469e-41	0.395835	0.894	0.807	2.75435e-37
NK_uGvs1G.csv	LTB	1.50771e-41	0.492517	0.35	0.151	3.69239e-37
NK_uGvs1G.csv	TXNIP	2.09763e-40	-0.392654	0.92	0.959	5.13709e-36
NK_uGvs1G.csv	CIRBP	6.2509e-40	-0.346661	0.573	0.757	1.53085e-35
NK_uGvs1G.csv	RNASEK	4.09187e-39	0.350018	0.873	0.785	1.0021e-34
NK_uGvs1G.csv	LINC00996	3.12565e-37	-0.296524	0.084	0.239	7.65472e-33
NK_uGvs1G.csv	HSP90AB1	1.02458e-35	0.385056	0.591	0.404	2.5092e-31
NK_uGvs1G.csv	MT-CYB	2.16141e-35	-0.358296	0.957	0.987	5.29328e-31
NK_uGvs1G.csv	IL2RG	1.2235e-32	0.313221	0.944	0.901	2.99635e-28
NK_uGvs1G.csv	SERF2	1.15077e-31	0.265445	0.973	0.944	2.81824e-27
NK_uGvs1G.csv	IL2RB	2.48593e-31	-0.29685	0.638	0.799	6.08805e-27
NK_uGvs1G.csv	MT-ND5	3.05444e-31	-0.338068	0.907	0.956	7.48033e-27
NK_uGvs1G.csv	FTH1	5.2577e-29	0.310918	0.988	0.977	1.28761e-24
NK_uGvs1G.csv	CASP8	3.137e-27	-0.26571	0.349	0.522	7.68251e-23
NK_uGvs1G.csv	CXCR3	2.51268e-26	-0.289352	0.35	0.528	6.15354e-22
NK_uGvs1G.csv	WAKMAR2	3.44695e-26	-0.259867	0.129	0.268	8.44159e-22
NK_uGvs1G.csv	RPL36	7.10577e-26	0.261277	0.967	0.924	1.7402e-21
NK_uGvs1G.csv	IFI6	6.54417e-25	0.499225	0.554	0.422	1.60267e-20
NK_uGvs1G.csv	CLIC3	8.00738e-25	-0.347634	0.745	0.835	1.96101e-20
NK_uGvs1G.csv	RPS21	1.83709e-24	0.255401	0.971	0.91	4.49904e-20
NK_uGvs1G.csv	PPDPF	8.83333e-24	0.283984	0.835	0.765	2.16328e-19
NK_uGvs1G.csv	ACTB	1.01873e-23	-0.322656	0.996	0.996	2.49487e-19
NK_uGvs1G.csv	RPL38	1.84736e-22	0.261276	0.822	0.724	4.52418e-18
NK_uGvs1G.csv	MT-ND4L	7.55736e-22	-0.256725	0.938	0.97	1.8508e-17
NK_uGvs1G.csv	MTRNR2L8	1.21869e-20	-0.467595	0.764	0.792	2.98456e-16
NK_uGvs1G.csv	MT-ND1	4.25077e-19	-0.270693	0.813	0.87	1.04101e-14
NK_uGvs1G.csv	OPTN	2.44451e-18	0.250537	0.518	0.38	5.98661e-14
NK_uGvs1G.csv	KLRF1	6.67857e-18	-0.256807	0.58	0.688	1.63558e-13
NK_uGvs1G.csv	ACTG1	5.6646e-17	-0.283026	0.89	0.92	1.38726e-12
NK_uGvs1G.csv	root (taxid 1)	1.18795e-16	0.397775	0.416	0.32	2.9093e-12
NK_uGvs1G.csv	ZBTB20	7.4629e-16	-0.280904	0.64	0.729	1.82766e-11
NK_uGvs1G.csv	MX1	6.83106e-15	0.365271	0.445	0.34	1.67293e-10
NK_uGvs1G.csv	Mycobacterium canettii (taxid 78331)	7.85781e-14	0.31773	0.262	0.156	1.92438e-09
NK_uGvs1G.csv	ISG15	3.22974e-12	0.347417	0.467	0.373	7.90962e-08
NK_uGvs1G.csv	IFI44L	5.14985e-12	0.285145	0.298	0.204	1.2612e-07
CD4 Naive_uGvs1G.csv	MT-ATP8	7.15296e-127	-0.772586	0.839	0.978	1.75176e-122
CD4 Naive_uGvs1G.csv	MT-CO3	2.53218e-105	-0.65486	0.959	0.996	6.2013e-101
CD4 Naive_uGvs1G.csv	RBM3	1.7345e-82	-0.477323	0.255	0.568	4.2478e-78
CD4 Naive_uGvs1G.csv	RPS21	6.77504e-75	0.29073	0.999	1	1.65921e-70
CD4 Naive_uGvs1G.csv	MT-ND1	3.14034e-67	-0.505073	0.803	0.938	7.6907e-63
CD4 Naive_uGvs1G.csv	RPS24	1.41436e-66	0.270911	1	1	3.46376e-62
CD4 Naive_uGvs1G.csv	MT-CYB	1.72637e-57	-0.420663	0.953	0.994	4.22789e-53
CD4 Naive_uGvs1G.csv	HNRNPA1	7.42308e-55	-0.38995	0.875	0.941	1.81791e-50
CD4 Naive_uGvs1G.csv	Mycobacterium canettii (taxid 78331)	4.0764e-53	0.642076	0.425	0.165	9.9831e-49
CD4 Naive_uGvs1G.csv	MT-CO1	7.21606e-50	-0.310511	0.987	1	1.76721e-45
CD4 Naive_uGvs1G.csv	HLA-E	1.16964e-46	-0.330085	0.953	0.985	2.86444e-42
CD4 Naive_uGvs1G.csv	SERF2	2.18603e-46	0.332149	0.955	0.892	5.35359e-42
CD4 Naive_uGvs1G.csv	MT-ND5	3.92179e-46	-0.40391	0.784	0.905	9.60447e-42
CD4 Naive_uGvs1G.csv	MT-ND4L	2.90763e-39	-0.367519	0.892	0.966	7.12079e-35
CD4 Naive_uGvs1G.csv	RPL38	9.82178e-38	0.293893	0.988	0.968	2.40535e-33
CD4 Naive_uGvs1G.csv	STAT1	2.23344e-36	-0.632943	0.31	0.479	5.4697e-32
CD4 Naive_uGvs1G.csv	HINT1	7.23649e-36	0.285755	0.976	0.949	1.77222e-31
CD4 Naive_uGvs1G.csv	COX7C	1.00362e-32	0.272764	0.956	0.914	2.45787e-28
CD4 Naive_uGvs1G.csv	ATP5F1E	1.85782e-31	0.269166	0.943	0.888	4.5498e-27
CD4 Naive_uGvs1G.csv	root (taxid 1)	5.18291e-30	0.410086	0.459	0.284	1.26929e-25
CD4 Naive_uGvs1G.csv	HSPD1	2.95295e-26	0.267673	0.634	0.471	7.23177e-22
CD4 Naive_uGvs1G.csv	MT-CO2	2.16519e-25	-0.255781	0.981	0.998	5.30254e-21
CD4 Naive_uGvs1G.csv	HSP90AA1	4.2912e-23	0.266922	0.774	0.675	1.05091e-18
CD4 Naive_uGvs1G.csv	IFITM1	1.93307e-22	-0.27215	0.888	0.942	4.73409e-18
CD4 Naive_uGvs1G.csv	SOD1	1.95847e-22	0.251759	0.84	0.768	4.79628e-18
CD4 Naive_uGvs1G.csv	other sequences (taxid 28384)	8.57732e-22	-0.311074	0.296	0.493	2.10059e-17
CD4 Naive_uGvs1G.csv	MTRNR2L8	1.05564e-15	-0.745884	0.414	0.476	2.58527e-11
CD4 Naive_uGvs1G.csv	Bacteria (taxid 2)	2.91834e-15	-0.384551	0.631	0.708	7.14702e-11
pDC_uGvs1G.csv	MTRNR2L8	0.000218426	-1.62841	0.636	1	1
pDC_uGvs1G.csv	ATXN2L	0.000391622	0.825971	0.818	0.077	1
pDC_uGvs1G.csv	CIRBP	0.00123925	-0.951637	0.182	0.923	1
pDC_uGvs1G.csv	RELB	0.00149853	0.755581	0.727	0.077	1
pDC_uGvs1G.csv	SMC6	0.00201143	-0.800812	0.545	0.923	1
pDC_uGvs1G.csv	SLC20A1	0.00276491	1.19794	0.818	0.231	1
pDC_uGvs1G.csv	ARF6	0.00296355	0.628031	0.545	0	1
pDC_uGvs1G.csv	PFDN2	0.00296355	0.628031	0.545	0	1
pDC_uGvs1G.csv	ARF4	0.00313232	0.710493	0.545	0	1
pDC_uGvs1G.csv	COPB1	0.00323628	0.788496	0.545	0	1
pDC_uGvs1G.csv	GMDS-DT	0.00438716	0.893085	0.636	0.077	1
pDC_uGvs1G.csv	PTTG1IP	0.00494899	0.755581	0.636	0.077	1
pDC_uGvs1G.csv	PTPRS	0.0051586	-0.734744	1	1	1
pDC_uGvs1G.csv	TFEC	0.00521036	1.48894	0.727	0.231	1
pDC_uGvs1G.csv	DCXR	0.00549775	0.656046	0.727	0.154	1
pDC_uGvs1G.csv	DDX42	0.00553866	0.562936	0.818	0.231	1
pDC_uGvs1G.csv	IGFLR1	0.00566262	-0.691878	0.727	1	1
pDC_uGvs1G.csv	UNC93B1	0.00594247	-0.652077	0.636	1	1
pDC_uGvs1G.csv	DDX17	0.00615213	0.628031	1	0.769	1
pDC_uGvs1G.csv	SERPINF1	0.0062771	-0.758992	0.909	1	1
pDC_uGvs1G.csv	RPL13	0.00628483	-0.510224	0.909	1	1
pDC_uGvs1G.csv	MAN2B1	0.00832375	-0.710082	0.364	0.846	1
pDC_uGvs1G.csv	AGFG1	0.00845389	0.540568	0.455	0	1
pDC_uGvs1G.csv	AGGF1	0.00845389	0.540568	0.455	0	1
pDC_uGvs1G.csv	ARIH2	0.00845389	0.540568	0.455	0	1
pDC_uGvs1G.csv	DOCK11	0.00845389	0.540568	0.455	0	1
pDC_uGvs1G.csv	STAT6	0.00845389	0.540568	0.455	0	1
pDC_uGvs1G.csv	ACSL4	0.00874388	0.628031	0.455	0	1
pDC_uGvs1G.csv	DNM1L	0.00874388	0.628031	0.455	0	1
pDC_uGvs1G.csv	NPTN	0.00874388	0.628031	0.455	0	1
pDC_uGvs1G.csv	YWHAB	0.00947053	-0.625725	0.455	0.923	1
pDC_uGvs1G.csv	PAG1	0.00972316	0.91908	0.818	0.385	1
pDC_uGvs1G.csv	SLC3A2	0.0100617	-0.697591	0.091	0.615	1
pDC_uGvs1G.csv	COA1	0.0100714	0.656046	0.636	0.077	1
pDC_uGvs1G.csv	PACSIN1	0.0107562	-0.659456	0.273	0.846	1
pDC_uGvs1G.csv	IFITM2	0.0117104	-0.702408	0.182	0.692	1
pDC_uGvs1G.csv	CHAF1A	0.0121278	-0.547488	0	0.462	1
pDC_uGvs1G.csv	MIER1	0.0121278	-0.547488	0	0.462	1
pDC_uGvs1G.csv	NUP50	0.0121278	-0.547488	0	0.462	1
pDC_uGvs1G.csv	PAGR1	0.0121278	-0.547488	0	0.462	1
pDC_uGvs1G.csv	CDKN1A	0.0125014	0.893085	0.545	0.077	1
pDC_uGvs1G.csv	CEP350	0.0125253	0.612977	0.727	0.154	1
pDC_uGvs1G.csv	GPATCH2L	0.0126308	-0.621488	0	0.462	1
pDC_uGvs1G.csv	PSMC1	0.0126308	-0.621488	0	0.462	1
pDC_uGvs1G.csv	MAP3K2	0.0126737	0.545863	0.818	0.308	1
pDC_uGvs1G.csv	MT-ND5	0.0128864	-0.702408	0.727	1	1
pDC_uGvs1G.csv	AC097375.1	0.0129371	-0.691878	0	0.462	1
pDC_uGvs1G.csv	CIITA	0.0132246	0.825971	0.727	0.231	1
pDC_uGvs1G.csv	SPCS1	0.0133322	-0.699286	0.909	1	1
pDC_uGvs1G.csv	RPS4Y1	0.0143579	-0.706524	0.273	0.769	1
pDC_uGvs1G.csv	MEF2C	0.0144369	-0.645335	0.909	1	1
pDC_uGvs1G.csv	BAZ1B	0.0144743	0.603578	0.545	0.077	1
pDC_uGvs1G.csv	BCAS3	0.0144743	0.755581	0.545	0.077	1
pDC_uGvs1G.csv	CCNH	0.0144743	0.603578	0.545	0.077	1
pDC_uGvs1G.csv	CD63	0.0144743	0.681581	0.545	0.077	1
pDC_uGvs1G.csv	FBXW11	0.0144743	0.603578	0.545	0.077	1
pDC_uGvs1G.csv	NSMCE2	0.0144743	0.681581	0.545	0.077	1
pDC_uGvs1G.csv	A1BG	0.014569	-0.582114	0.182	0.692	1
pDC_uGvs1G.csv	IFI16	0.0147304	-0.680989	0.636	0.923	1
pDC_uGvs1G.csv	BTG2	0.0150046	-0.715923	0.273	0.923	1
pDC_uGvs1G.csv	NDUFB3	0.0152485	0.521116	0.545	0.077	1
pDC_uGvs1G.csv	NSD1	0.0152485	0.521116	0.545	0.077	1
pDC_uGvs1G.csv	PHF20	0.0152485	0.521116	0.545	0.077	1
pDC_uGvs1G.csv	SMC4	0.0152485	0.521116	0.545	0.077	1
pDC_uGvs1G.csv	STX17	0.0152485	0.521116	0.545	0.077	1
pDC_uGvs1G.csv	NDUFB8	0.0157226	0.594645	0.818	0.385	1
pDC_uGvs1G.csv	SP100	0.0157488	0.475473	0.818	0.308	1
pDC_uGvs1G.csv	MAD2L2	0.0159566	0.633326	0.727	0.231	1
pDC_uGvs1G.csv	PWP1	0.0159566	0.562936	0.727	0.231	1
pDC_uGvs1G.csv	STK4	0.0159566	0.633326	0.727	0.231	1
pDC_uGvs1G.csv	ARF1	0.0166203	-0.659456	0.364	0.769	1
pDC_uGvs1G.csv	OIP5-AS1	0.0168594	0.582045	0.636	0.154	1
pDC_uGvs1G.csv	TLK1	0.0169743	-0.809618	0.182	0.692	1
pDC_uGvs1G.csv	TMEM59	0.0174106	-0.566347	0.455	0.846	1
pDC_uGvs1G.csv	ZNF146	0.0189184	0.504043	0.636	0.154	1
pDC_uGvs1G.csv	RUBCNL	0.0202437	0.540568	0.909	0.769	1
pDC_uGvs1G.csv	NCOA1	0.0209204	0.738508	0.727	0.231	1
pDC_uGvs1G.csv	PPP1CA	0.0219768	-0.606989	0.364	0.769	1
pDC_uGvs1G.csv	AC068282.1	0.0222097	0.447459	0.364	0	1
pDC_uGvs1G.csv	AKT3	0.0222097	0.447459	0.364	0	1
pDC_uGvs1G.csv	BACH1	0.0222097	0.447459	0.364	0	1
pDC_uGvs1G.csv	CSTF2T	0.0222097	0.447459	0.364	0	1
pDC_uGvs1G.csv	FBXL15	0.0222097	0.447459	0.364	0	1
pDC_uGvs1G.csv	ILKAP	0.0222097	0.447459	0.364	0	1
pDC_uGvs1G.csv	MMP25-AS1	0.0222097	0.447459	0.364	0	1
pDC_uGvs1G.csv	MTO1	0.0222097	0.447459	0.364	0	1
pDC_uGvs1G.csv	PSMC3	0.0222097	0.447459	0.364	0	1
pDC_uGvs1G.csv	PSMF1	0.0222097	0.447459	0.364	0	1
pDC_uGvs1G.csv	PTGER4	0.0222097	0.447459	0.364	0	1
pDC_uGvs1G.csv	RAB5A	0.0222097	0.447459	0.364	0	1
pDC_uGvs1G.csv	RNF165	0.0222097	0.447459	0.364	0	1
pDC_uGvs1G.csv	SESN1	0.0222097	0.447459	0.364	0	1
pDC_uGvs1G.csv	SIN3A	0.0222097	0.447459	0.364	0	1
pDC_uGvs1G.csv	SPAG9	0.0222097	0.447459	0.364	0	1
pDC_uGvs1G.csv	TIGAR	0.0222097	0.447459	0.364	0	1
pDC_uGvs1G.csv	TOMM70	0.0222097	0.447459	0.364	0	1
pDC_uGvs1G.csv	TRIM26	0.0222097	0.447459	0.364	0	1
pDC_uGvs1G.csv	TCF12	0.0224859	0.578043	0.909	0.385	1
pDC_uGvs1G.csv	ACACA	0.0226285	0.540568	0.364	0	1
pDC_uGvs1G.csv	APLF	0.0226285	0.540568	0.364	0	1
pDC_uGvs1G.csv	CCDC102B	0.0226285	0.540568	0.364	0	1
pDC_uGvs1G.csv	CNN2	0.0226285	0.628031	0.364	0	1
pDC_uGvs1G.csv	DDX46	0.0226285	0.540568	0.364	0	1
pDC_uGvs1G.csv	EVI5	0.0226285	0.540568	0.364	0	1
pDC_uGvs1G.csv	FAF2	0.0226285	0.540568	0.364	0	1
pDC_uGvs1G.csv	MTRR	0.0226285	0.540568	0.364	0	1
pDC_uGvs1G.csv	PAPOLA	0.0226285	0.540568	0.364	0	1
pDC_uGvs1G.csv	PPP1R12B	0.0226285	0.540568	0.364	0	1
pDC_uGvs1G.csv	UBE4B	0.0226285	0.540568	0.364	0	1
pDC_uGvs1G.csv	S100A10	0.0228389	1.24101	0.364	0	1
pDC_uGvs1G.csv	RBM3	0.0231374	-0.713188	0.455	0.769	1
pDC_uGvs1G.csv	ARMH1	0.0233158	-0.697591	0.091	0.538	1
pDC_uGvs1G.csv	DAP3	0.0233158	-0.758992	0.091	0.538	1
pDC_uGvs1G.csv	Staphylococcus aureus (taxid 1280)	0.0234552	-1.08938	0.909	0.923	1
pDC_uGvs1G.csv	ARHGAP31	0.0240909	0.76457	0.636	0.231	1
pDC_uGvs1G.csv	TCIRG1	0.0240909	0.76457	0.636	0.231	1
pDC_uGvs1G.csv	ATP13A1	0.0245591	-0.566347	0.091	0.538	1
pDC_uGvs1G.csv	PDXP	0.0245591	-0.566347	0.091	0.538	1
pDC_uGvs1G.csv	SCAMP5	0.0245591	-0.566347	0.091	0.538	1
pDC_uGvs1G.csv	ST6GAL1	0.0245591	-0.566347	0.091	0.538	1
pDC_uGvs1G.csv	SRSF2	0.0251246	0.578043	0.818	0.385	1
pDC_uGvs1G.csv	BRD3	0.0255345	-0.495957	0.091	0.538	1
pDC_uGvs1G.csv	SPAG7	0.0255345	-0.495957	0.091	0.538	1
pDC_uGvs1G.csv	ABI2	0.0262889	-0.469485	0	0.385	1
pDC_uGvs1G.csv	CHID1	0.0262889	-0.469485	0	0.385	1
pDC_uGvs1G.csv	FAM114A2	0.0262889	-0.469485	0	0.385	1
pDC_uGvs1G.csv	FZD3	0.0262889	-0.469485	0	0.385	1
pDC_uGvs1G.csv	HDDC3	0.0262889	-0.469485	0	0.385	1
pDC_uGvs1G.csv	KCNK17	0.0262889	-0.469485	0	0.385	1
pDC_uGvs1G.csv	MCCC1	0.0262889	-0.469485	0	0.385	1
pDC_uGvs1G.csv	SLC8A1-AS1	0.0262889	-0.469485	0	0.385	1
pDC_uGvs1G.csv	SNX14	0.0262889	-0.469485	0	0.385	1
pDC_uGvs1G.csv	PLD4	0.0265185	-0.709239	0.909	1	1
pDC_uGvs1G.csv	PPP1R14B	0.0265852	-0.758992	0.818	1	1
pDC_uGvs1G.csv	KPNA1	0.0269504	-0.547488	0	0.385	1
pDC_uGvs1G.csv	NAGLU	0.0269504	-0.547488	0	0.385	1
pDC_uGvs1G.csv	SEMA4D	0.0269504	-0.547488	0	0.385	1
pDC_uGvs1G.csv	SERPINB9	0.0273499	-0.691878	0	0.385	1
pDC_uGvs1G.csv	Plasmodium vivax (taxid 5855)	0.0273648	-0.941195	0.364	0.769	1
pDC_uGvs1G.csv	RBIS	0.0275848	-0.643515	0.182	0.615	1
pDC_uGvs1G.csv	PRDX5	0.0277154	-0.702408	0.182	0.615	1
pDC_uGvs1G.csv	GUK1	0.0278353	-0.625725	0.364	0.846	1
pDC_uGvs1G.csv	SLAMF7	0.0283825	0.562936	0.818	0.462	1
pDC_uGvs1G.csv	PAK2	0.0289707	0.603578	0.909	0.462	1
pDC_uGvs1G.csv	RAC1	0.02901	0.893085	0.909	0.462	1
pDC_uGvs1G.csv	SMARCB1	0.0299469	-0.552541	0.273	0.769	1
pDC_uGvs1G.csv	BBX	0.0303677	0.545863	0.727	0.308	1
pDC_uGvs1G.csv	CBX6	0.0313578	-0.582114	0.182	0.615	1
pDC_uGvs1G.csv	CLINT1	0.0313578	-0.582114	0.182	0.615	1
pDC_uGvs1G.csv	PGLS	0.0313578	-0.582114	0.182	0.615	1
pDC_uGvs1G.csv	ZER1	0.0313578	-0.582114	0.182	0.615	1
pDC_uGvs1G.csv	FUT7	0.031406	-0.643515	0.182	0.615	1
pDC_uGvs1G.csv	GSTK1	0.031406	-0.865907	0.182	0.615	1
pDC_uGvs1G.csv	HNRNPL	0.0314748	0.61952	0.818	0.385	1
pDC_uGvs1G.csv	TTC3	0.0322892	-0.616973	0.455	0.769	1
pDC_uGvs1G.csv	SETX	0.032812	-0.589067	0.545	0.769	1
pDC_uGvs1G.csv	NACA	0.0328988	-0.534777	0.909	1	1
pDC_uGvs1G.csv	GPX4	0.033808	0.641546	0.909	0.462	1
pDC_uGvs1G.csv	CCDC12	0.035089	-0.517984	0.182	0.615	1
pDC_uGvs1G.csv	FAM172A	0.035456	0.603578	0.455	0.077	1
pDC_uGvs1G.csv	LINC01226	0.035456	0.603578	0.455	0.077	1
pDC_uGvs1G.csv	SPI1	0.0355257	0.681581	0.455	0.077	1
pDC_uGvs1G.csv	DAZAP2	0.0360611	-0.616973	0.364	0.769	1
pDC_uGvs1G.csv	MDFIC	0.0363106	-0.584963	0.727	0.846	1
pDC_uGvs1G.csv	TPT1	0.036758	-0.559892	0.909	1	1
pDC_uGvs1G.csv	TRPM2	0.0369376	0.393011	0.727	0.231	1
pDC_uGvs1G.csv	ATP5PD	0.0369541	0.562936	0.636	0.231	1
pDC_uGvs1G.csv	EXOC2	0.0372963	0.410933	0.636	0.154	1
pDC_uGvs1G.csv	MRPS10	0.0372963	0.410933	0.636	0.154	1
pDC_uGvs1G.csv	PSMA3	0.0382074	0.378512	0.909	0.538	1
pDC_uGvs1G.csv	ANGEL2	0.0382703	0.521116	0.455	0.077	1
pDC_uGvs1G.csv	CYB5B	0.0382703	0.603578	0.455	0.077	1
pDC_uGvs1G.csv	ICAM1	0.0382703	0.521116	0.455	0.077	1
pDC_uGvs1G.csv	MAP4	0.0382703	0.521116	0.455	0.077	1
pDC_uGvs1G.csv	NOP56	0.0382703	0.521116	0.455	0.077	1
pDC_uGvs1G.csv	SNRPA	0.0382703	0.521116	0.455	0.077	1
pDC_uGvs1G.csv	BRD2	0.0382995	-0.659456	0.273	0.692	1
pDC_uGvs1G.csv	RHEX	0.0383822	0.649093	1	0.923	1
pDC_uGvs1G.csv	CTSB	0.0386007	-0.606989	0.545	0.923	1
pDC_uGvs1G.csv	FBL	0.0387901	0.475473	0.727	0.308	1
pDC_uGvs1G.csv	PPP1R12A	0.0387901	0.738508	0.727	0.308	1
pDC_uGvs1G.csv	UCP2	0.0393715	-0.67653	0.727	0.923	1
pDC_uGvs1G.csv	STAG2	0.0394468	0.582045	0.545	0.154	1
pDC_uGvs1G.csv	ANXA2	0.039509	0.656046	0.545	0.154	1
pDC_uGvs1G.csv	H1F0	0.0403827	-0.582114	0.091	0.538	1
pDC_uGvs1G.csv	ATG4C	0.040824	0.433653	0.455	0.077	1
pDC_uGvs1G.csv	F11R	0.040824	0.433653	0.455	0.077	1
pDC_uGvs1G.csv	FARSA	0.040824	0.433653	0.455	0.077	1
pDC_uGvs1G.csv	FBXO6	0.040824	0.433653	0.455	0.077	1
pDC_uGvs1G.csv	HMG20A	0.040824	0.433653	0.455	0.077	1
pDC_uGvs1G.csv	HNRNPR	0.040824	0.433653	0.455	0.077	1
pDC_uGvs1G.csv	LRCH3	0.040824	0.433653	0.455	0.077	1
pDC_uGvs1G.csv	MAGOH	0.040824	0.433653	0.455	0.077	1
pDC_uGvs1G.csv	MED28	0.040824	0.433653	0.455	0.077	1
pDC_uGvs1G.csv	MVD	0.040824	0.433653	0.455	0.077	1
pDC_uGvs1G.csv	NF1	0.040824	0.433653	0.455	0.077	1
pDC_uGvs1G.csv	VAPA	0.040824	0.433653	0.455	0.077	1
pDC_uGvs1G.csv	JUND	0.0413776	-0.459432	0.273	0.846	1
pDC_uGvs1G.csv	TALDO1	0.0418433	0.936154	0.727	0.462	1
pDC_uGvs1G.csv	EEF1D	0.0430567	-0.485973	0.818	1	1
pDC_uGvs1G.csv	KDM5A	0.044035	-0.437064	0.364	0.769	1
pDC_uGvs1G.csv	PRDX1	0.044035	-0.552541	0.364	0.769	1
pDC_uGvs1G.csv	ZFAS1	0.0444422	-0.758992	0.182	0.538	1
pDC_uGvs1G.csv	PRPF4B	0.0447517	0.488936	0.636	0.231	1
pDC_uGvs1G.csv	SMARCA2	0.0447517	0.488936	0.636	0.231	1
pDC_uGvs1G.csv	MYL12A	0.0447527	-0.441802	0.909	1	1
pDC_uGvs1G.csv	ATP6V1A	0.0452456	0.504043	0.545	0.154	1
pDC_uGvs1G.csv	DDB1	0.0452456	0.504043	0.545	0.154	1
pDC_uGvs1G.csv	EWSR1	0.0452456	0.504043	0.545	0.154	1
pDC_uGvs1G.csv	PAIP1	0.0452456	0.504043	0.545	0.154	1
pDC_uGvs1G.csv	PRKDC	0.0452456	0.504043	0.545	0.154	1
pDC_uGvs1G.csv	RAB21	0.0452456	0.504043	0.545	0.154	1
pDC_uGvs1G.csv	MIS18BP1	0.0452685	0.530515	0.727	0.385	1
pDC_uGvs1G.csv	Nocardia (taxid 1817)	0.0459196	-0.79852	0.455	0.769	1
pDC_uGvs1G.csv	FNBP1	0.0462565	0.677107	0.636	0.231	1
pDC_uGvs1G.csv	FTH1	0.0473391	0.862496	0.909	1	1
pDC_uGvs1G.csv	NUP210	0.0486305	0.401473	0.727	0.308	1
pDC_uGvs1G.csv	PLAC8	0.0486618	-0.566347	0.818	1	1
pDC_uGvs1G.csv	RPL38	0.0487805	-0.524527	0.636	0.923	1
pDC_uGvs1G.csv	ARGLU1	0.0487959	0.452512	0.818	0.385	1
pDC_uGvs1G.csv	ARCN1	0.0498366	-0.566347	0.091	0.462	1
pDC_uGvs1G.csv	SIDT1	0.0498366	-0.566347	0.091	0.462	1
pDC_uGvs1G.csv	SLC39A10	0.0498366	-0.566347	0.091	0.462	1
pDC_uGvs1G.csv	YPEL3	0.0498366	-0.566347	0.091	0.462	1
pDC_uGvs1G.csv	NPC2	0.0499789	-0.705221	0.818	1	1
pDC_uGvs1G.csv	AAAS	0.0512195	0.42158	0.545	0.154	1
pDC_uGvs1G.csv	ADNP	0.0512195	0.42158	0.545	0.154	1
pDC_uGvs1G.csv	AKNA	0.0512195	0.42158	0.545	0.154	1
pDC_uGvs1G.csv	FUBP1	0.0512195	0.42158	0.545	0.154	1
pDC_uGvs1G.csv	HDAC2	0.0512195	0.42158	0.545	0.154	1
pDC_uGvs1G.csv	IK	0.0512195	0.42158	0.545	0.154	1
pDC_uGvs1G.csv	IL10RB	0.0512195	0.42158	0.545	0.154	1
pDC_uGvs1G.csv	PFKFB2	0.0512195	0.42158	0.545	0.154	1
pDC_uGvs1G.csv	RABEP1	0.0512195	0.42158	0.545	0.154	1
pDC_uGvs1G.csv	UBR1	0.0512195	0.42158	0.545	0.154	1
pDC_uGvs1G.csv	VCL	0.0512195	0.42158	0.545	0.154	1
pDC_uGvs1G.csv	LAMP5	0.0517199	-0.665882	0.364	0.692	1
pDC_uGvs1G.csv	UBE2L6	0.0528779	-0.57842	0.364	0.769	1
pDC_uGvs1G.csv	NDUFC1	0.0530739	-0.495957	0.091	0.462	1
pDC_uGvs1G.csv	RER1	0.0530739	-0.566347	0.091	0.462	1
pDC_uGvs1G.csv	EIF4A1	0.0532842	0.42158	1	0.769	1
pDC_uGvs1G.csv	AK2	0.0533597	0.410933	0.636	0.231	1
pDC_uGvs1G.csv	ASCC3	0.0533597	0.410933	0.636	0.231	1
pDC_uGvs1G.csv	JAGN1	0.0533597	0.410933	0.636	0.231	1
pDC_uGvs1G.csv	PTP4A2	0.0533597	0.410933	0.636	0.231	1
pDC_uGvs1G.csv	PTPRA	0.0533597	0.410933	0.636	0.231	1
pDC_uGvs1G.csv	SMG7	0.0533597	0.410933	0.636	0.231	1
pDC_uGvs1G.csv	UFM1	0.0533597	0.410933	0.636	0.231	1
pDC_uGvs1G.csv	PSMB8	0.0533622	-0.396422	0.545	0.923	1
pDC_uGvs1G.csv	AP001453.1	0.0538483	-0.387023	0	0.308	1
pDC_uGvs1G.csv	AP3S2	0.0538483	-0.387023	0	0.308	1
pDC_uGvs1G.csv	ARL1	0.0538483	-0.387023	0	0.308	1
pDC_uGvs1G.csv	ARSB	0.0538483	-0.387023	0	0.308	1
pDC_uGvs1G.csv	ARV1	0.0538483	-0.387023	0	0.308	1
pDC_uGvs1G.csv	BTF3L4	0.0538483	-0.387023	0	0.308	1
pDC_uGvs1G.csv	BTLA	0.0538483	-0.387023	0	0.308	1
pDC_uGvs1G.csv	C5ORF15	0.0538483	-0.387023	0	0.308	1
pDC_uGvs1G.csv	CKS1B	0.0538483	-0.387023	0	0.308	1
pDC_uGvs1G.csv	DDA1	0.0538483	-0.387023	0	0.308	1
pDC_uGvs1G.csv	DFFA	0.0538483	-0.387023	0	0.308	1
pDC_uGvs1G.csv	DLAT	0.0538483	-0.387023	0	0.308	1
pDC_uGvs1G.csv	ENTPD1-AS1	0.0538483	-0.387023	0	0.308	1
pDC_uGvs1G.csv	FAM107B	0.0538483	-0.387023	0	0.308	1
pDC_uGvs1G.csv	FAM117A	0.0538483	-0.387023	0	0.308	1
pDC_uGvs1G.csv	FAM168B	0.0538483	-0.387023	0	0.308	1
pDC_uGvs1G.csv	HDHD3	0.0538483	-0.387023	0	0.308	1
pDC_uGvs1G.csv	HIRA	0.0538483	-0.387023	0	0.308	1
pDC_uGvs1G.csv	HS3ST1	0.0538483	-0.387023	0	0.308	1
pDC_uGvs1G.csv	HSCB	0.0538483	-0.387023	0	0.308	1
pDC_uGvs1G.csv	IMP4	0.0538483	-0.387023	0	0.308	1
pDC_uGvs1G.csv	KANSL2	0.0538483	-0.387023	0	0.308	1
pDC_uGvs1G.csv	KIAA0319L	0.0538483	-0.387023	0	0.308	1
pDC_uGvs1G.csv	LINC00486	0.0538483	-0.387023	0	0.308	1
pDC_uGvs1G.csv	LINC01176	0.0538483	-0.387023	0	0.308	1
pDC_uGvs1G.csv	LIPE-AS1	0.0538483	-0.387023	0	0.308	1
pDC_uGvs1G.csv	MED11	0.0538483	-0.387023	0	0.308	1
pDC_uGvs1G.csv	METTL3	0.0538483	-0.387023	0	0.308	1
pDC_uGvs1G.csv	MMP11	0.0538483	-0.387023	0	0.308	1
pDC_uGvs1G.csv	MRPL9	0.0538483	-0.387023	0	0.308	1
pDC_uGvs1G.csv	MTMR2	0.0538483	-0.387023	0	0.308	1
pDC_uGvs1G.csv	OTULIN	0.0538483	-0.387023	0	0.308	1
pDC_uGvs1G.csv	PARN	0.0538483	-0.387023	0	0.308	1
pDC_uGvs1G.csv	PARVB	0.0538483	-0.387023	0	0.308	1
pDC_uGvs1G.csv	PSMB8-AS1	0.0538483	-0.387023	0	0.308	1
pDC_uGvs1G.csv	PTPRM	0.0538483	-0.387023	0	0.308	1
pDC_uGvs1G.csv	RAB12	0.0538483	-0.387023	0	0.308	1
pDC_uGvs1G.csv	RAP2C-AS1	0.0538483	-0.387023	0	0.308	1
pDC_uGvs1G.csv	RBM42	0.0538483	-0.387023	0	0.308	1
pDC_uGvs1G.csv	RNF114	0.0538483	-0.387023	0	0.308	1
pDC_uGvs1G.csv	SAMD4B	0.0538483	-0.387023	0	0.308	1
pDC_uGvs1G.csv	SCAF1	0.0538483	-0.387023	0	0.308	1
pDC_uGvs1G.csv	SLBP	0.0538483	-0.387023	0	0.308	1
pDC_uGvs1G.csv	TTC9C	0.0538483	-0.387023	0	0.308	1
pDC_uGvs1G.csv	UBQLN2	0.0538483	-0.387023	0	0.308	1
pDC_uGvs1G.csv	VPS25	0.0538483	-0.387023	0	0.308	1
pDC_uGvs1G.csv	WDR54	0.0538483	-0.387023	0	0.308	1
pDC_uGvs1G.csv	ZNF410	0.0538483	-0.387023	0	0.308	1
pDC_uGvs1G.csv	ZSCAN16	0.0538483	-0.387023	0	0.308	1
pDC_uGvs1G.csv	EIF1AY	0.0538483	-0.387023	0	0.308	1
pDC_uGvs1G.csv	KCNK10	0.0538483	-0.387023	0	0.308	1
pDC_uGvs1G.csv	FUBP3	0.0545985	-0.469485	0	0.308	1
pDC_uGvs1G.csv	HADH	0.0545985	-0.469485	0	0.308	1
pDC_uGvs1G.csv	IPO5	0.0545985	-0.469485	0	0.308	1
pDC_uGvs1G.csv	LINC02397	0.0545985	-0.469485	0	0.308	1
pDC_uGvs1G.csv	MRFAP1	0.0545985	-0.469485	0	0.308	1
pDC_uGvs1G.csv	MYL6B	0.0545985	-0.469485	0	0.308	1
pDC_uGvs1G.csv	NACC1	0.0545985	-0.469485	0	0.308	1
pDC_uGvs1G.csv	NKIRAS2	0.0545985	-0.547488	0	0.308	1
pDC_uGvs1G.csv	SF3B5	0.0545985	-0.469485	0	0.308	1
pDC_uGvs1G.csv	TMX3	0.0545985	-0.469485	0	0.308	1
pDC_uGvs1G.csv	TRNAU1AP	0.0545985	-0.469485	0	0.308	1
pDC_uGvs1G.csv	ZCCHC8	0.0545985	-0.469485	0	0.308	1
pDC_uGvs1G.csv	ZGPAT	0.0545985	-0.469485	0	0.308	1
pDC_uGvs1G.csv	ZNF431	0.0545985	-0.469485	0	0.308	1
pDC_uGvs1G.csv	AC005381.1	0.0545985	-0.469485	0	0.308	1
pDC_uGvs1G.csv	ADCY7	0.0548534	0.628031	0.273	0	1
pDC_uGvs1G.csv	AGTPBP1	0.0548534	0.347923	0.273	0	1
pDC_uGvs1G.csv	AIP	0.0548534	0.347923	0.273	0	1
pDC_uGvs1G.csv	ALDH6A1	0.0548534	0.347923	0.273	0	1
pDC_uGvs1G.csv	ALOX5	0.0548534	0.347923	0.273	0	1
pDC_uGvs1G.csv	ARMCX4	0.0548534	0.347923	0.273	0	1
pDC_uGvs1G.csv	ATF6	0.0548534	0.347923	0.273	0	1
pDC_uGvs1G.csv	ATP8B2	0.0548534	0.347923	0.273	0	1
pDC_uGvs1G.csv	BICRAL	0.0548534	0.347923	0.273	0	1
pDC_uGvs1G.csv	BRWD3	0.0548534	0.347923	0.273	0	1
pDC_uGvs1G.csv	BZW2	0.0548534	0.347923	0.273	0	1
pDC_uGvs1G.csv	CALCOCO2	0.0548534	0.347923	0.273	0	1
pDC_uGvs1G.csv	CARMIL1	0.0548534	0.347923	0.273	0	1
pDC_uGvs1G.csv	CFAP44	0.0548534	0.347923	0.273	0	1
pDC_uGvs1G.csv	CHMP2A	0.0548534	0.347923	0.273	0	1
pDC_uGvs1G.csv	CNIH1	0.0548534	0.347923	0.273	0	1
pDC_uGvs1G.csv	CRTC3	0.0548534	0.347923	0.273	0	1
pDC_uGvs1G.csv	CRYBG1	0.0548534	0.347923	0.273	0	1
pDC_uGvs1G.csv	CTNNB1	0.0548534	0.347923	0.273	0	1
pDC_uGvs1G.csv	DIMT1	0.0548534	0.347923	0.273	0	1
pDC_uGvs1G.csv	DMAC1	0.0548534	0.347923	0.273	0	1
pDC_uGvs1G.csv	DNAJA2	0.0548534	0.347923	0.273	0	1
pDC_uGvs1G.csv	DUSP3	0.0548534	0.347923	0.273	0	1
pDC_uGvs1G.csv	EBNA1BP2	0.0548534	0.347923	0.273	0	1
pDC_uGvs1G.csv	EEF1E1	0.0548534	0.347923	0.273	0	1
pDC_uGvs1G.csv	EMC10	0.0548534	0.347923	0.273	0	1
pDC_uGvs1G.csv	EML2	0.0548534	0.347923	0.273	0	1
pDC_uGvs1G.csv	FADS1	0.0548534	0.347923	0.273	0	1
pDC_uGvs1G.csv	FKBP4	0.0548534	0.347923	0.273	0	1
pDC_uGvs1G.csv	GDAP2	0.0548534	0.347923	0.273	0	1
pDC_uGvs1G.csv	GPALPP1	0.0548534	0.347923	0.273	0	1
pDC_uGvs1G.csv	HCP5	0.0548534	0.347923	0.273	0	1
pDC_uGvs1G.csv	HIST1H2BK	0.0548534	0.347923	0.273	0	1
pDC_uGvs1G.csv	HK1	0.0548534	0.347923	0.273	0	1
pDC_uGvs1G.csv	IFNGR2	0.0548534	0.347923	0.273	0	1
pDC_uGvs1G.csv	ITGB1	0.0548534	0.347923	0.273	0	1
pDC_uGvs1G.csv	LEO1	0.0548534	0.347923	0.273	0	1
pDC_uGvs1G.csv	MATR3.1	0.0548534	0.347923	0.273	0	1
pDC_uGvs1G.csv	MKNK2	0.0548534	0.347923	0.273	0	1
pDC_uGvs1G.csv	MMS22L	0.0548534	0.347923	0.273	0	1
pDC_uGvs1G.csv	MRPL34	0.0548534	0.347923	0.273	0	1
pDC_uGvs1G.csv	NFKB2	0.0548534	0.347923	0.273	0	1
pDC_uGvs1G.csv	NISCH	0.0548534	0.347923	0.273	0	1
pDC_uGvs1G.csv	NOD2	0.0548534	0.347923	0.273	0	1
pDC_uGvs1G.csv	P4HA1	0.0548534	0.347923	0.273	0	1
pDC_uGvs1G.csv	PDCL	0.0548534	0.347923	0.273	0	1
pDC_uGvs1G.csv	PDZD11	0.0548534	0.347923	0.273	0	1
pDC_uGvs1G.csv	PIK3C3	0.0548534	0.347923	0.273	0	1
pDC_uGvs1G.csv	POLR2H	0.0548534	0.347923	0.273	0	1
pDC_uGvs1G.csv	PPP2CB	0.0548534	0.347923	0.273	0	1
pDC_uGvs1G.csv	PSMD12	0.0548534	0.347923	0.273	0	1
pDC_uGvs1G.csv	PTER	0.0548534	0.347923	0.273	0	1
pDC_uGvs1G.csv	RC3H2	0.0548534	0.347923	0.273	0	1
pDC_uGvs1G.csv	RFWD3	0.0548534	0.347923	0.273	0	1
pDC_uGvs1G.csv	RTN3	0.0548534	0.347923	0.273	0	1
pDC_uGvs1G.csv	SCN1A-AS1	0.0548534	0.347923	0.273	0	1
pDC_uGvs1G.csv	SDF4	0.0548534	0.347923	0.273	0	1
pDC_uGvs1G.csv	SLC10A7	0.0548534	0.347923	0.273	0	1
pDC_uGvs1G.csv	SNHG15	0.0548534	0.347923	0.273	0	1
pDC_uGvs1G.csv	SNUPN	0.0548534	0.347923	0.273	0	1
pDC_uGvs1G.csv	SOCS4	0.0548534	0.347923	0.273	0	1
pDC_uGvs1G.csv	SPAST	0.0548534	0.347923	0.273	0	1
pDC_uGvs1G.csv	SRBD1	0.0548534	0.347923	0.273	0	1
pDC_uGvs1G.csv	SUGP2	0.0548534	0.347923	0.273	0	1
pDC_uGvs1G.csv	SWAP70	0.0548534	0.347923	0.273	0	1
pDC_uGvs1G.csv	TAGAP	0.0548534	0.347923	0.273	0	1
pDC_uGvs1G.csv	TLCD1	0.0548534	0.347923	0.273	0	1
pDC_uGvs1G.csv	TP53RK	0.0548534	0.347923	0.273	0	1
pDC_uGvs1G.csv	TRERF1	0.0548534	0.347923	0.273	0	1
pDC_uGvs1G.csv	TUBGCP6	0.0548534	0.347923	0.273	0	1
pDC_uGvs1G.csv	TWISTNB	0.0548534	0.347923	0.273	0	1
pDC_uGvs1G.csv	TXNDC9	0.0548534	0.347923	0.273	0	1
pDC_uGvs1G.csv	UMPS	0.0548534	0.347923	0.273	0	1
pDC_uGvs1G.csv	VTI1B	0.0548534	0.347923	0.273	0	1
pDC_uGvs1G.csv	ZNF76	0.0548534	0.347923	0.273	0	1
pDC_uGvs1G.csv	ZBED1	0.0549742	-0.621488	0	0.308	1
pDC_uGvs1G.csv	ALG8	0.0553349	0.447459	0.273	0	1
pDC_uGvs1G.csv	FUCA1	0.0553349	0.447459	0.273	0	1
pDC_uGvs1G.csv	GLUL	0.0553349	0.628031	0.273	0	1
pDC_uGvs1G.csv	IL32	0.0553349	0.710493	0.273	0	1
pDC_uGvs1G.csv	LMNA	0.0553349	0.540568	0.273	0	1
pDC_uGvs1G.csv	MMP25	0.0553349	0.788496	0.273	0	1
pDC_uGvs1G.csv	MPC1	0.0553349	0.447459	0.273	0	1
pDC_uGvs1G.csv	MTMR10	0.0553349	0.447459	0.273	0	1
pDC_uGvs1G.csv	POU2F1	0.0553349	0.447459	0.273	0	1
pDC_uGvs1G.csv	SGO1-AS1	0.0553349	0.447459	0.273	0	1
pDC_uGvs1G.csv	TMTC2	0.0553349	0.447459	0.273	0	1
pDC_uGvs1G.csv	TRIO	0.0553349	0.447459	0.273	0	1
pDC_uGvs1G.csv	ZNF175	0.0553349	0.447459	0.273	0	1
pDC_uGvs1G.csv	ZNF248	0.0553349	0.447459	0.273	0	1
pDC_uGvs1G.csv	COTL1	0.0554956	0.628031	0.273	0	1
pDC_uGvs1G.csv	LYZ	0.0554956	1	0.273	0	1
pDC_uGvs1G.csv	CRELD2	0.0559113	-0.421957	0.091	0.462	1
pDC_uGvs1G.csv	FP671120.4	0.0559113	-0.421957	0.091	0.462	1
pDC_uGvs1G.csv	THUMPD2	0.0559113	-0.421957	0.091	0.462	1
pDC_uGvs1G.csv	TPM4	0.0559113	-0.421957	0.091	0.462	1
pDC_uGvs1G.csv	YLPM1	0.0559113	-0.421957	0.091	0.462	1
pDC_uGvs1G.csv	GSTP1	0.0563926	0.814193	0.909	0.923	1
pDC_uGvs1G.csv	N4BP2	0.0592477	-0.582114	0.182	0.538	1
pDC_uGvs1G.csv	JTB	0.0593734	0.463401	0.727	0.308	1
pDC_uGvs1G.csv	GNAQ	0.0594638	0.673968	0.818	0.462	1
pDC_uGvs1G.csv	CHST11	0.0608872	-0.475199	0.182	0.615	1
pDC_uGvs1G.csv	IRF8	0.0611545	-0.407148	0.909	1	1
pDC_uGvs1G.csv	UBE2D3	0.0616435	0.463401	0.727	0.385	1
pDC_uGvs1G.csv	MT-ND6	0.0623849	-0.366674	0.545	0.846	1
pDC_uGvs1G.csv	S100A4	0.0626258	-0.566347	0.182	0.615	1
pDC_uGvs1G.csv	PSMA2	0.0668025	0.472334	0.909	0.538	1
pDC_uGvs1G.csv	MDN1	0.067264	0.536464	0.818	0.538	1
pDC_uGvs1G.csv	DAD1	0.0674472	-0.643515	0.182	0.538	1
pDC_uGvs1G.csv	DHX9	0.0674472	-0.517984	0.182	0.538	1
pDC_uGvs1G.csv	RGS7	0.0681742	0.771523	0.727	0.846	1
pDC_uGvs1G.csv	BAZ1A	0.068554	-0.411069	0.182	0.615	1
pDC_uGvs1G.csv	ACTG1	0.0694526	-0.527666	0.636	0.923	1
pDC_uGvs1G.csv	ZSWIM6	0.069589	0.70044	0.545	0.154	1
pDC_uGvs1G.csv	MTMR14	0.0700251	0.656046	0.455	0.154	1
pDC_uGvs1G.csv	JCHAIN	0.0719926	-0.650739	0.909	1	1
pDC_uGvs1G.csv	PSAP	0.0734258	-0.421957	1	1	1
pDC_uGvs1G.csv	OAS1	0.0735264	-0.437064	0.273	0.692	1
pDC_uGvs1G.csv	H2AFY	0.0737813	0.603578	0.727	0.385	1
pDC_uGvs1G.csv	HNRNPU	0.0738819	0.562936	0.909	0.615	1
pDC_uGvs1G.csv	LAP3	0.0743278	0.562936	0.818	0.385	1
pDC_uGvs1G.csv	SMAP2	0.0750363	0.410933	0.545	0.154	1
pDC_uGvs1G.csv	IGHM	0.0753168	-0.576128	0.545	0.923	1
pDC_uGvs1G.csv	SH2D3C	0.0753556	-0.459432	0.364	0.769	1
pDC_uGvs1G.csv	CFLAR	0.0754937	0.393011	0.727	0.308	1
pDC_uGvs1G.csv	MNAT1	0.0758565	-0.517984	0.182	0.538	1
pDC_uGvs1G.csv	PRKAR1A	0.0758565	-0.45087	0.182	0.538	1
pDC_uGvs1G.csv	SEC11C	0.0758565	-0.45087	0.182	0.538	1
pDC_uGvs1G.csv	AFF1	0.0759133	0.588931	0.818	0.538	1
pDC_uGvs1G.csv	IL2RG	0.0763475	0.656046	0.818	0.538	1
pDC_uGvs1G.csv	PABPN1	0.07795	-0.447048	0.545	0.846	1
pDC_uGvs1G.csv	DCAF7	0.0782503	0.475473	0.636	0.308	1
pDC_uGvs1G.csv	HIGD2A	0.0782503	-0.475199	0.273	0.615	1
pDC_uGvs1G.csv	MGLL	0.0782503	0.475473	0.636	0.308	1
pDC_uGvs1G.csv	HUWE1	0.0792393	0.401473	0.636	0.231	1
pDC_uGvs1G.csv	RBM25	0.0804798	-0.402848	0.364	0.769	1
pDC_uGvs1G.csv	RPS29	0.0805437	-0.475199	0.727	1	1
pDC_uGvs1G.csv	FERMT3	0.0807174	0.578043	0.727	0.462	1
pDC_uGvs1G.csv	NDUFA13	0.0810434	-0.437064	0.273	0.692	1
pDC_uGvs1G.csv	SKP1	0.0811926	0.372253	0.909	0.462	1
pDC_uGvs1G.csv	WAKMAR2	0.0811926	0.530515	0.636	0.385	1
pDC_uGvs1G.csv	TRIP12	0.0816679	0.594645	0.636	0.385	1
pDC_uGvs1G.csv	other sequences (taxid 28384)	0.0830259	-0.483357	0.091	0.462	1
pDC_uGvs1G.csv	EIF3E	0.0833337	0.361302	0.909	0.615	1
pDC_uGvs1G.csv	TMX1	0.0835692	0.452512	0.727	0.385	1
pDC_uGvs1G.csv	TRIM44	0.0842822	0.562936	0.727	0.385	1
pDC_uGvs1G.csv	ANKRD36C	0.0843773	-0.38048	0.182	0.538	1
pDC_uGvs1G.csv	ZNRF2	0.0850744	0.624337	0.818	0.692	1
pDC_uGvs1G.csv	LSM3	0.0851909	0.328471	0.545	0.154	1
pDC_uGvs1G.csv	TCERG1	0.0851909	0.328471	0.545	0.154	1
pDC_uGvs1G.csv	MACF1	0.0859976	0.521116	0.364	0.077	1
pDC_uGvs1G.csv	RHOA	0.0861249	0.42158	1	0.846	1
pDC_uGvs1G.csv	CDC14A	0.0861334	0.603578	0.364	0.077	1
pDC_uGvs1G.csv	MZT2B	0.0863849	-0.371969	0.364	0.769	1
pDC_uGvs1G.csv	NSMCE1	0.0866391	-0.536599	0.182	0.538	1
pDC_uGvs1G.csv	SAT1	0.0867459	-0.375663	0.273	0.692	1
pDC_uGvs1G.csv	PTGES3	0.0868961	-0.616973	0.364	0.692	1
pDC_uGvs1G.csv	DOCK8	0.0875501	0.54913	0.818	0.615	1
pDC_uGvs1G.csv	PHB	0.0884005	0.673968	0.727	0.462	1
pDC_uGvs1G.csv	GRAMD1B	0.0887217	0.639557	0.727	0.538	1
pDC_uGvs1G.csv	ERP29	0.0889508	-0.5414	0.727	1	1
pDC_uGvs1G.csv	SLC29A1	0.0890556	0.463401	0.636	0.231	1
pDC_uGvs1G.csv	ARL6IP5	0.0891441	0.302409	0.909	0.615	1
pDC_uGvs1G.csv	SKAP2	0.0900803	0.825971	0.727	0.538	1
pDC_uGvs1G.csv	COX5B	0.090326	0.378512	0.818	0.462	1
pDC_uGvs1G.csv	GLT1D1	0.0904112	-0.552541	0.273	0.615	1
pDC_uGvs1G.csv	DHRSX	0.0904128	0.488936	0.545	0.231	1
pDC_uGvs1G.csv	LPGAT1	0.0904128	0.488936	0.545	0.231	1
pDC_uGvs1G.csv	PMEPA1	0.0904128	0.488936	0.545	0.231	1
pDC_uGvs1G.csv	TTC14	0.0904128	0.488936	0.545	0.231	1
pDC_uGvs1G.csv	RREB1	0.0905085	0.562936	0.545	0.231	1
pDC_uGvs1G.csv	MILR1	0.0922526	-0.411069	0.273	0.615	1
pDC_uGvs1G.csv	AHR	0.0930234	0.433653	0.364	0.077	1
pDC_uGvs1G.csv	AOPEP	0.0930234	0.521116	0.364	0.077	1
pDC_uGvs1G.csv	EAF2	0.0930234	0.433653	0.364	0.077	1
pDC_uGvs1G.csv	FAM120A	0.0930234	0.433653	0.364	0.077	1
pDC_uGvs1G.csv	HDAC8	0.0930234	0.433653	0.364	0.077	1
pDC_uGvs1G.csv	IPO8	0.0930234	0.433653	0.364	0.077	1
pDC_uGvs1G.csv	MED27	0.0930234	0.433653	0.364	0.077	1
pDC_uGvs1G.csv	MFSD14B	0.0930234	0.433653	0.364	0.077	1
pDC_uGvs1G.csv	NAA50	0.0930234	0.433653	0.364	0.077	1
pDC_uGvs1G.csv	PDSS2	0.0930234	0.433653	0.364	0.077	1
pDC_uGvs1G.csv	RAB1A	0.0930234	0.433653	0.364	0.077	1
pDC_uGvs1G.csv	RAB29	0.0930234	0.433653	0.364	0.077	1
pDC_uGvs1G.csv	RALGAPB	0.0930234	0.433653	0.364	0.077	1
pDC_uGvs1G.csv	RARS2	0.0930234	0.433653	0.364	0.077	1
pDC_uGvs1G.csv	SCAMP4	0.0930234	0.433653	0.364	0.077	1
pDC_uGvs1G.csv	SMAD2	0.0930234	0.433653	0.364	0.077	1
pDC_uGvs1G.csv	VMP1	0.0930234	0.433653	0.364	0.077	1
pDC_uGvs1G.csv	ZC3H7A	0.0930234	0.433653	0.364	0.077	1
pDC_uGvs1G.csv	TACC1	0.0935406	-0.511064	0.545	0.769	1
pDC_uGvs1G.csv	BMP2K	0.0947629	0.504043	0.455	0.154	1
pDC_uGvs1G.csv	SMARCA5	0.0947629	0.504043	0.455	0.154	1
pDC_uGvs1G.csv	PEBP1	0.0957742	-0.495957	0.273	0.615	1
pDC_uGvs1G.csv	GNG7	0.0967895	-0.513879	0.455	0.692	1
pDC_uGvs1G.csv	NAPA	0.0969592	-0.343954	0.818	1	1
pDC_uGvs1G.csv	TM9SF2	0.0982695	-0.454137	0.727	0.846	1
pDC_uGvs1G.csv	HLA-C	0.0983194	-0.449307	1	1	1
pDC_uGvs1G.csv	COMT	0.0988161	0.401473	0.636	0.308	1
pDC_uGvs1G.csv	EIF2S3	0.0988161	0.545863	0.636	0.308	1
pDC_uGvs1G.csv	KTN1	0.0996808	0.366539	0.909	0.462	1
pDC_uGvs1G.csv	ANTKMT	0.0997917	0.340544	0.364	0.077	1
pDC_uGvs1G.csv	CALM3	0.0997917	0.340544	0.364	0.077	1
pDC_uGvs1G.csv	CAMKMT	0.0997917	0.340544	0.364	0.077	1
pDC_uGvs1G.csv	CDK12	0.0997917	0.340544	0.364	0.077	1
pDC_uGvs1G.csv	CNOT1	0.0997917	0.340544	0.364	0.077	1
pDC_uGvs1G.csv	EAPP	0.0997917	0.340544	0.364	0.077	1
pDC_uGvs1G.csv	EFTUD2	0.0997917	0.340544	0.364	0.077	1
pDC_uGvs1G.csv	FBXO38	0.0997917	0.340544	0.364	0.077	1
pDC_uGvs1G.csv	FOXK2	0.0997917	0.340544	0.364	0.077	1
pDC_uGvs1G.csv	FYTTD1	0.0997917	0.340544	0.364	0.077	1
pDC_uGvs1G.csv	GM2A	0.0997917	0.340544	0.364	0.077	1
pDC_uGvs1G.csv	GOSR2	0.0997917	0.340544	0.364	0.077	1
pDC_uGvs1G.csv	GSDMD	0.0997917	0.340544	0.364	0.077	1
pDC_uGvs1G.csv	HIBCH	0.0997917	0.340544	0.364	0.077	1
pDC_uGvs1G.csv	IDS	0.0997917	0.340544	0.364	0.077	1
pDC_uGvs1G.csv	IWS1	0.0997917	0.340544	0.364	0.077	1
pDC_uGvs1G.csv	KARS	0.0997917	0.340544	0.364	0.077	1
pDC_uGvs1G.csv	LRPAP1	0.0997917	0.340544	0.364	0.077	1
pDC_uGvs1G.csv	METTL15	0.0997917	0.340544	0.364	0.077	1
pDC_uGvs1G.csv	MFSD14A	0.0997917	0.340544	0.364	0.077	1
pDC_uGvs1G.csv	MGMT	0.0997917	0.340544	0.364	0.077	1
pDC_uGvs1G.csv	NBN	0.0997917	0.340544	0.364	0.077	1
pDC_uGvs1G.csv	NIFK	0.0997917	0.340544	0.364	0.077	1
pDC_uGvs1G.csv	NOTCH1	0.0997917	0.340544	0.364	0.077	1
pDC_uGvs1G.csv	OPTN	0.0997917	0.340544	0.364	0.077	1
pDC_uGvs1G.csv	PDCD11	0.0997917	0.340544	0.364	0.077	1
pDC_uGvs1G.csv	PLEKHM2	0.0997917	0.340544	0.364	0.077	1
pDC_uGvs1G.csv	POLE3	0.0997917	0.340544	0.364	0.077	1
pDC_uGvs1G.csv	POLR3C	0.0997917	0.340544	0.364	0.077	1
pDC_uGvs1G.csv	PPP1R3E	0.0997917	0.340544	0.364	0.077	1
pDC_uGvs1G.csv	RANBP9	0.0997917	0.340544	0.364	0.077	1
pDC_uGvs1G.csv	RNF10	0.0997917	0.340544	0.364	0.077	1
pDC_uGvs1G.csv	RWDD1	0.0997917	0.340544	0.364	0.077	1
pDC_uGvs1G.csv	SCAF4	0.0997917	0.340544	0.364	0.077	1
pDC_uGvs1G.csv	SLC18B1	0.0997917	0.340544	0.364	0.077	1
pDC_uGvs1G.csv	SLX4IP	0.0997917	0.340544	0.364	0.077	1
pDC_uGvs1G.csv	SNRPB2	0.0997917	0.340544	0.364	0.077	1
pDC_uGvs1G.csv	STX18	0.0997917	0.340544	0.364	0.077	1
pDC_uGvs1G.csv	STXBP3	0.0997917	0.340544	0.364	0.077	1
pDC_uGvs1G.csv	SZT2	0.0997917	0.340544	0.364	0.077	1
pDC_uGvs1G.csv	THOC7	0.0997917	0.340544	0.364	0.077	1
pDC_uGvs1G.csv	TNFRSF1A	0.0997917	0.340544	0.364	0.077	1
pDC_uGvs1G.csv	TRPS1	0.0997917	0.340544	0.364	0.077	1
pDC_uGvs1G.csv	UBE2N	0.0997917	0.340544	0.364	0.077	1
pDC_uGvs1G.csv	VDAC3	0.0997917	0.340544	0.364	0.077	1
pDC_uGvs1G.csv	VPS4B	0.0997917	0.340544	0.364	0.077	1
pDC_uGvs1G.csv	ZNHIT1	0.0997917	0.340544	0.364	0.077	1
pDC_uGvs1G.csv	PRMT7	0.100124	-0.495957	0.091	0.385	1
pDC_uGvs1G.csv	SH3BGRL3	0.10016	0.488936	0.909	0.769	1
pDC_uGvs1G.csv	CUEDC1	0.101004	-0.375663	0.364	0.692	1
pDC_uGvs1G.csv	ANP32A	0.101206	-0.343954	0.455	0.769	1
pDC_uGvs1G.csv	RPL27A	0.101574	0.469277	0.818	0.846	1
pDC_uGvs1G.csv	RPL4	0.104005	-0.445834	0.818	1	1
pDC_uGvs1G.csv	ACTR3	0.105336	0.452512	0.727	0.385	1
pDC_uGvs1G.csv	AACS	0.105906	-0.29956	0	0.231	1
pDC_uGvs1G.csv	AARS	0.105906	-0.29956	0	0.231	1
pDC_uGvs1G.csv	ABCB10	0.105906	-0.29956	0	0.231	1
pDC_uGvs1G.csv	ABCD4	0.105906	-0.29956	0	0.231	1
pDC_uGvs1G.csv	AC007038.1	0.105906	-0.29956	0	0.231	1
pDC_uGvs1G.csv	AC079793.1	0.105906	-0.29956	0	0.231	1
pDC_uGvs1G.csv	AGPAT1	0.105906	-0.29956	0	0.231	1
pDC_uGvs1G.csv	AL035446.2	0.105906	-0.29956	0	0.231	1
pDC_uGvs1G.csv	ATP6V1E1	0.105906	-0.29956	0	0.231	1
pDC_uGvs1G.csv	ATXN2	0.105906	-0.29956	0	0.231	1
pDC_uGvs1G.csv	B3GALT6	0.105906	-0.29956	0	0.231	1
pDC_uGvs1G.csv	BCL2L12	0.105906	-0.29956	0	0.231	1
pDC_uGvs1G.csv	BIK	0.105906	-0.29956	0	0.231	1
pDC_uGvs1G.csv	BLOC1S6	0.105906	-0.29956	0	0.231	1
pDC_uGvs1G.csv	C16ORF86	0.105906	-0.29956	0	0.231	1
pDC_uGvs1G.csv	CCDC189	0.105906	-0.29956	0	0.231	1
pDC_uGvs1G.csv	CCDC66	0.105906	-0.29956	0	0.231	1
pDC_uGvs1G.csv	CDK11A	0.105906	-0.29956	0	0.231	1
pDC_uGvs1G.csv	CDK9	0.105906	-0.29956	0	0.231	1
pDC_uGvs1G.csv	CDKL5	0.105906	-0.29956	0	0.231	1
pDC_uGvs1G.csv	CHML	0.105906	-0.29956	0	0.231	1
pDC_uGvs1G.csv	CHMP1B	0.105906	-0.29956	0	0.231	1
pDC_uGvs1G.csv	CLN3	0.105906	-0.29956	0	0.231	1
pDC_uGvs1G.csv	CLNK	0.105906	-0.29956	0	0.231	1
pDC_uGvs1G.csv	COG2	0.105906	-0.29956	0	0.231	1
pDC_uGvs1G.csv	CSNK2A2	0.105906	-0.29956	0	0.231	1
pDC_uGvs1G.csv	CSTF3	0.105906	-0.29956	0	0.231	1
pDC_uGvs1G.csv	DCTN6	0.105906	-0.29956	0	0.231	1
pDC_uGvs1G.csv	DDX20	0.105906	-0.29956	0	0.231	1
pDC_uGvs1G.csv	DNMT1	0.105906	-0.29956	0	0.231	1
pDC_uGvs1G.csv	ECD	0.105906	-0.29956	0	0.231	1
pDC_uGvs1G.csv	EFHC1	0.105906	-0.29956	0	0.231	1
pDC_uGvs1G.csv	ELP5	0.105906	-0.29956	0	0.231	1
pDC_uGvs1G.csv	ERI3	0.105906	-0.29956	0	0.231	1
pDC_uGvs1G.csv	ERO1A	0.105906	-0.29956	0	0.231	1
pDC_uGvs1G.csv	ESYT2	0.105906	-0.29956	0	0.231	1
pDC_uGvs1G.csv	FAHD1	0.105906	-0.29956	0	0.231	1
pDC_uGvs1G.csv	FAM149B1	0.105906	-0.29956	0	0.231	1
pDC_uGvs1G.csv	FAM222B	0.105906	-0.29956	0	0.231	1
pDC_uGvs1G.csv	FARSB	0.105906	-0.29956	0	0.231	1
pDC_uGvs1G.csv	GCA	0.105906	-0.29956	0	0.231	1
pDC_uGvs1G.csv	GINM1	0.105906	-0.29956	0	0.231	1
pDC_uGvs1G.csv	GMDS	0.105906	-0.29956	0	0.231	1
pDC_uGvs1G.csv	GMFB	0.105906	-0.29956	0	0.231	1
pDC_uGvs1G.csv	GNPAT	0.105906	-0.29956	0	0.231	1
pDC_uGvs1G.csv	GOT2	0.105906	-0.29956	0	0.231	1
pDC_uGvs1G.csv	GUF1	0.105906	-0.29956	0	0.231	1
pDC_uGvs1G.csv	HOXB2	0.105906	-0.29956	0	0.231	1
pDC_uGvs1G.csv	HPS3	0.105906	-0.29956	0	0.231	1
pDC_uGvs1G.csv	HSPB11	0.105906	-0.29956	0	0.231	1
pDC_uGvs1G.csv	HYI	0.105906	-0.29956	0	0.231	1
pDC_uGvs1G.csv	ID2	0.105906	-0.29956	0	0.231	1
pDC_uGvs1G.csv	IL12RB1	0.105906	-0.29956	0	0.231	1
pDC_uGvs1G.csv	IMMP1L	0.105906	-0.29956	0	0.231	1
pDC_uGvs1G.csv	INTS9	0.105906	-0.29956	0	0.231	1
pDC_uGvs1G.csv	ITGB3BP	0.105906	-0.29956	0	0.231	1
pDC_uGvs1G.csv	JKAMP	0.105906	-0.29956	0	0.231	1
pDC_uGvs1G.csv	JMY	0.105906	-0.29956	0	0.231	1
pDC_uGvs1G.csv	KATNBL1	0.105906	-0.29956	0	0.231	1
pDC_uGvs1G.csv	KDM4A	0.105906	-0.29956	0	0.231	1
pDC_uGvs1G.csv	KLHDC3	0.105906	-0.29956	0	0.231	1
pDC_uGvs1G.csv	KLHL13	0.105906	-0.29956	0	0.231	1
pDC_uGvs1G.csv	LAS1L	0.105906	-0.29956	0	0.231	1
pDC_uGvs1G.csv	LETMD1	0.105906	-0.29956	0	0.231	1
pDC_uGvs1G.csv	LIMK2	0.105906	-0.29956	0	0.231	1
pDC_uGvs1G.csv	LINC00339	0.105906	-0.29956	0	0.231	1
pDC_uGvs1G.csv	LINC01800	0.105906	-0.29956	0	0.231	1
pDC_uGvs1G.csv	LYL1	0.105906	-0.29956	0	0.231	1
pDC_uGvs1G.csv	MARCH9	0.105906	-0.29956	0	0.231	1
pDC_uGvs1G.csv	MARF1	0.105906	-0.29956	0	0.231	1
pDC_uGvs1G.csv	MAST3	0.105906	-0.29956	0	0.231	1
pDC_uGvs1G.csv	MDC1	0.105906	-0.29956	0	0.231	1
pDC_uGvs1G.csv	MECP2	0.105906	-0.29956	0	0.231	1
pDC_uGvs1G.csv	METTL21A	0.105906	-0.29956	0	0.231	1
pDC_uGvs1G.csv	MFSD6	0.105906	-0.29956	0	0.231	1
pDC_uGvs1G.csv	MRPS31	0.105906	-0.29956	0	0.231	1
pDC_uGvs1G.csv	MRPS33	0.105906	-0.29956	0	0.231	1
pDC_uGvs1G.csv	MTFR1L	0.105906	-0.29956	0	0.231	1
pDC_uGvs1G.csv	NCOA6	0.105906	-0.29956	0	0.231	1
pDC_uGvs1G.csv	NEMP2	0.105906	-0.29956	0	0.231	1
pDC_uGvs1G.csv	NFKBIL1	0.105906	-0.29956	0	0.231	1
pDC_uGvs1G.csv	P2RX1	0.105906	-0.29956	0	0.231	1
pDC_uGvs1G.csv	PANK2	0.105906	-0.29956	0	0.231	1
pDC_uGvs1G.csv	PBDC1	0.105906	-0.29956	0	0.231	1
pDC_uGvs1G.csv	PCIF1	0.105906	-0.29956	0	0.231	1
pDC_uGvs1G.csv	PHLDB2	0.105906	-0.29956	0	0.231	1
pDC_uGvs1G.csv	PIGW	0.105906	-0.29956	0	0.231	1
pDC_uGvs1G.csv	PINX1	0.105906	-0.29956	0	0.231	1
pDC_uGvs1G.csv	PITRM1	0.105906	-0.29956	0	0.231	1
pDC_uGvs1G.csv	PLAA	0.105906	-0.29956	0	0.231	1
pDC_uGvs1G.csv	PNP	0.105906	-0.29956	0	0.231	1
pDC_uGvs1G.csv	POMZP3	0.105906	-0.29956	0	0.231	1
pDC_uGvs1G.csv	POT1	0.105906	-0.29956	0	0.231	1
pDC_uGvs1G.csv	PPP2R3C	0.105906	-0.29956	0	0.231	1
pDC_uGvs1G.csv	PPP2R5B	0.105906	-0.29956	0	0.231	1
pDC_uGvs1G.csv	PPWD1	0.105906	-0.29956	0	0.231	1
pDC_uGvs1G.csv	PRDX4	0.105906	-0.29956	0	0.231	1
pDC_uGvs1G.csv	PRKX	0.105906	-0.29956	0	0.231	1
pDC_uGvs1G.csv	PRMT6	0.105906	-0.29956	0	0.231	1
pDC_uGvs1G.csv	QSER1	0.105906	-0.29956	0	0.231	1
pDC_uGvs1G.csv	RAB11FIP2	0.105906	-0.29956	0	0.231	1
pDC_uGvs1G.csv	RABGGTA	0.105906	-0.29956	0	0.231	1
pDC_uGvs1G.csv	RBM12	0.105906	-0.29956	0	0.231	1
pDC_uGvs1G.csv	RNF14	0.105906	-0.29956	0	0.231	1
pDC_uGvs1G.csv	RPF2	0.105906	-0.29956	0	0.231	1
pDC_uGvs1G.csv	RPP25	0.105906	-0.29956	0	0.231	1
pDC_uGvs1G.csv	RRP15	0.105906	-0.29956	0	0.231	1
pDC_uGvs1G.csv	RSPH3	0.105906	-0.29956	0	0.231	1
pDC_uGvs1G.csv	SBDS	0.105906	-0.29956	0	0.231	1
pDC_uGvs1G.csv	SH3BP1	0.105906	-0.29956	0	0.231	1
pDC_uGvs1G.csv	SLC25A45	0.105906	-0.29956	0	0.231	1
pDC_uGvs1G.csv	SLC2A4RG	0.105906	-0.29956	0	0.231	1
pDC_uGvs1G.csv	SLC30A9	0.105906	-0.29956	0	0.231	1
pDC_uGvs1G.csv	SLC35E1	0.105906	-0.29956	0	0.231	1
pDC_uGvs1G.csv	SLC50A1	0.105906	-0.29956	0	0.231	1
pDC_uGvs1G.csv	SNAP29	0.105906	-0.29956	0	0.231	1
pDC_uGvs1G.csv	SRP14-AS1	0.105906	-0.29956	0	0.231	1
pDC_uGvs1G.csv	STAMBP	0.105906	-0.29956	0	0.231	1
pDC_uGvs1G.csv	TAF11	0.105906	-0.29956	0	0.231	1
pDC_uGvs1G.csv	TAPBPL	0.105906	-0.29956	0	0.231	1
pDC_uGvs1G.csv	TMEM167B	0.105906	-0.29956	0	0.231	1
pDC_uGvs1G.csv	TMEM214	0.105906	-0.29956	0	0.231	1
pDC_uGvs1G.csv	TMEM62	0.105906	-0.29956	0	0.231	1
pDC_uGvs1G.csv	TRAPPC13	0.105906	-0.29956	0	0.231	1
pDC_uGvs1G.csv	TRIM35	0.105906	-0.29956	0	0.231	1
pDC_uGvs1G.csv	TRIM52	0.105906	-0.29956	0	0.231	1
pDC_uGvs1G.csv	TUBD1	0.105906	-0.29956	0	0.231	1
pDC_uGvs1G.csv	UBALD2	0.105906	-0.29956	0	0.231	1
pDC_uGvs1G.csv	UPK3A	0.105906	-0.29956	0	0.231	1
pDC_uGvs1G.csv	USP11	0.105906	-0.29956	0	0.231	1
pDC_uGvs1G.csv	USP42	0.105906	-0.29956	0	0.231	1
pDC_uGvs1G.csv	USPL1	0.105906	-0.29956	0	0.231	1
pDC_uGvs1G.csv	UTP23	0.105906	-0.29956	0	0.231	1
pDC_uGvs1G.csv	VKORC1L1	0.105906	-0.29956	0	0.231	1
pDC_uGvs1G.csv	VPS11	0.105906	-0.29956	0	0.231	1
pDC_uGvs1G.csv	VPS18	0.105906	-0.29956	0	0.231	1
pDC_uGvs1G.csv	WDR49	0.105906	-0.29956	0	0.231	1
pDC_uGvs1G.csv	XRCC4	0.105906	-0.29956	0	0.231	1
pDC_uGvs1G.csv	YBEY	0.105906	-0.29956	0	0.231	1
pDC_uGvs1G.csv	YY1AP1	0.105906	-0.29956	0	0.231	1
pDC_uGvs1G.csv	ZFAT-AS1	0.105906	-0.29956	0	0.231	1
pDC_uGvs1G.csv	ZKSCAN2	0.105906	-0.29956	0	0.231	1
pDC_uGvs1G.csv	ZNF266	0.105906	-0.29956	0	0.231	1
pDC_uGvs1G.csv	ZNF385C	0.105906	-0.29956	0	0.231	1
pDC_uGvs1G.csv	ZNF480	0.105906	-0.29956	0	0.231	1
pDC_uGvs1G.csv	ZNF577	0.105906	-0.29956	0	0.231	1
pDC_uGvs1G.csv	ZNF736	0.105906	-0.29956	0	0.231	1
pDC_uGvs1G.csv	ZNHIT6	0.105906	-0.29956	0	0.231	1
pDC_uGvs1G.csv	CYBB	0.106425	0.597152	0.818	0.692	1
pDC_uGvs1G.csv	ZNF706	0.106427	-0.552541	0.364	0.615	1
pDC_uGvs1G.csv	AFG3L2	0.106598	-0.387023	0	0.231	1
pDC_uGvs1G.csv	AK3	0.106598	-0.387023	0	0.231	1
pDC_uGvs1G.csv	AL365295.1	0.106598	-0.387023	0	0.231	1
pDC_uGvs1G.csv	ARHGAP12	0.106598	-0.387023	0	0.231	1
pDC_uGvs1G.csv	BTBD19	0.106598	-0.387023	0	0.231	1
pDC_uGvs1G.csv	C21ORF58	0.106598	-0.469485	0	0.231	1
pDC_uGvs1G.csv	CCDC6	0.106598	-0.387023	0	0.231	1
pDC_uGvs1G.csv	CHST12	0.106598	-0.469485	0	0.231	1
pDC_uGvs1G.csv	DDT	0.106598	-0.387023	0	0.231	1
pDC_uGvs1G.csv	DENND2D	0.106598	-0.387023	0	0.231	1
pDC_uGvs1G.csv	EHD1	0.106598	-0.387023	0	0.231	1
pDC_uGvs1G.csv	ERAP2	0.106598	-0.387023	0	0.231	1
pDC_uGvs1G.csv	GRHPR	0.106598	-0.387023	0	0.231	1
pDC_uGvs1G.csv	LINC02641	0.106598	-0.387023	0	0.231	1
pDC_uGvs1G.csv	MECR	0.106598	-0.387023	0	0.231	1
pDC_uGvs1G.csv	MMRN1	0.106598	-0.387023	0	0.231	1
pDC_uGvs1G.csv	MRPL17	0.106598	-0.387023	0	0.231	1
pDC_uGvs1G.csv	NDUFS4	0.106598	-0.387023	0	0.231	1
pDC_uGvs1G.csv	RWDD3	0.106598	-0.387023	0	0.231	1
pDC_uGvs1G.csv	SNAPC3	0.106598	-0.387023	0	0.231	1
pDC_uGvs1G.csv	SPHK1	0.106598	-0.387023	0	0.231	1
pDC_uGvs1G.csv	TMEM115	0.106598	-0.387023	0	0.231	1
pDC_uGvs1G.csv	UBQLN1	0.106598	-0.387023	0	0.231	1
pDC_uGvs1G.csv	USP39	0.106598	-0.387023	0	0.231	1
pDC_uGvs1G.csv	WAS	0.106598	-0.387023	0	0.231	1
pDC_uGvs1G.csv	XRCC1	0.106598	-0.387023	0	0.231	1
pDC_uGvs1G.csv	YAF2	0.106598	-0.387023	0	0.231	1
pDC_uGvs1G.csv	ZMYM3	0.106598	-0.387023	0	0.231	1
pDC_uGvs1G.csv	ZNF75D	0.106598	-0.387023	0	0.231	1
pDC_uGvs1G.csv	ZNF780B	0.106598	-0.387023	0	0.231	1
pDC_uGvs1G.csv	AL627171.2	0.106829	-0.823122	0	0.231	1
pDC_uGvs1G.csv	CHCHD5	0.107067	-0.421957	0.091	0.385	1
pDC_uGvs1G.csv	GNA12	0.107067	-0.421957	0.091	0.385	1
pDC_uGvs1G.csv	NDST2	0.107067	-0.421957	0.091	0.385	1
pDC_uGvs1G.csv	ORAI2	0.107067	-0.495957	0.091	0.385	1
pDC_uGvs1G.csv	PQBP1	0.107067	-0.421957	0.091	0.385	1
pDC_uGvs1G.csv	RRAGC	0.107067	-0.421957	0.091	0.385	1
pDC_uGvs1G.csv	TAX1BP3	0.107067	-0.421957	0.091	0.385	1
pDC_uGvs1G.csv	WASHC2C	0.107067	-0.421957	0.091	0.385	1
pDC_uGvs1G.csv	ZEB1	0.107067	-0.495957	0.091	0.385	1
pDC_uGvs1G.csv	CERS6	0.107444	0.677107	0.545	0.231	1
pDC_uGvs1G.csv	GGNBP2	0.107444	-0.343954	0.273	0.615	1
pDC_uGvs1G.csv	INTS10	0.107444	-0.343954	0.273	0.615	1
pDC_uGvs1G.csv	ARID2	0.108307	0.42158	0.455	0.154	1
pDC_uGvs1G.csv	CHMP3	0.108307	0.42158	0.455	0.154	1
pDC_uGvs1G.csv	GABPB1-AS1	0.108307	0.42158	0.455	0.154	1
pDC_uGvs1G.csv	HSPA9	0.108307	0.42158	0.455	0.154	1
pDC_uGvs1G.csv	HSPD1	0.108307	0.42158	0.455	0.154	1
pDC_uGvs1G.csv	KMT2C	0.108307	0.42158	0.455	0.154	1
pDC_uGvs1G.csv	NAA38	0.108307	0.42158	0.455	0.154	1
pDC_uGvs1G.csv	POLD4	0.108307	0.42158	0.455	0.154	1
pDC_uGvs1G.csv	PSMB5	0.108307	0.42158	0.455	0.154	1
pDC_uGvs1G.csv	RAB2A	0.108307	0.504043	0.455	0.154	1
pDC_uGvs1G.csv	RBM26	0.108307	0.42158	0.455	0.154	1
pDC_uGvs1G.csv	STX12	0.108307	0.504043	0.455	0.154	1
pDC_uGvs1G.csv	TBC1D1	0.108307	0.42158	0.455	0.154	1
pDC_uGvs1G.csv	XRRA1	0.108307	0.42158	0.455	0.154	1
pDC_uGvs1G.csv	ZNF33B	0.108307	0.42158	0.455	0.154	1
pDC_uGvs1G.csv	MAPKAPK2	0.10851	-0.411069	0.818	0.923	1
pDC_uGvs1G.csv	AFTPH	0.108592	0.410933	0.545	0.231	1
pDC_uGvs1G.csv	AIMP2	0.108592	0.410933	0.545	0.231	1
pDC_uGvs1G.csv	GATAD2B	0.108592	0.488936	0.545	0.231	1
pDC_uGvs1G.csv	ILK	0.108592	0.410933	0.545	0.231	1
pDC_uGvs1G.csv	NDUFA2	0.108592	0.410933	0.545	0.231	1
pDC_uGvs1G.csv	XRCC6	0.108592	0.410933	0.545	0.231	1
pDC_uGvs1G.csv	GSN	0.108766	-0.495957	0.273	0.615	1
pDC_uGvs1G.csv	PSMB4	0.110085	0.463401	0.636	0.385	1
pDC_uGvs1G.csv	ZFAND3	0.110085	0.463401	0.636	0.385	1
pDC_uGvs1G.csv	HYOU1	0.110649	0.516643	0.636	0.308	1
pDC_uGvs1G.csv	PFKL	0.111588	0.562936	0.455	0.154	1
pDC_uGvs1G.csv	TNFSF13B	0.112059	0.385398	0.727	0.385	1
pDC_uGvs1G.csv	DENND5B	0.113379	-0.411069	0.182	0.538	1
pDC_uGvs1G.csv	MGST2	0.113394	0.452512	0.727	0.462	1
pDC_uGvs1G.csv	ALG13	0.113599	-0.343954	0.091	0.385	1
pDC_uGvs1G.csv	ARL2	0.113599	-0.343954	0.091	0.385	1
pDC_uGvs1G.csv	ATIC	0.113599	-0.343954	0.091	0.385	1
pDC_uGvs1G.csv	CDC5L	0.113599	-0.343954	0.091	0.385	1
pDC_uGvs1G.csv	CDCA7L	0.113599	-0.343954	0.091	0.385	1
pDC_uGvs1G.csv	CPSF3	0.113599	-0.343954	0.091	0.385	1
pDC_uGvs1G.csv	CRLS1	0.113599	-0.343954	0.091	0.385	1
pDC_uGvs1G.csv	DPH6	0.113599	-0.343954	0.091	0.385	1
pDC_uGvs1G.csv	GANAB	0.113599	-0.343954	0.091	0.385	1
pDC_uGvs1G.csv	GGA3	0.113599	-0.343954	0.091	0.385	1
pDC_uGvs1G.csv	HELZ	0.113599	-0.343954	0.091	0.385	1
pDC_uGvs1G.csv	HIGD1A	0.113599	-0.343954	0.091	0.385	1
pDC_uGvs1G.csv	KIAA0930	0.113599	-0.343954	0.091	0.385	1
pDC_uGvs1G.csv	NOSIP	0.113599	-0.343954	0.091	0.385	1
pDC_uGvs1G.csv	P2RX4	0.113599	-0.343954	0.091	0.385	1
pDC_uGvs1G.csv	PSENEN	0.113599	-0.343954	0.091	0.385	1
pDC_uGvs1G.csv	PTPN18	0.113599	-0.343954	0.091	0.385	1
pDC_uGvs1G.csv	PTPN22	0.113599	-0.343954	0.091	0.385	1
pDC_uGvs1G.csv	PUM3	0.113599	-0.343954	0.091	0.385	1
pDC_uGvs1G.csv	RNF19A	0.113599	-0.343954	0.091	0.385	1
pDC_uGvs1G.csv	RSU1	0.113599	-0.343954	0.091	0.385	1
pDC_uGvs1G.csv	SCYL3	0.113599	-0.343954	0.091	0.385	1
pDC_uGvs1G.csv	SLC35E2B	0.113599	-0.343954	0.091	0.385	1
pDC_uGvs1G.csv	STUB1	0.113599	-0.343954	0.091	0.385	1
pDC_uGvs1G.csv	TASOR	0.113599	-0.343954	0.091	0.385	1
pDC_uGvs1G.csv	TMEM39A	0.113599	-0.343954	0.091	0.385	1
pDC_uGvs1G.csv	TRAPPC4	0.113599	-0.343954	0.091	0.385	1
pDC_uGvs1G.csv	HCST	0.117955	-0.758992	0.182	0.462	1
pDC_uGvs1G.csv	NDUFC2	0.119899	0.372253	0.818	0.462	1
pDC_uGvs1G.csv	CYBA	0.121007	-0.392864	0.909	1	1
pDC_uGvs1G.csv	ARF5	0.121148	0.463401	0.636	0.308	1
pDC_uGvs1G.csv	HLA-E	0.122428	-0.366674	0.455	0.923	1
pDC_uGvs1G.csv	CBL	0.122567	0.334118	0.455	0.154	1
pDC_uGvs1G.csv	CCDC91	0.122567	0.334118	0.455	0.154	1
pDC_uGvs1G.csv	FMNL1	0.122567	0.334118	0.455	0.154	1
pDC_uGvs1G.csv	FOXN2	0.122567	0.334118	0.455	0.154	1
pDC_uGvs1G.csv	ILF2	0.122567	0.334118	0.455	0.154	1
pDC_uGvs1G.csv	KLHL20	0.122567	0.334118	0.455	0.154	1
pDC_uGvs1G.csv	MRPL33	0.122567	0.334118	0.455	0.154	1
pDC_uGvs1G.csv	MTFMT	0.122567	0.334118	0.455	0.154	1
pDC_uGvs1G.csv	POLK	0.122567	0.334118	0.455	0.154	1
pDC_uGvs1G.csv	RASA1	0.122567	0.334118	0.455	0.154	1
pDC_uGvs1G.csv	SLC12A3	0.122567	0.334118	0.455	0.154	1
pDC_uGvs1G.csv	SMCHD1	0.122567	0.334118	0.455	0.154	1
pDC_uGvs1G.csv	TMEM138	0.122567	0.334118	0.455	0.154	1
pDC_uGvs1G.csv	TRIM33	0.122567	0.334118	0.455	0.154	1
pDC_uGvs1G.csv	USP48	0.122567	0.334118	0.455	0.154	1
pDC_uGvs1G.csv	CORO1B	0.1229	0.32347	0.636	0.308	1
pDC_uGvs1G.csv	NFATC2IP	0.1229	0.32347	0.636	0.308	1
pDC_uGvs1G.csv	CAPRIN1	0.123176	-0.371969	0.455	0.769	1
pDC_uGvs1G.csv	MALAT1	0.12446	0.450903	1	1	1
pDC_uGvs1G.csv	RIPOR2	0.125	0.61952	0.727	0.462	1
pDC_uGvs1G.csv	SNHG29	0.126412	-0.600294	0.636	1	1
pDC_uGvs1G.csv	SLC38A1	0.126626	0.562936	0.727	0.385	1
pDC_uGvs1G.csv	ACYP2	0.127533	-0.343954	0.182	0.538	1
pDC_uGvs1G.csv	CRYZ	0.128431	0.488936	0.455	0.154	1
pDC_uGvs1G.csv	TBC1D32	0.128784	0.393011	0.636	0.308	1
pDC_uGvs1G.csv	ARAP2	0.128829	0.328471	0.545	0.231	1
pDC_uGvs1G.csv	BUB3	0.128829	0.328471	0.545	0.231	1
pDC_uGvs1G.csv	CCT4	0.128829	0.328471	0.545	0.231	1
pDC_uGvs1G.csv	DNAJC8	0.128829	0.328471	0.545	0.231	1
pDC_uGvs1G.csv	EIF3I	0.128829	0.328471	0.545	0.231	1
pDC_uGvs1G.csv	LSM5	0.128829	0.328471	0.545	0.231	1
pDC_uGvs1G.csv	MTF2	0.128829	0.328471	0.545	0.231	1
pDC_uGvs1G.csv	PIN1	0.128829	0.328471	0.545	0.231	1
pDC_uGvs1G.csv	PUM1	0.128829	0.328471	0.545	0.231	1
pDC_uGvs1G.csv	SNF8	0.128829	0.328471	0.545	0.231	1
pDC_uGvs1G.csv	TRIM5	0.128829	0.328471	0.545	0.231	1
pDC_uGvs1G.csv	TRRAP	0.128829	0.328471	0.545	0.231	1
pDC_uGvs1G.csv	WDR33	0.128829	0.328471	0.545	0.231	1
pDC_uGvs1G.csv	TBC1D8	0.13038	0.319011	0.636	0.231	1
pDC_uGvs1G.csv	COPZ1	0.130405	0.334118	0.364	0.077	1
pDC_uGvs1G.csv	UPF3A	0.130405	0.334118	0.364	0.077	1
pDC_uGvs1G.csv	ANPEP	0.13066	0.447459	0.182	0	1
pDC_uGvs1G.csv	CCDC138	0.13066	0.447459	0.182	0	1
pDC_uGvs1G.csv	SSBP2	0.13066	0.447459	0.182	0	1
pDC_uGvs1G.csv	ABCB6	0.131024	0.347923	0.182	0	1
pDC_uGvs1G.csv	AC073475.1	0.131024	0.347923	0.182	0	1
pDC_uGvs1G.csv	AHRR	0.131024	0.447459	0.182	0	1
pDC_uGvs1G.csv	AL513166.1	0.131024	0.347923	0.182	0	1
pDC_uGvs1G.csv	ANXA5	0.131024	0.347923	0.182	0	1
pDC_uGvs1G.csv	APBB3	0.131024	0.347923	0.182	0	1
pDC_uGvs1G.csv	ARHGAP26	0.131024	0.347923	0.182	0	1
pDC_uGvs1G.csv	C16ORF70	0.131024	0.347923	0.182	0	1
pDC_uGvs1G.csv	CDK14	0.131024	0.447459	0.182	0	1
pDC_uGvs1G.csv	CLDN12	0.131024	0.347923	0.182	0	1
pDC_uGvs1G.csv	CLIC2	0.131024	0.347923	0.182	0	1
pDC_uGvs1G.csv	DNAJC9	0.131024	0.347923	0.182	0	1
pDC_uGvs1G.csv	DPYD	0.131024	0.447459	0.182	0	1
pDC_uGvs1G.csv	EIF3J	0.131024	0.347923	0.182	0	1
pDC_uGvs1G.csv	IP6K1	0.131024	0.347923	0.182	0	1
pDC_uGvs1G.csv	KANSL3	0.131024	0.347923	0.182	0	1
pDC_uGvs1G.csv	LINC00863	0.131024	0.347923	0.182	0	1
pDC_uGvs1G.csv	MARCKS	0.131024	0.628031	0.182	0	1
pDC_uGvs1G.csv	MMP9	0.131024	0.710493	0.182	0	1
pDC_uGvs1G.csv	MS4A7	0.131024	0.540568	0.182	0	1
pDC_uGvs1G.csv	MYO1F	0.131024	0.347923	0.182	0	1
pDC_uGvs1G.csv	NCF2	0.131024	0.347923	0.182	0	1
pDC_uGvs1G.csv	PARP15	0.131024	0.347923	0.182	0	1
pDC_uGvs1G.csv	PIGU	0.131024	0.347923	0.182	0	1
pDC_uGvs1G.csv	PILRA	0.131024	0.347923	0.182	0	1
pDC_uGvs1G.csv	PIR	0.131024	0.347923	0.182	0	1
pDC_uGvs1G.csv	PLXNC1	0.131024	0.347923	0.182	0	1
pDC_uGvs1G.csv	POLM	0.131024	0.347923	0.182	0	1
pDC_uGvs1G.csv	PTGR1	0.131024	0.347923	0.182	0	1
pDC_uGvs1G.csv	PTPN9	0.131024	0.347923	0.182	0	1
pDC_uGvs1G.csv	RBPJ	0.131024	0.347923	0.182	0	1
pDC_uGvs1G.csv	RMND5A	0.131024	0.347923	0.182	0	1
pDC_uGvs1G.csv	S100A8	0.131024	1.54057	0.182	0	1
pDC_uGvs1G.csv	SART1	0.131024	0.347923	0.182	0	1
pDC_uGvs1G.csv	SCPEP1	0.131024	0.347923	0.182	0	1
pDC_uGvs1G.csv	SDC2	0.131024	0.347923	0.182	0	1
pDC_uGvs1G.csv	SEMA5A	0.131024	0.788496	0.182	0	1
pDC_uGvs1G.csv	SLC25A11	0.131024	0.347923	0.182	0	1
pDC_uGvs1G.csv	SLC38A9	0.131024	0.540568	0.182	0	1
pDC_uGvs1G.csv	SLC8A1	0.131024	0.447459	0.182	0	1
pDC_uGvs1G.csv	STRN	0.131024	0.347923	0.182	0	1
pDC_uGvs1G.csv	THBS1	0.131024	1.62803	0.182	0	1
pDC_uGvs1G.csv	TMEM131L	0.131024	0.347923	0.182	0	1
pDC_uGvs1G.csv	TMEM176B	0.131024	0.447459	0.182	0	1
pDC_uGvs1G.csv	TMEM241	0.131024	0.347923	0.182	0	1
pDC_uGvs1G.csv	TMOD2	0.131024	0.347923	0.182	0	1
pDC_uGvs1G.csv	UBAP1	0.131024	0.347923	0.182	0	1
pDC_uGvs1G.csv	UBE3D	0.131024	0.447459	0.182	0	1
pDC_uGvs1G.csv	UBE4A	0.131024	0.347923	0.182	0	1
pDC_uGvs1G.csv	UBL3	0.131024	0.447459	0.182	0	1
pDC_uGvs1G.csv	UGP2	0.131024	0.347923	0.182	0	1
pDC_uGvs1G.csv	ZC3H18	0.131024	0.347923	0.182	0	1
pDC_uGvs1G.csv	ZFP36L1	0.131024	0.710493	0.182	0	1
pDC_uGvs1G.csv	DERL3	0.132729	-0.758992	0.636	0.846	1
pDC_uGvs1G.csv	TOMM20	0.133112	-0.437064	0.364	0.615	1
pDC_uGvs1G.csv	ADPGK	0.133359	-0.45087	0.182	0.462	1
pDC_uGvs1G.csv	CDC37	0.133359	-0.45087	0.182	0.462	1
pDC_uGvs1G.csv	SDR39U1	0.133359	-0.45087	0.182	0.462	1
pDC_uGvs1G.csv	TMEM14B	0.133359	-0.45087	0.182	0.462	1
pDC_uGvs1G.csv	TRIM38	0.133359	-0.45087	0.182	0.462	1
pDC_uGvs1G.csv	URI1	0.133359	-0.45087	0.182	0.462	1
pDC_uGvs1G.csv	AEBP1	0.133481	-0.517984	0.182	0.462	1
pDC_uGvs1G.csv	CNBP	0.135569	-0.459432	0.364	0.692	1
pDC_uGvs1G.csv	VTI1A	0.136048	0.633326	0.455	0.231	1
pDC_uGvs1G.csv	COX6C	0.136214	0.308122	0.818	0.615	1
pDC_uGvs1G.csv	CYFIP2	0.136997	-0.396422	0.455	0.846	1
pDC_uGvs1G.csv	FAM214A	0.137121	-0.375663	0.273	0.615	1
pDC_uGvs1G.csv	GRSF1	0.138948	0.475473	0.545	0.308	1
pDC_uGvs1G.csv	C11ORF58	0.139454	-0.343954	0.636	0.769	1
pDC_uGvs1G.csv	SH3KBP1	0.139454	0.305138	0.909	0.538	1
pDC_uGvs1G.csv	VEGFB	0.14012	-0.417955	0.545	0.769	1
pDC_uGvs1G.csv	FXYD2	0.140387	0.69352	0.545	0.231	1
pDC_uGvs1G.csv	TRA2B	0.142105	-0.273565	0.182	0.538	1
pDC_uGvs1G.csv	NCF1	0.143644	-0.416104	0.818	0.846	1
pDC_uGvs1G.csv	CTSH	0.144328	0.475473	0.455	0.154	1
pDC_uGvs1G.csv	INPP4A	0.144466	0.417886	0.727	0.538	1
pDC_uGvs1G.csv	HINT1	0.146476	0.306596	0.909	1	1
pDC_uGvs1G.csv	EEF1G	0.146683	0.305138	0.909	1	1
pDC_uGvs1G.csv	MT-ND4L	0.146959	-0.389758	0.727	0.923	1
pDC_uGvs1G.csv	PRMT1	0.147067	0.315009	0.727	0.385	1
pDC_uGvs1G.csv	UBE2D2	0.147067	0.315009	0.727	0.385	1
pDC_uGvs1G.csv	P4HB	0.14827	-0.369045	0.545	0.769	1
pDC_uGvs1G.csv	MT-ATP8	0.148607	-0.573436	0.818	0.846	1
pDC_uGvs1G.csv	SELL	0.148607	-0.419505	0.818	0.923	1
pDC_uGvs1G.csv	RPS27	0.149611	-0.31946	0.909	1	1
pDC_uGvs1G.csv	ABHD10	0.149783	-0.38048	0.182	0.462	1
pDC_uGvs1G.csv	ADD1	0.149783	-0.45087	0.182	0.462	1
pDC_uGvs1G.csv	CDC73	0.149783	-0.45087	0.182	0.462	1
pDC_uGvs1G.csv	GORASP2	0.149783	-0.38048	0.182	0.462	1
pDC_uGvs1G.csv	PCED1B	0.149783	-0.38048	0.182	0.462	1
pDC_uGvs1G.csv	PLVAP	0.149783	-0.38048	0.182	0.462	1
pDC_uGvs1G.csv	SF3A1	0.149783	-0.38048	0.182	0.462	1
pDC_uGvs1G.csv	SLC37A1	0.149783	-0.38048	0.182	0.462	1
pDC_uGvs1G.csv	SNHG8	0.149783	-0.38048	0.182	0.462	1
pDC_uGvs1G.csv	SNRNP200	0.149783	-0.38048	0.182	0.462	1
pDC_uGvs1G.csv	WAPL	0.149783	-0.38048	0.182	0.462	1
pDC_uGvs1G.csv	ZNF791	0.149783	-0.38048	0.182	0.462	1
pDC_uGvs1G.csv	Proteobacteria (taxid 1224)	0.149783	-0.38048	0.182	0.462	1
pDC_uGvs1G.csv	NOTCH2	0.150056	0.352039	0.818	0.615	1
pDC_uGvs1G.csv	FEZ2	0.151448	0.393011	0.636	0.308	1
pDC_uGvs1G.csv	COX7C	0.151835	-0.343954	0.727	0.846	1
pDC_uGvs1G.csv	HLA-DQA1	0.152281	0.75197	1	0.769	1
pDC_uGvs1G.csv	RPS28	0.152882	-0.25593	0.909	1	1
pDC_uGvs1G.csv	UVRAG	0.153017	0.344102	0.909	0.615	1
pDC_uGvs1G.csv	IGF2R	0.15352	-0.289507	0.364	0.769	1
pDC_uGvs1G.csv	TBCA	0.154457	-0.411069	0.273	0.538	1
pDC_uGvs1G.csv	ROCK1	0.155037	0.308122	0.818	0.538	1
pDC_uGvs1G.csv	UQCR10	0.155743	0.385398	0.727	0.462	1
pDC_uGvs1G.csv	BID	0.156617	0.328471	0.455	0.154	1
pDC_uGvs1G.csv	MSMO1	0.156617	0.328471	0.455	0.154	1
pDC_uGvs1G.csv	KANK1	0.157121	-0.30648	0.091	0.385	1
pDC_uGvs1G.csv	C1QBP	0.158153	0.366539	0.818	0.615	1
pDC_uGvs1G.csv	HMGA1	0.158707	0.385398	0.636	0.308	1
pDC_uGvs1G.csv	RPS4X	0.159957	0.280179	0.909	1	1
pDC_uGvs1G.csv	TMSB10	0.160235	-0.415508	0.818	1	1
pDC_uGvs1G.csv	DAPP1	0.160849	0.319011	0.636	0.308	1
pDC_uGvs1G.csv	MKLN1	0.160849	0.319011	0.636	0.308	1
pDC_uGvs1G.csv	PICALM	0.160849	0.319011	0.636	0.308	1
pDC_uGvs1G.csv	SAMD9L	0.160849	0.319011	0.636	0.308	1
pDC_uGvs1G.csv	MT-ND1	0.161584	-0.48769	0.909	0.923	1
pDC_uGvs1G.csv	OSTC	0.16266	-0.426417	0.455	0.692	1
pDC_uGvs1G.csv	FTL	0.16365	1.10311	1	1	1
pDC_uGvs1G.csv	GNAS	0.16389	-0.330898	0.909	1	1
pDC_uGvs1G.csv	FLNB	0.164637	-0.375663	0.364	0.615	1
pDC_uGvs1G.csv	B4GALT1	0.164751	-0.437064	0.364	0.615	1
pDC_uGvs1G.csv	DDX27	0.165002	0.32347	0.545	0.231	1
pDC_uGvs1G.csv	PHF21A	0.165002	0.32347	0.545	0.231	1
pDC_uGvs1G.csv	POLR2B	0.165002	0.32347	0.545	0.231	1
pDC_uGvs1G.csv	RNPS1	0.165002	0.32347	0.545	0.231	1
pDC_uGvs1G.csv	SCFD2	0.165002	0.32347	0.545	0.231	1
pDC_uGvs1G.csv	EIF3H	0.166275	-0.371969	0.545	0.692	1
pDC_uGvs1G.csv	PRR13	0.166275	0.308122	0.818	0.462	1
pDC_uGvs1G.csv	MBNL1	0.166741	0.555881	1	1	1
pDC_uGvs1G.csv	ARL11	0.166828	-0.30648	0.182	0.462	1
pDC_uGvs1G.csv	C18ORF32	0.166828	-0.30648	0.182	0.462	1
pDC_uGvs1G.csv	CMC2	0.166828	-0.30648	0.182	0.462	1
pDC_uGvs1G.csv	CNP	0.166828	-0.30648	0.182	0.462	1
pDC_uGvs1G.csv	COX7B	0.166828	-0.30648	0.182	0.462	1
pDC_uGvs1G.csv	GLIPR1	0.166828	-0.30648	0.182	0.462	1
pDC_uGvs1G.csv	Streptomyces seoulensis (taxid 73044)	0.168524	-0.784527	0.636	0.769	1
pDC_uGvs1G.csv	ARPC5	0.16993	-0.417955	0.545	0.769	1
pDC_uGvs1G.csv	ACTB	0.170256	0.274367	0.909	1	1
pDC_uGvs1G.csv	UQCR11	0.170489	-0.371969	0.364	0.692	1
pDC_uGvs1G.csv	FUS	0.170596	0.393011	0.909	0.769	1
pDC_uGvs1G.csv	ETS1	0.172097	-0.417955	0.636	0.769	1
pDC_uGvs1G.csv	MED13L	0.172946	0.370291	0.909	0.692	1
pDC_uGvs1G.csv	COP1	0.174671	0.475473	0.545	0.308	1
pDC_uGvs1G.csv	PARP14	0.174671	0.475473	0.545	0.308	1
pDC_uGvs1G.csv	ZC3H13	0.177339	-0.495957	0.091	0.308	1
pDC_uGvs1G.csv	EIF2AK4	0.180901	-0.343954	0.273	0.538	1
pDC_uGvs1G.csv	TRIP11	0.180901	-0.411069	0.273	0.538	1
pDC_uGvs1G.csv	ZFR	0.180901	-0.343954	0.273	0.538	1
pDC_uGvs1G.csv	IGSF6	0.18128	0.504043	0.364	0.154	1
pDC_uGvs1G.csv	IRF7	0.181348	-0.422943	0.818	1	1
pDC_uGvs1G.csv	TBL1XR1	0.182295	0.452512	0.636	0.462	1
pDC_uGvs1G.csv	root (taxid 1)	0.18298	0.656046	0.545	0.385	1
pDC_uGvs1G.csv	GNB1	0.183033	0.299902	0.909	0.538	1
pDC_uGvs1G.csv	HNRNPDL	0.183359	-0.343954	0.545	0.769	1
pDC_uGvs1G.csv	HNRNPUL1	0.186473	-0.282554	0.364	0.692	1
pDC_uGvs1G.csv	MIF4GD	0.186473	-0.282554	0.364	0.692	1
pDC_uGvs1G.csv	STAT2	0.186926	-0.447048	0.545	0.692	1
pDC_uGvs1G.csv	NEK8	0.187678	0.610242	0.636	0.462	1
pDC_uGvs1G.csv	NIN	0.187893	0.347923	0.909	0.692	1
pDC_uGvs1G.csv	CD53	0.188215	-0.369045	0.545	0.769	1
pDC_uGvs1G.csv	TLE5	0.188523	-0.52951	0.455	0.692	1
pDC_uGvs1G.csv	RPL19	0.189077	-0.29956	0.909	1	1
pDC_uGvs1G.csv	CPNE3	0.189519	0.319011	0.636	0.385	1
pDC_uGvs1G.csv	ST6GALNAC4	0.189519	0.319011	0.636	0.385	1
pDC_uGvs1G.csv	SELENOS	0.189818	-0.417955	0.545	0.692	1
pDC_uGvs1G.csv	HLA-DRA	0.190635	0.562936	1	0.923	1
pDC_uGvs1G.csv	A4GALT	0.190835	-0.421957	0.091	0.308	1
pDC_uGvs1G.csv	MAP4K1	0.190835	-0.421957	0.091	0.308	1
pDC_uGvs1G.csv	TXN2	0.190835	-0.421957	0.091	0.308	1
pDC_uGvs1G.csv	UBA6	0.190835	-0.421957	0.091	0.308	1
pDC_uGvs1G.csv	MBD5	0.190996	0.530515	0.545	0.308	1
pDC_uGvs1G.csv	RABAC1	0.190996	-0.495957	0.273	0.538	1
pDC_uGvs1G.csv	RPL27	0.194203	-0.319707	0.818	1	1
pDC_uGvs1G.csv	PPM1K	0.194552	-0.495957	0.545	0.769	1
pDC_uGvs1G.csv	ALOX12-AS1	0.195344	0.433653	0.273	0.077	1
pDC_uGvs1G.csv	IDH2	0.195344	0.433653	0.273	0.077	1
pDC_uGvs1G.csv	SMURF1	0.195344	0.433653	0.273	0.077	1
pDC_uGvs1G.csv	HSP90B1	0.195408	-0.374328	1	1	1
pDC_uGvs1G.csv	AC011603.2	0.195574	0.521116	0.273	0.077	1
pDC_uGvs1G.csv	CCDC152	0.195574	0.521116	0.273	0.077	1
pDC_uGvs1G.csv	P2RY14	0.195845	0.534739	1	0.692	1
pDC_uGvs1G.csv	SELENOH	0.1964	0.299902	0.727	0.692	1
pDC_uGvs1G.csv	CPT1A	0.196514	0.410933	0.455	0.231	1
pDC_uGvs1G.csv	MRPL20	0.196514	0.410933	0.455	0.231	1
pDC_uGvs1G.csv	PREX1	0.196514	0.410933	0.455	0.231	1
pDC_uGvs1G.csv	SETD2	0.196514	0.562936	0.455	0.231	1
pDC_uGvs1G.csv	TRPM7	0.196514	0.410933	0.455	0.231	1
pDC_uGvs1G.csv	UBE2W	0.196514	0.410933	0.455	0.231	1
pDC_uGvs1G.csv	MT-ND4	0.196609	0.562936	0.909	0.846	1
pDC_uGvs1G.csv	ANAPC11	0.196655	0.488936	0.455	0.231	1
pDC_uGvs1G.csv	PTMA	0.197805	-0.358454	0.909	1	1
pDC_uGvs1G.csv	UBXN4	0.198205	-0.343954	0.182	0.462	1
pDC_uGvs1G.csv	RPS15A	0.198501	-0.31946	0.909	1	1
pDC_uGvs1G.csv	VAMP8	0.200011	-0.392864	0.818	0.923	1
pDC_uGvs1G.csv	BAX	0.200825	-0.311533	0.364	0.615	1
pDC_uGvs1G.csv	LAPTM4A	0.200825	-0.375663	0.364	0.615	1
pDC_uGvs1G.csv	NDUFV1	0.200825	-0.311533	0.364	0.615	1
pDC_uGvs1G.csv	SEM1	0.200825	-0.311533	0.364	0.615	1
pDC_uGvs1G.csv	RPL35	0.201251	-0.385177	0.909	1	1
pDC_uGvs1G.csv	ANKRD11	0.201577	0.393011	0.545	0.308	1
pDC_uGvs1G.csv	EML4	0.201577	0.393011	0.545	0.308	1
pDC_uGvs1G.csv	LST1	0.201577	0.393011	0.545	0.308	1
pDC_uGvs1G.csv	SRSF11	0.201577	-0.265952	0.636	0.846	1
pDC_uGvs1G.csv	ITGB2	0.201876	0.442642	0.636	0.308	1
pDC_uGvs1G.csv	SEPTIN6	0.20345	-0.256492	0.455	0.769	1
pDC_uGvs1G.csv	PAN3	0.20399	-0.454137	0.545	0.692	1
pDC_uGvs1G.csv	ACLY	0.204089	-0.343954	0.091	0.308	1
pDC_uGvs1G.csv	ARL6IP6	0.204089	-0.343954	0.091	0.308	1
pDC_uGvs1G.csv	ATF2	0.204089	-0.343954	0.091	0.308	1
pDC_uGvs1G.csv	BRAF	0.204089	-0.343954	0.091	0.308	1
pDC_uGvs1G.csv	BUD31	0.204089	-0.343954	0.091	0.308	1
pDC_uGvs1G.csv	DAP	0.204089	-0.343954	0.091	0.308	1
pDC_uGvs1G.csv	EGLN2	0.204089	-0.343954	0.091	0.308	1
pDC_uGvs1G.csv	FAM136A	0.204089	-0.343954	0.091	0.308	1
pDC_uGvs1G.csv	G2E3	0.204089	-0.343954	0.091	0.308	1
pDC_uGvs1G.csv	GLE1	0.204089	-0.343954	0.091	0.308	1
pDC_uGvs1G.csv	IGFBP3	0.204089	-0.343954	0.091	0.308	1
pDC_uGvs1G.csv	NCAPD2	0.204089	-0.343954	0.091	0.308	1
pDC_uGvs1G.csv	PPIH	0.204089	-0.343954	0.091	0.308	1
pDC_uGvs1G.csv	PRKRIP1	0.204089	-0.343954	0.091	0.308	1
pDC_uGvs1G.csv	RAB3GAP2	0.204089	-0.343954	0.091	0.308	1
pDC_uGvs1G.csv	RFC1	0.204089	-0.343954	0.091	0.308	1
pDC_uGvs1G.csv	RYBP	0.204089	-0.343954	0.091	0.308	1
pDC_uGvs1G.csv	SHTN1	0.204089	-0.343954	0.091	0.308	1
pDC_uGvs1G.csv	SLC20A2	0.204089	-0.343954	0.091	0.308	1
pDC_uGvs1G.csv	SLC33A1	0.204089	-0.343954	0.091	0.308	1
pDC_uGvs1G.csv	SNRPD1	0.204089	-0.343954	0.091	0.308	1
pDC_uGvs1G.csv	TMEM259	0.204089	-0.343954	0.091	0.308	1
pDC_uGvs1G.csv	UBA1	0.204089	-0.343954	0.091	0.308	1
pDC_uGvs1G.csv	USP14	0.204089	-0.343954	0.091	0.308	1
pDC_uGvs1G.csv	XPNPEP1	0.204089	-0.343954	0.091	0.308	1
pDC_uGvs1G.csv	Porphyrobacter sp. GA68 (taxid 2883480)	0.204089	-0.343954	0.091	0.308	1
pDC_uGvs1G.csv	FAM49B	0.204197	0.463401	0.818	0.769	1
pDC_uGvs1G.csv	BRCC3	0.204204	-0.387023	0	0.154	1
pDC_uGvs1G.csv	HSD17B7	0.204204	-0.387023	0	0.154	1
pDC_uGvs1G.csv	MAP4K3-DT	0.204204	-0.387023	0	0.154	1
pDC_uGvs1G.csv	TP63	0.204204	-0.387023	0	0.154	1
pDC_uGvs1G.csv	AL133415.1	0.204632	-0.29956	0	0.154	1
pDC_uGvs1G.csv	ARMCX6	0.204632	-0.29956	0	0.154	1
pDC_uGvs1G.csv	ASPSCR1	0.204632	-0.29956	0	0.154	1
pDC_uGvs1G.csv	BCCIP	0.204632	-0.29956	0	0.154	1
pDC_uGvs1G.csv	CDIP1	0.204632	-0.29956	0	0.154	1
pDC_uGvs1G.csv	CNNM2	0.204632	-0.29956	0	0.154	1
pDC_uGvs1G.csv	CYP4V2	0.204632	-0.29956	0	0.154	1
pDC_uGvs1G.csv	DGKD	0.204632	-0.29956	0	0.154	1
pDC_uGvs1G.csv	DVL2	0.204632	-0.29956	0	0.154	1
pDC_uGvs1G.csv	DZIP3	0.204632	-0.29956	0	0.154	1
pDC_uGvs1G.csv	ENTR1	0.204632	-0.29956	0	0.154	1
pDC_uGvs1G.csv	EXOC8	0.204632	-0.29956	0	0.154	1
pDC_uGvs1G.csv	FAM217B	0.204632	-0.29956	0	0.154	1
pDC_uGvs1G.csv	FMC1	0.204632	-0.29956	0	0.154	1
pDC_uGvs1G.csv	GLRX	0.204632	-0.29956	0	0.154	1
pDC_uGvs1G.csv	GTPBP2	0.204632	-0.29956	0	0.154	1
pDC_uGvs1G.csv	HACD3	0.204632	-0.29956	0	0.154	1
pDC_uGvs1G.csv	IFI44	0.204632	-0.29956	0	0.154	1
pDC_uGvs1G.csv	KLHL23	0.204632	-0.29956	0	0.154	1
pDC_uGvs1G.csv	KPNA2	0.204632	-0.29956	0	0.154	1
pDC_uGvs1G.csv	LENG8-AS1	0.204632	-0.29956	0	0.154	1
pDC_uGvs1G.csv	MEGF8	0.204632	-0.29956	0	0.154	1
pDC_uGvs1G.csv	MFSD10	0.204632	-0.29956	0	0.154	1
pDC_uGvs1G.csv	MOSPD3	0.204632	-0.29956	0	0.154	1
pDC_uGvs1G.csv	MTA3	0.204632	-0.29956	0	0.154	1
pDC_uGvs1G.csv	PLOD3	0.204632	-0.29956	0	0.154	1
pDC_uGvs1G.csv	PRKAA1	0.204632	-0.29956	0	0.154	1
pDC_uGvs1G.csv	RABEPK	0.204632	-0.29956	0	0.154	1
pDC_uGvs1G.csv	REC8	0.204632	-0.29956	0	0.154	1
pDC_uGvs1G.csv	RGS19	0.204632	-0.29956	0	0.154	1
pDC_uGvs1G.csv	RNF38	0.204632	-0.29956	0	0.154	1
pDC_uGvs1G.csv	SMIM12	0.204632	-0.29956	0	0.154	1
pDC_uGvs1G.csv	SNHG12	0.204632	-0.29956	0	0.154	1
pDC_uGvs1G.csv	SNX16	0.204632	-0.29956	0	0.154	1
pDC_uGvs1G.csv	THAP5	0.204632	-0.29956	0	0.154	1
pDC_uGvs1G.csv	TMEM101	0.204632	-0.29956	0	0.154	1
pDC_uGvs1G.csv	UBA7	0.204632	-0.29956	0	0.154	1
pDC_uGvs1G.csv	YKT6	0.204632	-0.29956	0	0.154	1
pDC_uGvs1G.csv	ZDHHC18	0.204632	-0.29956	0	0.154	1
pDC_uGvs1G.csv	ZFP64	0.204632	-0.29956	0	0.154	1
pDC_uGvs1G.csv	AL139340.1	0.204632	-0.29956	0	0.154	1
pDC_uGvs1G.csv	DNASE1L3	0.205146	0.316957	0.909	0.769	1
pDC_uGvs1G.csv	PCM1	0.205425	-0.343954	0.545	0.769	1
pDC_uGvs1G.csv	SFPQ	0.206263	0.305138	0.727	0.462	1
pDC_uGvs1G.csv	ERC1	0.206997	0.42158	0.364	0.154	1
pDC_uGvs1G.csv	LINC01473	0.206997	0.42158	0.364	0.154	1
pDC_uGvs1G.csv	MOGS	0.206997	0.42158	0.364	0.154	1
pDC_uGvs1G.csv	UFL1	0.206997	0.42158	0.364	0.154	1
pDC_uGvs1G.csv	RNH1	0.207169	0.504043	0.364	0.154	1
pDC_uGvs1G.csv	TET2	0.207169	0.726435	0.364	0.154	1
pDC_uGvs1G.csv	ADA2	0.208003	-0.318419	0.545	0.846	1
pDC_uGvs1G.csv	TAF15	0.208935	0.372253	0.727	0.538	1
pDC_uGvs1G.csv	DDX39B	0.209671	-0.282554	0.455	0.692	1
pDC_uGvs1G.csv	EXOC6	0.209804	-0.273565	0.273	0.538	1
pDC_uGvs1G.csv	IVD	0.209804	-0.273565	0.273	0.538	1
pDC_uGvs1G.csv	NNT	0.209804	-0.273565	0.273	0.538	1
pDC_uGvs1G.csv	NUP214	0.209804	-0.273565	0.273	0.538	1
pDC_uGvs1G.csv	SLC44A2	0.209804	-0.273565	0.273	0.538	1
pDC_uGvs1G.csv	TXNL4A	0.209804	-0.273565	0.273	0.538	1
pDC_uGvs1G.csv	UBE2K	0.209804	-0.273565	0.273	0.538	1
pDC_uGvs1G.csv	TNFRSF21	0.210097	-0.426417	0.455	0.692	1
pDC_uGvs1G.csv	ABHD12	0.210726	0.340544	0.273	0.077	1
pDC_uGvs1G.csv	ANXA4	0.210726	0.340544	0.273	0.077	1
pDC_uGvs1G.csv	AP3M1	0.210726	0.340544	0.273	0.077	1
pDC_uGvs1G.csv	BAIAP2	0.210726	0.340544	0.273	0.077	1
pDC_uGvs1G.csv	BCL2L13	0.210726	0.340544	0.273	0.077	1
pDC_uGvs1G.csv	CACUL1	0.210726	0.340544	0.273	0.077	1
pDC_uGvs1G.csv	CHD6	0.210726	0.340544	0.273	0.077	1
pDC_uGvs1G.csv	CHORDC1	0.210726	0.340544	0.273	0.077	1
pDC_uGvs1G.csv	CNOT11	0.210726	0.433653	0.273	0.077	1
pDC_uGvs1G.csv	CPPED1	0.210726	0.433653	0.273	0.077	1
pDC_uGvs1G.csv	DHRS4	0.210726	0.340544	0.273	0.077	1
pDC_uGvs1G.csv	DNAJC5	0.210726	0.340544	0.273	0.077	1
pDC_uGvs1G.csv	DYM	0.210726	0.340544	0.273	0.077	1
pDC_uGvs1G.csv	EBPL	0.210726	0.340544	0.273	0.077	1
pDC_uGvs1G.csv	HEATR3	0.210726	0.340544	0.273	0.077	1
pDC_uGvs1G.csv	HGS	0.210726	0.340544	0.273	0.077	1
pDC_uGvs1G.csv	LRPPRC	0.210726	0.340544	0.273	0.077	1
pDC_uGvs1G.csv	MICAL1	0.210726	0.340544	0.273	0.077	1
pDC_uGvs1G.csv	MTIF2	0.210726	0.340544	0.273	0.077	1
pDC_uGvs1G.csv	NEAT1	0.210726	0.433653	0.273	0.077	1
pDC_uGvs1G.csv	OGFRL1	0.210726	0.340544	0.273	0.077	1
pDC_uGvs1G.csv	PDCD7	0.210726	0.340544	0.273	0.077	1
pDC_uGvs1G.csv	PLXDC2	0.210726	0.340544	0.273	0.077	1
pDC_uGvs1G.csv	POLG	0.210726	0.340544	0.273	0.077	1
pDC_uGvs1G.csv	PSME3	0.210726	0.340544	0.273	0.077	1
pDC_uGvs1G.csv	RBBP8	0.210726	0.340544	0.273	0.077	1
pDC_uGvs1G.csv	RDH11	0.210726	0.340544	0.273	0.077	1
pDC_uGvs1G.csv	RGL1	0.210726	0.433653	0.273	0.077	1
pDC_uGvs1G.csv	SAV1	0.210726	0.340544	0.273	0.077	1
pDC_uGvs1G.csv	SEC11A	0.210726	0.340544	0.273	0.077	1
pDC_uGvs1G.csv	SEC23B	0.210726	0.340544	0.273	0.077	1
pDC_uGvs1G.csv	SGMS1	0.210726	0.340544	0.273	0.077	1
pDC_uGvs1G.csv	SHKBP1	0.210726	0.340544	0.273	0.077	1
pDC_uGvs1G.csv	SMARCA4	0.210726	0.340544	0.273	0.077	1
pDC_uGvs1G.csv	SRGAP2	0.210726	0.340544	0.273	0.077	1
pDC_uGvs1G.csv	TMEM63A	0.210726	0.340544	0.273	0.077	1
pDC_uGvs1G.csv	TOGARAM1	0.210726	0.340544	0.273	0.077	1
pDC_uGvs1G.csv	TRG-AS1	0.210726	0.340544	0.273	0.077	1
pDC_uGvs1G.csv	TYW3	0.210726	0.340544	0.273	0.077	1
pDC_uGvs1G.csv	UBN1	0.210726	0.433653	0.273	0.077	1
pDC_uGvs1G.csv	VASP	0.210726	0.340544	0.273	0.077	1
pDC_uGvs1G.csv	VPS45	0.210726	0.340544	0.273	0.077	1
pDC_uGvs1G.csv	WDPCP	0.210726	0.340544	0.273	0.077	1
pDC_uGvs1G.csv	RNF213	0.211254	-0.315385	0.364	0.692	1
pDC_uGvs1G.csv	NCOA3	0.212408	0.366539	0.727	0.615	1
pDC_uGvs1G.csv	VOPP1	0.212453	0.42158	0.818	0.692	1
pDC_uGvs1G.csv	BIRC6	0.21302	0.385398	0.636	0.385	1
pDC_uGvs1G.csv	SLC15A4	0.213703	-0.277459	0.909	1	1
pDC_uGvs1G.csv	SEPTIN9	0.214015	-0.517984	0.818	0.769	1
pDC_uGvs1G.csv	ATP5F1E	0.214315	-0.322893	0.909	0.923	1
pDC_uGvs1G.csv	FYB1	0.21585	0.32347	0.545	0.308	1
pDC_uGvs1G.csv	HSPH1	0.21585	0.32347	0.545	0.308	1
pDC_uGvs1G.csv	USP47	0.21585	0.32347	0.545	0.308	1
pDC_uGvs1G.csv	RPS5	0.217013	-0.295745	0.909	1	1
pDC_uGvs1G.csv	AL137009.1	0.217054	-0.261492	0.091	0.308	1
pDC_uGvs1G.csv	ANXA6	0.217054	-0.261492	0.091	0.308	1
pDC_uGvs1G.csv	ATP9B	0.217054	-0.261492	0.091	0.308	1
pDC_uGvs1G.csv	AZIN1-AS1	0.217054	-0.261492	0.091	0.308	1
pDC_uGvs1G.csv	BLZF1	0.217054	-0.261492	0.091	0.308	1
pDC_uGvs1G.csv	C1ORF43	0.217054	-0.261492	0.091	0.308	1
pDC_uGvs1G.csv	CRYM	0.217054	-0.261492	0.091	0.308	1
pDC_uGvs1G.csv	DDX10	0.217054	-0.261492	0.091	0.308	1
pDC_uGvs1G.csv	DPM3	0.217054	-0.261492	0.091	0.308	1
pDC_uGvs1G.csv	FASTKD2	0.217054	-0.261492	0.091	0.308	1
pDC_uGvs1G.csv	FGFR1OP	0.217054	-0.261492	0.091	0.308	1
pDC_uGvs1G.csv	FKBP15	0.217054	-0.261492	0.091	0.308	1
pDC_uGvs1G.csv	FRG1	0.217054	-0.261492	0.091	0.308	1
pDC_uGvs1G.csv	GALK2	0.217054	-0.261492	0.091	0.308	1
pDC_uGvs1G.csv	GDI1	0.217054	-0.261492	0.091	0.308	1
pDC_uGvs1G.csv	H2AFZ	0.217054	-0.261492	0.091	0.308	1
pDC_uGvs1G.csv	HPS5	0.217054	-0.261492	0.091	0.308	1
pDC_uGvs1G.csv	IRAK1	0.217054	-0.261492	0.091	0.308	1
pDC_uGvs1G.csv	ISCA2	0.217054	-0.261492	0.091	0.308	1
pDC_uGvs1G.csv	LIN52	0.217054	-0.261492	0.091	0.308	1
pDC_uGvs1G.csv	LINC01578	0.217054	-0.261492	0.091	0.308	1
pDC_uGvs1G.csv	MARS	0.217054	-0.261492	0.091	0.308	1
pDC_uGvs1G.csv	MCCC2	0.217054	-0.261492	0.091	0.308	1
pDC_uGvs1G.csv	MCFD2	0.217054	-0.261492	0.091	0.308	1
pDC_uGvs1G.csv	MEF2C-AS2	0.217054	-0.261492	0.091	0.308	1
pDC_uGvs1G.csv	MLH1	0.217054	-0.261492	0.091	0.308	1
pDC_uGvs1G.csv	MRPL24	0.217054	-0.261492	0.091	0.308	1
pDC_uGvs1G.csv	MRPS6	0.217054	-0.261492	0.091	0.308	1
pDC_uGvs1G.csv	MSH3	0.217054	-0.261492	0.091	0.308	1
pDC_uGvs1G.csv	NCSTN	0.217054	-0.261492	0.091	0.308	1
pDC_uGvs1G.csv	NELFE	0.217054	-0.261492	0.091	0.308	1
pDC_uGvs1G.csv	NIPA1	0.217054	-0.261492	0.091	0.308	1
pDC_uGvs1G.csv	NIPA2	0.217054	-0.261492	0.091	0.308	1
pDC_uGvs1G.csv	NMT1	0.217054	-0.261492	0.091	0.308	1
pDC_uGvs1G.csv	NOA1	0.217054	-0.261492	0.091	0.308	1
pDC_uGvs1G.csv	OARD1	0.217054	-0.261492	0.091	0.308	1
pDC_uGvs1G.csv	OCIAD1	0.217054	-0.261492	0.091	0.308	1
pDC_uGvs1G.csv	OPA3	0.217054	-0.261492	0.091	0.308	1
pDC_uGvs1G.csv	PCED1B-AS1	0.217054	-0.261492	0.091	0.308	1
pDC_uGvs1G.csv	PDAP1	0.217054	-0.261492	0.091	0.308	1
pDC_uGvs1G.csv	PDLIM2	0.217054	-0.261492	0.091	0.308	1
pDC_uGvs1G.csv	PIM3	0.217054	-0.261492	0.091	0.308	1
pDC_uGvs1G.csv	PRPF19	0.217054	-0.261492	0.091	0.308	1
pDC_uGvs1G.csv	RANBP3	0.217054	-0.261492	0.091	0.308	1
pDC_uGvs1G.csv	RELT	0.217054	-0.261492	0.091	0.308	1
pDC_uGvs1G.csv	RNPC3	0.217054	-0.261492	0.091	0.308	1
pDC_uGvs1G.csv	SARNP	0.217054	-0.261492	0.091	0.308	1
pDC_uGvs1G.csv	SEC23A	0.217054	-0.261492	0.091	0.308	1
pDC_uGvs1G.csv	SEC61A1	0.217054	-0.261492	0.091	0.308	1
pDC_uGvs1G.csv	SEPHS2	0.217054	-0.261492	0.091	0.308	1
pDC_uGvs1G.csv	SHD	0.217054	-0.261492	0.091	0.308	1
pDC_uGvs1G.csv	SLC2A6	0.217054	-0.261492	0.091	0.308	1
pDC_uGvs1G.csv	SLC30A6	0.217054	-0.261492	0.091	0.308	1
pDC_uGvs1G.csv	SMAD4	0.217054	-0.261492	0.091	0.308	1
pDC_uGvs1G.csv	SNRNP40	0.217054	-0.261492	0.091	0.308	1
pDC_uGvs1G.csv	SRCAP	0.217054	-0.261492	0.091	0.308	1
pDC_uGvs1G.csv	TARDBP	0.217054	-0.261492	0.091	0.308	1
pDC_uGvs1G.csv	TBCEL	0.217054	-0.261492	0.091	0.308	1
pDC_uGvs1G.csv	TCAIM	0.217054	-0.261492	0.091	0.308	1
pDC_uGvs1G.csv	TFIP11	0.217054	-0.261492	0.091	0.308	1
pDC_uGvs1G.csv	TUT7	0.217054	-0.261492	0.091	0.308	1
pDC_uGvs1G.csv	ZFP90	0.217054	-0.261492	0.091	0.308	1
pDC_uGvs1G.csv	ZNF235	0.217054	-0.261492	0.091	0.308	1
pDC_uGvs1G.csv	ZNF593	0.217054	-0.261492	0.091	0.308	1
pDC_uGvs1G.csv	HHIP-AS1	0.217054	-0.261492	0.091	0.308	1
pDC_uGvs1G.csv	BCLAF1	0.217953	-0.45087	0.182	0.385	1
pDC_uGvs1G.csv	CHCHD2	0.218748	-0.40669	0.909	0.846	1
pDC_uGvs1G.csv	IFNAR2	0.220995	-0.377902	0.818	0.846	1
pDC_uGvs1G.csv	SRP72	0.221808	-0.273565	0.182	0.462	1
pDC_uGvs1G.csv	SLC9A7	0.221955	0.356485	0.818	0.692	1
pDC_uGvs1G.csv	HSP90AB1	0.222378	0.389107	0.818	0.692	1
pDC_uGvs1G.csv	DNAJC7	0.2226	-0.437064	0.545	0.769	1
pDC_uGvs1G.csv	TNFRSF4	0.222837	1.10774	0.364	0.154	1
pDC_uGvs1G.csv	CCR2	0.224619	-0.315385	0.545	0.692	1
pDC_uGvs1G.csv	DPP7	0.224619	0.315009	0.636	0.385	1
pDC_uGvs1G.csv	FNDC3A	0.224619	0.315009	0.636	0.385	1
pDC_uGvs1G.csv	IQSEC1	0.224619	0.315009	0.636	0.385	1
pDC_uGvs1G.csv	PPP2R5C	0.224619	0.315009	0.636	0.385	1
pDC_uGvs1G.csv	RNF149	0.224619	0.315009	0.636	0.385	1
pDC_uGvs1G.csv	HSPA5	0.22511	0.308122	0.727	0.462	1
pDC_uGvs1G.csv	TNRC6B	0.227601	-0.273565	0.727	0.923	1
pDC_uGvs1G.csv	ITPR2	0.229865	0.447459	0.818	0.538	1
pDC_uGvs1G.csv	EIF3F	0.230295	0.302409	0.727	0.615	1
pDC_uGvs1G.csv	SERBP1	0.230448	-0.265952	0.545	0.846	1
pDC_uGvs1G.csv	RPL3	0.230956	-0.327276	0.909	1	1
pDC_uGvs1G.csv	HLA-DRB1	0.231678	0.509204	0.909	1	1
pDC_uGvs1G.csv	ZRANB2	0.231797	0.393011	0.545	0.385	1
pDC_uGvs1G.csv	LILRA4	0.232089	-0.440462	0.818	0.923	1
pDC_uGvs1G.csv	GAPT	0.232248	-0.509014	0.636	0.769	1
pDC_uGvs1G.csv	ATP5MC1	0.232324	0.328471	0.455	0.231	1
pDC_uGvs1G.csv	CEP192	0.232324	0.328471	0.455	0.231	1
pDC_uGvs1G.csv	FARP2	0.232324	0.328471	0.455	0.231	1
pDC_uGvs1G.csv	HECTD1	0.232324	0.328471	0.455	0.231	1
pDC_uGvs1G.csv	KANSL1	0.232324	0.328471	0.455	0.231	1
pDC_uGvs1G.csv	MRPL14	0.232324	0.328471	0.455	0.231	1
pDC_uGvs1G.csv	NCOA7	0.232324	0.328471	0.455	0.231	1
pDC_uGvs1G.csv	NSMAF	0.232324	0.328471	0.455	0.231	1
pDC_uGvs1G.csv	PSMD7	0.232324	0.328471	0.455	0.231	1
pDC_uGvs1G.csv	RBCK1	0.232324	0.328471	0.455	0.231	1
pDC_uGvs1G.csv	RSBN1L	0.232324	0.328471	0.455	0.231	1
pDC_uGvs1G.csv	ABCE1	0.234262	0.334118	0.364	0.154	1
pDC_uGvs1G.csv	CLPTM1	0.234262	0.42158	0.364	0.154	1
pDC_uGvs1G.csv	CNOT6L	0.234262	0.334118	0.364	0.154	1
pDC_uGvs1G.csv	ELF2	0.234262	0.334118	0.364	0.154	1
pDC_uGvs1G.csv	FDPS	0.234262	0.334118	0.364	0.154	1
pDC_uGvs1G.csv	FLNA	0.234262	0.334118	0.364	0.154	1
pDC_uGvs1G.csv	GANC	0.234262	0.334118	0.364	0.154	1
pDC_uGvs1G.csv	HIF1A	0.234262	0.334118	0.364	0.154	1
pDC_uGvs1G.csv	KDM2B	0.234262	0.42158	0.364	0.154	1
pDC_uGvs1G.csv	LANCL1	0.234262	0.334118	0.364	0.154	1
pDC_uGvs1G.csv	LINC01278	0.234262	0.334118	0.364	0.154	1
pDC_uGvs1G.csv	MAP3K8	0.234262	0.42158	0.364	0.154	1
pDC_uGvs1G.csv	MCTP1	0.234262	0.334118	0.364	0.154	1
pDC_uGvs1G.csv	NDUFAB1	0.234262	0.334118	0.364	0.154	1
pDC_uGvs1G.csv	NORAD	0.234262	0.334118	0.364	0.154	1
pDC_uGvs1G.csv	ODR4	0.234262	0.334118	0.364	0.154	1
pDC_uGvs1G.csv	PPIP5K2	0.234262	0.42158	0.364	0.154	1
pDC_uGvs1G.csv	PRIM2	0.234262	0.334118	0.364	0.154	1
pDC_uGvs1G.csv	SPIDR	0.234262	0.334118	0.364	0.154	1
pDC_uGvs1G.csv	UBE2A	0.234262	0.334118	0.364	0.154	1
pDC_uGvs1G.csv	UNC119	0.234262	0.334118	0.364	0.154	1
pDC_uGvs1G.csv	USP10	0.234262	0.334118	0.364	0.154	1
pDC_uGvs1G.csv	USP32	0.234262	0.334118	0.364	0.154	1
pDC_uGvs1G.csv	ZFX	0.234262	0.334118	0.364	0.154	1
pDC_uGvs1G.csv	ZNF106	0.234262	0.334118	0.364	0.154	1
pDC_uGvs1G.csv	ZNF131	0.234262	0.582045	0.364	0.154	1
pDC_uGvs1G.csv	EIF3K	0.234747	-0.481458	0.727	0.769	1
pDC_uGvs1G.csv	CHMP4B	0.236501	-0.311533	0.273	0.538	1
pDC_uGvs1G.csv	EPS15	0.236501	-0.311533	0.273	0.538	1
pDC_uGvs1G.csv	ZFP36L2	0.236501	-0.311533	0.273	0.538	1
pDC_uGvs1G.csv	ABHD6	0.236895	0.393011	0.545	0.308	1
pDC_uGvs1G.csv	GAS5	0.236895	0.393011	0.545	0.308	1
pDC_uGvs1G.csv	HM13	0.236895	0.530515	0.545	0.308	1
pDC_uGvs1G.csv	BIN2	0.238824	-0.475199	0.273	0.462	1
pDC_uGvs1G.csv	H1FX	0.239739	-0.428843	0.636	0.769	1
pDC_uGvs1G.csv	ALDOA	0.240731	0.305138	0.727	0.538	1
pDC_uGvs1G.csv	ARHGAP15	0.241944	0.344102	0.727	0.615	1
pDC_uGvs1G.csv	OAZ1	0.24511	-0.400538	0.636	0.769	1
pDC_uGvs1G.csv	ANKRD13A	0.245118	-0.38048	0.182	0.385	1
pDC_uGvs1G.csv	CEP68	0.245118	-0.38048	0.182	0.385	1
pDC_uGvs1G.csv	LMAN2	0.245118	-0.38048	0.182	0.385	1
pDC_uGvs1G.csv	MICOS13	0.245118	-0.38048	0.182	0.385	1
pDC_uGvs1G.csv	ST3GAL2	0.245118	-0.38048	0.182	0.385	1
pDC_uGvs1G.csv	WDR37	0.245118	-0.38048	0.182	0.385	1
pDC_uGvs1G.csv	HNRNPUL2	0.245165	0.334118	0.273	0.077	1
pDC_uGvs1G.csv	HNRNPA1	0.245761	-0.269187	1	0.923	1
pDC_uGvs1G.csv	BOD1L1	0.246058	0.315009	0.636	0.462	1
pDC_uGvs1G.csv	DHX36	0.249776	0.319011	0.545	0.308	1
pDC_uGvs1G.csv	ZDHHC17	0.249988	-0.29956	0.636	0.846	1
pDC_uGvs1G.csv	IMMP2L	0.250306	0.385398	0.545	0.308	1
pDC_uGvs1G.csv	ITM2B	0.250345	-0.343954	0.364	0.615	1
pDC_uGvs1G.csv	TAP1	0.250345	-0.343954	0.364	0.615	1
pDC_uGvs1G.csv	SEL1L3	0.253785	-0.405355	0.455	0.846	1
pDC_uGvs1G.csv	DDOST	0.254444	-0.256492	0.364	0.615	1
pDC_uGvs1G.csv	HCLS1	0.254444	-0.256492	0.364	0.615	1
pDC_uGvs1G.csv	SELPLG	0.255003	-0.322893	0.545	0.846	1
pDC_uGvs1G.csv	COX4I1	0.256655	-0.261492	0.909	1	1
pDC_uGvs1G.csv	CTSC	0.256984	-0.273565	0.818	1	1
pDC_uGvs1G.csv	PARK7	0.257313	-0.296649	0.909	0.923	1
pDC_uGvs1G.csv	RPS17	0.260964	-0.428843	0.727	0.769	1
pDC_uGvs1G.csv	SPPL3	0.263367	-0.282554	0.364	0.615	1
pDC_uGvs1G.csv	RPL37	0.267737	-0.27802	0.909	1	1
pDC_uGvs1G.csv	FAM43A	0.268011	0.328471	0.364	0.154	1
pDC_uGvs1G.csv	TRIM34	0.268011	0.328471	0.364	0.154	1
pDC_uGvs1G.csv	CXCR3	0.268858	-0.369045	0.455	0.692	1
pDC_uGvs1G.csv	BPTF	0.270842	0.311397	0.636	0.462	1
pDC_uGvs1G.csv	FOXN3	0.270842	0.311397	0.636	0.462	1
pDC_uGvs1G.csv	UBB	0.272345	-0.279824	0.727	0.846	1
pDC_uGvs1G.csv	ATP8A1	0.273561	-0.30648	0.182	0.385	1
pDC_uGvs1G.csv	BAG6	0.273561	-0.30648	0.182	0.385	1
pDC_uGvs1G.csv	CXCR4	0.273561	-0.30648	0.182	0.385	1
pDC_uGvs1G.csv	DHPS	0.273561	-0.30648	0.182	0.385	1
pDC_uGvs1G.csv	DNAJC21	0.273561	-0.30648	0.182	0.385	1
pDC_uGvs1G.csv	DSN1	0.273561	-0.30648	0.182	0.385	1
pDC_uGvs1G.csv	GADD45B	0.273561	-0.30648	0.182	0.385	1
pDC_uGvs1G.csv	KMT2D	0.273561	-0.30648	0.182	0.385	1
pDC_uGvs1G.csv	KRTCAP2	0.273561	-0.30648	0.182	0.385	1
pDC_uGvs1G.csv	MRPL16	0.273561	-0.30648	0.182	0.385	1
pDC_uGvs1G.csv	NBDY	0.273561	-0.30648	0.182	0.385	1
pDC_uGvs1G.csv	SCAMP2	0.273561	-0.30648	0.182	0.385	1
pDC_uGvs1G.csv	SH3GLB1	0.273561	-0.30648	0.182	0.385	1
pDC_uGvs1G.csv	SMIM19	0.273561	-0.30648	0.182	0.385	1
pDC_uGvs1G.csv	TMEM109	0.273561	-0.30648	0.182	0.385	1
pDC_uGvs1G.csv	TNPO1	0.273561	-0.38048	0.182	0.385	1
pDC_uGvs1G.csv	TRIM56	0.273561	-0.30648	0.182	0.385	1
pDC_uGvs1G.csv	Leishmania panamensis (taxid 5679)	0.273561	-0.30648	0.182	0.385	1
pDC_uGvs1G.csv	EPHB1	0.273842	0.410933	0.727	0.538	1
pDC_uGvs1G.csv	SLC7A5	0.275228	-0.426417	0.455	0.615	1
pDC_uGvs1G.csv	AC007381.1	0.275719	0.510195	0.727	0.692	1
pDC_uGvs1G.csv	ANXA11	0.277515	0.372253	0.636	0.538	1
pDC_uGvs1G.csv	RPS9	0.277762	-0.374651	0.909	1	1
pDC_uGvs1G.csv	TYROBP	0.278511	-0.393707	0.818	0.923	1
pDC_uGvs1G.csv	ATAD2B	0.278514	-0.343954	0.273	0.462	1
pDC_uGvs1G.csv	ATP2A2	0.278514	-0.343954	0.273	0.462	1
pDC_uGvs1G.csv	KLF6	0.279908	-0.256492	0.455	0.692	1
pDC_uGvs1G.csv	ZNF292	0.279908	0.311397	0.636	0.538	1
pDC_uGvs1G.csv	TMBIM6	0.280034	0.293476	0.909	0.769	1
pDC_uGvs1G.csv	HECTD4	0.281072	0.401473	0.455	0.308	1
pDC_uGvs1G.csv	RSRC1	0.281072	0.401473	0.455	0.308	1
pDC_uGvs1G.csv	PDIA4	0.282342	-0.375663	0.273	0.462	1
pDC_uGvs1G.csv	WNK1	0.284498	0.328471	0.364	0.154	1
pDC_uGvs1G.csv	PFDN5	0.286235	-0.258563	0.909	0.923	1
pDC_uGvs1G.csv	TXNDC5	0.287622	-0.322893	0.636	0.923	1
pDC_uGvs1G.csv	UTY	0.29022	0.578043	0.545	0.385	1
pDC_uGvs1G.csv	AP2S1	0.290268	0.308122	0.636	0.538	1
pDC_uGvs1G.csv	MOB1A	0.291354	-0.426417	0.545	0.538	1
pDC_uGvs1G.csv	MYCBP2	0.296183	0.311397	0.636	0.385	1
pDC_uGvs1G.csv	NT5C2	0.296183	0.311397	0.636	0.385	1
pDC_uGvs1G.csv	ATP11B	0.29671	-0.311533	0.364	0.538	1
pDC_uGvs1G.csv	BCL7A	0.29671	-0.311533	0.364	0.538	1
pDC_uGvs1G.csv	RB1	0.29671	-0.311533	0.364	0.538	1
pDC_uGvs1G.csv	MT-ND3	0.299877	0.299902	0.727	0.615	1
pDC_uGvs1G.csv	SEC61G	0.301149	-0.371969	0.545	0.615	1
pDC_uGvs1G.csv	NDUFS5	0.302498	-0.282554	0.455	0.615	1
pDC_uGvs1G.csv	PSMA6	0.302498	-0.282554	0.455	0.615	1
pDC_uGvs1G.csv	PHKB	0.304699	0.385398	0.545	0.385	1
pDC_uGvs1G.csv	APBB1IP	0.305061	0.334118	0.818	0.769	1
pDC_uGvs1G.csv	GAPDH	0.305534	0.437405	0.818	0.769	1
pDC_uGvs1G.csv	GAB2	0.307264	0.378512	0.545	0.385	1
pDC_uGvs1G.csv	LILRB4	0.311061	0.305138	0.727	0.615	1
pDC_uGvs1G.csv	PTPRE	0.312805	0.280536	0.818	0.769	1
pDC_uGvs1G.csv	CLEC4C	0.313577	-0.329308	0.818	1	1
pDC_uGvs1G.csv	RAB11A	0.314359	-0.437064	0.273	0.462	1
pDC_uGvs1G.csv	SYNGR2	0.317558	0.440317	0.636	0.538	1
pDC_uGvs1G.csv	POLR2L	0.319286	0.315009	0.545	0.385	1
pDC_uGvs1G.csv	XRN1	0.319286	0.315009	0.545	0.385	1
pDC_uGvs1G.csv	ADAM10	0.322153	-0.273565	0.273	0.462	1
pDC_uGvs1G.csv	ARL6IP4	0.322153	-0.273565	0.273	0.462	1
pDC_uGvs1G.csv	CCDC85B	0.322153	-0.273565	0.273	0.462	1
pDC_uGvs1G.csv	CHMP4A	0.322153	-0.273565	0.273	0.462	1
pDC_uGvs1G.csv	CIB2	0.322153	-0.273565	0.273	0.462	1
pDC_uGvs1G.csv	ENSA	0.322153	-0.273565	0.273	0.462	1
pDC_uGvs1G.csv	MED12L	0.322153	-0.343954	0.273	0.462	1
pDC_uGvs1G.csv	NLRP7	0.322153	-0.273565	0.273	0.462	1
pDC_uGvs1G.csv	ORMDL1	0.322153	-0.273565	0.273	0.462	1
pDC_uGvs1G.csv	PDIA6	0.322153	-0.273565	0.273	0.462	1
pDC_uGvs1G.csv	PHF14	0.322153	-0.273565	0.273	0.462	1
pDC_uGvs1G.csv	PTRHD1	0.322153	-0.273565	0.273	0.462	1
pDC_uGvs1G.csv	RALY	0.322153	-0.273565	0.273	0.462	1
pDC_uGvs1G.csv	SEC16A	0.322153	-0.273565	0.273	0.462	1
pDC_uGvs1G.csv	SMIM14	0.322153	-0.273565	0.273	0.462	1
pDC_uGvs1G.csv	SUMF2	0.322153	-0.273565	0.273	0.462	1
pDC_uGvs1G.csv	SUPT3H	0.322153	-0.273565	0.273	0.462	1
pDC_uGvs1G.csv	TOX4	0.322153	-0.273565	0.273	0.462	1
pDC_uGvs1G.csv	UBXN1	0.322153	-0.411069	0.273	0.462	1
pDC_uGvs1G.csv	ZDHHC4	0.322153	-0.273565	0.273	0.462	1
pDC_uGvs1G.csv	ZNF652	0.322153	-0.343954	0.273	0.462	1
pDC_uGvs1G.csv	ZNF800	0.322153	-0.273565	0.273	0.462	1
pDC_uGvs1G.csv	IQGAP1	0.325114	0.315009	0.636	0.462	1
pDC_uGvs1G.csv	ATP5MG	0.325803	-0.258563	1	0.923	1
pDC_uGvs1G.csv	CAPNS1	0.327904	-0.273565	0.182	0.385	1
pDC_uGvs1G.csv	AHNAK	0.328397	0.633326	0.364	0.231	1
pDC_uGvs1G.csv	SF1	0.337465	-0.289507	0.545	0.615	1
pDC_uGvs1G.csv	EIF1	0.338792	-0.265952	0.909	1	1
pDC_uGvs1G.csv	COMMD6	0.340463	-0.327276	0.818	0.846	1
pDC_uGvs1G.csv	CAPG	0.342122	-0.326032	0.818	0.769	1
pDC_uGvs1G.csv	NDUFS7	0.343025	0.32347	0.455	0.308	1
pDC_uGvs1G.csv	ASPH	0.34515	-0.273565	0.182	0.385	1
pDC_uGvs1G.csv	CSDE1	0.346371	-0.371969	0.455	0.538	1
pDC_uGvs1G.csv	CD52	0.347708	0.530515	0.455	0.308	1
pDC_uGvs1G.csv	WWOX	0.347708	0.393011	0.455	0.308	1
pDC_uGvs1G.csv	PPP1R14B-AS1	0.348394	-0.343954	0.091	0.231	1
pDC_uGvs1G.csv	TMED3	0.348394	-0.343954	0.091	0.231	1
pDC_uGvs1G.csv	ZNF195	0.348394	-0.343954	0.091	0.231	1
pDC_uGvs1G.csv	RPS6KC1	0.348643	-0.495957	0.091	0.231	1
pDC_uGvs1G.csv	BAG1	0.351505	-0.282554	0.364	0.538	1
pDC_uGvs1G.csv	TRAM1	0.351505	-0.282554	0.364	0.538	1
pDC_uGvs1G.csv	MZB1	0.354436	0.334118	0.727	0.692	1
pDC_uGvs1G.csv	EIF4A2	0.354448	0.385398	0.545	0.462	1
pDC_uGvs1G.csv	QKI	0.354956	0.442642	0.545	0.385	1
pDC_uGvs1G.csv	HMGN1	0.355064	0.302409	0.636	0.692	1
pDC_uGvs1G.csv	UBL7	0.355305	-0.311533	0.364	0.538	1
pDC_uGvs1G.csv	MTDH	0.356481	-0.295045	0.636	0.692	1
pDC_uGvs1G.csv	TNKS2	0.360096	0.311397	0.545	0.462	1
pDC_uGvs1G.csv	OS9	0.360838	-0.315385	0.455	0.538	1
pDC_uGvs1G.csv	UBL5	0.361578	-0.256492	0.455	0.615	1
pDC_uGvs1G.csv	SETBP1	0.362061	0.551348	0.636	0.538	1
pDC_uGvs1G.csv	LINC01374	0.362413	-0.38048	0.727	0.923	1
pDC_uGvs1G.csv	BTG1	0.364798	-0.400538	0.455	0.692	1
pDC_uGvs1G.csv	NEGR1	0.367283	0.61952	0.455	0.308	1
pDC_uGvs1G.csv	CLECL1	0.369099	0.504043	0.273	0.154	1
pDC_uGvs1G.csv	CNPY3	0.370505	-0.253757	0.727	0.846	1
pDC_uGvs1G.csv	ADAR	0.370623	-0.320871	0.727	0.769	1
pDC_uGvs1G.csv	ANP32B	0.371332	-0.343954	0.091	0.231	1
pDC_uGvs1G.csv	ARNT	0.371332	-0.261492	0.091	0.231	1
pDC_uGvs1G.csv	ASMTL	0.371332	-0.261492	0.091	0.231	1
pDC_uGvs1G.csv	ATF7	0.371332	-0.261492	0.091	0.231	1
pDC_uGvs1G.csv	ATP6V1C1	0.371332	-0.261492	0.091	0.231	1
pDC_uGvs1G.csv	BCAS2	0.371332	-0.261492	0.091	0.231	1
pDC_uGvs1G.csv	BISPR	0.371332	-0.261492	0.091	0.231	1
pDC_uGvs1G.csv	BRAP	0.371332	-0.261492	0.091	0.231	1
pDC_uGvs1G.csv	CERT1	0.371332	-0.261492	0.091	0.231	1
pDC_uGvs1G.csv	CREM	0.371332	-0.261492	0.091	0.231	1
pDC_uGvs1G.csv	CYBC1	0.371332	-0.261492	0.091	0.231	1
pDC_uGvs1G.csv	CZIB	0.371332	-0.261492	0.091	0.231	1
pDC_uGvs1G.csv	DDX1	0.371332	-0.261492	0.091	0.231	1
pDC_uGvs1G.csv	DDX50	0.371332	-0.261492	0.091	0.231	1
pDC_uGvs1G.csv	DISC1	0.371332	-0.261492	0.091	0.231	1
pDC_uGvs1G.csv	DNAJB12	0.371332	-0.261492	0.091	0.231	1
pDC_uGvs1G.csv	EGLN3	0.371332	-0.261492	0.091	0.231	1
pDC_uGvs1G.csv	ELP1	0.371332	-0.261492	0.091	0.231	1
pDC_uGvs1G.csv	FUNDC2	0.371332	-0.261492	0.091	0.231	1
pDC_uGvs1G.csv	GCHFR	0.371332	-0.261492	0.091	0.231	1
pDC_uGvs1G.csv	GCLC	0.371332	-0.261492	0.091	0.231	1
pDC_uGvs1G.csv	GTF2A1	0.371332	-0.261492	0.091	0.231	1
pDC_uGvs1G.csv	GTPBP6	0.371332	-0.261492	0.091	0.231	1
pDC_uGvs1G.csv	ITFG2	0.371332	-0.261492	0.091	0.231	1
pDC_uGvs1G.csv	MANBAL	0.371332	-0.261492	0.091	0.231	1
pDC_uGvs1G.csv	MAPKAPK3	0.371332	-0.261492	0.091	0.231	1
pDC_uGvs1G.csv	MBNL3	0.371332	-0.261492	0.091	0.231	1
pDC_uGvs1G.csv	MDP1	0.371332	-0.261492	0.091	0.231	1
pDC_uGvs1G.csv	MORF4L2	0.371332	-0.261492	0.091	0.231	1
pDC_uGvs1G.csv	MROH9	0.371332	-0.261492	0.091	0.231	1
pDC_uGvs1G.csv	NDUFA8	0.371332	-0.261492	0.091	0.231	1
pDC_uGvs1G.csv	NDUFA9	0.371332	-0.261492	0.091	0.231	1
pDC_uGvs1G.csv	NLRC5	0.371332	-0.261492	0.091	0.231	1
pDC_uGvs1G.csv	NUP98	0.371332	-0.261492	0.091	0.231	1
pDC_uGvs1G.csv	PREB	0.371332	-0.261492	0.091	0.231	1
pDC_uGvs1G.csv	PSEN1	0.371332	-0.261492	0.091	0.231	1
pDC_uGvs1G.csv	PYURF	0.371332	-0.261492	0.091	0.231	1
pDC_uGvs1G.csv	QTRT1	0.371332	-0.261492	0.091	0.231	1
pDC_uGvs1G.csv	RRP1	0.371332	-0.261492	0.091	0.231	1
pDC_uGvs1G.csv	SDHD	0.371332	-0.261492	0.091	0.231	1
pDC_uGvs1G.csv	SLFN11	0.371332	-0.261492	0.091	0.231	1
pDC_uGvs1G.csv	SMAD3	0.371332	-0.261492	0.091	0.231	1
pDC_uGvs1G.csv	SMIM10L1	0.371332	-0.261492	0.091	0.231	1
pDC_uGvs1G.csv	THAP7	0.371332	-0.261492	0.091	0.231	1
pDC_uGvs1G.csv	TMIGD2	0.371332	-0.261492	0.091	0.231	1
pDC_uGvs1G.csv	TRIM13	0.371332	-0.261492	0.091	0.231	1
pDC_uGvs1G.csv	WDR36	0.371332	-0.261492	0.091	0.231	1
pDC_uGvs1G.csv	WDR43	0.371332	-0.261492	0.091	0.231	1
pDC_uGvs1G.csv	ZBTB7A	0.371332	-0.261492	0.091	0.231	1
pDC_uGvs1G.csv	ZBTB8OS	0.371332	-0.261492	0.091	0.231	1
pDC_uGvs1G.csv	ZGRF1	0.371332	-0.261492	0.091	0.231	1
pDC_uGvs1G.csv	ZNF746	0.371332	-0.261492	0.091	0.231	1
pDC_uGvs1G.csv	RBX1	0.371666	-0.315385	0.364	0.538	1
pDC_uGvs1G.csv	TPI1	0.379347	0.442642	0.545	0.538	1
pDC_uGvs1G.csv	ALYREF	0.383363	0.328471	0.364	0.231	1
pDC_uGvs1G.csv	CUL3	0.383363	0.328471	0.364	0.231	1
pDC_uGvs1G.csv	DIPK1A	0.383363	0.328471	0.364	0.231	1
pDC_uGvs1G.csv	SPG11	0.383363	0.328471	0.364	0.231	1
pDC_uGvs1G.csv	WNT10A	0.383363	0.328471	0.364	0.231	1
pDC_uGvs1G.csv	MCM3AP	0.383525	0.410933	0.364	0.231	1
pDC_uGvs1G.csv	ERN1	0.392505	-0.278366	0.636	0.846	1
pDC_uGvs1G.csv	RPL10A	0.392931	-0.335184	0.909	1	1
pDC_uGvs1G.csv	CNTRL	0.396649	0.372253	0.727	0.538	1
pDC_uGvs1G.csv	HLA-DPA1	0.396727	0.431339	0.909	1	1
pDC_uGvs1G.csv	IDI1	0.40394	-0.343954	0.273	0.385	1
pDC_uGvs1G.csv	ISCU	0.40394	-0.343954	0.273	0.385	1
pDC_uGvs1G.csv	CALM1	0.404617	0.32347	0.364	0.231	1
pDC_uGvs1G.csv	CAT	0.407166	-0.273565	0.727	0.769	1
pDC_uGvs1G.csv	RPL23A	0.409454	-0.320108	0.909	1	1
pDC_uGvs1G.csv	NOP53	0.411039	-0.311533	0.364	0.462	1
pDC_uGvs1G.csv	SNHG7	0.411039	-0.311533	0.364	0.462	1
pDC_uGvs1G.csv	SEPTIN7	0.412589	0.32347	0.455	0.308	1
pDC_uGvs1G.csv	SOS1	0.412589	0.401473	0.455	0.308	1
pDC_uGvs1G.csv	HIVEP3	0.413602	0.334118	0.273	0.154	1
pDC_uGvs1G.csv	TBC1D5	0.414086	0.305138	0.727	0.538	1
pDC_uGvs1G.csv	TGOLN2	0.41925	0.319011	0.455	0.308	1
pDC_uGvs1G.csv	ZNF407	0.420067	0.603578	0.182	0.077	1
pDC_uGvs1G.csv	CCDC183	0.421971	-0.30648	0.182	0.308	1
pDC_uGvs1G.csv	PPP4R3B	0.421971	-0.30648	0.182	0.308	1
pDC_uGvs1G.csv	SUB1	0.429575	-0.343954	0.909	0.923	1
pDC_uGvs1G.csv	NDUFS8	0.430391	0.393011	0.455	0.385	1
pDC_uGvs1G.csv	TEX2	0.430391	0.393011	0.455	0.385	1
pDC_uGvs1G.csv	GLCCI1	0.433678	-0.289507	0.455	0.538	1
pDC_uGvs1G.csv	LIMD2	0.441658	0.311397	0.545	0.385	1
pDC_uGvs1G.csv	GRN	0.441757	-0.265952	0.818	0.923	1
pDC_uGvs1G.csv	DDHD1	0.443421	0.328471	0.364	0.231	1
pDC_uGvs1G.csv	HERC1	0.443421	0.488936	0.364	0.231	1
pDC_uGvs1G.csv	CDK2AP2	0.444239	-0.311533	0.273	0.385	1
pDC_uGvs1G.csv	SHOC2	0.44716	0.32347	0.364	0.231	1
pDC_uGvs1G.csv	Mycobacterium canettii (taxid 78331)	0.448695	0.781576	0.364	0.231	1
pDC_uGvs1G.csv	AIF1	0.449404	0.340544	0.182	0.077	1
pDC_uGvs1G.csv	ID3	0.449404	0.433653	0.182	0.077	1
pDC_uGvs1G.csv	LY6E	0.449404	0.340544	0.182	0.077	1
pDC_uGvs1G.csv	MAP3K13	0.449404	0.340544	0.182	0.077	1
pDC_uGvs1G.csv	MTERF1	0.449404	0.521116	0.182	0.077	1
pDC_uGvs1G.csv	RMDN1	0.449404	0.433653	0.182	0.077	1
pDC_uGvs1G.csv	TENT5A	0.449404	0.603578	0.182	0.077	1
pDC_uGvs1G.csv	TMEM123	0.449404	0.340544	0.182	0.077	1
pDC_uGvs1G.csv	SP110	0.450226	-0.264227	0.909	0.923	1
pDC_uGvs1G.csv	WDR1	0.457056	0.305138	0.636	0.538	1
pDC_uGvs1G.csv	NCL	0.457168	0.366539	0.636	0.538	1
pDC_uGvs1G.csv	TTC39C	0.457423	0.315009	0.545	0.462	1
pDC_uGvs1G.csv	BLVRB	0.460872	0.42158	0.273	0.154	1
pDC_uGvs1G.csv	E2F5	0.460872	0.334118	0.273	0.154	1
pDC_uGvs1G.csv	EMP3	0.460872	0.334118	0.273	0.154	1
pDC_uGvs1G.csv	SELENOW	0.460872	0.42158	0.273	0.154	1
pDC_uGvs1G.csv	SMYD3	0.460872	0.504043	0.273	0.154	1
pDC_uGvs1G.csv	AP1G2	0.463533	-0.273565	0.273	0.385	1
pDC_uGvs1G.csv	CNOT7	0.463533	-0.273565	0.273	0.385	1
pDC_uGvs1G.csv	EPB41	0.463533	-0.273565	0.273	0.385	1
pDC_uGvs1G.csv	INO80	0.463533	-0.273565	0.273	0.385	1
pDC_uGvs1G.csv	PTPRCAP	0.463533	-0.273565	0.273	0.385	1
pDC_uGvs1G.csv	SAP30BP	0.463533	-0.273565	0.273	0.385	1
pDC_uGvs1G.csv	TIMM8B	0.463533	-0.273565	0.273	0.385	1
pDC_uGvs1G.csv	TRAF3IP3	0.463533	-0.273565	0.273	0.385	1
pDC_uGvs1G.csv	SP3	0.463675	-0.343954	0.273	0.385	1
pDC_uGvs1G.csv	SMIM3	0.46599	-0.30648	0.182	0.308	1
pDC_uGvs1G.csv	SSU72	0.46599	-0.30648	0.182	0.308	1
pDC_uGvs1G.csv	CYSLTR1	0.473239	-0.282554	0.364	0.538	1
pDC_uGvs1G.csv	PIAS1	0.473368	0.433653	0.545	0.538	1
pDC_uGvs1G.csv	EIF5	0.480402	0.311397	0.545	0.385	1
pDC_uGvs1G.csv	NRDC	0.480402	0.311397	0.545	0.385	1
pDC_uGvs1G.csv	TRIR	0.486914	-0.311533	0.364	0.462	1
pDC_uGvs1G.csv	SIVA1	0.488851	-0.256492	0.545	0.538	1
pDC_uGvs1G.csv	ARPC4	0.497467	-0.343954	0.455	0.538	1
pDC_uGvs1G.csv	ATP6V0B	0.497467	-0.256492	0.545	0.615	1
pDC_uGvs1G.csv	FXYD5	0.497467	-0.256492	0.545	0.615	1
pDC_uGvs1G.csv	SETD5	0.502383	0.385398	0.455	0.308	1
pDC_uGvs1G.csv	SAMD12	0.506412	-0.315385	0.455	0.538	1
pDC_uGvs1G.csv	RBM39	0.51055	0.308122	0.545	0.615	1
pDC_uGvs1G.csv	STAT1	0.511751	0.359653	0.636	0.846	1
pDC_uGvs1G.csv	IFI30	0.513257	0.562936	0.273	0.154	1
pDC_uGvs1G.csv	MAPK8	0.513257	0.328471	0.273	0.154	1
pDC_uGvs1G.csv	TMSB4X	0.518421	0.269022	0.909	1	1
pDC_uGvs1G.csv	CAPZB	0.526653	-0.315385	0.455	0.538	1
pDC_uGvs1G.csv	LINC01684	0.526653	-0.256492	0.455	0.538	1
pDC_uGvs1G.csv	AL136018.1	0.527174	-0.273565	0.273	0.385	1
pDC_uGvs1G.csv	LAGE3	0.527174	-0.273565	0.273	0.385	1
pDC_uGvs1G.csv	PRRC2B	0.527174	-0.343954	0.273	0.385	1
pDC_uGvs1G.csv	SPG21	0.527174	-0.343954	0.273	0.385	1
pDC_uGvs1G.csv	TCEA1	0.527174	-0.273565	0.273	0.385	1
pDC_uGvs1G.csv	SLC38A2	0.52934	0.319011	0.455	0.385	1
pDC_uGvs1G.csv	RACK1	0.537522	-0.284453	0.909	1	1
pDC_uGvs1G.csv	TCF4	0.541557	0.267975	1	1	1
pDC_uGvs1G.csv	CST3	0.558904	0.603578	0.909	0.923	1
pDC_uGvs1G.csv	WDR70	0.565456	0.562936	0.545	0.462	1
pDC_uGvs1G.csv	TAGLN2	0.57746	-0.292424	0.818	0.769	1
pDC_uGvs1G.csv	CRIM1	0.586875	0.387849	0.727	0.692	1
pDC_uGvs1G.csv	SEPTIN11	0.593522	0.308122	0.545	0.538	1
pDC_uGvs1G.csv	C17ORF49	0.599156	0.356485	0.545	0.538	1
pDC_uGvs1G.csv	CLASRP	0.599721	-0.282554	0.455	0.538	1
pDC_uGvs1G.csv	DCTN1	0.61407	-0.261492	0.091	0.154	1
pDC_uGvs1G.csv	HDAC9	0.614109	0.278483	0.818	0.923	1
pDC_uGvs1G.csv	MT-CO2	0.620641	0.534055	1	1	1
pDC_uGvs1G.csv	SUSD1	0.622191	-0.469485	0.727	0.769	1
pDC_uGvs1G.csv	PLXNA4	0.628125	-0.282554	0.455	0.462	1
pDC_uGvs1G.csv	HLA-DPB1	0.637772	0.352901	1	1	1
pDC_uGvs1G.csv	AP4E1	0.64994	-0.261492	0.091	0.154	1
pDC_uGvs1G.csv	KIF2A	0.64994	-0.261492	0.091	0.154	1
pDC_uGvs1G.csv	PPP1R35	0.64994	-0.343954	0.091	0.154	1
pDC_uGvs1G.csv	TTC7A	0.651038	0.308122	0.636	0.538	1
pDC_uGvs1G.csv	MEF2C-AS1	0.674147	0.410933	0.273	0.231	1
pDC_uGvs1G.csv	PPP6R3	0.674147	0.328471	0.273	0.231	1
pDC_uGvs1G.csv	S100A11	0.676857	0.311397	0.455	0.462	1
pDC_uGvs1G.csv	SLC35F3	0.689327	0.302409	0.545	0.615	1
pDC_uGvs1G.csv	APP	0.701424	-0.39126	0.818	1	1
pDC_uGvs1G.csv	TBC1D14	0.711228	0.319011	0.364	0.385	1
pDC_uGvs1G.csv	HLA-DQB1	0.719938	0.521116	0.818	0.846	1
pDC_uGvs1G.csv	JAK2	0.729158	0.433653	0.455	0.538	1
pDC_uGvs1G.csv	DACH1	0.738952	0.344102	0.636	0.769	1
pDC_uGvs1G.csv	HERPUD1	0.742811	-0.297412	0.909	0.923	1
pDC_uGvs1G.csv	ICE1	0.743109	-0.30648	0.182	0.231	1
pDC_uGvs1G.csv	RUNX2	0.745735	0.381186	0.909	1	1
pDC_uGvs1G.csv	EIF2AK2	0.747289	-0.256492	0.545	0.538	1
pDC_uGvs1G.csv	GTF3A	0.747355	-0.426417	0.545	0.538	1
pDC_uGvs1G.csv	DENND5A	0.758877	0.328471	0.273	0.231	1
pDC_uGvs1G.csv	SUCLG2	0.762222	0.334118	0.091	0.154	1
pDC_uGvs1G.csv	NTM	0.762374	0.76457	0.091	0.154	1
pDC_uGvs1G.csv	AFF3	0.767441	0.27343	0.909	0.923	1
pDC_uGvs1G.csv	ELP4	0.818602	0.32347	0.273	0.231	1
pDC_uGvs1G.csv	DUSP5	0.81973	0.562936	0.364	0.462	1
pDC_uGvs1G.csv	EXOG	0.82315	0.334118	0.182	0.154	1
pDC_uGvs1G.csv	PNOC	0.82315	0.334118	0.182	0.154	1
pDC_uGvs1G.csv	PTGDS	0.823509	0.783801	0.182	0.154	1
pDC_uGvs1G.csv	ALOX5AP	0.858755	0.478047	0.909	0.923	1
pDC_uGvs1G.csv	FCGRT	0.861446	0.393011	0.273	0.385	1
pDC_uGvs1G.csv	FHIT	0.870169	0.32347	0.182	0.231	1
pDC_uGvs1G.csv	AC008014.1	0.878068	0.297592	0.545	0.692	1
pDC_uGvs1G.csv	PSMB9	0.895443	-0.282554	0.455	0.385	1
pDC_uGvs1G.csv	SLC5A3	0.902185	0.488936	0.182	0.231	1
pDC_uGvs1G.csv	TPK1	0.902185	0.328471	0.182	0.231	1
pDC_uGvs1G.csv	TXN	0.906882	1.08347	0.909	0.923	1
pDC_uGvs1G.csv	JAZF1	0.919578	0.516643	0.364	0.385	1
pDC_uGvs1G.csv	IGLC3	0.942287	0.311397	0.273	0.308	1
pDC_uGvs1G.csv	PGD	0.946569	0.504043	0.364	0.385	1
pDC_uGvs1G.csv	HMGN4	1	-0.30648	0.182	0.154	1
pDC_uGvs1G.csv	SCT	1	0.397127	0.636	0.846	1
gdT_uGvs1G.csv	MT-CO3	1.50542e-08	-0.626734	1	1	0.000368676
gdT_uGvs1G.csv	MT-ATP8	1.08834e-07	-0.736966	0.988	1	0.00266534
gdT_uGvs1G.csv	IL18RAP	3.7966e-06	-0.463947	0.024	0.294	0.0929787
gdT_uGvs1G.csv	MT-CO1	6.09655e-06	-0.36548	1	1	0.149304
gdT_uGvs1G.csv	ALOX5AP	1.85376e-05	-0.621488	0.2	0.549	0.453986
gdT_uGvs1G.csv	MT-ND1	1.96897e-05	-0.454465	0.929	1	0.482202
gdT_uGvs1G.csv	THEMIS	3.50861e-05	-0.524662	0.082	0.373	0.859258
gdT_uGvs1G.csv	PTMA	8.24051e-05	0.393821	1	1	1
gdT_uGvs1G.csv	CEBPD	8.70832e-05	-0.570316	0.118	0.412	1
gdT_uGvs1G.csv	Mycobacterium canettii (taxid 78331)	9.33828e-05	0.559084	0.494	0.118	1
gdT_uGvs1G.csv	GOLGA8B	0.000152778	-0.2836	0.035	0.255	1
gdT_uGvs1G.csv	PHF12	0.000239931	-0.344648	0.176	0.471	1
gdT_uGvs1G.csv	RPL38	0.000296276	0.508945	0.859	0.725	1
gdT_uGvs1G.csv	RPL3	0.00041533	-0.339675	1	0.961	1
gdT_uGvs1G.csv	NUDCD2	0.000416372	-0.311202	0.059	0.275	1
gdT_uGvs1G.csv	IFNG-AS1	0.000489998	-0.542149	0.071	0.294	1
gdT_uGvs1G.csv	FRYL	0.000499792	-0.421464	0.282	0.549	1
gdT_uGvs1G.csv	FTL	0.000506868	0.403593	1	0.961	1
gdT_uGvs1G.csv	SH2D2A	0.000519562	-0.334528	0.494	0.804	1
gdT_uGvs1G.csv	ATP1A1	0.000652854	0.369076	0.435	0.157	1
gdT_uGvs1G.csv	CD96	0.000697749	-0.491313	0.741	0.882	1
gdT_uGvs1G.csv	SCFD1	0.000749474	-0.266336	0.118	0.373	1
gdT_uGvs1G.csv	root (taxid 1)	0.000798215	0.686246	0.447	0.176	1
gdT_uGvs1G.csv	GLMN	0.000977574	-0.261232	0.047	0.235	1
gdT_uGvs1G.csv	FAF2	0.00103513	0.263034	0.188	0	1
gdT_uGvs1G.csv	HINT1	0.00110767	0.524955	0.776	0.627	1
gdT_uGvs1G.csv	MT-CYB	0.00114597	-0.341876	1	1	1
gdT_uGvs1G.csv	CMIP	0.00128291	-0.376563	0.118	0.333	1
gdT_uGvs1G.csv	MYBL1	0.00158496	-0.307573	0.165	0.412	1
gdT_uGvs1G.csv	RAB11B	0.00163431	-0.296393	0.306	0.588	1
gdT_uGvs1G.csv	LETMD1	0.0017295	-0.2868	0.141	0.373	1
gdT_uGvs1G.csv	SNRPE	0.00174515	-0.30175	0.129	0.353	1
gdT_uGvs1G.csv	FKBP11	0.00188492	-0.326501	0.224	0.471	1
gdT_uGvs1G.csv	RBM3	0.00195461	-0.345541	0.176	0.412	1
gdT_uGvs1G.csv	BCL7C	0.00195641	-0.313467	0.282	0.549	1
gdT_uGvs1G.csv	RPL39	0.00195649	0.375081	1	0.98	1
gdT_uGvs1G.csv	TRDV1	0.00199919	0.671674	0.541	0.255	1
gdT_uGvs1G.csv	AGPAT4	0.00213959	-0.305626	0.047	0.216	1
gdT_uGvs1G.csv	HIST1H2AC	0.002239	0.315502	0.271	0.059	1
gdT_uGvs1G.csv	GTF3C1	0.00237953	-0.254573	0.118	0.333	1
gdT_uGvs1G.csv	TMA7	0.002735	0.353067	0.941	0.804	1
gdT_uGvs1G.csv	RPS21	0.00281215	0.371969	1	0.961	1
gdT_uGvs1G.csv	BTG3	0.00285852	-0.263896	0.082	0.275	1
gdT_uGvs1G.csv	FDPS	0.00296402	0.326044	0.318	0.098	1
gdT_uGvs1G.csv	PPP4R3A	0.00296742	0.333424	0.4	0.157	1
gdT_uGvs1G.csv	CBR4	0.00322469	-0.346506	0.129	0.333	1
gdT_uGvs1G.csv	SATB1	0.00332691	-0.302563	0.153	0.373	1
gdT_uGvs1G.csv	DRAP1	0.00365271	-0.308508	0.506	0.745	1
gdT_uGvs1G.csv	PDGFD	0.00372372	0.369076	0.365	0.137	1
gdT_uGvs1G.csv	YIPF4	0.00376164	-0.279284	0.2	0.431	1
gdT_uGvs1G.csv	SERF2	0.00395646	0.402053	0.965	0.863	1
gdT_uGvs1G.csv	ATG16L2	0.00419719	-0.275634	0.118	0.314	1
gdT_uGvs1G.csv	Proteobacteria (taxid 1224)	0.0043319	-0.292181	0.129	0.333	1
gdT_uGvs1G.csv	KIDINS220	0.00451109	-0.316857	0.106	0.294	1
gdT_uGvs1G.csv	VTI1B	0.00451912	-0.270648	0.176	0.412	1
gdT_uGvs1G.csv	ANAPC16	0.00455675	-0.367732	0.388	0.608	1
gdT_uGvs1G.csv	SLAMF6	0.00479428	0.39869	0.565	0.353	1
gdT_uGvs1G.csv	PIK3CA	0.00485852	0.315502	0.247	0.059	1
gdT_uGvs1G.csv	MYD88	0.00498082	-0.260528	0.118	0.314	1
gdT_uGvs1G.csv	SMC4	0.00518826	-0.438624	0.071	0.235	1
gdT_uGvs1G.csv	CHD6	0.00523606	-0.268579	0.176	0.392	1
gdT_uGvs1G.csv	FCHSD1	0.00533588	-0.251539	0.129	0.333	1
gdT_uGvs1G.csv	TRDV2	0.00537799	-0.64423	0.341	0.569	1
gdT_uGvs1G.csv	FYN	0.0054897	-0.33227	0.847	0.941	1
gdT_uGvs1G.csv	ST8SIA4	0.00554869	-0.251539	0.071	0.235	1
gdT_uGvs1G.csv	CHST12	0.00570361	-0.291554	0.4	0.647	1
gdT_uGvs1G.csv	SPG7	0.00577035	-0.263896	0.082	0.255	1
gdT_uGvs1G.csv	ARID4A	0.00578481	-0.265345	0.188	0.412	1
gdT_uGvs1G.csv	FKBP8	0.00603749	-0.306726	0.624	0.804	1
gdT_uGvs1G.csv	PAPOLA	0.0060727	0.36257	0.447	0.235	1
gdT_uGvs1G.csv	APBA2	0.00607434	0.424785	0.353	0.157	1
gdT_uGvs1G.csv	CLIC3	0.00617698	-0.367732	0.329	0.549	1
gdT_uGvs1G.csv	DNAJB1	0.0066764	-0.312468	0.165	0.373	1
gdT_uGvs1G.csv	LAG3	0.00677053	-0.289507	0.329	0.569	1
gdT_uGvs1G.csv	CD84	0.00677325	0.385654	0.388	0.176	1
gdT_uGvs1G.csv	LINC02384	0.00704216	0.31366	0.271	0.078	1
gdT_uGvs1G.csv	PPP2R2B	0.00727129	0.319177	0.435	0.216	1
gdT_uGvs1G.csv	A2M	0.00731889	-0.381871	0.259	0.451	1
gdT_uGvs1G.csv	RORA	0.0074276	-0.381204	0.447	0.686	1
gdT_uGvs1G.csv	SLA2	0.00756774	-0.251539	0.212	0.431	1
gdT_uGvs1G.csv	PSMA4	0.00774634	-0.260528	0.129	0.314	1
gdT_uGvs1G.csv	PURA	0.00776667	0.315886	0.518	0.314	1
gdT_uGvs1G.csv	RPS13	0.00787684	0.337581	1	0.98	1
gdT_uGvs1G.csv	CD247	0.00799021	-0.339962	0.788	0.824	1
gdT_uGvs1G.csv	RORA-AS1	0.00814094	-0.2868	0.129	0.314	1
gdT_uGvs1G.csv	RPL35A	0.00816072	0.263034	1	1	1
gdT_uGvs1G.csv	ZNF207	0.0084733	-0.277534	0.329	0.569	1
gdT_uGvs1G.csv	MT-ND4L	0.00849706	-0.277888	0.988	1	1
gdT_uGvs1G.csv	PPP1R18	0.00885027	-0.292181	0.553	0.745	1
gdT_uGvs1G.csv	RBM39	0.00904668	0.382087	0.718	0.608	1
gdT_uGvs1G.csv	IFI6	0.00925749	-0.260528	0.118	0.294	1
gdT_uGvs1G.csv	TRBJ2-3	0.00947757	0.421296	0.518	0.333	1
gdT_uGvs1G.csv	Plasmodium vivax (taxid 5855)	0.0101028	0.489543	0.541	0.353	1
gdT_uGvs1G.csv	SPOCK2	0.0103193	-0.389867	0.518	0.745	1
gdT_uGvs1G.csv	OTUD4	0.0105183	0.276331	0.224	0.059	1
gdT_uGvs1G.csv	SMIM10L1	0.0105484	0.324962	0.282	0.098	1
gdT_uGvs1G.csv	DDX60	0.0109946	-0.38498	0.141	0.314	1
gdT_uGvs1G.csv	SLC38A1	0.0112119	-0.302246	0.353	0.588	1
gdT_uGvs1G.csv	AKT3	0.011228	0.432959	0.506	0.333	1
gdT_uGvs1G.csv	LINC00944	0.0113575	0.31034	0.353	0.157	1
gdT_uGvs1G.csv	HNRNPA1	0.0122874	-0.26984	0.682	0.922	1
gdT_uGvs1G.csv	ANKZF1	0.0125606	0.276581	0.188	0.039	1
gdT_uGvs1G.csv	NDUFB1	0.012688	0.298081	0.388	0.196	1
gdT_uGvs1G.csv	TMCO1	0.0144919	0.275634	0.294	0.118	1
gdT_uGvs1G.csv	STOML2	0.0146509	-0.275634	0.118	0.275	1
gdT_uGvs1G.csv	ITM2C	0.0147266	-0.289507	0.153	0.333	1
gdT_uGvs1G.csv	CALR	0.0149949	0.366128	0.659	0.529	1
gdT_uGvs1G.csv	HNRNPU	0.0159978	0.35971	0.765	0.608	1
gdT_uGvs1G.csv	ZNRD1	0.01602	0.251719	0.424	0.216	1
gdT_uGvs1G.csv	RO60	0.0161639	-0.259918	0.212	0.392	1
gdT_uGvs1G.csv	VPS28	0.0162457	-0.286653	0.482	0.647	1
gdT_uGvs1G.csv	ZNHIT3	0.0166084	0.263034	0.318	0.137	1
gdT_uGvs1G.csv	FBXO9	0.0168366	-0.285859	0.224	0.412	1
gdT_uGvs1G.csv	KLRC2	0.0175778	0.434429	0.788	0.627	1
gdT_uGvs1G.csv	STMN3	0.0182007	-0.292181	0.153	0.314	1
gdT_uGvs1G.csv	ERP29	0.0183628	0.285874	0.741	0.647	1
gdT_uGvs1G.csv	TRGV10	0.0184234	-0.408017	0.106	0.255	1
gdT_uGvs1G.csv	Mycolicibacterium vanbaalenii (taxid 110539)	0.018446	0.405053	0.282	0.118	1
gdT_uGvs1G.csv	ZNF224	0.0184612	-0.259918	0.212	0.392	1
gdT_uGvs1G.csv	ACTG1	0.01865	-0.366698	0.859	0.902	1
gdT_uGvs1G.csv	SETD2	0.019077	-0.31034	0.365	0.549	1
gdT_uGvs1G.csv	IKZF2	0.0197426	0.254719	0.565	0.333	1
gdT_uGvs1G.csv	NDUFV1	0.0202714	-0.309104	0.294	0.471	1
gdT_uGvs1G.csv	EIF1AX	0.0204924	0.263034	0.376	0.196	1
gdT_uGvs1G.csv	DNAJC21	0.0206109	0.288125	0.282	0.118	1
gdT_uGvs1G.csv	DCTN3	0.0209609	-0.280901	0.235	0.412	1
gdT_uGvs1G.csv	TIGIT	0.0209637	0.310863	0.635	0.412	1
gdT_uGvs1G.csv	C1ORF21	0.0214064	0.311944	0.682	0.529	1
gdT_uGvs1G.csv	GRAP2	0.0216621	-0.285091	0.306	0.51	1
gdT_uGvs1G.csv	PSTPIP1	0.0218743	-0.2824	0.282	0.451	1
gdT_uGvs1G.csv	BRI3	0.0220447	0.320065	0.388	0.216	1
gdT_uGvs1G.csv	MT-ND5	0.0229869	-0.32628	0.929	0.961	1
gdT_uGvs1G.csv	RPS26	0.0232182	0.268381	1	0.961	1
gdT_uGvs1G.csv	MTRNR2L8	0.02337	-1.20163	0.165	0.314	1
gdT_uGvs1G.csv	C1D	0.0234807	0.263034	0.353	0.176	1
gdT_uGvs1G.csv	MYCBP2	0.02389	-0.251539	0.365	0.549	1
gdT_uGvs1G.csv	CGGBP1	0.024452	0.36257	0.6	0.431	1
gdT_uGvs1G.csv	RPS27L	0.0250114	0.400538	0.529	0.392	1
gdT_uGvs1G.csv	KDM7A	0.0251555	-0.275832	0.224	0.392	1
gdT_uGvs1G.csv	FERMT3	0.0256919	0.316672	0.447	0.275	1
gdT_uGvs1G.csv	HIST1H1C	0.0268914	0.323917	0.294	0.137	1
gdT_uGvs1G.csv	DHX9	0.028281	0.287696	0.294	0.137	1
gdT_uGvs1G.csv	CALM1	0.0287512	0.275418	0.918	0.882	1
gdT_uGvs1G.csv	MARS	0.0290171	0.250323	0.271	0.118	1
gdT_uGvs1G.csv	NELL2	0.0290728	0.380391	0.282	0.137	1
gdT_uGvs1G.csv	OGT	0.0301194	-0.268979	0.518	0.686	1
gdT_uGvs1G.csv	GOLPH3	0.0301729	0.274812	0.341	0.176	1
gdT_uGvs1G.csv	CST7	0.0309415	0.263034	0.941	0.961	1
gdT_uGvs1G.csv	ANXA1	0.0313228	-0.324705	0.541	0.725	1
gdT_uGvs1G.csv	ESYT2	0.0319073	0.338585	0.612	0.49	1
gdT_uGvs1G.csv	KLRC1	0.0331603	-0.571906	0.141	0.275	1
gdT_uGvs1G.csv	LAPTM5	0.0343433	-0.266515	0.765	0.843	1
gdT_uGvs1G.csv	HIST1H4C	0.0352132	0.334195	0.635	0.529	1
gdT_uGvs1G.csv	RPS24	0.0356742	0.305679	0.988	0.98	1
gdT_uGvs1G.csv	RASAL3	0.0359013	-0.251539	0.588	0.784	1
gdT_uGvs1G.csv	CD48	0.0364502	0.255875	0.741	0.549	1
gdT_uGvs1G.csv	ITSN2	0.0365062	0.284096	0.482	0.333	1
gdT_uGvs1G.csv	TSEN54	0.0377372	-0.289507	0.365	0.51	1
gdT_uGvs1G.csv	CXCR3	0.0381598	-0.275386	0.518	0.725	1
gdT_uGvs1G.csv	CD37	0.0390479	0.274622	0.882	0.745	1
gdT_uGvs1G.csv	KIR3DL2	0.040735	0.351692	0.424	0.275	1
gdT_uGvs1G.csv	ITM2A	0.04213	0.263034	0.529	0.353	1
gdT_uGvs1G.csv	EIF3A	0.0438385	-0.251539	0.341	0.51	1
gdT_uGvs1G.csv	TC2N	0.0447467	-0.339446	0.682	0.765	1
gdT_uGvs1G.csv	GPSM3	0.0456119	-0.321928	0.671	0.725	1
gdT_uGvs1G.csv	MAN1A2	0.0459081	0.25116	0.329	0.176	1
gdT_uGvs1G.csv	CCNI	0.0473287	0.279094	0.871	0.804	1
gdT_uGvs1G.csv	ANKRD11	0.047861	-0.28279	0.482	0.627	1
gdT_uGvs1G.csv	SMARCC2	0.0481259	0.274262	0.388	0.235	1
gdT_uGvs1G.csv	RBM6	0.0482962	0.251894	0.412	0.255	1
gdT_uGvs1G.csv	FAM102A	0.0488835	-0.254183	0.259	0.412	1
gdT_uGvs1G.csv	XCL2	0.0489486	0.338699	0.376	0.235	1
gdT_uGvs1G.csv	UQCR11	0.0491915	0.270302	0.753	0.627	1
gdT_uGvs1G.csv	TRGV9	0.0512149	-0.495305	0.459	0.569	1
gdT_uGvs1G.csv	PGLS	0.0524482	0.251719	0.4	0.255	1
gdT_uGvs1G.csv	GZMA	0.0524649	0.268178	0.847	0.725	1
gdT_uGvs1G.csv	TRBC1	0.0544528	0.259612	0.918	0.882	1
gdT_uGvs1G.csv	CRIP1	0.0550169	0.31925	0.918	0.902	1
gdT_uGvs1G.csv	ARL6IP1	0.0557059	-0.29134	0.541	0.686	1
gdT_uGvs1G.csv	PHIP	0.0584999	-0.251539	0.271	0.412	1
gdT_uGvs1G.csv	NORAD	0.0651497	0.263034	0.282	0.157	1
gdT_uGvs1G.csv	ATP5MC2	0.0653229	0.268252	0.929	0.843	1
gdT_uGvs1G.csv	Nocardia (taxid 1817)	0.0665368	0.476814	0.412	0.275	1
gdT_uGvs1G.csv	LINC00861	0.067798	0.263034	0.871	0.706	1
gdT_uGvs1G.csv	WIPF1	0.0706202	-0.271623	0.694	0.784	1
gdT_uGvs1G.csv	CXCR4	0.0712423	-0.413021	0.612	0.706	1
gdT_uGvs1G.csv	PITPNC1	0.0723928	0.316474	0.753	0.784	1
gdT_uGvs1G.csv	ZNF160	0.074372	0.250095	0.212	0.098	1
gdT_uGvs1G.csv	SYNE1	0.0751571	0.282228	0.765	0.765	1
gdT_uGvs1G.csv	ELF2	0.076367	0.252228	0.412	0.275	1
gdT_uGvs1G.csv	OST4	0.0812438	0.269824	0.776	0.706	1
gdT_uGvs1G.csv	KLRB1	0.0821107	-0.372625	0.718	0.784	1
gdT_uGvs1G.csv	SRPK2	0.082467	-0.305015	0.494	0.608	1
gdT_uGvs1G.csv	Staphylococcus aureus (taxid 1280)	0.0848193	0.374927	0.965	0.98	1
gdT_uGvs1G.csv	BLOC1S1	0.0876141	0.295824	0.612	0.51	1
gdT_uGvs1G.csv	HLA-DRA	0.100014	0.367371	0.282	0.176	1
gdT_uGvs1G.csv	RPLP0	0.101199	-0.336283	0.953	0.882	1
gdT_uGvs1G.csv	RESF1	0.103218	0.27684	0.729	0.706	1
gdT_uGvs1G.csv	IGFLR1	0.105505	-0.280901	0.247	0.353	1
gdT_uGvs1G.csv	PKN1	0.105674	-0.26566	0.365	0.471	1
gdT_uGvs1G.csv	ZC3HAV1	0.106343	-0.274339	0.294	0.392	1
gdT_uGvs1G.csv	CNN2	0.107283	-0.290564	0.353	0.49	1
gdT_uGvs1G.csv	TAOK3	0.109289	0.252692	0.424	0.314	1
gdT_uGvs1G.csv	FGR	0.116316	0.263034	0.4	0.294	1
gdT_uGvs1G.csv	IL7R	0.116466	-0.353179	0.365	0.51	1
gdT_uGvs1G.csv	HLA-DRB1	0.116495	0.295824	0.541	0.412	1
gdT_uGvs1G.csv	HSP90AB1	0.119449	0.332669	0.612	0.569	1
gdT_uGvs1G.csv	ADGRG1	0.125084	0.251353	0.282	0.176	1
gdT_uGvs1G.csv	UBL5	0.13947	0.278976	0.624	0.608	1
gdT_uGvs1G.csv	TGFBR3	0.141921	0.286367	0.624	0.569	1
gdT_uGvs1G.csv	GAS5	0.159702	-0.254949	0.588	0.686	1
gdT_uGvs1G.csv	Bacteria (taxid 2)	0.164579	-0.438526	0.718	0.725	1
gdT_uGvs1G.csv	ST6GAL1	0.17923	0.273018	0.435	0.373	1
gdT_uGvs1G.csv	DUSP2	0.191544	-0.303616	0.635	0.706	1
gdT_uGvs1G.csv	PLEK	0.24833	0.263034	0.671	0.608	1
gdT_uGvs1G.csv	JUN	0.261398	-0.263034	0.341	0.431	1
gdT_uGvs1G.csv	LGALS1	0.299303	0.298081	0.235	0.176	1
gdT_uGvs1G.csv	Streptomyces sp. SCSIO 64649 (taxid 2878388)	0.309753	0.251539	0.259	0.196	1
gdT_uGvs1G.csv	GNLY	0.555717	-0.469032	0.729	0.706	1
HSPC_uGvs1G.csv	MT-CO3	2.49823e-07	-1.20263	0.913	1	0.00611816
HSPC_uGvs1G.csv	TMSB10	4.90957e-05	0.976284	1	1	1
HSPC_uGvs1G.csv	MT-ATP8	7.48162e-05	-1.01815	0.783	0.957	1
[truncated: 6,393 more rows]
