# Supplementary material for: Single-cell analysis identifies conserved features of immune dysfunction in simulated microgravity and spaceflight
Source: Nat Commun. 2024 Jun 11;15:4795. doi: 10.1038/s41467-023-42013-y (PMC11166937; doi:10.1038/s41467-023-42013-y)
Supplement: Supplementary file 7 — Supplementary Data 4 [file 41467_2023_42013_MOESM7_ESM.csv]

	p_val	avg_log2FC	pct.1	pct.2	p_val_adj		DEGs were calculated by the MAST method in Seurat findmarker() function; a likelihood ratio test (LRT), which is two-tailed, was utilized to determine p-value. Adjustments for multiple comparisons were made using the Bonferroni correction.
FTL	0	1.655972353	0.992	0.921	0
NCF1	0	1.49528038	0.464	0.156	0
CCL8	0	1.401660323	0.527	0.125	0
FTH1	0	1.312482729	0.987	0.942	0
CCL2	0	1.249100237	0.512	0.132	0
THBS1	0	0.947340265	0.39	0.119	0
MMP9	0	0.86784395	0.199	0.031	0
CTSB	8.42E-304	0.775239367	0.396	0.227	2.06E-299
IFI30	3.78E-269	0.759129144	0.533	0.367	9.25E-265
IDO1	0	0.757905467	0.276	0.087	0
TYROBP	0	0.70050466	0.513	0.274	0
CCL4	0	0.688716559	0.599	0.309	0
C15ORF48	0	0.675869712	0.295	0.098	0
SOD2	0	0.665996047	0.565	0.359	0
MARCKS	0	0.661791245	0.357	0.154	0
CTSZ	1.68E-259	0.651287753	0.305	0.151	4.13E-255
MS4A7	0	0.638921033	0.229	0.063	0
CCL7	7.08E-261	0.618471051	0.18	0.05	1.73E-256
DOCK4	3.33247278119921e-320	0.604545809	0.235	0.072	8.16122584115686e-316
CSTB	7.57E-228	0.60367624	0.428	0.296	1.85E-223
LGALS3	1.85E-277	0.60027411	0.329	0.154	4.53E-273
HLA-DRB1	1.41E-302	0.594221405	0.477	0.259	3.45E-298
CXCL8	2.56E-300	0.56816465	0.213	0.064	6.27E-296
ANXA5	4.15E-243	0.559198175	0.373	0.223	1.02E-238
PLA2G7	0	0.556936932	0.215	0.056	0
IL1B	1.91E-223	0.556422833	0.186	0.061	4.69E-219
PSAP	8.65E-248	0.554932952	0.505	0.375	2.12E-243
CCL4L2	1.40E-196	0.554611604	0.303	0.157	3.42E-192
S100A9	7.00E-285	0.538702469	0.211	0.064	1.72E-280
CXCL10	8.98E-195	0.529743926	0.429	0.259	2.20E-190
FCER1G	3.61E-153	0.517775922	0.299	0.168	8.84E-149
NINJ1	1.97E-221	0.515430436	0.259	0.131	4.83E-217
LYN	5.59E-186	0.507396145	0.406	0.253	1.37E-181
CYBB	2.70E-293	0.50303214	0.218	0.075	6.61E-289
S100A8	6.54E-194	0.499797202	0.155	0.049	1.60E-189
LYZ	1.53E-229	0.49469709	0.193	0.064	3.74E-225
HLA-DRA	0	0.494426423	0.471	0.218	0
APOBEC3A	0	0.490226222	0.279	0.097	0
CYP1B1	2.23E-254	0.487795795	0.149	0.034	5.45E-250
KYNU	4.76E-241	0.482689709	0.234	0.088	1.16E-236
GLUL	1.19E-179	0.475091658	0.268	0.146	2.91E-175
S100A11	1.19E-153	0.468534567	0.639	0.515	2.92E-149
CCL3	1.77E-283	0.466449526	0.363	0.171	4.32E-279
CD68	4.18E-185	0.463619837	0.264	0.177	1.02E-180
CTSD	5.33E-181	0.457303335	0.299	0.201	1.30E-176
DAPK1	3.24E-263	0.453557682	0.206	0.065	7.93E-259
HSPA1A	2.10E-244	0.453393965	0.345	0.224	5.14E-240
ACSL1	2.05E-185	0.453148559	0.229	0.103	5.02E-181
TALDO1	2.10E-303	0.452715309	0.45	0.344	5.14E-299
CYP27A1	8.91E-281	0.446830104	0.182	0.048	2.18E-276
RGL1	1.02E-264	0.435374717	0.229	0.079	2.51E-260
FPR3	9.78E-281	0.426438853	0.183	0.048	2.40E-276
HSP90AA1	6.06E-203	0.426187744	0.919	0.889	1.48E-198
SPI1	2.24E-232	0.423026531	0.225	0.084	5.48E-228
GPX4	1.46E-246	0.422663472	0.498	0.398	3.58E-242
FCN1	4.99E-276	0.421394879	0.155	0.035	1.22E-271
RBM47	1.08E-252	0.408850876	0.204	0.067	2.64E-248
ATOX1	3.71E-196	0.408382975	0.324	0.244	9.08E-192
root (taxid 1)	2.81E-185	0.406154601	0.322	0.204	6.88E-181
LILRB4	1.20E-255	0.402788668	0.195	0.06	2.94E-251
CALM1	2.30E-293	0.399910964	0.836	0.682	5.62E-289
PILRA	4.67E-228	0.394541428	0.203	0.071	1.14E-223
VIM	0	0.393781195	0.72	0.463	0
TIMP1	2.44E-147	0.392872252	0.278	0.157	5.98E-143
HSPB1	0	0.389468366	0.369	0.212	0
IER3	1.02E-190	0.386570016	0.227	0.096	2.51E-186
AIF1	4.00E-183	0.384564636	0.198	0.088	9.81E-179
TXN	5.32E-270	0.378515111	0.566	0.357	1.30E-265
TMEM176B	2.15E-292	0.374699626	0.153	0.031	5.26E-288
BRI3	3.53E-198	0.364747545	0.347	0.267	8.66E-194
DMXL2	5.73E-240	0.361713799	0.197	0.066	1.40E-235
CYBA	6.45E-177	0.359473241	0.824	0.71	1.58E-172
MAFB	5.92E-253	0.35668385	0.191	0.061	1.45E-248
MS4A1	9.71E-34	0.340693997	0.142	0.095	2.38E-29
CAPG	2.24E-170	0.340666126	0.175	0.08	5.48E-166
ANXA2	5.86E-119	0.339837555	0.362	0.268	1.43E-114
HCK	1.77E-251	0.333422724	0.236	0.09	4.34E-247
RHOQ	1.21E-227	0.325707188	0.163	0.059	2.97E-223
CXCL1	6.09E-184	0.315899857	0.153	0.052	1.49E-179
PPDPF	5.21E-221	0.313297788	0.693	0.563	1.28E-216
MPEG1	7.96E-198	0.311816638	0.177	0.062	1.95E-193
MT2A	1.76E-65	0.302256218	0.924	0.893	4.32E-61
TNFAIP6	2.51E-220	0.301101783	0.182	0.063	6.16E-216
GABARAP	4.21E-167	0.297009967	0.644	0.567	1.03E-162
LILRB1	5.33E-136	0.295547532	0.237	0.124	1.30E-131
IL4I1	4.44E-110	0.292571305	0.203	0.112	1.09E-105
HLA-DPA1	9.14E-64	0.290403621	0.369	0.298	2.24E-59
SH3BGRL3	6.87E-124	0.290372545	0.853	0.771	1.68E-119
SQSTM1	7.44E-153	0.287798295	0.529	0.45	1.82E-148
CD52	1.16E-66	0.285043341	0.519	0.452	2.85E-62
HSP90AB1	4.03E-113	0.28371645	0.908	0.85	9.87E-109
ATP6V0C	6.25E-190	0.283711552	0.516	0.459	1.53E-185
LGALS1	4.89E-122	0.280276162	0.248	0.136	1.20E-117
CST3	1.87E-206	0.278538737	0.189	0.07	4.58E-202
SERF2	2.63E-164	0.278402357	0.951	0.939	6.44E-160
IGSF6	5.00E-198	0.275791069	0.14	0.042	1.22E-193
CD63	1.73E-110	0.275230057	0.313	0.249	4.24E-106
ATF5	1.64E-113	0.274354092	0.199	0.107	4.01E-109
TNFAIP2	6.28E-219	0.272295066	0.19	0.071	1.54E-214
NPC2	1.36E-169	0.270124994	0.333	0.282	3.33E-165
IFNGR2	1.31E-139	0.269717211	0.224	0.117	3.20E-135
CTSS	6.39E-174	0.269285818	0.5	0.505	1.57E-169
KLF2	3.41E-80	0.265797118	0.465	0.385	8.36E-76
LILRB2	1.84E-241	0.264576303	0.195	0.07	4.50E-237
IRAK3	2.65E-205	0.263924684	0.151	0.044	6.49E-201
S100A12	2.44E-170	0.257440163	0.1	0.022	5.97E-166
SDCBP	7.48E-147	0.255477571	0.301	0.235	1.83E-142
MGLL	3.74E-158	0.25118629	0.186	0.079	9.16E-154
ATG7	6.23E-140	0.251145134	0.229	0.162	1.52E-135
CCL3L1	1.39E-147	0.249570476	0.159	0.063	3.40E-143
RIN2	4.28E-204	0.247127659	0.178	0.066	1.05E-199
PRDX1	1.42E-115	0.244332267	0.39	0.329	3.48E-111
TYMP	1.69E-35	0.243208624	0.6	0.576	4.13E-31
RNASEK	5.14E-105	0.240037349	0.732	0.666	1.26E-100
ST3GAL1	1.64E-116	0.238918207	0.272	0.212	4.02E-112
MCTP1	5.77E-171	0.237798959	0.136	0.042	1.41E-166
IGLV2-14	1.10E-19	0.237298109	0.064	0.039	2.70E-15
TMEM138	3.51E-173	0.236851306	0.204	0.118	8.60E-169
NFKBIA	6.73E-130	0.235628788	0.7	0.558	1.65E-125
LGMN	8.35E-56	0.232411977	0.112	0.065	2.04E-51
SERPINA1	1.89E-200	0.231741487	0.12	0.028	4.63E-196
SIGLEC1	4.32E-182	0.228934359	0.152	0.049	1.06E-177
NCF2	4.77E-130	0.228841441	0.171	0.077	1.17E-125
CYB561A3	2.59E-166	0.228091769	0.199	0.11	6.35E-162
IGKV4-1	7.06E-12	0.227976881	0.016	0.007	1.73E-07
PKM	3.88E-80	0.22462365	0.469	0.386	9.50E-76
Streptomyces seoulensis (taxid 73044)	4.79E-43	0.224525066	0.438	0.392	1.17E-38
SOD1	3.88E-133	0.221139406	0.594	0.537	9.49E-129
IL1RN	6.25E-92	0.220770788	0.191	0.103	1.53E-87
LTB	9.13E-57	0.21681928	0.668	0.576	2.24E-52
EPB41L3	6.38E-140	0.216182246	0.166	0.068	1.56E-135
TFEC	4.35E-158	0.214932303	0.148	0.052	1.07E-153
TNS3	1.20E-169	0.21306158	0.14	0.045	2.94E-165
ADAP2	3.90E-159	0.211927285	0.144	0.05	9.54E-155
CD74	3.19E-44	0.21162917	0.918	0.909	7.81E-40
IGHV2-5	0.015421982	0.21157845	0.004	0.003	1
RHOA	4.47E-108	0.211184519	0.775	0.693	1.09E-103
AC025580.2	5.88E-134	0.210350758	0.135	0.05	1.44E-129
SLAMF7	1.18E-45	0.20994774	0.364	0.325	2.89E-41
PFN1	8.48E-121	0.209444688	0.972	0.938	2.08E-116
PTAFR	1.39E-211	0.209412975	0.118	0.026	3.40E-207
PIK3R5	5.79E-98	0.209355712	0.272	0.23	1.42E-93
PIK3AP1	9.60E-60	0.209199507	0.303	0.235	2.35E-55
PTGES3	1.31E-116	0.209024953	0.604	0.536	3.21E-112
DYNLL1	2.98E-94	0.207712957	0.387	0.303	7.29E-90
ARPC1B	6.19E-105	0.20759669	0.605	0.544	1.51E-100
NAGK	6.74E-121	0.201080337	0.269	0.203	1.65E-116
PLEKHO1	5.25E-91	0.200191084	0.319	0.264	1.29E-86
SIRPA	5.51E-149	0.199622524	0.152	0.057	1.35E-144
DRAM1	1.33E-83	0.198807849	0.198	0.112	3.25E-79
GSTP1	6.25E-101	0.198240942	0.472	0.433	1.53E-96
ADA	1.48E-65	0.198087602	0.217	0.143	3.62E-61
CTSL	1.24E-63	0.197149569	0.126	0.067	3.04E-59
GAS7	8.89E-113	0.195620177	0.146	0.063	2.18E-108
MYO1E	1.18E-151	0.194944438	0.126	0.041	2.90E-147
LACC1	1.44E-139	0.194195599	0.137	0.051	3.52E-135
SMIM25	8.62E-171	0.193226494	0.089	0.018	2.11E-166
GRB2	1.60E-110	0.192909489	0.427	0.389	3.91E-106
AHRR	3.34E-181	0.192061385	0.116	0.029	8.17E-177
OAZ1	1.28E-93	0.19203545	0.919	0.893	3.13E-89
Staphylococcus aureus (taxid 1280)	7.31E-27	0.188825583	0.958	0.947	1.79E-22
S100A6	2.71E-122	0.187722101	0.683	0.542	6.64E-118
HSPH1	1.37E-94	0.187605697	0.269	0.188	3.37E-90
CTSH	1.06E-85	0.18719612	0.181	0.1	2.59E-81
ZEB2	3.62E-37	0.18710089	0.331	0.29	8.86E-33
PTPRE	8.44E-89	0.186646962	0.209	0.167	2.07E-84
ARHGDIB	2.40E-67	0.186225768	0.757	0.678	5.88E-63
PDE4DIP	4.88E-71	0.185772382	0.242	0.198	1.20E-66
FFAR2	1.25E-150	0.184081156	0.127	0.042	3.05E-146
LST1	1.14E-137	0.182792466	0.135	0.053	2.79E-133
H3F3B	1.02E-67	0.181458584	0.973	0.959	2.49E-63
PTPRJ	6.15E-54	0.18094317	0.276	0.235	1.51E-49
PLAUR	1.37E-126	0.180473368	0.124	0.045	3.35E-122
NME2	4.51E-58	0.180273653	0.642	0.55	1.10E-53
RAC1	1.36E-124	0.179236268	0.461	0.444	3.33E-120
S100A4	3.53E-47	0.178489591	0.285	0.222	8.64E-43
KMO	2.59E-101	0.178076851	0.152	0.075	6.35E-97
HLA-DRB5	7.20E-56	0.177362061	0.228	0.152	1.76E-51
ATP6V0B	1.81E-101	0.177179004	0.341	0.294	4.44E-97
PGD	8.35E-80	0.174973623	0.233	0.157	2.05E-75
ITPR2	5.02E-92	0.17429341	0.256	0.222	1.23E-87
H1FX	7.91E-52	0.174214812	0.32	0.251	1.94E-47
ANPEP	4.15E-175	0.172587468	0.149	0.056	1.02E-170
TMEM176A	4.60E-182	0.171014103	0.093	0.017	1.13E-177
EMILIN2	7.81E-105	0.170623402	0.15	0.069	1.91E-100
HSPE1	5.30E-47	0.169941481	0.441	0.414	1.30E-42
FKBP4	5.60E-74	0.169194491	0.262	0.183	1.37E-69
CD14	1.42E-114	0.168605772	0.074	0.018	3.49E-110
FCGRT	4.73E-112	0.168597902	0.134	0.058	1.16E-107
C3	2.67E-148	0.16838198	0.101	0.027	6.53E-144
GRN	8.98E-72	0.167816974	0.267	0.222	2.20E-67
SERP1	4.89E-81	0.166902612	0.603	0.551	1.20E-76
MT1E	1.55E-66	0.166095367	0.091	0.042	3.79E-62
HSPD1	4.83E-38	0.16470895	0.413	0.376	1.18E-33
WTAP	4.31E-64	0.164097565	0.401	0.364	1.06E-59
TNIK	3.98E-76	0.16216058	0.293	0.262	9.75E-72
IL7R	1.18E-65	0.156407895	0.622	0.519	2.90E-61
ATP6V1F	2.50E-98	0.156191727	0.402	0.389	6.12E-94
HSPA1B	1.08E-62	0.155283484	0.175	0.122	2.65E-58
CLEC4E	1.30E-139	0.155262216	0.102	0.028	3.17E-135
CREG1	4.14E-90	0.155216756	0.151	0.079	1.01E-85
P2RY6	1.56E-126	0.155118925	0.12	0.042	3.81E-122
CD44	4.39E-44	0.154661706	0.687	0.611	1.08E-39
ANXA4	2.23E-81	0.153560748	0.176	0.103	5.47E-77
MYOF	1.14E-114	0.152526955	0.117	0.044	2.80E-110
SERPINB2	1.72E-55	0.152218353	0.04	0.011	4.21E-51
HLA-DPB1	8.80E-29	0.152168727	0.277	0.236	2.16E-24
DNAJA1	1.66E-45	0.15198873	0.717	0.659	4.06E-41
EMP3	2.29E-53	0.151204678	0.591	0.5	5.62E-49
FGFBP2	7.26E-37	0.150344077	0.106	0.087	1.78E-32
ITGB2	6.06E-51	0.150151894	0.267	0.222	1.48E-46
HSP90B1	7.03E-40	0.149762267	0.629	0.56	1.72E-35
IGLV1-40	4.90E-07	0.148870551	0.017	0.01	0.012009092
UBE2E2	3.96E-47	0.148837091	0.191	0.131	9.71E-43
FMN1	7.92E-94	0.147683379	0.126	0.056	1.94E-89
SLC7A11	8.11E-122	0.146912287	0.091	0.027	1.99E-117
S100A10	1.43E-48	0.146601651	0.457	0.418	3.51E-44
YBX1	1.50E-41	0.14603811	0.81	0.778	3.67E-37
IGLV3-1	2.59E-23	0.14564053	0.017	0.007	6.35E-19
NLN	7.07E-83	0.145249414	0.128	0.063	1.73E-78
SNX10	2.80E-53	0.144716101	0.177	0.115	6.87E-49
RNF144B	8.19E-65	0.144603604	0.152	0.085	2.01E-60
CCL24	3.56E-32	0.14404396	0.026	0.008	8.72E-28
NPL	2.84E-135	0.143833112	0.104	0.033	6.94E-131
UBB	3.74E-50	0.143695446	0.735	0.657	9.17E-46
IGKV1-5	1.81E-08	0.143545586	0.018	0.011	0.000444028
FLNA	1.28E-39	0.143196743	0.301	0.24	3.13E-35
AHNAK	1.39E-33	0.143065288	0.323	0.275	3.40E-29
NR1H3	8.66E-100	0.142192039	0.098	0.039	2.12E-95
RDX	3.16E-51	0.140204069	0.13	0.089	7.74E-47
ISG15	2.01E-39	0.139618276	0.994	0.989	4.93E-35
PDXK	2.21E-73	0.138973425	0.203	0.142	5.42E-69
TMBIM6	4.15E-49	0.138635517	0.703	0.658	1.02E-44
PRKCB	1.41E-45	0.138505211	0.315	0.259	3.47E-41
ACTR3	8.02E-62	0.13797781	0.602	0.586	1.97E-57
SLC43A2	1.44E-93	0.137611701	0.122	0.052	3.53E-89
DHRSX	5.92E-72	0.137279497	0.182	0.121	1.45E-67
C1QC	3.27E-61	0.136982751	0.032	0.006	8.01E-57
LHFPL2	1.98E-105	0.136792678	0.1	0.035	4.84E-101
ABR	2.41E-63	0.135659946	0.166	0.111	5.90E-59
ATP6V0E1	1.73E-97	0.134439323	0.556	0.541	4.25E-93
ARHGAP10	1.03E-102	0.134331682	0.11	0.042	2.53E-98
IGLV1-51	3.05E-07	0.134329227	0.011	0.005	0.007475642
ABCC1	1.80E-74	0.133878124	0.226	0.183	4.41E-70
PLIN2	8.23E-80	0.133794268	0.167	0.113	2.02E-75
HMGN2	5.31E-65	0.133399808	0.448	0.41	1.30E-60
SRC	4.00E-106	0.133386975	0.117	0.046	9.80E-102
RNF19B	1.99E-47	0.133245581	0.17	0.11	4.88E-43
MIR3142HG	4.52E-95	0.130464557	0.096	0.035	1.11E-90
LRMDA	5.35E-95	0.130059565	0.082	0.027	1.31E-90
SYK	2.02E-68	0.129810921	0.145	0.08	4.94E-64
CCR1	6.64E-63	0.128587088	0.145	0.081	1.63E-58
MT1X	3.74E-39	0.127978628	0.152	0.147	9.17E-35
CALR	1.02E-46	0.126918389	0.687	0.603	2.49E-42
SEMA4A	3.18E-113	0.125627097	0.097	0.031	7.80E-109
FGL2	6.27E-48	0.125049224	0.129	0.079	1.54E-43
HNMT	1.11E-105	0.125012418	0.099	0.035	2.71E-101
CACYBP	9.95E-67	0.124847711	0.3	0.25	2.44E-62
ADAMDEC1	5.86E-115	0.12449761	0.08	0.021	1.43E-110
SLCO3A1	3.79E-60	0.124035358	0.154	0.094	9.27E-56
PTPN12	3.72E-48	0.12403497	0.159	0.109	9.10E-44
RSRP1	1.75E-64	0.123901812	0.478	0.454	4.28E-60
CXCL11	7.57E-62	0.12334333	0.12	0.065	1.85E-57
CD81	6.36E-96	0.123201174	0.482	0.487	1.56E-91
HIST1H2AC	3.64E-76	0.122848426	0.136	0.075	8.92E-72
RASSF4	1.69E-102	0.12281658	0.129	0.057	4.13E-98
ASAP1	4.76E-45	0.122302429	0.194	0.155	1.17E-40
MMP14	1.90E-101	0.122152806	0.102	0.038	4.65E-97
HES4	1.63E-66	0.122004092	0.078	0.031	3.99E-62
RNF130	1.19E-55	0.121901666	0.167	0.111	2.90E-51
ZFP36L1	5.62E-45	0.121840004	0.64	0.557	1.38E-40
SLC7A7	1.49E-101	0.121793591	0.114	0.045	3.66E-97
H1F0	5.40E-70	0.121711996	0.084	0.034	1.32E-65
IL18BP	1.82E-87	0.121117825	0.083	0.034	4.45E-83
ARHGEF10L	1.81E-109	0.12110718	0.094	0.03	4.43E-105
MAML2	4.40E-29	0.120970163	0.569	0.564	1.08E-24
LGALS2	3.34E-144	0.120752208	0.065	0.01	8.18E-140
FUCA1	6.58E-72	0.119482651	0.091	0.045	1.61E-67
ALDOA	7.83E-72	0.118675464	0.555	0.55	1.92E-67
GAPT	8.70E-97	0.118345056	0.077	0.023	2.13E-92
HNRNPA2B1	1.72E-32	0.117265017	0.839	0.801	4.21E-28
MT1G	2.63E-53	0.117264297	0.029	0.006	6.44E-49
NIBAN3	1.45E-32	0.117242432	0.075	0.047	3.54E-28
NUPR1	4.04E-87	0.116451605	0.04	0.006	9.90E-83
RTN1	5.22E-97	0.115178346	0.066	0.017	1.28E-92
IL6	2.76E-52	0.114775351	0.118	0.066	6.77E-48
AP1S2	6.93E-69	0.114479354	0.18	0.133	1.70E-64
EBI3	2.75E-24	0.11435372	0.121	0.084	6.75E-20
HLA-DMA	5.19E-47	0.114133058	0.133	0.083	1.27E-42
TUBA1B	1.01E-26	0.11401796	0.464	0.414	2.48E-22
SLC1A3	3.48E-94	0.113837599	0.063	0.016	8.53E-90
C1QB	6.91E-38	0.112540853	0.028	0.008	1.69E-33
RPS27L	1.59E-45	0.112406899	0.328	0.292	3.90E-41
CRIM1	7.07E-49	0.112119493	0.082	0.044	1.73E-44
MRC1	1.47E-131	0.111912536	0.048	0.005	3.59E-127
MIR3945HG	3.07E-91	0.111251244	0.106	0.047	7.52E-87
MT-ND4	4.73E-24	0.111106709	0.939	0.929	1.16E-19
FCGR2A	1.06E-112	0.110341833	0.075	0.019	2.59E-108
FERMT3	6.11E-67	0.110100676	0.248	0.224	1.50E-62
SLAMF8	3.40E-126	0.109570929	0.071	0.016	8.34E-122
SSB	2.05E-51	0.109496952	0.424	0.405	5.02E-47
CYSTM1	1.26E-59	0.108867642	0.138	0.082	3.09E-55
NEURL3	2.85E-78	0.1088534	0.086	0.033	6.98E-74
TUBA1C	3.56E-32	0.108105149	0.227	0.183	8.71E-28
SLC15A3	3.43E-62	0.107732374	0.115	0.058	8.39E-58
SNX3	1.32E-66	0.106212696	0.41	0.382	3.24E-62
HNRNPC	1.25E-38	0.106079156	0.57	0.545	3.07E-34
RAB13	6.46E-85	0.105394446	0.09	0.034	1.58E-80
LAIR1	5.34E-63	0.105385002	0.13	0.069	1.31E-58
TXNRD1	2.20E-38	0.105342429	0.218	0.171	5.40E-34
TLR2	6.45E-70	0.105328904	0.085	0.035	1.58E-65
RCBTB2	1.05E-58	0.105138142	0.129	0.082	2.57E-54
MARCKSL1	5.00E-35	0.105135065	0.151	0.103	1.23E-30
BACH1	4.46E-21	0.104780367	0.285	0.25	1.09E-16
CLIC4	4.80E-55	0.104489819	0.133	0.075	1.17E-50
MYL6	1.13E-33	0.103051626	0.867	0.817	2.78E-29
ADORA2A	4.89E-61	0.10281771	0.112	0.057	1.20E-56
CYFIP1	8.69E-85	0.102779345	0.091	0.035	2.13E-80
HECA	9.17E-55	0.102347765	0.193	0.138	2.25E-50
FNDC3B	1.70E-24	0.10123557	0.251	0.235	4.17E-20
ATP2C1	2.01E-48	0.100921592	0.168	0.132	4.91E-44
TKT	1.78E-46	0.100285438	0.276	0.233	4.37E-42
SLC39A8	1.51E-29	0.100204927	0.135	0.091	3.69E-25
HINT1	1.26E-44	0.100189305	0.776	0.8	3.09E-40
SLC8A1	2.18E-70	0.099591248	0.096	0.045	5.34E-66
TCF7	4.11E-47	0.099210942	0.398	0.402	1.01E-42
PEA15	1.94E-37	0.098359792	0.178	0.122	4.74E-33
SLC2A6	3.20E-74	0.098347957	0.11	0.051	7.83E-70
ARPC5	4.32E-60	0.097752986	0.503	0.506	1.06E-55
C5AR1	9.93E-100	0.097451702	0.064	0.016	2.43E-95
PPIA	5.85E-16	0.097163482	0.908	0.901	1.43E-11
OSBPL1A	1.91E-77	0.096997593	0.083	0.032	4.68E-73
PSTPIP2	6.92E-29	0.096959992	0.122	0.09	1.70E-24
LILRB3	2.93E-79	0.096915291	0.099	0.041	7.18E-75
IGKV3D-20	4.05E-12	0.096276198	0.003	0	9.93E-08
TRAF3	4.48E-49	0.095795741	0.226	0.204	1.10E-44
KDM2B	1.70E-32	0.095779774	0.176	0.129	4.15E-28
RAN	2.01E-21	0.09572225	0.619	0.605	4.91E-17
ABHD12	1.21E-40	0.09556738	0.135	0.087	2.96E-36
DIP2B	1.64E-34	0.095396354	0.221	0.184	4.02E-30
UCP2	1.27E-24	0.094885661	0.326	0.276	3.12E-20
HERC5	1.83E-18	0.09484975	0.867	0.849	4.49E-14
EPHB2	5.65E-108	0.094481347	0.069	0.016	1.38E-103
Mycobacterium canettii (taxid 78331)	7.18E-188	0.094310028	0.298	0.185	1.76E-183
MPP1	1.91E-63	0.094132187	0.088	0.038	4.68E-59
SELENOW	1.17E-59	0.094070083	0.353	0.327	2.88E-55
RAB31	1.12E-42	0.093947157	0.146	0.092	2.75E-38
AMPD3	2.97E-70	0.09381768	0.087	0.037	7.28E-66
BLVRB	1.08E-65	0.093804159	0.114	0.064	2.63E-61
RAB10	7.41E-44	0.093743162	0.359	0.338	1.81E-39
RAB20	1.82E-80	0.093671196	0.08	0.028	4.45E-76
IFIT1	4.07E-13	0.093663543	0.91	0.887	9.96E-09
DIAPH2	7.03E-33	0.093534652	0.182	0.147	1.72E-28
CLTA	5.93E-69	0.09310422	0.374	0.359	1.45E-64
INHBA	1.71E-49	0.092529251	0.034	0.009	4.18E-45
AKR1A1	2.64E-47	0.092065375	0.296	0.263	6.46E-43
CHORDC1	5.62E-49	0.091859229	0.244	0.217	1.38E-44
ASAH1	9.66E-46	0.091824006	0.156	0.116	2.36E-41
PELI1	2.02E-45	0.091640694	0.175	0.156	4.95E-41
CNPY3	3.52E-44	0.091140635	0.236	0.19	8.62E-40
PLD4	3.28E-24	0.09067928	0.053	0.029	8.02E-20
H2AFY	1.77E-67	0.09041615	0.277	0.266	4.33E-63
RHOG	6.76E-35	0.09040645	0.395	0.369	1.66E-30
DICER1	2.04E-33	0.090328481	0.185	0.153	5.00E-29
CSF1R	8.14E-96	0.090013356	0.059	0.014	1.99E-91
CMKLR1	1.20E-78	0.089974953	0.077	0.027	2.95E-74
P2RX4	1.83E-30	0.08929135	0.141	0.098	4.49E-26
STEAP1B	2.11E-39	0.088770132	0.127	0.079	5.17E-35
ZC3H12C	1.41E-75	0.088601376	0.074	0.026	3.46E-71
BCAP31	1.31E-53	0.088500839	0.4	0.378	3.21E-49
AC013652.1	1.02E-44	0.088478234	0.072	0.034	2.49E-40
DUSP6	3.52E-90	0.088377318	0.061	0.016	8.62E-86
CHI3L1	1.42E-44	0.087335345	0.03	0.008	3.48E-40
PLEKHO2	3.46E-44	0.087255026	0.129	0.084	8.48E-40
TNF	3.99E-27	0.087197411	0.183	0.136	9.77E-23
TPP1	5.30E-41	0.086757337	0.173	0.128	1.30E-36
TGFBI	3.48E-93	0.086508983	0.057	0.013	8.53E-89
SERPING1	6.21E-69	0.085872409	0.096	0.044	1.52E-64
AKT1S1	7.02E-64	0.085682535	0.092	0.046	1.72E-59
CCDC88A	6.88E-54	0.085426267	0.105	0.055	1.69E-49
SGTB	1.11E-36	0.085399335	0.186	0.162	2.71E-32
MSC-AS1	5.35E-52	0.085231088	0.077	0.035	1.31E-47
FAM49A	9.79E-36	0.085218555	0.154	0.103	2.40E-31
LMNA	4.28E-37	0.084552413	0.099	0.058	1.05E-32
GPNMB	2.33E-90	0.084468574	0.049	0.009	5.70E-86
UBE2S	1.79E-37	0.084306606	0.257	0.233	4.39E-33
CSF2RA	1.87E-78	0.083990887	0.08	0.031	4.58E-74
CCT3	7.13E-43	0.083955872	0.362	0.359	1.75E-38
TIMP2	3.77E-81	0.083647857	0.071	0.024	9.23E-77
CD300E	1.45E-40	0.083491467	0.062	0.028	3.55E-36
SCARB2	1.13E-34	0.082709944	0.214	0.188	2.77E-30
ZFP36L2	4.42E-11	0.082327249	0.634	0.597	1.08E-06
MFSD1	1.25E-46	0.082296972	0.143	0.104	3.06E-42
AC119396.1	1.91E-33	0.082218119	0.156	0.118	4.68E-29
PLD1	4.77E-44	0.082208275	0.07	0.033	1.17E-39
IGKV1-16	0.012372769	0.082175602	0.003	0.002	1
FCER2	2.21E-23	0.082111649	0.052	0.03	5.41E-19
ITGB8	5.08E-23	0.081664867	0.057	0.032	1.24E-18
PDE7A	1.11E-18	0.081645699	0.331	0.306	2.73E-14
SGPP2	1.05E-59	0.081409348	0.061	0.023	2.58E-55
MRAS	1.98E-89	0.080996901	0.073	0.023	4.85E-85
ACP2	1.66E-33	0.080924163	0.121	0.084	4.06E-29
PLSCR1	4.98E-14	0.080814397	0.837	0.814	1.22E-09
ATXN7L1	2.81E-32	0.080576649	0.137	0.109	6.89E-28
PLD3	2.50E-35	0.079508617	0.187	0.161	6.13E-31
EIF4A2	2.36E-63	0.079250207	0.51	0.526	5.79E-59
ZSWIM6	7.80E-30	0.078931979	0.147	0.114	1.91E-25
LINC00861	6.59E-32	0.078768352	0.577	0.598	1.61E-27
CPM	2.65E-54	0.07851465	0.087	0.044	6.48E-50
ATP6V1B2	2.46E-40	0.07850002	0.187	0.167	6.01E-36
NCOR2	4.09E-29	0.078478608	0.157	0.121	1.00E-24
CDK14	9.78E-47	0.078288675	0.079	0.038	2.40E-42
SAMD4A	1.43E-26	0.078261688	0.088	0.06	3.50E-22
HMGN1	9.62E-55	0.077809056	0.435	0.438	2.36E-50
ST13	6.30E-54	0.077796434	0.419	0.418	1.54E-49
CLEC7A	9.64E-70	0.077675644	0.061	0.02	2.36E-65
XPO1	1.71E-26	0.077662409	0.218	0.178	4.18E-22
ORAI1	7.95E-25	0.077241211	0.266	0.232	1.95E-20
GK	4.00E-49	0.077186085	0.13	0.077	9.80E-45
GNG5	8.35E-15	0.076745855	0.709	0.689	2.05E-10
PLEK	1.86E-12	0.076648394	0.342	0.308	4.54E-08
GPD2	4.82E-30	0.076581631	0.122	0.089	1.18E-25
NADK	2.03E-32	0.076270348	0.202	0.176	4.97E-28
C1ORF122	3.93E-28	0.076266566	0.18	0.155	9.64E-24
SASH1	1.40E-42	0.076147905	0.057	0.025	3.43E-38
LSS	3.00E-48	0.075810959	0.095	0.049	7.34E-44
SNN	9.71E-35	0.075541992	0.115	0.074	2.38E-30
NFE2L2	1.87E-32	0.07549852	0.333	0.32	4.58E-28
MT1M	8.65E-41	0.075457626	0.029	0.008	2.12E-36
SLC9A9	5.34E-30	0.075457372	0.136	0.111	1.31E-25
NECTIN2	2.83E-62	0.075156528	0.092	0.044	6.92E-58
RNF13	6.55E-42	0.075133524	0.233	0.218	1.60E-37
ACP5	2.24E-30	0.07512342	0.091	0.075	5.48E-26
HACD4	1.35E-30	0.074658429	0.174	0.136	3.31E-26
TMEM123	2.04E-13	0.074640454	0.795	0.763	4.99E-09
PDGFRL	6.69E-71	0.074465245	0.065	0.022	1.64E-66
CFP	4.83E-62	0.074392871	0.067	0.026	1.18E-57
SLCO2B1	3.61E-89	0.074109306	0.041	0.006	8.83E-85
MITF	1.12E-84	0.074017431	0.047	0.009	2.74E-80
SLC31A2	1.36E-38	0.074002623	0.099	0.057	3.32E-34
PSMA7	1.26E-31	0.073959346	0.586	0.585	3.10E-27
ABCA1	2.77E-46	0.07336459	0.062	0.027	6.78E-42
SLC11A2	1.05E-30	0.07325171	0.116	0.08	2.57E-26
RAPGEF1	1.60E-52	0.072951204	0.263	0.264	3.91E-48
TMEM219	4.65E-45	0.072939504	0.303	0.283	1.14E-40
IGLV3-21	0.01979759	0.072897601	0.006	0.007	1
IFITM3	1.96E-60	0.072663258	0.727	0.635	4.79E-56
NCOA4	6.05E-63	0.072514526	0.305	0.306	1.48E-58
DLEU2	3.72E-14	0.072464782	0.27	0.245	9.11E-10
C3AR1	8.27E-34	0.07242374	0.121	0.09	2.03E-29
P2RX7	1.59E-17	0.072408182	0.106	0.082	3.90E-13
CXCL16	3.82E-50	0.072366831	0.076	0.035	9.36E-46
ABI1	7.24E-31	0.072357713	0.32	0.312	1.77E-26
ARHGAP24	7.17E-62	0.072132902	0.171	0.112	1.76E-57
SGK1	7.98E-44	0.071963881	0.06	0.026	1.95E-39
DENND1A	1.52E-25	0.071961151	0.176	0.15	3.71E-21
ARPC3	9.63E-15	0.071737573	0.808	0.806	2.36E-10
HSBP1	2.84E-49	0.071650681	0.258	0.241	6.95E-45
SRGN	4.39E-15	0.071124338	0.665	0.618	1.08E-10
ATP5F1E	3.93E-43	0.071049676	0.902	0.935	9.62E-39
ITGAX	1.65E-59	0.070819934	0.056	0.019	4.05E-55
IGF2R	6.71E-20	0.070770186	0.258	0.242	1.64E-15
ID3	1.62E-30	0.070454231	0.09	0.058	3.97E-26
LAMP1	5.31E-71	0.070452189	0.314	0.32	1.30E-66
IGHV3-30	0.031395994	0.07033586	0.015	0.011	1
HK2	1.19E-40	0.070191409	0.082	0.045	2.92E-36
TNFAIP8	9.48E-21	0.070017286	0.494	0.485	2.32E-16
SMAP2	3.99E-26	0.069431193	0.359	0.345	9.77E-22
C1QA	4.03E-33	0.069407062	0.017	0.003	9.87E-29
Mycolicibacterium vanbaalenii (taxid 110539)	2.41E-09	0.069098279	0.192	0.171	5.91E-05
RHOU	3.74E-39	0.067838305	0.061	0.033	9.15E-35
CH25H	2.34E-51	0.067396923	0.039	0.011	5.74E-47
MKNK2	2.35E-10	0.067273433	0.23	0.2	5.75E-06
GSN	1.56E-21	0.067240986	0.132	0.105	3.82E-17
IGLV4-69	9.79E-21	0.067164241	0.008	0.001	2.40E-16
ARL8B	2.24E-27	0.067015618	0.268	0.252	5.48E-23
CD80	3.69E-29	0.067011532	0.094	0.057	9.03E-25
CTSC	8.60E-09	0.066915444	0.341	0.33	0.000210712
SNX2	4.69E-29	0.066784087	0.264	0.242	1.15E-24
IGLV3-19	5.06E-24	0.065982462	0.011	0.003	1.24E-19
AHSA1	2.79E-36	0.065930282	0.242	0.223	6.83E-32
BANF1	3.97E-41	0.065537578	0.381	0.384	9.71E-37
CDKN1A	8.86E-29	0.065066457	0.11	0.071	2.17E-24
MT1F	4.52E-21	0.064859804	0.068	0.056	1.11E-16
CHMP5	2.22E-26	0.064817999	0.469	0.461	5.44E-22
IDO2	2.70E-49	0.064816464	0.047	0.016	6.62E-45
ZNRF2	6.45E-51	0.064802432	0.324	0.343	1.58E-46
SLC43A3	1.99E-43	0.064597418	0.147	0.097	4.86E-39
TRPM2	3.71E-67	0.06447104	0.053	0.015	9.09E-63
ESYT2	1.13E-21	0.06444095	0.262	0.255	2.76E-17
AC083855.2	9.37E-88	0.06425138	0.047	0.009	2.29E-83
ADIPOR1	9.00E-40	0.064030977	0.224	0.214	2.20E-35
ARPC2	1.28E-09	0.064007035	0.798	0.774	3.13E-05
LRP1	2.87E-58	0.063697162	0.055	0.019	7.02E-54
DGKH	6.58E-23	0.063685955	0.092	0.067	1.61E-18
YWHAB	1.33E-10	0.063634521	0.771	0.741	3.25E-06
ATF3	1.85E-13	0.063563407	0.119	0.093	4.53E-09
SRGAP2	1.07E-12	0.063324204	0.141	0.118	2.62E-08
WDFY3	6.82E-58	0.063318691	0.055	0.019	1.67E-53
LTA	1.27E-19	0.063016828	0.177	0.203	3.11E-15
HEBP1	6.26E-41	0.06292429	0.084	0.049	1.53E-36
TTLL4	2.82E-34	0.062904449	0.053	0.03	6.90E-30
RAB39A	4.44E-68	0.062842079	0.056	0.017	1.09E-63
UBE2D1	9.31E-26	0.062687246	0.188	0.159	2.28E-21
CXCL3	3.69E-23	0.0626046	0.039	0.019	9.03E-19
CX3CR1	2.14E-21	0.061882671	0.071	0.055	5.25E-17
DPYSL2	5.55E-55	0.061871072	0.058	0.022	1.36E-50
JAKMIP2	4.97E-17	0.061765655	0.09	0.069	1.22E-12
TNFRSF4	5.38E-23	0.061712446	0.054	0.031	1.32E-18
TMEM51	8.48E-85	0.061694484	0.044	0.008	2.08E-80
ABRACL	2.82E-31	0.061205475	0.399	0.393	6.90E-27
SPHK1	1.91E-35	0.061046667	0.078	0.042	4.67E-31
TET2	9.16E-18	0.060925593	0.151	0.125	2.24E-13
DNAJB6	2.25E-30	0.060750221	0.394	0.392	5.51E-26
SYNGR2	3.88E-10	0.060741152	0.376	0.367	9.50E-06
FAM20C	5.22E-56	0.060715932	0.057	0.021	1.28E-51
MTF1	3.23E-21	0.060712414	0.135	0.107	7.91E-17
ARHGEF11	5.66E-46	0.06055171	0.062	0.027	1.39E-41
PEAK1	3.46E-17	0.060524248	0.128	0.101	8.47E-13
AGTRAP	3.18E-20	0.060508367	0.138	0.109	7.78E-16
CIITA	2.50E-29	0.060421516	0.087	0.052	6.13E-25
ENG	9.97E-28	0.060177651	0.083	0.051	2.44E-23
ARL15	3.92E-23	0.059981043	0.162	0.147	9.61E-19
Streptomyces sp. SCSIO 64649 (taxid 2878388)	5.17E-10	0.059973398	0.174	0.152	1.27E-05
UBASH3B	3.80E-26	0.059968316	0.097	0.064	9.30E-22
MCRIP2	2.51E-36	0.059966816	0.097	0.063	6.15E-32
PID1	2.03E-27	0.059935063	0.043	0.02	4.97E-23
SIGLEC9	8.02E-59	0.059792815	0.049	0.015	1.96E-54
BTG2	3.03E-13	0.059712228	0.274	0.249	7.43E-09
NT5C2	3.64E-29	0.059572381	0.21	0.198	8.90E-25
SLC30A1	7.53E-44	0.059417563	0.059	0.026	1.84E-39
HESX1	4.29E-46	0.059364194	0.061	0.025	1.05E-41
G3BP1	8.66E-21	0.059333246	0.369	0.361	2.12E-16
JUP	4.08E-49	0.059200968	0.066	0.029	9.99E-45
ACOT9	8.52E-14	0.059191537	0.166	0.134	2.09E-09
FGD2	2.25E-23	0.058706114	0.108	0.072	5.51E-19
ST8SIA4	8.25E-11	0.058649702	0.159	0.137	2.02E-06
IGHV3-23	4.32E-14	0.058448692	0.018	0.008	1.06E-09
RCOR1	1.55E-22	0.058172333	0.117	0.089	3.79E-18
IL12B	1.12E-29	0.05815978	0.027	0.009	2.75E-25
ZNF385A	9.49E-59	0.057939454	0.05	0.016	2.32E-54
ZNF804A	1.63E-39	0.057910333	0.048	0.019	3.99E-35
NRP2	5.91E-41	0.057851052	0.065	0.031	1.45E-36
MXD1	5.92E-12	0.057815332	0.111	0.099	1.45E-07
NFXL1	3.32E-26	0.057694702	0.071	0.051	8.13E-22
SMCO4	1.63E-38	0.057571033	0.068	0.034	3.99E-34
ODC1	8.38E-15	0.057272694	0.161	0.127	2.05E-10
BEX3	1.63E-31	0.057205571	0.075	0.045	4.00E-27
IGLV7-46	9.08E-24	0.057137122	0.008	0.001	2.22E-19
CD163	4.17E-46	0.057123426	0.057	0.024	1.02E-41
ZMIZ1	2.89E-28	0.056976553	0.081	0.049	7.09E-24
CALM3	1.68E-34	0.056796756	0.332	0.327	4.12E-30
PCBD1	2.18E-24	0.056749006	0.113	0.081	5.33E-20
GSAP	1.57E-16	0.056677778	0.151	0.132	3.83E-12
EHBP1L1	1.46E-20	0.056555308	0.126	0.098	3.57E-16
APLP2	1.19E-18	0.056437007	0.144	0.117	2.91E-14
TLN1	6.32E-34	0.056361192	0.38	0.388	1.55E-29
IKBKE	7.68E-20	0.056220218	0.138	0.106	1.88E-15
NCF4	1.65E-13	0.05617503	0.118	0.092	4.04E-09
GNAQ	7.02E-17	0.055957235	0.125	0.097	1.72E-12
SQOR	4.38E-43	0.055927112	0.338	0.343	1.07E-38
BST2	1.53E-07	0.055697117	0.882	0.868	0.003742206
SBF2	2.63E-22	0.055484136	0.166	0.15	6.44E-18
MB21D2	2.47E-25	0.055433491	0.073	0.043	6.05E-21
TLR4	4.27E-47	0.055295554	0.052	0.02	1.05E-42
GSR	1.31E-24	0.055261265	0.126	0.104	3.22E-20
TMEM150B	1.09E-72	0.055185602	0.043	0.01	2.67E-68
TBC1D9	3.16E-45	0.055147934	0.042	0.015	7.73E-41
BEST1	7.37E-13	0.055055883	0.11	0.083	1.81E-08
XAF1	4.11E-07	0.055045418	0.844	0.831	0.010053617
SLC25A24	8.02E-17	0.055035665	0.132	0.102	1.96E-12
IGLV3-16	1.27E-27	0.055023091	0.008	0	3.12E-23
TRBV19	0.002928558	0.054911009	0.045	0.037	1
CCRL2	2.54E-36	0.054898618	0.056	0.026	6.22E-32
IMMP2L	1.64E-21	0.0545801	0.234	0.226	4.02E-17
PRSS23	4.28E-21	0.054286452	0.05	0.029	1.05E-16
PLEKHM3	3.94E-28	0.054054767	0.065	0.042	9.66E-24
MANBA	6.09E-20	0.053972848	0.11	0.08	1.49E-15
RNH1	4.31E-29	0.053929113	0.349	0.343	1.06E-24
MGAT1	5.23E-24	0.0539038	0.28	0.271	1.28E-19
VASP	2.59E-11	0.053668057	0.227	0.202	6.34E-07
PIM3	5.98E-11	0.053387811	0.243	0.212	1.47E-06
MMP7	0.008717121	0.053208589	0.004	0.002	1
IL13RA1	6.21E-60	0.053161712	0.042	0.011	1.52E-55
GRINA	8.58E-10	0.053101687	0.274	0.251	2.10E-05
SPG21	7.37E-32	0.052921658	0.223	0.206	1.80E-27
CD82	3.32E-09	0.052866979	0.128	0.106	8.13E-05
STAB1	1.77E-44	0.05276291	0.045	0.016	4.34E-40
GZMH	3.37E-18	0.052740903	0.128	0.14	8.25E-14
PRKCD	3.64E-17	0.052709159	0.139	0.111	8.90E-13
TRIO	3.70E-24	0.052641648	0.082	0.053	9.06E-20
HS3ST1	1.63E-47	0.052341388	0.037	0.011	3.99E-43
LIMS1	8.95E-10	0.052102476	0.238	0.218	2.19E-05
SLC3A2	1.91E-09	0.052038462	0.346	0.321	4.67E-05
AGAP3	3.46E-46	0.051837499	0.053	0.021	8.47E-42
LINC00926	1.02E-22	0.051833116	0.087	0.055	2.49E-18
MICU1	7.95E-17	0.051720093	0.141	0.117	1.95E-12
BID	1.43E-13	0.051713644	0.198	0.176	3.50E-09
C1ORF162	1.40E-20	0.051653165	0.093	0.066	3.43E-16
COMT	8.27E-30	0.051652845	0.2	0.182	2.03E-25
AC093583.1	6.30E-64	0.051588924	0.043	0.011	1.54E-59
GNAS	1.48E-06	0.051557615	0.768	0.753	0.036132313
FDFT1	1.21E-27	0.051545678	0.305	0.305	2.97E-23
SRXN1	1.17E-35	0.051461192	0.051	0.023	2.86E-31
AL627171.2	4.64E-06	0.051458237	0.224	0.233	0.113565359
LINC00937	2.65E-57	0.05138022	0.039	0.01	6.50E-53
AGRN	3.20E-31	0.051369044	0.066	0.036	7.84E-27
OLIG1	8.28E-69	0.050857621	0.034	0.006	2.03E-64
GRK3	9.04E-21	0.050784932	0.091	0.06	2.21E-16
GMPR	1.12E-13	0.050667657	0.125	0.1	2.73E-09
SHTN1	3.79E-48	0.050563025	0.047	0.016	9.28E-44
WDFY4	3.26E-23	0.050442116	0.074	0.045	7.99E-19
GNAI2	1.21E-56	0.050114597	0.515	0.545	2.97E-52
PTGIR	9.88E-23	0.049928557	0.074	0.045	2.42E-18
TRAPPC5	3.75E-29	0.04987099	0.316	0.308	9.19E-25
C7ORF50	1.75E-19	0.049695397	0.11	0.082	4.29E-15
IGLV1-47	3.09E-55	0.049369631	0.032	0.008	7.57E-51
ARHGAP31	2.50E-18	0.049316425	0.085	0.06	6.13E-14
CXCL2	8.43E-26	0.049229855	0.046	0.024	2.06E-21
QKI	3.02E-43	0.049168367	0.387	0.409	7.39E-39
UBE2Q1	1.19E-18	0.048951671	0.131	0.103	2.91E-14
TPM4	7.07E-08	0.048682845	0.225	0.206	0.001731592
SKP1	8.82E-31	0.048581791	0.641	0.663	2.16E-26
SAMSN1	2.58E-15	0.048555926	0.295	0.291	6.31E-11
CD36	2.13E-41	0.048474083	0.045	0.017	5.21E-37
OLR1	1.42E-55	0.048473655	0.028	0.005	3.48E-51
CALHM6	1.52E-15	0.048410568	0.113	0.083	3.73E-11
TPD52L2	7.84E-17	0.048327444	0.137	0.111	1.92E-12
CSF2RB	1.21E-33	0.04830251	0.065	0.033	2.97E-29
PLXND1	2.57E-22	0.048278915	0.074	0.048	6.30E-18
EEF1B2	3.21E-09	0.048155005	0.845	0.865	7.87E-05
IGLV3-9	0.024800129	0.048064598	0.006	0.005	1
CMTM6	5.58E-08	0.047886204	0.311	0.293	0.001367384
ATXN1	4.52E-25	0.047842752	0.228	0.231	1.11E-20
LDHB	1.54E-08	0.047705747	0.621	0.632	0.000376615
IL27	1.86E-29	0.047503312	0.055	0.028	4.56E-25
LILRA5	9.72E-83	0.047473181	0.089	0.044	2.38E-78
PAK1	3.54E-27	0.047433358	0.062	0.035	8.67E-23
DDX17	1.88E-32	0.047286633	0.463	0.478	4.61E-28
MFSD12	3.63E-14	0.047181358	0.119	0.093	8.88E-10
CCR5AS	6.70E-53	0.047164064	0.04	0.012	1.64E-48
SGMS1	1.55E-12	0.046959615	0.131	0.107	3.81E-08
PHLDA1	5.61E-32	0.046735495	0.047	0.021	1.37E-27
BMT2	1.18E-16	0.046475747	0.135	0.117	2.88E-12
IGLV2-11	0.074171401	0.04644725	0.009	0.011	1
IMPDH1	5.07E-23	0.046367083	0.084	0.055	1.24E-18
GM2A	4.81E-26	0.046354575	0.053	0.028	1.18E-21
TIFAB	1.01E-43	0.04624437	0.032	0.009	2.46E-39
GSTO1	1.67E-14	0.046219088	0.22	0.204	4.08E-10
SLC23A2	1.06E-23	0.046198147	0.114	0.105	2.59E-19
CUTA	9.75E-40	0.046177932	0.302	0.307	2.39E-35
FAM168A	1.97E-15	0.046132547	0.09	0.073	4.82E-11
PLXNC1	3.24E-16	0.046088876	0.091	0.069	7.93E-12
DCXR	4.89E-20	0.046049354	0.246	0.234	1.20E-15
PIR	5.14E-58	0.045898552	0.036	0.008	1.26E-53
GNB1	4.06E-31	0.045767821	0.415	0.425	9.93E-27
LNCAROD	1.26E-27	0.045743993	0.035	0.014	3.08E-23
DOK3	8.21E-45	0.045653145	0.042	0.014	2.01E-40
HS3ST3B1	9.72E-21	0.045545162	0.071	0.044	2.38E-16
STIP1	2.46E-23	0.045521701	0.256	0.254	6.01E-19
NUMB	6.65E-16	0.045510103	0.168	0.154	1.63E-11
FNIP2	1.69E-19	0.045346282	0.072	0.046	4.15E-15
EEPD1	1.81E-46	0.045297613	0.033	0.009	4.43E-42
Streptomyces lunaelactis (taxid 1535768)	9.23E-08	0.045220146	0.216	0.2	0.002260871
SPRED1	1.47E-48	0.045088381	0.03	0.007	3.61E-44
RENBP	1.01E-30	0.044949673	0.054	0.027	2.48E-26
SLC25A13	3.23E-14	0.044935054	0.101	0.076	7.92E-10
IGKV3-11	0.312374892	0.04483308	0.012	0.01	1
GRAMD1A	1.20E-17	0.044748105	0.181	0.171	2.94E-13
FCGR2B	1.92E-37	0.044683059	0.035	0.012	4.70E-33
ZNF706	3.23E-23	0.044613782	0.324	0.32	7.90E-19
STMN1	2.81E-13	0.044601795	0.115	0.092	6.89E-09
NHSL1	8.40E-67	0.044588176	0.031	0.005	2.06E-62
SUSD6	6.68E-28	0.044547701	0.159	0.152	1.64E-23
ACADVL	1.60E-11	0.044453594	0.247	0.229	3.91E-07
MIF	2.36E-10	0.044402517	0.77	0.782	5.77E-06
MMP19	3.80E-30	0.044293881	0.045	0.02	9.30E-26
BNIP3L	5.08E-15	0.044279491	0.18	0.16	1.24E-10
IL1A	1.19E-26	0.044227164	0.021	0.006	2.92E-22
LMO2	3.16E-17	0.044155259	0.076	0.05	7.75E-13
KIAA1958	4.01E-21	0.043983717	0.06	0.036	9.82E-17
SYT17	5.44E-30	0.043972099	0.048	0.022	1.33E-25
CALM2	9.75E-27	0.043861676	0.567	0.585	2.39E-22
HAMP	2.17E-39	0.04385523	0.026	0.006	5.31E-35
TLR8	3.41E-35	0.043766744	0.06	0.031	8.35E-31
ZFAND3	5.13E-25	0.043558877	0.298	0.302	1.26E-20
ALCAM	4.18E-21	0.04347458	0.122	0.088	1.02E-16
LILRA6	8.74E-31	0.043473914	0.055	0.027	2.14E-26
ASAP2	7.39E-57	0.043439117	0.033	0.007	1.81E-52
VAC14	8.07E-22	0.04343108	0.107	0.095	1.98E-17
PAX8	9.24E-43	0.043289932	0.035	0.012	2.26E-38
CD79A	2.10E-07	0.043222674	0.088	0.071	0.005135785
CPT1A	6.54E-13	0.043190336	0.111	0.086	1.60E-08
EVI5	1.13E-24	0.042894305	0.057	0.032	2.77E-20
GNS	1.34E-09	0.042880245	0.132	0.112	3.28E-05
CMIP	1.04E-08	0.042781842	0.144	0.128	0.000255555
DOCK5	5.81E-32	0.04270915	0.046	0.02	1.42E-27
ADM	4.31E-34	0.042597027	0.045	0.02	1.06E-29
CCR5	1.20E-12	0.042424316	0.094	0.07	2.93E-08
AHR	1.51E-08	0.04238336	0.132	0.117	0.000369649
TMBIM1	8.09E-18	0.042322474	0.134	0.114	1.98E-13
TRBV4-1	0.012489089	0.042306497	0.02	0.019	1
RAB32	1.40E-36	0.042245617	0.042	0.016	3.44E-32
FGR	6.02E-22	0.041881651	0.06	0.035	1.47E-17
NEK6	2.71E-23	0.041799656	0.048	0.026	6.64E-19
MAFG	4.12E-18	0.041717206	0.084	0.061	1.01E-13
IGLV3-25	3.19E-38	0.04171251	0.016	0.004	7.82E-34
PTTG1IP	1.06E-15	0.041711147	0.153	0.138	2.60E-11
IL1R2	1.71E-43	0.041705951	0.018	0.002	4.19E-39
LINC00877	2.15E-49	0.041657586	0.032	0.008	5.27E-45
ATP6V1G1	5.96E-44	0.041539782	0.556	0.583	1.46E-39
ZNF683	1.82E-05	0.041511637	0.067	0.055	0.446356961
FAM49B	7.17E-12	0.041336589	0.419	0.414	1.76E-07
M6PR	1.82E-26	0.041323801	0.304	0.3	4.47E-22
TPRG1	2.52E-12	0.041302281	0.118	0.117	6.17E-08
CCL13	1.08E-31	0.041223815	0.01	0.001	2.64E-27
1-Mar	6.62E-26	0.041184742	0.064	0.038	1.62E-21
BAX	3.13E-31	0.041131187	0.357	0.37	7.65E-27
GAPDH	7.43E-25	0.040922222	0.678	0.618	1.82E-20
AC022816.1	4.35E-41	0.040890705	0.029	0.008	1.07E-36
RRAS	4.31E-22	0.04085718	0.067	0.042	1.05E-17
TTYH3	4.96E-38	0.040809047	0.039	0.014	1.22E-33
STX7	6.42E-12	0.040640675	0.134	0.114	1.57E-07
ATP6V0A1	5.01E-33	0.040588005	0.046	0.02	1.23E-28
ABCC3	4.64E-49	0.040577036	0.03	0.007	1.14E-44
HSPA5	3.61E-06	0.040534345	0.484	0.481	0.088414745
CTBP2	1.33E-12	0.040486047	0.079	0.058	3.27E-08
SNX29	3.18E-17	0.040290084	0.105	0.087	7.80E-13
WNT5B	1.13E-19	0.040222539	0.026	0.012	2.76E-15
AC025048.4	5.26E-62	0.039953069	0.027	0.004	1.29E-57
RTN4	1.07E-09	0.039832772	0.234	0.217	2.63E-05
TOR1B	5.41E-13	0.039779838	0.105	0.084	1.33E-08
TCF7L2	1.44E-10	0.039772275	0.087	0.073	3.52E-06
MS4A14	1.15E-53	0.039661174	0.029	0.005	2.83E-49
IFI27	9.58E-09	0.039646684	0.083	0.065	0.0002346
GNA15	1.22E-22	0.039631359	0.053	0.029	2.98E-18
ERBIN	4.41E-22	0.039562943	0.184	0.181	1.08E-17
FMNL3	3.23E-10	0.039505289	0.113	0.092	7.90E-06
MBOAT7	3.08E-17	0.039467705	0.092	0.072	7.55E-13
EDN1	3.50E-19	0.039451934	0.028	0.013	8.56E-15
DHRS4	1.92E-15	0.039430915	0.099	0.077	4.71E-11
CUX1	2.71E-08	0.039365464	0.182	0.167	0.000664874
unclassified (taxid 0)	0.058045424	0.039206563	1	1	1
ATP6V1C1	4.17E-22	0.039183433	0.167	0.16	1.02E-17
OLIG2	1.36E-69	0.039063487	0.024	0.002	3.33E-65
RPL7A	2.99E-18	0.039060305	0.952	0.972	7.33E-14
NDUFA12	1.41E-32	0.038980206	0.298	0.301	3.45E-28
TTC7B	6.89E-29	0.03894735	0.039	0.017	1.69E-24
PLA2G4C	2.98E-48	0.038934923	0.029	0.006	7.30E-44
RGCC	3.26E-09	0.038853969	0.118	0.096	7.98E-05
SIDT2	4.36E-23	0.038825151	0.052	0.03	1.07E-18
CEP170	1.59E-15	0.038771741	0.091	0.073	3.89E-11
GCA	1.11E-11	0.038692726	0.151	0.133	2.72E-07
HIST1H4C	3.90E-49	0.038357351	0.408	0.441	9.54E-45
TNFSF9	3.85E-29	0.038078927	0.043	0.019	9.42E-25
QPCT	1.10E-30	0.037919367	0.035	0.014	2.70E-26
ARRB1	1.16E-21	0.03791047	0.05	0.028	2.84E-17
CBWD2	4.26E-23	0.037897312	0.246	0.247	1.04E-18
IER5	8.58E-07	0.037796974	0.143	0.124	0.02101192
STK38	3.43E-31	0.037796399	0.298	0.308	8.41E-27
GPR84	1.53E-36	0.037755291	0.031	0.009	3.75E-32
LRRC25	1.55E-37	0.037743085	0.039	0.015	3.80E-33
ADAM9	4.55E-23	0.037716278	0.049	0.026	1.12E-18
PCMT1	1.82E-21	0.037524557	0.202	0.191	4.46E-17
TET3	1.61E-11	0.037464416	0.093	0.073	3.94E-07
AK4	1.25E-27	0.037429483	0.03	0.012	3.05E-23
CGAS	3.92E-08	0.037293325	0.13	0.11	0.000960647
PCBP1	0.002199313	0.037233749	0.874	0.871	1
GNB4	8.44E-08	0.037215924	0.137	0.114	0.002066701
CORO1C	2.41E-22	0.03720447	0.049	0.027	5.89E-18
B4GALT1	2.24E-11	0.037051706	0.152	0.138	5.47E-07
IGLV10-54	0.003212528	0.036929506	0.002	0.003	1
IGHV4-34	0.084561547	0.036913479	0.007	0.005	1
TUBB4B	8.67E-07	0.036845023	0.258	0.246	0.021230346
UNC93B1	2.13E-15	0.036826352	0.295	0.29	5.21E-11
TRIM69	5.90E-29	0.036655691	0.249	0.249	1.45E-24
OAS1	0.013885455	0.036653332	0.883	0.874	1
CSK	3.29E-31	0.03661323	0.444	0.463	8.05E-27
HIST1H1C	1.04E-10	0.036506254	0.091	0.072	2.54E-06
SRGAP2B	1.07E-12	0.036502754	0.063	0.045	2.61E-08
TMEM106A	1.96E-12	0.036426773	0.099	0.079	4.80E-08
CCDC85B	3.77E-52	0.036386394	0.425	0.458	9.23E-48
MILR1	9.76E-32	0.036224081	0.038	0.015	2.39E-27
EMP1	4.84E-26	0.036191726	0.036	0.015	1.19E-21
CAMSAP2	1.57E-31	0.036114953	0.033	0.012	3.84E-27
CCL1	2.07E-11	0.036059131	0.006	0.001	5.06E-07
RHEX	8.79E-07	0.035921601	0.067	0.052	0.021538554
LPCAT2	5.58E-28	0.035881446	0.042	0.019	1.37E-23
SKAP2	4.55E-08	0.035817013	0.124	0.105	0.001113812
OGFRL1	1.79E-12	0.035629326	0.086	0.063	4.39E-08
TSC22D3	1.70E-09	0.035563593	0.102	0.085	4.17E-05
NOTCH2NLC	8.28E-14	0.035552056	0.126	0.112	2.03E-09
ZNF438	3.81E-10	0.035551992	0.083	0.066	9.32E-06
CDC42EP1	9.48E-44	0.035550493	0.03	0.007	2.32E-39
DMXL1	1.15E-23	0.035510196	0.15	0.149	2.81E-19
ASCL2	4.87E-14	0.035448108	0.069	0.047	1.19E-09
AC107029.1	4.21E-30	0.03540132	0.031	0.011	1.03E-25
TNIP1	2.94E-24	0.03539488	0.33	0.341	7.21E-20
IL10RB-DT	2.43E-43	0.035376117	0.033	0.009	5.96E-39
TRAF3IP3	1.18E-54	0.035304842	0.388	0.421	2.89E-50
ANP32B	8.13E-37	0.035291268	0.435	0.459	1.99E-32
BTK	6.74E-19	0.035124378	0.053	0.031	1.65E-14
KIAA0930	8.26E-16	0.035078903	0.058	0.037	2.02E-11
LINC02345	1.74E-44	0.035012218	0.02	0.003	4.27E-40
CLEC4A	7.44E-42	0.034993554	0.027	0.006	1.82E-37
ARHGAP22	6.63E-27	0.034807549	0.035	0.015	1.62E-22
IGLVI-70	4.27E-21	0.034776302	0.009	0.002	1.05E-16
HLA-DQA1	1.43E-67	0.034759392	0.196	0.133	3.51E-63
TRIM36	3.16E-39	0.0345917	0.03	0.009	7.74E-35
SNX8	2.00E-12	0.034566641	0.072	0.052	4.89E-08
TMBIM4	1.82E-26	0.034480524	0.38	0.388	4.45E-22
KLF3	4.67E-11	0.034433088	0.182	0.171	1.14E-06
MT1H	5.43E-23	0.0343862	0.005	0	1.33E-18
LAPTM5	0.00157841	0.034233561	0.627	0.606	1
NME1	1.38E-05	0.034225927	0.169	0.169	0.338690313
SLC16A6	4.14E-27	0.033956505	0.03	0.012	1.01E-22
JUNB	1.65E-06	0.033941671	0.425	0.417	0.040511766
MGST1	1.14E-31	0.033922543	0.028	0.009	2.80E-27
ANKRD1	3.79E-12	0.033844363	0.019	0.009	9.28E-08
IGLV3-27	0.003377281	0.033810158	0	0	1
CBR1	9.04E-13	0.033774043	0.168	0.161	2.21E-08
LUCAT1	5.59E-14	0.033494904	0.056	0.04	1.37E-09
TCL1A	6.95E-06	0.033441794	0.036	0.026	0.170293378
RTCB	7.07E-06	0.033414984	0.276	0.266	0.17306295
TBC1D5	2.63E-14	0.033412979	0.277	0.276	6.44E-10
FOS	6.68E-40	0.033314731	0.024	0.005	1.64E-35
HSD11B1	7.35E-11	0.033271791	0.02	0.012	1.80E-06
CCT5	1.01E-14	0.033266645	0.354	0.359	2.48E-10
LILRA2	3.19E-32	0.033021482	0.029	0.009	7.82E-28
MKNK1	1.01E-14	0.032993223	0.099	0.085	2.46E-10
NUP62	1.35E-19	0.032972071	0.166	0.157	3.29E-15
ADAP1	1.67E-19	0.032936808	0.045	0.025	4.10E-15
JOSD2	1.41E-10	0.032901761	0.13	0.114	3.46E-06
SIRPB1	1.14E-37	0.032864102	0.028	0.008	2.79E-33
PECAM1	3.75E-07	0.032854018	0.111	0.093	0.009184817
LRRK1	9.65E-23	0.032544585	0.035	0.016	2.36E-18
VPS37C	1.01E-15	0.032406905	0.054	0.033	2.47E-11
CTNNA1	2.52E-08	0.032267095	0.115	0.101	0.000616541
DBNDD2	4.22E-17	0.03215512	0.054	0.034	1.03E-12
ZBED1	2.49E-12	0.032023811	0.104	0.091	6.10E-08
GAB2	6.78E-12	0.032014389	0.079	0.058	1.66E-07
RNF135	1.11E-11	0.031921374	0.068	0.051	2.71E-07
PTOV1	1.51E-14	0.031838386	0.152	0.14	3.70E-10
IL10RB	7.51E-11	0.031763897	0.137	0.126	1.84E-06
SDSL	7.91E-46	0.031750346	0.025	0.005	1.94E-41
PPP2CB	4.85E-09	0.031673763	0.105	0.086	0.000118686
APP	5.67E-07	0.031581103	0.118	0.098	0.013881604
GNA12	3.92E-11	0.031524632	0.069	0.052	9.61E-07
CDC42EP2	1.18E-22	0.031444891	0.037	0.017	2.88E-18
PHACTR1	2.02E-17	0.031402001	0.035	0.019	4.94E-13
HMGA1	1.90E-05	0.031313284	0.236	0.223	0.464622371
PLEKHM2	1.19E-16	0.031287955	0.168	0.16	2.91E-12
IGLV2-8	1.57E-15	0.03128382	0.006	0.002	3.84E-11
CNTLN	1.41E-20	0.031243416	0.036	0.018	3.46E-16
NQO1	3.94E-32	0.031207088	0.025	0.007	9.64E-28
LRRN3	0.000404066	0.03119022	0.094	0.083	1
EVA1B	8.12E-18	0.031179243	0.044	0.025	1.99E-13
SEMA6B	3.03E-29	0.031142153	0.024	0.007	7.42E-25
EAF2	0.000231576	0.031068837	0.072	0.06	1
DAD1	2.98E-25	0.03075308	0.427	0.441	7.30E-21
KIF13A	1.43E-19	0.0307525	0.039	0.02	3.49E-15
CREBL2	2.09E-14	0.030702479	0.117	0.105	5.11E-10
IL6R	1.28E-09	0.030688476	0.072	0.055	3.13E-05
RRBP1	3.46E-06	0.03059239	0.136	0.124	0.084831222
STYXL1	3.95E-11	0.030438246	0.075	0.058	9.68E-07
CCDC28B	3.78E-10	0.030376528	0.051	0.038	9.25E-06
CTNND1	1.88E-17	0.030345403	0.042	0.024	4.62E-13
GNPTG	8.94E-20	0.030323259	0.18	0.172	2.19E-15
XYLT1	8.68E-10	0.030190543	0.067	0.049	2.13E-05
SPIB	0.001472534	0.030146083	0.072	0.061	1
SORL1	5.95E-09	0.030135787	0.197	0.19	0.000145705
IRF2BPL	2.00E-11	0.030068422	0.067	0.048	4.89E-07
ACE	6.93E-23	0.030025009	0.029	0.012	1.70E-18
NEU1	1.44E-13	0.030003637	0.081	0.066	3.52E-09
SFT2D1	3.02E-08	0.029917874	0.173	0.158	0.000739982
SLC39A11	5.75E-10	0.029759952	0.081	0.07	1.41E-05
POU2F2	2.54E-22	0.029661865	0.203	0.165	6.23E-18
LTBR	4.16E-27	0.0296584	0.029	0.011	1.02E-22
CCT6A	1.02E-33	0.029655197	0.373	0.4	2.49E-29
PLA2G4A	2.52E-29	0.029599772	0.038	0.017	6.16E-25
RASGEF1B	2.20E-18	0.029576959	0.19	0.2	5.39E-14
TBC1D2	1.22E-17	0.02956159	0.039	0.021	3.00E-13
ADA2	1.53E-15	0.029505707	0.228	0.23	3.75E-11
ARHGAP18	7.40E-11	0.029383194	0.064	0.051	1.81E-06
RHEB	2.59E-21	0.029379715	0.268	0.268	6.34E-17
TDP2	9.55E-23	0.029334534	0.162	0.16	2.34E-18
PNPLA6	1.38E-15	0.029190045	0.1	0.089	3.39E-11
MMP2-AS1	5.94E-40	0.029149268	0.021	0.004	1.46E-35
ZHX2	1.22E-08	0.029133283	0.171	0.164	0.000297937
DBI	1.42E-26	0.029110087	0.361	0.374	3.49E-22
PDLIM5	4.31E-09	0.02908326	0.158	0.149	0.000105469
NANS	1.77E-11	0.029009118	0.102	0.089	4.33E-07
ETV5	3.45E-27	0.029004159	0.036	0.016	8.45E-23
PITPNA	1.85E-05	0.028950443	0.17	0.156	0.453003807
AZIN1-AS1	8.23E-11	0.028937965	0.057	0.047	2.02E-06
RAPGEF2	3.66E-05	0.028911409	0.124	0.107	0.896657176
FBLN5	4.93E-17	0.028904645	0.097	0.089	1.21E-12
RAB12	3.07E-10	0.028879943	0.067	0.05	7.53E-06
RAB7B	1.62E-41	0.028879211	0.021	0.004	3.96E-37
EIF4G2	1.44E-27	0.028852252	0.482	0.505	3.52E-23
PPP1R15A	7.40E-13	0.028824161	0.151	0.122	1.81E-08
PACSIN2	5.12E-10	0.02872129	0.099	0.086	1.25E-05
MSC	2.08E-13	0.028599717	0.039	0.023	5.10E-09
ABHD3	4.61E-08	0.028544593	0.14	0.127	0.001128935
MDM2	7.67E-11	0.028458663	0.14	0.131	1.88E-06
CES1	2.05E-24	0.028407607	0.02	0.006	5.02E-20
EIF1AX	4.30E-18	0.028345853	0.306	0.312	1.05E-13
LINC01678	9.99E-22	0.028327881	0.032	0.014	2.45E-17
TLK1	1.69E-12	0.028318978	0.21	0.205	4.14E-08
CD9	7.71E-27	0.028297056	0.024	0.008	1.89E-22
PLEKHG3	3.52E-22	0.028296359	0.03	0.013	8.62E-18
CFDP1	2.87E-12	0.02825441	0.16	0.151	7.02E-08
HMOX1	4.05E-27	0.02814797	0.045	0.023	9.93E-23
ADAMTS14	2.03E-34	0.028007467	0.022	0.005	4.98E-30
SAMD1	2.11E-15	0.028006192	0.044	0.026	5.17E-11
HLX	2.98E-25	0.02799931	0.03	0.012	7.31E-21
LRRFIP2	6.98E-14	0.027876315	0.133	0.126	1.71E-09
USP6NL	4.35E-09	0.027866412	0.095	0.087	0.000106422
KCTD12	5.91E-53	0.027866215	0.068	0.037	1.45E-48
SLC38A6	9.89E-18	0.02777068	0.064	0.053	2.42E-13
SSH1	1.45E-08	0.027735658	0.084	0.07	0.000354889
CD24	3.54E-14	0.027732602	0.023	0.014	8.67E-10
DNAJC5	8.41E-09	0.027617069	0.118	0.107	0.000205999
FNBP1	7.40E-21	0.027592259	0.419	0.437	1.81E-16
NRP1	1.42E-15	0.027574824	0.026	0.013	3.47E-11
GPCPD1	1.33E-11	0.027557929	0.131	0.123	3.27E-07
SRP14	8.31E-08	0.027469818	0.749	0.761	0.002034077
TSPAN33	1.09E-08	0.027466998	0.12	0.099	0.000266498
ITPRID2	1.90E-09	0.027395909	0.062	0.046	4.65E-05
BLNK	1.93E-14	0.027322982	0.081	0.059	4.72E-10
AC136475.3	6.88E-14	0.027264832	0.047	0.033	1.69E-09
CYTH4	3.70E-07	0.027174619	0.096	0.082	0.009070065
FUT4	1.50E-16	0.027142824	0.039	0.022	3.67E-12
LRRK2	1.43E-25	0.027110573	0.024	0.008	3.50E-21
KLHL14	3.71E-19	0.027078722	0.019	0.007	9.09E-15
IDH1	2.16E-10	0.026978711	0.065	0.05	5.28E-06
TNFRSF13B	1.07E-06	0.026946896	0.033	0.023	0.026135862
NEAT1	5.68E-42	0.026801969	0.518	0.575	1.39E-37
COX5B	1.40E-39	0.026690791	0.514	0.548	3.43E-35
ARAP1	3.97E-05	0.02655577	0.131	0.119	0.973156251
KIF1B	2.39E-07	0.02655485	0.072	0.059	0.005858355
TICAM1	0.000190728	0.026530336	0.16	0.148	1
HLA-DMB	5.05E-15	0.026511191	0.045	0.027	1.24E-10
LY9	1.33E-07	0.026470369	0.128	0.118	0.00326712
C20ORF194	8.24E-10	0.026428533	0.052	0.037	2.02E-05
AC006369.1	5.57E-14	0.026363179	0.137	0.135	1.36E-09
TSPO	2.30E-28	0.026252365	0.257	0.264	5.64E-24
PLXDC2	4.95E-18	0.026217131	0.024	0.01	1.21E-13
SULT1B1	1.94E-17	0.026196101	0.03	0.015	4.76E-13
YWHAE	2.32E-12	0.026108971	0.301	0.302	5.69E-08
CFL1	9.37E-05	0.026091621	0.923	0.908	1
PSMB5	1.08E-09	0.026083712	0.171	0.161	2.65E-05
DUSP3	9.32E-15	0.025951075	0.038	0.022	2.28E-10
SEC22B	5.13E-16	0.025948829	0.187	0.184	1.26E-11
AXL	9.13E-17	0.025912714	0.028	0.013	2.24E-12
CCNYL1	9.01E-10	0.025887786	0.065	0.053	2.21E-05
XIST	8.13E-05	0.025882882	0.123	0.111	1
PHLDA2	6.57E-27	0.025876745	0.022	0.006	1.61E-22
ARID3A	5.95E-09	0.025876024	0.056	0.04	0.000145627
IGHV1-69D	0.423868654	0.025874772	0.003	0.002	1
TAGAP	1.23E-10	0.025859427	0.381	0.387	3.01E-06
PPFIBP2	1.03E-14	0.025844587	0.034	0.019	2.51E-10
ATP13A3	0.000144063	0.025769069	0.142	0.133	1
RREB1	3.35E-11	0.025733778	0.093	0.085	8.20E-07
ATP11A	1.82E-09	0.025694761	0.056	0.042	4.45E-05
AK8	1.31E-10	0.02562857	0.01	0.003	3.20E-06
MYO9B	3.18E-27	0.025553674	0.233	0.245	7.79E-23
PDLIM7	2.22E-21	0.025537072	0.029	0.013	5.45E-17
NOG	2.28E-11	0.025508676	0.038	0.024	5.59E-07
CCT4	2.45E-39	0.025482749	0.374	0.403	5.99E-35
ACTN1	6.83E-07	0.025328079	0.069	0.056	0.016716644
TOM1	1.18E-06	0.025303094	0.101	0.089	0.028895556
AMDHD2	3.29E-12	0.025253552	0.048	0.032	8.07E-08
SPATS2L	4.15E-20	0.025249438	0.464	0.485	1.02E-15
TICAM2	1.93E-13	0.025233503	0.037	0.022	4.73E-09
Streptomyces sp. SirexAA-E (taxid 862751)	1.51E-08	0.025219858	0.112	0.1	0.000369264
FLVCR2	7.14E-18	0.024972845	0.042	0.024	1.75E-13
EREG	6.19E-22	0.02489495	0.02	0.007	1.52E-17
ITSN1	2.24E-22	0.024893169	0.026	0.01	5.49E-18
SEMA3C	2.83E-13	0.024857375	0.029	0.015	6.94E-09
ACVR2A	1.08E-09	0.024803248	0.045	0.032	2.65E-05
PARVB	1.57E-08	0.024667584	0.064	0.05	0.000385621
MOB3B	1.20E-14	0.024658844	0.026	0.013	2.94E-10
CXCL5	1.64E-09	0.024552367	0.011	0.004	4.02E-05
RPS24	2.96E-22	0.024520204	0.949	0.972	7.26E-18
GLA	3.58E-07	0.024505714	0.059	0.045	0.008756989
CA2	7.90E-14	0.024453106	0.021	0.01	1.93E-09
PRXL2C	5.66E-07	0.024381504	0.076	0.062	0.013873441
CKS2	3.39E-06	0.024331671	0.085	0.073	0.083110816
RIT1	2.17E-10	0.024293627	0.109	0.099	5.31E-06
NIBAN2	7.21E-22	0.024263632	0.024	0.009	1.77E-17
S1PR1	3.21E-06	0.024253776	0.216	0.211	0.078628203
UNC119	1.82E-06	0.024204923	0.114	0.109	0.04448237
SCIN	1.48E-11	0.024186637	0.017	0.008	3.63E-07
CDC42BPB	1.08E-15	0.024181055	0.032	0.017	2.64E-11
RPS3A	2.67E-15	0.024166257	0.942	0.963	6.55E-11
SGPL1	5.01E-11	0.024158046	0.057	0.046	1.23E-06
FBP1	3.35E-10	0.024126779	0.019	0.012	8.19E-06
LY86	1.46E-06	0.024095944	0.063	0.049	0.035664057
UQCRHL	1.26E-08	0.024067861	0.084	0.071	0.000308369
FXYD6	2.84E-13	0.024050399	0.036	0.022	6.96E-09
AC090559.1	2.66E-20	0.024032378	0.027	0.011	6.51E-16
ACOT13	1.08E-08	0.024026108	0.09	0.079	0.000265458
PRELID1	5.00E-29	0.02399106	0.443	0.466	1.23E-24
LILRA1	2.03E-18	0.02397179	0.031	0.015	4.96E-14
RASGRP2	1.21E-09	0.02393135	0.125	0.118	2.95E-05
IL18	1.95E-15	0.023916947	0.023	0.011	4.78E-11
CLIP2	1.78E-11	0.023835948	0.036	0.022	4.35E-07
FCRLA	8.17E-07	0.023832567	0.034	0.024	0.020008354
PDK4	3.54E-47	0.023827118	0.014	0.001	8.68E-43
DYSF	2.55E-11	0.023744806	0.023	0.013	6.23E-07
CENPK	5.54E-09	0.023668097	0.091	0.082	0.000135702
IGLV2-18	0.550521843	0.023652121	0.001	0.001	1
AP000282.1	1.69E-33	0.023575457	0.016	0.003	4.14E-29
JDP2	4.45E-18	0.023497502	0.024	0.01	1.09E-13
KLHL12	1.95E-07	0.023456591	0.069	0.056	0.00476761
SESTD1	2.05E-08	0.023439195	0.047	0.033	0.000501585
AUP1	1.10E-28	0.023416082	0.305	0.316	2.69E-24
ITPRIPL2	7.63E-15	0.023252576	0.047	0.029	1.87E-10
CORO1B	9.90E-08	0.02324487	0.112	0.102	0.00242349
NLRP3	2.01E-20	0.023229826	0.025	0.01	4.93E-16
MCOLN1	2.76E-09	0.023196778	0.049	0.035	6.77E-05
RAB8A	1.93E-23	0.023115672	0.291	0.3	4.73E-19
TRMT112	1.13E-29	0.023084821	0.456	0.481	2.77E-25
C17ORF67	8.89E-08	0.02305949	0.078	0.067	0.00217672
SUSD1	4.26E-10	0.022800566	0.039	0.025	1.04E-05
BBC3	3.94E-10	0.02279868	0.037	0.023	9.65E-06
PTGR1	3.15E-31	0.022688227	0.015	0.002	7.71E-27
PLEC	4.94E-05	0.022629182	0.078	0.067	1
TTYH2	2.14E-22	0.022615573	0.022	0.008	5.24E-18
PMP22	2.31E-28	0.022612424	0.017	0.004	5.67E-24
PDGFC	5.88E-24	0.022556503	0.018	0.005	1.44E-19
ARHGAP21	7.22E-10	0.022521875	0.045	0.03	1.77E-05
AQP3	0.000153665	0.022506021	0.092	0.082	1
VMO1	3.12E-23	0.02246867	0.02	0.007	7.63E-19
TJP2	3.04E-12	0.022452938	0.031	0.018	7.45E-08
AC007991.3	6.92E-11	0.022434271	0.027	0.015	1.69E-06
TESK1	1.21E-06	0.02241939	0.073	0.06	0.029538176
SIPA1L2	7.84E-16	0.022408564	0.025	0.012	1.92E-11
UGCG	1.81E-07	0.022378927	0.15	0.145	0.004435766
S1PR2	7.51E-13	0.022360543	0.034	0.021	1.84E-08
EGR2	6.78E-21	0.022327145	0.018	0.006	1.66E-16
ARNTL2	2.31E-14	0.022294785	0.025	0.012	5.66E-10
Terrabacteria group (taxid 1783272)	4.43E-08	0.022289694	0.103	0.099	0.001084697
IFNAR1	4.49E-16	0.02228058	0.197	0.198	1.10E-11
TPI1	2.01E-18	0.022275227	0.505	0.526	4.93E-14
TPRA1	1.53E-09	0.022265045	0.094	0.084	3.74E-05
POLR2L	8.69E-36	0.022254504	0.419	0.447	2.13E-31
NPM1	1.19E-21	0.022241337	0.805	0.843	2.90E-17
PSEN1	4.86E-08	0.022239968	0.149	0.144	0.001190036
FOXO3	2.64E-09	0.022198792	0.125	0.121	6.46E-05
KDM1B	3.50E-10	0.022140195	0.039	0.026	8.58E-06
GPR35	1.18E-18	0.02213632	0.021	0.009	2.88E-14
YWHAZ	0.003991988	0.022127035	0.757	0.74	1
NBPF9	4.28E-09	0.02210792	0.042	0.03	0.000104785
RASAL2	1.69E-15	0.022069325	0.027	0.013	4.13E-11
RAB5IF	9.01E-15	0.021988262	0.289	0.294	2.21E-10
GPSM3	5.59E-25	0.021952372	0.531	0.558	1.37E-20
OSCAR	2.47E-21	0.021945244	0.023	0.009	6.06E-17
BRK1	5.53E-34	0.021896544	0.388	0.408	1.35E-29
CCL18	1.50E-08	0.021882568	0.008	0.003	0.000367636
FSIP1	4.33E-06	0.021803379	0.042	0.031	0.106073731
DUSP1	2.71E-12	0.021701102	0.074	0.055	6.64E-08
CYP51A1	7.67E-06	0.02167496	0.099	0.092	0.187930813
MAPK6	1.07E-05	0.021521449	0.102	0.092	0.262175529
CRYBG3	1.28E-10	0.021472473	0.035	0.022	3.13E-06
SPART	2.88E-06	0.021460006	0.137	0.129	0.070502811
THEMIS2	0.007119142	0.021374351	0.138	0.125	1
FCMR	4.65E-27	0.021348536	0.388	0.415	1.14E-22
LINC00900	5.70E-23	0.021324577	0.019	0.006	1.40E-18
TAOK3	2.93E-11	0.021302816	0.285	0.291	7.17E-07
MIR34AHG	1.62E-33	0.021296769	0.015	0.002	3.97E-29
PLPP3	8.41E-20	0.021133292	0.017	0.006	2.06E-15
Streptomyces sp. NEAU-sy36 (taxid 2751189)	2.89E-10	0.021088117	0.04	0.028	7.08E-06
MAP2K3	2.42E-05	0.020974254	0.089	0.078	0.591976639
BATF2	7.99E-12	0.02095022	0.03	0.017	1.96E-07
TOMM6	6.03E-36	0.020935499	0.429	0.458	1.48E-31
SPTBN1	0.000148692	0.0208783	0.09	0.079	1
ADCY7	1.48E-06	0.02081131	0.117	0.109	0.036342684
LINC01504	5.35E-13	0.020773303	0.028	0.015	1.31E-08
PXDC1	9.96E-21	0.020768553	0.02	0.007	2.44E-16
Streptomyces sp. SUK 48 (taxid 2582831)	7.20E-09	0.020760975	0.036	0.023	0.000176411
KANSL1L	7.63E-07	0.020737334	0.072	0.063	0.018698024
RNASE1	4.65E-08	0.020690059	0.025	0.015	0.001138934
RACK1	1.13E-15	0.020654423	0.919	0.944	2.77E-11
TNFSF15	3.36E-08	0.02053193	0.007	0.002	0.000823676
PHACTR2	5.40E-09	0.020529363	0.246	0.25	0.000132138
CEBPB	3.13E-11	0.020504332	0.246	0.254	7.66E-07
AC083837.1	4.13E-19	0.020499787	0.138	0.11	1.01E-14
AL031590.1	2.92E-26	0.020412649	0.016	0.004	7.14E-22
HSD11B1-AS1	6.00E-06	0.020404616	0.016	0.01	0.146846087
CYHR1	1.27E-08	0.020385	0.094	0.086	0.000310657
RTN3	0.00012711	0.020379893	0.127	0.117	1
TAGLN2	0.004885008	0.020362877	0.416	0.399	1
TUBB6	3.12E-12	0.020356655	0.033	0.019	7.64E-08
NOTCH2	7.81E-07	0.020349645	0.132	0.125	0.019135253
CKAP4	1.82E-06	0.020334404	0.05	0.037	0.044460186
IGKV2-30	0.000252357	0.020318381	0.004	0.002	1
SLC16A3	0.000889438	0.020308301	0.08	0.071	1
PDE4A	3.53E-07	0.020254847	0.042	0.031	0.008646724
ALDH3B1	2.06E-23	0.020244588	0.019	0.006	5.04E-19
GBGT1	9.97E-13	0.020199968	0.028	0.015	2.44E-08
ATG4C	9.27E-06	0.02009959	0.068	0.057	0.22694976
KCNJ2	2.36E-17	0.020035128	0.045	0.029	5.78E-13
LDLRAP1	6.34E-08	0.019953652	0.086	0.078	0.001552236
B4GALT5	0.000815643	0.019881332	0.171	0.166	1
FMNL2	9.21E-09	0.019877198	0.022	0.013	0.000225568
ERP29	3.33E-47	0.019818403	0.442	0.483	8.15E-43
CENPB	0.000143989	0.019789296	0.09	0.079	1
PLSCR3	2.10E-09	0.019747478	0.124	0.118	5.14E-05
SCPEP1	6.94E-09	0.019724418	0.042	0.031	0.000170063
AL162414.1	2.25E-14	0.019712723	0.016	0.006	5.52E-10
AC100849.1	5.06E-14	0.019664788	0.012	0.004	1.24E-09
ALAS1	5.28E-08	0.019644226	0.093	0.087	0.001293999
PNRC1	0.001232973	0.019641608	0.799	0.781	1
CTTNBP2NL	2.02E-15	0.019625829	0.022	0.01	4.95E-11
HOMER3	2.54E-28	0.01955782	0.014	0.003	6.22E-24
HIST1H2BK	5.91E-07	0.019476189	0.045	0.034	0.014464037
CPNE8	3.18E-08	0.019443879	0.038	0.025	0.000778678
SDC2	2.21E-37	0.019373907	0.065	0.039	5.41E-33
INSIG1	2.81E-05	0.019306095	0.143	0.124	0.688246118
TDRD6	1.15E-17	0.019262162	0.016	0.005	2.83E-13
TUBA1A	0.019623373	0.019241779	0.158	0.15	1
BHLHE41	6.04E-23	0.019157534	0.013	0.003	1.48E-18
ANTKMT	0.000399485	0.01915242	0.111	0.102	1
DNAJC5B	1.73E-17	0.019075102	0.018	0.006	4.24E-13
NELL2	7.72E-06	0.019017314	0.137	0.137	0.189081521
SLC35E3	1.76E-06	0.01901467	0.046	0.035	0.043064122
LIME1	5.22E-10	0.019014174	0.078	0.072	1.28E-05
DPEP2	3.02E-06	0.019014174	0.078	0.07	0.073837768
CAMKK2	7.07E-06	0.018967559	0.087	0.078	0.173028906
MRPL52	8.83E-17	0.018958735	0.254	0.262	2.16E-12
DDIT3	2.36E-05	0.018943206	0.115	0.108	0.578270972
PAX8-AS1	2.01E-07	0.018928183	0.039	0.029	0.004926654
ARHGEF40	6.37E-30	0.018880969	0.015	0.003	1.56E-25
PDSS1	0.000108042	0.018773845	0.045	0.036	1
WNT10A	1.05E-06	0.018735937	0.03	0.02	0.025662832
SNHG7	1.16E-25	0.018690498	0.236	0.25	2.83E-21
HSPA6	3.86E-16	0.018644364	0.014	0.004	9.45E-12
PIWIL4	2.67E-13	0.018534328	0.022	0.01	6.54E-09
ETV6	1.04E-92	0.018456709	0.419	0.497	2.54E-88
IGHM	0.112253796	0.018412816	0.066	0.07	1
AC004988.1	9.60E-21	0.018408829	0.016	0.005	2.35E-16
RAB1A	2.77E-09	0.018405772	0.204	0.204	6.78E-05
FLCN	3.83E-07	0.018398494	0.047	0.036	0.009388198
CD22	9.56E-06	0.018370205	0.042	0.031	0.234058704
TNPO1	1.43E-14	0.018357443	0.183	0.185	3.49E-10
CD163L1	3.78E-14	0.018320755	0.015	0.006	9.26E-10
AC037198.1	8.38E-20	0.018303175	0.018	0.006	2.05E-15
BTBD7	8.97E-10	0.018287095	0.158	0.159	2.20E-05
LINC00942	9.01E-36	0.018250581	0.011	0.001	2.21E-31
NBPF19	0.013203052	0.018234604	0.107	0.097	1
LINC01176	6.27E-08	0.018194456	0.031	0.022	0.001535287
LYL1	1.43E-09	0.018187074	0.027	0.016	3.50E-05
ARHGAP26	1.42E-12	0.018136345	0.164	0.171	3.48E-08
MIR181A1HG	3.20E-06	0.018122124	0.057	0.045	0.078302146
IL27RA	8.93E-14	0.018065561	0.167	0.168	2.19E-09
SELENOH	7.14E-37	0.018052665	0.38	0.41	1.75E-32
DENND5B	4.21E-08	0.01801629	0.029	0.018	0.001031636
ZNF516	6.04E-06	0.017974589	0.054	0.047	0.147886358
IGHV1-18	0.468840198	0.017972769	0.004	0.005	1
IRF5	0.010868072	0.017935615	0.104	0.095	1
CFB	6.79E-17	0.017934978	0.049	0.033	1.66E-12
AC093157.1	1.57E-09	0.017925132	0.082	0.077	3.84E-05
COL9A3	0.001266265	0.017898123	0.018	0.012	1
FAM50A	2.24E-06	0.017850595	0.166	0.162	0.054907674
GCLC	4.44E-08	0.017808755	0.072	0.069	0.001087212
P4HA1	8.08E-08	0.017786674	0.058	0.05	0.001978448
INF2	6.36E-11	0.0177699	0.025	0.015	1.56E-06
HIP1	2.56E-05	0.017750056	0.04	0.03	0.626412171
ADPRH	3.67E-06	0.017722094	0.043	0.031	0.089968137
KCNN4	2.30E-06	0.017703486	0.034	0.024	0.056308624
ITGB2-AS1	1.57E-11	0.017700063	0.023	0.012	3.85E-07
TMTC2	0.000310282	0.017687806	0.062	0.052	1
RUFY3	0.001516914	0.017629034	0.097	0.09	1
GCNT4	4.11E-07	0.017566175	0.034	0.025	0.010060911
SPINK1	1.33E-10	0.017559056	0.005	0.001	3.26E-06
KCNQ5	0.001271064	0.017543918	0.065	0.054	1
ME1	1.89E-05	0.017543664	0.032	0.023	0.463720935
ZNF318	0.001487525	0.017543355	0.053	0.044	1
PAPOLA	3.45E-26	0.01749736	0.329	0.346	8.45E-22
THRA	2.58E-05	0.017483021	0.048	0.038	0.630924992
DOCK7	3.28E-08	0.017463267	0.031	0.021	0.000802607
VAV2	6.62E-08	0.01741027	0.026	0.016	0.001620407
EXOC3L1	2.98E-17	0.017365624	0.015	0.005	7.29E-13
ABO	8.27E-16	0.017360431	0.018	0.007	2.03E-11
NID1	9.85E-24	0.017355925	0.014	0.003	2.41E-19
KCNE3	2.44E-26	0.017333725	0.014	0.003	5.97E-22
CXCL6	3.21E-10	0.017296481	0.008	0.003	7.86E-06
NFE2L1	3.90E-07	0.017274804	0.085	0.079	0.00954716
U62317.4	1.40E-08	0.017264251	0.028	0.017	0.000342362
NT5E	6.02E-10	0.01723501	0.023	0.014	1.47E-05
G6PD	9.32E-06	0.017202379	0.134	0.133	0.228194656
PRLR	1.08E-18	0.017134786	0.036	0.021	2.66E-14
BIRC3	0.174754418	0.017113308	0.293	0.284	1
COLGALT1	4.00E-06	0.017030579	0.059	0.05	0.097843241
RPP25	4.10E-13	0.017021709	0.023	0.011	1.00E-08
PSD3	4.25E-05	0.017020899	0.028	0.023	1
NAB1	9.73E-07	0.017015204	0.052	0.044	0.023832957
OLFML2B	6.14E-18	0.016978201	0.014	0.004	1.50E-13
SLC41A2	3.91E-06	0.016949495	0.029	0.02	0.095637202
SREBF2	7.96E-06	0.016879018	0.154	0.15	0.194897527
IGHV3-15	0.002274123	0.016726999	0.004	0.002	1
SAC3D1	1.49E-09	0.016678686	0.03	0.021	3.66E-05
AC245407.2	3.83E-07	0.016664271	0.078	0.072	0.009377395
RAB8B	0.002480395	0.016648104	0.236	0.233	1
PLOD1	5.78E-13	0.016620502	0.019	0.009	1.42E-08
VAT1	1.10E-06	0.016620185	0.057	0.05	0.027043082
TCF4	1.49E-06	0.016554951	0.112	0.095	0.036460127
IGKV3-15	0.748170505	0.016551796	0.008	0.007	1
NQO2	6.43E-11	0.016443662	0.162	0.161	1.57E-06
LINC00402	7.72E-09	0.016440943	0.06	0.055	0.000189058
MPHOSPH6	8.14E-09	0.016417705	0.09	0.084	0.000199471
GTDC1	4.10E-09	0.016386157	0.133	0.136	0.0001003
UHRF1BP1	1.11E-05	0.016363396	0.054	0.046	0.271837483
NAAA	9.27E-09	0.016301065	0.107	0.103	0.000226968
IGLV9-49	0.014701928	0.016271211	0.002	0.001	1
NOP10	4.32E-23	0.016251056	0.351	0.369	1.06E-18
IQSEC2	8.75E-14	0.016242674	0.017	0.007	2.14E-09
CCDC107	0.000861305	0.016207745	0.135	0.128	1
EIF3H	2.88E-76	0.016202751	0.461	0.519	7.05E-72
TKTL1	0.000227123	0.016164068	0.009	0.006	1
STAT6	8.28E-06	0.016105738	0.214	0.213	0.202815361
AC013264.1	1.12E-09	0.016046465	0.021	0.012	2.74E-05
DNAJA4	2.23E-06	0.016045056	0.043	0.035	0.054623647
CAMK1	4.98E-12	0.016013185	0.012	0.005	1.22E-07
DESI1	7.13E-05	0.015996703	0.13	0.124	1
MAP3K20	5.10E-06	0.015992196	0.033	0.023	0.124928577
SCIMP	8.94E-14	0.015988381	0.016	0.007	2.19E-09
SLC4A8	1.89E-07	0.0158866	0.027	0.017	0.004636995
DBP	0.000789686	0.015882386	0.071	0.061	1
CPVL	7.99E-21	0.01588205	0.013	0.003	1.96E-16
SOGA1	1.54E-15	0.015863488	0.016	0.006	3.77E-11
FNIP1	2.70E-10	0.01586013	0.125	0.125	6.60E-06
ZNF844	1.83E-08	0.015843102	0.025	0.015	0.000448324
LATS2	2.61E-06	0.01583066	0.033	0.023	0.063891644
DNAJB4	2.01E-06	0.015815333	0.044	0.036	0.049192272
MPLKIP	2.44E-09	0.015813901	0.149	0.146	5.97E-05
DLD	7.14E-21	0.015792611	0.157	0.163	1.75E-16
NUDT9	4.04E-05	0.015788708	0.069	0.061	0.989755708
OAZ2	5.54E-08	0.015741403	0.072	0.067	0.001356903
HRH1	3.51E-21	0.015729044	0.014	0.003	8.59E-17
SH3PXD2B	2.63E-13	0.015717054	0.014	0.005	6.44E-09
KAT2A	8.97E-12	0.015689714	0.111	0.109	2.20E-07
CLMN	8.41E-15	0.015631506	0.015	0.005	2.06E-10
IGLC3	0.001228829	0.01553544	0.034	0.027	1
CTIF	7.02E-08	0.015518241	0.024	0.015	0.001720329
AC147067.1	3.01E-08	0.015491472	0.025	0.017	0.000737261
EPB41L2	3.24E-05	0.015446436	0.042	0.034	0.794463237
SH2B3	0.000189045	0.015430744	0.099	0.093	1
HPS1	9.33E-11	0.015408561	0.176	0.176	2.28E-06
RRAGD	4.87E-08	0.015386899	0.025	0.016	0.001192937
CD37	8.88E-13	0.015386531	0.678	0.705	2.17E-08
ANO6	4.92E-09	0.015364573	0.127	0.127	0.000120404
UBTD2	0.000194343	0.01536249	0.043	0.034	1
ITGB7	3.00E-15	0.015295732	0.151	0.155	7.35E-11
TMEM63A	3.64E-08	0.015280329	0.133	0.13	0.00089116
TNS1	3.39E-17	0.015273685	0.014	0.004	8.29E-13
TRPV2	0.011094897	0.015265043	0.098	0.089	1
YWHAH	0.00053756	0.015262001	0.176	0.174	1
ZFHX3	5.65E-08	0.015258863	0.024	0.016	0.001384568
LINC01127	7.70E-37	0.015217632	0.01	0	1.89E-32
MPZL1	4.45E-05	0.015215166	0.037	0.027	1
NOSIP	4.18E-18	0.015211172	0.303	0.318	1.02E-13
FKBP15	0.004209406	0.015188015	0.113	0.106	1
CIAO2A	1.34E-12	0.015186085	0.203	0.205	3.28E-08
EXOSC4	0.000292345	0.015168127	0.085	0.078	1
CLEC5A	7.58E-17	0.015140929	0.009	0.002	1.86E-12
CYTH1	1.15E-37	0.015123462	0.376	0.41	2.82E-33
SORBS3	0.000241497	0.015061957	0.063	0.056	1
TBC1D12	9.49E-12	0.015058434	0.02	0.01	2.32E-07
CDC42	8.29E-30	0.015019148	0.432	0.462	2.03E-25
CLEC12A	4.41E-12	0.01496161	0.011	0.004	1.08E-07
C9ORF72	8.93E-06	0.014958134	0.096	0.091	0.218760054
IGKV1-17	0.504227924	0.014937004	0.002	0.002	1
IGHG3	0.00217729	0.014900559	0.014	0.011	1
MOB3A	8.35E-08	0.014890896	0.129	0.126	0.002046105
TMEM170B	1.76E-09	0.014880202	0.019	0.01	4.31E-05
AC002480.2	4.84E-13	0.014852906	0.017	0.007	1.18E-08
AC020656.1	2.26E-13	0.014852249	0.013	0.004	5.54E-09
IGHG4	0.000301401	0.014844705	0.004	0.002	1
Streptomyces bathyalis (taxid 2710756)	5.46E-05	0.014811829	0.041	0.033	1
DTX4	2.36E-12	0.014806252	0.015	0.006	5.78E-08
SLC31A1	0.000322058	0.014797343	0.046	0.036	1
IGHV6-1	0.005626245	0.014717139	0.002	0.001	1
SEPTIN10	4.39E-11	0.014687814	0.017	0.008	1.07E-06
GSDME	2.32E-13	0.014677344	0.017	0.007	5.69E-09
AP5B1	0.002245843	0.01465705	0.073	0.065	1
ANTXR2	0.012186588	0.014642291	0.094	0.089	1
ANO10	9.36E-05	0.014623684	0.038	0.03	1
AL109809.5	5.10E-22	0.014611674	0.011	0.002	1.25E-17
SLC36A1	3.21E-05	0.014504211	0.034	0.025	0.785616059
KIFC3	1.37E-05	0.014497804	0.028	0.02	0.334338151
GNPDA1	4.17E-07	0.014478991	0.101	0.097	0.010208859
UGGT2	2.01E-11	0.014449097	0.016	0.008	4.93E-07
RXRA	2.34E-07	0.014448317	0.025	0.016	0.005731665
CD27	3.78E-06	0.014434598	0.109	0.107	0.092506737
UNC5C	2.68E-18	0.014402256	0.01	0.002	6.57E-14
RPP25L	1.08E-09	0.014400081	0.095	0.091	2.66E-05
SHB	8.20E-17	0.014389492	0.012	0.003	2.01E-12
TRGV9	0.003811272	0.014360127	0.051	0.051	1
HNRNPH3	1.58E-15	0.014345904	0.285	0.295	3.86E-11
SMG9	7.62E-05	0.014336042	0.062	0.055	1
ATP6V0D1	9.57E-11	0.014319616	0.201	0.204	2.34E-06
ALDH1A2	5.38E-07	0.014318828	0.015	0.008	0.013178383
LDLR	0.000114867	0.014317532	0.07	0.064	1
CDK19	8.60E-05	0.014316702	0.088	0.084	1
AL390760.1	2.07E-20	0.014285764	0.011	0.002	5.07E-16
MT-CO2	0.011442787	0.014280024	0.998	0.999	1
RGS14	7.19E-08	0.014271722	0.092	0.089	0.001761868
FBXL16	1.54E-06	0.014252785	0.026	0.017	0.037812847
ARNT2	8.26E-05	0.014181194	0.025	0.018	1
IGKV1-6	0.230081734	0.014175994	0.001	0.001	1
HVCN1	0.01443688	0.01413501	0.055	0.05	1
LINC00894	4.66E-05	0.014085954	0.036	0.029	1
TLR5	1.49E-12	0.01408276	0.014	0.005	3.64E-08
IFRD1	3.10E-11	0.014060593	0.093	0.092	7.59E-07
DOCK1	2.59E-15	0.014023979	0.012	0.003	6.33E-11
IGHV1-69	0.470903015	0.014021376	0.001	0.001	1
ASIC2	6.35E-16	0.014016432	0.01	0.003	1.55E-11
LINC01093	4.73E-23	0.013924788	0.009	0.001	1.16E-18
PLAU	5.07E-16	0.013903762	0.01	0.003	1.24E-11
SIGIRR	2.38E-06	0.013862693	0.117	0.114	0.058306419
IGKV2D-29	4.05E-12	0.013852984	0.003	0	9.93E-08
TMEM131	3.06E-07	0.01383071	0.196	0.199	0.00750495
FTX	4.87E-16	0.013825114	0.256	0.269	1.19E-11
CD27-AS1	6.85E-06	0.013819626	0.03	0.022	0.167690399
VPS29	3.87E-18	0.013810661	0.288	0.299	9.49E-14
KLF11	7.09E-07	0.013809762	0.025	0.017	0.017359344
SNX9	6.55E-18	0.013806903	0.158	0.17	1.60E-13
ATP2B1	0.000660517	0.013787209	0.155	0.155	1
ATG3	1.55E-18	0.013767537	0.255	0.267	3.79E-14
PDCD5	6.13E-14	0.013734858	0.282	0.292	1.50E-09
IGHV7-4-1	0.342305268	0.013724751	0.002	0.002	1
AC002480.1	5.11E-15	0.013718755	0.013	0.004	1.25E-10
CPPED1	0.007266801	0.013669889	0.057	0.049	1
Candidatus Erwinia haradaeae (taxid 1922217)	4.73E-05	0.013643348	0.039	0.033	1
CNIH1	3.46E-08	0.013608214	0.173	0.172	0.000846673
ATP6V1D	0.0001032	0.013553144	0.1	0.095	1
SMIM30	0.000131869	0.013510621	0.048	0.041	1
RHBDF2	2.12E-11	0.013509612	0.159	0.162	5.20E-07
TRBV30	0.212953068	0.013489386	0.024	0.025	1
VAV1	0.002782983	0.013480225	0.141	0.138	1
CD79B	0.000453575	0.013444652	0.045	0.042	1
LPAR1	5.22E-10	0.013433816	0.013	0.005	1.28E-05
AC008691.1	0.002086918	0.013417804	0.015	0.011	1
PSMA6	1.24E-26	0.013405785	0.57	0.607	3.03E-22
DLGAP1-AS1	0.00016781	0.013339883	0.083	0.078	1
FIRRE	1.00E-08	0.013253892	0.014	0.008	0.000246119
TNFSF14	0.014617044	0.013210362	0.066	0.06	1
AZIN1	0.000331254	0.013197557	0.141	0.137	1
BCKDK	3.55E-05	0.013196552	0.078	0.072	0.870419864
CLIC2	2.72E-07	0.013150773	0.017	0.009	0.006654703
GAS2L3	3.88E-18	0.013136314	0.01	0.002	9.51E-14
ARSB	0.000527838	0.013121155	0.102	0.099	1
IL23A	3.56E-05	0.013095033	0.016	0.01	0.87157419
HIST1H2BD	3.50E-11	0.013064796	0.011	0.004	8.56E-07
IGF2BP2	1.50E-09	0.013054433	0.017	0.008	3.68E-05
H3F3A	0.000364465	0.013052055	0.848	0.86	1
SFXN3	0.000147285	0.01300073	0.039	0.032	1
AC110741.1	1.73E-18	0.012979402	0.01	0.002	4.24E-14
PNMA1	5.77E-05	0.012955798	0.058	0.052	1
CCDC112	8.84E-06	0.012926587	0.024	0.017	0.216599221
MYO1F	0.011982381	0.01292309	0.241	0.242	1
REX1BD	1.14E-25	0.012914122	0.239	0.253	2.80E-21
ZMIZ1-AS1	1.10E-11	0.012896598	0.012	0.005	2.68E-07
SIGLEC14	5.52E-10	0.012881773	0.015	0.007	1.35E-05
VEGFB	8.77E-25	0.012870381	0.217	0.23	2.15E-20
NRROS	0.005758634	0.012866139	0.048	0.041	1
NFAM1	1.28E-14	0.012863815	0.012	0.004	3.13E-10
PLXNB2	3.66E-11	0.012844811	0.014	0.006	8.97E-07
RILP	4.36E-07	0.012759302	0.024	0.015	0.01068599
NDUFB2	2.97E-29	0.012756216	0.447	0.478	7.28E-25
TCEAL9	5.83E-14	0.012743084	0.011	0.003	1.43E-09
LINC02273	1.32E-08	0.012727394	0.055	0.053	0.000324111
ST3GAL6	9.85E-09	0.012719768	0.016	0.008	0.000241172
APOBEC3B	5.76E-07	0.012716848	0.019	0.011	0.014115836
CD59	8.20E-07	0.012690166	0.157	0.158	0.020077634
ALDH1A1	6.06E-17	0.0126654	0.008	0.001	1.48E-12
TRBV6-1	0.444982882	0.012659211	0.038	0.036	1
ZNF577	6.00E-06	0.012602104	0.029	0.022	0.147014416
ISYNA1	0.00015566	0.012579092	0.038	0.032	1
TMEM164	0.002265539	0.012564061	0.06	0.055	1
RTN2	1.77E-11	0.012516198	0.014	0.005	4.34E-07
CD72	0.000710664	0.012509287	0.029	0.023	1
CCL23	9.16E-12	0.012458417	0.009	0.003	2.24E-07
TSC22D1	9.42E-07	0.012457002	0.09	0.09	0.023067456
ARRDC3	0.017257452	0.012406165	0.056	0.049	1
ALDH2	3.48E-08	0.012399996	0.025	0.015	0.000851577
NSG1	0.000413224	0.012384417	0.044	0.038	1
GALNT6	0.005446538	0.012380145	0.044	0.036	1
GAA	0.00113979	0.012375869	0.046	0.039	1
SEC14L1	0.007740241	0.012366178	0.11	0.104	1
NLRC4	1.67E-12	0.012362112	0.012	0.004	4.10E-08
IPMK	0.000348065	0.012359722	0.053	0.048	1
ZNF296	9.41E-05	0.012352752	0.037	0.031	1
TNFRSF13C	0.000102452	0.012312012	0.026	0.019	1
IGF1R	1.39E-08	0.012211641	0.074	0.075	0.000339386
ZNF710	9.89E-11	0.012210778	0.1	0.101	2.42E-06
CADM1	0.022362322	0.012152751	0.025	0.024	1
FSCN1	5.33E-06	0.012151327	0.019	0.012	0.130496469
SLC38A7	0.00011291	0.012113603	0.026	0.019	1
SLC37A2	1.17E-10	0.012097946	0.012	0.005	2.87E-06
FPR1	2.66E-07	0.01208418	0.019	0.011	0.006521955
DHRS4L2	0.001362836	0.012075145	0.043	0.037	1
AC069368.2	7.52E-15	0.01205499	0.01	0.003	1.84E-10
SH3D21	3.62E-12	0.012048503	0.011	0.004	8.87E-08
ZCCHC14	0.000266173	0.012040939	0.053	0.048	1
CPNE2	5.35E-05	0.012036024	0.024	0.017	1
RIN1	5.16E-14	0.012012721	0.012	0.004	1.26E-09
ARRDC4	5.48E-11	0.011986135	0.013	0.005	1.34E-06
SNUPN	0.000609422	0.011965321	0.072	0.067	1
UBE2E1	2.89E-13	0.011947876	0.2	0.206	7.08E-09
PPID	2.99E-09	0.011938131	0.145	0.145	7.33E-05
TM4SF19	8.82E-05	0.011921678	0.017	0.011	1
IGKV2-24	0.248788654	0.011910354	0.001	0.001	1
CLCN7	0.000165661	0.011901122	0.058	0.053	1
CCT8	6.30E-41	0.011885826	0.314	0.347	1.54E-36
ARPIN	8.91E-16	0.011877702	0.01	0.003	2.18E-11
ANP32A	3.60E-09	0.011855139	0.276	0.285	8.81E-05
GPR157	1.99E-05	0.011826233	0.019	0.012	0.487471297
SUPT4H1	1.29E-16	0.011788108	0.227	0.236	3.17E-12
SPIRE1	1.18E-06	0.011787705	0.017	0.011	0.029009079
GCNT2	0.000160911	0.011786478	0.073	0.071	1
TMEM147	2.24E-07	0.011759058	0.203	0.204	0.005494836
MSANTD3	0.000101056	0.011746729	0.046	0.042	1
BAIAP2	8.44E-06	0.011745828	0.013	0.008	0.206695072
SSBP2	0.023171395	0.011730293	0.062	0.056	1
UBAC1	3.75E-05	0.011709728	0.091	0.087	0.919023435
ZFYVE16	0.000146273	0.011683703	0.091	0.089	1
YBX3	0.030839382	0.011668074	0.108	0.099	1
PNKD	5.12E-08	0.011613486	0.121	0.12	0.00125492
H2AFJ	2.92E-07	0.011611814	0.077	0.075	0.007157499
AC002511.1	3.79E-17	0.011599095	0.01	0.002	9.29E-13
CYP19A1	1.16E-08	0.01159665	0.011	0.004	0.000283307
LINC02245	0.000657447	0.011538193	0.035	0.028	1
ZBTB46	1.10E-11	0.011515862	0.012	0.004	2.70E-07
TCN2	2.72E-13	0.011501514	0.011	0.003	6.66E-09
SH2B2	2.44E-05	0.011487247	0.024	0.016	0.59675448
CYP1B1-AS1	1.05E-11	0.01147545	0.012	0.004	2.56E-07
GRB10	1.30E-08	0.011474418	0.013	0.006	0.000317973
LINC01888	3.39E-17	0.011472714	0.008	0.001	8.31E-13
TLR10	2.80E-08	0.011463822	0.013	0.007	0.000684786
BTF3L4	1.20E-13	0.011455885	0.179	0.183	2.95E-09
THAP8	1.49E-07	0.011447463	0.016	0.009	0.003651069
MACC1	1.77E-06	0.011445942	0.038	0.028	0.043239871
UAP1L1	2.53E-06	0.011420646	0.018	0.011	0.062007722
SEMA3A	6.08E-11	0.01138886	0.011	0.004	1.49E-06
GADD45G	3.90E-07	0.011382629	0.017	0.015	0.009546191
KLF3-AS1	2.61E-05	0.011370092	0.034	0.029	0.639239196
C1ORF54	1.71E-06	0.011355337	0.024	0.02	0.041887479
AC005280.2	1.06E-19	0.011340419	0.009	0.001	2.61E-15
PLOD3	0.002156101	0.011331388	0.051	0.045	1
RUFY4	0.010155823	0.011312591	0.039	0.033	1
ZNF618	0.006760723	0.011286817	0.04	0.035	1
IL19	5.33E-05	0.01127249	0.008	0.005	1
FRY	0.026884305	0.011261796	0.046	0.04	1
ANKRD22	1.68E-11	0.01125443	0.032	0.022	4.12E-07
TEC	0.005377751	0.011241659	0.043	0.037	1
CYB5A	0.002168894	0.011227179	0.078	0.073	1
FUCA2	0.001580786	0.011166817	0.037	0.031	1
EPHX1	4.80E-08	0.011135381	0.014	0.007	0.001175778
ARRDC2	6.74E-05	0.011090522	0.103	0.102	1
CD86	2.34E-09	0.01104752	0.049	0.036	5.73E-05
AGPAT5	0.002014458	0.011032346	0.079	0.075	1
GABBR1	0.000588009	0.011001189	0.027	0.02	1
GOLIM4	5.00E-05	0.010986458	0.024	0.019	1
ACSL3	0.000700664	0.010965688	0.111	0.108	1
SNX30	2.11E-07	0.010957836	0.017	0.011	0.005177015
PRR13	1.73E-26	0.010953291	0.499	0.532	4.24E-22
CPNE5	2.18E-05	0.010927564	0.015	0.011	0.534815052
AKTIP	0.000204706	0.010925039	0.074	0.07	1
PROCR	3.25E-05	0.010917073	0.022	0.016	0.794979987
TESC	0.011995817	0.010885815	0.031	0.026	1
AC096667.1	2.18E-13	0.010852598	0.01	0.003	5.34E-09
ZNF358	7.38E-07	0.010851305	0.034	0.029	0.018078682
LPCAT4	0.000268129	0.010845721	0.047	0.042	1
TMEM255A	8.03E-12	0.010796782	0.01	0.003	1.97E-07
TAFA1	1.40E-06	0.010791783	0.015	0.008	0.034280455
VKORC1	5.53E-09	0.01078457	0.165	0.166	0.000135345
IGHV3-7	2.08E-05	0.010782435	0.01	0.006	0.509749461
HLA-DQB2	1.70E-07	0.010746423	0.016	0.01	0.004163346
TMEM251	0.010004391	0.010716388	0.075	0.069	1
PHGDH	7.04E-05	0.010701321	0.017	0.012	1
GPR107	5.27E-09	0.010665163	0.077	0.075	0.000129063
PKIG	0.031903689	0.010665045	0.041	0.035	1
ADI1	2.00E-08	0.010651208	0.132	0.134	0.000491022
SH3RF3	1.14E-06	0.010640226	0.013	0.007	0.027933757
AL353660.1	5.50E-05	0.010637374	0.023	0.019	1
METRN	0.002419727	0.010628497	0.06	0.055	1
ATP6V1A	0.000293798	0.010574458	0.106	0.104	1
CHST7	0.003550491	0.01055434	0.028	0.024	1
AIFM2	0.00128012	0.010552846	0.028	0.021	1
MID1IP1	0.010076016	0.010513874	0.093	0.088	1
AC106865.2	3.27E-09	0.010513269	0.012	0.005	8.02E-05
INPP5F	0.006013912	0.010512237	0.038	0.033	1
RGS10	7.83E-14	0.010484437	0.266	0.277	1.92E-09
IGHV3-49	3.10E-08	0.010460746	0.002	0	0.000760284
ILRUN	3.62E-09	0.010436284	0.129	0.13	8.85E-05
TRPS1	5.16E-05	0.010375804	0.087	0.089	1
BSCL2	0.00013004	0.010332778	0.084	0.08	1
IRF7	0.024888712	0.010325549	0.917	0.908	1
AP2S1	1.03E-27	0.010314831	0.241	0.257	2.52E-23
GLMP	4.65E-06	0.0102632	0.042	0.038	0.11388478
IL3RA	0.029066279	0.0102624	0.035	0.03	1
AL592429.2	0.00023051	0.010245714	0.02	0.015	1
PPM1L	0.002677052	0.01022477	0.026	0.02	1
TGM2	1.69E-05	0.010110396	0.011	0.006	0.413257378
IGKV1D-17	0.000116366	0.010109369	0.001	0	1
GAS2L1	1.03E-15	0.010090046	0.008	0.001	2.53E-11
CCL19	8.16E-09	0.010059409	0.01	0.005	0.000199745
IGHG1	0.000720724	0.010056152	0.012	0.008	1
PDLIM1	0.034177846	0.010037885	0.041	0.036	1
AC079922.2	0.000162719	0.010024637	0.021	0.015	1
RAP1GAP2	0.001500831	0.010014633	0.024	0.02	1
MAP3K7CL	0.001344706	0.010011349	0.038	0.031	1
UBE2D4	7.08E-05	0.009987837	0.064	0.061	1
UNC13B	4.41E-08	0.009960687	0.01	0.004	0.001080331
TRIP6	0.000766117	0.009941414	0.023	0.017	1
GPA33	0.000545881	0.009931961	0.027	0.023	1
TRBV5-6	0.120671015	0.009925142	0.013	0.014	1
PGLS	2.23E-16	0.009924784	0.275	0.288	5.46E-12
HLA-DQB1	3.01E-38	0.009903895	0.184	0.14	7.38E-34
FGD4	2.84E-09	0.009844101	0.01	0.004	6.95E-05
SLC29A1	0.00673505	0.009841451	0.027	0.021	1
RNPEP	0.000162221	0.009825762	0.083	0.08	1
GLT1D1	5.26E-09	0.009808882	0.01	0.004	0.000128829
TRAV22	0.004013816	0.009726956	0.02	0.015	1
CLECL1	0.000249136	0.009674203	0.044	0.036	1
TSHZ3	0.000586746	0.0096529	0.019	0.014	1
ZMIZ2	2.25E-07	0.009606094	0.108	0.108	0.005513162
OAF	1.33E-06	0.009594248	0.013	0.008	0.032572683
LTA4H	4.75E-13	0.009576989	0.15	0.155	1.16E-08
IRAK2	0.019415654	0.009571809	0.063	0.061	1
RNF125	0.009966467	0.009513131	0.091	0.088	1
TRAV1-2	4.39E-06	0.009512366	0.036	0.039	0.107403009
CHPT1	0.086847375	0.009506292	0.076	0.071	1
FAM153CP	0.000382176	0.00947543	0.036	0.032	1
GALK1	0.001858048	0.009463605	0.043	0.038	1
EPHB1	1.06E-06	0.009444397	0.01	0.004	0.025975282
CYB5R1	2.43E-06	0.009430261	0.075	0.073	0.059426129
MNDA	5.10E-23	0.009414821	0.104	0.081	1.25E-18
ZP3	0.000220656	0.009390661	0.018	0.012	1
LINC00243	5.88E-09	0.009354953	0.08	0.081	0.000143935
CHST15	2.31E-05	0.009332348	0.014	0.008	0.565579741
CD209	7.14E-15	0.009325574	0.01	0.003	1.75E-10
BCAT1	0.007876947	0.009310319	0.038	0.032	1
CDK2AP1	0.033456411	0.009309271	0.047	0.042	1
BAG2	0.00143274	0.009297141	0.042	0.037	1
ABHD6	0.004298835	0.009296743	0.029	0.024	1
HDAC9	1.88E-07	0.009291067	0.068	0.056	0.004598023
AC010247.1	2.46E-05	0.009271413	0.013	0.008	0.601446191
RCC1	0.021919034	0.009267765	0.045	0.04	1
CXORF21	0.014770969	0.009251215	0.093	0.09	1
CFD	0.000695859	0.009245973	0.017	0.012	1
ABTB2	3.62E-05	0.009219085	0.075	0.064	0.887136644
TBXA2R	1.70E-06	0.009208011	0.012	0.006	0.041678358
STAC3	1.90E-05	0.00919582	0.013	0.008	0.466388211
CR1L	4.15E-08	0.009194136	0.01	0.004	0.001015766
AL512625.3	0.002126163	0.009191211	0.028	0.023	1
OSGIN1	4.02E-11	0.009185931	0.008	0.002	9.86E-07
IGHV1-3	0.549546505	0.009165887	0.003	0.003	1
IL24	0.000860447	0.009165484	0.003	0.002	1
CD180	1.85E-07	0.009097831	0.009	0.004	0.004538508
PLCB3	0.000664648	0.009081271	0.02	0.015	1
SLC4A2	0.008705593	0.009074017	0.059	0.055	1
ITM2C	0.000109609	0.009058665	0.095	0.101	1
UBL5	3.53E-11	0.009029253	0.598	0.622	8.66E-07
ITGAV	0.027871936	0.009027454	0.033	0.027	1
C2	0.001048319	0.009011946	0.02	0.015	1
NUDT14	0.012386614	0.008979064	0.035	0.03	1
SIGLEC7	0.000156432	0.00896616	0.015	0.009	1
MAN2B1	4.65E-06	0.008948143	0.135	0.136	0.113822825
LAPTM4A	1.14E-21	0.008934197	0.245	0.259	2.78E-17
KDM2B-DT	2.85E-05	0.008922669	0.014	0.008	0.698605083
PTGDR	0.006369212	0.008919248	0.035	0.033	1
DAPK1-IT1	4.55E-13	0.008905248	0.008	0.002	1.11E-08
ESYT1	0.000332103	0.008905018	0.082	0.08	1
LINC01410	4.33E-05	0.008893609	0.014	0.009	1
KCNE5	0.000869833	0.008890655	0.005	0.002	1
RELT	0.04251703	0.008885402	0.042	0.037	1
PFKFB4	2.24E-07	0.008855665	0.011	0.005	0.005493946
CDC25B	7.82E-09	0.008854438	0.184	0.19	0.000191538
DVL1	0.000197763	0.008795542	0.02	0.015	1
SVIL	0.039493639	0.008795319	0.041	0.035	1
HDGF	2.34E-13	0.008765765	0.191	0.199	5.74E-09
CD3E	3.57E-21	0.008754791	0.592	0.632	8.73E-17
IGHG2	6.44E-05	0.008747933	0.031	0.024	1
AC006230.1	1.34E-09	0.008744487	0.008	0.003	3.27E-05
SSR4	1.07E-05	0.008715156	0.645	0.661	0.262808056
TRPM4	7.65E-11	0.008691675	0.007	0.002	1.87E-06
NEU3	0.005151064	0.008691385	0.032	0.027	1
CLCN5	5.59E-05	0.008690126	0.013	0.008	1
SRD5A1	0.045426289	0.00869003	0.05	0.046	1
TMEM204	3.87E-09	0.00860867	0.098	0.1	9.47E-05
GIMAP2	9.04E-50	0.008601249	0.43	0.481	2.21E-45
CPED1	0.004857922	0.008593298	0.017	0.013	1
MRNIP	0.016224018	0.008588093	0.047	0.042	1
HLA-DQA2	0.015139387	0.008562505	0.035	0.029	1
TRAV8-1	0.195639081	0.008561429	0.014	0.012	1
LINC00884	1.15E-06	0.008546563	0.01	0.005	0.028055369
HDAC5	0.056408025	0.008531999	0.039	0.034	1
RAB37	0.04412151	0.008531542	0.028	0.024	1
ICAM1	0.281886758	0.008515034	0.134	0.129	1
CAPZA2	1.72E-23	0.008508605	0.301	0.321	4.21E-19
HLA-DOB	0.06323324	0.008499822	0.026	0.023	1
GLRX2	0.00026369	0.00848144	0.052	0.049	1
BEND4	1.38E-07	0.008467208	0.009	0.004	0.003389366
PRDX2	2.88E-26	0.008447644	0.197	0.212	7.05E-22
IL15	0.00729914	0.008437945	0.121	0.121	1
PEPD	2.96E-07	0.00842413	0.138	0.139	0.007257147
ARL11	0.000114487	0.00841442	0.014	0.009	1
SLC40A1	0.04274869	0.008408217	0.03	0.025	1
C4ORF48	3.30E-17	0.008404633	0.201	0.211	8.07E-13
RUNX1	1.73E-05	0.008396615	0.219	0.226	0.423886959
ASPH	0.056900161	0.008377895	0.036	0.031	1
CLEC19A	3.09E-14	0.008377834	0.005	0	7.56E-10
LINC02432	6.72E-08	0.008375503	0.004	0.001	0.00164522
IGKV2-18	5.07E-05	0.008351199	0.001	0	1
AQP9	3.35E-22	0.008340063	0.057	0.04	8.20E-18
PPT1	1.55E-14	0.008336405	0.147	0.153	3.79E-10
RNASET2	9.05E-10	0.008334444	0.27	0.283	2.22E-05
CUEDC1	4.68E-05	0.008323102	0.012	0.007	1
AC009093.2	0.001955134	0.008322633	0.031	0.028	1
AL591468.1	4.96E-08	0.008302683	0.012	0.006	0.001215816
TRIM65	0.001705086	0.008301135	0.032	0.028	1
C19ORF38	6.04E-07	0.008298848	0.011	0.005	0.014802955
CHEK2	0.001231651	0.008271275	0.017	0.012	1
AK5	0.035915113	0.008270396	0.033	0.03	1
TRBV18	0.747821649	0.008253736	0.025	0.024	1
RAB34	0.00335648	0.008252685	0.02	0.015	1
IGHV3-72	6.07E-09	0.008233912	0.002	0	0.000148775
C3ORF62	8.13E-05	0.008231012	0.014	0.009	1
ATP23	0.00241939	0.008227814	0.025	0.02	1
MACF1	1.43E-32	0.008209617	0.304	0.337	3.51E-28
AIMP2	4.18E-08	0.008187656	0.115	0.119	0.001024187
TUBA4A	3.65E-05	0.008177256	0.149	0.151	0.894294272
SLC25A25	8.46E-07	0.008160582	0.051	0.049	0.020712541
EOGT	2.34E-05	0.008143179	0.025	0.022	0.573397034
AP000977.1	8.13E-05	0.008120862	0.013	0.009	1
MN1	9.56E-06	0.008108504	0.008	0.004	0.234112618
DOP1B	0.017992579	0.008098019	0.053	0.05	1
PIK3R6	6.64E-08	0.008096181	0.008	0.003	0.001625406
AC009779.2	2.69E-05	0.008082049	0.012	0.008	0.65758939
ATP13A2	0.000562152	0.008071173	0.06	0.058	1
AC005083.1	1.49E-06	0.008061346	0.008	0.004	0.036566831
NEK11	0.002498044	0.008051887	0.017	0.013	1
POR	5.89E-06	0.008045478	0.096	0.095	0.144132428
UBE2D3	3.11E-17	0.008041415	0.647	0.678	7.62E-13
RUSC2	2.63E-07	0.008040842	0.009	0.004	0.006432222
IGHV1-46	0.613486454	0.008037705	0.002	0.002	1
RTL5	0.000422761	0.008016953	0.015	0.01	1
SLC25A19	0.123154144	0.008001619	0.049	0.045	1
Mycobacteriaceae (taxid 1762)	0.026781517	0.007983357	0.081	0.079	1
AGPAT4	0.053703522	0.007978466	0.036	0.033	1
B3GNT8	0.000608599	0.007927388	0.014	0.01	1
TRAV38-2DV8	0.121814929	0.007899946	0.018	0.019	1
RPARP-AS1	0.000193149	0.007883412	0.033	0.029	1
FCHO2	0.045191121	0.00787464	0.029	0.024	1
PDGFB	1.16E-05	0.007866946	0.01	0.005	0.283958928
HAGHL	0.000239557	0.007832888	0.042	0.04	1
CBFA2T3	0.006198098	0.007832814	0.017	0.013	1
AC007036.1	1.10E-08	0.007829358	0.008	0.003	0.000269653
KCNE1	3.42E-07	0.007827655	0.008	0.003	0.008373088
HS6ST1	0.001470877	0.007826725	0.029	0.026	1
MIR31HG	1.20E-05	0.00782426	0.01	0.006	0.29347956
CLEC10A	1.01E-11	0.007804197	0.005	0.001	2.48E-07
SH3BP5	0.003266784	0.007793736	0.073	0.072	1
HCAR3	3.68E-10	0.007786606	0.009	0.003	9.01E-06
TTC9	0.000441027	0.007785987	0.038	0.036	1
RASAL1	3.30E-05	0.007764447	0.008	0.004	0.807507579
BAIAP2L1	0.004720363	0.007757781	0.018	0.013	1
GPR146	3.47E-06	0.007756532	0.01	0.006	0.084939038
AC023157.3	0.004583341	0.007746762	0.021	0.017	1
BTG1	7.41E-05	0.007738465	0.872	0.889	1
SNX11	0.007568199	0.007733173	0.096	0.095	1
DAB2	0.000428945	0.007712443	0.016	0.011	1
LILRB5	5.24E-11	0.007707602	0.006	0.001	1.28E-06
ARHGAP20	6.03E-17	0.007688562	0.005	0	1.48E-12
PBX3	0.005135592	0.007669683	0.059	0.057	1
PVT1	2.04E-13	0.007664081	0.251	0.266	4.99E-09
IGKV2-29	0.067725206	0.007657659	0.001	0.002	1
MRPL40	2.34E-05	0.007656444	0.111	0.111	0.574011628
RASA4B	0.000679665	0.007641736	0.014	0.009	1
IGLC7	0.134768383	0.007631008	0.004	0.003	1
BACE2	0.000722093	0.007602318	0.012	0.007	1
MEF2C-AS1	0.014604613	0.007600036	0.017	0.014	1
STAC	1.44E-09	0.00759042	0.005	0.001	3.52E-05
TLE2	0.000340999	0.007579037	0.015	0.01	1
AATK	1.34E-07	0.007568412	0.006	0.002	0.00328682
MAGI2	0.000788236	0.0075628	0.009	0.006	1
PPM1F	0.005242867	0.007551183	0.025	0.021	1
C12ORF42	0.00522574	0.007550111	0.034	0.031	1
TLCD1	0.043140987	0.007534592	0.026	0.022	1
TEX41	4.87E-05	0.007530926	0.008	0.004	1
KHDRBS3	0.00017788	0.007509059	0.009	0.005	1
TRBV12-5	0.085980948	0.007501338	0.003	0.003	1
LINC01506	3.01E-09	0.007486086	0.006	0.002	7.37E-05
AC119674.1	1.34E-09	0.007479659	0.006	0.001	3.28E-05
TMEM45B	0.00029505	0.007479542	0.012	0.008	1
SDHD	3.83E-22	0.007472751	0.289	0.307	9.37E-18
TKFC	0.022718854	0.007454165	0.044	0.041	1
ADIRF	0.131553103	0.007448866	0.007	0.005	1
TXLNB	0.000605926	0.007444998	0.012	0.008	1
VSIG1	0.000186135	0.00744248	0.014	0.01	1
JAK1	0.888931055	0.007419594	0.775	0.773	1
TNFRSF10D	0.000527267	0.00740593	0.022	0.018	1
SLC27A3	0.039008569	0.007402328	0.025	0.021	1
CDKN1C	0.042876165	0.00739561	0.017	0.014	1
ANO5	1.59E-09	0.007362505	0.006	0.002	3.90E-05
PDPN	1.22E-07	0.007362505	0.005	0.001	0.00299164
HYLS1	0.001040734	0.00734289	0.025	0.021	1
SIRPD	8.93E-09	0.007334265	0.007	0.002	0.000218782
PI4K2A	0.030447213	0.007329158	0.043	0.039	1
MYO10	4.14E-07	0.007324381	0.01	0.005	0.01013565
PSMD4	6.77E-23	0.007307511	0.302	0.322	1.66E-18
POLR3G	0.004556093	0.007303692	0.016	0.012	1
AC008629.1	0.00027175	0.00730164	0.012	0.007	1
NBPF14	0.021722353	0.007296739	0.048	0.045	1
LBX2-AS1	1.38E-05	0.007283308	0.01	0.005	0.337815501
WNT7A	9.01E-05	0.007282227	0.01	0.006	1
HSD3B7	8.27E-07	0.007250814	0.008	0.003	0.020261752
GASK1B	1.05E-08	0.007224724	0.006	0.002	0.000256741
SERPINB8	0.052829152	0.007202842	0.029	0.025	1
PLBD1	1.63E-06	0.007175001	0.008	0.003	0.039801639
RUNX2	3.06E-06	0.00717265	0.091	0.095	0.074929068
CCDC50	0.004421858	0.007140094	0.097	0.099	1
DMAC1	3.24E-14	0.007124858	0.136	0.142	7.94E-10
LHFPL6	1.46E-08	0.00711412	0.006	0.002	0.00035703
BCAT2	0.005802033	0.007108497	0.047	0.043	1
RCCD1	0.000817054	0.007082089	0.029	0.026	1
SYNPO	0.105755509	0.007071527	0.03	0.027	1
PPM1N	0.004015273	0.007071023	0.016	0.011	1
GAB1	0.011875344	0.007049863	0.023	0.019	1
SYPL1	1.85E-14	0.007044225	0.17	0.178	4.54E-10
IGKV1-27	2.56E-14	0.007042814	0.005	0.001	6.26E-10
SUGT1	2.29E-10	0.007025187	0.182	0.188	5.61E-06
AC006001.2	0.022184622	0.007006922	0.039	0.035	1
PVR	2.03E-06	0.006989597	0.007	0.003	0.049724419
ADGRG1	0.019651091	0.006982769	0.03	0.028	1
DUSP15	2.82E-06	0.006975609	0.007	0.003	0.069022015
CLDN23	3.60E-07	0.006962349	0.006	0.002	0.008816837
LINC01283	1.67E-05	0.006961629	0.007	0.003	0.4079752
TPST2	0.029651203	0.006953008	0.123	0.123	1
CTNS	3.18E-05	0.00695033	0.024	0.021	0.779892336
STX3	0.087642505	0.006946195	0.03	0.026	1
SLC25A11	0.000546939	0.006929662	0.088	0.087	1
SNTB2	0.037260295	0.006924646	0.043	0.04	1
DNAJC3-DT	0.002825486	0.006907845	0.016	0.013	1
NCEH1	0.23976753	0.006885261	0.027	0.025	1
AGPAT2	0.009267483	0.006856404	0.048	0.045	1
GPR162	3.57E-13	0.006853096	0.005	0	8.74E-09
CKB	0.024723993	0.006838904	0.043	0.037	1
TRBV6-4	0.767117325	0.006833887	0.018	0.017	1
GLRX	9.65E-14	0.006818191	0.269	0.287	2.36E-09
AC005224.2	4.64E-06	0.006788963	0.009	0.004	0.113692141
TP53INP2	0.001661337	0.006786883	0.013	0.009	1
NSMCE1	1.00E-07	0.006778626	0.124	0.126	0.002457288
NETO2	0.027188621	0.006771709	0.03	0.025	1
ARMCX1	0.000553171	0.006746829	0.011	0.007	1
CENPX	0.001246589	0.006738951	0.104	0.104	1
PRSS21	0.015821767	0.0067165	0.017	0.013	1
ITGAM	6.59E-05	0.006684766	0.012	0.007	1
FGGY	0.005278214	0.006672322	0.043	0.041	1
COPRS	0.008644602	0.006670827	0.048	0.046	1
AL160272.1	2.65E-08	0.00666614	0.006	0.002	0.000649932
TCEA3	0.001651775	0.00666423	0.011	0.007	1
LITAF	9.26E-19	0.006648723	0.382	0.409	2.27E-14
PLEKHB2	1.64E-16	0.006637854	0.2	0.214	4.01E-12
GPAT3	0.006908583	0.006636611	0.01	0.007	1
ZNF532	0.031919274	0.006620179	0.02	0.017	1
MFSD2A	0.228948768	0.006615597	0.05	0.046	1
C1ORF216	0.007297001	0.006612551	0.024	0.02	1
SLX4IP	0.002933473	0.006612544	0.044	0.042	1
P2RY11	0.009308657	0.006608397	0.015	0.011	1
AP2A2	2.47E-06	0.006603545	0.075	0.075	0.060471824
COL23A1	0.000209266	0.006603537	0.007	0.004	1
BCL2	5.87E-13	0.006587927	0.257	0.28	1.44E-08
TBXAS1	0.360893089	0.006564932	0.066	0.062	1
MEFV	0.01230439	0.006532329	0.018	0.014	1
NR2F6	0.002880834	0.006526722	0.014	0.009	1
TFEB	0.143843586	0.006509919	0.062	0.059	1
AL079338.1	0.000996473	0.006500027	0.009	0.006	1
MS4A4A	0.001757848	0.006486781	0.005	0.002	1
CLN5	3.38E-05	0.006484892	0.059	0.057	0.827663004
IFNGR1	3.03E-15	0.00645288	0.144	0.152	7.42E-11
GNB2	8.17E-21	0.006447306	0.382	0.406	2.00E-16
LCN10	2.71E-11	0.006445743	0.005	0.001	6.64E-07
AP001341.1	0.000511027	0.006441991	0.031	0.024	1
AC138207.9	5.17E-09	0.006431901	0.005	0.001	0.000126704
PRRG4	0.000431149	0.006431199	0.011	0.007	1
FCAR	1.31E-07	0.006397298	0.006	0.002	0.003204689
CDK18	0.013057676	0.00637603	0.018	0.014	1
PHB	1.83E-19	0.006375483	0.247	0.266	4.48E-15
CRELD1	1.90E-05	0.006366902	0.071	0.072	0.464221957
IGKV2D-40	1.19E-09	0.006356014	0.002	0	2.92E-05
SIRPB2	5.08E-09	0.006355982	0.005	0.001	0.000124318
ARMH3	4.61E-09	0.006353237	0.098	0.102	0.000112993
AC087857.1	4.02E-10	0.00634909	0.004	0.001	9.84E-06
WDR81	2.39E-05	0.006348144	0.048	0.047	0.58644596
ZSWIM4	0.035741558	0.006341975	0.019	0.015	1
SAMHD1	0.470235548	0.006331175	0.713	0.716	1
H2AFZ	4.47E-21	0.006323944	0.383	0.409	1.09E-16
WASHC2A	0.000170281	0.006322204	0.108	0.109	1
TCEAL4	0.000157576	0.006295902	0.062	0.06	1
FAM214B	0.04007751	0.006294409	0.02	0.016	1
DAGLA	9.97E-08	0.006286996	0.005	0.002	0.002441979
SLC45A4	8.12E-06	0.006202816	0.042	0.042	0.19888717
MMP2	8.84E-10	0.00619724	0.005	0.001	2.16E-05
HIST2H2BE	0.000281772	0.006190909	0.009	0.005	1
TFAP4	0.00087884	0.006183925	0.052	0.05	1
RCN3	4.55E-08	0.006128322	0.005	0.001	0.001113393
VDAC2	1.29E-24	0.006124739	0.31	0.333	3.17E-20
SPR	2.24E-08	0.00612134	0.005	0.001	0.000549186
CLCN6	0.040741674	0.006116068	0.041	0.039	1
AC010980.1	1.50E-10	0.006114353	0.005	0.001	3.68E-06
AC023906.5	2.52E-06	0.006100879	0.006	0.002	0.061787944
SEMA4C	0.012904763	0.006082139	0.013	0.01	1
OBSCN	0.007757006	0.006078023	0.023	0.02	1
C9ORF40	0.018600754	0.00607567	0.04	0.037	1
IER5L	0.001803939	0.006074337	0.009	0.006	1
CPAMD8	3.29E-07	0.006073181	0.005	0.002	0.008055184
DNAJB5	0.009982175	0.006068544	0.013	0.01	1
KCNQ1	0.015182344	0.006068544	0.013	0.01	1
GNG7	0.108723959	0.006066331	0.029	0.026	1
FAM153B	0.004634824	0.006061599	0.013	0.01	1
SDC4	0.013546337	0.006054649	0.012	0.009	1
PRAG1	0.004508088	0.006029409	0.059	0.058	1
TNFRSF10A	0.001735346	0.006027473	0.054	0.053	1
CORIN	2.45E-05	0.006025078	0.005	0.002	0.600810022
LMAN2L	0.003612241	0.006022238	0.018	0.015	1
AC022217.3	0.000185186	0.006019115	0.008	0.005	1
SIGLEC5	0.002587912	0.005992607	0.012	0.008	1
IGKV1D-43	0.000556847	0.005990314	0	0.001	1
TOB1	2.10E-08	0.005990002	0.057	0.058	0.00051444
DHRS13	0.02685299	0.005988615	0.039	0.036	1
AC109630.1	0.000190333	0.005984059	0.006	0.003	1
B3GNT5	0.001405047	0.005979016	0.012	0.008	1
FUT8	0.00138793	0.00596494	0.103	0.104	1
RAPH1	0.019514868	0.005947016	0.017	0.014	1
CRIP3	3.45E-07	0.005914466	0.005	0.001	0.008454931
PLK2	0.000664453	0.00590178	0.005	0.004	1
MIIP	2.48E-05	0.005895462	0.111	0.111	0.607097656
SLC1A7	0.000963397	0.005895217	0.008	0.004	1
CCDC170	9.15E-07	0.005893738	0.004	0.001	0.02240118
ST14	4.58E-06	0.005880088	0.005	0.002	0.112121059
CTNND2	5.36E-07	0.005873007	0.005	0.001	0.013127926
NME4	0.00067535	0.005863497	0.054	0.053	1
RMDN2-AS1	0.000257463	0.005860427	0.007	0.004	1
MERTK	0.001334963	0.005859896	0.005	0.002	1
MAGI2-AS3	1.30E-05	0.005852814	0.006	0.002	0.318674366
RNASEH2C	1.91E-18	0.00584282	0.201	0.213	4.67E-14
ZNF232	0.021596509	0.005821018	0.036	0.034	1
TRBV3-1	0.605830356	0.005817988	0.026	0.026	1
LRP12	0.023540635	0.005815467	0.013	0.009	1
AC026310.2	7.52E-05	0.005798976	0.008	0.004	1
AC036176.1	0.003766768	0.005792693	0.021	0.018	1
PTGS1	9.38E-08	0.005783551	0.006	0.002	0.002296381
ACYP1	0.064650247	0.005783286	0.04	0.037	1
AC012236.1	9.38E-05	0.005777685	0.007	0.004	1
KLF4	1.61E-09	0.005755038	0.003	0	3.94E-05
TPM1	0.0139329	0.005746718	0.013	0.009	1
ST6GALNAC1	0.006531201	0.005745562	0.02	0.018	1
INSR	0.000169434	0.005736295	0.007	0.004	1
CD40	2.61E-67	0.005719724	0.191	0.133	6.40E-63
LINC02814	1.17E-13	0.005713501	0.004	0	2.85E-09
MORC4	0.002028033	0.005672552	0.023	0.021	1
TLE5	1.31E-35	0.005656954	0.721	0.775	3.22E-31
SMCR8	0.000548749	0.005641434	0.064	0.063	1
AL606807.1	0.000465905	0.005626395	0.007	0.004	1
SAP25	0.010760585	0.005625612	0.015	0.012	1
PAPSS2	3.04E-06	0.005620834	0.009	0.004	0.074478929
KITLG	1.82E-11	0.005616802	0.004	0	4.47E-07
AC092803.1	0.001110712	0.005613677	0.009	0.005	1
STXBP1	0.000752005	0.005612866	0.008	0.004	1
GPR160	0.10569402	0.005609943	0.021	0.018	1
SIGLEC10	1.20E-06	0.005583299	0.005	0.001	0.029403909
LINC02397	0.103780591	0.005582511	0.031	0.027	1
BST1	1.02E-10	0.005582451	0.004	0	2.50E-06
ATG9B	0.056441856	0.005574558	0.02	0.017	1
VDR	0.000968701	0.005573189	0.01	0.006	1
MIRLET7BHG	0.000343353	0.005572016	0.016	0.014	1
ICOSLG	0.000134145	0.005536373	0.007	0.003	1
DNAJB1	3.91E-29	0.005535472	0.238	0.262	9.58E-25
RNF217	0.000121555	0.005522864	0.007	0.003	1
CASP5	0.000813101	0.005496214	0.014	0.009	1
STARD13	1.88E-05	0.005493979	0.005	0.002	0.459674183
EXOSC5	1.77E-12	0.005493728	0.115	0.119	4.32E-08
FCRL5	0.093972357	0.005491882	0.014	0.012	1
TLR9	0.000497301	0.005488655	0.007	0.004	1
GPR68	0.284161574	0.005477192	0.038	0.036	1
AC008555.4	0.004107549	0.005473959	0.043	0.041	1
CSF3R	0.002676017	0.005463656	0.01	0.006	1
TP53I11	0.012119745	0.005462328	0.015	0.013	1
LINC02580	0.01765416	0.005458413	0.011	0.008	1
CLEC4D	1.55E-05	0.005439984	0.007	0.003	0.379921138
NRAD1	5.65E-07	0.005437961	0.004	0.001	0.0138467
AC079630.1	3.33E-05	0.005418222	0.005	0.002	0.815303452
SOCS6	0.000586279	0.005405786	0.007	0.004	1
HABP4	0.000739549	0.005388451	0.049	0.048	1
HS1BP3	0.069064263	0.005388046	0.037	0.035	1
LINC00189	0.000555683	0.005385061	0.007	0.003	1
MAP3K4	0.000893595	0.005384584	0.106	0.107	1
TMEM255B	3.17E-06	0.005369427	0.005	0.002	0.077549476
CCL15	0.003121713	0.005368334	0.002	0.001	1
ATPSCKMT	0.071083298	0.005363336	0.025	0.023	1
AF064858.1	3.13E-06	0.005362138	0.004	0.001	0.076753639
DENND3	0.263160366	0.005357717	0.031	0.029	1
COBLL1	0.099152407	0.005356904	0.055	0.05	1
MZB1	0.016858489	0.005352187	0.03	0.032	1
TRIM52	0.014364689	0.005343513	0.057	0.056	1
ERRFI1	0.003711796	0.005337442	0.006	0.004	1
AL354920.1	0.001596555	0.00533129	0.008	0.005	1
KLRC2	0.00940005	0.005330199	0.097	0.103	1
LAMB3	0.000169588	0.005329023	0.006	0.003	1
AKR1C1	1.68E-07	0.005327885	0.004	0.001	0.004108137
TRAV8-4	0.244429301	0.005318442	0.026	0.026	1
PYGL	3.34E-09	0.005316722	0.007	0.003	8.19E-05
COA7	0.057317916	0.005307256	0.024	0.021	1
CRLF2	0.004292016	0.005287306	0.006	0.003	1
PGK1	6.87E-36	0.005277893	0.5	0.545	1.68E-31
GALNT7	0.001481202	0.00527739	0.066	0.066	1
OSBPL10	0.024217537	0.00526668	0.01	0.008	1
AC018607.1	1.64E-05	0.005259433	0.005	0.002	0.400822938
PPIB	2.90E-10	0.005251121	0.741	0.71	7.10E-06
TRBJ1-6	0.006417048	0.005238764	0.011	0.008	1
AL078604.4	0.320383851	0.005206023	0.032	0.029	1
LINC00892	2.77E-05	0.005204465	0.006	0.002	0.677237691
IGHV1-58	0.010422654	0.005168967	0.002	0.001	1
SCD	0.032960812	0.005158829	0.013	0.01	1
AC110611.2	0.080502937	0.00515217	0.019	0.016	1
CD300LF	3.07E-06	0.005148176	0.004	0.001	0.075279252
ANKLE1	0.001005524	0.005137477	0.007	0.004	1
CANX	1.93E-27	0.005126666	0.41	0.446	4.73E-23
SERPINE1	8.00E-10	0.005126012	0.003	0	1.96E-05
PIP4P2	0.159903634	0.005124701	0.029	0.026	1
FPR2	0.088930429	0.005118979	0.01	0.008	1
S100A13	0.036461892	0.005110744	0.005	0.004	1
LMTK3	0.031094944	0.005092096	0.019	0.017	1
ZNF433-AS1	2.70E-05	0.005086049	0.063	0.064	0.660217423
ZNF467	0.001242051	0.005078085	0.009	0.006	1
ST3GAL2	0.12775388	0.005075909	0.071	0.069	1
ABL2	0.000357192	0.005069012	0.068	0.069	1
EEF2K	0.063898915	0.005059497	0.03	0.028	1
C1QTNF1	4.93E-06	0.005059008	0.005	0.002	0.120764254
LINC01503	4.26E-08	0.005057562	0.004	0.001	0.001043271
SLC5A3	0.00774995	0.005051932	0.082	0.083	1
AHCY	1.20E-05	0.005032706	0.104	0.106	0.294679189
BBS10	2.57E-05	0.005029221	0.017	0.016	0.630168819
ST18	4.81E-05	0.005018912	0.005	0.002	1
ETV3L	0.009391699	0.005008642	0.012	0.008	1
MCM3AP-AS1	0.040812186	0.005005932	0.025	0.023	1
NOL3	0.000208091	0.004998138	0.006	0.003	1
KCNMA1	0.005302861	0.004993742	0.006	0.004	1
ANKRD33B	0.460953935	0.004992955	0.061	0.058	1
Streptomyces albireticuli (taxid 1940)	0.078825452	0.00499255	0.017	0.014	1
PSPH	0.008663195	0.004984998	0.011	0.008	1
FAM114A1	2.88E-05	0.004975822	0.004	0.001	0.706345671
CD40LG	0.031814474	0.004975041	0.044	0.043	1
AL357153.2	0.021752164	0.004965877	0.011	0.009	1
KRT73-AS1	0.029425109	0.004961569	0.013	0.011	1
ZNF442	0.000465689	0.00494325	0.006	0.003	1
Z83843.1	0.028910634	0.004931997	0.012	0.009	1
CASTOR2	0.057467797	0.004931727	0.039	0.037	1
TCFL5	0.631384241	0.004908936	0.061	0.061	1
AC006504.5	0.006914576	0.004897256	0.038	0.037	1
ENTPD1	0.107326606	0.004895683	0.03	0.027	1
SCARB1	0.053817484	0.004884921	0.012	0.009	1
LINC01259	0.002582396	0.004869262	0.007	0.004	1
COPDA1	0.09385621	0.004868399	0.017	0.014	1
TRAV36DV7	0.000381959	0.004864306	0.012	0.013	1
P2RX1	0.002184523	0.004851858	0.007	0.004	1
AL445524.1	0.186541676	0.004836492	0.021	0.018	1
TUBB4A	0.000326825	0.004818537	0.005	0.002	1
DERPC	0.005708063	0.004810352	0.021	0.019	1
FAM207A	1.69E-08	0.004809867	0.104	0.108	0.000413463
CD300C	1.38E-06	0.004809302	0.004	0.001	0.033885548
PTPN9	0.154435365	0.00479655	0.065	0.064	1
AC027031.2	0.001531935	0.004786214	0.007	0.004	1
LINC00158	0.000826382	0.004778027	0.036	0.03	1
PITPNM2	0.007462942	0.004776481	0.009	0.007	1
NCR3LG1	0.00275805	0.004772957	0.007	0.004	1
AL117335.1	5.74E-07	0.004767641	0.004	0.001	0.014063098
FO393415.3	4.08E-06	0.004754349	0.004	0.001	0.099896042
NOL4L	0.267863603	0.004753542	0.05	0.048	1
BCAS4	6.30E-09	0.004753507	0.069	0.072	0.000154397
LINC01191	0.010629328	0.004751835	0.011	0.008	1
CPA6	0.009321935	0.004748262	0.009	0.006	1
AC023790.2	2.75E-05	0.004741066	0.004	0.002	0.67301736
METTL1	0.056637102	0.004728548	0.048	0.047	1
AC003092.1	0.000292722	0.004722072	0.005	0.003	1
SLC6A8	0.000871516	0.00471636	0.006	0.003	1
TBC1D30	0.004977808	0.004714323	0.009	0.006	1
AC048341.1	0.049424308	0.004713921	0.016	0.014	1
HPD	0.000226587	0.004705126	0.002	0.001	1
FGFR1	0.005414279	0.004697426	0.007	0.004	1
LINC00824	0.051553015	0.004693481	0.011	0.009	1
PAPSS1	0.00072012	0.00469144	0.081	0.082	1
UBTD1	0.006192381	0.00467099	0.008	0.005	1
[truncated: 22,491 more rows]
