# Supplementary material for: Single-cell analysis identifies conserved features of immune dysfunction in simulated microgravity and spaceflight
Source: Nat Commun. 2024 Jun 11;15:4795. doi: 10.1038/s41467-023-42013-y (PMC11166937; doi:10.1038/s41467-023-42013-y)
Supplement: Supplementary file 8 — Supplementary Data 5 [file 41467_2023_42013_MOESM8_ESM.xls]

## Sheet: z-score
Canonical Pathways	Overall_uGvs1G_stimulated - 2022-07-05 01:54 PM	CD16 Mono_uGvs1G_stim - 2022-09-05 08:33 PM	CD14 Mono_uGvs1G_stim - 2022-09-05 09:08 PM	CD4 Naive_uGvs1G_stim - 2022-09-05 08:57 PM	CD4 TEM_uGvs1G_stim - 2022-09-05 08:58 PM	CD4 TCM_uGvs1G_stim - 2022-09-05 08:42 PM	CD8 Naive_uGvs1G_stim - 2022-09-05 08:42 PM	CD8 TEM_uGvs1G_stim - 2022-09-05 09:40 PM	CD8 TCM_uGvs1G_stim - 2022-09-05 08:56 PM	dnT_uGvs1G_stim - 2022-09-05 09:40 PM	MAIT_uGvs1G_stim - 2022-09-05 09:09 PM	B naive_uGvs1G_stim - 2022-09-05 09:41 PM	B intermediate_uGvs1G_stim - 2022-09-05 08:43 PM	B memory_uGvs1G_stim - 2022-09-05 08:34 PM	NK_uGvs1G_stim - 2022-09-05 09:38 PM	NK_CD56bright_uGvs1G_stim - 2022-09-05 09:41 PM	cDC2_uGvs1G_stim - 2022-09-05 09:18 PM	pDC_uGvs1G_stim - 2022-09-05 09:39 PM	Plasmablast_uGvs1G_stim - 2022-09-05 09:09 PM	HSPC_uGvs1G_stim - 2022-09-05 08:58 PM
Coronavirus Pathogenesis Pathway	2.837	-3.317	-3.317	1	0.333	2.714	-2.183	1.667	-1.069	3.962	-1.667	-0.632	-1.069	0.535	-0.905	0.426	2.887	-3.053	0	-3.71
EIF2 Signaling	-2.84	3.051	1.508	N/A	-1	-1.342	1.897	-1.633	0.333	-2.309	N/A	0	-1.414	-3.13	2.236	-2.558	-2.502	3.138	1.155	4.707
Phagosome Formation	1.069	-0.728	-2.837	N/A	3.207	0	1	-0.816	-2.887	0.471	N/A	1.633	0.378	2.828	-1.89	-3.051	5.333	0	-3.051	1.667
Role of PKR in Interferon Induction and Antiviral Response	-2.496	0.333	-2.449	-2	-0.447	-2.646	-0.816	-2.646	-0.447	-1.414	-1.134	-3.051	-1.155	1	-2.646	-1.069	1.897	-1.604	-1.667	-0.632
Pyroptosis Signaling Pathway	-1.633	-1	-2.646	-2	-1.342	-2	-2	-1.342	-1.633	-1.633	-1.342	-2.449	-1.633	N/A	-1.89	-1	0	-1.89	0	-2.236
Cardiac Hypertrophy Signaling (Enhanced)	0.577	0.688	-0.905	0	1.414	N/A	0.632	N/A	-1.732	2.138	-0.447	-1.508	-1.342	2.333	-2.53	-3.9	5.209	-0.962	-1.414	1.265
Dendritic Cell Maturation	1	-1	-3.873	0.378	2.646	0.333	0	0.447	-0.816	-1	0	-3.207	-2.309	-1.387	-1.667	0	4.359	-0.229	1.414	-1.633
Oxidative Phosphorylation	N/A	3.317	0.447	-2.121	0	N/A	2.449	-2.236	-2.449	-2.121	N/A	0.816	N/A	1	N/A	-2.683	3.162	3.638	N/A	1
Tumor Microenvironment Pathway	1.807	-0.378	-2.333	N/A	0.816	2.121	N/A	-0.816	-0.447	2.121	N/A	-1.265	-1.89	2	0.378	-1.897	3.051	-3.464	-1.633	0.333
IL-8 Signaling	2.714	-1.155	0	N/A	2.121	2	N/A	N/A	-1.89	1.414	N/A	N/A	-0.447	2.449	N/A	-2.121	3.873	-1.941	-2.236	2.121
Neuroinflammation Signaling Pathway	1.528	-1.155	-3.153	-1	2.53	1.265	-1.414	0	-0.707	-0.632	N/A	-2.111	-1.155	-0.302	-1.265	0.535	3.411	-0.626	0.577	-2.714
Wound Healing Signaling Pathway	0	1	-2.333	-0.816	2.121	-0.378	-1.342	0	0.447	-0.816	-0.378	-1.89	-1.134	1.342	-2.121	-1.941	4.472	-0.378	0.447	1.265
Estrogen Receptor Signaling	-0.378	0	-1.667	N/A	2.121	N/A	1	-0.816	-0.707	1.897	N/A	-0.816	-1	2.111	-2.236	-3.273	3.4	-1.225	-0.632	1.155
Hepatic Fibrosis Signaling Pathway	2.041	0.471	-1.291	1.342	1.732	1.508	0.816	0.905	-0.707	0	0	-0.832	0.258	3.162	0.333	-0.408	4.914	-0.408	1.069	2.111
Senescence Pathway	-1	0.905	-0.378	N/A	1.414	-0.447	0.447	-1	-0.816	1.265	N/A	-0.816	-1	3.464	-1	-2.5	2.711	-1.5	-2.887	0.707
Role of Hypercytokinemia/hyperchemokinemia in the Pathogenesis of Influenza	0.277	N/A	-3.162	N/A	1.134	-0.333	N/A	0.816	0	-2.714	0	-0.707	1.897	1.897	-1.897	1.414	1.134	-2	1.134	-2.111
Interferon Signaling	-2.111	N/A	N/A	-1	N/A	-2.333	-1.342	-0.378	-1.134	-3.051	-1.342	-0.378	2.121	2.714	-2.309	-0.378	0	N/A	0.378	-1.265
Production of Nitric Oxide and Reactive Oxygen Species in Macrophages	2.324	-0.378	-0.333	N/A	1.342	0.447	N/A	-0.816	-0.707	0.378	-1.342	-2.646	-1.89	0	-1.414	-0.577	3.441	-1.807	N/A	-1.342
Erythropoietin Signaling Pathway	-1.265	0.333	-0.816	1	0.378	-0.816	N/A	-2	-1	0.816	0.447	0	-0.905	2.236	0.816	-2.53	0.5	-2.714	-1.342	1
HIF1α Signaling	1.387	-0.632	0.333	1.342	0.447	1.633	1	0	1.134	2.121	1.134	-1.414	-1.414	1	0	-1.387	2.673	0	-0.707	0.707
Necroptosis Signaling Pathway	-1.508	0.378	0.447	N/A	1	-1.633	-0.447	N/A	-1.134	-2.333	N/A	-1	-0.816	0.905	-2	-1.414	2.496	0.632	-1.89	0
NRF2-mediated Oxidative Stress Response	1.633	-1	0	N/A	0.816	N/A	2	1	N/A	1.342	N/A	2.53	0.447	1.89	N/A	-1.941	3.153	0	-0.378	1.89
Acute Phase Response Signaling	1.667	0.277	-2.309	N/A	0.816	2	1	1.342	N/A	-0.447	N/A	-0.707	-1.265	0.816	N/A	-1.387	2.309	-1.897	N/A	1.633
Autophagy	0.707	0	-1.134	N/A	N/A	N/A	-1	0	-0.378	2.333	N/A	-0.816	-2	1	N/A	-2.357	4.491	-1.147	0	1.633
JAK/STAT Signaling	-0.816	1.897	-1.134	N/A	N/A	N/A	N/A	-1.342	N/A	-0.816	N/A	-0.816	-0.707	1	-1.633	-2.887	1.508	-2.53	0	1.633
Death Receptor Signaling	-2.646	-0.816	-1	-0.447	N/A	-2	-0.816	N/A	-0.447	-0.447	-1	-1.89	-1	N/A	-1	-1.414	1.265	-0.832	1.134	0.378
Th17 Activation Pathway	-1	-1.342	-2.887	N/A	1.342	-1	N/A	N/A	-1	N/A	N/A	-3	-2.236	N/A	-2.121	-0.707	N/A	-1.89	0	N/A
HMGB1 Signaling	2.121	0.447	-1.89	N/A	2	N/A	N/A	N/A	N/A	N/A	N/A	-1	-0.447	2	N/A	-1.633	3.464	-1.897	N/A	1.342
Signaling by Rho Family GTPases	1.897	-0.378	-0.378	N/A	N/A	N/A	N/A	0.447	-0.816	0.378	N/A	-1	-1.633	N/A	-1.342	-2.53	4	-1.5	0.378	1.342
IL-6 Signaling	1.508	1.387	-1.897	N/A	1.342	N/A	N/A	N/A	N/A	0	N/A	-0.707	-0.707	1	N/A	-2.111	3.317	-2.53	N/A	1.342
Sirtuin Signaling Pathway	3	1.291	0	1.414	0	N/A	0	3	1.155	0.333	0.447	2.333	1.155	0	N/A	1.342	2.041	0	N/A	0
IL-17 Signaling	1.732	0	-1.265	-0.447	1.633	1.414	N/A	0.816	N/A	1	0	-0.378	-0.707	N/A	-1.134	-0.905	4	-1	0	0
HER-2 Signaling in Breast Cancer	0.333	-0.302	-2.111	N/A	0.707	1	N/A	N/A	0	0.378	N/A	-0.378	-1.633	2.111	N/A	-2.309	1.698	-1	0.302	1.897
PD-1, PD-L1 cancer immunotherapy pathway	0.632	0	1.134	N/A	-2	-0.447	-1.342	N/A	N/A	1.134	N/A	1.342	0.816	0	1.414	N/A	-1.89	-0.632	-1.342	1.89
RAC Signaling	1.633	-1.134	-1.342	N/A	N/A	N/A	N/A	N/A	N/A	N/A	N/A	N/A	N/A	N/A	N/A	-3	3.606	-1.387	-1.342	2
Chemokine Signaling	1.134	N/A	N/A	N/A	2.236	2	N/A	0.447	1	1.342	N/A	N/A	N/A	N/A	-0.816	-1.508	2.828	-0.816	0	1
Type I Diabetes Mellitus Signaling	-0.302	0	-1	N/A	N/A	0	-0.816	-1.342	-1	N/A	-2.236	-1.667	-1.134	0.816	-1.134	-0.905	1.134	0	1	0
PPAR Signaling	-1.134	0	1.134	N/A	-1	N/A	N/A	N/A	N/A	N/A	N/A	0.816	1.633	N/A	N/A	1.897	-3	0.707	-0.447	-2.236
Ferroptosis Signaling Pathway	-0.333	-1	-1.414	0	0.816	1	N/A	N/A	-0.447	-0.447	N/A	-0.816	-0.816	2	1	-1.941	0.243	0.333	-0.447	0.302
Nitric Oxide Signaling in the Cardiovascular System	2	N/A	N/A	N/A	N/A	N/A	N/A	1	N/A	1.342	N/A	1	N/A	2	N/A	-2.828	2	-1	0	N/A
Telomerase Signaling	1	0.816	0	N/A	N/A	N/A	N/A	N/A	N/A	-0.816	N/A	N/A	N/A	1.342	N/A	-2.828	2.449	-0.447	-0.816	2
RHOA Signaling	1	-0.816	N/A	1	N/A	N/A	N/A	N/A	-1	N/A	N/A	N/A	N/A	N/A	N/A	-1.633	2.309	1.508	0.816	2
Xenobiotic Metabolism AHR Signaling Pathway	-0.816	N/A	-1.89	N/A	N/A	N/A	N/A	N/A	N/A	N/A	N/A	-2.449	N/A	N/A	N/A	1	2.673	-2.121	N/A	1
BAG2 Signaling Pathway	2	N/A	1.342	N/A	N/A	N/A	N/A	N/A	N/A	N/A	N/A	2.236	1	N/A	N/A	-0.447	0.816	1	-0.378	2.236
Role of IL-17F in Allergic Inflammatory Airway Diseases	1.89	N/A	-2.236	N/A	2.236	1.633	N/A	N/A	N/A	N/A	N/A	N/A	N/A	N/A	N/A	-0.816	N/A	-2	N/A	N/A
RHOGDI Signaling	-1	0.816	0	N/A	N/A	N/A	N/A	N/A	1.342	-0.447	N/A	N/A	1	N/A	N/A	1.134	-3.606	-0.302	-1	0
Regulation of Actin-based Motility by Rho	1.342	-1.342	N/A	N/A	N/A	N/A	N/A	N/A	-2	-0.447	N/A	N/A	N/A	N/A	N/A	-1	3	1.414	N/A	N/A
Role of MAPK Signaling in Inhibiting the Pathogenesis of Influenza	0.333	N/A	-2	N/A	2	0.447	N/A	0	N/A	-0.447	N/A	-0.447	0	N/A	-0.447	-0.707	1	-2.236	-0.447	N/A
mTOR Signaling	0.447	0	-1	N/A	N/A	N/A	N/A	N/A	-0.447	0.447	N/A	N/A	N/A	0.447	N/A	-2	3	-0.816	N/A	1.342
p38 MAPK Signaling	-0.333	0.816	-0.447	-0.447	1.342	N/A	0.707	N/A	N/A	N/A	N/A	-0.378	N/A	0.707	N/A	-2.236	1.89	0.447	N/A	N/A
PPARα/RXRα Activation	-0.447	-0.816	1.414	N/A	N/A	N/A	N/A	N/A	N/A	N/A	N/A	-0.378	N/A	0	0	1.508	-1.291	2.309	0	-1.342
Apoptosis Signaling	N/A	-0.816	N/A	N/A	N/A	N/A	-1	N/A	-2	N/A	N/A	-0.447	0.378	N/A	N/A	1.134	0	1.897	0.447	-0.447
IL-7 Signaling Pathway	1.342	N/A	-2	N/A	N/A	N/A	N/A	0	N/A	-0.447	N/A	N/A	0	N/A	0.447	0.447	2.236	-1	0	N/A
LXR/RXR Activation	-1.667	N/A	1.89	N/A	-2.236	N/A	N/A	N/A	N/A	N/A	N/A	N/A	N/A	N/A	N/A	N/A	0.378	1.633	N/A	N/A
Cytotoxic T Lymphocyte-mediated Apoptosis of Target Cells	-1.633	N/A	N/A	N/A	N/A	N/A	N/A	N/A	N/A	N/A	N/A	N/A	N/A	N/A	-1	-0.816	N/A	N/A	N/A	N/A

## Sheet: -log10(adj.P)
Canonical Pathways	Overall_uGvs1G_stimulated - 2022-07-05 01:54 PM	CD16 Mono_uGvs1G_stim - 2022-09-05 08:33 PM	CD14 Mono_uGvs1G_stim - 2022-09-05 09:08 PM	CD4 Naive_uGvs1G_stim - 2022-09-05 08:57 PM	CD4 TEM_uGvs1G_stim - 2022-09-05 08:58 PM	CD4 TCM_uGvs1G_stim - 2022-09-05 08:42 PM	CD8 Naive_uGvs1G_stim - 2022-09-05 08:42 PM	CD8 TEM_uGvs1G_stim - 2022-09-05 09:40 PM	CD8 TCM_uGvs1G_stim - 2022-09-05 08:56 PM	dnT_uGvs1G_stim - 2022-09-05 09:40 PM	MAIT_uGvs1G_stim - 2022-09-05 09:09 PM	B naive_uGvs1G_stim - 2022-09-05 09:41 PM	B intermediate_uGvs1G_stim - 2022-09-05 08:43 PM	B memory_uGvs1G_stim - 2022-09-05 08:34 PM	NK_uGvs1G_stim - 2022-09-05 09:38 PM	NK_CD56bright_uGvs1G_stim - 2022-09-05 09:41 PM	cDC2_uGvs1G_stim - 2022-09-05 09:18 PM	pDC_uGvs1G_stim - 2022-09-05 09:39 PM	Plasmablast_uGvs1G_stim - 2022-09-05 09:09 PM	HSPC_uGvs1G_stim - 2022-09-05 08:58 PM
EIF2 Signaling	15.1692	2.97514	4.28765	2.07528	0.555394	6.59726	11.8093	4.84003	5.17794	8.88639	4.45452	1.59366	6.63935	13.2494	3.42753	17.338	7.27942	17.4964	5.88955	25.1278
Interferon Signaling	10.2809	0.456177	0.322121	3.71834	0.473323	9.89669	3.36269	6.77914	3.80292	13.779	4.45452	6.40786	8.86359	9.33085	13.5694	3.88805	0.37568	0.685425	4.57518	7.74004
Coronavirus Pathogenesis Pathway	10.5846	1.24799	3.52161	1.6178	1.35889	6.08959	6.51509	4.32815	3.84921	8.88639	5.48169	4.24799	7.01364	2.49566	4.47086	7.10243	1.56569	9.78729	4.47564	6.56352
Role of Hypercytokinemia/hyperchemokinemia in the Pathogenesis of Influenza	8.46632	0	5.11285	1.03046	1.72635	7.15592	0.327599	3.89861	2.71102	4.46117	2.06827	5.14642	6.91564	2.99995	6.83561	2.55933	0.173517	0.372158	2.57303	3.9085
Role of PKR in Interferon Induction and Antiviral Response	6.22609	1.38317	2.44568	2.05162	0.555394	3.66591	0.902282	3.85807	0.585889	1.45443	3.99746	9.09905	8.02424	1.5593	2.7741	4.49898	0.402198	3.19436	2.64727	1.77451
Sirtuin Signaling Pathway	2.13681	2.74215	2.80017	5.69063	0.389303	0.461716	3.84663	4.08428	3.64044	0.843063	1.30341	5.04662	5.47781	1.7982	0.281656	6.93202	0.987307	9.95347	0	2.60583
Neuroinflammation Signaling Pathway	11.6471	0.857524	6.27075	1.17374	1.03295	6.82391	0.450323	3.90479	1.0192	1.53596	0.514274	5.33665	5.84489	0.743805	4.23751	2.19136	0.368387	3.42195	2.31692	0.686645
NRF2-mediated Oxidative Stress Response	3.29493	2.21445	1.02027	2.66962	0.513773	2.41928	0.542081	4.02466	0.264632	1.19995	2.06827	9.04921	5.00843	0.770397	0.870309	6.30087	1.33958	3.99932	6.25049	0.723526
mTOR Signaling	5.61162	2.21445	1.13197	0.532839	0.336189	2.62443	4.01937	2.21674	2.90612	5.08193	1.66967	0.478946	2.15273	2.32927	1.37899	3.20861	3.11949	3.71993	0.766484	6.28565
Hepatic Fibrosis Signaling Pathway	7.22721	1.34886	3.57529	1.30585	0.584105	3.35771	0.193718	3.72103	0.578622	1.38367	1.26794	4.16559	5.1291	0.348821	1.38174	4.00773	0.20976	2.29863	1.72129	0.277347
JAK/STAT Signaling	2.39379	2.59566	3.60916	1.80562	0.440471	1.34589	0.118177	3.00764	0.411126	1.4523	0.836331	4.33364	6.14742	0.5043	3.03877	5.22532	0.646839	2.56736	1.00441	1.05162
Oxidative Phosphorylation	0.55482	2.5084	1.24126	6.50842	0.868386	0.266296	1.23691	2.53979	1.07649	1.7855	0.680406	2.90123	0.18049	2.04637	0	10.071	0.331225	5.11917	0.25657	1.78551
Death Receptor Signaling	2.78995	1.29384	1.42903	3.36182	0.214015	1.86435	1.47107	0.768284	0.883157	0.93911	1.9847	4.8979	6.63935	0.288931	1.39365	2.31121	0.443796	4.07063	2.33073	1.20606
Estrogen Receptor Signaling	1.28842	2.53774	1.73915	3.6378	0.478603	0.767066	1.5673	4.32815	0.598821	1.64567	0.388451	2.73256	1.35522	1.32913	0.612689	7.79742	0.173517	4.86754	1.50388	1.0936
BAG2 Signaling Pathway	3.10756	0.566002	2.85667	0.426825	0.244463	2.84578	0.331884	0.362193	2.09057	1.78857	1.42801	4.27591	2.54724	0.160717	2.24483	3.78209	0.631433	4.6024	2.57331	2.5443
Tumor Microenvironment Pathway	6.47237	0.576571	2.82515	1.1651	0.555394	3.79622	0.0670419	2.48585	0.388473	1.09799	0.480956	5.3959	3.13809	0.174183	2.21221	1.77373	0.140876	1.30938	0.928434	0.858462
Pyroptosis Signaling Pathway	2.19309	0.503168	2.66166	2.45274	0.746314	1.89868	0.564106	2.85559	1.30684	1.32773	2.87007	3.22465	3.13809	0.138546	3.6206	2.90107	0.20976	1.05933	0.907157	0.672897
Production of Nitric Oxide and Reactive Oxygen Species in Macrophages	6.83438	0.518135	2.66166	1.10191	0.383955	1.60154	0.0670419	2.40004	1.02614	1.00625	1.81843	3.07883	3.61956	0.375297	2.68235	2.35569	0.532604	2.3924	0.241555	0.215001
PD-1, PD-L1 cancer immunotherapy pathway	5.59704	0.856329	2.40506	2.29653	0.509972	2.48165	0.803973	1.2361	0.506577	1.45708	0.313802	2.96768	2.88438	1.16101	4.21063	0.305345	0.209991	1.91743	1.14704	1.06094
HIF1α Signaling	4.33096	0.951816	1.94495	2.18495	0.347532	2.08127	0.118177	2.23902	1.14948	1.39888	2.98799	2.90123	3.41836	0.743805	1.41407	2.50976	0.140876	0.985547	1.32349	0.559491
IL-6 Signaling	4.83617	2.74215	4.5051	0.77912	0.555394	1.0281	0.0640071	1.09258	0.128376	0.460291	0.610408	4.94162	4.79151	0.330879	0.699579	3.06099	0.220597	1.82531	0.408846	0.459713
Acute Phase Response Signaling	2.38751	2.59566	5.87545	0.577623	0.535945	1.17424	0.167	1.76968	0.145413	0.423697	0.461501	3.84808	5.14864	0.511311	0.487241	2.85759	0.211519	1.53227	0.251129	0.522699
Ferroptosis Signaling Pathway	3.32383	1.44027	2.52086	2.07421	0.70354	1.49393	0.336738	0.607957	0.598821	0.66128	1.10079	2.58732	2.47298	0.314029	1.06408	4.05697	1.10674	1.39277	0.932831	2.40186
Role of IL-17F in Allergic Inflammatory Airway Diseases	5.57142	0	3.33232	0.553378	1.95586	5.12904	0	1.8774	0.690815	0.460291	0	2.66366	1.73951	0.114045	1.44409	3.26243	0	1.23931	0.993787	0.0738886
IL-17 Signaling	4.12261	0.708165	2.709	2.31269	0.526999	3.68115	0	2.42422	0.144575	0.267099	1.30341	2.53957	3.03392	0	2.1197	2.04165	0.237974	0.594435	1.49614	0.354633
Erythropoietin Signaling Pathway	3.10756	0.964353	1.41954	1.77055	0.699545	2.34899	0	1.32079	0.273141	0.632073	1.9208	2.66366	6.13603	0.309176	1.67385	1.79902	0.29578	1.07193	0.67771	0.878173
Role of MAPK Signaling in Inhibiting the Pathogenesis of Influenza	4.94295	0.371393	1.19909	0	0.584105	3.01013	0.12505	2.23902	0.432814	1.18854	0.375038	2.77984	3.49821	0.362642	2.38135	2.8105	0	0.992532	1.49542	0.33627
Chemokine Signaling	3.22789	0.347358	0.772322	0.432844	0.865515	2.10279	0	3.03806	0.690815	1.14957	0	0.672425	0.674344	0.348821	3.08157	4.59108	0.267448	0.938824	3.36309	0.535335
PPAR Signaling	2.52948	1.44027	2.97076	0.372461	0.507184	1.15355	0	1.23093	0	0.374302	1.23711	3.75357	3.61956	0.248217	0.798996	3.06099	0.20976	1.50798	1.14704	0.554848
Necroptosis Signaling Pathway	4.12068	0.708165	0.897172	1.2716	0.346073	2.55785	0.467616	0.959285	1.013	1.53596	0.967579	1.12609	2.17068	2.0833	0.915738	1.35447	0.212814	1.0597	1.39637	1.48734
IL-8 Signaling	4.29905	1.66584	3.42669	0	0.952496	2.06859	0	0.752328	0.628542	1.14127	0.186546	0.830769	2.74723	0.743805	0.421042	2.09298	0.212814	2.3924	0.547811	0.554848
HMGB1 Signaling	3.92052	0.6447	1.95908	1.83372	0.556559	1.27012	0	1.37761	0.291297	0.471355	0.92295	2.13725	4.00036	0.203633	1.76533	1.22511	0.43766	1.1915	0.485614	0.587003
Wound Healing Signaling Pathway	4.15191	0.555331	1.53927	2.57069	0.566448	2.31563	0.152554	1.00566	0.248234	0.365473	2.56853	1.89231	1.85382	0.138546	2.05897	1.93562	0.212814	0	0.408846	0.686645
HER-2 Signaling in Breast Cancer	1.90468	1.03399	2.66166	0.509305	0.640658	0.999144	0	0.689391	1.75273	0.777042	0.390422	2.12918	1.55539	1.14196	0.387923	1.89497	0.532604	2.76772	2.41598	0.997736
IL-7 Signaling Pathway	1.83789	0.365495	1.1892	1.83888	0.264238	1.37911	0.383495	2.23894	0.432193	1.46667	1.46573	1.25993	2.66569	0.360397	2.37248	1.26103	0.146205	2.20831	1.04838	0
p38 MAPK Signaling	3.61498	0.729543	1.16365	3.02932	0.566448	1.08241	1.98535	1.13828	0.28054	0	1.17168	3.48001	0.465668	1.37222	0.735579	0.755137	0	0.519389	0.438679	0
Cardiac Hypertrophy Signaling (Enhanced)	1.73466	1.03399	1.30645	2.88392	0.354997	0.511559	0.624953	0.407	0.645059	1.20136	1.66967	2.76365	0.875891	0	2.29201	1.67807	0	1.78683	0.376373	0.159188
Autophagy	1.60546	0.901457	1.46418	0.529275	0.217377	0.351136	0.115266	1.13828	0.604651	1.08174	0.180481	1.67378	0.789054	0	0.407016	4.57949	0.975977	3.26384	1.28564	0.262921
Signaling by Rho Family GTPases	2.37145	0.491617	2.18586	0.819931	0	0.511559	0.0670419	1.78166	0.79812	1.4523	0.604272	0.936417	2.7281	0	1.06689	1.48291	0.137102	2.74821	0.977614	0.247214
Xenobiotic Metabolism AHR Signaling Pathway	2.31896	0	3.50132	1.02784	0	1.29617	0	1.38607	0	0.256781	0.353127	4.22089	1.79288	0	0.538939	0.755137	1.24708	1.54521	0.620072	0.505698
PPARα/RXRα Activation	1.00787	0.843748	2.08281	0.5562	0.145712	0.715185	0.0666071	0.790687	0.132442	0	0.825455	3.71003	1.30713	0.362642	1.50505	4.05697	0.343281	1.68259	0.396176	0.330819
Apoptosis Signaling	0.602105	0.869082	0.938635	0	0.347532	0.667428	0.493908	0.326036	0.526099	0.199609	0.719131	2.99495	4.55581	0.263943	0.198021	1.7011	0.472001	2.79139	1.14704	0.574683
Telomerase Signaling	1.40344	1.44027	1.28142	1.56443	0.336189	0.648251	0	1.22434	0.160555	1.78857	0.697512	1.54876	0.185472	0.53358	0.792338	2.06953	0.206946	1.13738	2.06858	0.723526
RAC Signaling	2.00422	0.831294	2.97076	0	0	0.222778	0.0640071	1.04462	0.245038	0.632073	0	0.790471	2.40304	0	1.0362	2.4216	0.472001	3.17039	0.907157	0.247512
Senescence Pathway	1.32457	0.790002	0.726865	0.746642	0.700038	1.11331	0.0828844	0.833339	0.358852	1.26574	0	1.16415	0.794321	2.08241	0.435003	2.76281	0.227174	1.44852	2.03624	0.268773
Type I Diabetes Mellitus Signaling	3.47196	0	0.631691	1.10191	0	2.75678	0.267917	0.676564	0	0.348685	1.05044	3.43368	1.28226	0.207572	1.67999	0.525286	0	0	0	0
Dendritic Cell Maturation	2.37509	0	1.57247	1.70242	0.214346	1.87363	0.0640071	0.787618	0	0.548954	0.586272	3.28108	1.93097	0.362642	1.31063	0	0	0.286413	0.392476	0
Nitric Oxide Signaling in the Cardiovascular System	0.849466	0.164934	0.506725	1.48294	0.29953	1.08241	0	1.71312	0.143185	1.03248	0.293531	1.40579	0.163752	0.347311	0.409016	2.29329	0	0.17883	1.38755	0
LXR/RXR Activation	3.53886	0.156274	3.30074	0	0.566448	1.06519	0	0.294513	0.13802	0	0.288594	1.37567	1.37763	0	0.401868	0	0.331992	0.697652	0	0
RHOA Signaling	0.819437	0.716406	0.78902	2.13412	0	0.24093	0.169378	0.293197	0.423527	0.308936	0.621243	0.176661	0.859445	0.188674	0.401868	1.02613	0.32382	2.29863	1.34291	0.286951
Regulation of Actin-based Motility by Rho	1.28907	0.566213	1.20094	1.51425	0	0.256738	0.193718	0.669712	0.709536	1.07767	0.298305	0	0.914933	0	0.176212	0.495911	0.220597	1.71169	0.466243	0.335736
RHOGDI Signaling	0.39455	0.545606	1.42653	0.998338	0	0	0.0640071	0	0.598821	1.30315	0.397292	0.466584	1.60663	0	0.401868	1.03622	0.149066	1.33437	0.33597	0.387545
Phagosome Formation	0.876103	0.203202	2.52086	0	0.383923	0.506538	0	0.627496	0.231062	0.66128	0	0.274824	0.36348	0	0.345179	0	0	0	0.891348	0
Th17 Activation Pathway	0.742662	0	1.32376	0	0	0.401457	0	0.482063	0	0	0.514274	1.79012	0.541874	0	1.10845	0	0	0	0	0
Cytotoxic T Lymphocyte-mediated Apoptosis of Target Cells	0.943616	0	0	0.310638	0	0.72534	0.0666071	0	0	0.421001	0.375038	0	0	0	0.77858	0	0	0	0	0
