# Supplementary material for: Single-cell analysis identifies conserved features of immune dysfunction in simulated microgravity and spaceflight
Source: Nat Commun. 2024 Jun 11;15:4795. doi: 10.1038/s41467-023-42013-y (PMC11166937; doi:10.1038/s41467-023-42013-y)
Supplement: Supplementary file 9 — Supplementary Data 6 [file 41467_2023_42013_MOESM9_ESM.xlsx]

## Sheet: uGvs1G_Cell_types_stim
Source.Name	Names	p_val	avg_log2FC	pct.1	pct.2	p_val_adj		DEGs were calculated by the MAST method in Seurat findmarker() function; a likelihood ratio test (LRT), which is two-tailed, was utilized to determine p-value. Adjustments for multiple comparisons were made using the Bonferroni correction.
CD16 Mono_uGvs1G_stim.csv	TMEM243	1.45534e-08	0.584963	0.5	0	0.000356413
CD16 Mono_uGvs1G_stim.csv	AC006369.1	1.69016e-06	0.562242	0.5	0.016	0.0413919
CD16 Mono_uGvs1G_stim.csv	BOLA3	1.69016e-06	0.562242	0.5	0.016	0.0413919
CD16 Mono_uGvs1G_stim.csv	EMB	1.69016e-06	0.562242	0.5	0.016	0.0413919
CD16 Mono_uGvs1G_stim.csv	JKAMP	1.69016e-06	0.562242	0.5	0.016	0.0413919
CD16 Mono_uGvs1G_stim.csv	MED24	1.69016e-06	0.562242	0.5	0.016	0.0413919
CD16 Mono_uGvs1G_stim.csv	REX1BD	1.69016e-06	0.562242	0.5	0.016	0.0413919
CD16 Mono_uGvs1G_stim.csv	RPS6KA5	1.69016e-06	0.562242	0.5	0.016	0.0413919
CD16 Mono_uGvs1G_stim.csv	ATG4B	2.09822e-06	0.669851	0.667	0.048	0.0513855
CD16 Mono_uGvs1G_stim.csv	ZNF264	2.09822e-06	0.669851	0.667	0.048	0.0513855
CD16 Mono_uGvs1G_stim.csv	AC099063.4	4.6496e-06	0.415037	0.333	0	0.113869
CD16 Mono_uGvs1G_stim.csv	AP3M2	4.6496e-06	0.415037	0.333	0	0.113869
CD16 Mono_uGvs1G_stim.csv	ARV1	4.6496e-06	0.415037	0.333	0	0.113869
CD16 Mono_uGvs1G_stim.csv	ATG2B	4.6496e-06	0.415037	0.333	0	0.113869
CD16 Mono_uGvs1G_stim.csv	BCKDHA	4.6496e-06	0.415037	0.333	0	0.113869
CD16 Mono_uGvs1G_stim.csv	C17ORF80	4.6496e-06	0.415037	0.333	0	0.113869
CD16 Mono_uGvs1G_stim.csv	C2ORF74	4.6496e-06	0.415037	0.333	0	0.113869
CD16 Mono_uGvs1G_stim.csv	CETN3	4.6496e-06	0.415037	0.333	0	0.113869
CD16 Mono_uGvs1G_stim.csv	CITED2	4.6496e-06	0.415037	0.333	0	0.113869
CD16 Mono_uGvs1G_stim.csv	CRTAP	4.6496e-06	0.415037	0.333	0	0.113869
CD16 Mono_uGvs1G_stim.csv	CYB5R1	4.6496e-06	0.415037	0.333	0	0.113869
CD16 Mono_uGvs1G_stim.csv	DYRK2	4.6496e-06	0.415037	0.333	0	0.113869
CD16 Mono_uGvs1G_stim.csv	FAM110A	4.6496e-06	0.415037	0.333	0	0.113869
CD16 Mono_uGvs1G_stim.csv	GDPD5	4.6496e-06	0.415037	0.333	0	0.113869
CD16 Mono_uGvs1G_stim.csv	GPRIN3	4.6496e-06	0.415037	0.333	0	0.113869
CD16 Mono_uGvs1G_stim.csv	GTF3C2	4.6496e-06	0.415037	0.333	0	0.113869
CD16 Mono_uGvs1G_stim.csv	HMGA1P4	4.6496e-06	0.415037	0.333	0	0.113869
CD16 Mono_uGvs1G_stim.csv	LRTOMT	4.6496e-06	0.415037	0.333	0	0.113869
CD16 Mono_uGvs1G_stim.csv	MPHOSPH9	4.6496e-06	0.415037	0.333	0	0.113869
CD16 Mono_uGvs1G_stim.csv	PTGES	4.6496e-06	0.415037	0.333	0	0.113869
CD16 Mono_uGvs1G_stim.csv	PTOV1	4.6496e-06	0.415037	0.333	0	0.113869
CD16 Mono_uGvs1G_stim.csv	SLC25A45	4.6496e-06	0.415037	0.333	0	0.113869
CD16 Mono_uGvs1G_stim.csv	TDP1	4.6496e-06	0.415037	0.333	0	0.113869
CD16 Mono_uGvs1G_stim.csv	TERF1	4.6496e-06	0.415037	0.333	0	0.113869
CD16 Mono_uGvs1G_stim.csv	ZFAND1	4.6496e-06	0.415037	0.333	0	0.113869
CD16 Mono_uGvs1G_stim.csv	Halobacterium litoreum (taxid 2039234)	4.6496e-06	0.415037	0.333	0	0.113869
CD16 Mono_uGvs1G_stim.csv	ATRAID	1.31032e-05	0.648156	0.667	0.063	0.320898
CD16 Mono_uGvs1G_stim.csv	ZRANB2	2.45944e-05	0.691878	0.5	0.032	0.602318
CD16 Mono_uGvs1G_stim.csv	MRPS25	3.00642e-05	0.539875	0.5	0.032	0.736273
CD16 Mono_uGvs1G_stim.csv	RANGRF	3.00642e-05	0.539875	0.5	0.032	0.736273
CD16 Mono_uGvs1G_stim.csv	NKTR	3.77258e-05	0.764286	0.667	0.079	0.923905
CD16 Mono_uGvs1G_stim.csv	WBP11	3.77258e-05	0.889817	0.667	0.079	0.923905
CD16 Mono_uGvs1G_stim.csv	IDS	5.49046e-05	0.626783	0.667	0.079	1
CD16 Mono_uGvs1G_stim.csv	SAE1	5.49046e-05	0.626783	0.667	0.079	1
CD16 Mono_uGvs1G_stim.csv	SDSL	0.000162015	0.669851	0.5	0.048	1
CD16 Mono_uGvs1G_stim.csv	GRINA	0.000168875	-1.5567	0.5	0.984	1
CD16 Mono_uGvs1G_stim.csv	FNDC3A	0.000186895	1.3505	0.667	0.111	1
CD16 Mono_uGvs1G_stim.csv	ARL1	0.000208397	0.517848	0.5	0.048	1
CD16 Mono_uGvs1G_stim.csv	CENPX	0.000208397	0.517848	0.5	0.048	1
CD16 Mono_uGvs1G_stim.csv	EPS15L1	0.000208397	0.517848	0.5	0.048	1
CD16 Mono_uGvs1G_stim.csv	MEMO1	0.000208397	0.517848	0.5	0.048	1
CD16 Mono_uGvs1G_stim.csv	PTPN11	0.000208397	0.517848	0.5	0.048	1
CD16 Mono_uGvs1G_stim.csv	TRMT1	0.000208397	0.517848	0.5	0.048	1
CD16 Mono_uGvs1G_stim.csv	NFKBIA	0.000259847	-1.71621	1	1	1
CD16 Mono_uGvs1G_stim.csv	EFHD2	0.000266881	-1.54852	0.167	0.921	1
CD16 Mono_uGvs1G_stim.csv	HIC1	0.000271503	0.47478	0.5	0.048	1
CD16 Mono_uGvs1G_stim.csv	HIF1A	0.000277019	-1.93475	0.167	0.921	1
CD16 Mono_uGvs1G_stim.csv	KLF4	0.000298869	0.562242	0.333	0.016	1
CD16 Mono_uGvs1G_stim.csv	ASB3	0.000334594	0.392317	0.333	0.016	1
CD16 Mono_uGvs1G_stim.csv	C12ORF43	0.000334594	0.392317	0.333	0.016	1
CD16 Mono_uGvs1G_stim.csv	C12ORF65	0.000334594	0.392317	0.333	0.016	1
CD16 Mono_uGvs1G_stim.csv	CEBPZOS	0.000334594	0.392317	0.333	0.016	1
CD16 Mono_uGvs1G_stim.csv	CSTF1	0.000334594	0.392317	0.333	0.016	1
CD16 Mono_uGvs1G_stim.csv	CXORF21	0.000334594	0.392317	0.333	0.016	1
CD16 Mono_uGvs1G_stim.csv	CYHR1	0.000334594	0.392317	0.333	0.016	1
CD16 Mono_uGvs1G_stim.csv	DUSP23	0.000334594	0.392317	0.333	0.016	1
CD16 Mono_uGvs1G_stim.csv	EAPP	0.000334594	0.392317	0.333	0.016	1
CD16 Mono_uGvs1G_stim.csv	ENOPH1	0.000334594	0.392317	0.333	0.016	1
CD16 Mono_uGvs1G_stim.csv	FAM228B	0.000334594	0.392317	0.333	0.016	1
CD16 Mono_uGvs1G_stim.csv	GSTM3	0.000334594	0.392317	0.333	0.016	1
CD16 Mono_uGvs1G_stim.csv	LBR	0.000334594	0.392317	0.333	0.016	1
CD16 Mono_uGvs1G_stim.csv	MAN1B1	0.000334594	0.392317	0.333	0.016	1
CD16 Mono_uGvs1G_stim.csv	MIR22HG	0.000334594	0.392317	0.333	0.016	1
CD16 Mono_uGvs1G_stim.csv	NOL11	0.000334594	0.392317	0.333	0.016	1
CD16 Mono_uGvs1G_stim.csv	NPAT	0.000334594	0.392317	0.333	0.016	1
CD16 Mono_uGvs1G_stim.csv	OGFOD3	0.000334594	0.392317	0.333	0.016	1
CD16 Mono_uGvs1G_stim.csv	PMS2	0.000334594	0.392317	0.333	0.016	1
CD16 Mono_uGvs1G_stim.csv	PPIL1	0.000334594	0.392317	0.333	0.016	1
CD16 Mono_uGvs1G_stim.csv	PRPS1	0.000334594	0.392317	0.333	0.016	1
CD16 Mono_uGvs1G_stim.csv	RBM7	0.000334594	0.392317	0.333	0.016	1
CD16 Mono_uGvs1G_stim.csv	SLC30A5	0.000334594	0.392317	0.333	0.016	1
CD16 Mono_uGvs1G_stim.csv	TMEM106B	0.000334594	0.392317	0.333	0.016	1
CD16 Mono_uGvs1G_stim.csv	TMEM109	0.000334594	0.392317	0.333	0.016	1
CD16 Mono_uGvs1G_stim.csv	TPT1-AS1	0.000334594	0.392317	0.333	0.016	1
CD16 Mono_uGvs1G_stim.csv	TSTD1	0.000334594	0.392317	0.333	0.016	1
CD16 Mono_uGvs1G_stim.csv	VEGFB	0.000334594	0.392317	0.333	0.016	1
CD16 Mono_uGvs1G_stim.csv	MYO1G	0.000361254	-1.40858	0.333	0.937	1
CD16 Mono_uGvs1G_stim.csv	HERPUD2	0.000382474	0.702002	0.667	0.111	1
CD16 Mono_uGvs1G_stim.csv	RSRP1	0.000396302	0.94301	0.667	0.127	1
CD16 Mono_uGvs1G_stim.csv	G0S2	0.000397376	-3.33106	0.167	0.937	1
CD16 Mono_uGvs1G_stim.csv	RUVBL2	0.000422092	0.36995	0.333	0.016	1
CD16 Mono_uGvs1G_stim.csv	ZEB2	0.000646777	-1.18511	1	1	1
CD16 Mono_uGvs1G_stim.csv	ELOB	0.000649298	0.70044	1	0.317	1
CD16 Mono_uGvs1G_stim.csv	MRPL57	0.000673233	0.710493	0.833	0.206	1
CD16 Mono_uGvs1G_stim.csv	RPL8	0.000748612	0.927431	1	0.968	1
CD16 Mono_uGvs1G_stim.csv	MDFIC	0.000820902	-1.8977	0.167	0.905	1
CD16 Mono_uGvs1G_stim.csv	BCKDK	0.000841012	0.496153	0.5	0.063	1
CD16 Mono_uGvs1G_stim.csv	LMBR1	0.000841012	0.496153	0.5	0.063	1
CD16 Mono_uGvs1G_stim.csv	MACO1	0.000841012	0.496153	0.5	0.063	1
CD16 Mono_uGvs1G_stim.csv	PSMD10	0.000841012	0.496153	0.5	0.063	1
CD16 Mono_uGvs1G_stim.csv	RFC1	0.000841012	0.496153	0.5	0.063	1
CD16 Mono_uGvs1G_stim.csv	YPEL5	0.000841012	0.496153	0.5	0.063	1
CD16 Mono_uGvs1G_stim.csv	TNIP3	0.000967143	-2.24793	0.167	0.889	1
CD16 Mono_uGvs1G_stim.csv	ARHGEF1	0.00105454	0.47478	0.5	0.063	1
CD16 Mono_uGvs1G_stim.csv	VAMP2	0.00122398	0.807355	0.667	0.143	1
CD16 Mono_uGvs1G_stim.csv	BASP1	0.00126865	-2.21583	0.167	0.873	1
CD16 Mono_uGvs1G_stim.csv	FLVCR2	0.00128422	-1.22659	0.167	0.857	1
CD16 Mono_uGvs1G_stim.csv	KCNJ2	0.00130493	-1.09954	0	0.746	1
CD16 Mono_uGvs1G_stim.csv	IQGAP1	0.00140737	-0.965235	0.333	0.921	1
CD16 Mono_uGvs1G_stim.csv	ACO1	0.00142798	0.415037	0.167	0	1
CD16 Mono_uGvs1G_stim.csv	FBP1	0.00142798	0.415037	0.167	0	1
CD16 Mono_uGvs1G_stim.csv	IGHV3-30	0.00142798	0.415037	0.167	0	1
CD16 Mono_uGvs1G_stim.csv	IL1R2	0.00142798	0.584963	0.167	0	1
CD16 Mono_uGvs1G_stim.csv	NUPR1	0.00142798	0.415037	0.167	0	1
CD16 Mono_uGvs1G_stim.csv	AC099342.1	0.00142798	0.415037	0.167	0	1
CD16 Mono_uGvs1G_stim.csv	CCL15	0.00142798	1.22239	0.167	0	1
CD16 Mono_uGvs1G_stim.csv	RPS3A	0.00146584	1.00765	1	0.635	1
CD16 Mono_uGvs1G_stim.csv	CNN2	0.00150594	-1.28951	0	0.762	1
CD16 Mono_uGvs1G_stim.csv	MRPL17	0.00154355	0.661924	0.667	0.143	1
CD16 Mono_uGvs1G_stim.csv	DUSP1	0.00162666	-1.53842	0.5	0.937	1
CD16 Mono_uGvs1G_stim.csv	SRGAP2	0.0016959	-1.18259	0	0.746	1
CD16 Mono_uGvs1G_stim.csv	HNRNPR	0.00175972	0.775646	1	0.381	1
CD16 Mono_uGvs1G_stim.csv	HMGB1	0.00176233	0.824633	0.833	0.238	1
CD16 Mono_uGvs1G_stim.csv	PLIN2	0.00176611	0.764286	0.5	0.079	1
CD16 Mono_uGvs1G_stim.csv	AOAH	0.00180507	-1.22566	0.5	0.921	1
CD16 Mono_uGvs1G_stim.csv	FSD1L	0.00188766	-1.38904	0.333	0.857	1
CD16 Mono_uGvs1G_stim.csv	PTPRJ	0.00194819	-1.1745	0.5	0.937	1
CD16 Mono_uGvs1G_stim.csv	IKBKG	0.00195641	0.544321	0.667	0.143	1
CD16 Mono_uGvs1G_stim.csv	OGFR	0.00200869	-0.88779	0.167	0.825	1
CD16 Mono_uGvs1G_stim.csv	ZYX	0.00232821	-1.63559	0.333	0.841	1
CD16 Mono_uGvs1G_stim.csv	JUNB	0.00233379	-1.13124	0.333	0.889	1
CD16 Mono_uGvs1G_stim.csv	ATP5MC1	0.00241669	0.47478	0.5	0.079	1
CD16 Mono_uGvs1G_stim.csv	FBXL12	0.00241669	0.47478	0.5	0.079	1
CD16 Mono_uGvs1G_stim.csv	TUBGCP2	0.00241669	0.47478	0.5	0.079	1
CD16 Mono_uGvs1G_stim.csv	UBR5	0.00241669	0.47478	0.5	0.079	1
CD16 Mono_uGvs1G_stim.csv	WTAP	0.00248244	-1.14086	0.833	0.984	1
CD16 Mono_uGvs1G_stim.csv	SYNPO	0.00249498	0.539875	0.333	0.032	1
CD16 Mono_uGvs1G_stim.csv	CH25H	0.00263472	0.932886	0.5	0.079	1
CD16 Mono_uGvs1G_stim.csv	DRAM1	0.00264714	-1.04064	0.667	0.968	1
CD16 Mono_uGvs1G_stim.csv	LIPA	0.00268518	0.642296	0.667	0.159	1
CD16 Mono_uGvs1G_stim.csv	ATP5F1E	0.00289867	0.707819	1	1	1
CD16 Mono_uGvs1G_stim.csv	RASSF4	0.00293123	-1.36702	0.333	0.968	1
CD16 Mono_uGvs1G_stim.csv	GLOD4	0.00294414	0.453718	0.5	0.079	1
CD16 Mono_uGvs1G_stim.csv	PMAIP1	0.00294414	0.453718	0.5	0.079	1
CD16 Mono_uGvs1G_stim.csv	ADAM8	0.00295527	0.36995	0.333	0.032	1
CD16 Mono_uGvs1G_stim.csv	C9ORF85	0.00295527	0.36995	0.333	0.032	1
CD16 Mono_uGvs1G_stim.csv	CCDC85B	0.00295527	0.36995	0.333	0.032	1
CD16 Mono_uGvs1G_stim.csv	CD84	0.00295527	0.36995	0.333	0.032	1
CD16 Mono_uGvs1G_stim.csv	CLN3	0.00295527	0.36995	0.333	0.032	1
CD16 Mono_uGvs1G_stim.csv	CREBL2	0.00295527	0.36995	0.333	0.032	1
CD16 Mono_uGvs1G_stim.csv	ESCO1	0.00295527	0.36995	0.333	0.032	1
CD16 Mono_uGvs1G_stim.csv	FASN	0.00295527	0.36995	0.333	0.032	1
CD16 Mono_uGvs1G_stim.csv	HCFC1R1	0.00295527	0.36995	0.333	0.032	1
CD16 Mono_uGvs1G_stim.csv	INTS10	0.00295527	0.36995	0.333	0.032	1
CD16 Mono_uGvs1G_stim.csv	KIAA0930	0.00295527	0.36995	0.333	0.032	1
CD16 Mono_uGvs1G_stim.csv	LMBRD1	0.00295527	0.36995	0.333	0.032	1
CD16 Mono_uGvs1G_stim.csv	PCNA	0.00295527	0.36995	0.333	0.032	1
CD16 Mono_uGvs1G_stim.csv	PIK3CA	0.00295527	0.36995	0.333	0.032	1
CD16 Mono_uGvs1G_stim.csv	PRPF31	0.00295527	0.36995	0.333	0.032	1
CD16 Mono_uGvs1G_stim.csv	RGPD8	0.00295527	0.36995	0.333	0.032	1
CD16 Mono_uGvs1G_stim.csv	SDR39U1	0.00295527	0.36995	0.333	0.032	1
CD16 Mono_uGvs1G_stim.csv	SIN3A	0.00295527	0.36995	0.333	0.032	1
CD16 Mono_uGvs1G_stim.csv	SMIM20	0.00295527	0.36995	0.333	0.032	1
CD16 Mono_uGvs1G_stim.csv	SP2	0.00295527	0.36995	0.333	0.032	1
CD16 Mono_uGvs1G_stim.csv	SRP68	0.00295527	0.36995	0.333	0.032	1
CD16 Mono_uGvs1G_stim.csv	ST6GAL1	0.00295527	0.36995	0.333	0.032	1
CD16 Mono_uGvs1G_stim.csv	SYNC	0.00295527	0.36995	0.333	0.032	1
CD16 Mono_uGvs1G_stim.csv	TCF7	0.00295527	0.36995	0.333	0.032	1
CD16 Mono_uGvs1G_stim.csv	USP38	0.00295527	0.36995	0.333	0.032	1
CD16 Mono_uGvs1G_stim.csv	VIRMA	0.00295527	0.36995	0.333	0.032	1
CD16 Mono_uGvs1G_stim.csv	ZFP36L2	0.00295527	0.36995	0.333	0.032	1
CD16 Mono_uGvs1G_stim.csv	ZMPSTE24	0.00295527	0.36995	0.333	0.032	1
CD16 Mono_uGvs1G_stim.csv	ZNF397	0.00295527	0.36995	0.333	0.032	1
CD16 Mono_uGvs1G_stim.csv	PTPN2	0.00299871	-0.969139	0.5	0.921	1
CD16 Mono_uGvs1G_stim.csv	PFN1	0.0030912	-0.936464	0.833	1	1
CD16 Mono_uGvs1G_stim.csv	WNT5B	0.00323402	0.47478	0.333	0.032	1
CD16 Mono_uGvs1G_stim.csv	MOB2	0.00351417	0.347923	0.333	0.032	1
CD16 Mono_uGvs1G_stim.csv	TIGIT	0.00351417	0.347923	0.333	0.032	1
CD16 Mono_uGvs1G_stim.csv	RPL22	0.00357931	0.861803	0.833	0.508	1
CD16 Mono_uGvs1G_stim.csv	MARCKS	0.00367523	-1.23217	0.833	1	1
CD16 Mono_uGvs1G_stim.csv	HNRNPH3	0.00384911	0.534336	1	0.349	1
CD16 Mono_uGvs1G_stim.csv	PIM3	0.00386244	-1.19931	0.167	0.905	1
CD16 Mono_uGvs1G_stim.csv	MFSD14A	0.00396363	0.605721	0.5	0.095	1
CD16 Mono_uGvs1G_stim.csv	UFC1	0.00396363	0.605721	0.5	0.095	1
CD16 Mono_uGvs1G_stim.csv	DIAPH2	0.00399334	-0.953457	0	0.667	1
CD16 Mono_uGvs1G_stim.csv	KRTCAP2	0.00404543	0.823475	0.833	0.381	1
CD16 Mono_uGvs1G_stim.csv	CLIC4	0.00423663	-0.947533	0.333	0.873	1
CD16 Mono_uGvs1G_stim.csv	COMMD6	0.00432545	0.504792	0.667	0.159	1
CD16 Mono_uGvs1G_stim.csv	MNDA	0.00445245	-1.36257	0	0.683	1
CD16 Mono_uGvs1G_stim.csv	POLR2L	0.00449629	0.714246	1	0.444	1
CD16 Mono_uGvs1G_stim.csv	SAMSN1	0.0047102	-1.23995	0.333	0.984	1
CD16 Mono_uGvs1G_stim.csv	UQCRQ	0.00476928	0.790281	0.833	0.349	1
CD16 Mono_uGvs1G_stim.csv	JAZF1	0.00479665	-0.990152	0.167	0.778	1
CD16 Mono_uGvs1G_stim.csv	HLA-DQB1	0.00482417	-1.06164	0.833	0.937	1
CD16 Mono_uGvs1G_stim.csv	SNX10	0.00506052	-1.22239	0	0.667	1
CD16 Mono_uGvs1G_stim.csv	INHBA	0.00506361	0.710493	0.667	0.175	1
CD16 Mono_uGvs1G_stim.csv	NLN	0.00523033	0.691878	0.667	0.19	1
CD16 Mono_uGvs1G_stim.csv	AC083837.1	0.00527731	-1.25154	0.333	0.841	1
CD16 Mono_uGvs1G_stim.csv	ANXA2	0.00533454	-1.14018	0.5	1	1
CD16 Mono_uGvs1G_stim.csv	ETV6	0.00546555	-0.987455	0.5	0.937	1
CD16 Mono_uGvs1G_stim.csv	NDUFB9	0.00549936	0.62293	0.667	0.19	1
CD16 Mono_uGvs1G_stim.csv	APEH	0.00553186	0.453718	0.5	0.095	1
CD16 Mono_uGvs1G_stim.csv	CDK5RAP3	0.00553186	0.453718	0.5	0.095	1
CD16 Mono_uGvs1G_stim.csv	FAM91A1	0.00553186	0.453718	0.5	0.095	1
CD16 Mono_uGvs1G_stim.csv	RNPEP	0.00553186	0.453718	0.5	0.095	1
CD16 Mono_uGvs1G_stim.csv	ZNF217	0.00553186	0.453718	0.5	0.095	1
CD16 Mono_uGvs1G_stim.csv	ARHGAP24	0.00556129	-1.16738	0.667	0.905	1
CD16 Mono_uGvs1G_stim.csv	RBM47	0.00577813	-1.3356	0.333	0.81	1
CD16 Mono_uGvs1G_stim.csv	BZW2	0.00583332	0.504792	0.667	0.175	1
CD16 Mono_uGvs1G_stim.csv	CXCL16	0.00587526	-1.0195	0.167	0.762	1
CD16 Mono_uGvs1G_stim.csv	EHD1	0.00587618	-0.980237	0.167	0.762	1
CD16 Mono_uGvs1G_stim.csv	PREX1	0.00595555	-0.866417	0.167	0.762	1
CD16 Mono_uGvs1G_stim.csv	DUSP5	0.00638272	-1.22466	0.667	0.937	1
CD16 Mono_uGvs1G_stim.csv	MDH2	0.00641188	0.60224	0.833	0.317	1
CD16 Mono_uGvs1G_stim.csv	LDLRAD3	0.0064563	-1.25154	0.333	0.921	1
CD16 Mono_uGvs1G_stim.csv	S100A6	0.00662966	-1.65753	0.333	0.794	1
CD16 Mono_uGvs1G_stim.csv	SUCNR1	0.00672133	-1.94158	0	0.651	1
CD16 Mono_uGvs1G_stim.csv	BAG6	0.00709521	0.485427	0.667	0.175	1
CD16 Mono_uGvs1G_stim.csv	SHC1	0.00709521	0.485427	0.667	0.175	1
CD16 Mono_uGvs1G_stim.csv	TAB2	0.00712526	-0.905363	0	0.619	1
CD16 Mono_uGvs1G_stim.csv	IL15RA	0.00729427	-0.880701	0	0.619	1
CD16 Mono_uGvs1G_stim.csv	BCL2L14	0.00733623	-1.152	0	0.635	1
CD16 Mono_uGvs1G_stim.csv	CEBPD	0.00754526	-1.75336	0.667	0.841	1
CD16 Mono_uGvs1G_stim.csv	TPI1	0.00761186	0.584963	1	0.698	1
CD16 Mono_uGvs1G_stim.csv	GORASP2	0.00761528	0.584963	0.5	0.111	1
CD16 Mono_uGvs1G_stim.csv	LRPAP1	0.00761528	0.722466	0.5	0.111	1
CD16 Mono_uGvs1G_stim.csv	GCH1	0.00802829	-0.965235	0.333	0.825	1
CD16 Mono_uGvs1G_stim.csv	ARHGAP17	0.00810993	0.729352	0.667	0.206	1
CD16 Mono_uGvs1G_stim.csv	STEAP1B	0.0083617	-1.57116	0.333	0.873	1
CD16 Mono_uGvs1G_stim.csv	PTPN1	0.00837104	-0.905363	0.5	0.873	1
CD16 Mono_uGvs1G_stim.csv	SLC1A3	0.00863636	-1.30812	0	0.619	1
CD16 Mono_uGvs1G_stim.csv	HMGA1	0.00895793	0.702002	0.5	0.127	1
CD16 Mono_uGvs1G_stim.csv	AQP9	0.00905579	-1.06054	0.5	0.921	1
CD16 Mono_uGvs1G_stim.csv	OLA1	0.00913031	0.485427	0.667	0.19	1
CD16 Mono_uGvs1G_stim.csv	C12ORF57	0.00913576	0.669851	0.333	0.048	1
CD16 Mono_uGvs1G_stim.csv	CAAP1	0.00913576	0.517848	0.333	0.048	1
CD16 Mono_uGvs1G_stim.csv	ADGRE2	0.00914392	-1.04912	0.667	0.937	1
CD16 Mono_uGvs1G_stim.csv	DSE	0.0093196	-0.917538	0	0.603	1
CD16 Mono_uGvs1G_stim.csv	MARCH1	0.00952673	-0.965235	0	0.603	1
CD16 Mono_uGvs1G_stim.csv	TNFSF9	0.0097865	-1.04509	0	0.603	1
CD16 Mono_uGvs1G_stim.csv	SOD2	0.00991833	-0.789851	1	1	1
CD16 Mono_uGvs1G_stim.csv	Streptomyces lunaelactis (taxid 1535768)	0.0099503	-0.945552	0.333	0.873	1
CD16 Mono_uGvs1G_stim.csv	SMIM3	0.0100925	-1.03395	0.333	0.794	1
CD16 Mono_uGvs1G_stim.csv	BAZ2A	0.010257	0.567889	0.833	0.333	1
CD16 Mono_uGvs1G_stim.csv	IL27	0.0103728	-1.08573	0.167	0.714	1
CD16 Mono_uGvs1G_stim.csv	MTRNR2L8	0.0104009	-1.43332	0.167	0.952	1
CD16 Mono_uGvs1G_stim.csv	RIPOR2	0.0104478	-1.11864	0.5	0.857	1
CD16 Mono_uGvs1G_stim.csv	RBM3	0.0104503	-0.80408	0.333	0.889	1
CD16 Mono_uGvs1G_stim.csv	ERGIC1	0.0106437	-0.842899	0	0.587	1
CD16 Mono_uGvs1G_stim.csv	CYTOR	0.0106961	-1.11321	0.167	0.714	1
CD16 Mono_uGvs1G_stim.csv	PLEKHA2	0.0107735	-0.917538	0	0.587	1
CD16 Mono_uGvs1G_stim.csv	MRPL36	0.0107913	0.432959	0.5	0.111	1
CD16 Mono_uGvs1G_stim.csv	NOC2L	0.0107913	0.432959	0.5	0.111	1
CD16 Mono_uGvs1G_stim.csv	OPA1	0.0107913	0.432959	0.5	0.111	1
CD16 Mono_uGvs1G_stim.csv	PCIF1	0.0107913	0.432959	0.5	0.111	1
CD16 Mono_uGvs1G_stim.csv	SDF2	0.0107913	0.432959	0.5	0.111	1
CD16 Mono_uGvs1G_stim.csv	STYXL1	0.0107913	0.432959	0.5	0.111	1
CD16 Mono_uGvs1G_stim.csv	UCHL3	0.0107913	0.432959	0.5	0.111	1
CD16 Mono_uGvs1G_stim.csv	DNAJB12	0.0109696	0.466318	0.667	0.19	1
CD16 Mono_uGvs1G_stim.csv	AL135905.2	0.0111813	0.347923	0.333	0.048	1
CD16 Mono_uGvs1G_stim.csv	AL390760.1	0.0111813	0.347923	0.333	0.048	1
CD16 Mono_uGvs1G_stim.csv	ATRIP	0.0111813	0.347923	0.333	0.048	1
CD16 Mono_uGvs1G_stim.csv	BISPR	0.0111813	0.347923	0.333	0.048	1
CD16 Mono_uGvs1G_stim.csv	BLNK	0.0111813	0.347923	0.333	0.048	1
CD16 Mono_uGvs1G_stim.csv	CAND1	0.0111813	0.347923	0.333	0.048	1
CD16 Mono_uGvs1G_stim.csv	CLCN7	0.0111813	0.347923	0.333	0.048	1
CD16 Mono_uGvs1G_stim.csv	CUTA	0.0111813	0.347923	0.333	0.048	1
CD16 Mono_uGvs1G_stim.csv	DNAJC19	0.0111813	0.347923	0.333	0.048	1
CD16 Mono_uGvs1G_stim.csv	DOCK5	0.0111813	0.347923	0.333	0.048	1
CD16 Mono_uGvs1G_stim.csv	EML2	0.0111813	0.347923	0.333	0.048	1
CD16 Mono_uGvs1G_stim.csv	FLCN	0.0111813	0.347923	0.333	0.048	1
CD16 Mono_uGvs1G_stim.csv	GBA2	0.0111813	0.347923	0.333	0.048	1
CD16 Mono_uGvs1G_stim.csv	GLTP	0.0111813	0.347923	0.333	0.048	1
CD16 Mono_uGvs1G_stim.csv	KLHL8	0.0111813	0.347923	0.333	0.048	1
CD16 Mono_uGvs1G_stim.csv	LTO1	0.0111813	0.347923	0.333	0.048	1
CD16 Mono_uGvs1G_stim.csv	LYL1	0.0111813	0.347923	0.333	0.048	1
CD16 Mono_uGvs1G_stim.csv	MCRIP2	0.0111813	0.347923	0.333	0.048	1
CD16 Mono_uGvs1G_stim.csv	MED31	0.0111813	0.347923	0.333	0.048	1
CD16 Mono_uGvs1G_stim.csv	MIB1	0.0111813	0.347923	0.333	0.048	1
CD16 Mono_uGvs1G_stim.csv	MLST8	0.0111813	0.347923	0.333	0.048	1
CD16 Mono_uGvs1G_stim.csv	NDUFS3	0.0111813	0.347923	0.333	0.048	1
CD16 Mono_uGvs1G_stim.csv	NOC3L	0.0111813	0.347923	0.333	0.048	1
CD16 Mono_uGvs1G_stim.csv	NOL9	0.0111813	0.347923	0.333	0.048	1
CD16 Mono_uGvs1G_stim.csv	PAXX	0.0111813	0.347923	0.333	0.048	1
CD16 Mono_uGvs1G_stim.csv	PLEKHA3	0.0111813	0.347923	0.333	0.048	1
CD16 Mono_uGvs1G_stim.csv	PPA2	0.0111813	0.347923	0.333	0.048	1
CD16 Mono_uGvs1G_stim.csv	RENBP	0.0111813	0.347923	0.333	0.048	1
CD16 Mono_uGvs1G_stim.csv	RRAS	0.0111813	0.347923	0.333	0.048	1
CD16 Mono_uGvs1G_stim.csv	RUVBL1	0.0111813	0.347923	0.333	0.048	1
CD16 Mono_uGvs1G_stim.csv	SPSB3	0.0111813	0.347923	0.333	0.048	1
CD16 Mono_uGvs1G_stim.csv	STX17	0.0111813	0.347923	0.333	0.048	1
CD16 Mono_uGvs1G_stim.csv	TMEM140	0.0111813	0.347923	0.333	0.048	1
CD16 Mono_uGvs1G_stim.csv	TMEM51	0.0111813	0.347923	0.333	0.048	1
CD16 Mono_uGvs1G_stim.csv	TSEN34	0.0111813	0.347923	0.333	0.048	1
CD16 Mono_uGvs1G_stim.csv	UBA5	0.0111813	0.347923	0.333	0.048	1
CD16 Mono_uGvs1G_stim.csv	UNC13D	0.0111813	0.347923	0.333	0.048	1
CD16 Mono_uGvs1G_stim.csv	WDR18	0.0111813	0.347923	0.333	0.048	1
CD16 Mono_uGvs1G_stim.csv	ZMYND11	0.0111813	0.347923	0.333	0.048	1
CD16 Mono_uGvs1G_stim.csv	ZNF12	0.0111813	0.347923	0.333	0.048	1
CD16 Mono_uGvs1G_stim.csv	ZNF274	0.0111813	0.347923	0.333	0.048	1
CD16 Mono_uGvs1G_stim.csv	Streptomyces sp. SUK 48 (taxid 2582831)	0.0111813	0.347923	0.333	0.048	1
CD16 Mono_uGvs1G_stim.csv	TIMP1	0.0111913	-1.38187	0.833	1	1
CD16 Mono_uGvs1G_stim.csv	LMNB1	0.0112345	-0.877143	0.167	0.714	1
CD16 Mono_uGvs1G_stim.csv	RPL36	0.0113252	0.951745	1	0.905	1
CD16 Mono_uGvs1G_stim.csv	TNFAIP2	0.011908	-1.39341	0.667	0.905	1
CD16 Mono_uGvs1G_stim.csv	CPD	0.0120035	-0.777608	0.333	0.81	1
CD16 Mono_uGvs1G_stim.csv	TMEM59	0.012189	0.673499	0.667	0.206	1
CD16 Mono_uGvs1G_stim.csv	TAP2	0.0122355	0.714246	0.833	0.444	1
CD16 Mono_uGvs1G_stim.csv	PTX3	0.012391	-1.90046	0.5	0.825	1
CD16 Mono_uGvs1G_stim.csv	GPHN	0.0126225	0.412495	0.5	0.111	1
CD16 Mono_uGvs1G_stim.csv	RHNO1	0.0126225	0.412495	0.5	0.111	1
CD16 Mono_uGvs1G_stim.csv	AC079781.5	0.0128307	0.326228	0.333	0.048	1
CD16 Mono_uGvs1G_stim.csv	CCDC126	0.0128307	0.326228	0.333	0.048	1
CD16 Mono_uGvs1G_stim.csv	MAP3K3	0.0128307	0.326228	0.333	0.048	1
CD16 Mono_uGvs1G_stim.csv	PRPF19	0.0128307	0.326228	0.333	0.048	1
CD16 Mono_uGvs1G_stim.csv	PRRG4	0.0128307	0.326228	0.333	0.048	1
CD16 Mono_uGvs1G_stim.csv	SUSD1	0.0128307	0.326228	0.333	0.048	1
CD16 Mono_uGvs1G_stim.csv	EID1	0.0130613	0.564498	0.5	0.127	1
CD16 Mono_uGvs1G_stim.csv	EXOSC10	0.0130613	0.564498	0.5	0.127	1
CD16 Mono_uGvs1G_stim.csv	ST3GAL1	0.0133698	-0.941583	0	0.571	1
CD16 Mono_uGvs1G_stim.csv	SNX9	0.0134978	1.09813	0.833	0.429	1
CD16 Mono_uGvs1G_stim.csv	Streptomyces sp. SirexAA-E (taxid 862751)	0.0135906	0.466318	0.667	0.206	1
CD16 Mono_uGvs1G_stim.csv	KDM2A	0.0136102	-0.790904	0	0.556	1
CD16 Mono_uGvs1G_stim.csv	SPCS1	0.0136411	0.566347	0.667	0.222	1
CD16 Mono_uGvs1G_stim.csv	LCP1	0.013669	-0.992346	0.333	0.825	1
CD16 Mono_uGvs1G_stim.csv	PSMA2	0.0137484	-0.777608	0.333	0.794	1
CD16 Mono_uGvs1G_stim.csv	HSPB1	0.0139424	1.02975	0.5	0.143	1
CD16 Mono_uGvs1G_stim.csv	ATP5MC2	0.0140215	0.685364	1	0.54	1
CD16 Mono_uGvs1G_stim.csv	RAB10	0.0140476	-0.941583	0.333	0.984	1
CD16 Mono_uGvs1G_stim.csv	HMOX1	0.0140729	-1.25154	0.333	0.794	1
CD16 Mono_uGvs1G_stim.csv	SEM1	0.0141246	-0.754524	0.167	0.698	1
CD16 Mono_uGvs1G_stim.csv	RPLP2	0.0142548	0.771376	1	0.921	1
CD16 Mono_uGvs1G_stim.csv	RNF144B	0.0143667	-0.908237	0.667	0.984	1
CD16 Mono_uGvs1G_stim.csv	CTNNA1	0.0146596	-0.80408	0	0.556	1
CD16 Mono_uGvs1G_stim.csv	RUNX1	0.0146607	-0.830075	0	0.556	1
CD16 Mono_uGvs1G_stim.csv	CALCOCO2	0.0149272	0.673499	0.667	0.222	1
CD16 Mono_uGvs1G_stim.csv	NPM1	0.0151564	0.972779	0.833	0.381	1
CD16 Mono_uGvs1G_stim.csv	GLIPR2	0.0153419	-0.695145	0	0.54	1
CD16 Mono_uGvs1G_stim.csv	GAB2	0.0154821	-1.04231	0.333	0.762	1
CD16 Mono_uGvs1G_stim.csv	UBE2M	0.0157083	0.566347	0.667	0.238	1
CD16 Mono_uGvs1G_stim.csv	RPL14	0.0160805	0.598768	1	0.873	1
CD16 Mono_uGvs1G_stim.csv	NRDC	0.0161509	0.447459	0.667	0.206	1
CD16 Mono_uGvs1G_stim.csv	STAT4	0.0161891	-1.29698	0.333	0.825	1
CD16 Mono_uGvs1G_stim.csv	PTBP3	0.0167761	0.775646	0.833	0.397	1
CD16 Mono_uGvs1G_stim.csv	STX12	0.0170808	-0.695145	0.167	0.683	1
CD16 Mono_uGvs1G_stim.csv	TOMM5	0.0172849	0.633326	0.833	0.349	1
CD16 Mono_uGvs1G_stim.csv	RAP2B	0.0174576	-0.777608	0.167	0.683	1
CD16 Mono_uGvs1G_stim.csv	STK3	0.0183424	-0.680932	0	0.524	1
CD16 Mono_uGvs1G_stim.csv	RPS20	0.0185201	0.640997	0.833	0.524	1
CD16 Mono_uGvs1G_stim.csv	CUL1	0.0185998	-0.880701	0	0.54	1
CD16 Mono_uGvs1G_stim.csv	ACBD6	0.0187302	0.412495	0.5	0.127	1
CD16 Mono_uGvs1G_stim.csv	AGGF1	0.0187302	0.412495	0.5	0.127	1
CD16 Mono_uGvs1G_stim.csv	ATP6AP2	0.0187302	0.412495	0.5	0.127	1
CD16 Mono_uGvs1G_stim.csv	ERO1B	0.0187302	0.412495	0.5	0.127	1
CD16 Mono_uGvs1G_stim.csv	HIST1H4C	0.0187302	0.412495	0.5	0.127	1
CD16 Mono_uGvs1G_stim.csv	SDHC	0.0187302	0.412495	0.5	0.127	1
CD16 Mono_uGvs1G_stim.csv	SIL1	0.0187302	0.412495	0.5	0.127	1
CD16 Mono_uGvs1G_stim.csv	RPS7	0.0191111	0.546827	1	0.952	1
CD16 Mono_uGvs1G_stim.csv	NECTIN2	0.0191632	-0.905363	0.333	0.825	1
CD16 Mono_uGvs1G_stim.csv	ANAPC5	0.0193987	0.447459	0.667	0.222	1
CD16 Mono_uGvs1G_stim.csv	POLR2K	0.0193987	0.447459	0.667	0.222	1
CD16 Mono_uGvs1G_stim.csv	SDHB	0.0193987	0.447459	0.667	0.222	1
CD16 Mono_uGvs1G_stim.csv	ARHGDIA	0.0197425	-0.641952	0.833	1	1
CD16 Mono_uGvs1G_stim.csv	BCLAF1	0.0197512	0.517848	0.833	0.397	1
CD16 Mono_uGvs1G_stim.csv	CXCL11	0.019807	-1.49033	0	0.54	1
CD16 Mono_uGvs1G_stim.csv	HLA-B	0.0198836	0.417703	1	1	1
CD16 Mono_uGvs1G_stim.csv	NSD3	0.0205666	0.544321	0.5	0.143	1
CD16 Mono_uGvs1G_stim.csv	HLA-DRB5	0.0206694	-0.841738	1	0.952	1
CD16 Mono_uGvs1G_stim.csv	TNFRSF4	0.0209493	0.392317	0.5	0.127	1
CD16 Mono_uGvs1G_stim.csv	SNHG15	0.0209956	-0.670692	0.167	0.667	1
CD16 Mono_uGvs1G_stim.csv	LIMK2	0.0212445	-0.893085	0	0.524	1
CD16 Mono_uGvs1G_stim.csv	VCP	0.0213509	-0.726624	0.333	0.762	1
CD16 Mono_uGvs1G_stim.csv	FXYD5	0.0215838	0.372418	0.5	0.127	1
CD16 Mono_uGvs1G_stim.csv	SLC25A39	0.0215838	0.392317	0.5	0.127	1
CD16 Mono_uGvs1G_stim.csv	SNHG16	0.0215838	0.392317	0.5	0.127	1
CD16 Mono_uGvs1G_stim.csv	TDP2	0.0215838	0.372418	0.5	0.127	1
CD16 Mono_uGvs1G_stim.csv	ABHD2	0.022062	0.496153	0.333	0.063	1
CD16 Mono_uGvs1G_stim.csv	CDKN2AIP	0.022062	0.648156	0.333	0.063	1
CD16 Mono_uGvs1G_stim.csv	PIK3AP1	0.0220802	-0.850539	0.667	0.968	1
CD16 Mono_uGvs1G_stim.csv	MAP3K1	0.0223016	-0.777608	0.333	0.762	1
CD16 Mono_uGvs1G_stim.csv	MLX	0.0224071	0.410465	0.667	0.206	1
CD16 Mono_uGvs1G_stim.csv	S100A4	0.0225874	-1.11018	0	0.524	1
CD16 Mono_uGvs1G_stim.csv	LAIR1	0.0226742	-0.919269	0.167	0.651	1
CD16 Mono_uGvs1G_stim.csv	ANXA11	0.022753	-0.695145	0	0.508	1
CD16 Mono_uGvs1G_stim.csv	ARL6IP4	0.0228284	0.428843	0.667	0.222	1
CD16 Mono_uGvs1G_stim.csv	RPL10	0.0230979	0.83223	1	0.984	1
CD16 Mono_uGvs1G_stim.csv	TMEM167A	0.0231776	-0.709221	0	0.508	1
CD16 Mono_uGvs1G_stim.csv	TRIP10	0.0236168	-0.908852	0.167	0.651	1
CD16 Mono_uGvs1G_stim.csv	TFRC	0.0244207	-0.920566	0.333	0.746	1
CD16 Mono_uGvs1G_stim.csv	PCBP1	0.0246432	0.624764	0.833	0.81	1
CD16 Mono_uGvs1G_stim.csv	PLA2G7	0.0247438	0.782264	0.833	0.397	1
CD16 Mono_uGvs1G_stim.csv	RPL11	0.0247846	0.927195	1	0.968	1
CD16 Mono_uGvs1G_stim.csv	CASP1	0.025673	-0.680932	0	0.492	1
CD16 Mono_uGvs1G_stim.csv	RPS23	0.0256921	0.709508	1	0.952	1
CD16 Mono_uGvs1G_stim.csv	AC087645.2	0.0262116	-0.680932	0	0.492	1
CD16 Mono_uGvs1G_stim.csv	LINC02384	0.0262132	0.412495	0.333	0.063	1
CD16 Mono_uGvs1G_stim.csv	JTB	0.0264594	0.425484	0.833	0.349	1
CD16 Mono_uGvs1G_stim.csv	UBAC2	0.0265034	0.63743	0.667	0.254	1
CD16 Mono_uGvs1G_stim.csv	RAD21	0.0266158	-0.911463	0.333	0.73	1
CD16 Mono_uGvs1G_stim.csv	FKBP4	0.0267094	0.410465	0.667	0.222	1
CD16 Mono_uGvs1G_stim.csv	CLTB	0.0267255	0.428843	0.667	0.238	1
CD16 Mono_uGvs1G_stim.csv	NDUFS6	0.0270393	0.529821	0.667	0.27	1
CD16 Mono_uGvs1G_stim.csv	RRAGC	0.0271588	-0.72316	0	0.492	1
CD16 Mono_uGvs1G_stim.csv	GCA	0.0271941	-0.72316	0	0.492	1
CD16 Mono_uGvs1G_stim.csv	TUBB4B	0.0273078	0.597137	1	0.587	1
CD16 Mono_uGvs1G_stim.csv	RTN4	0.0275209	-0.524159	0.667	0.889	1
CD16 Mono_uGvs1G_stim.csv	AC008105.3	0.0275699	0.326228	0.333	0.063	1
CD16 Mono_uGvs1G_stim.csv	AC090559.1	0.0275699	0.326228	0.333	0.063	1
CD16 Mono_uGvs1G_stim.csv	ANKRD10	0.0275699	0.326228	0.333	0.063	1
CD16 Mono_uGvs1G_stim.csv	ATG16L2	0.0275699	0.326228	0.333	0.063	1
CD16 Mono_uGvs1G_stim.csv	BCAR3	0.0275699	0.326228	0.333	0.063	1
CD16 Mono_uGvs1G_stim.csv	C8ORF33	0.0275699	0.326228	0.333	0.063	1
CD16 Mono_uGvs1G_stim.csv	CHIC2	0.0275699	0.326228	0.333	0.063	1
CD16 Mono_uGvs1G_stim.csv	CLPP	0.0275699	0.326228	0.333	0.063	1
CD16 Mono_uGvs1G_stim.csv	DIP2A	0.0275699	0.326228	0.333	0.063	1
CD16 Mono_uGvs1G_stim.csv	DLST	0.0275699	0.326228	0.333	0.063	1
CD16 Mono_uGvs1G_stim.csv	ECSIT	0.0275699	0.326228	0.333	0.063	1
CD16 Mono_uGvs1G_stim.csv	FAM241A	0.0275699	0.326228	0.333	0.063	1
CD16 Mono_uGvs1G_stim.csv	HARS	0.0275699	0.326228	0.333	0.063	1
CD16 Mono_uGvs1G_stim.csv	HPS5	0.0275699	0.326228	0.333	0.063	1
CD16 Mono_uGvs1G_stim.csv	IDH2	0.0275699	0.326228	0.333	0.063	1
CD16 Mono_uGvs1G_stim.csv	KDM4A	0.0275699	0.326228	0.333	0.063	1
CD16 Mono_uGvs1G_stim.csv	KDM4B	0.0275699	0.326228	0.333	0.063	1
CD16 Mono_uGvs1G_stim.csv	LMO4	0.0275699	0.326228	0.333	0.063	1
CD16 Mono_uGvs1G_stim.csv	LRSAM1	0.0275699	0.326228	0.333	0.063	1
CD16 Mono_uGvs1G_stim.csv	MRPL44	0.0275699	0.326228	0.333	0.063	1
CD16 Mono_uGvs1G_stim.csv	MRPS14	0.0275699	0.326228	0.333	0.063	1
CD16 Mono_uGvs1G_stim.csv	NME6	0.0275699	0.326228	0.333	0.063	1
CD16 Mono_uGvs1G_stim.csv	NSMCE3	0.0275699	0.326228	0.333	0.063	1
CD16 Mono_uGvs1G_stim.csv	NUDCD3	0.0275699	0.326228	0.333	0.063	1
CD16 Mono_uGvs1G_stim.csv	PCBP1-AS1	0.0275699	0.326228	0.333	0.063	1
CD16 Mono_uGvs1G_stim.csv	POLD2	0.0275699	0.326228	0.333	0.063	1
CD16 Mono_uGvs1G_stim.csv	PRKRA	0.0275699	0.326228	0.333	0.063	1
CD16 Mono_uGvs1G_stim.csv	PURA	0.0275699	0.326228	0.333	0.063	1
CD16 Mono_uGvs1G_stim.csv	RAD9A	0.0275699	0.326228	0.333	0.063	1
CD16 Mono_uGvs1G_stim.csv	RALGDS	0.0275699	0.326228	0.333	0.063	1
CD16 Mono_uGvs1G_stim.csv	RBL2	0.0275699	0.326228	0.333	0.063	1
CD16 Mono_uGvs1G_stim.csv	RBM43	0.0275699	0.326228	0.333	0.063	1
CD16 Mono_uGvs1G_stim.csv	RRP9	0.0275699	0.326228	0.333	0.063	1
CD16 Mono_uGvs1G_stim.csv	SELENOM	0.0275699	0.326228	0.333	0.063	1
CD16 Mono_uGvs1G_stim.csv	SKAP2	0.0275699	0.326228	0.333	0.063	1
CD16 Mono_uGvs1G_stim.csv	TATDN3	0.0275699	0.326228	0.333	0.063	1
CD16 Mono_uGvs1G_stim.csv	TMEM183A	0.0275699	0.326228	0.333	0.063	1
CD16 Mono_uGvs1G_stim.csv	TMEM250	0.0275699	0.326228	0.333	0.063	1
CD16 Mono_uGvs1G_stim.csv	TXNDC15	0.0275699	0.326228	0.333	0.063	1
CD16 Mono_uGvs1G_stim.csv	UBAP2	0.0275699	0.326228	0.333	0.063	1
CD16 Mono_uGvs1G_stim.csv	WAS	0.0275699	0.326228	0.333	0.063	1
CD16 Mono_uGvs1G_stim.csv	WDR36	0.0275699	0.326228	0.333	0.063	1
CD16 Mono_uGvs1G_stim.csv	ZNF143	0.0275699	0.326228	0.333	0.063	1
CD16 Mono_uGvs1G_stim.csv	ZNF326	0.0275699	0.326228	0.333	0.063	1
CD16 Mono_uGvs1G_stim.csv	ZSWIM8	0.0275699	0.326228	0.333	0.063	1
CD16 Mono_uGvs1G_stim.csv	AP2S1	0.027582	0.425484	0.833	0.365	1
CD16 Mono_uGvs1G_stim.csv	PRKCD	0.0276109	-0.63005	0.333	0.762	1
CD16 Mono_uGvs1G_stim.csv	NR3C1	0.0279033	-0.736966	0	0.492	1
CD16 Mono_uGvs1G_stim.csv	ZNFX1	0.0279678	-0.695145	0.333	0.746	1
CD16 Mono_uGvs1G_stim.csv	MIR4435-2HG	0.0280155	-0.777608	0	0.492	1
CD16 Mono_uGvs1G_stim.csv	BATF3	0.0280608	-1	0.167	0.635	1
CD16 Mono_uGvs1G_stim.csv	VAMP5	0.0280726	-0.842899	0	0.492	1
CD16 Mono_uGvs1G_stim.csv	UBE2N	0.0282978	0.392317	1	0.508	1
CD16 Mono_uGvs1G_stim.csv	RPL29	0.0285212	0.61471	1	0.825	1
CD16 Mono_uGvs1G_stim.csv	ATP5MF	0.0294204	0.584963	0.833	0.587	1
CD16 Mono_uGvs1G_stim.csv	HIVEP1	0.0294321	-0.680932	0	0.476	1
CD16 Mono_uGvs1G_stim.csv	CORO1B	0.0297707	0.392317	0.5	0.143	1
CD16 Mono_uGvs1G_stim.csv	GNPTAB	0.0297707	0.392317	0.5	0.143	1
CD16 Mono_uGvs1G_stim.csv	GRPEL1	0.0297707	0.392317	0.5	0.143	1
CD16 Mono_uGvs1G_stim.csv	MAF1	0.0297707	0.392317	0.5	0.143	1
CD16 Mono_uGvs1G_stim.csv	MIER1	0.0297707	0.392317	0.5	0.143	1
CD16 Mono_uGvs1G_stim.csv	MKLN1	0.0297707	0.392317	0.5	0.143	1
CD16 Mono_uGvs1G_stim.csv	NARS	0.0297707	0.392317	0.5	0.143	1
CD16 Mono_uGvs1G_stim.csv	NFYC	0.0297707	0.392317	0.5	0.143	1
CD16 Mono_uGvs1G_stim.csv	PPP3CB	0.0297707	0.392317	0.5	0.143	1
CD16 Mono_uGvs1G_stim.csv	PRDM2	0.0297707	0.392317	0.5	0.143	1
CD16 Mono_uGvs1G_stim.csv	SOD1	0.0297707	0.392317	0.5	0.143	1
CD16 Mono_uGvs1G_stim.csv	TRIM28	0.0297707	0.392317	0.5	0.143	1
CD16 Mono_uGvs1G_stim.csv	LAP3	0.0299066	-0.572579	1	0.952	1
CD16 Mono_uGvs1G_stim.csv	ELF4	0.030026	-0.63743	0	0.476	1
CD16 Mono_uGvs1G_stim.csv	MTHFD2	0.0303116	-0.747234	0.167	0.73	1
CD16 Mono_uGvs1G_stim.csv	GTPBP1	0.0303149	0.524421	0.5	0.159	1
CD16 Mono_uGvs1G_stim.csv	LARP7	0.0303149	0.524421	0.5	0.159	1
CD16 Mono_uGvs1G_stim.csv	PDCD6	0.0303149	0.524421	0.5	0.159	1
CD16 Mono_uGvs1G_stim.csv	SINHCAF	0.0303332	-0.695145	0.5	0.81	1
CD16 Mono_uGvs1G_stim.csv	BID	0.0304556	-0.676162	0.5	0.825	1
CD16 Mono_uGvs1G_stim.csv	PPP1R17	0.0306601	-1.9885	0	0.492	1
CD16 Mono_uGvs1G_stim.csv	TMEM165	0.0307409	-0.607683	0.167	0.635	1
CD16 Mono_uGvs1G_stim.csv	ZC3H12A	0.0308897	-0.645818	0.167	0.635	1
CD16 Mono_uGvs1G_stim.csv	PRKX	0.0308905	0.304855	0.333	0.063	1
CD16 Mono_uGvs1G_stim.csv	RAP1GDS1	0.0308905	0.304855	0.333	0.063	1
CD16 Mono_uGvs1G_stim.csv	SLC7A6OS	0.0308905	0.304855	0.333	0.063	1
CD16 Mono_uGvs1G_stim.csv	ZNF592	0.0308905	0.304855	0.333	0.063	1
CD16 Mono_uGvs1G_stim.csv	EIF3I	0.0311738	0.410465	0.667	0.238	1
CD16 Mono_uGvs1G_stim.csv	RPS19BP1	0.0311738	0.392317	0.667	0.238	1
CD16 Mono_uGvs1G_stim.csv	IL10	0.0314505	-1.67807	0.333	0.698	1
CD16 Mono_uGvs1G_stim.csv	CDV3	0.0315214	0.643379	1	0.651	1
CD16 Mono_uGvs1G_stim.csv	RPS19	0.0322325	0.603822	1	1	1
CD16 Mono_uGvs1G_stim.csv	TLK1	0.0327475	1.00529	0.333	0.079	1
CD16 Mono_uGvs1G_stim.csv	RNF19B	0.0327761	-0.79531	0.5	0.778	1
CD16 Mono_uGvs1G_stim.csv	BACH1	0.0328878	-0.571157	1	0.937	1
CD16 Mono_uGvs1G_stim.csv	FAM49B	0.0330512	-0.884523	0.5	0.937	1
CD16 Mono_uGvs1G_stim.csv	ARPC2	0.0331917	-0.471621	1	1	1
CD16 Mono_uGvs1G_stim.csv	FAM20A	0.0334223	-0.80408	0	0.476	1
CD16 Mono_uGvs1G_stim.csv	COMMD1	0.0338788	0.372418	0.5	0.143	1
CD16 Mono_uGvs1G_stim.csv	ZNF611	0.0338788	0.372418	0.5	0.143	1
CD16 Mono_uGvs1G_stim.csv	TNFAIP6	0.0341953	-0.956832	0.833	1	1
CD16 Mono_uGvs1G_stim.csv	KLF6	0.034244	-0.793549	0.5	0.968	1
CD16 Mono_uGvs1G_stim.csv	SF3B6	0.0342567	0.408806	0.833	0.381	1
CD16 Mono_uGvs1G_stim.csv	CCNDBP1	0.0343332	0.504792	0.5	0.159	1
CD16 Mono_uGvs1G_stim.csv	TANK	0.0347094	-0.543142	0.667	0.889	1
CD16 Mono_uGvs1G_stim.csv	GNG5	0.0348546	-0.612683	0.667	1	1
CD16 Mono_uGvs1G_stim.csv	CEP170	0.0349415	-0.622633	0	0.46	1
CD16 Mono_uGvs1G_stim.csv	MIDN	0.0349415	-0.622633	0	0.46	1
CD16 Mono_uGvs1G_stim.csv	EEF1G	0.0349783	0.527247	0.833	0.476	1
CD16 Mono_uGvs1G_stim.csv	SAMD9L	0.0356307	-0.514573	0.167	0.794	1
CD16 Mono_uGvs1G_stim.csv	FAM120A	0.0357255	0.410465	0.667	0.254	1
CD16 Mono_uGvs1G_stim.csv	MRPL51	0.0357255	0.410465	0.667	0.254	1
CD16 Mono_uGvs1G_stim.csv	SOCS3	0.0357594	-0.842899	0.5	0.857	1
CD16 Mono_uGvs1G_stim.csv	RPL18	0.0360405	0.69488	1	0.952	1
CD16 Mono_uGvs1G_stim.csv	LINC02432	0.0362904	0.963474	0.333	0.079	1
CD16 Mono_uGvs1G_stim.csv	CD180	0.0367746	0.392317	0.167	0.016	1
CD16 Mono_uGvs1G_stim.csv	FEZ1	0.0367746	0.392317	0.167	0.016	1
CD16 Mono_uGvs1G_stim.csv	HMGB3	0.0367746	0.392317	0.167	0.016	1
CD16 Mono_uGvs1G_stim.csv	ITM2C	0.0367746	0.392317	0.167	0.016	1
CD16 Mono_uGvs1G_stim.csv	MDC1	0.0367746	0.392317	0.167	0.016	1
CD16 Mono_uGvs1G_stim.csv	OSGIN2	0.0367746	0.392317	0.167	0.016	1
CD16 Mono_uGvs1G_stim.csv	CIRBP	0.0368086	-0.607683	0.333	0.73	1
CD16 Mono_uGvs1G_stim.csv	RNASEK	0.0370147	0.499233	1	0.984	1
CD16 Mono_uGvs1G_stim.csv	TNFRSF1B	0.0381302	-0.809316	0.333	0.825	1
CD16 Mono_uGvs1G_stim.csv	SHOC2	0.0383059	-0.561879	0	0.444	1
CD16 Mono_uGvs1G_stim.csv	DMXL2	0.0383302	-1.00978	0.167	0.603	1
CD16 Mono_uGvs1G_stim.csv	HSPE1	0.0383596	0.872061	0.833	0.54	1
CD16 Mono_uGvs1G_stim.csv	SLAMF7	0.0383957	-0.646768	1	1	1
CD16 Mono_uGvs1G_stim.csv	GZMK	0.0384225	0.263034	0.333	0.063	1
CD16 Mono_uGvs1G_stim.csv	PML	0.0384446	-0.61891	0.333	0.73	1
CD16 Mono_uGvs1G_stim.csv	KTN1	0.0388524	0.571288	0.833	0.524	1
CD16 Mono_uGvs1G_stim.csv	SRP9	0.0395717	0.494197	0.667	0.286	1
CD16 Mono_uGvs1G_stim.csv	SMAP2	0.0396727	-0.647211	0.5	0.762	1
CD16 Mono_uGvs1G_stim.csv	TNFSF15	0.0401448	1.23851	0.5	0.19	1
CD16 Mono_uGvs1G_stim.csv	CD63	0.0403168	-0.784271	0.667	0.905	1
CD16 Mono_uGvs1G_stim.csv	PTGER4	0.0405458	0.884523	0.667	0.413	1
CD16 Mono_uGvs1G_stim.csv	RASGEF1B	0.0410036	0.406257	0.833	0.429	1
CD16 Mono_uGvs1G_stim.csv	ALG3	0.0419004	0.47478	0.333	0.079	1
CD16 Mono_uGvs1G_stim.csv	DKC1	0.0424154	0.504792	0.5	0.175	1
CD16 Mono_uGvs1G_stim.csv	PHB2	0.0424154	0.504792	0.5	0.175	1
CD16 Mono_uGvs1G_stim.csv	UBA1	0.0426168	-0.472753	0.167	0.603	1
CD16 Mono_uGvs1G_stim.csv	SBF2	0.0426657	-0.53842	0.333	0.73	1
CD16 Mono_uGvs1G_stim.csv	DNAJC3	0.0430349	-0.633218	0.167	0.603	1
CD16 Mono_uGvs1G_stim.csv	WASF2	0.0430349	-0.607683	0.5	0.905	1
CD16 Mono_uGvs1G_stim.csv	SPATA6	0.0431475	-0.917538	0	0.444	1
CD16 Mono_uGvs1G_stim.csv	UBQLN1	0.0432396	0.551015	0.667	0.317	1
CD16 Mono_uGvs1G_stim.csv	MYL6	0.0433371	-0.576128	1	1	1
CD16 Mono_uGvs1G_stim.csv	TUBB6	0.0433449	-0.790904	0	0.444	1
CD16 Mono_uGvs1G_stim.csv	PRELID1	0.0434886	-0.712019	0.333	0.889	1
CD16 Mono_uGvs1G_stim.csv	SOCS1	0.0436412	-0.830075	0.5	0.778	1
CD16 Mono_uGvs1G_stim.csv	CSDE1	0.0437763	-0.607683	0.167	0.603	1
CD16 Mono_uGvs1G_stim.csv	HNMT	0.0437824	-0.777608	0	0.444	1
CD16 Mono_uGvs1G_stim.csv	TRBV29-1	0.0439062	0.304855	0.167	0.016	1
CD16 Mono_uGvs1G_stim.csv	ROMO1	0.0440248	0.478047	0.833	0.492	1
CD16 Mono_uGvs1G_stim.csv	EAF2	0.0440982	0.743225	0.333	0.079	1
CD16 Mono_uGvs1G_stim.csv	AGPAT5	0.0442078	0.372418	0.5	0.159	1
CD16 Mono_uGvs1G_stim.csv	CFP	0.0442078	0.372418	0.5	0.159	1
CD16 Mono_uGvs1G_stim.csv	CMC2	0.0442078	0.372418	0.5	0.159	1
CD16 Mono_uGvs1G_stim.csv	CNPY3	0.0442078	0.372418	0.5	0.159	1
CD16 Mono_uGvs1G_stim.csv	DCAF5	0.0442078	0.372418	0.5	0.159	1
CD16 Mono_uGvs1G_stim.csv	DDX27	0.0442078	0.372418	0.5	0.159	1
CD16 Mono_uGvs1G_stim.csv	IL10RB	0.0442078	0.372418	0.5	0.159	1
CD16 Mono_uGvs1G_stim.csv	PCNP	0.0442078	0.372418	0.5	0.159	1
CD16 Mono_uGvs1G_stim.csv	RBIS	0.0442078	0.372418	0.5	0.159	1
CD16 Mono_uGvs1G_stim.csv	SRSF1	0.0442078	0.372418	0.5	0.159	1
CD16 Mono_uGvs1G_stim.csv	VPS4B	0.0442078	0.372418	0.5	0.159	1
CD16 Mono_uGvs1G_stim.csv	ZPR1	0.0442078	0.372418	0.5	0.159	1
CD16 Mono_uGvs1G_stim.csv	LY6E	0.0443522	-0.763394	0.667	0.937	1
CD16 Mono_uGvs1G_stim.csv	RBM8A	0.0447991	0.364837	1	0.619	1
CD16 Mono_uGvs1G_stim.csv	CDKN1A	0.0453741	-1.12601	0.333	0.778	1
CD16 Mono_uGvs1G_stim.csv	FTX	0.0459096	-0.592576	0	0.429	1
CD16 Mono_uGvs1G_stim.csv	TUBA1B	0.0459378	-0.661549	1	0.984	1
CD16 Mono_uGvs1G_stim.csv	HNRNPLL	0.0462738	0.453718	0.333	0.079	1
CD16 Mono_uGvs1G_stim.csv	PRDX6	0.0462738	0.453718	0.333	0.079	1
CD16 Mono_uGvs1G_stim.csv	ZC3H15	0.0470814	0.551015	0.667	0.365	1
CD16 Mono_uGvs1G_stim.csv	RASSF3	0.0474892	-0.607683	0.333	0.714	1
CD16 Mono_uGvs1G_stim.csv	COX7A2L	0.0475767	0.374396	0.667	0.254	1
CD16 Mono_uGvs1G_stim.csv	ARRB2	0.0477	-0.63743	0	0.429	1
CD16 Mono_uGvs1G_stim.csv	MLLT10	0.0484651	0.729352	0.5	0.206	1
CD16 Mono_uGvs1G_stim.csv	PFKFB3	0.0485597	-0.670692	0.167	0.587	1
CD16 Mono_uGvs1G_stim.csv	AL078604.4	0.0488657	-0.680932	0	0.429	1
CD16 Mono_uGvs1G_stim.csv	MRPL27	0.0489484	0.47671	0.667	0.302	1
CD16 Mono_uGvs1G_stim.csv	GNG2	0.0492292	-1.07645	0.167	0.571	1
CD16 Mono_uGvs1G_stim.csv	SRSF7	0.0495577	0.513172	0.833	0.476	1
CD16 Mono_uGvs1G_stim.csv	SF3A2	0.0497727	0.352789	0.5	0.159	1
CD16 Mono_uGvs1G_stim.csv	SVBP	0.0497727	0.352789	0.5	0.159	1
CD16 Mono_uGvs1G_stim.csv	GABARAP	0.0502073	0.463401	1	0.952	1
CD16 Mono_uGvs1G_stim.csv	ADAM17	0.0502381	-0.530515	0	0.413	1
CD16 Mono_uGvs1G_stim.csv	MTHFS	0.0502381	-0.514573	0	0.413	1
CD16 Mono_uGvs1G_stim.csv	NAMPT	0.0505797	-0.772254	1	0.889	1
CD16 Mono_uGvs1G_stim.csv	LILRA6	0.0511117	-0.607683	0.167	0.587	1
CD16 Mono_uGvs1G_stim.csv	YWHAB	0.0520065	-0.446402	0.833	0.968	1
CD16 Mono_uGvs1G_stim.csv	CCSER2	0.0526853	-0.577309	0	0.413	1
CD16 Mono_uGvs1G_stim.csv	PLAC8	0.052894	-1.01465	0.333	0.81	1
CD16 Mono_uGvs1G_stim.csv	ADI1	0.0530963	0.304855	0.333	0.079	1
CD16 Mono_uGvs1G_stim.csv	AKAP9	0.0530963	0.304855	0.333	0.079	1
CD16 Mono_uGvs1G_stim.csv	ARID5A	0.0530963	0.304855	0.333	0.079	1
CD16 Mono_uGvs1G_stim.csv	B4GALT7	0.0530963	0.304855	0.333	0.079	1
CD16 Mono_uGvs1G_stim.csv	CALU	0.0530963	0.304855	0.333	0.079	1
CD16 Mono_uGvs1G_stim.csv	CCDC85C	0.0530963	0.304855	0.333	0.079	1
CD16 Mono_uGvs1G_stim.csv	CHD4	0.0530963	0.304855	0.333	0.079	1
CD16 Mono_uGvs1G_stim.csv	DDX54	0.0530963	0.304855	0.333	0.079	1
CD16 Mono_uGvs1G_stim.csv	DUS1L	0.0530963	0.304855	0.333	0.079	1
CD16 Mono_uGvs1G_stim.csv	EED	0.0530963	0.304855	0.333	0.079	1
CD16 Mono_uGvs1G_stim.csv	GALNT11	0.0530963	0.304855	0.333	0.079	1
CD16 Mono_uGvs1G_stim.csv	GPI	0.0530963	0.304855	0.333	0.079	1
CD16 Mono_uGvs1G_stim.csv	GRHPR	0.0530963	0.304855	0.333	0.079	1
CD16 Mono_uGvs1G_stim.csv	HEIH	0.0530963	0.304855	0.333	0.079	1
CD16 Mono_uGvs1G_stim.csv	KIAA2026	0.0530963	0.304855	0.333	0.079	1
CD16 Mono_uGvs1G_stim.csv	LYPLA2	0.0530963	0.304855	0.333	0.079	1
CD16 Mono_uGvs1G_stim.csv	MICALL1	0.0530963	0.304855	0.333	0.079	1
CD16 Mono_uGvs1G_stim.csv	MRPS33	0.0530963	0.304855	0.333	0.079	1
CD16 Mono_uGvs1G_stim.csv	PEBP1	0.0530963	0.304855	0.333	0.079	1
CD16 Mono_uGvs1G_stim.csv	PGGT1B	0.0530963	0.304855	0.333	0.079	1
CD16 Mono_uGvs1G_stim.csv	PI4KA	0.0530963	0.304855	0.333	0.079	1
CD16 Mono_uGvs1G_stim.csv	PPP2R5A	0.0530963	0.304855	0.333	0.079	1
CD16 Mono_uGvs1G_stim.csv	PYM1	0.0530963	0.304855	0.333	0.079	1
CD16 Mono_uGvs1G_stim.csv	RASA1	0.0530963	0.304855	0.333	0.079	1
CD16 Mono_uGvs1G_stim.csv	SNRNP200	0.0530963	0.304855	0.333	0.079	1
CD16 Mono_uGvs1G_stim.csv	SNRNP40	0.0530963	0.304855	0.333	0.079	1
CD16 Mono_uGvs1G_stim.csv	TFDP1	0.0530963	0.304855	0.333	0.079	1
CD16 Mono_uGvs1G_stim.csv	THAP4	0.0530963	0.304855	0.333	0.079	1
CD16 Mono_uGvs1G_stim.csv	TSEN15	0.0530963	0.304855	0.333	0.079	1
CD16 Mono_uGvs1G_stim.csv	USPL1	0.0530963	0.304855	0.333	0.079	1
CD16 Mono_uGvs1G_stim.csv	VMA21	0.0530963	0.304855	0.333	0.079	1
CD16 Mono_uGvs1G_stim.csv	ZCCHC17	0.0530963	0.304855	0.333	0.079	1
CD16 Mono_uGvs1G_stim.csv	ZSWIM7	0.0530963	0.304855	0.333	0.079	1
CD16 Mono_uGvs1G_stim.csv	Acutalibacter muris (taxid 1796620)	0.0530963	0.304855	0.333	0.079	1
CD16 Mono_uGvs1G_stim.csv	EIF3G	0.0532609	0.466318	0.5	0.175	1
CD16 Mono_uGvs1G_stim.csv	TET3	0.0533562	-0.592576	0	0.413	1
CD16 Mono_uGvs1G_stim.csv	MICOS13	0.0535671	0.434546	0.833	0.571	1
CD16 Mono_uGvs1G_stim.csv	CCT7	0.0538012	0.534336	0.667	0.365	1
CD16 Mono_uGvs1G_stim.csv	SMPDL3A	0.0544773	-0.63743	0	0.413	1
CD16 Mono_uGvs1G_stim.csv	ATP1B3	0.054741	-0.63743	0.333	0.778	1
CD16 Mono_uGvs1G_stim.csv	ITGAX	0.0550025	-0.777608	0.167	0.571	1
CD16 Mono_uGvs1G_stim.csv	GRAMD1A	0.0552323	-0.833751	0.167	0.571	1
CD16 Mono_uGvs1G_stim.csv	TRPS1	0.0553829	-0.666576	0	0.413	1
CD16 Mono_uGvs1G_stim.csv	MED15	0.0558299	0.333424	0.5	0.159	1
CD16 Mono_uGvs1G_stim.csv	RPL7	0.0561018	0.729352	0.667	0.429	1
CD16 Mono_uGvs1G_stim.csv	WDR1	0.0561381	-0.644772	0.333	0.905	1
CD16 Mono_uGvs1G_stim.csv	LDHA	0.0565432	-0.658309	0.167	0.571	1
CD16 Mono_uGvs1G_stim.csv	unclassified (taxid 0)	0.0566413	-0.304754	1	1	1
CD16 Mono_uGvs1G_stim.csv	TASOR	0.0577004	-0.498454	0	0.397	1
CD16 Mono_uGvs1G_stim.csv	TICAM1	0.0580166	-0.52329	0.833	0.873	1
CD16 Mono_uGvs1G_stim.csv	PITPNA	0.0580555	-0.573467	0.333	0.698	1
CD16 Mono_uGvs1G_stim.csv	RPS25	0.0584119	0.522902	1	0.841	1
CD16 Mono_uGvs1G_stim.csv	LILRA2	0.0584322	0.63743	0.5	0.19	1
CD16 Mono_uGvs1G_stim.csv	MED11	0.0584787	0.283793	0.333	0.079	1
CD16 Mono_uGvs1G_stim.csv	NFKBID	0.0584787	0.283793	0.333	0.079	1
CD16 Mono_uGvs1G_stim.csv	TNIK	0.0584787	0.283793	0.333	0.079	1
CD16 Mono_uGvs1G_stim.csv	TXNDC5	0.0584787	0.283793	0.333	0.079	1
CD16 Mono_uGvs1G_stim.csv	PLIN3	0.0586002	-0.514573	0	0.397	1
CD16 Mono_uGvs1G_stim.csv	TOM1	0.0586002	-0.514573	0	0.397	1
CD16 Mono_uGvs1G_stim.csv	XPO6	0.0586002	-0.514573	0	0.397	1
CD16 Mono_uGvs1G_stim.csv	MFSD1	0.05927	0.374396	0.667	0.286	1
CD16 Mono_uGvs1G_stim.csv	RBM25	0.05927	0.374396	0.667	0.286	1
CD16 Mono_uGvs1G_stim.csv	SLBP	0.05927	0.374396	0.667	0.286	1
CD16 Mono_uGvs1G_stim.csv	LNPEP	0.0593732	0.447459	0.5	0.175	1
CD16 Mono_uGvs1G_stim.csv	SH3BP1	0.0594198	-0.530515	0	0.397	1
CD16 Mono_uGvs1G_stim.csv	SLCO3A1	0.0596606	-0.594744	0.167	0.571	1
CD16 Mono_uGvs1G_stim.csv	ID2	0.0596842	-0.817136	0.833	0.857	1
CD16 Mono_uGvs1G_stim.csv	TYMP	0.0597635	-0.686909	0.833	1	1
CD16 Mono_uGvs1G_stim.csv	SIGLEC1	0.0597884	-0.633218	0.167	0.571	1
CD16 Mono_uGvs1G_stim.csv	CNBP	0.0599949	0.458205	0.667	0.651	1
CD16 Mono_uGvs1G_stim.csv	RPS5	0.0605831	0.603822	0.833	0.73	1
CD16 Mono_uGvs1G_stim.csv	RFTN1	0.0608697	-0.761488	0.5	0.952	1
CD16 Mono_uGvs1G_stim.csv	G3BP2	0.0610789	0.356694	0.667	0.27	1
CD16 Mono_uGvs1G_stim.csv	RAB7A	0.0615946	-0.460125	0.333	0.81	1
CD16 Mono_uGvs1G_stim.csv	IFITM3	0.0618765	-0.615435	1	1	1
CD16 Mono_uGvs1G_stim.csv	TCF4	0.0618871	-0.592576	0	0.397	1
CD16 Mono_uGvs1G_stim.csv	BCL3	0.0619413	-0.546282	0.833	0.905	1
CD16 Mono_uGvs1G_stim.csv	SNRPD2	0.0620888	0.517848	0.667	0.381	1
CD16 Mono_uGvs1G_stim.csv	KCNMA1	0.062215	0.352789	0.5	0.175	1
CD16 Mono_uGvs1G_stim.csv	MTG2	0.062215	0.352789	0.5	0.175	1
CD16 Mono_uGvs1G_stim.csv	ORMDL1	0.062215	0.352789	0.5	0.175	1
CD16 Mono_uGvs1G_stim.csv	SRP54	0.062215	0.352789	0.5	0.175	1
CD16 Mono_uGvs1G_stim.csv	STOML2	0.062215	0.352789	0.5	0.175	1
CD16 Mono_uGvs1G_stim.csv	SUPT16H	0.062215	0.352789	0.5	0.175	1
CD16 Mono_uGvs1G_stim.csv	TRIM33	0.062215	0.352789	0.5	0.175	1
CD16 Mono_uGvs1G_stim.csv	TUFM	0.062215	0.352789	0.5	0.175	1
CD16 Mono_uGvs1G_stim.csv	UTP6	0.062215	0.352789	0.5	0.175	1
CD16 Mono_uGvs1G_stim.csv	SLC16A7	0.0623919	-0.63743	0	0.397	1
CD16 Mono_uGvs1G_stim.csv	ANKRD22	0.0624612	-0.652077	0	0.397	1
CD16 Mono_uGvs1G_stim.csv	AC092821.3	0.0628613	0.740241	0.833	0.556	1
CD16 Mono_uGvs1G_stim.csv	CYBA	0.0629783	-0.390584	1	1	1
CD16 Mono_uGvs1G_stim.csv	UBTF	0.0633999	0.466318	0.5	0.19	1
CD16 Mono_uGvs1G_stim.csv	NDUFAF3	0.0635072	0.442358	0.667	0.302	1
CD16 Mono_uGvs1G_stim.csv	PPP1R15A	0.063994	0.894818	0.667	0.46	1
CD16 Mono_uGvs1G_stim.csv	ARF6	0.0646234	0.405256	0.833	0.587	1
CD16 Mono_uGvs1G_stim.csv	CCT2	0.0648184	0.513172	0.833	0.492	1
CD16 Mono_uGvs1G_stim.csv	DYNC1LI1	0.0649533	-0.465664	0	0.381	1
CD16 Mono_uGvs1G_stim.csv	COA3	0.0659473	-0.482152	0	0.381	1
CD16 Mono_uGvs1G_stim.csv	FLOT1	0.0664867	-0.596367	0.333	0.683	1
CD16 Mono_uGvs1G_stim.csv	SMARCE1	0.0665018	0.343954	0.833	0.381	1
CD16 Mono_uGvs1G_stim.csv	ATP6V0C	0.0666827	-0.461134	0.5	0.905	1
CD16 Mono_uGvs1G_stim.csv	FKBP5	0.0667666	-0.61891	0.333	0.667	1
CD16 Mono_uGvs1G_stim.csv	C19ORF53	0.0668561	-0.498454	0	0.381	1
CD16 Mono_uGvs1G_stim.csv	IMMT	0.0668561	-0.498454	0	0.381	1
CD16 Mono_uGvs1G_stim.csv	NSF	0.0668561	-0.498454	0	0.381	1
CD16 Mono_uGvs1G_stim.csv	PDCD6IP	0.0668561	-0.498454	0	0.381	1
CD16 Mono_uGvs1G_stim.csv	TOR1B	0.0668561	-0.498454	0	0.381	1
CD16 Mono_uGvs1G_stim.csv	LYN	0.0672225	-0.491612	1	1	1
CD16 Mono_uGvs1G_stim.csv	CBX3	0.067622	0.356694	0.667	0.286	1
CD16 Mono_uGvs1G_stim.csv	RB1	0.0676901	-0.546282	0	0.381	1
CD16 Mono_uGvs1G_stim.csv	RPL5	0.0678026	0.825277	0.833	0.746	1
CD16 Mono_uGvs1G_stim.csv	C14ORF119	0.068383	0.453718	0.333	0.095	1
CD16 Mono_uGvs1G_stim.csv	COX14	0.068383	0.453718	0.333	0.095	1
CD16 Mono_uGvs1G_stim.csv	CYP1B1	0.068383	0.453718	0.333	0.095	1
CD16 Mono_uGvs1G_stim.csv	FEZ2	0.068383	0.453718	0.333	0.095	1
CD16 Mono_uGvs1G_stim.csv	YIPF1	0.068383	0.453718	0.333	0.095	1
CD16 Mono_uGvs1G_stim.csv	ADM	0.0684527	-0.680932	0	0.381	1
CD16 Mono_uGvs1G_stim.csv	SOS1	0.0692667	-0.514573	0.833	0.952	1
CD16 Mono_uGvs1G_stim.csv	AP001610.2	0.0694013	0.333424	0.5	0.175	1
CD16 Mono_uGvs1G_stim.csv	MAPK8	0.0694013	0.333424	0.5	0.175	1
CD16 Mono_uGvs1G_stim.csv	CHST7	0.0698867	0.304855	0.833	0.397	1
CD16 Mono_uGvs1G_stim.csv	LGALS1	0.0700419	-0.849269	0.833	0.921	1
CD16 Mono_uGvs1G_stim.csv	FTL	0.0700854	0.38934	1	0.968	1
CD16 Mono_uGvs1G_stim.csv	VMO1	0.070199	-1.27606	0.167	0.524	1
CD16 Mono_uGvs1G_stim.csv	MREG	0.0707652	-0.682971	0.167	0.54	1
CD16 Mono_uGvs1G_stim.csv	ARPC5	0.0708302	-0.577309	0.833	0.984	1
CD16 Mono_uGvs1G_stim.csv	RPN1	0.0710446	0.420332	0.833	0.508	1
CD16 Mono_uGvs1G_stim.csv	PTP4A2	0.0714894	-0.634483	0.667	0.794	1
CD16 Mono_uGvs1G_stim.csv	MEGF9	0.0725252	-0.5025	0.333	0.683	1
CD16 Mono_uGvs1G_stim.csv	CXCL9	0.0726232	-0.929611	0	0.381	1
CD16 Mono_uGvs1G_stim.csv	RPS4X	0.0728503	0.868755	0.833	0.778	1
CD16 Mono_uGvs1G_stim.csv	RPS14	0.0728879	0.596146	1	0.968	1
CD16 Mono_uGvs1G_stim.csv	CAPZA1	0.0732408	-0.380272	0.5	0.81	1
CD16 Mono_uGvs1G_stim.csv	UQCRB	0.073803	0.466318	0.5	0.206	1
CD16 Mono_uGvs1G_stim.csv	TBCB	0.0740295	0.356694	0.667	0.302	1
CD16 Mono_uGvs1G_stim.csv	AKT1S1	0.0745783	0.432959	0.333	0.095	1
CD16 Mono_uGvs1G_stim.csv	SEC61G	0.0748466	-0.492205	0.667	0.937	1
CD16 Mono_uGvs1G_stim.csv	TAX1BP1	0.0748985	0.442358	0.667	0.349	1
CD16 Mono_uGvs1G_stim.csv	LY75	0.0750208	-0.929611	0.167	0.524	1
CD16 Mono_uGvs1G_stim.csv	ATL3	0.0750315	-0.482152	0	0.365	1
CD16 Mono_uGvs1G_stim.csv	PUM1	0.0750315	-0.465664	0	0.365	1
CD16 Mono_uGvs1G_stim.csv	STMP1	0.0750315	-0.465664	0	0.365	1
CD16 Mono_uGvs1G_stim.csv	BCL2L11	0.0752624	-0.658309	0.167	0.54	1
CD16 Mono_uGvs1G_stim.csv	OGFRL1	0.0752624	-0.658309	0.167	0.54	1
CD16 Mono_uGvs1G_stim.csv	BIRC6	0.0759429	-0.482152	0	0.365	1
CD16 Mono_uGvs1G_stim.csv	PNRC2	0.0759429	-0.482152	0	0.365	1
CD16 Mono_uGvs1G_stim.csv	CTSH	0.0761339	-0.448985	0.667	0.905	1
CD16 Mono_uGvs1G_stim.csv	FCGRT	0.0767632	0.339206	0.667	0.286	1
CD16 Mono_uGvs1G_stim.csv	SRSF10	0.0767632	0.339206	0.667	0.286	1
CD16 Mono_uGvs1G_stim.csv	PTPRE	0.0769891	0.664397	0.667	0.397	1
CD16 Mono_uGvs1G_stim.csv	EIF4A1	0.0772991	-0.683786	0.5	0.952	1
CD16 Mono_uGvs1G_stim.csv	RPS27A	0.0773398	0.679599	1	0.857	1
CD16 Mono_uGvs1G_stim.csv	ADAP1	0.0781318	-0.530515	0	0.365	1
CD16 Mono_uGvs1G_stim.csv	GNB4	0.0783573	-0.533682	0.667	0.81	1
CD16 Mono_uGvs1G_stim.csv	DLGAP4	0.0788191	-0.620507	0.167	0.54	1
CD16 Mono_uGvs1G_stim.csv	MSC	0.0788191	-0.620507	0.167	0.54	1
CD16 Mono_uGvs1G_stim.csv	CIR1	0.079152	0.584963	0.5	0.206	1
CD16 Mono_uGvs1G_stim.csv	SMDT1	0.079152	0.584963	0.5	0.206	1
CD16 Mono_uGvs1G_stim.csv	NSRP1	0.0796739	0.788976	0.5	0.238	1
CD16 Mono_uGvs1G_stim.csv	MYOF	0.0812405	-0.556699	0.5	0.746	1
CD16 Mono_uGvs1G_stim.csv	STAT6	0.0816327	-0.514573	0.167	0.54	1
CD16 Mono_uGvs1G_stim.csv	ITPRIPL2	0.0825771	-0.550197	0.333	0.667	1
CD16 Mono_uGvs1G_stim.csv	PRR13	0.0826768	0.558327	0.833	0.841	1
CD16 Mono_uGvs1G_stim.csv	ATF6	0.0838597	0.333424	0.5	0.19	1
CD16 Mono_uGvs1G_stim.csv	RBBP4	0.0838597	0.333424	0.5	0.19	1
CD16 Mono_uGvs1G_stim.csv	C15ORF48	0.0838747	-0.605067	1	1	1
CD16 Mono_uGvs1G_stim.csv	DCTN4	0.0840055	-0.432111	0	0.349	1
CD16 Mono_uGvs1G_stim.csv	NAA25	0.0842383	-0.662965	0.333	0.651	1
CD16 Mono_uGvs1G_stim.csv	KPNA4	0.0850602	-0.490326	0.333	0.667	1
CD16 Mono_uGvs1G_stim.csv	UBE2L3	0.0850979	-0.444184	0.167	0.54	1
CD16 Mono_uGvs1G_stim.csv	TP53BP2	0.0853825	-0.514573	0.333	0.667	1
CD16 Mono_uGvs1G_stim.csv	WARS	0.0855434	-0.695145	1	0.968	1
CD16 Mono_uGvs1G_stim.csv	HNRNPDL	0.0855796	0.457412	0.833	0.667	1
CD16 Mono_uGvs1G_stim.csv	ARSB	0.0859161	-0.465664	0	0.349	1
CD16 Mono_uGvs1G_stim.csv	ELOVL1	0.0859161	-0.465664	0	0.349	1
CD16 Mono_uGvs1G_stim.csv	POLR3C	0.0859204	-0.482152	0	0.349	1
CD16 Mono_uGvs1G_stim.csv	MAML2	0.0860858	-0.700129	0.833	0.952	1
CD16 Mono_uGvs1G_stim.csv	NAV1	0.0860998	-0.833751	0.167	0.508	1
CD16 Mono_uGvs1G_stim.csv	ANO6	0.086741	-0.498454	0	0.349	1
CD16 Mono_uGvs1G_stim.csv	UBE2D1	0.086741	-0.498454	0	0.349	1
CD16 Mono_uGvs1G_stim.csv	RPL34	0.0869238	0.715612	1	0.825	1
CD16 Mono_uGvs1G_stim.csv	MIEN1	0.0870185	0.408806	0.667	0.349	1
CD16 Mono_uGvs1G_stim.csv	C1ORF122	0.0874442	-0.498454	0	0.349	1
CD16 Mono_uGvs1G_stim.csv	NOD1	0.0874442	-0.498454	0	0.349	1
CD16 Mono_uGvs1G_stim.csv	BTBD9	0.0874703	-0.514573	0	0.349	1
CD16 Mono_uGvs1G_stim.csv	RIC1	0.0874703	-0.514573	0	0.349	1
CD16 Mono_uGvs1G_stim.csv	AC104162.2	0.0874899	0.283793	0.333	0.095	1
CD16 Mono_uGvs1G_stim.csv	AL162253.2	0.0874899	0.283793	0.333	0.095	1
CD16 Mono_uGvs1G_stim.csv	ATP11B	0.0874899	0.283793	0.333	0.095	1
CD16 Mono_uGvs1G_stim.csv	CCDC18-AS1	0.0874899	0.283793	0.333	0.095	1
CD16 Mono_uGvs1G_stim.csv	CCRL2	0.0874899	0.283793	0.333	0.095	1
CD16 Mono_uGvs1G_stim.csv	CMPK1	0.0874899	0.283793	0.333	0.095	1
CD16 Mono_uGvs1G_stim.csv	COPS3	0.0874899	0.283793	0.333	0.095	1
CD16 Mono_uGvs1G_stim.csv	CORO7	0.0874899	0.283793	0.333	0.095	1
CD16 Mono_uGvs1G_stim.csv	CSE1L	0.0874899	0.283793	0.333	0.095	1
CD16 Mono_uGvs1G_stim.csv	DDB2	0.0874899	0.283793	0.333	0.095	1
CD16 Mono_uGvs1G_stim.csv	EIF2B2	0.0874899	0.283793	0.333	0.095	1
CD16 Mono_uGvs1G_stim.csv	EVI2B	0.0874899	0.283793	0.333	0.095	1
CD16 Mono_uGvs1G_stim.csv	EXOC2	0.0874899	0.283793	0.333	0.095	1
CD16 Mono_uGvs1G_stim.csv	FAM20C	0.0874899	0.283793	0.333	0.095	1
CD16 Mono_uGvs1G_stim.csv	FAR2	0.0874899	0.283793	0.333	0.095	1
CD16 Mono_uGvs1G_stim.csv	FARS2	0.0874899	0.283793	0.333	0.095	1
CD16 Mono_uGvs1G_stim.csv	FH	0.0874899	0.283793	0.333	0.095	1
CD16 Mono_uGvs1G_stim.csv	KAT6A	0.0874899	0.283793	0.333	0.095	1
CD16 Mono_uGvs1G_stim.csv	KLHDC3	0.0874899	0.283793	0.333	0.095	1
CD16 Mono_uGvs1G_stim.csv	LMF2	0.0874899	0.283793	0.333	0.095	1
CD16 Mono_uGvs1G_stim.csv	LYAR	0.0874899	0.283793	0.333	0.095	1
CD16 Mono_uGvs1G_stim.csv	MOV10	0.0874899	0.283793	0.333	0.095	1
CD16 Mono_uGvs1G_stim.csv	NDUFA3	0.0874899	0.283793	0.333	0.095	1
CD16 Mono_uGvs1G_stim.csv	NDUFB6	0.0874899	0.283793	0.333	0.095	1
CD16 Mono_uGvs1G_stim.csv	OTULIN	0.0874899	0.283793	0.333	0.095	1
CD16 Mono_uGvs1G_stim.csv	PAK1IP1	0.0874899	0.283793	0.333	0.095	1
CD16 Mono_uGvs1G_stim.csv	PDCL3	0.0874899	0.283793	0.333	0.095	1
CD16 Mono_uGvs1G_stim.csv	PRPF38A	0.0874899	0.283793	0.333	0.095	1
CD16 Mono_uGvs1G_stim.csv	PTRH1	0.0874899	0.283793	0.333	0.095	1
CD16 Mono_uGvs1G_stim.csv	PTRH2	0.0874899	0.283793	0.333	0.095	1
CD16 Mono_uGvs1G_stim.csv	RAE1	0.0874899	0.283793	0.333	0.095	1
CD16 Mono_uGvs1G_stim.csv	RHOF	0.0874899	0.283793	0.333	0.095	1
CD16 Mono_uGvs1G_stim.csv	RNASEH2B	0.0874899	0.283793	0.333	0.095	1
CD16 Mono_uGvs1G_stim.csv	RSBN1L	0.0874899	0.283793	0.333	0.095	1
CD16 Mono_uGvs1G_stim.csv	SEC24B	0.0874899	0.283793	0.333	0.095	1
CD16 Mono_uGvs1G_stim.csv	SRFBP1	0.0874899	0.283793	0.333	0.095	1
CD16 Mono_uGvs1G_stim.csv	STAMBP	0.0874899	0.283793	0.333	0.095	1
CD16 Mono_uGvs1G_stim.csv	TENT4A	0.0874899	0.283793	0.333	0.095	1
CD16 Mono_uGvs1G_stim.csv	TRAF3IP2-AS1	0.0874899	0.283793	0.333	0.095	1
CD16 Mono_uGvs1G_stim.csv	TRMT10C	0.0874899	0.283793	0.333	0.095	1
CD16 Mono_uGvs1G_stim.csv	WDR61	0.0874899	0.283793	0.333	0.095	1
CD16 Mono_uGvs1G_stim.csv	ZBTB8OS	0.0874899	0.283793	0.333	0.095	1
CD16 Mono_uGvs1G_stim.csv	ZFYVE16	0.0874899	0.283793	0.333	0.095	1
CD16 Mono_uGvs1G_stim.csv	NOCT	0.0881343	-0.561879	0	0.349	1
CD16 Mono_uGvs1G_stim.csv	HLA-DRA	0.0881401	-0.330369	1	1	1
CD16 Mono_uGvs1G_stim.csv	RPS3	0.0883261	0.591626	1	0.81	1
CD16 Mono_uGvs1G_stim.csv	IL21R	0.0886941	-0.561879	0	0.349	1
CD16 Mono_uGvs1G_stim.csv	RYBP	0.0886984	-0.577309	0	0.349	1
CD16 Mono_uGvs1G_stim.csv	SVIL	0.0890204	-0.682971	0.167	0.524	1
CD16 Mono_uGvs1G_stim.csv	EIF1AX	0.0891719	0.36257	0.833	0.46	1
CD16 Mono_uGvs1G_stim.csv	BCL2A1	0.0894796	-0.614602	0.833	1	1
CD16 Mono_uGvs1G_stim.csv	NAP1L1	0.0901621	0.469485	0.667	0.397	1
CD16 Mono_uGvs1G_stim.csv	DYNLT1	0.090629	-0.463043	1	0.984	1
CD16 Mono_uGvs1G_stim.csv	CCT3	0.0908668	0.347923	0.833	0.413	1
CD16 Mono_uGvs1G_stim.csv	ZFP36	0.0918803	-0.949151	0.5	0.762	1
CD16 Mono_uGvs1G_stim.csv	TRIR	0.0923084	-0.448985	0.333	0.762	1
CD16 Mono_uGvs1G_stim.csv	IRF9	0.0927735	-0.528248	0.167	0.524	1
CD16 Mono_uGvs1G_stim.csv	BSG	0.0927912	0.314315	0.5	0.19	1
CD16 Mono_uGvs1G_stim.csv	MLEC	0.0927912	0.314315	0.5	0.19	1
CD16 Mono_uGvs1G_stim.csv	SLC1A5	0.0927912	0.314315	0.5	0.19	1
CD16 Mono_uGvs1G_stim.csv	TRIM27	0.0927912	0.314315	0.5	0.19	1
CD16 Mono_uGvs1G_stim.csv	UQCC2	0.0927912	0.314315	0.5	0.19	1
CD16 Mono_uGvs1G_stim.csv	MED13L	0.0928646	-0.469485	1	0.889	1
CD16 Mono_uGvs1G_stim.csv	SEC62	0.0930409	0.584963	0.5	0.222	1
CD16 Mono_uGvs1G_stim.csv	GTDC1	0.0938103	-0.652077	0.333	0.619	1
CD16 Mono_uGvs1G_stim.csv	RAB1A	0.0938828	-0.500767	0.167	0.524	1
CD16 Mono_uGvs1G_stim.csv	LRRC25	0.0941185	-0.555215	0.167	0.524	1
CD16 Mono_uGvs1G_stim.csv	PSMF1	0.0947031	0.321928	0.667	0.302	1
CD16 Mono_uGvs1G_stim.csv	NUMB	0.0949408	-0.415037	0	0.333	1
CD16 Mono_uGvs1G_stim.csv	UBP1	0.0949408	-0.415037	0	0.333	1
CD16 Mono_uGvs1G_stim.csv	PARP9	0.0950139	-0.486828	0.167	0.524	1
CD16 Mono_uGvs1G_stim.csv	CSNK2A2	0.0951168	0.263034	0.333	0.095	1
CD16 Mono_uGvs1G_stim.csv	FAM222B	0.0951168	0.263034	0.333	0.095	1
CD16 Mono_uGvs1G_stim.csv	MEAF6	0.0951168	0.263034	0.333	0.095	1
CD16 Mono_uGvs1G_stim.csv	UBA6	0.0951168	0.263034	0.333	0.095	1
CD16 Mono_uGvs1G_stim.csv	ZNF106	0.0951168	0.263034	0.333	0.095	1
CD16 Mono_uGvs1G_stim.csv	RPL12	0.0956866	0.659601	1	1	1
CD16 Mono_uGvs1G_stim.csv	N4BP2L2	0.095912	0.376016	0.667	0.333	1
CD16 Mono_uGvs1G_stim.csv	BAG1	0.0959382	-0.432111	0	0.333	1
CD16 Mono_uGvs1G_stim.csv	CDC42SE2	0.0959382	-0.448985	0	0.333	1
CD16 Mono_uGvs1G_stim.csv	E2F3	0.0959382	-0.432111	0	0.333	1
CD16 Mono_uGvs1G_stim.csv	EIF2A	0.0959382	-0.432111	0	0.333	1
CD16 Mono_uGvs1G_stim.csv	GSDMD	0.0959382	-0.432111	0	0.333	1
CD16 Mono_uGvs1G_stim.csv	MCMBP	0.0959382	-0.448985	0	0.333	1
CD16 Mono_uGvs1G_stim.csv	SBNO2	0.0959382	-0.432111	0	0.333	1
CD16 Mono_uGvs1G_stim.csv	SLC15A3	0.0960879	-0.486828	0.167	0.524	1
CD16 Mono_uGvs1G_stim.csv	CLIC1	0.0963273	-0.514573	0.833	0.968	1
CD16 Mono_uGvs1G_stim.csv	MT-ATP8	0.0971509	0.482515	1	0.921	1
CD16 Mono_uGvs1G_stim.csv	RABGAP1L	0.0972657	-0.669459	0.5	0.762	1
CD16 Mono_uGvs1G_stim.csv	AGO2	0.0976322	-0.465664	0	0.333	1
CD16 Mono_uGvs1G_stim.csv	EMC6	0.0976322	-0.465664	0	0.333	1
CD16 Mono_uGvs1G_stim.csv	FKBP15	0.0977271	-0.458539	0.167	0.524	1
CD16 Mono_uGvs1G_stim.csv	XIAP	0.0983291	-0.482152	0	0.333	1
CD16 Mono_uGvs1G_stim.csv	CYB5R3	0.0988612	-0.429684	0.167	0.524	1
CD16 Mono_uGvs1G_stim.csv	ADARB1	0.0994945	-0.530515	0	0.333	1
CD16 Mono_uGvs1G_stim.csv	FPGS	0.0996284	-0.440573	0.167	0.619	1
CD16 Mono_uGvs1G_stim.csv	ATXN1	0.100247	0.600904	0.667	0.317	1
CD16 Mono_uGvs1G_stim.csv	CEBPZ	0.100777	0.584963	0.333	0.111	1
CD16 Mono_uGvs1G_stim.csv	GOSR2	0.100777	0.432959	0.333	0.111	1
CD16 Mono_uGvs1G_stim.csv	LYRM2	0.100777	0.432959	0.333	0.111	1
CD16 Mono_uGvs1G_stim.csv	RSL24D1	0.100777	0.432959	0.333	0.111	1
CD16 Mono_uGvs1G_stim.csv	SYNRG	0.100777	0.584963	0.333	0.111	1
CD16 Mono_uGvs1G_stim.csv	TPRA1	0.100777	0.432959	0.333	0.111	1
CD16 Mono_uGvs1G_stim.csv	DNAAF1	0.101399	-0.96132	0.333	0.667	1
CD16 Mono_uGvs1G_stim.csv	HSBP1	0.101984	-0.415037	0.5	0.857	1
CD16 Mono_uGvs1G_stim.csv	SLC30A1	0.10234	0.295456	0.5	0.19	1
CD16 Mono_uGvs1G_stim.csv	P4HB	0.102381	-0.415037	0.333	0.762	1
CD16 Mono_uGvs1G_stim.csv	CLIP1	0.10246	0.321928	0.667	0.317	1
CD16 Mono_uGvs1G_stim.csv	PSMC3	0.10246	0.321928	0.667	0.317	1
CD16 Mono_uGvs1G_stim.csv	TSPAN33	0.103031	-0.701194	0.5	0.825	1
CD16 Mono_uGvs1G_stim.csv	Bacteria (taxid 2)	0.103491	0.517848	0.833	0.698	1
CD16 Mono_uGvs1G_stim.csv	SPI1	0.103652	-0.555796	0.833	1	1
CD16 Mono_uGvs1G_stim.csv	UBE2D3	0.104026	-0.425306	0.5	0.841	1
CD16 Mono_uGvs1G_stim.csv	TMEM131	0.104086	-0.531955	0.667	0.825	1
CD16 Mono_uGvs1G_stim.csv	STAT3	0.104267	-0.325095	0.5	0.873	1
CD16 Mono_uGvs1G_stim.csv	HLA-C	0.104318	-0.376917	1	1	1
CD16 Mono_uGvs1G_stim.csv	DOCK8	0.105813	0.544321	0.833	0.54	1
CD16 Mono_uGvs1G_stim.csv	HMGN2	0.105935	0.547968	0.5	0.222	1
CD16 Mono_uGvs1G_stim.csv	SCAMP2	0.105935	0.547968	0.5	0.222	1
CD16 Mono_uGvs1G_stim.csv	HNRNPM	0.106015	-0.514573	0.167	0.508	1
CD16 Mono_uGvs1G_stim.csv	CXCL10	0.106242	-1.54236	0.167	0.556	1
CD16 Mono_uGvs1G_stim.csv	AKR1A1	0.106828	0.392317	0.667	0.349	1
CD16 Mono_uGvs1G_stim.csv	MR1	0.106899	-0.39776	0	0.317	1
CD16 Mono_uGvs1G_stim.csv	RPL21	0.107403	0.341691	0.833	0.889	1
CD16 Mono_uGvs1G_stim.csv	BCAP29	0.107535	-0.52522	0.333	0.73	1
CD16 Mono_uGvs1G_stim.csv	ATG7	0.107638	-0.528248	0.167	0.508	1
CD16 Mono_uGvs1G_stim.csv	VAV1	0.107844	-0.504923	0.667	0.794	1
CD16 Mono_uGvs1G_stim.csv	KMT2E	0.107884	-0.415037	0	0.317	1
CD16 Mono_uGvs1G_stim.csv	SPAG7	0.107884	-0.415037	0	0.317	1
CD16 Mono_uGvs1G_stim.csv	TARS	0.107884	-0.415037	0	0.317	1
CD16 Mono_uGvs1G_stim.csv	CCT5	0.107943	0.424498	0.833	0.714	1
CD16 Mono_uGvs1G_stim.csv	KHDRBS1	0.108362	-0.440573	0.333	0.651	1
CD16 Mono_uGvs1G_stim.csv	CARM1	0.108764	-0.432111	0	0.317	1
CD16 Mono_uGvs1G_stim.csv	HMGCS1	0.108764	-0.432111	0	0.317	1
CD16 Mono_uGvs1G_stim.csv	TRAPPC3	0.108764	-0.432111	0	0.317	1
CD16 Mono_uGvs1G_stim.csv	M6PR	0.10897	0.458205	0.833	0.571	1
CD16 Mono_uGvs1G_stim.csv	LSM3	0.109122	0.314315	0.5	0.206	1
CD16 Mono_uGvs1G_stim.csv	MEA1	0.109122	0.314315	0.5	0.206	1
CD16 Mono_uGvs1G_stim.csv	RPL23	0.109122	0.314315	0.5	0.206	1
CD16 Mono_uGvs1G_stim.csv	SERINC1	0.109122	0.314315	0.5	0.206	1
CD16 Mono_uGvs1G_stim.csv	SUMO3	0.109122	0.314315	0.5	0.206	1
CD16 Mono_uGvs1G_stim.csv	TIMM23	0.109122	0.314315	0.5	0.206	1
CD16 Mono_uGvs1G_stim.csv	TM9SF3	0.109122	0.314315	0.5	0.206	1
CD16 Mono_uGvs1G_stim.csv	TMSB10	0.109215	-0.379015	1	1	1
CD16 Mono_uGvs1G_stim.csv	CDS2	0.10954	-0.448985	0	0.317	1
CD16 Mono_uGvs1G_stim.csv	FOXK1	0.10954	-0.448985	0	0.317	1
CD16 Mono_uGvs1G_stim.csv	IL4R	0.10954	-0.448985	0	0.317	1
CD16 Mono_uGvs1G_stim.csv	NFIC	0.10954	-0.448985	0	0.317	1
CD16 Mono_uGvs1G_stim.csv	EWSR1	0.110001	0.380345	1	0.698	1
CD16 Mono_uGvs1G_stim.csv	RBX1	0.110386	-0.403542	0.5	0.762	1
CD16 Mono_uGvs1G_stim.csv	BCL6	0.110422	-0.440573	0.167	0.603	1
CD16 Mono_uGvs1G_stim.csv	IL1RN	0.111035	-0.768994	0.833	0.905	1
CD16 Mono_uGvs1G_stim.csv	TGFA	0.111714	-0.546282	0	0.317	1
CD16 Mono_uGvs1G_stim.csv	TPM4	0.111973	-0.561879	0.667	0.825	1
CD16 Mono_uGvs1G_stim.csv	ETS2	0.112111	-0.561879	0	0.317	1
CD16 Mono_uGvs1G_stim.csv	IFIT2	0.112346	0.435907	1	0.619	1
CD16 Mono_uGvs1G_stim.csv	DAZAP2	0.112361	0.438121	0.667	0.397	1
CD16 Mono_uGvs1G_stim.csv	CERS6	0.112697	-0.704544	0.5	0.698	1
CD16 Mono_uGvs1G_stim.csv	MAP3K13	0.112729	-0.709221	0	0.317	1
CD16 Mono_uGvs1G_stim.csv	GJB2	0.112857	-0.709221	0	0.317	1
CD16 Mono_uGvs1G_stim.csv	RPLP0	0.112962	0.482328	0.833	0.905	1
CD16 Mono_uGvs1G_stim.csv	MS4A7	0.113202	0.485427	0.833	0.46	1
CD16 Mono_uGvs1G_stim.csv	IFNAR1	0.113287	-0.415037	0.167	0.508	1
CD16 Mono_uGvs1G_stim.csv	SH3GLB1	0.113287	-0.415037	0.167	0.508	1
CD16 Mono_uGvs1G_stim.csv	ATP5F1D	0.114555	0.428843	0.5	0.238	1
CD16 Mono_uGvs1G_stim.csv	MAGOH	0.114555	0.428843	0.5	0.238	1
CD16 Mono_uGvs1G_stim.csv	TAOK1	0.11473	-0.40024	0.167	0.508	1
CD16 Mono_uGvs1G_stim.csv	TMSB4X	0.114891	-0.355252	1	1	1
CD16 Mono_uGvs1G_stim.csv	DDX6	0.115112	0.392317	0.833	0.444	1
CD16 Mono_uGvs1G_stim.csv	TRIM22	0.115134	-0.461134	0.667	0.825	1
CD16 Mono_uGvs1G_stim.csv	MGST3	0.116638	0.359896	0.667	0.333	1
CD16 Mono_uGvs1G_stim.csv	AC090948.4	0.117102	0.539875	0.167	0.032	1
CD16 Mono_uGvs1G_stim.csv	B3GNT2	0.117102	0.36995	0.167	0.032	1
CD16 Mono_uGvs1G_stim.csv	INPP5D	0.117102	0.36995	0.167	0.032	1
CD16 Mono_uGvs1G_stim.csv	PASK	0.117102	0.36995	0.167	0.032	1
CD16 Mono_uGvs1G_stim.csv	PLD4	0.117102	0.36995	0.167	0.032	1
CD16 Mono_uGvs1G_stim.csv	SYNE3	0.117102	0.36995	0.167	0.032	1
CD16 Mono_uGvs1G_stim.csv	LINGO2	0.117129	0.669851	0.167	0.032	1
CD16 Mono_uGvs1G_stim.csv	SPCS3	0.118411	0.645083	0.667	0.444	1
CD16 Mono_uGvs1G_stim.csv	AC025580.2	0.118814	-0.541795	0.167	0.492	1
CD16 Mono_uGvs1G_stim.csv	SRA1	0.11894	0.287981	0.667	0.302	1
CD16 Mono_uGvs1G_stim.csv	FAU	0.119581	0.398147	1	0.984	1
CD16 Mono_uGvs1G_stim.csv	ATP5MPL	0.119882	0.27684	0.5	0.206	1
CD16 Mono_uGvs1G_stim.csv	BECN1	0.119951	-0.380272	0	0.302	1
CD16 Mono_uGvs1G_stim.csv	KCMF1	0.119951	-0.380272	0	0.302	1
CD16 Mono_uGvs1G_stim.csv	S100A9	0.120024	-1.52143	0.167	0.46	1
CD16 Mono_uGvs1G_stim.csv	HCST	0.120571	-0.500767	0.167	0.492	1
CD16 Mono_uGvs1G_stim.csv	APOBEC3A	0.120822	-1.339	0.5	0.762	1
CD16 Mono_uGvs1G_stim.csv	CD1D	0.120916	-0.39776	0	0.302	1
CD16 Mono_uGvs1G_stim.csv	COX20	0.120916	-0.39776	0	0.302	1
CD16 Mono_uGvs1G_stim.csv	NBPF19	0.120916	-0.39776	0	0.302	1
CD16 Mono_uGvs1G_stim.csv	VRK2	0.120916	-0.39776	0	0.302	1
CD16 Mono_uGvs1G_stim.csv	EEF1D	0.121173	0.584963	0.667	0.365	1
CD16 Mono_uGvs1G_stim.csv	APLP2	0.121773	-0.415037	0	0.302	1
CD16 Mono_uGvs1G_stim.csv	GSAP	0.121773	-0.415037	0	0.302	1
CD16 Mono_uGvs1G_stim.csv	MAFG	0.121773	-0.415037	0	0.302	1
CD16 Mono_uGvs1G_stim.csv	PPP4R3B	0.121773	-0.415037	0	0.302	1
CD16 Mono_uGvs1G_stim.csv	MTF1	0.121778	-0.432111	0	0.302	1
CD16 Mono_uGvs1G_stim.csv	ETF1	0.122522	-0.432111	0	0.302	1
CD16 Mono_uGvs1G_stim.csv	SRGAP2C	0.122522	-0.432111	0	0.302	1
CD16 Mono_uGvs1G_stim.csv	ABCA1	0.122538	-0.448985	0	0.302	1
CD16 Mono_uGvs1G_stim.csv	CYSTM1	0.123163	-0.448985	0	0.302	1
CD16 Mono_uGvs1G_stim.csv	LYST	0.123196	-0.465664	0	0.302	1
CD16 Mono_uGvs1G_stim.csv	SLC43A2	0.123305	-0.415037	0.333	0.73	1
CD16 Mono_uGvs1G_stim.csv	NFE2L2	0.123761	-0.316634	0.667	0.921	1
CD16 Mono_uGvs1G_stim.csv	MPZL1	0.123781	-0.530515	0	0.302	1
CD16 Mono_uGvs1G_stim.csv	FBXW7	0.124195	-0.528248	0.167	0.492	1
CD16 Mono_uGvs1G_stim.csv	COX6B1	0.125403	0.392317	0.833	0.698	1
CD16 Mono_uGvs1G_stim.csv	LYSMD2	0.125714	-0.486828	0.167	0.492	1
CD16 Mono_uGvs1G_stim.csv	STAT2	0.126431	-0.584963	0.333	0.603	1
CD16 Mono_uGvs1G_stim.csv	RPS21	0.126718	0.748461	0.667	0.746	1
CD16 Mono_uGvs1G_stim.csv	SERPING1	0.127104	-0.429684	0.167	0.492	1
CD16 Mono_uGvs1G_stim.csv	RPL10A	0.127104	0.412495	0.833	0.73	1
CD16 Mono_uGvs1G_stim.csv	ACOD1	0.127338	-1.07645	0.333	0.651	1
CD16 Mono_uGvs1G_stim.csv	REST	0.127681	-0.594744	0.167	0.476	1
CD16 Mono_uGvs1G_stim.csv	IL6	0.127947	-0.89836	0.667	0.857	1
CD16 Mono_uGvs1G_stim.csv	PSME1	0.12909	0.282693	0.833	0.889	1
CD16 Mono_uGvs1G_stim.csv	MTDH	0.129198	-0.415037	0.333	0.635	1
CD16 Mono_uGvs1G_stim.csv	RGL1	0.129537	-0.754524	0.833	0.873	1
CD16 Mono_uGvs1G_stim.csv	RPL32	0.129606	0.566758	1	0.968	1
CD16 Mono_uGvs1G_stim.csv	CHMP3	0.129725	-0.40024	0.167	0.492	1
CD16 Mono_uGvs1G_stim.csv	LARP4B	0.129739	-0.415037	0.167	0.492	1
CD16 Mono_uGvs1G_stim.csv	UBE2I	0.129778	0.319068	0.833	0.508	1
CD16 Mono_uGvs1G_stim.csv	AC023424.3	0.129793	0.263034	0.333	0.111	1
CD16 Mono_uGvs1G_stim.csv	ARFGAP2	0.129793	0.263034	0.333	0.111	1
CD16 Mono_uGvs1G_stim.csv	ASH2L	0.129793	0.263034	0.333	0.111	1
CD16 Mono_uGvs1G_stim.csv	CINP	0.129793	0.263034	0.333	0.111	1
CD16 Mono_uGvs1G_stim.csv	COMMD8	0.129793	0.263034	0.333	0.111	1
CD16 Mono_uGvs1G_stim.csv	CRTC2	0.129793	0.263034	0.333	0.111	1
CD16 Mono_uGvs1G_stim.csv	CTBP1	0.129793	0.263034	0.333	0.111	1
CD16 Mono_uGvs1G_stim.csv	DDRGK1	0.129793	0.263034	0.333	0.111	1
CD16 Mono_uGvs1G_stim.csv	DNAJB14	0.129793	0.263034	0.333	0.111	1
CD16 Mono_uGvs1G_stim.csv	DUT	0.129793	0.263034	0.333	0.111	1
CD16 Mono_uGvs1G_stim.csv	FKBP3	0.129793	0.263034	0.333	0.111	1
CD16 Mono_uGvs1G_stim.csv	FUT8	0.129793	0.263034	0.333	0.111	1
CD16 Mono_uGvs1G_stim.csv	FYN	0.129793	0.263034	0.333	0.111	1
CD16 Mono_uGvs1G_stim.csv	GMPPA	0.129793	0.263034	0.333	0.111	1
CD16 Mono_uGvs1G_stim.csv	KMT2A	0.129793	0.263034	0.333	0.111	1
CD16 Mono_uGvs1G_stim.csv	MAP4K5	0.129793	0.263034	0.333	0.111	1
CD16 Mono_uGvs1G_stim.csv	MDH1	0.129793	0.263034	0.333	0.111	1
CD16 Mono_uGvs1G_stim.csv	MFN1	0.129793	0.263034	0.333	0.111	1
CD16 Mono_uGvs1G_stim.csv	MRPL9	0.129793	0.263034	0.333	0.111	1
CD16 Mono_uGvs1G_stim.csv	NASP	0.129793	0.263034	0.333	0.111	1
CD16 Mono_uGvs1G_stim.csv	NSA2	0.129793	0.263034	0.333	0.111	1
CD16 Mono_uGvs1G_stim.csv	POLR2H	0.129793	0.263034	0.333	0.111	1
CD16 Mono_uGvs1G_stim.csv	PYROXD1	0.129793	0.263034	0.333	0.111	1
CD16 Mono_uGvs1G_stim.csv	RALB	0.129793	0.263034	0.333	0.111	1
CD16 Mono_uGvs1G_stim.csv	RBBP6	0.129793	0.263034	0.333	0.111	1
CD16 Mono_uGvs1G_stim.csv	RBM18	0.129793	0.263034	0.333	0.111	1
CD16 Mono_uGvs1G_stim.csv	RNF138	0.129793	0.263034	0.333	0.111	1
CD16 Mono_uGvs1G_stim.csv	RSPRY1	0.129793	0.263034	0.333	0.111	1
CD16 Mono_uGvs1G_stim.csv	SCYL2	0.129793	0.263034	0.333	0.111	1
CD16 Mono_uGvs1G_stim.csv	SYPL1	0.129793	0.263034	0.333	0.111	1
CD16 Mono_uGvs1G_stim.csv	THOC6	0.129793	0.263034	0.333	0.111	1
CD16 Mono_uGvs1G_stim.csv	TIMM50	0.129793	0.263034	0.333	0.111	1
CD16 Mono_uGvs1G_stim.csv	TMEM14B	0.129793	0.263034	0.333	0.111	1
CD16 Mono_uGvs1G_stim.csv	TOR1A	0.129793	0.263034	0.333	0.111	1
CD16 Mono_uGvs1G_stim.csv	TPR	0.129793	0.263034	0.333	0.111	1
CD16 Mono_uGvs1G_stim.csv	ZFC3H1	0.129793	0.263034	0.333	0.111	1
CD16 Mono_uGvs1G_stim.csv	Brettanomyces nanus (taxid 13502)	0.129793	0.263034	0.333	0.111	1
CD16 Mono_uGvs1G_stim.csv	FNBP1	0.129901	0.495077	1	0.746	1
CD16 Mono_uGvs1G_stim.csv	TNFRSF1A	0.130837	-0.38529	0.167	0.492	1
CD16 Mono_uGvs1G_stim.csv	CUX1	0.131008	-0.53842	0.333	0.603	1
CD16 Mono_uGvs1G_stim.csv	KANSL1	0.1313	0.27684	0.5	0.206	1
CD16 Mono_uGvs1G_stim.csv	ALCAM	0.131548	-0.701659	1	0.825	1
CD16 Mono_uGvs1G_stim.csv	TRBV3-1	0.131895	0.47478	0.167	0.032	1
CD16 Mono_uGvs1G_stim.csv	NAPA	0.132256	-0.380272	0.333	0.73	1
CD16 Mono_uGvs1G_stim.csv	PLA2G4A	0.13261	-0.61891	0.333	0.587	1
CD16 Mono_uGvs1G_stim.csv	ATOX1	0.1327	0.317029	0.833	0.524	1
CD16 Mono_uGvs1G_stim.csv	IL1B	0.133198	-2.38904	0.167	0.54	1
CD16 Mono_uGvs1G_stim.csv	POU2F2	0.133232	-0.514573	0.667	0.905	1
CD16 Mono_uGvs1G_stim.csv	KYNU	0.133652	-0.559427	0.833	0.937	1
CD16 Mono_uGvs1G_stim.csv	ITGB1BP1	0.13417	-0.36257	0	0.286	1
CD16 Mono_uGvs1G_stim.csv	KLC1	0.13417	-0.36257	0	0.286	1
CD16 Mono_uGvs1G_stim.csv	OGDH	0.13417	-0.36257	0	0.286	1
CD16 Mono_uGvs1G_stim.csv	HCK	0.134199	-0.607683	0.667	0.984	1
CD16 Mono_uGvs1G_stim.csv	NFAT5	0.134404	-0.504923	0.5	0.778	1
CD16 Mono_uGvs1G_stim.csv	RPL37	0.134503	0.392317	1	0.857	1
CD16 Mono_uGvs1G_stim.csv	ACTN4	0.135109	-0.39776	0	0.286	1
CD16 Mono_uGvs1G_stim.csv	BIRC2	0.135109	-0.380272	0	0.286	1
CD16 Mono_uGvs1G_stim.csv	HSF1	0.135109	-0.380272	0	0.286	1
CD16 Mono_uGvs1G_stim.csv	PDGFRL	0.135109	-0.380272	0	0.286	1
CD16 Mono_uGvs1G_stim.csv	PLAGL2	0.135109	-0.39776	0	0.286	1
CD16 Mono_uGvs1G_stim.csv	EPB41L3	0.135265	-0.503847	0.333	0.698	1
CD16 Mono_uGvs1G_stim.csv	ARF3	0.135937	-0.39776	0	0.286	1
CD16 Mono_uGvs1G_stim.csv	NAAA	0.135937	-0.39776	0	0.286	1
CD16 Mono_uGvs1G_stim.csv	TRA2B	0.135937	-0.39776	0	0.286	1
CD16 Mono_uGvs1G_stim.csv	DPYSL2	0.135943	-0.432111	0	0.286	1
CD16 Mono_uGvs1G_stim.csv	UBB	0.13598	0.333424	0.833	0.81	1
CD16 Mono_uGvs1G_stim.csv	XRN1	0.136214	-0.415037	0.167	0.571	1
CD16 Mono_uGvs1G_stim.csv	ELL2	0.136653	-0.415037	0	0.286	1
CD16 Mono_uGvs1G_stim.csv	DENND1B	0.136671	-0.448985	0	0.286	1
CD16 Mono_uGvs1G_stim.csv	MB21D2	0.137313	-0.498454	0	0.286	1
CD16 Mono_uGvs1G_stim.csv	GGNBP2	0.137538	0.287981	0.667	0.333	1
CD16 Mono_uGvs1G_stim.csv	PSMC4	0.137538	0.287981	0.667	0.333	1
CD16 Mono_uGvs1G_stim.csv	SELENOF	0.137538	0.287981	0.667	0.333	1
CD16 Mono_uGvs1G_stim.csv	EIF4G2	0.137549	-0.440573	0.667	0.905	1
CD16 Mono_uGvs1G_stim.csv	NBPF14	0.137916	0.295456	0.5	0.222	1
CD16 Mono_uGvs1G_stim.csv	NDUFB3	0.137916	0.295456	0.5	0.222	1
CD16 Mono_uGvs1G_stim.csv	STRN4	0.137916	0.295456	0.5	0.222	1
CD16 Mono_uGvs1G_stim.csv	STX8	0.137916	0.295456	0.5	0.222	1
CD16 Mono_uGvs1G_stim.csv	TMEM87A	0.137916	0.295456	0.5	0.222	1
CD16 Mono_uGvs1G_stim.csv	TRNAU1AP	0.137916	0.295456	0.5	0.222	1
CD16 Mono_uGvs1G_stim.csv	PDGFA	0.138228	-0.498454	0	0.286	1
CD16 Mono_uGvs1G_stim.csv	IGSF6	0.138319	-0.530515	0	0.286	1
CD16 Mono_uGvs1G_stim.csv	STAT5A	0.139029	-0.705715	0.333	0.571	1
CD16 Mono_uGvs1G_stim.csv	RHEB	0.139053	0.304855	0.833	0.556	1
CD16 Mono_uGvs1G_stim.csv	CD70	0.139725	-0.929611	0	0.286	1
CD16 Mono_uGvs1G_stim.csv	RPS8	0.140576	0.545107	1	1	1
CD16 Mono_uGvs1G_stim.csv	LMAN2	0.140708	-0.458539	0.167	0.476	1
CD16 Mono_uGvs1G_stim.csv	MAPRE1	0.141146	0.773408	0.5	0.27	1
CD16 Mono_uGvs1G_stim.csv	MX2	0.141194	-0.504923	0.5	0.73	1
CD16 Mono_uGvs1G_stim.csv	RPL28	0.141297	0.295456	1	1	1
CD16 Mono_uGvs1G_stim.csv	CSTB	0.141338	-0.643306	0.5	0.905	1
CD16 Mono_uGvs1G_stim.csv	SPPL2A	0.141894	-0.356621	0.5	0.746	1
CD16 Mono_uGvs1G_stim.csv	LILRA1	0.142643	-0.444184	0.167	0.476	1
CD16 Mono_uGvs1G_stim.csv	MARCH2	0.142643	-0.444184	0.167	0.476	1
CD16 Mono_uGvs1G_stim.csv	TFEC	0.142713	-0.514573	0.167	0.476	1
CD16 Mono_uGvs1G_stim.csv	LRRC59	0.14294	0.406257	0.833	0.508	1
CD16 Mono_uGvs1G_stim.csv	JARID2	0.14335	-0.577309	0.5	0.683	1
CD16 Mono_uGvs1G_stim.csv	SMIM14	0.14339	0.258462	0.5	0.206	1
CD16 Mono_uGvs1G_stim.csv	ST3GAL5	0.14339	0.258462	0.5	0.206	1
CD16 Mono_uGvs1G_stim.csv	AIF1	0.144031	-0.598637	0.5	0.746	1
CD16 Mono_uGvs1G_stim.csv	ATP6V1F	0.144258	0.403633	0.833	0.556	1
CD16 Mono_uGvs1G_stim.csv	UBR4	0.144627	-0.440573	0.333	0.603	1
CD16 Mono_uGvs1G_stim.csv	RPS27L	0.145325	0.619728	0.5	0.238	1
CD16 Mono_uGvs1G_stim.csv	IER5	0.146491	-0.426442	0.5	0.698	1
CD16 Mono_uGvs1G_stim.csv	OAZ1	0.146909	-0.327295	1	1	1
CD16 Mono_uGvs1G_stim.csv	PLEKHO2	0.147299	0.359896	0.667	0.397	1
CD16 Mono_uGvs1G_stim.csv	VDAC1	0.147433	-0.394279	0.5	0.81	1
CD16 Mono_uGvs1G_stim.csv	RBM39	0.147756	-0.40024	0.167	0.476	1
CD16 Mono_uGvs1G_stim.csv	ABTB2	0.148133	-0.913491	0.5	0.635	1
CD16 Mono_uGvs1G_stim.csv	ADA	0.149174	-0.561879	0.5	0.825	1
CD16 Mono_uGvs1G_stim.csv	DCTN2	0.149641	-0.344648	0	0.27	1
CD16 Mono_uGvs1G_stim.csv	TRIP4	0.149641	-0.344648	0	0.27	1
CD16 Mono_uGvs1G_stim.csv	SRP14	0.15032	0.380345	0.833	0.651	1
CD16 Mono_uGvs1G_stim.csv	ACIN1	0.150548	-0.36257	0	0.27	1
CD16 Mono_uGvs1G_stim.csv	AIMP1	0.150548	-0.36257	0	0.27	1
CD16 Mono_uGvs1G_stim.csv	FAM172A	0.150548	-0.36257	0	0.27	1
CD16 Mono_uGvs1G_stim.csv	H2AFV	0.150548	0.27684	0.5	0.222	1
CD16 Mono_uGvs1G_stim.csv	HMGN1	0.150548	-0.36257	0	0.27	1
CD16 Mono_uGvs1G_stim.csv	MTCH2	0.150548	0.27684	0.5	0.222	1
CD16 Mono_uGvs1G_stim.csv	PARP4	0.150548	-0.36257	0	0.27	1
CD16 Mono_uGvs1G_stim.csv	PCBP2	0.150548	-0.36257	0	0.27	1
CD16 Mono_uGvs1G_stim.csv	PCMT1	0.150548	-0.36257	0	0.27	1
CD16 Mono_uGvs1G_stim.csv	PHIP	0.150548	0.27684	0.5	0.222	1
CD16 Mono_uGvs1G_stim.csv	PPP1R9B	0.150548	-0.380272	0	0.27	1
CD16 Mono_uGvs1G_stim.csv	PPP2R3C	0.150548	-0.36257	0	0.27	1
CD16 Mono_uGvs1G_stim.csv	SNX2	0.150548	-0.36257	0	0.27	1
CD16 Mono_uGvs1G_stim.csv	TMEM259	0.150548	-0.36257	0	0.27	1
CD16 Mono_uGvs1G_stim.csv	U2SURP	0.150548	0.27684	0.5	0.222	1
CD16 Mono_uGvs1G_stim.csv	ZNF655	0.150548	-0.36257	0	0.27	1
CD16 Mono_uGvs1G_stim.csv	MAF	0.15134	-0.380272	0	0.27	1
CD16 Mono_uGvs1G_stim.csv	ZHX2	0.151347	-0.39776	0	0.27	1
CD16 Mono_uGvs1G_stim.csv	QKI	0.151497	-0.500767	0.167	0.46	1
CD16 Mono_uGvs1G_stim.csv	SIGLEC9	0.151497	-0.500767	0.167	0.46	1
CD16 Mono_uGvs1G_stim.csv	GTPBP4	0.152018	-0.39776	0	0.27	1
CD16 Mono_uGvs1G_stim.csv	HSH2D	0.152018	-0.39776	0	0.27	1
CD16 Mono_uGvs1G_stim.csv	SAMD4A	0.152018	-0.448985	0	0.27	1
CD16 Mono_uGvs1G_stim.csv	TICAM2	0.152018	-0.39776	0	0.27	1
CD16 Mono_uGvs1G_stim.csv	SESN3	0.152038	-0.498454	0	0.27	1
CD16 Mono_uGvs1G_stim.csv	APRT	0.152826	0.271302	0.667	0.333	1
CD16 Mono_uGvs1G_stim.csv	DDX39A	0.152826	0.271302	0.667	0.333	1
CD16 Mono_uGvs1G_stim.csv	CIAO2B	0.152943	-0.375867	0.333	0.619	1
CD16 Mono_uGvs1G_stim.csv	COTL1	0.153074	-0.644772	0.667	0.889	1
CD16 Mono_uGvs1G_stim.csv	ENPP2	0.153132	-0.482152	0	0.27	1
CD16 Mono_uGvs1G_stim.csv	CD36	0.153535	-0.498454	0	0.27	1
CD16 Mono_uGvs1G_stim.csv	CST3	0.153627	-0.491955	1	1	1
CD16 Mono_uGvs1G_stim.csv	UCP2	0.153951	-0.439083	0.667	0.857	1
CD16 Mono_uGvs1G_stim.csv	CREG1	0.15407	-0.486828	0.167	0.46	1
CD16 Mono_uGvs1G_stim.csv	RGS16	0.154203	-0.607683	0	0.27	1
CD16 Mono_uGvs1G_stim.csv	ORAI1	0.154561	-0.488101	0.667	0.794	1
CD16 Mono_uGvs1G_stim.csv	RAB11A	0.155018	-0.265894	0.167	0.571	1
CD16 Mono_uGvs1G_stim.csv	TGS1	0.155254	0.511899	0.5	0.254	1
CD16 Mono_uGvs1G_stim.csv	LINC01358	0.15531	-0.375867	0.167	0.556	1
CD16 Mono_uGvs1G_stim.csv	ZFAND6	0.15632	-0.444184	0.167	0.46	1
CD16 Mono_uGvs1G_stim.csv	SLC25A6	0.156364	0.406257	0.833	0.524	1
CD16 Mono_uGvs1G_stim.csv	SSR4	0.157771	0.321928	0.833	0.778	1
CD16 Mono_uGvs1G_stim.csv	MYO1E	0.157847	1.05528	0.5	0.349	1
CD16 Mono_uGvs1G_stim.csv	MAP4K4	0.158876	0.584963	0.5	0.302	1
CD16 Mono_uGvs1G_stim.csv	TNIP1	0.159052	-0.548521	0.667	0.921	1
CD16 Mono_uGvs1G_stim.csv	YBX3	0.159108	-0.465664	0.333	0.587	1
CD16 Mono_uGvs1G_stim.csv	LGALS9	0.159636	-0.514573	0.333	0.587	1
CD16 Mono_uGvs1G_stim.csv	ASAP1	0.159799	-0.514573	0.333	0.587	1
CD16 Mono_uGvs1G_stim.csv	RPS2	0.160502	0.488177	0.833	0.952	1
CD16 Mono_uGvs1G_stim.csv	SWAP70	0.16125	-0.486828	0.167	0.46	1
CD16 Mono_uGvs1G_stim.csv	ANKRD11	0.162482	0.271302	0.667	0.349	1
CD16 Mono_uGvs1G_stim.csv	ANXA5	0.163152	-0.458925	1	1	1
CD16 Mono_uGvs1G_stim.csv	COPG1	0.163326	-0.40024	0.167	0.46	1
CD16 Mono_uGvs1G_stim.csv	RP2	0.163326	-0.40024	0.167	0.46	1
CD16 Mono_uGvs1G_stim.csv	EEF1B2	0.163441	0.525584	0.667	0.571	1
CD16 Mono_uGvs1G_stim.csv	ZBTB38	0.163863	0.258462	0.5	0.222	1
CD16 Mono_uGvs1G_stim.csv	SIRPA	0.164627	-0.49304	0.5	0.698	1
CD16 Mono_uGvs1G_stim.csv	RPS28	0.165365	0.432315	1	0.937	1
CD16 Mono_uGvs1G_stim.csv	DICER1	0.16542	-0.5025	0.333	0.587	1
CD16 Mono_uGvs1G_stim.csv	COX17	0.165518	0.542213	1	0.794	1
CD16 Mono_uGvs1G_stim.csv	CHCHD2	0.165906	-0.331709	0.833	0.921	1
CD16 Mono_uGvs1G_stim.csv	FAM49A	0.166205	-0.520971	0.833	0.889	1
CD16 Mono_uGvs1G_stim.csv	RAPGEF2	0.166337	-0.716207	0.5	0.794	1
CD16 Mono_uGvs1G_stim.csv	IFNAR2	0.166458	-0.326501	0	0.254	1
CD16 Mono_uGvs1G_stim.csv	NEMF	0.166458	-0.326501	0	0.254	1
CD16 Mono_uGvs1G_stim.csv	IRF8	0.166905	-0.716207	0.167	0.524	1
CD16 Mono_uGvs1G_stim.csv	ADD1	0.167326	-0.344648	0	0.254	1
CD16 Mono_uGvs1G_stim.csv	APOBEC3G	0.167326	-0.36257	0	0.254	1
CD16 Mono_uGvs1G_stim.csv	ASCL2	0.167326	-0.344648	0	0.254	1
CD16 Mono_uGvs1G_stim.csv	CDYL	0.167326	-0.344648	0	0.254	1
CD16 Mono_uGvs1G_stim.csv	CEPT1	0.167326	-0.36257	0	0.254	1
CD16 Mono_uGvs1G_stim.csv	FUT4	0.167326	-0.344648	0	0.254	1
CD16 Mono_uGvs1G_stim.csv	IWS1	0.167326	-0.344648	0	0.254	1
CD16 Mono_uGvs1G_stim.csv	PANK2	0.167326	-0.344648	0	0.254	1
CD16 Mono_uGvs1G_stim.csv	PTPN18	0.167326	-0.344648	0	0.254	1
CD16 Mono_uGvs1G_stim.csv	RPS6KA1	0.167326	-0.344648	0	0.254	1
CD16 Mono_uGvs1G_stim.csv	SEC23B	0.167326	-0.344648	0	0.254	1
CD16 Mono_uGvs1G_stim.csv	WDR11	0.167326	-0.344648	0	0.254	1
CD16 Mono_uGvs1G_stim.csv	MSC-AS1	0.167607	-0.514573	0.333	0.571	1
CD16 Mono_uGvs1G_stim.csv	ARPC3	0.167818	0.290296	1	0.952	1
CD16 Mono_uGvs1G_stim.csv	GRASP	0.168077	-0.36257	0	0.254	1
CD16 Mono_uGvs1G_stim.csv	TMCC1	0.168077	-0.36257	0	0.254	1
CD16 Mono_uGvs1G_stim.csv	ATXN7L1	0.168711	-0.380272	0	0.254	1
CD16 Mono_uGvs1G_stim.csv	MAT2A	0.168711	-0.380272	0	0.254	1
CD16 Mono_uGvs1G_stim.csv	ANKRD17	0.16927	-0.354917	0.167	0.46	1
CD16 Mono_uGvs1G_stim.csv	PAG1	0.169273	-0.448985	0	0.254	1
CD16 Mono_uGvs1G_stim.csv	HNRNPA2B1	0.169561	0.46421	0.667	0.762	1
CD16 Mono_uGvs1G_stim.csv	MFSD2A	0.169632	-0.415037	0	0.254	1
CD16 Mono_uGvs1G_stim.csv	SLC39A8	0.169747	-0.530515	0	0.254	1
CD16 Mono_uGvs1G_stim.csv	ATP5F1C	0.170104	0.27684	0.5	0.238	1
CD16 Mono_uGvs1G_stim.csv	COX16	0.170104	0.27684	0.5	0.238	1
CD16 Mono_uGvs1G_stim.csv	CYB561D2	0.170104	0.27684	0.5	0.238	1
CD16 Mono_uGvs1G_stim.csv	HNRNPL	0.170104	0.27684	0.5	0.238	1
CD16 Mono_uGvs1G_stim.csv	LARP4	0.170104	0.27684	0.5	0.238	1
CD16 Mono_uGvs1G_stim.csv	LARS	0.170104	0.27684	0.5	0.238	1
CD16 Mono_uGvs1G_stim.csv	NIPA2	0.170104	0.27684	0.5	0.238	1
CD16 Mono_uGvs1G_stim.csv	PHPT1	0.170104	0.27684	0.5	0.238	1
CD16 Mono_uGvs1G_stim.csv	SNRPE	0.170104	0.27684	0.5	0.238	1
CD16 Mono_uGvs1G_stim.csv	STARD7	0.170104	0.27684	0.5	0.238	1
CD16 Mono_uGvs1G_stim.csv	SUMO1	0.170104	0.27684	0.5	0.238	1
CD16 Mono_uGvs1G_stim.csv	TBRG4	0.170104	0.27684	0.5	0.238	1
CD16 Mono_uGvs1G_stim.csv	SYNGR2	0.170335	0.524421	0.833	0.873	1
CD16 Mono_uGvs1G_stim.csv	CSNK2B	0.170437	0.377367	0.667	0.492	1
CD16 Mono_uGvs1G_stim.csv	FAM177A1	0.170992	-0.339486	0.167	0.46	1
CD16 Mono_uGvs1G_stim.csv	VPS28	0.170992	-0.339486	0.167	0.46	1
CD16 Mono_uGvs1G_stim.csv	NME2	0.171494	0.410465	0.833	0.81	1
CD16 Mono_uGvs1G_stim.csv	MT2A	0.172506	-0.307324	1	1	1
CD16 Mono_uGvs1G_stim.csv	RAD23A	0.173383	-0.37707	0.5	0.873	1
CD16 Mono_uGvs1G_stim.csv	CBWD1	0.173462	0.511899	0.5	0.27	1
CD16 Mono_uGvs1G_stim.csv	CHMP2A	0.174093	0.251836	0.833	0.508	1
CD16 Mono_uGvs1G_stim.csv	COX8A	0.174216	0.311397	0.833	0.571	1
CD16 Mono_uGvs1G_stim.csv	PPIF	0.175933	-0.458539	0.167	0.444	1
CD16 Mono_uGvs1G_stim.csv	PCGF5	0.175994	-0.514573	0.167	0.444	1
CD16 Mono_uGvs1G_stim.csv	DDOST	0.177753	0.374396	0.5	0.27	1
CD16 Mono_uGvs1G_stim.csv	EMC7	0.177753	0.374396	0.5	0.27	1
CD16 Mono_uGvs1G_stim.csv	CCM2	0.17776	-0.368495	0.333	0.683	1
CD16 Mono_uGvs1G_stim.csv	PDIA6	0.178284	0.584963	0.833	0.635	1
CD16 Mono_uGvs1G_stim.csv	TPM3	0.17906	-0.329107	1	0.984	1
CD16 Mono_uGvs1G_stim.csv	NFKB1	0.179625	-0.315042	0.833	1	1
CD16 Mono_uGvs1G_stim.csv	KIAA0040	0.179702	0.544321	0.333	0.143	1
CD16 Mono_uGvs1G_stim.csv	SDCCAG8	0.179702	0.392317	0.333	0.143	1
CD16 Mono_uGvs1G_stim.csv	UBE2W	0.179702	0.392317	0.333	0.143	1
CD16 Mono_uGvs1G_stim.csv	VDAC3	0.179702	0.544321	0.333	0.143	1
CD16 Mono_uGvs1G_stim.csv	GNAI3	0.179919	0.328187	0.667	0.397	1
CD16 Mono_uGvs1G_stim.csv	WDR83OS	0.180191	0.463401	0.667	0.492	1
CD16 Mono_uGvs1G_stim.csv	SRGN	0.18092	-0.43004	1	1	1
CD16 Mono_uGvs1G_stim.csv	ATP6V1G1	0.181946	0.531024	0.667	0.587	1
CD16 Mono_uGvs1G_stim.csv	PRRC2C	0.182275	-0.373217	0.5	0.762	1
CD16 Mono_uGvs1G_stim.csv	IRF1	0.182487	0.79595	0.667	0.54	1
CD16 Mono_uGvs1G_stim.csv	HYOU1	0.183106	0.494197	0.5	0.27	1
CD16 Mono_uGvs1G_stim.csv	RPL39	0.183202	0.69488	1	0.905	1
CD16 Mono_uGvs1G_stim.csv	BIRC3	0.183231	-0.786486	0.333	0.603	1
CD16 Mono_uGvs1G_stim.csv	BMPR2	0.183909	-0.38529	0.167	0.444	1
CD16 Mono_uGvs1G_stim.csv	TRPV2	0.183909	-0.38529	0.167	0.444	1
CD16 Mono_uGvs1G_stim.csv	RABGAP1	0.183962	-0.40024	0.167	0.444	1
CD16 Mono_uGvs1G_stim.csv	TMEM176A	0.184008	-0.620507	0.167	0.429	1
CD16 Mono_uGvs1G_stim.csv	C18ORF32	0.184616	0.258462	0.5	0.238	1
CD16 Mono_uGvs1G_stim.csv	GDI1	0.184616	0.258462	0.5	0.238	1
CD16 Mono_uGvs1G_stim.csv	HERPUD1	0.184616	0.258462	0.5	0.238	1
CD16 Mono_uGvs1G_stim.csv	ITPA	0.184616	0.258462	0.5	0.238	1
CD16 Mono_uGvs1G_stim.csv	MLF2	0.184616	0.258462	0.5	0.238	1
CD16 Mono_uGvs1G_stim.csv	MRPS18B	0.184616	0.258462	0.5	0.238	1
CD16 Mono_uGvs1G_stim.csv	PIP4K2A	0.184616	0.258462	0.5	0.238	1
CD16 Mono_uGvs1G_stim.csv	PRDX3	0.184616	0.258462	0.5	0.238	1
CD16 Mono_uGvs1G_stim.csv	AP3S1	0.184726	-0.308122	0	0.238	1
CD16 Mono_uGvs1G_stim.csv	ATXN10	0.184726	-0.308122	0	0.238	1
CD16 Mono_uGvs1G_stim.csv	CTNNBL1	0.184726	-0.308122	0	0.238	1
CD16 Mono_uGvs1G_stim.csv	DCAF6	0.184726	-0.308122	0	0.238	1
CD16 Mono_uGvs1G_stim.csv	GNAQ	0.184726	-0.308122	0	0.238	1
CD16 Mono_uGvs1G_stim.csv	GPAA1	0.184726	-0.308122	0	0.238	1
CD16 Mono_uGvs1G_stim.csv	ITSN2	0.184726	-0.308122	0	0.238	1
CD16 Mono_uGvs1G_stim.csv	LYPLA1	0.184726	-0.308122	0	0.238	1
CD16 Mono_uGvs1G_stim.csv	NPEPPS	0.184726	-0.308122	0	0.238	1
CD16 Mono_uGvs1G_stim.csv	PRPF3	0.184726	-0.308122	0	0.238	1
CD16 Mono_uGvs1G_stim.csv	PWP1	0.184726	-0.308122	0	0.238	1
CD16 Mono_uGvs1G_stim.csv	SCAND1	0.184726	-0.308122	0	0.238	1
CD16 Mono_uGvs1G_stim.csv	USP34	0.184726	-0.308122	0	0.238	1
CD16 Mono_uGvs1G_stim.csv	VBP1	0.184726	-0.308122	0	0.238	1
CD16 Mono_uGvs1G_stim.csv	WWP2	0.184726	-0.308122	0	0.238	1
CD16 Mono_uGvs1G_stim.csv	TCP1	0.184774	0.328187	0.667	0.413	1
CD16 Mono_uGvs1G_stim.csv	ABCC4	0.18555	-0.326501	0	0.238	1
CD16 Mono_uGvs1G_stim.csv	APH1A	0.18555	-0.326501	0	0.238	1
CD16 Mono_uGvs1G_stim.csv	C1D	0.18555	-0.326501	0	0.238	1
CD16 Mono_uGvs1G_stim.csv	CRK	0.18555	-0.326501	0	0.238	1
CD16 Mono_uGvs1G_stim.csv	DNAJC13	0.18555	-0.326501	0	0.238	1
CD16 Mono_uGvs1G_stim.csv	ERC1	0.18555	-0.326501	0	0.238	1
CD16 Mono_uGvs1G_stim.csv	ITFG1	0.18555	-0.326501	0	0.238	1
CD16 Mono_uGvs1G_stim.csv	SEC11C	0.18555	-0.326501	0	0.238	1
CD16 Mono_uGvs1G_stim.csv	SEC24A	0.18555	-0.326501	0	0.238	1
CD16 Mono_uGvs1G_stim.csv	USF2	0.18555	-0.326501	0	0.238	1
CD16 Mono_uGvs1G_stim.csv	ALG2	0.185652	0.524421	0.333	0.143	1
CD16 Mono_uGvs1G_stim.csv	EPC1	0.186255	-0.344648	0	0.238	1
CD16 Mono_uGvs1G_stim.csv	GMDS-DT	0.186255	-0.344648	0	0.238	1
CD16 Mono_uGvs1G_stim.csv	GOLGA3	0.186255	-0.344648	0	0.238	1
CD16 Mono_uGvs1G_stim.csv	TLNRD1	0.186255	-0.344648	0	0.238	1
CD16 Mono_uGvs1G_stim.csv	ZNF654	0.186255	-0.344648	0	0.238	1
CD16 Mono_uGvs1G_stim.csv	AZI2	0.186263	-0.39776	0	0.238	1
CD16 Mono_uGvs1G_stim.csv	FDX1	0.186263	-0.36257	0	0.238	1
CD16 Mono_uGvs1G_stim.csv	SUB1	0.186329	0.495077	0.833	0.778	1
CD16 Mono_uGvs1G_stim.csv	PHF11	0.18646	-0.38529	0.167	0.444	1
CD16 Mono_uGvs1G_stim.csv	OSER1	0.186841	-0.36257	0	0.238	1
CD16 Mono_uGvs1G_stim.csv	NCOA7	0.186864	-0.380272	0	0.238	1
CD16 Mono_uGvs1G_stim.csv	RPL24	0.18725	0.655352	0.833	0.762	1
CD16 Mono_uGvs1G_stim.csv	NCOA4	0.187309	-0.380272	0	0.238	1
CD16 Mono_uGvs1G_stim.csv	CD81	0.187395	-0.580916	0.833	0.937	1
CD16 Mono_uGvs1G_stim.csv	RILPL2	0.187738	-0.415037	0	0.238	1
CD16 Mono_uGvs1G_stim.csv	IGFBP4	0.187785	-0.448985	0	0.238	1
CD16 Mono_uGvs1G_stim.csv	FPR1	0.1878	-0.561879	0	0.238	1
CD16 Mono_uGvs1G_stim.csv	HIPK3	0.18883	-0.354917	0.167	0.444	1
CD16 Mono_uGvs1G_stim.csv	TRAF3	0.18883	-0.354917	0.167	0.444	1
CD16 Mono_uGvs1G_stim.csv	REEP5	0.188846	-0.370183	0.167	0.444	1
CD16 Mono_uGvs1G_stim.csv	TMEM179B	0.188931	0.328187	0.667	0.429	1
CD16 Mono_uGvs1G_stim.csv	ICAM1	0.189013	-0.573467	0.333	0.556	1
CD16 Mono_uGvs1G_stim.csv	LILRA5	0.189068	-0.465664	0.667	0.952	1
CD16 Mono_uGvs1G_stim.csv	COMT	0.189782	0.254814	0.667	0.365	1
CD16 Mono_uGvs1G_stim.csv	BLVRA	0.190743	-0.433653	0.5	0.794	1
CD16 Mono_uGvs1G_stim.csv	SLC31A2	0.190795	-0.49304	0.5	0.667	1
CD16 Mono_uGvs1G_stim.csv	LACTB	0.190956	-0.404696	0.667	0.762	1
CD16 Mono_uGvs1G_stim.csv	SSNA1	0.191108	-0.339486	0.167	0.444	1
CD16 Mono_uGvs1G_stim.csv	ZNRF2	0.191242	-0.383787	0.333	0.683	1
CD16 Mono_uGvs1G_stim.csv	HIST1H1E	0.191271	0.372418	0.333	0.143	1
CD16 Mono_uGvs1G_stim.csv	MED28	0.191271	0.372418	0.333	0.143	1
CD16 Mono_uGvs1G_stim.csv	EIF4A2	0.192092	0.356694	0.5	0.27	1
CD16 Mono_uGvs1G_stim.csv	SMAD2	0.192092	0.356694	0.5	0.27	1
CD16 Mono_uGvs1G_stim.csv	PRPF40A	0.192342	0.328187	0.667	0.444	1
CD16 Mono_uGvs1G_stim.csv	PARP14	0.192899	-0.377756	0.667	0.873	1
CD16 Mono_uGvs1G_stim.csv	PPP2R2A	0.193259	-0.32389	0.167	0.444	1
CD16 Mono_uGvs1G_stim.csv	METTL9	0.193608	-0.389042	0.333	0.587	1
CD16 Mono_uGvs1G_stim.csv	SDF2L1	0.194631	-0.308122	0.333	0.603	1
CD16 Mono_uGvs1G_stim.csv	PRDX1	0.195073	0.392317	0.833	0.746	1
CD16 Mono_uGvs1G_stim.csv	SH3KBP1	0.195964	-0.403542	0.5	0.683	1
CD16 Mono_uGvs1G_stim.csv	YWHAH	0.196734	-0.415037	0.167	0.429	1
CD16 Mono_uGvs1G_stim.csv	GNAS	0.19694	0.333424	0.667	0.476	1
CD16 Mono_uGvs1G_stim.csv	RPL7A	0.197067	0.726982	0.833	0.873	1
CD16 Mono_uGvs1G_stim.csv	SNRPG	0.197178	0.392317	0.667	0.762	1
CD16 Mono_uGvs1G_stim.csv	LYZ	0.19782	-0.733791	0.333	0.698	1
CD16 Mono_uGvs1G_stim.csv	DIP2B	0.199305	-0.427862	0.333	0.571	1
CD16 Mono_uGvs1G_stim.csv	ACTG1	0.199413	-0.514573	0.833	0.984	1
CD16 Mono_uGvs1G_stim.csv	RSAD2	0.200725	0.750771	0.667	0.54	1
CD16 Mono_uGvs1G_stim.csv	WAC	0.202251	0.619728	0.5	0.286	1
CD16 Mono_uGvs1G_stim.csv	SNF8	0.202591	0.551015	0.5	0.333	1
CD16 Mono_uGvs1G_stim.csv	RPL18A	0.204482	0.402965	0.833	0.952	1
CD16 Mono_uGvs1G_stim.csv	ACER3	0.204566	-0.289507	0	0.222	1
CD16 Mono_uGvs1G_stim.csv	ATP5F1A	0.204566	-0.289507	0	0.222	1
CD16 Mono_uGvs1G_stim.csv	CACNA1A	0.204566	-0.289507	0	0.222	1
CD16 Mono_uGvs1G_stim.csv	COPB1	0.204566	-0.289507	0	0.222	1
CD16 Mono_uGvs1G_stim.csv	LTBR	0.204566	-0.289507	0	0.222	1
CD16 Mono_uGvs1G_stim.csv	MAP3K11	0.204566	-0.289507	0	0.222	1
CD16 Mono_uGvs1G_stim.csv	MAPKAP1	0.204566	-0.289507	0	0.222	1
CD16 Mono_uGvs1G_stim.csv	NBEAL2	0.204566	-0.289507	0	0.222	1
CD16 Mono_uGvs1G_stim.csv	NDUFB8	0.204566	-0.289507	0	0.222	1
CD16 Mono_uGvs1G_stim.csv	PHF20	0.204566	-0.289507	0	0.222	1
CD16 Mono_uGvs1G_stim.csv	PLCG2	0.204566	-0.289507	0	0.222	1
CD16 Mono_uGvs1G_stim.csv	PPM1K	0.204566	-0.289507	0	0.222	1
CD16 Mono_uGvs1G_stim.csv	RAB5A	0.204566	-0.289507	0	0.222	1
CD16 Mono_uGvs1G_stim.csv	SMAP1	0.204566	-0.289507	0	0.222	1
CD16 Mono_uGvs1G_stim.csv	UCK2	0.204566	-0.289507	0	0.222	1
CD16 Mono_uGvs1G_stim.csv	USO1	0.204566	-0.289507	0	0.222	1
CD16 Mono_uGvs1G_stim.csv	ZNF638	0.204566	-0.289507	0	0.222	1
CD16 Mono_uGvs1G_stim.csv	ATP10A	0.205341	-0.308122	0	0.222	1
CD16 Mono_uGvs1G_stim.csv	CHD2	0.205341	-0.308122	0	0.222	1
CD16 Mono_uGvs1G_stim.csv	DNAJC5	0.205341	-0.308122	0	0.222	1
CD16 Mono_uGvs1G_stim.csv	FAM133B	0.205341	-0.308122	0	0.222	1
CD16 Mono_uGvs1G_stim.csv	FUBP1	0.205341	-0.308122	0	0.222	1
CD16 Mono_uGvs1G_stim.csv	IER3IP1	0.205341	-0.308122	0	0.222	1
CD16 Mono_uGvs1G_stim.csv	SLC9A7	0.205341	-0.308122	0	0.222	1
CD16 Mono_uGvs1G_stim.csv	NONO	0.205512	0.258462	0.5	0.254	1
CD16 Mono_uGvs1G_stim.csv	POLR2E	0.205512	0.258462	0.5	0.254	1
CD16 Mono_uGvs1G_stim.csv	RALBP1	0.205512	0.258462	0.5	0.254	1
CD16 Mono_uGvs1G_stim.csv	ALDH1A2	0.205995	-0.326501	0	0.222	1
CD16 Mono_uGvs1G_stim.csv	SLC35F5	0.205995	-0.326501	0	0.222	1
CD16 Mono_uGvs1G_stim.csv	TRPM7	0.205995	-0.326501	0	0.222	1
CD16 Mono_uGvs1G_stim.csv	FBXO9	0.206529	-0.344648	0	0.222	1
CD16 Mono_uGvs1G_stim.csv	NOLC1	0.206943	-0.36257	0	0.222	1
CD16 Mono_uGvs1G_stim.csv	DEFB1	0.207324	-0.39776	0	0.222	1
CD16 Mono_uGvs1G_stim.csv	INSIG1	0.207391	-0.498454	0	0.222	1
CD16 Mono_uGvs1G_stim.csv	ITM2B	0.207683	0.469485	0.5	0.286	1
CD16 Mono_uGvs1G_stim.csv	IL2RA	0.207898	-0.546282	0	0.222	1
CD16 Mono_uGvs1G_stim.csv	BRD4	0.208475	0.254814	0.667	0.397	1
CD16 Mono_uGvs1G_stim.csv	STXBP2	0.209299	-0.356621	0.5	0.698	1
CD16 Mono_uGvs1G_stim.csv	RRBP1	0.209809	-0.295739	0.333	0.683	1
CD16 Mono_uGvs1G_stim.csv	P2RY6	0.209982	0.364837	0.667	0.429	1
CD16 Mono_uGvs1G_stim.csv	HNRNPA3	0.210082	0.617024	0.5	0.333	1
CD16 Mono_uGvs1G_stim.csv	DESI1	0.210715	-0.321928	0.333	0.587	1
CD16 Mono_uGvs1G_stim.csv	Nocardia (taxid 1817)	0.212527	-0.594744	0.167	0.413	1
CD16 Mono_uGvs1G_stim.csv	HNRNPA0	0.214806	-0.32389	0.167	0.429	1
CD16 Mono_uGvs1G_stim.csv	SF1	0.214806	-0.32389	0.167	0.429	1
CD16 Mono_uGvs1G_stim.csv	ARF5	0.214811	-0.339486	0.167	0.429	1
CD16 Mono_uGvs1G_stim.csv	ZFAND3	0.215746	-0.332575	0.5	0.683	1
CD16 Mono_uGvs1G_stim.csv	DDX60L	0.215988	-0.36257	0.167	0.492	1
CD16 Mono_uGvs1G_stim.csv	CAPZA2	0.216131	-0.344648	0.5	0.683	1
CD16 Mono_uGvs1G_stim.csv	ANKUB1	0.216505	0.347923	0.167	0.048	1
CD16 Mono_uGvs1G_stim.csv	CD3E	0.216505	0.347923	0.167	0.048	1
CD16 Mono_uGvs1G_stim.csv	CHRM3	0.216505	0.347923	0.167	0.048	1
CD16 Mono_uGvs1G_stim.csv	SIRT2	0.216505	0.347923	0.167	0.048	1
CD16 Mono_uGvs1G_stim.csv	CYP19A1	0.216505	0.347923	0.167	0.048	1
CD16 Mono_uGvs1G_stim.csv	PGAM1	0.216714	-0.373217	0.667	0.746	1
CD16 Mono_uGvs1G_stim.csv	ACOT9	0.218393	-0.308122	0.667	0.778	1
CD16 Mono_uGvs1G_stim.csv	RALY	0.218561	-0.34915	0.333	0.571	1
CD16 Mono_uGvs1G_stim.csv	RPSA	0.218814	0.381748	0.667	0.651	1
CD16 Mono_uGvs1G_stim.csv	CD44	0.219118	-0.278976	1	1	1
CD16 Mono_uGvs1G_stim.csv	SLC8A1	0.219231	-0.53842	0.333	0.54	1
CD16 Mono_uGvs1G_stim.csv	EXT1	0.219622	-0.359003	0.5	0.905	1
CD16 Mono_uGvs1G_stim.csv	ARHGEF2	0.219707	-0.415037	0.167	0.413	1
CD16 Mono_uGvs1G_stim.csv	MACC1	0.220319	-0.415037	0.167	0.492	1
CD16 Mono_uGvs1G_stim.csv	ETV3	0.220862	-0.308122	0.5	0.762	1
CD16 Mono_uGvs1G_stim.csv	JOSD2	0.222126	-0.308122	0.333	0.587	1
CD16 Mono_uGvs1G_stim.csv	PRKCB	0.222276	-0.415037	0.5	0.762	1
CD16 Mono_uGvs1G_stim.csv	CD48	0.222489	-0.335603	0.833	0.81	1
CD16 Mono_uGvs1G_stim.csv	MRPL54	0.22279	0.339206	0.5	0.286	1
CD16 Mono_uGvs1G_stim.csv	MT-ND2	0.223061	0.33985	0.833	0.937	1
CD16 Mono_uGvs1G_stim.csv	TYROBP	0.223471	-0.372321	1	1	1
CD16 Mono_uGvs1G_stim.csv	CFL1	0.223647	-0.382697	1	0.984	1
CD16 Mono_uGvs1G_stim.csv	KDELR2	0.223804	-0.415037	0.333	0.556	1
CD16 Mono_uGvs1G_stim.csv	LAPTM4A	0.224517	0.372418	0.333	0.159	1
CD16 Mono_uGvs1G_stim.csv	NUCB1	0.224517	0.372418	0.333	0.159	1
CD16 Mono_uGvs1G_stim.csv	PAPSS1	0.224517	0.372418	0.333	0.159	1
CD16 Mono_uGvs1G_stim.csv	SRSF5	0.224517	0.372418	0.333	0.159	1
CD16 Mono_uGvs1G_stim.csv	GPR132	0.224891	-0.368495	0.333	0.635	1
CD16 Mono_uGvs1G_stim.csv	RPS29	0.225123	0.324573	0.667	0.556	1
CD16 Mono_uGvs1G_stim.csv	GUK1	0.225204	-0.335603	0.333	0.571	1
CD16 Mono_uGvs1G_stim.csv	ABRAXAS2	0.22612	-0.270648	0	0.206	1
CD16 Mono_uGvs1G_stim.csv	ACBD3	0.22612	-0.270648	0	0.206	1
CD16 Mono_uGvs1G_stim.csv	AGO3	0.22612	-0.270648	0	0.206	1
CD16 Mono_uGvs1G_stim.csv	AL121985.1	0.22612	-0.270648	0	0.206	1
CD16 Mono_uGvs1G_stim.csv	ARHGAP30	0.22612	-0.270648	0	0.206	1
CD16 Mono_uGvs1G_stim.csv	CAB39	0.22612	-0.270648	0	0.206	1
CD16 Mono_uGvs1G_stim.csv	CDK16	0.22612	-0.270648	0	0.206	1
CD16 Mono_uGvs1G_stim.csv	EP300	0.22612	-0.270648	0	0.206	1
CD16 Mono_uGvs1G_stim.csv	GNA13	0.22612	-0.270648	0	0.206	1
CD16 Mono_uGvs1G_stim.csv	MAPK6	0.22612	-0.270648	0	0.206	1
CD16 Mono_uGvs1G_stim.csv	NMRK1	0.22612	-0.270648	0	0.206	1
CD16 Mono_uGvs1G_stim.csv	RABIF	0.22612	-0.270648	0	0.206	1
CD16 Mono_uGvs1G_stim.csv	RNF10	0.22612	-0.270648	0	0.206	1
CD16 Mono_uGvs1G_stim.csv	RNF38	0.22612	-0.270648	0	0.206	1
CD16 Mono_uGvs1G_stim.csv	SIRT7	0.22612	-0.270648	0	0.206	1
CD16 Mono_uGvs1G_stim.csv	SNX1	0.22612	-0.270648	0	0.206	1
CD16 Mono_uGvs1G_stim.csv	ST3GAL2	0.22612	-0.270648	0	0.206	1
CD16 Mono_uGvs1G_stim.csv	WASHC1	0.22612	-0.270648	0	0.206	1
CD16 Mono_uGvs1G_stim.csv	BAK1	0.22684	-0.289507	0	0.206	1
CD16 Mono_uGvs1G_stim.csv	CNST	0.22684	-0.308122	0	0.206	1
CD16 Mono_uGvs1G_stim.csv	CNTRL	0.22684	-0.289507	0	0.206	1
CD16 Mono_uGvs1G_stim.csv	EMG1	0.22684	-0.289507	0	0.206	1
CD16 Mono_uGvs1G_stim.csv	IBTK	0.22684	-0.289507	0	0.206	1
CD16 Mono_uGvs1G_stim.csv	MVB12B	0.22684	-0.289507	0	0.206	1
CD16 Mono_uGvs1G_stim.csv	PLEKHJ1	0.22684	-0.289507	0	0.206	1
CD16 Mono_uGvs1G_stim.csv	PNPLA8	0.22684	-0.289507	0	0.206	1
CD16 Mono_uGvs1G_stim.csv	PPTC7	0.22684	-0.289507	0	0.206	1
CD16 Mono_uGvs1G_stim.csv	RRAGA	0.22684	-0.289507	0	0.206	1
CD16 Mono_uGvs1G_stim.csv	SPG11	0.22684	-0.289507	0	0.206	1
CD16 Mono_uGvs1G_stim.csv	TOMM20	0.22684	-0.289507	0	0.206	1
CD16 Mono_uGvs1G_stim.csv	TRAPPC9	0.22684	-0.289507	0	0.206	1
CD16 Mono_uGvs1G_stim.csv	ZSWIM6	0.22684	-0.289507	0	0.206	1
CD16 Mono_uGvs1G_stim.csv	ACLY	0.227439	-0.308122	0	0.206	1
CD16 Mono_uGvs1G_stim.csv	DAXX	0.227439	-0.308122	0	0.206	1
CD16 Mono_uGvs1G_stim.csv	SLC7A5	0.227439	-0.308122	0	0.206	1
CD16 Mono_uGvs1G_stim.csv	TBC1D30	0.227439	-0.308122	0	0.206	1
CD16 Mono_uGvs1G_stim.csv	VPS53	0.227439	-0.308122	0	0.206	1
CD16 Mono_uGvs1G_stim.csv	OTUD1	0.227448	-0.326501	0	0.206	1
CD16 Mono_uGvs1G_stim.csv	TIAM2	0.227448	-0.326501	0	0.206	1
CD16 Mono_uGvs1G_stim.csv	NUP62	0.227731	0.29716	0.667	0.429	1
CD16 Mono_uGvs1G_stim.csv	ZFAND5	0.22788	0.321928	0.5	0.286	1
CD16 Mono_uGvs1G_stim.csv	CSTA	0.227917	-0.326501	0	0.206	1
CD16 Mono_uGvs1G_stim.csv	NBPF9	0.227917	-0.326501	0	0.206	1
CD16 Mono_uGvs1G_stim.csv	MAML3	0.227945	-0.344648	0	0.206	1
CD16 Mono_uGvs1G_stim.csv	JDP2	0.228275	-0.344648	0	0.206	1
CD16 Mono_uGvs1G_stim.csv	SPECC1	0.228825	-0.448985	0	0.206	1
CD16 Mono_uGvs1G_stim.csv	RPS15	0.229401	0.350497	1	0.984	1
CD16 Mono_uGvs1G_stim.csv	PA2G4	0.229423	0.408806	0.5	0.349	1
CD16 Mono_uGvs1G_stim.csv	SIAH2	0.230516	-0.370183	0.167	0.413	1
CD16 Mono_uGvs1G_stim.csv	CCL3	0.231845	-1.15692	0.833	0.968	1
CD16 Mono_uGvs1G_stim.csv	CD274	0.232602	-0.347222	0.833	0.921	1
CD16 Mono_uGvs1G_stim.csv	COG5	0.233896	-0.339486	0.167	0.413	1
CD16 Mono_uGvs1G_stim.csv	CCR1	0.234964	0.673499	0.333	0.175	1
CD16 Mono_uGvs1G_stim.csv	SAT1	0.235479	-0.53307	0.833	0.921	1
CD16 Mono_uGvs1G_stim.csv	C1QBP	0.235699	0.408806	0.5	0.349	1
CD16 Mono_uGvs1G_stim.csv	TOMM6	0.236345	0.453718	0.833	0.778	1
CD16 Mono_uGvs1G_stim.csv	BATF	0.236367	-0.419325	0.667	0.968	1
CD16 Mono_uGvs1G_stim.csv	HM13	0.236443	0.527247	0.667	0.524	1
CD16 Mono_uGvs1G_stim.csv	RPS27	0.236673	0.365249	1	0.889	1
CD16 Mono_uGvs1G_stim.csv	CDKN2A	0.236775	0.263034	0.167	0.048	1
CD16 Mono_uGvs1G_stim.csv	LTA	0.236801	0.544321	0.167	0.048	1
CD16 Mono_uGvs1G_stim.csv	BTBD7	0.237228	-0.32389	0.167	0.413	1
CD16 Mono_uGvs1G_stim.csv	TMEM219	0.237228	-0.32389	0.167	0.413	1
CD16 Mono_uGvs1G_stim.csv	R3HDM4	0.237246	-0.339486	0.167	0.413	1
CD16 Mono_uGvs1G_stim.csv	STK17B	0.237246	-0.339486	0.167	0.413	1
CD16 Mono_uGvs1G_stim.csv	NIPSNAP2	0.237655	0.352789	0.333	0.159	1
CD16 Mono_uGvs1G_stim.csv	ZCCHC2	0.238058	0.339206	0.5	0.302	1
CD16 Mono_uGvs1G_stim.csv	IRF5	0.240452	-0.308122	0.167	0.413	1
CD16 Mono_uGvs1G_stim.csv	EIF2S2	0.241483	-0.36257	0.5	0.73	1
CD16 Mono_uGvs1G_stim.csv	NFKB2	0.241584	-0.373217	0.5	0.73	1
CD16 Mono_uGvs1G_stim.csv	RPS12	0.243242	0.327362	1	0.984	1
CD16 Mono_uGvs1G_stim.csv	YY1	0.243319	0.321928	0.5	0.302	1
CD16 Mono_uGvs1G_stim.csv	PDCD10	0.24455	0.459432	0.5	0.302	1
CD16 Mono_uGvs1G_stim.csv	HLA-DPB1	0.244772	-0.394279	0.667	0.937	1
CD16 Mono_uGvs1G_stim.csv	HSP90B1	0.245483	0.5764	0.833	0.81	1
CD16 Mono_uGvs1G_stim.csv	DDX21	0.246196	-0.326501	0.5	0.857	1
CD16 Mono_uGvs1G_stim.csv	ADRM1	0.248071	-0.285754	0.667	0.762	1
CD16 Mono_uGvs1G_stim.csv	SPCS2	0.248666	0.360839	0.833	0.714	1
CD16 Mono_uGvs1G_stim.csv	BRK1	0.249554	-0.251539	0	0.19	1
CD16 Mono_uGvs1G_stim.csv	CARS	0.249554	-0.251539	0	0.19	1
CD16 Mono_uGvs1G_stim.csv	CDC27	0.249554	-0.251539	0	0.19	1
CD16 Mono_uGvs1G_stim.csv	CHTOP	0.249554	-0.251539	0	0.19	1
CD16 Mono_uGvs1G_stim.csv	CLEC16A	0.249554	-0.251539	0	0.19	1
CD16 Mono_uGvs1G_stim.csv	DNAJC2	0.249554	-0.251539	0	0.19	1
CD16 Mono_uGvs1G_stim.csv	E2F4	0.249554	-0.251539	0	0.19	1
CD16 Mono_uGvs1G_stim.csv	ENG	0.249554	-0.251539	0	0.19	1
CD16 Mono_uGvs1G_stim.csv	FAM192A	0.249554	-0.251539	0	0.19	1
CD16 Mono_uGvs1G_stim.csv	GID8	0.249554	-0.251539	0	0.19	1
CD16 Mono_uGvs1G_stim.csv	LAT2	0.249554	-0.251539	0	0.19	1
CD16 Mono_uGvs1G_stim.csv	PI4K2B	0.249554	-0.251539	0	0.19	1
CD16 Mono_uGvs1G_stim.csv	PIGX	0.249554	-0.251539	0	0.19	1
CD16 Mono_uGvs1G_stim.csv	PKN1	0.249554	-0.251539	0	0.19	1
CD16 Mono_uGvs1G_stim.csv	PPP2R5E	0.249554	-0.251539	0	0.19	1
CD16 Mono_uGvs1G_stim.csv	RAB35	0.249554	-0.251539	0	0.19	1
CD16 Mono_uGvs1G_stim.csv	RSRC2	0.249554	-0.251539	0	0.19	1
CD16 Mono_uGvs1G_stim.csv	SEC63	0.249554	-0.251539	0	0.19	1
CD16 Mono_uGvs1G_stim.csv	TCP11L1	0.249554	-0.251539	0	0.19	1
CD16 Mono_uGvs1G_stim.csv	TXLNA	0.249554	-0.251539	0	0.19	1
CD16 Mono_uGvs1G_stim.csv	UBA3	0.249554	-0.251539	0	0.19	1
CD16 Mono_uGvs1G_stim.csv	UBE2J2	0.249554	-0.251539	0	0.19	1
CD16 Mono_uGvs1G_stim.csv	WDFY3	0.249554	-0.251539	0	0.19	1
CD16 Mono_uGvs1G_stim.csv	UTY	0.249554	-0.251539	0	0.19	1
CD16 Mono_uGvs1G_stim.csv	AP1S2	0.250215	-0.270648	0	0.19	1
CD16 Mono_uGvs1G_stim.csv	ARL5B	0.250215	-0.270648	0	0.19	1
CD16 Mono_uGvs1G_stim.csv	CBL	0.250215	-0.270648	0	0.19	1
CD16 Mono_uGvs1G_stim.csv	DDA1	0.250215	-0.270648	0	0.19	1
CD16 Mono_uGvs1G_stim.csv	DRAM2	0.250215	-0.270648	0	0.19	1
CD16 Mono_uGvs1G_stim.csv	EVI5	0.250215	-0.270648	0	0.19	1
CD16 Mono_uGvs1G_stim.csv	FAM126A	0.250215	-0.270648	0	0.19	1
CD16 Mono_uGvs1G_stim.csv	FAR1	0.250215	-0.270648	0	0.19	1
CD16 Mono_uGvs1G_stim.csv	IRAK3	0.250215	-0.270648	0	0.19	1
CD16 Mono_uGvs1G_stim.csv	KIAA1109	0.250215	-0.270648	0	0.19	1
CD16 Mono_uGvs1G_stim.csv	PPP1R15B	0.250215	-0.270648	0	0.19	1
CD16 Mono_uGvs1G_stim.csv	RNF169	0.250215	-0.270648	0	0.19	1
CD16 Mono_uGvs1G_stim.csv	TMEM106A	0.250215	-0.270648	0	0.19	1
CD16 Mono_uGvs1G_stim.csv	ZNF438	0.250215	-0.270648	0	0.19	1
CD16 Mono_uGvs1G_stim.csv	DHX9	0.250755	-0.289507	0	0.19	1
CD16 Mono_uGvs1G_stim.csv	BCL9L	0.250765	-0.308122	0	0.19	1
CD16 Mono_uGvs1G_stim.csv	CPNE8	0.250765	-0.308122	0	0.19	1
CD16 Mono_uGvs1G_stim.csv	TAF7	0.250765	-0.308122	0	0.19	1
CD16 Mono_uGvs1G_stim.csv	LINC01678	0.251174	-0.308122	0	0.19	1
CD16 Mono_uGvs1G_stim.csv	CDK14	0.251204	-0.344648	0	0.19	1
CD16 Mono_uGvs1G_stim.csv	CD2	0.251533	-0.344648	0	0.19	1
CD16 Mono_uGvs1G_stim.csv	ARHGAP15	0.251812	-0.39776	0	0.19	1
CD16 Mono_uGvs1G_stim.csv	ATP5F1B	0.25195	0.392317	0.833	0.683	1
CD16 Mono_uGvs1G_stim.csv	APOL6	0.252063	-0.440573	0.333	0.524	1
CD16 Mono_uGvs1G_stim.csv	TNFSF10	0.252223	-0.36257	0.5	0.778	1
CD16 Mono_uGvs1G_stim.csv	CSK	0.252297	0.304855	0.833	0.587	1
CD16 Mono_uGvs1G_stim.csv	SF3B5	0.252818	0.47671	0.5	0.317	1
CD16 Mono_uGvs1G_stim.csv	OASL	0.253083	0.5025	0.667	0.603	1
CD16 Mono_uGvs1G_stim.csv	TMEM120A	0.253904	-0.294183	0.167	0.476	1
CD16 Mono_uGvs1G_stim.csv	MT-ND4L	0.254864	0.584963	1	0.952	1
CD16 Mono_uGvs1G_stim.csv	USP18	0.255651	-0.344648	0.333	0.619	1
CD16 Mono_uGvs1G_stim.csv	IFIH1	0.255775	-0.263034	0.333	0.651	1
CD16 Mono_uGvs1G_stim.csv	RNF13	0.256268	0.304855	0.5	0.286	1
CD16 Mono_uGvs1G_stim.csv	ADIPOR1	0.256411	0.683366	0.5	0.302	1
CD16 Mono_uGvs1G_stim.csv	CNTLN	0.256674	-0.354917	0.167	0.397	1
CD16 Mono_uGvs1G_stim.csv	SP110	0.256956	-0.460125	0.5	0.603	1
CD16 Mono_uGvs1G_stim.csv	DNAJA1	0.257451	0.270327	0.833	0.778	1
CD16 Mono_uGvs1G_stim.csv	SRI	0.257607	-0.367419	0.5	0.81	1
CD16 Mono_uGvs1G_stim.csv	SNRPB	0.258214	0.281893	0.667	0.46	1
CD16 Mono_uGvs1G_stim.csv	TXNL4A	0.258214	0.281893	0.667	0.46	1
CD16 Mono_uGvs1G_stim.csv	SERPINB9	0.25828	-0.627582	0.5	0.587	1
CD16 Mono_uGvs1G_stim.csv	FCGR3A	0.258303	0.428843	0.333	0.159	1
CD16 Mono_uGvs1G_stim.csv	MYCBP2	0.259539	0.485427	0.5	0.349	1
CD16 Mono_uGvs1G_stim.csv	SELENOS	0.259613	0.691878	0.667	0.492	1
CD16 Mono_uGvs1G_stim.csv	HSP90AB1	0.260522	0.287201	1	0.937	1
CD16 Mono_uGvs1G_stim.csv	CFD	0.260555	-0.32389	0.167	0.397	1
CD16 Mono_uGvs1G_stim.csv	PTMA	0.261351	0.387317	1	0.937	1
CD16 Mono_uGvs1G_stim.csv	NME1	0.261906	0.287981	0.5	0.286	1
CD16 Mono_uGvs1G_stim.csv	VMP1	0.264399	-0.308122	0.167	0.397	1
CD16 Mono_uGvs1G_stim.csv	RPL6	0.265559	0.618321	0.833	0.873	1
CD16 Mono_uGvs1G_stim.csv	MIR155HG	0.265981	-0.498976	0.833	1	1
CD16 Mono_uGvs1G_stim.csv	DDX24	0.267559	0.714246	0.5	0.46	1
CD16 Mono_uGvs1G_stim.csv	TGOLN2	0.268374	-0.308122	0.333	0.556	1
CD16 Mono_uGvs1G_stim.csv	EDF1	0.270388	0.304855	0.833	0.651	1
CD16 Mono_uGvs1G_stim.csv	MYH9	0.271123	-0.285754	0.333	0.635	1
CD16 Mono_uGvs1G_stim.csv	RTCB	0.271199	-0.330149	0.5	0.73	1
CD16 Mono_uGvs1G_stim.csv	PSMD1	0.271782	-0.276061	0.167	0.397	1
CD16 Mono_uGvs1G_stim.csv	BEST1	0.273031	0.409595	0.333	0.635	1
CD16 Mono_uGvs1G_stim.csv	MAP4	0.275262	-0.368495	0.5	0.651	1
CD16 Mono_uGvs1G_stim.csv	AARS	0.275665	-0.251539	0	0.175	1
CD16 Mono_uGvs1G_stim.csv	ADPRH	0.275665	-0.251539	0	0.175	1
CD16 Mono_uGvs1G_stim.csv	ARMCX6	0.275665	-0.251539	0	0.175	1
CD16 Mono_uGvs1G_stim.csv	BCOR	0.275665	-0.251539	0	0.175	1
CD16 Mono_uGvs1G_stim.csv	C1ORF21	0.275665	-0.251539	0	0.175	1
CD16 Mono_uGvs1G_stim.csv	CHCHD3	0.275665	-0.251539	0	0.175	1
CD16 Mono_uGvs1G_stim.csv	DNTTIP2	0.275665	-0.251539	0	0.175	1
CD16 Mono_uGvs1G_stim.csv	FRYL	0.275665	-0.270648	0	0.175	1
CD16 Mono_uGvs1G_stim.csv	GNL2	0.275665	-0.251539	0	0.175	1
CD16 Mono_uGvs1G_stim.csv	GNL3	0.275665	-0.251539	0	0.175	1
CD16 Mono_uGvs1G_stim.csv	IL18	0.275665	-0.251539	0	0.175	1
CD16 Mono_uGvs1G_stim.csv	LASP1	0.275665	-0.251539	0	0.175	1
CD16 Mono_uGvs1G_stim.csv	MBD5	0.275665	-0.251539	0	0.175	1
CD16 Mono_uGvs1G_stim.csv	MRPL13	0.275665	-0.251539	0	0.175	1
CD16 Mono_uGvs1G_stim.csv	NTMT1	0.275665	-0.251539	0	0.175	1
CD16 Mono_uGvs1G_stim.csv	PIP5K1A	0.275665	-0.251539	0	0.175	1
CD16 Mono_uGvs1G_stim.csv	SMARCB1	0.275665	-0.251539	0	0.175	1
CD16 Mono_uGvs1G_stim.csv	TBK1	0.275665	-0.251539	0	0.175	1
CD16 Mono_uGvs1G_stim.csv	TLE4	0.275665	-0.251539	0	0.175	1
CD16 Mono_uGvs1G_stim.csv	TRADD	0.275665	-0.251539	0	0.175	1
CD16 Mono_uGvs1G_stim.csv	WDR70	0.275665	-0.251539	0	0.175	1
CD16 Mono_uGvs1G_stim.csv	RPS4Y1	0.275665	-0.251539	0	0.175	1
CD16 Mono_uGvs1G_stim.csv	ADGRE1	0.275758	-0.40024	0.167	0.381	1
CD16 Mono_uGvs1G_stim.csv	PDE4DIP	0.275758	-0.370183	0.167	0.381	1
CD16 Mono_uGvs1G_stim.csv	B3GALT6	0.276144	-0.270648	0	0.175	1
CD16 Mono_uGvs1G_stim.csv	CGGBP1	0.276144	-0.270648	0	0.175	1
CD16 Mono_uGvs1G_stim.csv	GSN	0.276144	-0.270648	0	0.175	1
CD16 Mono_uGvs1G_stim.csv	MT1X	0.276144	-0.308122	0	0.175	1
CD16 Mono_uGvs1G_stim.csv	PDCD1LG2	0.276144	-0.270648	0	0.175	1
CD16 Mono_uGvs1G_stim.csv	ZNF644	0.276144	-0.270648	0	0.175	1
CD16 Mono_uGvs1G_stim.csv	MFHAS1	0.276155	-0.308122	0	0.175	1
CD16 Mono_uGvs1G_stim.csv	H6PD	0.276534	-0.308122	0	0.175	1
CD16 Mono_uGvs1G_stim.csv	NETO2	0.276805	-0.344648	0	0.175	1
CD16 Mono_uGvs1G_stim.csv	TMED5	0.278054	0.691878	0.5	0.381	1
CD16 Mono_uGvs1G_stim.csv	PTGES3	0.279395	0.392317	0.667	0.587	1
CD16 Mono_uGvs1G_stim.csv	DEK	0.279989	-0.319177	0.5	0.73	1
CD16 Mono_uGvs1G_stim.csv	SAMHD1	0.280364	-0.354917	0.167	0.381	1
CD16 Mono_uGvs1G_stim.csv	CMTM3	0.280437	-0.38529	0.167	0.381	1
CD16 Mono_uGvs1G_stim.csv	ARL8B	0.280809	-0.330149	0.5	0.683	1
CD16 Mono_uGvs1G_stim.csv	SERF2	0.281448	0.256181	1	1	1
CD16 Mono_uGvs1G_stim.csv	HERC5	0.281991	0.432959	0.667	0.683	1
CD16 Mono_uGvs1G_stim.csv	RPS16	0.28242	0.438121	0.833	0.81	1
CD16 Mono_uGvs1G_stim.csv	NAGK	0.282864	-0.308122	0.667	0.762	1
CD16 Mono_uGvs1G_stim.csv	ZFP36L1	0.283287	-0.335603	0.333	0.603	1
CD16 Mono_uGvs1G_stim.csv	PSMB2	0.283387	-0.321928	0.333	0.54	1
CD16 Mono_uGvs1G_stim.csv	Plasmodium vivax (taxid 5855)	0.283394	-0.490326	0.333	0.619	1
CD16 Mono_uGvs1G_stim.csv	HERC6	0.283462	-0.335603	0.333	0.54	1
CD16 Mono_uGvs1G_stim.csv	LSP1	0.285613	0.584963	0.333	0.206	1
CD16 Mono_uGvs1G_stim.csv	EEF2	0.286103	0.367933	0.667	0.905	1
CD16 Mono_uGvs1G_stim.csv	CXXC5	0.286466	0.333424	0.333	0.175	1
CD16 Mono_uGvs1G_stim.csv	DNAJB1	0.286466	0.333424	0.333	0.175	1
CD16 Mono_uGvs1G_stim.csv	RPL30	0.286997	0.564498	1	0.937	1
CD16 Mono_uGvs1G_stim.csv	SMG7	0.287655	-0.308122	0.5	0.651	1
CD16 Mono_uGvs1G_stim.csv	DENND5A	0.288056	-0.375867	0.333	0.524	1
CD16 Mono_uGvs1G_stim.csv	APOL3	0.289338	-0.339486	0.167	0.381	1
CD16 Mono_uGvs1G_stim.csv	NAA50	0.28947	0.304855	0.5	0.317	1
CD16 Mono_uGvs1G_stim.csv	PTGIR	0.290195	-0.405639	0.667	0.714	1
CD16 Mono_uGvs1G_stim.csv	RUFY3	0.290329	0.347923	0.667	0.444	1
CD16 Mono_uGvs1G_stim.csv	FCHSD2	0.290759	-0.34915	0.833	0.905	1
CD16 Mono_uGvs1G_stim.csv	FYB1	0.291503	-0.505803	0.5	0.683	1
CD16 Mono_uGvs1G_stim.csv	LARP1	0.29174	-0.294183	0.333	0.54	1
CD16 Mono_uGvs1G_stim.csv	MIR3945HG	0.292504	-0.442872	0.833	0.952	1
CD16 Mono_uGvs1G_stim.csv	PPA1	0.293342	-0.342392	0.667	0.825	1
CD16 Mono_uGvs1G_stim.csv	ARAP1	0.29342	-0.380272	0.5	0.635	1
CD16 Mono_uGvs1G_stim.csv	SURF4	0.293684	-0.292181	0.167	0.381	1
CD16 Mono_uGvs1G_stim.csv	SOX5	0.297421	-0.777608	0.5	0.651	1
CD16 Mono_uGvs1G_stim.csv	ATP5PB	0.297976	-0.276061	0.167	0.381	1
CD16 Mono_uGvs1G_stim.csv	MESD	0.297976	-0.276061	0.167	0.381	1
CD16 Mono_uGvs1G_stim.csv	PFKL	0.297976	-0.276061	0.167	0.381	1
CD16 Mono_uGvs1G_stim.csv	SNRPB2	0.297976	-0.276061	0.167	0.381	1
CD16 Mono_uGvs1G_stim.csv	SNU13	0.297976	-0.276061	0.167	0.381	1
CD16 Mono_uGvs1G_stim.csv	GLS	0.298517	-0.391954	0.5	0.603	1
CD16 Mono_uGvs1G_stim.csv	SDC2	0.298764	-0.335603	0.333	0.698	1
CD16 Mono_uGvs1G_stim.csv	GBP2	0.299425	-0.49304	0.5	0.587	1
CD16 Mono_uGvs1G_stim.csv	ITGB1	0.299715	-0.285754	0.667	0.746	1
CD16 Mono_uGvs1G_stim.csv	OSBPL8	0.299844	-0.370183	0.167	0.365	1
CD16 Mono_uGvs1G_stim.csv	NDUFC2	0.300247	-0.280108	0.333	0.54	1
CD16 Mono_uGvs1G_stim.csv	CD83	0.300426	0.31259	0.833	1	1
CD16 Mono_uGvs1G_stim.csv	NINJ1	0.301729	0.400931	0.833	0.778	1
CD16 Mono_uGvs1G_stim.csv	PSMC1	0.302175	-0.259759	0.167	0.381	1
CD16 Mono_uGvs1G_stim.csv	RNF181	0.302175	-0.259759	0.167	0.381	1
CD16 Mono_uGvs1G_stim.csv	UBE2V1	0.302175	-0.259759	0.167	0.381	1
CD16 Mono_uGvs1G_stim.csv	YIF1A	0.302175	-0.259759	0.167	0.381	1
CD16 Mono_uGvs1G_stim.csv	PSMB8	0.302518	-0.251539	0.333	0.619	1
CD16 Mono_uGvs1G_stim.csv	MT1E	0.302787	-0.811555	0.167	0.349	1
CD16 Mono_uGvs1G_stim.csv	LINC01588	0.303436	-0.251539	0	0.159	1
CD16 Mono_uGvs1G_stim.csv	PAM	0.303436	-0.270648	0	0.159	1
CD16 Mono_uGvs1G_stim.csv	TRAK1	0.303436	-0.251539	0	0.159	1
CD16 Mono_uGvs1G_stim.csv	TTL	0.303436	-0.251539	0	0.159	1
CD16 Mono_uGvs1G_stim.csv	IL7R	0.303715	-0.577309	0.333	0.524	1
CD16 Mono_uGvs1G_stim.csv	ARHGEF10L	0.30385	-0.251539	0	0.159	1
CD16 Mono_uGvs1G_stim.csv	C16ORF87	0.30385	-0.251539	0	0.159	1
CD16 Mono_uGvs1G_stim.csv	CD163	0.30385	-0.251539	0	0.159	1
CD16 Mono_uGvs1G_stim.csv	CTU1	0.30385	-0.251539	0	0.159	1
CD16 Mono_uGvs1G_stim.csv	SMG9	0.30385	-0.251539	0	0.159	1
CD16 Mono_uGvs1G_stim.csv	UST	0.30385	-0.251539	0	0.159	1
CD16 Mono_uGvs1G_stim.csv	VCAN	0.30385	-0.251539	0	0.159	1
CD16 Mono_uGvs1G_stim.csv	KIAA1549L	0.303862	-0.270648	0	0.159	1
CD16 Mono_uGvs1G_stim.csv	SLC22A23	0.304146	-0.270648	0	0.159	1
CD16 Mono_uGvs1G_stim.csv	HIVEP3	0.304181	-0.289507	0	0.159	1
CD16 Mono_uGvs1G_stim.csv	ST3GAL6	0.304193	-0.344648	0	0.159	1
CD16 Mono_uGvs1G_stim.csv	NKG7	0.304323	-0.289507	0	0.159	1
CD16 Mono_uGvs1G_stim.csv	TLR4	0.304323	-0.289507	0	0.159	1
CD16 Mono_uGvs1G_stim.csv	SNX18	0.304394	-0.308122	0	0.159	1
CD16 Mono_uGvs1G_stim.csv	TBC1D8	0.304394	-0.308122	0	0.159	1
CD16 Mono_uGvs1G_stim.csv	ANK3	0.3045	-0.36257	0	0.159	1
CD16 Mono_uGvs1G_stim.csv	GK	0.304928	-0.339486	0.167	0.365	1
CD16 Mono_uGvs1G_stim.csv	TOMM7	0.30519	0.251836	0.667	0.46	1
CD16 Mono_uGvs1G_stim.csv	EIF5B	0.305244	0.304855	0.5	0.333	1
CD16 Mono_uGvs1G_stim.csv	HSPA4	0.305244	0.304855	0.5	0.333	1
CD16 Mono_uGvs1G_stim.csv	SPG21	0.305244	0.304855	0.5	0.333	1
CD16 Mono_uGvs1G_stim.csv	RPL26	0.305808	0.352789	1	0.952	1
CD16 Mono_uGvs1G_stim.csv	XRCC6	0.305877	0.377367	0.667	0.508	1
CD16 Mono_uGvs1G_stim.csv	KIF5B	0.306631	-0.257937	0.5	0.667	1
CD16 Mono_uGvs1G_stim.csv	PPIB	0.310162	0.424885	1	0.921	1
CD16 Mono_uGvs1G_stim.csv	RBM17	0.314157	0.251836	0.667	0.492	1
CD16 Mono_uGvs1G_stim.csv	UQCR11	0.315234	-0.295739	0.5	0.651	1
CD16 Mono_uGvs1G_stim.csv	PPP1R18	0.315317	-0.354917	0.167	0.365	1
CD16 Mono_uGvs1G_stim.csv	FNIP2	0.315329	-0.38529	0.167	0.365	1
CD16 Mono_uGvs1G_stim.csv	CD40	0.316544	0.835924	0.833	0.889	1
CD16 Mono_uGvs1G_stim.csv	SLC2A6	0.318504	-0.270648	0.5	0.81	1
CD16 Mono_uGvs1G_stim.csv	USP12	0.318892	-0.321928	0.333	0.508	1
CD16 Mono_uGvs1G_stim.csv	KPNB1	0.318938	-0.251539	0.667	0.762	1
CD16 Mono_uGvs1G_stim.csv	CHST12	0.319554	0.496153	0.167	0.063	1
CD16 Mono_uGvs1G_stim.csv	JMJD6	0.319554	0.326228	0.167	0.063	1
CD16 Mono_uGvs1G_stim.csv	SPIDR	0.320244	-0.292181	0.167	0.365	1
CD16 Mono_uGvs1G_stim.csv	TMEM176B	0.320919	-0.496979	0.333	0.556	1
CD16 Mono_uGvs1G_stim.csv	CD47	0.321213	-0.453173	0.333	0.492	1
CD16 Mono_uGvs1G_stim.csv	CDC26	0.321284	0.333424	0.333	0.19	1
CD16 Mono_uGvs1G_stim.csv	CYB561A3	0.321284	0.333424	0.333	0.19	1
CD16 Mono_uGvs1G_stim.csv	HMGN4	0.321284	0.333424	0.333	0.19	1
CD16 Mono_uGvs1G_stim.csv	MRPS21	0.321284	0.333424	0.333	0.19	1
CD16 Mono_uGvs1G_stim.csv	PARP10	0.321284	0.333424	0.333	0.19	1
CD16 Mono_uGvs1G_stim.csv	GPSM3	0.322635	0.368471	0.667	0.667	1
CD16 Mono_uGvs1G_stim.csv	NFKBIZ	0.322893	-0.598637	0.5	0.619	1
CD16 Mono_uGvs1G_stim.csv	GBP5	0.32489	0.619728	0.667	0.619	1
CD16 Mono_uGvs1G_stim.csv	RAB33A	0.325002	-0.370183	0.167	0.349	1
CD16 Mono_uGvs1G_stim.csv	MRPL18	0.325193	-0.276061	0.167	0.365	1
CD16 Mono_uGvs1G_stim.csv	NOP16	0.325193	-0.276061	0.167	0.365	1
CD16 Mono_uGvs1G_stim.csv	PLEK	0.32539	-0.447459	1	0.968	1
CD16 Mono_uGvs1G_stim.csv	IL10RA	0.325997	0.324573	0.667	0.492	1
CD16 Mono_uGvs1G_stim.csv	RPL4	0.326479	0.325203	1	0.81	1
CD16 Mono_uGvs1G_stim.csv	NOL7	0.326904	0.263034	0.667	0.587	1
CD16 Mono_uGvs1G_stim.csv	ACAP2	0.330061	-0.259759	0.167	0.365	1
CD16 Mono_uGvs1G_stim.csv	CYBC1	0.330061	-0.259759	0.167	0.365	1
CD16 Mono_uGvs1G_stim.csv	HADHA	0.330061	-0.259759	0.167	0.365	1
CD16 Mono_uGvs1G_stim.csv	IAH1	0.330061	-0.259759	0.167	0.365	1
CD16 Mono_uGvs1G_stim.csv	TRPC4AP	0.330061	-0.259759	0.167	0.365	1
CD16 Mono_uGvs1G_stim.csv	AC012459.1	0.331322	0.304855	0.167	0.063	1
CD16 Mono_uGvs1G_stim.csv	MT-ND1	0.332424	-0.341037	0.667	0.968	1
CD16 Mono_uGvs1G_stim.csv	YWHAQ	0.333575	0.379493	0.833	0.635	1
CD16 Mono_uGvs1G_stim.csv	PBXIP1	0.333632	-0.514573	0.667	0.667	1
CD16 Mono_uGvs1G_stim.csv	CD14	0.333831	-0.308122	0	0.143	1
CD16 Mono_uGvs1G_stim.csv	OSBPL3	0.334194	-0.289507	0	0.143	1
CD16 Mono_uGvs1G_stim.csv	MIR181A1HG	0.334413	-0.251539	0	0.143	1
CD16 Mono_uGvs1G_stim.csv	RORA	0.334413	-0.251539	0	0.143	1
CD16 Mono_uGvs1G_stim.csv	CD86	0.334452	-0.270648	0	0.143	1
CD16 Mono_uGvs1G_stim.csv	SLC16A10	0.334452	-0.289507	0	0.143	1
CD16 Mono_uGvs1G_stim.csv	ADIRF	0.334633	-0.308122	0	0.143	1
CD16 Mono_uGvs1G_stim.csv	XRN2	0.334737	0.425484	0.5	0.349	1
CD16 Mono_uGvs1G_stim.csv	ZFPM2	0.334762	-0.36257	0	0.143	1
CD16 Mono_uGvs1G_stim.csv	IER3	0.335024	-0.827731	0.833	0.698	1
CD16 Mono_uGvs1G_stim.csv	FCN1	0.336614	-0.405639	0.5	0.651	1
CD16 Mono_uGvs1G_stim.csv	TUBA1A	0.336694	-0.354917	0.167	0.349	1
CD16 Mono_uGvs1G_stim.csv	OPTN	0.336758	-0.38529	0.167	0.349	1
CD16 Mono_uGvs1G_stim.csv	TNS3	0.336758	-0.40024	0.167	0.349	1
CD16 Mono_uGvs1G_stim.csv	BCL2L1	0.33679	-0.429684	0.167	0.349	1
CD16 Mono_uGvs1G_stim.csv	DDX42	0.337096	0.314315	0.333	0.19	1
CD16 Mono_uGvs1G_stim.csv	OAS3	0.339179	0.273376	0.833	0.73	1
CD16 Mono_uGvs1G_stim.csv	RPL27A	0.340407	0.392317	0.5	0.333	1
CD16 Mono_uGvs1G_stim.csv	TAP1	0.341134	-0.308122	0.5	0.619	1
CD16 Mono_uGvs1G_stim.csv	LRRFIP1	0.341421	-0.368495	0.5	0.619	1
CD16 Mono_uGvs1G_stim.csv	CFB	0.342412	-0.465664	0.333	0.492	1
CD16 Mono_uGvs1G_stim.csv	GBP1	0.34536	-0.577309	1	0.905	1
CD16 Mono_uGvs1G_stim.csv	LRRFIP2	0.345689	0.271302	0.5	0.333	1
CD16 Mono_uGvs1G_stim.csv	HLX	0.346365	-0.251539	0.167	0.413	1
CD16 Mono_uGvs1G_stim.csv	UBE2E2	0.347432	-0.514573	0.5	0.635	1
CD16 Mono_uGvs1G_stim.csv	CD80	0.348459	0.356694	0.667	0.825	1
CD16 Mono_uGvs1G_stim.csv	CLTC	0.349579	-0.280108	0.333	0.508	1
CD16 Mono_uGvs1G_stim.csv	RPS18	0.349935	0.349249	0.833	0.81	1
CD16 Mono_uGvs1G_stim.csv	HSPD1	0.351898	0.664397	0.5	0.508	1
CD16 Mono_uGvs1G_stim.csv	RPS26	0.352964	0.69571	0.667	0.889	1
CD16 Mono_uGvs1G_stim.csv	ARID2	0.353544	-0.308122	0.167	0.349	1
CD16 Mono_uGvs1G_stim.csv	SELL	0.355343	0.263034	0.167	0.063	1
CD16 Mono_uGvs1G_stim.csv	APP	0.355443	-0.433653	0.667	0.683	1
CD16 Mono_uGvs1G_stim.csv	NABP1	0.355846	-0.350186	0.667	0.825	1
CD16 Mono_uGvs1G_stim.csv	RPS24	0.355955	0.328814	0.833	0.873	1
CD16 Mono_uGvs1G_stim.csv	SQSTM1	0.356182	0.734106	0.5	0.397	1
CD16 Mono_uGvs1G_stim.csv	PLEKHB2	0.357327	-0.332575	0.5	0.619	1
CD16 Mono_uGvs1G_stim.csv	TM9SF4	0.359045	-0.259759	0.167	0.349	1
CD16 Mono_uGvs1G_stim.csv	SUPT4H1	0.359969	-0.265894	0.333	0.508	1
CD16 Mono_uGvs1G_stim.csv	PABPN1	0.362344	0.271302	0.5	0.349	1
CD16 Mono_uGvs1G_stim.csv	MIF	0.36258	0.47978	0.667	0.683	1
CD16 Mono_uGvs1G_stim.csv	PSAP	0.363322	-0.369404	0.833	1	1
CD16 Mono_uGvs1G_stim.csv	TRAM1	0.363631	-0.308122	0.333	0.492	1
CD16 Mono_uGvs1G_stim.csv	MYO9B	0.363782	-0.335603	0.333	0.492	1
CD16 Mono_uGvs1G_stim.csv	MACF1	0.363857	0.31259	0.5	0.317	1
CD16 Mono_uGvs1G_stim.csv	PSMA6	0.365888	-0.276961	0.833	0.952	1
CD16 Mono_uGvs1G_stim.csv	KCTD12	0.366371	-0.567041	0.5	0.556	1
CD16 Mono_uGvs1G_stim.csv	HSPA5	0.366953	0.341691	0.667	0.54	1
CD16 Mono_uGvs1G_stim.csv	ACTR2	0.367116	-0.270648	0.667	0.81	1
CD16 Mono_uGvs1G_stim.csv	MYH11	0.367245	-0.326501	0	0.127	1
CD16 Mono_uGvs1G_stim.csv	CITED4	0.367543	-0.251539	0	0.127	1
CD16 Mono_uGvs1G_stim.csv	FJX1	0.367543	-0.270648	0	0.127	1
CD16 Mono_uGvs1G_stim.csv	NUDT4	0.367742	-0.270648	0	0.127	1
CD16 Mono_uGvs1G_stim.csv	PID1	0.367742	-0.289507	0	0.127	1
CD16 Mono_uGvs1G_stim.csv	TWISTNB	0.367742	-0.251539	0	0.127	1
CD16 Mono_uGvs1G_stim.csv	LAD1	0.367841	-0.289507	0	0.127	1
CD16 Mono_uGvs1G_stim.csv	ARL6IP1	0.368616	0.422691	0.5	0.413	1
CD16 Mono_uGvs1G_stim.csv	SET	0.371062	0.333424	0.667	0.619	1
CD16 Mono_uGvs1G_stim.csv	CMTR1	0.372131	0.466318	0.333	0.206	1
CD16 Mono_uGvs1G_stim.csv	DERL1	0.372131	0.314315	0.333	0.206	1
CD16 Mono_uGvs1G_stim.csv	SHISA5	0.372131	0.314315	0.333	0.206	1
CD16 Mono_uGvs1G_stim.csv	SIVA1	0.372131	0.314315	0.333	0.206	1
CD16 Mono_uGvs1G_stim.csv	GTF3C6	0.373251	0.259867	0.833	0.635	1
CD16 Mono_uGvs1G_stim.csv	RAB29	0.374614	-0.280108	0.333	0.492	1
CD16 Mono_uGvs1G_stim.csv	HSD11B1	0.375008	-0.402098	0.333	0.492	1
CD16 Mono_uGvs1G_stim.csv	SLC25A3	0.376738	-0.319177	0.5	0.635	1
CD16 Mono_uGvs1G_stim.csv	MMP14	0.37789	0.258462	0.333	0.19	1
CD16 Mono_uGvs1G_stim.csv	TNIP2	0.3784	0.271302	0.5	0.365	1
CD16 Mono_uGvs1G_stim.csv	PSME2	0.379315	0.346675	1	0.984	1
CD16 Mono_uGvs1G_stim.csv	PEA15	0.379365	-0.261687	0.833	0.968	1
CD16 Mono_uGvs1G_stim.csv	ANXA1	0.379953	0.959358	0.333	0.238	1
CD16 Mono_uGvs1G_stim.csv	CRIP1	0.380771	-0.454808	0.5	0.317	1
CD16 Mono_uGvs1G_stim.csv	LAPTM5	0.381768	-0.295739	0.333	0.556	1
CD16 Mono_uGvs1G_stim.csv	TIPARP	0.383067	-0.292181	0.167	0.333	1
CD16 Mono_uGvs1G_stim.csv	FABP5	0.386217	-0.401044	0.5	0.857	1
CD16 Mono_uGvs1G_stim.csv	SNX3	0.387635	0.324573	0.667	0.635	1
CD16 Mono_uGvs1G_stim.csv	CCL3L1	0.38779	-1.14684	0.333	0.444	1
CD16 Mono_uGvs1G_stim.csv	ASXL2	0.389041	0.295456	0.333	0.206	1
CD16 Mono_uGvs1G_stim.csv	GSTO1	0.389041	0.295456	0.333	0.206	1
CD16 Mono_uGvs1G_stim.csv	TIPRL	0.389041	0.295456	0.333	0.206	1
CD16 Mono_uGvs1G_stim.csv	PDSS1	0.389215	-0.259759	0.167	0.333	1
CD16 Mono_uGvs1G_stim.csv	STAG1	0.389215	-0.259759	0.167	0.333	1
CD16 Mono_uGvs1G_stim.csv	EZR	0.389254	-0.276061	0.167	0.333	1
CD16 Mono_uGvs1G_stim.csv	TMEM208	0.389485	0.319068	0.667	0.508	1
CD16 Mono_uGvs1G_stim.csv	MYL12A	0.389831	-0.327295	0.667	0.952	1
CD16 Mono_uGvs1G_stim.csv	CHD9	0.395389	-0.259759	0.167	0.333	1
CD16 Mono_uGvs1G_stim.csv	GSTP1	0.395389	-0.276061	0.167	0.333	1
CD16 Mono_uGvs1G_stim.csv	SERPINB1	0.395952	-0.317341	0.667	0.73	1
CD16 Mono_uGvs1G_stim.csv	IFIT3	0.397223	-0.366128	0.833	0.825	1
CD16 Mono_uGvs1G_stim.csv	ACSL1	0.398639	-0.63743	0.667	0.73	1
CD16 Mono_uGvs1G_stim.csv	IKZF1	0.399372	-0.320401	0.5	0.571	1
CD16 Mono_uGvs1G_stim.csv	MAP3K7CL	0.400275	-0.370183	0.167	0.317	1
CD16 Mono_uGvs1G_stim.csv	HMGN5	0.404573	-0.270648	0	0.111	1
CD16 Mono_uGvs1G_stim.csv	ZBTB43	0.404573	-0.251539	0	0.111	1
CD16 Mono_uGvs1G_stim.csv	MXD1	0.404651	-0.270648	0	0.111	1
CD16 Mono_uGvs1G_stim.csv	GNLY	0.404714	-0.432111	0	0.111	1
CD16 Mono_uGvs1G_stim.csv	FN1	0.40473	-0.622633	0	0.111	1
CD16 Mono_uGvs1G_stim.csv	ZNF267	0.406228	0.27684	0.333	0.206	1
CD16 Mono_uGvs1G_stim.csv	LAMP1	0.406261	0.511899	0.333	0.206	1
CD16 Mono_uGvs1G_stim.csv	PFDN5	0.406483	0.321928	0.833	0.635	1
CD16 Mono_uGvs1G_stim.csv	GLUL	0.407953	-0.389042	0.333	0.587	1
CD16 Mono_uGvs1G_stim.csv	RPL23A	0.40897	0.337035	0.667	0.603	1
CD16 Mono_uGvs1G_stim.csv	CLEC4E	0.413956	-0.354917	0.167	0.317	1
CD16 Mono_uGvs1G_stim.csv	MGLL	0.415079	-0.320401	0.833	0.937	1
CD16 Mono_uGvs1G_stim.csv	JUND	0.415383	0.281893	0.5	0.397	1
CD16 Mono_uGvs1G_stim.csv	MFSD12	0.416958	0.254814	0.5	0.381	1
CD16 Mono_uGvs1G_stim.csv	SRRM1	0.416958	0.254814	0.5	0.381	1
CD16 Mono_uGvs1G_stim.csv	GDI2	0.41828	0.392317	0.667	0.603	1
CD16 Mono_uGvs1G_stim.csv	CFLAR-AS1	0.419836	0.47478	0.167	0.079	1
CD16 Mono_uGvs1G_stim.csv	LINC00513	0.419836	0.626783	0.167	0.079	1
CD16 Mono_uGvs1G_stim.csv	PNPLA6	0.419836	0.47478	0.167	0.079	1
CD16 Mono_uGvs1G_stim.csv	RNF40	0.419836	0.304855	0.167	0.079	1
CD16 Mono_uGvs1G_stim.csv	RPL19	0.419888	0.256802	1	0.952	1
CD16 Mono_uGvs1G_stim.csv	RASGRP1	0.420681	-0.259759	0.167	0.317	1
CD16 Mono_uGvs1G_stim.csv	CCDC50	0.420746	-0.276061	0.167	0.317	1
CD16 Mono_uGvs1G_stim.csv	LAMP3	0.421865	0.665694	0.667	0.587	1
CD16 Mono_uGvs1G_stim.csv	CNOT1	0.424037	0.295456	0.333	0.222	1
CD16 Mono_uGvs1G_stim.csv	TADA3	0.424037	0.295456	0.333	0.222	1
CD16 Mono_uGvs1G_stim.csv	RNF130	0.42444	-0.265894	0.333	0.476	1
CD16 Mono_uGvs1G_stim.csv	IRF2	0.425878	-0.294183	0.333	0.46	1
CD16 Mono_uGvs1G_stim.csv	TIMM17A	0.4259	0.376016	0.5	0.381	1
CD16 Mono_uGvs1G_stim.csv	SLC16A3	0.427558	-0.259759	0.167	0.317	1
CD16 Mono_uGvs1G_stim.csv	NCF1	0.428751	0.917408	0.667	0.698	1
CD16 Mono_uGvs1G_stim.csv	SSB	0.431482	-0.308122	0.667	0.683	1
CD16 Mono_uGvs1G_stim.csv	ARHGAP10	0.432669	0.283793	0.167	0.079	1
CD16 Mono_uGvs1G_stim.csv	CCL20	0.432669	0.564498	0.167	0.079	1
CD16 Mono_uGvs1G_stim.csv	ACSL4	0.43599	-0.267933	0.833	0.889	1
CD16 Mono_uGvs1G_stim.csv	TNFSF13B	0.436256	0.268935	0.667	0.508	1
CD16 Mono_uGvs1G_stim.csv	FPR2	0.438881	-0.444184	0.167	0.302	1
CD16 Mono_uGvs1G_stim.csv	FGL2	0.439276	0.501546	0.333	0.27	1
CD16 Mono_uGvs1G_stim.csv	IFIT1	0.439968	-0.270648	0.5	0.73	1
CD16 Mono_uGvs1G_stim.csv	RPL41	0.441783	0.269558	1	1	1
CD16 Mono_uGvs1G_stim.csv	NCL	0.441999	0.273376	0.667	0.635	1
CD16 Mono_uGvs1G_stim.csv	ATF4	0.442052	0.359896	0.5	0.381	1
CD16 Mono_uGvs1G_stim.csv	RPL27	0.447066	0.314315	0.667	0.81	1
CD16 Mono_uGvs1G_stim.csv	RNPS1	0.449246	-0.251539	0.333	0.476	1
CD16 Mono_uGvs1G_stim.csv	PLEKHM3	0.45375	-0.308122	0.167	0.302	1
CD16 Mono_uGvs1G_stim.csv	NUCKS1	0.46512	0.422691	0.5	0.365	1
CD16 Mono_uGvs1G_stim.csv	UBE2A	0.465492	0.304855	0.667	0.587	1
CD16 Mono_uGvs1G_stim.csv	CHMP5	0.471532	0.392317	0.5	0.492	1
CD16 Mono_uGvs1G_stim.csv	EIF5A	0.472477	0.566347	0.833	0.794	1
CD16 Mono_uGvs1G_stim.csv	IFNGR2	0.473827	-0.325095	0.833	0.81	1
CD16 Mono_uGvs1G_stim.csv	RPS6	0.474042	0.421464	0.667	0.841	1
CD16 Mono_uGvs1G_stim.csv	LSM7	0.476661	0.27684	0.333	0.238	1
CD16 Mono_uGvs1G_stim.csv	TLR8	0.481896	-0.280108	0.667	0.794	1
CD16 Mono_uGvs1G_stim.csv	EIF3K	0.486374	0.410465	0.333	0.238	1
CD16 Mono_uGvs1G_stim.csv	HNRNPH2	0.486374	0.410465	0.333	0.238	1
CD16 Mono_uGvs1G_stim.csv	LUC7L2	0.486374	0.410465	0.333	0.238	1
CD16 Mono_uGvs1G_stim.csv	MTIF3	0.486374	0.410465	0.333	0.238	1
CD16 Mono_uGvs1G_stim.csv	THBS1	0.486764	-1.69515	0.333	0.413	1
CD16 Mono_uGvs1G_stim.csv	AC025822.2	0.488282	-0.339486	0.167	0.286	1
CD16 Mono_uGvs1G_stim.csv	AL133415.1	0.488282	-0.32389	0.167	0.286	1
CD16 Mono_uGvs1G_stim.csv	RGS10	0.491558	-0.270648	0.5	0.587	1
CD16 Mono_uGvs1G_stim.csv	IFITM2	0.492194	-0.478047	0.333	0.413	1
CD16 Mono_uGvs1G_stim.csv	MAFB	0.493388	-0.663951	0.5	0.556	1
CD16 Mono_uGvs1G_stim.csv	FNDC3B	0.493852	-0.321928	0.333	0.444	1
CD16 Mono_uGvs1G_stim.csv	CASP4	0.495784	-0.380272	0.5	0.571	1
CD16 Mono_uGvs1G_stim.csv	PABPC4	0.496042	0.392317	0.333	0.238	1
CD16 Mono_uGvs1G_stim.csv	CPM	0.496585	-0.32816	0.833	0.952	1
CD16 Mono_uGvs1G_stim.csv	DDX5	0.498857	0.294285	0.667	0.667	1
CD16 Mono_uGvs1G_stim.csv	H1F0	0.504545	-0.339486	0.167	0.286	1
CD16 Mono_uGvs1G_stim.csv	TMEM258	0.506417	0.304855	0.833	0.778	1
CD16 Mono_uGvs1G_stim.csv	TALDO1	0.507823	0.314315	0.833	0.841	1
CD16 Mono_uGvs1G_stim.csv	RDX	0.508398	-0.453173	0.333	0.429	1
CD16 Mono_uGvs1G_stim.csv	DLEU1	0.510008	0.317029	0.5	0.349	1
CD16 Mono_uGvs1G_stim.csv	NPC2	0.510293	0.406257	0.5	0.476	1
CD16 Mono_uGvs1G_stim.csv	CYBB	0.513638	0.290779	0.5	0.444	1
CD16 Mono_uGvs1G_stim.csv	RPL13A	0.514212	0.263034	0.667	0.571	1
CD16 Mono_uGvs1G_stim.csv	RAP2C	0.514688	0.304855	0.5	0.46	1
CD16 Mono_uGvs1G_stim.csv	ARL15	0.515019	0.283793	0.167	0.095	1
CD16 Mono_uGvs1G_stim.csv	C12ORF45	0.515019	0.283793	0.167	0.095	1
CD16 Mono_uGvs1G_stim.csv	GTF2H3	0.515019	0.283793	0.167	0.095	1
CD16 Mono_uGvs1G_stim.csv	RPIA	0.515019	0.283793	0.167	0.095	1
CD16 Mono_uGvs1G_stim.csv	SIPA1L3	0.515019	0.283793	0.167	0.095	1
CD16 Mono_uGvs1G_stim.csv	SLC30A7	0.515019	0.453718	0.167	0.095	1
CD16 Mono_uGvs1G_stim.csv	CCDC88A	0.518797	-0.399096	0.833	0.746	1
CD16 Mono_uGvs1G_stim.csv	DOCK4	0.519185	-0.495208	0.5	0.54	1
CD16 Mono_uGvs1G_stim.csv	IFI27	0.523303	-0.736966	0.167	0.302	1
CD16 Mono_uGvs1G_stim.csv	SERPINA1	0.524223	-0.268748	1	0.889	1
CD16 Mono_uGvs1G_stim.csv	IFI44L	0.525495	0.366782	0.5	0.492	1
CD16 Mono_uGvs1G_stim.csv	NT5C3A	0.525766	0.263034	0.5	0.413	1
CD16 Mono_uGvs1G_stim.csv	CALM3	0.530836	0.341691	0.667	0.619	1
CD16 Mono_uGvs1G_stim.csv	SAP18	0.53197	0.392317	0.667	0.683	1
CD16 Mono_uGvs1G_stim.csv	DLEU2	0.533068	-0.641952	0.667	0.698	1
CD16 Mono_uGvs1G_stim.csv	RPL36A	0.534315	0.378512	0.5	0.476	1
CD16 Mono_uGvs1G_stim.csv	Staphylococcus aureus (taxid 1280)	0.535259	0.658492	0.833	0.889	1
CD16 Mono_uGvs1G_stim.csv	NEAT1	0.539059	-0.318176	0.667	0.73	1
CD16 Mono_uGvs1G_stim.csv	CTSB	0.552322	0.289507	0.667	0.698	1
CD16 Mono_uGvs1G_stim.csv	CLIC2	0.555245	0.47671	0.333	0.317	1
CD16 Mono_uGvs1G_stim.csv	TRAF1	0.557377	0.358048	1	0.889	1
CD16 Mono_uGvs1G_stim.csv	MGAT1	0.559777	0.407424	0.5	0.413	1
CD16 Mono_uGvs1G_stim.csv	RIN2	0.563721	-0.380272	0.5	0.492	1
CD16 Mono_uGvs1G_stim.csv	C17ORF49	0.567454	0.31259	0.5	0.429	1
CD16 Mono_uGvs1G_stim.csv	RAC2	0.568186	-0.280108	0.333	0.413	1
CD16 Mono_uGvs1G_stim.csv	SLC3A2	0.56826	0.821569	0.5	0.397	1
CD16 Mono_uGvs1G_stim.csv	HSP90AA1	0.577087	0.259292	1	0.984	1
CD16 Mono_uGvs1G_stim.csv	IGFLR1	0.579088	0.321928	0.333	0.254	1
CD16 Mono_uGvs1G_stim.csv	CKB	0.579495	-0.623984	0.333	0.444	1
CD16 Mono_uGvs1G_stim.csv	GBP4	0.580433	-0.402098	0.333	0.381	1
CD16 Mono_uGvs1G_stim.csv	PIAS1	0.583002	0.392317	0.333	0.27	1
CD16 Mono_uGvs1G_stim.csv	HSPA1A	0.585046	-0.293249	0.833	0.841	1
CD16 Mono_uGvs1G_stim.csv	ATP13A3	0.587392	-0.283248	0.5	0.524	1
CD16 Mono_uGvs1G_stim.csv	VASP	0.588589	-0.288404	0.833	0.825	1
CD16 Mono_uGvs1G_stim.csv	SLFN5	0.589025	0.263034	0.5	0.46	1
CD16 Mono_uGvs1G_stim.csv	PGLS	0.597442	0.444785	0.667	0.587	1
CD16 Mono_uGvs1G_stim.csv	HLA-E	0.60038	0.304855	1	1	1
CD16 Mono_uGvs1G_stim.csv	AIP	0.604482	0.263034	0.167	0.111	1
CD16 Mono_uGvs1G_stim.csv	ITPR2	0.604482	0.432959	0.167	0.111	1
CD16 Mono_uGvs1G_stim.csv	INPP5F	0.604707	0.412495	0.167	0.111	1
CD16 Mono_uGvs1G_stim.csv	PELI1	0.613743	0.47671	0.333	0.27	1
CD16 Mono_uGvs1G_stim.csv	FLNA	0.615631	-0.251539	0.333	0.397	1
CD16 Mono_uGvs1G_stim.csv	Mycobacterium canettii (taxid 78331)	0.615841	-1.05772	0.167	0.222	1
CD16 Mono_uGvs1G_stim.csv	PNRC1	0.616821	0.456858	0.667	0.587	1
CD16 Mono_uGvs1G_stim.csv	CEBPB	0.630891	-0.321928	0.333	0.381	1
CD16 Mono_uGvs1G_stim.csv	DENND4C	0.633953	0.304855	0.333	0.27	1
CD16 Mono_uGvs1G_stim.csv	ATP6V0B	0.639685	0.459432	1	0.921	1
CD16 Mono_uGvs1G_stim.csv	YWHAZ	0.640144	0.263034	1	0.905	1
CD16 Mono_uGvs1G_stim.csv	PABPC1	0.641607	0.524421	0.667	0.714	1
CD16 Mono_uGvs1G_stim.csv	EBI3	0.645519	-0.329443	0.833	0.841	1
CD16 Mono_uGvs1G_stim.csv	DUSP2	0.650002	-0.284568	1	0.841	1
CD16 Mono_uGvs1G_stim.csv	LMO2	0.654164	-0.326501	0.5	0.651	1
CD16 Mono_uGvs1G_stim.csv	CCL4L2	0.656563	-1.25474	0.5	0.587	1
CD16 Mono_uGvs1G_stim.csv	C1QA	0.6595	0.287981	0.167	0.111	1
CD16 Mono_uGvs1G_stim.csv	MRTFA	0.661298	0.33787	0.5	0.556	1
CD16 Mono_uGvs1G_stim.csv	RACK1	0.681939	0.250962	0.5	0.778	1
CD16 Mono_uGvs1G_stim.csv	RPL35A	0.687872	0.40018	0.667	0.762	1
CD16 Mono_uGvs1G_stim.csv	SAFB	0.688304	0.412495	0.167	0.127	1
CD16 Mono_uGvs1G_stim.csv	CCL19	0.693492	-1.04826	0.167	0.206	1
CD16 Mono_uGvs1G_stim.csv	PLEKHO1	0.699542	0.27684	0.667	0.746	1
CD16 Mono_uGvs1G_stim.csv	CYP27A1	0.709185	0.415037	0.5	0.397	1
CD16 Mono_uGvs1G_stim.csv	PUM3	0.709946	0.321928	0.333	0.302	1
CD16 Mono_uGvs1G_stim.csv	MAP3K8	0.714279	-0.291379	0.833	0.81	1
CD16 Mono_uGvs1G_stim.csv	PLAUR	0.720658	-0.37707	0.833	0.603	1
CD16 Mono_uGvs1G_stim.csv	S100A8	0.738627	-0.486828	0.167	0.206	1
CD16 Mono_uGvs1G_stim.csv	RPL35	0.751785	0.477434	0.667	0.825	1
CD16 Mono_uGvs1G_stim.csv	PSMA5	0.758048	0.428843	0.667	0.587	1
CD16 Mono_uGvs1G_stim.csv	CCL2	0.766663	-1.31875	0.333	0.429	1
CD16 Mono_uGvs1G_stim.csv	SP140	0.766834	0.392317	0.167	0.143	1
CD16 Mono_uGvs1G_stim.csv	YEATS2	0.766834	0.392317	0.167	0.143	1
CD16 Mono_uGvs1G_stim.csv	SARAF	0.767183	0.352789	0.167	0.143	1
CD16 Mono_uGvs1G_stim.csv	TMEM30A	0.770213	0.356694	0.167	0.27	1
CD16 Mono_uGvs1G_stim.csv	TXN	0.773577	-0.271357	1	0.921	1
CD16 Mono_uGvs1G_stim.csv	PRMT1	0.784567	0.392317	0.333	0.317	1
CD16 Mono_uGvs1G_stim.csv	GPR183	0.785573	0.885965	0.5	0.429	1
CD16 Mono_uGvs1G_stim.csv	ITGB8	0.787021	-0.278221	0.5	0.54	1
CD16 Mono_uGvs1G_stim.csv	CCR7	0.796891	0.283793	0.667	0.54	1
CD16 Mono_uGvs1G_stim.csv	CCL8	0.806591	-0.889381	0.167	0.238	1
CD16 Mono_uGvs1G_stim.csv	PPM1N	0.818913	0.324573	0.333	0.333	1
CD16 Mono_uGvs1G_stim.csv	P2RX4	0.821263	0.254814	0.5	0.746	1
CD16 Mono_uGvs1G_stim.csv	CCL4	0.83948	-0.517456	1	0.937	1
CD16 Mono_uGvs1G_stim.csv	TTC33	0.840502	0.372418	0.167	0.159	1
CD16 Mono_uGvs1G_stim.csv	OGA	0.85761	0.287981	0.333	0.349	1
CD16 Mono_uGvs1G_stim.csv	NHP2	0.868081	0.271302	0.333	0.349	1
CD16 Mono_uGvs1G_stim.csv	MARCH7	0.87297	0.27684	0.167	0.238	1
CD16 Mono_uGvs1G_stim.csv	TXNIP	0.873787	0.321928	0.167	0.238	1
CD16 Mono_uGvs1G_stim.csv	ABI1	0.883474	0.325203	0.667	0.968	1
CD16 Mono_uGvs1G_stim.csv	IL12B	0.896123	-0.86007	0.333	0.429	1
CD16 Mono_uGvs1G_stim.csv	HSPA8	0.897583	0.513172	1	0.905	1
CD16 Mono_uGvs1G_stim.csv	SLC25A5	0.899073	0.343954	0.333	0.349	1
CD16 Mono_uGvs1G_stim.csv	PTTG1IP	0.909055	0.271302	0.333	0.365	1
CD16 Mono_uGvs1G_stim.csv	XBP1	0.913413	0.86507	0.333	0.429	1
CD16 Mono_uGvs1G_stim.csv	EIF3D	0.913566	0.407424	0.333	0.46	1
CD16 Mono_uGvs1G_stim.csv	RPS15A	0.922221	0.47478	0.833	0.841	1
CD16 Mono_uGvs1G_stim.csv	EIF2AK2	0.926183	0.259867	0.5	0.635	1
CD16 Mono_uGvs1G_stim.csv	DRAP1	0.926938	0.453718	0.5	0.619	1
CD16 Mono_uGvs1G_stim.csv	GNS	0.937749	0.336049	0.833	0.952	1
CD16 Mono_uGvs1G_stim.csv	ITGB2	0.939558	0.251836	0.333	0.349	1
[truncated: 19,353 more rows]
