# Supplementary material for: Single-cell analysis identifies conserved features of immune dysfunction in simulated microgravity and spaceflight
Source: Nat Commun. 2024 Jun 11;15:4795. doi: 10.1038/s41467-023-42013-y (PMC11166937; doi:10.1038/s41467-023-42013-y)
Supplement: Supplementary file 10 — Supplementary Data 7 [file 41467_2023_42013_MOESM10_ESM.xlsx]

## Sheet: DEGs_stim_vs_unstim_1G
Gene	p_val	avg_log2FC	pct.1	pct.2	p_val_adj	file_name
CD52	6.43501e-134	-1.95805	0.082	0.869	1.57593e-129	B intermediate_stim_vs_unstim_1G.csv
PNRC1	1.52215e-122	-1.43259	0.048	0.789	3.72775e-118	B intermediate_stim_vs_unstim_1G.csv
FCMR	3.14464e-114	-1.32543	0.04	0.727	7.70122e-110	B intermediate_stim_vs_unstim_1G.csv
WARS	1.45784e-113	2.72202	0.985	0.444	3.57024e-109	B intermediate_stim_vs_unstim_1G.csv
MIR155HG	2.64739e-113	2.94783	0.982	0.229	6.48345e-109	B intermediate_stim_vs_unstim_1G.csv
ARHGDIB	3.32309e-113	-1.37636	0.134	0.873	8.13826e-109	B intermediate_stim_vs_unstim_1G.csv
PSME2	3.3645e-109	1.72997	0.991	0.556	8.23965e-105	B intermediate_stim_vs_unstim_1G.csv
ANKRD44	3.95945e-107	-1.18435	0.084	0.771	9.69669e-103	B intermediate_stim_vs_unstim_1G.csv
CD79B	1.02676e-104	-1.25179	0.099	0.793	2.51453e-100	B intermediate_stim_vs_unstim_1G.csv
HSP90AA1	3.92292e-103	1.90063	0.997	0.771	9.60722e-99	B intermediate_stim_vs_unstim_1G.csv
HSPA8	4.59773e-102	1.8611	0.996	0.844	1.12599e-97	B intermediate_stim_vs_unstim_1G.csv
AFF3	6.55032e-102	-1.6959	0.19	0.855	1.60417e-97	B intermediate_stim_vs_unstim_1G.csv
ISG20	1.22897e-101	2.08175	0.963	0.553	3.00974e-97	B intermediate_stim_vs_unstim_1G.csv
LAPTM5	9.41287e-101	-1.61615	0.178	0.855	2.30521e-96	B intermediate_stim_vs_unstim_1G.csv
BCL2A1	3.74124e-100	2.22875	0.97	0.302	9.16229e-96	B intermediate_stim_vs_unstim_1G.csv
CD40	5.24977e-100	1.93546	0.966	0.629	1.28567e-95	B intermediate_stim_vs_unstim_1G.csv
PTPRC	1.23442e-98	-1.37869	0.19	0.873	3.0231e-94	B intermediate_stim_vs_unstim_1G.csv
HSP90AB1	1.28381e-95	1.73304	1	0.924	3.14406e-91	B intermediate_stim_vs_unstim_1G.csv
YPEL3	2.35564e-95	-0.97975	0.009	0.571	5.76896e-91	B intermediate_stim_vs_unstim_1G.csv
FXYD5	1.62813e-94	-1.32388	0.072	0.698	3.9873e-90	B intermediate_stim_vs_unstim_1G.csv
DDX21	3.65028e-94	1.79379	0.937	0.273	8.93954e-90	B intermediate_stim_vs_unstim_1G.csv
ISG15	5.31672e-92	2.22362	0.879	0.189	1.30206e-87	B intermediate_stim_vs_unstim_1G.csv
EIF5A	4.98535e-91	1.48137	0.97	0.487	1.22091e-86	B intermediate_stim_vs_unstim_1G.csv
NCL	5.8053e-91	1.76361	0.991	0.789	1.42172e-86	B intermediate_stim_vs_unstim_1G.csv
PRKCB	6.78937e-90	-1.16302	0.112	0.745	1.66272e-85	B intermediate_stim_vs_unstim_1G.csv
PRMT1	2.24082e-89	1.41885	0.966	0.524	5.48776e-85	B intermediate_stim_vs_unstim_1G.csv
CXCR4	6.15947e-89	-1.53169	0.048	0.622	1.50846e-84	B intermediate_stim_vs_unstim_1G.csv
NFKB1	1.64547e-87	1.6117	0.955	0.465	4.02977e-83	B intermediate_stim_vs_unstim_1G.csv
LTA	1.96508e-87	2.32007	0.815	0.055	4.81248e-83	B intermediate_stim_vs_unstim_1G.csv
UCP2	1.2355e-86	-1.14085	0.093	0.698	3.02573e-82	B intermediate_stim_vs_unstim_1G.csv
SLC43A3	2.0233e-83	1.35498	0.796	0.047	4.95507e-79	B intermediate_stim_vs_unstim_1G.csv
RAN	6.98807e-83	1.31056	0.985	0.705	1.71138e-78	B intermediate_stim_vs_unstim_1G.csv
ARHGAP15	3.43636e-82	-1.13927	0.137	0.745	8.41565e-78	B intermediate_stim_vs_unstim_1G.csv
DNAJA1	3.87563e-82	1.3101	0.93	0.364	9.49141e-78	B intermediate_stim_vs_unstim_1G.csv
HSPE1	1.20618e-81	1.49668	0.946	0.444	2.95394e-77	B intermediate_stim_vs_unstim_1G.csv
LIMD2	1.29891e-81	-1.22166	0.227	0.822	3.18103e-77	B intermediate_stim_vs_unstim_1G.csv
RNASET2	2.30262e-81	-0.769259	0.028	0.553	5.63911e-77	B intermediate_stim_vs_unstim_1G.csv
MX1	3.67186e-81	1.68189	0.882	0.255	8.99238e-77	B intermediate_stim_vs_unstim_1G.csv
CCND2	5.571e-81	1.76559	0.822	0.098	1.36434e-76	B intermediate_stim_vs_unstim_1G.csv
TNF	8.71219e-79	2.10508	0.781	0.076	2.13362e-74	B intermediate_stim_vs_unstim_1G.csv
HSPD1	1.06166e-78	1.61441	0.934	0.458	2.60001e-74	B intermediate_stim_vs_unstim_1G.csv
EIF4A1	3.773e-78	1.30491	0.981	0.662	9.24009e-74	B intermediate_stim_vs_unstim_1G.csv
NFKBIA	6.17172e-78	1.90006	0.899	0.396	1.51145e-73	B intermediate_stim_vs_unstim_1G.csv
CD79A	1.28154e-77	-1.33996	0.742	0.985	3.13849e-73	B intermediate_stim_vs_unstim_1G.csv
BATF	1.61329e-76	1.52445	0.828	0.218	3.95094e-72	B intermediate_stim_vs_unstim_1G.csv
NME1	1.95952e-76	1.41308	0.9	0.265	4.79886e-72	B intermediate_stim_vs_unstim_1G.csv
SESN3	5.49739e-75	-1.07998	0.067	0.596	1.34631e-70	B intermediate_stim_vs_unstim_1G.csv
TRAF1	7.68977e-75	1.49147	0.801	0.149	1.88322e-70	B intermediate_stim_vs_unstim_1G.csv
EBI3	1.56548e-74	1.6947	0.884	0.295	3.83386e-70	B intermediate_stim_vs_unstim_1G.csv
STX7	8.10291e-74	-0.819984	0.107	0.673	1.9844e-69	B intermediate_stim_vs_unstim_1G.csv
HLA-DMB	1.68342e-73	-0.985593	0.155	0.724	4.1227e-69	B intermediate_stim_vs_unstim_1G.csv
CD27	2.30235e-73	-0.774729	0.006	0.451	5.63846e-69	B intermediate_stim_vs_unstim_1G.csv
LCP1	3.59534e-73	1.29449	0.973	0.618	8.80498e-69	B intermediate_stim_vs_unstim_1G.csv
NPM1	4.50035e-73	1.34343	0.994	0.949	1.10213e-68	B intermediate_stim_vs_unstim_1G.csv
GNG7	7.59555e-72	-0.886001	0.09	0.629	1.86015e-67	B intermediate_stim_vs_unstim_1G.csv
IFITM1	1.94764e-71	1.6637	0.884	0.32	4.76976e-67	B intermediate_stim_vs_unstim_1G.csv
CCT5	4.7375e-71	1.0275	0.922	0.382	1.16021e-66	B intermediate_stim_vs_unstim_1G.csv
PTPRCAP	3.5666e-70	-0.927051	0.061	0.564	8.73461e-66	B intermediate_stim_vs_unstim_1G.csv
NFKBIZ	2.1954e-69	1.52704	0.784	0.171	5.37653e-65	B intermediate_stim_vs_unstim_1G.csv
SEL1L3	3.11388e-69	-0.838139	0.115	0.662	7.62589e-65	B intermediate_stim_vs_unstim_1G.csv
ATM	3.79887e-69	-0.743971	0.03	0.495	9.30343e-65	B intermediate_stim_vs_unstim_1G.csv
SH3BGRL3	6.67025e-69	-1.21864	0.331	0.844	1.63354e-64	B intermediate_stim_vs_unstim_1G.csv
ID3	1.265e-68	-1.17859	0.193	0.749	3.09798e-64	B intermediate_stim_vs_unstim_1G.csv
OSBPL10	1.72662e-68	-0.855285	0.088	0.615	4.22848e-64	B intermediate_stim_vs_unstim_1G.csv
ERP29	6.55636e-68	-0.83263	0.097	0.618	1.60565e-63	B intermediate_stim_vs_unstim_1G.csv
TRBC2	3.81634e-67	-0.77595	0.049	0.535	9.34621e-63	B intermediate_stim_vs_unstim_1G.csv
NOLC1	4.28674e-67	1.1964	0.855	0.276	1.04982e-62	B intermediate_stim_vs_unstim_1G.csv
IRF8	2.75267e-66	1.42173	0.87	0.385	6.74128e-62	B intermediate_stim_vs_unstim_1G.csv
BST2	5.88851e-66	1.17088	0.879	0.404	1.4421e-61	B intermediate_stim_vs_unstim_1G.csv
IFI35	7.12367e-66	1.16169	0.775	0.175	1.74459e-61	B intermediate_stim_vs_unstim_1G.csv
COX4I1	7.46911e-66	-1.07455	0.772	0.964	1.82919e-61	B intermediate_stim_vs_unstim_1G.csv
PA2G4	3.30207e-65	1.12866	0.899	0.407	8.08677e-61	B intermediate_stim_vs_unstim_1G.csv
YBX1	6.24785e-65	1.04681	0.99	0.905	1.5301e-60	B intermediate_stim_vs_unstim_1G.csv
PSMA2	7.50479e-65	0.958881	0.924	0.52	1.83792e-60	B intermediate_stim_vs_unstim_1G.csv
ZFP36L2	6.96726e-64	-1.07766	0.06	0.527	1.70628e-59	B intermediate_stim_vs_unstim_1G.csv
CXCR5	9.38519e-64	1.36208	0.875	0.451	2.29843e-59	B intermediate_stim_vs_unstim_1G.csv
SET	2.43801e-63	1.0035	0.975	0.796	5.97068e-59	B intermediate_stim_vs_unstim_1G.csv
HNRNPF	1.02383e-62	0.968435	0.949	0.665	2.50736e-58	B intermediate_stim_vs_unstim_1G.csv
KLF2	1.0429e-62	-0.965953	0.019	0.433	2.55405e-58	B intermediate_stim_vs_unstim_1G.csv
RPL13	1.23842e-62	-0.724603	0.997	0.993	3.03289e-58	B intermediate_stim_vs_unstim_1G.csv
MAT2A	1.24538e-62	1.29539	0.833	0.313	3.04994e-58	B intermediate_stim_vs_unstim_1G.csv
TNRC6B	1.54242e-62	-0.734094	0.051	0.509	3.77738e-58	B intermediate_stim_vs_unstim_1G.csv
SRM	1.69278e-62	1.18382	0.867	0.349	4.14562e-58	B intermediate_stim_vs_unstim_1G.csv
EIF1	2.24143e-62	1.10286	1	0.96	5.48927e-58	B intermediate_stim_vs_unstim_1G.csv
SP140	3.30863e-62	-0.996093	0.282	0.793	8.10283e-58	B intermediate_stim_vs_unstim_1G.csv
TRAF4	4.52452e-62	1.00386	0.861	0.356	1.10805e-57	B intermediate_stim_vs_unstim_1G.csv
CD37	1.14549e-61	-1.26557	0.712	0.938	2.80531e-57	B intermediate_stim_vs_unstim_1G.csv
ENO1	1.31982e-61	1.15865	0.948	0.604	3.23224e-57	B intermediate_stim_vs_unstim_1G.csv
SARAF	1.71438e-61	-0.86049	0.087	0.567	4.19851e-57	B intermediate_stim_vs_unstim_1G.csv
GADD45B	2.04742e-61	1.3292	0.803	0.218	5.01413e-57	B intermediate_stim_vs_unstim_1G.csv
TRAF3IP3	2.79824e-60	-0.669437	0.04	0.473	6.85289e-56	B intermediate_stim_vs_unstim_1G.csv
PALM2-AKAP2	6.78952e-60	-0.876364	0.146	0.658	1.66275e-55	B intermediate_stim_vs_unstim_1G.csv
TBC1D10C	1.62625e-59	-0.559807	0.009	0.385	3.98269e-55	B intermediate_stim_vs_unstim_1G.csv
TXNIP	6.4958e-59	-1.04545	0.115	0.593	1.59082e-54	B intermediate_stim_vs_unstim_1G.csv
HLA-DMA	4.0966e-58	-1.01317	0.321	0.825	1.00326e-53	B intermediate_stim_vs_unstim_1G.csv
LMBRD1	1.08193e-57	-0.764905	0.106	0.582	2.64964e-53	B intermediate_stim_vs_unstim_1G.csv
RPL10	1.53725e-57	-0.74773	0.999	0.985	3.76473e-53	B intermediate_stim_vs_unstim_1G.csv
SRSF7	1.77366e-57	0.949564	0.93	0.622	4.34369e-53	B intermediate_stim_vs_unstim_1G.csv
CCT3	1.98251e-57	0.923562	0.925	0.484	4.85517e-53	B intermediate_stim_vs_unstim_1G.csv
NOP16	2.5117e-57	0.902252	0.74	0.149	6.15116e-53	B intermediate_stim_vs_unstim_1G.csv
SYK	2.60874e-57	-0.924751	0.255	0.764	6.3888e-53	B intermediate_stim_vs_unstim_1G.csv
ACP5	3.89256e-57	-0.761421	0.028	0.433	9.53288e-53	B intermediate_stim_vs_unstim_1G.csv
TUBA1B	4.01457e-57	1.16234	0.939	0.553	9.83169e-53	B intermediate_stim_vs_unstim_1G.csv
CCT2	4.01995e-57	0.966422	0.875	0.469	9.84485e-53	B intermediate_stim_vs_unstim_1G.csv
LSP1	4.24379e-57	-0.918632	0.281	0.825	1.03931e-52	B intermediate_stim_vs_unstim_1G.csv
SEPTIN9	8.54859e-57	-0.731456	0.152	0.658	2.09355e-52	B intermediate_stim_vs_unstim_1G.csv
LYN	1.31519e-56	0.974712	0.966	0.775	3.22091e-52	B intermediate_stim_vs_unstim_1G.csv
CD44	1.34942e-56	1.11115	0.922	0.607	3.30473e-52	B intermediate_stim_vs_unstim_1G.csv
UBALD2	1.3522e-56	1.51231	0.822	0.393	3.31153e-52	B intermediate_stim_vs_unstim_1G.csv
TNFRSF13C	1.80339e-56	-0.704462	0.13	0.625	4.41649e-52	B intermediate_stim_vs_unstim_1G.csv
SIT1	3.77965e-56	-0.475761	0.001	0.342	9.25636e-52	B intermediate_stim_vs_unstim_1G.csv
ADAM28	4.06993e-56	-0.936806	0.088	0.542	9.96727e-52	B intermediate_stim_vs_unstim_1G.csv
VPREB3	7.10045e-56	-0.83893	0.054	0.476	1.7389e-51	B intermediate_stim_vs_unstim_1G.csv
SERBP1	7.24217e-56	0.95697	0.93	0.629	1.77361e-51	B intermediate_stim_vs_unstim_1G.csv
RPL22L1	1.56126e-55	1.12945	0.896	0.516	3.82352e-51	B intermediate_stim_vs_unstim_1G.csv
SNRPD1	1.90551e-55	0.915919	0.831	0.32	4.66659e-51	B intermediate_stim_vs_unstim_1G.csv
POLD4	2.16408e-55	-0.752098	0.115	0.589	5.29983e-51	B intermediate_stim_vs_unstim_1G.csv
NCF1	5.25894e-55	-0.857884	0.124	0.596	1.28792e-50	B intermediate_stim_vs_unstim_1G.csv
RALGPS2	1.08704e-54	-0.981099	0.288	0.771	2.66216e-50	B intermediate_stim_vs_unstim_1G.csv
SSB	3.81253e-54	0.979907	0.806	0.313	9.33688e-50	B intermediate_stim_vs_unstim_1G.csv
2023-03-01	5.33608e-54	-0.702795	0.055	0.476	1.30681e-49	B intermediate_stim_vs_unstim_1G.csv
APBB1IP	6.71773e-54	-0.675551	0.137	0.629	1.64517e-49	B intermediate_stim_vs_unstim_1G.csv
HSPA9	1.23455e-53	0.896917	0.839	0.356	3.02341e-49	B intermediate_stim_vs_unstim_1G.csv
ABTB2	1.34015e-53	0.940563	0.593	0.029	3.28203e-49	B intermediate_stim_vs_unstim_1G.csv
RPS3A	1.42493e-53	-0.758632	0.999	0.985	3.48966e-49	B intermediate_stim_vs_unstim_1G.csv
SETBP1	1.68024e-53	-0.666036	0.061	0.484	4.1149e-49	B intermediate_stim_vs_unstim_1G.csv
CCT6A	2.1683e-53	0.838218	0.928	0.509	5.31016e-49	B intermediate_stim_vs_unstim_1G.csv
GMFG	2.34102e-53	-0.604189	0.045	0.447	5.73316e-49	B intermediate_stim_vs_unstim_1G.csv
NHP2	8.30714e-53	0.908975	0.884	0.447	2.03442e-48	B intermediate_stim_vs_unstim_1G.csv
CBLB	9.02365e-53	-0.563216	0.015	0.367	2.20989e-48	B intermediate_stim_vs_unstim_1G.csv
CD83	9.89261e-53	1.33076	0.948	0.695	2.4227e-48	B intermediate_stim_vs_unstim_1G.csv
NFKB2	2.30039e-52	0.938138	0.866	0.404	5.63365e-48	B intermediate_stim_vs_unstim_1G.csv
GABARAP	3.07367e-52	-0.840166	0.293	0.76	7.52741e-48	B intermediate_stim_vs_unstim_1G.csv
IFI44L	5.69089e-52	1.0292	0.782	0.204	1.3937e-47	B intermediate_stim_vs_unstim_1G.csv
IFI6	6.20088e-52	1.37156	0.666	0.135	1.5186e-47	B intermediate_stim_vs_unstim_1G.csv
ILF2	1.87099e-51	0.78822	0.869	0.444	4.58206e-47	B intermediate_stim_vs_unstim_1G.csv
SFPQ	3.29882e-51	0.858766	0.936	0.578	8.07882e-47	B intermediate_stim_vs_unstim_1G.csv
TMEM154	3.41508e-51	-0.595698	0.093	0.538	8.36354e-47	B intermediate_stim_vs_unstim_1G.csv
GARS	4.94726e-51	1.03227	0.739	0.204	1.21158e-46	B intermediate_stim_vs_unstim_1G.csv
RPS3	1.07101e-50	-0.69262	0.996	0.993	2.62289e-46	B intermediate_stim_vs_unstim_1G.csv
TXN	1.74435e-50	1.36821	0.836	0.36	4.27191e-46	B intermediate_stim_vs_unstim_1G.csv
TGFBR2	3.15849e-50	-0.71748	0.127	0.582	7.73513e-46	B intermediate_stim_vs_unstim_1G.csv
ALOX5	3.67791e-50	-0.845072	0.151	0.607	9.00719e-46	B intermediate_stim_vs_unstim_1G.csv
CXCL10	4.32967e-50	2.99534	0.548	0.011	1.06034e-45	B intermediate_stim_vs_unstim_1G.csv
RASGRP2	5.27073e-50	-0.508945	0.01	0.338	1.2908e-45	B intermediate_stim_vs_unstim_1G.csv
PACS1	6.36777e-50	-0.64113	0.049	0.436	1.55947e-45	B intermediate_stim_vs_unstim_1G.csv
SSH2	1.18309e-49	-0.638537	0.087	0.513	2.8974e-45	B intermediate_stim_vs_unstim_1G.csv
HNRNPAB	4.0379e-49	0.924619	0.77	0.258	9.88881e-45	B intermediate_stim_vs_unstim_1G.csv
ITM2C	4.8095e-49	1.45949	0.716	0.251	1.17785e-44	B intermediate_stim_vs_unstim_1G.csv
PAICS	5.05584e-49	0.821149	0.737	0.2	1.23818e-44	B intermediate_stim_vs_unstim_1G.csv
GPATCH4	6.66325e-49	0.796032	0.699	0.164	1.63183e-44	B intermediate_stim_vs_unstim_1G.csv
TBC1D9	6.8271e-49	-0.517075	0.016	0.349	1.67196e-44	B intermediate_stim_vs_unstim_1G.csv
SLIRP	7.58466e-49	0.771446	0.734	0.222	1.85748e-44	B intermediate_stim_vs_unstim_1G.csv
BANK1	7.96013e-49	-1.06094	0.651	0.927	1.94943e-44	B intermediate_stim_vs_unstim_1G.csv
NOP58	8.10549e-49	0.855931	0.837	0.4	1.98503e-44	B intermediate_stim_vs_unstim_1G.csv
FUS	9.56942e-49	0.88192	0.931	0.596	2.34355e-44	B intermediate_stim_vs_unstim_1G.csv
COX17	1.99743e-48	0.846721	0.79	0.342	4.89172e-44	B intermediate_stim_vs_unstim_1G.csv
PDCD4	2.22544e-48	-0.760232	0.13	0.571	5.4501e-44	B intermediate_stim_vs_unstim_1G.csv
PUM3	2.81121e-48	0.817127	0.748	0.255	6.88466e-44	B intermediate_stim_vs_unstim_1G.csv
SNRPE	3.09282e-48	0.79591	0.79	0.305	7.57432e-44	B intermediate_stim_vs_unstim_1G.csv
G3BP1	3.38078e-48	0.841725	0.843	0.4	8.27952e-44	B intermediate_stim_vs_unstim_1G.csv
RUBCNL	3.7067e-48	-0.746956	0.179	0.629	9.07771e-44	B intermediate_stim_vs_unstim_1G.csv
SUB1	4.74068e-48	0.831195	0.904	0.542	1.16099e-43	B intermediate_stim_vs_unstim_1G.csv
RPL11	4.98136e-48	-0.627301	0.996	0.989	1.21993e-43	B intermediate_stim_vs_unstim_1G.csv
EBNA1BP2	1.01413e-47	0.814392	0.739	0.236	2.48361e-43	B intermediate_stim_vs_unstim_1G.csv
NME2	1.10889e-47	0.919426	0.949	0.76	2.71566e-43	B intermediate_stim_vs_unstim_1G.csv
TYMP	1.15603e-47	1.06174	0.797	0.32	2.83111e-43	B intermediate_stim_vs_unstim_1G.csv
SIPA1L3	1.91154e-47	-0.601614	0.106	0.535	4.68136e-43	B intermediate_stim_vs_unstim_1G.csv
PSMA7	2.74931e-47	0.752345	0.912	0.585	6.73307e-43	B intermediate_stim_vs_unstim_1G.csv
ARL6IP5	2.8989e-47	-0.623972	0.107	0.545	7.0994e-43	B intermediate_stim_vs_unstim_1G.csv
RPL35	3.55309e-47	0.642651	0.993	0.978	8.70152e-43	B intermediate_stim_vs_unstim_1G.csv
FAM214A	4.81133e-47	-0.490048	0.015	0.335	1.1783e-42	B intermediate_stim_vs_unstim_1G.csv
BCAR3	9.6444e-47	0.879178	0.721	0.196	2.36191e-42	B intermediate_stim_vs_unstim_1G.csv
TLE5	1.5064e-46	-0.709379	0.104	0.52	3.68918e-42	B intermediate_stim_vs_unstim_1G.csv
PSAP	1.62155e-46	-0.852325	0.136	0.567	3.97118e-42	B intermediate_stim_vs_unstim_1G.csv
CCT4	1.72035e-46	0.778143	0.872	0.502	4.21314e-42	B intermediate_stim_vs_unstim_1G.csv
RBM3	1.74103e-46	0.752469	0.942	0.695	4.26378e-42	B intermediate_stim_vs_unstim_1G.csv
MTHFD1L	2.09717e-46	0.87112	0.628	0.113	5.13596e-42	B intermediate_stim_vs_unstim_1G.csv
VDAC1	5.15867e-46	0.870269	0.818	0.415	1.26336e-41	B intermediate_stim_vs_unstim_1G.csv
SNRPG	7.6079e-46	0.74315	0.845	0.404	1.86318e-41	B intermediate_stim_vs_unstim_1G.csv
STIP1	8.18401e-46	0.78566	0.722	0.236	2.00426e-41	B intermediate_stim_vs_unstim_1G.csv
EIF2S2	9.12976e-46	0.910333	0.727	0.251	2.23588e-41	B intermediate_stim_vs_unstim_1G.csv
SRSF2	1.93146e-45	0.868693	0.891	0.556	4.73014e-41	B intermediate_stim_vs_unstim_1G.csv
ORAI2	4.57357e-45	-0.669911	0.21	0.662	1.12007e-40	B intermediate_stim_vs_unstim_1G.csv
IL16	6.29377e-45	-0.562263	0.075	0.465	1.54134e-40	B intermediate_stim_vs_unstim_1G.csv
PTPN6	9.4635e-45	-0.72294	0.106	0.524	2.31761e-40	B intermediate_stim_vs_unstim_1G.csv
RANBP1	1.54189e-44	0.833058	0.822	0.375	3.77609e-40	B intermediate_stim_vs_unstim_1G.csv
ITM2B	2.09356e-44	-0.701654	0.112	0.527	5.12713e-40	B intermediate_stim_vs_unstim_1G.csv
UBE2L6	2.20145e-44	0.816843	0.807	0.367	5.39136e-40	B intermediate_stim_vs_unstim_1G.csv
PSMA6	2.44943e-44	0.744944	0.809	0.375	5.99866e-40	B intermediate_stim_vs_unstim_1G.csv
CYTIP	2.71588e-44	-0.613873	0.063	0.436	6.65118e-40	B intermediate_stim_vs_unstim_1G.csv
GBP4	2.92723e-44	1.40881	0.751	0.309	7.16878e-40	B intermediate_stim_vs_unstim_1G.csv
ATP5F1E	3.14254e-44	0.648853	0.963	0.869	7.69607e-40	B intermediate_stim_vs_unstim_1G.csv
C16ORF74	4.66423e-44	-0.444856	0.004	0.284	1.14227e-39	B intermediate_stim_vs_unstim_1G.csv
PFDN5	9.55367e-44	-0.81272	0.797	0.949	2.33969e-39	B intermediate_stim_vs_unstim_1G.csv
GLIPR1	1.12091e-43	-0.489487	0.018	0.324	2.7451e-39	B intermediate_stim_vs_unstim_1G.csv
RPS4X	1.24797e-43	-0.824294	0.991	0.985	3.05628e-39	B intermediate_stim_vs_unstim_1G.csv
IRF7	1.25135e-43	1.05327	0.728	0.298	3.06455e-39	B intermediate_stim_vs_unstim_1G.csv
C1QBP	1.26319e-43	0.774283	0.876	0.505	3.09354e-39	B intermediate_stim_vs_unstim_1G.csv
IGFLR1	2.62763e-43	-0.630983	0.097	0.491	6.43507e-39	B intermediate_stim_vs_unstim_1G.csv
PYCARD	2.78389e-43	-0.415232	0.009	0.295	6.81775e-39	B intermediate_stim_vs_unstim_1G.csv
PLEKHA2	3.04685e-43	-0.517564	0.051	0.407	7.46175e-39	B intermediate_stim_vs_unstim_1G.csv
MRTO4	6.14828e-43	0.706225	0.64	0.145	1.50571e-38	B intermediate_stim_vs_unstim_1G.csv
CYCS	6.26066e-43	0.842028	0.77	0.316	1.53324e-38	B intermediate_stim_vs_unstim_1G.csv
COX5A	9.17584e-43	0.901638	0.864	0.502	2.24716e-38	B intermediate_stim_vs_unstim_1G.csv
WDR43	9.7699e-43	0.777735	0.687	0.215	2.39265e-38	B intermediate_stim_vs_unstim_1G.csv
AIMP2	1.13153e-42	0.694709	0.639	0.149	2.77113e-38	B intermediate_stim_vs_unstim_1G.csv
HNRNPDL	1.6075e-42	0.780995	0.928	0.705	3.93677e-38	B intermediate_stim_vs_unstim_1G.csv
LY86	2.0773e-42	-0.632653	0.172	0.604	5.08731e-38	B intermediate_stim_vs_unstim_1G.csv
ABHD14B	2.93435e-42	-0.492534	0.055	0.411	7.18622e-38	B intermediate_stim_vs_unstim_1G.csv
LGALS3	4.49861e-42	0.870055	0.557	0.073	1.10171e-37	B intermediate_stim_vs_unstim_1G.csv
CCNI	5.37979e-42	-0.707635	0.631	0.905	1.31751e-37	B intermediate_stim_vs_unstim_1G.csv
ALOX5AP	6.53812e-42	-0.45857	0.027	0.342	1.60119e-37	B intermediate_stim_vs_unstim_1G.csv
MT-ATP8	8.21608e-42	-0.725162	0.988	0.989	2.01212e-37	B intermediate_stim_vs_unstim_1G.csv
IRF4	1.32038e-41	1.09938	0.728	0.269	3.23361e-37	B intermediate_stim_vs_unstim_1G.csv
BASP1	1.4303e-41	0.850881	0.927	0.665	3.50279e-37	B intermediate_stim_vs_unstim_1G.csv
PAIP2	2.43034e-41	-0.495321	0.069	0.433	5.95191e-37	B intermediate_stim_vs_unstim_1G.csv
TSC22D3	2.9913e-41	-0.455365	0.01	0.287	7.32569e-37	B intermediate_stim_vs_unstim_1G.csv
RESF1	4.21446e-41	-0.660697	0.148	0.556	1.03212e-36	B intermediate_stim_vs_unstim_1G.csv
RPL30	5.33384e-41	-0.555481	0.994	0.989	1.30626e-36	B intermediate_stim_vs_unstim_1G.csv
PRDX1	6.27588e-41	0.867494	0.836	0.451	1.53696e-36	B intermediate_stim_vs_unstim_1G.csv
RNASEK	7.54895e-41	-0.729121	0.363	0.771	1.84874e-36	B intermediate_stim_vs_unstim_1G.csv
HLA-DPB1	8.73118e-41	-1.02247	0.682	0.931	2.13827e-36	B intermediate_stim_vs_unstim_1G.csv
PLSCR1	9.76327e-41	0.916713	0.628	0.145	2.39103e-36	B intermediate_stim_vs_unstim_1G.csv
BLK	1.07739e-40	-0.671854	0.21	0.636	2.63854e-36	B intermediate_stim_vs_unstim_1G.csv
NOP56	1.38937e-40	0.787763	0.71	0.265	3.40258e-36	B intermediate_stim_vs_unstim_1G.csv
FKBP4	1.52161e-40	0.913157	0.685	0.236	3.72642e-36	B intermediate_stim_vs_unstim_1G.csv
ZNF593	1.54649e-40	0.729917	0.678	0.196	3.78735e-36	B intermediate_stim_vs_unstim_1G.csv
NIFK	1.68269e-40	0.705939	0.699	0.233	4.12091e-36	B intermediate_stim_vs_unstim_1G.csv
S1PR4	2.09614e-40	-0.385832	0.007	0.273	5.13345e-36	B intermediate_stim_vs_unstim_1G.csv
RCSD1	2.20022e-40	-0.900988	0.318	0.687	5.38834e-36	B intermediate_stim_vs_unstim_1G.csv
LAP3	3.06101e-40	0.781158	0.625	0.16	7.49643e-36	B intermediate_stim_vs_unstim_1G.csv
VIM	3.4051e-40	1.41715	0.848	0.604	8.33909e-36	B intermediate_stim_vs_unstim_1G.csv
ATIC	4.31939e-40	0.696476	0.742	0.305	1.05782e-35	B intermediate_stim_vs_unstim_1G.csv
IGFBP4	4.69839e-40	1.08338	0.509	0.047	1.15064e-35	B intermediate_stim_vs_unstim_1G.csv
IFIT3	4.89533e-40	1.00153	0.554	0.087	1.19887e-35	B intermediate_stim_vs_unstim_1G.csv
CORO1A	5.05812e-40	-0.870456	0.445	0.847	1.23873e-35	B intermediate_stim_vs_unstim_1G.csv
NUAK2	5.1467e-40	-0.35573	0.006	0.265	1.26043e-35	B intermediate_stim_vs_unstim_1G.csv
DCTPP1	6.44086e-40	0.730867	0.734	0.298	1.57737e-35	B intermediate_stim_vs_unstim_1G.csv
BANF1	7.38777e-40	0.673595	0.837	0.48	1.80927e-35	B intermediate_stim_vs_unstim_1G.csv
STEAP1B	8.55294e-40	1.04005	0.555	0.091	2.09461e-35	B intermediate_stim_vs_unstim_1G.csv
MTHFD2	9.10396e-40	0.915058	0.642	0.171	2.22956e-35	B intermediate_stim_vs_unstim_1G.csv
IARS	9.30198e-40	0.762951	0.733	0.291	2.27805e-35	B intermediate_stim_vs_unstim_1G.csv
LTB	1.36789e-39	-1.5875	0.203	0.582	3.34996e-35	B intermediate_stim_vs_unstim_1G.csv
LINC02245	1.79296e-39	-0.485726	0.028	0.327	4.39095e-35	B intermediate_stim_vs_unstim_1G.csv
PNO1	2.04216e-39	0.646884	0.54	0.073	5.00125e-35	B intermediate_stim_vs_unstim_1G.csv
EIF6	2.30987e-39	0.666488	0.785	0.371	5.65687e-35	B intermediate_stim_vs_unstim_1G.csv
PRKCE	3.89749e-39	-0.527644	0.037	0.349	9.54495e-35	B intermediate_stim_vs_unstim_1G.csv
TUBB4B	4.4064e-39	0.802946	0.764	0.378	1.07913e-34	B intermediate_stim_vs_unstim_1G.csv
C12ORF42	7.18501e-39	-0.422233	0.015	0.287	1.75961e-34	B intermediate_stim_vs_unstim_1G.csv
MARS	7.51458e-39	0.70642	0.631	0.164	1.84032e-34	B intermediate_stim_vs_unstim_1G.csv
GAPDH	7.76297e-39	-1.16555	0.585	0.938	1.90115e-34	B intermediate_stim_vs_unstim_1G.csv
LINC00926	8.84117e-39	-0.823615	0.364	0.735	2.1652e-34	B intermediate_stim_vs_unstim_1G.csv
CCT7	1.08181e-38	0.652517	0.869	0.509	2.64935e-34	B intermediate_stim_vs_unstim_1G.csv
MT-CYB	1.37271e-38	-0.609491	0.996	0.985	3.36177e-34	B intermediate_stim_vs_unstim_1G.csv
PHKB	1.44425e-38	-0.585954	0.118	0.502	3.53698e-34	B intermediate_stim_vs_unstim_1G.csv
POLR2L	1.97989e-38	0.642876	0.755	0.316	4.84874e-34	B intermediate_stim_vs_unstim_1G.csv
FCRL3	2.26261e-38	-0.758661	0.172	0.578	5.54114e-34	B intermediate_stim_vs_unstim_1G.csv
PTGES3	2.32596e-38	0.673156	0.89	0.575	5.69627e-34	B intermediate_stim_vs_unstim_1G.csv
EEF1G	2.99359e-38	-0.613917	0.961	0.978	7.33131e-34	B intermediate_stim_vs_unstim_1G.csv
DKC1	3.13594e-38	0.727654	0.676	0.222	7.67991e-34	B intermediate_stim_vs_unstim_1G.csv
EIF4G1	3.23849e-38	0.727033	0.763	0.335	7.93107e-34	B intermediate_stim_vs_unstim_1G.csv
HNRNPU	3.70468e-38	0.673021	0.946	0.778	9.07275e-34	B intermediate_stim_vs_unstim_1G.csv
BCAS4	4.00925e-38	-0.515912	0.11	0.487	9.81864e-34	B intermediate_stim_vs_unstim_1G.csv
YARS	4.04491e-38	0.709516	0.591	0.135	9.90599e-34	B intermediate_stim_vs_unstim_1G.csv
LAT2	5.92751e-38	0.752076	0.748	0.331	1.45165e-33	B intermediate_stim_vs_unstim_1G.csv
TOMM5	6.15275e-38	0.683249	0.796	0.404	1.50681e-33	B intermediate_stim_vs_unstim_1G.csv
EVI2B	6.33793e-38	-0.516958	0.06	0.389	1.55216e-33	B intermediate_stim_vs_unstim_1G.csv
RSL1D1	7.8192e-38	0.66454	0.884	0.556	1.91492e-33	B intermediate_stim_vs_unstim_1G.csv
BIN1	8.32165e-38	-0.399082	0.03	0.324	2.03797e-33	B intermediate_stim_vs_unstim_1G.csv
ODC1	8.95288e-38	0.810857	0.842	0.491	2.19256e-33	B intermediate_stim_vs_unstim_1G.csv
MT-CO3	9.30595e-38	-0.561903	0.997	0.993	2.27903e-33	B intermediate_stim_vs_unstim_1G.csv
RPL3	1.1689e-37	-0.652766	0.994	0.985	2.86263e-33	B intermediate_stim_vs_unstim_1G.csv
PDE4D	1.505e-37	-0.686385	0.033	0.327	3.68575e-33	B intermediate_stim_vs_unstim_1G.csv
HSPA5	1.56156e-37	1.37824	0.673	0.229	3.82426e-33	B intermediate_stim_vs_unstim_1G.csv
PMAIP1	1.58933e-37	0.850047	0.639	0.189	3.89228e-33	B intermediate_stim_vs_unstim_1G.csv
LDHA	1.9544e-37	0.915264	0.776	0.393	4.78633e-33	B intermediate_stim_vs_unstim_1G.csv
GPSM3	1.97108e-37	-0.624771	0.196	0.604	4.82717e-33	B intermediate_stim_vs_unstim_1G.csv
EWSR1	2.55461e-37	0.638884	0.852	0.513	6.25624e-33	B intermediate_stim_vs_unstim_1G.csv
ECE1	2.85728e-37	0.680146	0.66	0.211	6.99747e-33	B intermediate_stim_vs_unstim_1G.csv
MRPL12	3.13672e-37	0.680657	0.678	0.229	7.68183e-33	B intermediate_stim_vs_unstim_1G.csv
ATP5IF1	3.926e-37	-0.504996	0.14	0.535	9.61477e-33	B intermediate_stim_vs_unstim_1G.csv
CCT8	3.98679e-37	0.669359	0.816	0.473	9.76364e-33	B intermediate_stim_vs_unstim_1G.csv
PFDN2	4.63891e-37	0.675434	0.703	0.276	1.13607e-32	B intermediate_stim_vs_unstim_1G.csv
TOMM40	4.86211e-37	0.658509	0.615	0.164	1.19073e-32	B intermediate_stim_vs_unstim_1G.csv
MRPL3	5.13684e-37	0.622161	0.687	0.24	1.25801e-32	B intermediate_stim_vs_unstim_1G.csv
EIF2S1	7.31757e-37	0.641934	0.672	0.229	1.79207e-32	B intermediate_stim_vs_unstim_1G.csv
XAF1	8.51513e-37	0.815087	0.634	0.185	2.08535e-32	B intermediate_stim_vs_unstim_1G.csv
CDK14	1.46794e-36	-0.570456	0.158	0.553	3.59499e-32	B intermediate_stim_vs_unstim_1G.csv
SLAMF7	2.2123e-36	1.26092	0.546	0.113	5.41793e-32	B intermediate_stim_vs_unstim_1G.csv
IFRD2	2.32601e-36	0.651246	0.567	0.116	5.69639e-32	B intermediate_stim_vs_unstim_1G.csv
EIF3A	2.99486e-36	0.649058	0.843	0.484	7.33441e-32	B intermediate_stim_vs_unstim_1G.csv
SLC44A2	3.00481e-36	-0.370459	0.021	0.291	7.35878e-32	B intermediate_stim_vs_unstim_1G.csv
TSR1	3.31766e-36	0.624021	0.566	0.116	8.12494e-32	B intermediate_stim_vs_unstim_1G.csv
RPS14	3.60799e-36	-0.512542	0.996	0.989	8.83598e-32	B intermediate_stim_vs_unstim_1G.csv
MALAT1	4.0817e-36	-0.836212	1	1	9.99609e-32	B intermediate_stim_vs_unstim_1G.csv
GBP1	4.15836e-36	1.37202	0.59	0.164	1.01838e-31	B intermediate_stim_vs_unstim_1G.csv
CXXC5	4.23392e-36	-0.59743	0.224	0.636	1.03689e-31	B intermediate_stim_vs_unstim_1G.csv
LINC00426	4.37124e-36	-0.353591	0.007	0.247	1.07052e-31	B intermediate_stim_vs_unstim_1G.csv
RBM8A	4.67257e-36	0.618376	0.851	0.476	1.14431e-31	B intermediate_stim_vs_unstim_1G.csv
SNRPF	5.40325e-36	0.649619	0.772	0.36	1.32326e-31	B intermediate_stim_vs_unstim_1G.csv
LRRK2	5.6539e-36	-0.360841	0.018	0.28	1.38464e-31	B intermediate_stim_vs_unstim_1G.csv
SNRPB	5.86262e-36	0.639132	0.846	0.527	1.43576e-31	B intermediate_stim_vs_unstim_1G.csv
SSR2	6.60701e-36	-0.600757	0.16	0.535	1.61806e-31	B intermediate_stim_vs_unstim_1G.csv
AC083837.1	1.00072e-35	0.938992	0.548	0.113	2.45076e-31	B intermediate_stim_vs_unstim_1G.csv
SEC61B	1.02039e-35	0.678245	0.915	0.629	2.49894e-31	B intermediate_stim_vs_unstim_1G.csv
TAP2	1.33768e-35	0.688708	0.715	0.302	3.27597e-31	B intermediate_stim_vs_unstim_1G.csv
PTPN22	1.49228e-35	-0.387383	0.012	0.258	3.6546e-31	B intermediate_stim_vs_unstim_1G.csv
ZBTB20	1.58605e-35	-0.726088	0.216	0.611	3.88423e-31	B intermediate_stim_vs_unstim_1G.csv
MT-CO2	1.58823e-35	-0.504951	0.999	1	3.88957e-31	B intermediate_stim_vs_unstim_1G.csv
SEMA7A	2.29192e-35	0.757032	0.624	0.171	5.61291e-31	B intermediate_stim_vs_unstim_1G.csv
EIF3F	3.07218e-35	-0.607868	0.597	0.847	7.52378e-31	B intermediate_stim_vs_unstim_1G.csv
B4GALT5	3.30392e-35	0.587891	0.452	0.033	8.09129e-31	B intermediate_stim_vs_unstim_1G.csv
RTCB	3.86502e-35	0.682396	0.66	0.24	9.46543e-31	B intermediate_stim_vs_unstim_1G.csv
STK17A	4.95058e-35	-0.596783	0.085	0.418	1.2124e-30	B intermediate_stim_vs_unstim_1G.csv
NOP53	7.58181e-35	-0.79394	0.567	0.829	1.85679e-30	B intermediate_stim_vs_unstim_1G.csv
INPP5D	7.84389e-35	-0.554378	0.157	0.542	1.92097e-30	B intermediate_stim_vs_unstim_1G.csv
PSMA4	9.2625e-35	0.660785	0.716	0.324	2.26839e-30	B intermediate_stim_vs_unstim_1G.csv
SRSF3	1.02056e-34	0.621965	0.864	0.524	2.49936e-30	B intermediate_stim_vs_unstim_1G.csv
MARF1	1.24699e-34	-0.390461	0.036	0.32	3.05387e-30	B intermediate_stim_vs_unstim_1G.csv
PSMA3	1.37658e-34	0.609364	0.752	0.353	3.37124e-30	B intermediate_stim_vs_unstim_1G.csv
IL6	1.49297e-34	0.908729	0.413	0.007	3.65629e-30	B intermediate_stim_vs_unstim_1G.csv
HMGB1	1.52722e-34	-0.755243	0.642	0.887	3.74016e-30	B intermediate_stim_vs_unstim_1G.csv
ABLIM1	1.6057e-34	-0.438395	0.036	0.316	3.93236e-30	B intermediate_stim_vs_unstim_1G.csv
FAM117A	1.67891e-34	-0.322753	0.006	0.233	4.11165e-30	B intermediate_stim_vs_unstim_1G.csv
MIS18BP1	1.77266e-34	-0.471266	0.057	0.364	4.34125e-30	B intermediate_stim_vs_unstim_1G.csv
DNPEP	1.86983e-34	0.627274	0.642	0.215	4.57921e-30	B intermediate_stim_vs_unstim_1G.csv
GSTP1	1.91966e-34	-0.87679	0.407	0.756	4.70124e-30	B intermediate_stim_vs_unstim_1G.csv
FCGR2B	1.95607e-34	-0.523861	0.058	0.364	4.79042e-30	B intermediate_stim_vs_unstim_1G.csv
FKBP8	2.16049e-34	-0.501282	0.145	0.52	5.29103e-30	B intermediate_stim_vs_unstim_1G.csv
TPD52	2.70552e-34	-0.565798	0.178	0.556	6.62582e-30	B intermediate_stim_vs_unstim_1G.csv
BCL2L1	3.2574e-34	0.725255	0.575	0.142	7.97738e-30	B intermediate_stim_vs_unstim_1G.csv
TCP1	3.32899e-34	0.640857	0.706	0.302	8.1527e-30	B intermediate_stim_vs_unstim_1G.csv
SNED1	3.99783e-34	-0.467894	0.021	0.276	9.7907e-30	B intermediate_stim_vs_unstim_1G.csv
MGMT	4.37064e-34	-0.47688	0.088	0.422	1.07037e-29	B intermediate_stim_vs_unstim_1G.csv
MFSD2A	4.44972e-34	0.602112	0.448	0.036	1.08974e-29	B intermediate_stim_vs_unstim_1G.csv
GAR1	6.84607e-34	0.587191	0.549	0.124	1.6766e-29	B intermediate_stim_vs_unstim_1G.csv
ACTB	6.86813e-34	1.17779	1	0.989	1.68201e-29	B intermediate_stim_vs_unstim_1G.csv
ALKBH7	6.99084e-34	-0.470488	0.093	0.429	1.71206e-29	B intermediate_stim_vs_unstim_1G.csv
COL19A1	7.35092e-34	-0.430016	0.025	0.287	1.80024e-29	B intermediate_stim_vs_unstim_1G.csv
CCL4	7.45753e-34	3.33734	0.491	0.08	1.82635e-29	B intermediate_stim_vs_unstim_1G.csv
ADSL	9.79016e-34	0.600566	0.67	0.24	2.39761e-29	B intermediate_stim_vs_unstim_1G.csv
CFLAR	9.95474e-34	0.7419	0.763	0.382	2.43792e-29	B intermediate_stim_vs_unstim_1G.csv
CAT	1.0182e-33	-0.400526	0.034	0.309	2.49356e-29	B intermediate_stim_vs_unstim_1G.csv
SPSB3	1.53525e-33	-0.370703	0.021	0.273	3.75982e-29	B intermediate_stim_vs_unstim_1G.csv
TMEM59	1.81064e-33	-0.449518	0.07	0.385	4.43425e-29	B intermediate_stim_vs_unstim_1G.csv
CYFIP2	2.11489e-33	-0.5538	0.163	0.538	5.17938e-29	B intermediate_stim_vs_unstim_1G.csv
CCL3	2.25902e-33	2.49298	0.424	0.022	5.53235e-29	B intermediate_stim_vs_unstim_1G.csv
PRRC2C	2.7582e-33	0.599907	0.907	0.604	6.75482e-29	B intermediate_stim_vs_unstim_1G.csv
TUBA1C	2.89152e-33	0.677796	0.652	0.236	7.08132e-29	B intermediate_stim_vs_unstim_1G.csv
MBNL2	2.89918e-33	-0.318677	0.003	0.215	7.10009e-29	B intermediate_stim_vs_unstim_1G.csv
RPS15A	3.76785e-33	-0.520749	0.993	0.989	9.22746e-29	B intermediate_stim_vs_unstim_1G.csv
CSGALNACT1	3.84804e-33	-0.463415	0.007	0.229	9.42384e-29	B intermediate_stim_vs_unstim_1G.csv
STAT3	3.95778e-33	0.817335	0.734	0.385	9.69261e-29	B intermediate_stim_vs_unstim_1G.csv
ACAP1	4.06319e-33	-0.439591	0.052	0.345	9.95075e-29	B intermediate_stim_vs_unstim_1G.csv
DRAM1	4.08019e-33	0.762576	0.499	0.087	9.99238e-29	B intermediate_stim_vs_unstim_1G.csv
PES1	4.13973e-33	0.618124	0.616	0.196	1.01382e-28	B intermediate_stim_vs_unstim_1G.csv
RRP7A	4.19356e-33	0.662221	0.693	0.298	1.027e-28	B intermediate_stim_vs_unstim_1G.csv
CD38	4.49607e-33	0.888919	0.496	0.087	1.10109e-28	B intermediate_stim_vs_unstim_1G.csv
PNPLA8	4.71016e-33	-0.36603	0.028	0.291	1.15352e-28	B intermediate_stim_vs_unstim_1G.csv
PDIA3	5.94778e-33	0.762152	0.77	0.404	1.45661e-28	B intermediate_stim_vs_unstim_1G.csv
MBNL1	6.09336e-33	-0.713514	0.618	0.913	1.49226e-28	B intermediate_stim_vs_unstim_1G.csv
OAS3	6.97099e-33	0.75299	0.493	0.076	1.7072e-28	B intermediate_stim_vs_unstim_1G.csv
EPSTI1	6.97124e-33	0.740923	0.754	0.364	1.70726e-28	B intermediate_stim_vs_unstim_1G.csv
MBD4	8.4503e-33	-0.550175	0.181	0.549	2.06948e-28	B intermediate_stim_vs_unstim_1G.csv
NEAT1	8.61501e-33	-0.543997	0.097	0.433	2.10982e-28	B intermediate_stim_vs_unstim_1G.csv
GGA2	1.35257e-32	-0.514899	0.104	0.436	3.31246e-28	B intermediate_stim_vs_unstim_1G.csv
GNAI2	1.71693e-32	-0.571662	0.309	0.691	4.20477e-28	B intermediate_stim_vs_unstim_1G.csv
CDKN1B	1.93429e-32	-0.425592	0.048	0.331	4.73706e-28	B intermediate_stim_vs_unstim_1G.csv
EIF5B	2.14766e-32	0.617392	0.745	0.338	5.25962e-28	B intermediate_stim_vs_unstim_1G.csv
RRP12	2.23414e-32	0.543646	0.464	0.058	5.47141e-28	B intermediate_stim_vs_unstim_1G.csv
ATXN1	2.5651e-32	-0.603552	0.078	0.396	6.28194e-28	B intermediate_stim_vs_unstim_1G.csv
SLAMF6	2.93264e-32	-0.360624	0.022	0.269	7.18204e-28	B intermediate_stim_vs_unstim_1G.csv
PUF60	3.20589e-32	0.543197	0.737	0.335	7.85122e-28	B intermediate_stim_vs_unstim_1G.csv
SYNCRIP	3.65362e-32	0.654372	0.691	0.287	8.94772e-28	B intermediate_stim_vs_unstim_1G.csv
EIF2AK2	3.71208e-32	0.67997	0.661	0.255	9.09089e-28	B intermediate_stim_vs_unstim_1G.csv
ISCU	3.92573e-32	-0.619642	0.279	0.655	9.61411e-28	B intermediate_stim_vs_unstim_1G.csv
ARHGDIA	4.34103e-32	0.617485	0.773	0.411	1.06312e-27	B intermediate_stim_vs_unstim_1G.csv
HSPH1	4.4358e-32	0.721735	0.601	0.2	1.08633e-27	B intermediate_stim_vs_unstim_1G.csv
PDE4DIP	5.03009e-32	-0.328801	0.01	0.233	1.23187e-27	B intermediate_stim_vs_unstim_1G.csv
IPO4	5.09996e-32	0.591025	0.512	0.098	1.24898e-27	B intermediate_stim_vs_unstim_1G.csv
POU2AF1	5.14527e-32	-0.581711	0.179	0.556	1.26008e-27	B intermediate_stim_vs_unstim_1G.csv
NR3C1	5.16372e-32	-0.578365	0.163	0.52	1.26459e-27	B intermediate_stim_vs_unstim_1G.csv
CHST11	6.27237e-32	-0.413314	0.045	0.324	1.5361e-27	B intermediate_stim_vs_unstim_1G.csv
DDX18	7.12909e-32	0.637982	0.74	0.371	1.74591e-27	B intermediate_stim_vs_unstim_1G.csv
GRK2	1.10248e-31	-0.421118	0.049	0.331	2.69998e-27	B intermediate_stim_vs_unstim_1G.csv
CHORDC1	1.27363e-31	0.634547	0.552	0.145	3.11912e-27	B intermediate_stim_vs_unstim_1G.csv
SEPTIN7	1.51237e-31	-0.653735	0.44	0.753	3.7038e-27	B intermediate_stim_vs_unstim_1G.csv
SUSD3	1.59102e-31	-0.303782	0.009	0.225	3.8964e-27	B intermediate_stim_vs_unstim_1G.csv
NOL7	1.80839e-31	0.586693	0.803	0.491	4.42874e-27	B intermediate_stim_vs_unstim_1G.csv
CLEC2D	1.94147e-31	0.887804	0.866	0.651	4.75467e-27	B intermediate_stim_vs_unstim_1G.csv
ARHGAP9	2.04417e-31	-0.33265	0.016	0.247	5.00617e-27	B intermediate_stim_vs_unstim_1G.csv
AC079793.1	2.14232e-31	-0.358103	0.03	0.284	5.24655e-27	B intermediate_stim_vs_unstim_1G.csv
PSMA5	2.73634e-31	0.576532	0.776	0.415	6.70131e-27	B intermediate_stim_vs_unstim_1G.csv
TRIM38	3.20018e-31	-0.406884	0.058	0.349	7.83723e-27	B intermediate_stim_vs_unstim_1G.csv
WIPF1	3.24614e-31	-0.529842	0.143	0.495	7.9498e-27	B intermediate_stim_vs_unstim_1G.csv
AC008105.3	3.37635e-31	-0.499184	0.103	0.433	8.26867e-27	B intermediate_stim_vs_unstim_1G.csv
LARP4	3.56001e-31	0.586537	0.588	0.178	8.71846e-27	B intermediate_stim_vs_unstim_1G.csv
UBB	3.79024e-31	0.607425	0.934	0.767	9.2823e-27	B intermediate_stim_vs_unstim_1G.csv
NUDC	3.94918e-31	0.593996	0.757	0.382	9.67155e-27	B intermediate_stim_vs_unstim_1G.csv
IL21R	4.23581e-31	0.656612	0.552	0.145	1.03735e-26	B intermediate_stim_vs_unstim_1G.csv
RRP9	4.28137e-31	0.558703	0.487	0.087	1.04851e-26	B intermediate_stim_vs_unstim_1G.csv
ANP32A	5.31768e-31	0.603874	0.797	0.487	1.3023e-26	B intermediate_stim_vs_unstim_1G.csv
ITGB7	7.51322e-31	-0.344894	0.016	0.244	1.83999e-26	B intermediate_stim_vs_unstim_1G.csv
GNL3	9.25902e-31	0.577767	0.585	0.178	2.26753e-26	B intermediate_stim_vs_unstim_1G.csv
GSPT1	9.55032e-31	0.669238	0.725	0.356	2.33887e-26	B intermediate_stim_vs_unstim_1G.csv
SNHG15	1.02356e-30	0.591399	0.548	0.145	2.50669e-26	B intermediate_stim_vs_unstim_1G.csv
HNRNPD	1.07416e-30	0.548443	0.9	0.651	2.63062e-26	B intermediate_stim_vs_unstim_1G.csv
FCRL1	1.22089e-30	-0.551987	0.166	0.52	2.98996e-26	B intermediate_stim_vs_unstim_1G.csv
TRIM22	1.32226e-30	0.763124	0.779	0.455	3.23821e-26	B intermediate_stim_vs_unstim_1G.csv
RPL19	1.62944e-30	-0.391665	0.999	0.985	3.99049e-26	B intermediate_stim_vs_unstim_1G.csv
EZR	1.95414e-30	-0.691624	0.754	0.935	4.78569e-26	B intermediate_stim_vs_unstim_1G.csv
PCED1B-AS1	2.1087e-30	-0.38615	0.057	0.342	5.1642e-26	B intermediate_stim_vs_unstim_1G.csv
TNFRSF14	2.58224e-30	-0.433944	0.075	0.375	6.3239e-26	B intermediate_stim_vs_unstim_1G.csv
MX2	2.60476e-30	0.826302	0.549	0.16	6.37906e-26	B intermediate_stim_vs_unstim_1G.csv
AKAP13	2.62671e-30	-0.561175	0.3	0.676	6.43281e-26	B intermediate_stim_vs_unstim_1G.csv
RPS17	2.74528e-30	0.63514	0.933	0.8	6.72319e-26	B intermediate_stim_vs_unstim_1G.csv
AIM2	2.86388e-30	-0.50929	0.116	0.444	7.01363e-26	B intermediate_stim_vs_unstim_1G.csv
ABCF2	2.95328e-30	0.545063	0.552	0.145	7.23258e-26	B intermediate_stim_vs_unstim_1G.csv
PLCG2	2.95935e-30	-0.635817	0.312	0.662	7.24745e-26	B intermediate_stim_vs_unstim_1G.csv
PRKACB	4.5608e-30	-0.345956	0.03	0.276	1.11694e-25	B intermediate_stim_vs_unstim_1G.csv
PPA1	4.65256e-30	0.612511	0.788	0.407	1.13941e-25	B intermediate_stim_vs_unstim_1G.csv
GAS5	4.66083e-30	-0.673063	0.439	0.753	1.14144e-25	B intermediate_stim_vs_unstim_1G.csv
SUN2	5.27936e-30	-0.33735	0.004	0.2	1.29292e-25	B intermediate_stim_vs_unstim_1G.csv
MANBA	5.37172e-30	-0.41026	0.063	0.349	1.31553e-25	B intermediate_stim_vs_unstim_1G.csv
DDX5	5.67849e-30	0.599567	0.97	0.855	1.39066e-25	B intermediate_stim_vs_unstim_1G.csv
ARID5B	6.03749e-30	-0.667063	0.209	0.564	1.47858e-25	B intermediate_stim_vs_unstim_1G.csv
XRCC5	6.18882e-30	0.555698	0.872	0.571	1.51564e-25	B intermediate_stim_vs_unstim_1G.csv
RPL18	6.50999e-30	-0.432364	0.997	0.982	1.5943e-25	B intermediate_stim_vs_unstim_1G.csv
Streptomyces lunaelactis (taxid 1535768)	7.15209e-30	0.653668	0.512	0.116	1.75155e-25	B intermediate_stim_vs_unstim_1G.csv
PAK1IP1	7.61389e-30	0.521242	0.463	0.069	1.86464e-25	B intermediate_stim_vs_unstim_1G.csv
LY9	8.61022e-30	-0.476379	0.067	0.356	2.10864e-25	B intermediate_stim_vs_unstim_1G.csv
AP001636.3	9.11267e-30	-0.33134	0	0.182	2.23169e-25	B intermediate_stim_vs_unstim_1G.csv
POMP	1.01321e-29	0.548283	0.769	0.396	2.48136e-25	B intermediate_stim_vs_unstim_1G.csv
NIP7	1.01536e-29	0.541484	0.494	0.102	2.48662e-25	B intermediate_stim_vs_unstim_1G.csv
BOP1	1.0263e-29	0.512017	0.521	0.116	2.51341e-25	B intermediate_stim_vs_unstim_1G.csv
KLHL24	1.15827e-29	-0.267451	0.003	0.193	2.8366e-25	B intermediate_stim_vs_unstim_1G.csv
ITSN2	1.23179e-29	-0.577706	0.294	0.647	3.01665e-25	B intermediate_stim_vs_unstim_1G.csv
ESR2	1.30547e-29	-0.352803	0.016	0.236	3.19709e-25	B intermediate_stim_vs_unstim_1G.csv
H3F3A	1.35914e-29	-0.565204	0.873	0.953	3.32853e-25	B intermediate_stim_vs_unstim_1G.csv
IMP4	1.39839e-29	0.538216	0.66	0.269	3.42467e-25	B intermediate_stim_vs_unstim_1G.csv
RPL18A	1.40097e-29	-0.382428	0.996	0.985	3.43098e-25	B intermediate_stim_vs_unstim_1G.csv
STAT1	1.47749e-29	0.725979	0.857	0.469	3.61839e-25	B intermediate_stim_vs_unstim_1G.csv
MIF	1.51842e-29	0.662431	0.925	0.818	3.71862e-25	B intermediate_stim_vs_unstim_1G.csv
UBE2D3	1.90371e-29	0.544421	0.869	0.56	4.66218e-25	B intermediate_stim_vs_unstim_1G.csv
AL034397.3	2.09972e-29	-0.282578	0.001	0.185	5.14221e-25	B intermediate_stim_vs_unstim_1G.csv
TMX4	2.14741e-29	-0.30778	0.019	0.244	5.25901e-25	B intermediate_stim_vs_unstim_1G.csv
MT-CO1	2.35825e-29	-0.428548	1	1	5.77535e-25	B intermediate_stim_vs_unstim_1G.csv
PYCR1	2.81215e-29	0.540468	0.406	0.033	6.88695e-25	B intermediate_stim_vs_unstim_1G.csv
TARS	2.87511e-29	0.612095	0.558	0.167	7.04114e-25	B intermediate_stim_vs_unstim_1G.csv
PPRC1	3.05285e-29	0.523963	0.506	0.113	7.47642e-25	B intermediate_stim_vs_unstim_1G.csv
PRELID1	3.64097e-29	0.560088	0.784	0.444	8.91674e-25	B intermediate_stim_vs_unstim_1G.csv
TRBJ2-3	3.68788e-29	-0.301603	0.015	0.229	9.03162e-25	B intermediate_stim_vs_unstim_1G.csv
IGHV5-78	3.78999e-29	-0.318282	0.015	0.229	9.28169e-25	B intermediate_stim_vs_unstim_1G.csv
BNIP3L	5.01135e-29	-0.282597	0.01	0.215	1.22728e-24	B intermediate_stim_vs_unstim_1G.csv
FBL	6.00164e-29	0.59667	0.818	0.505	1.4698e-24	B intermediate_stim_vs_unstim_1G.csv
TRAF5	7.61156e-29	-0.39281	0.052	0.32	1.86407e-24	B intermediate_stim_vs_unstim_1G.csv
BZW2	9.74735e-29	0.581793	0.582	0.2	2.38712e-24	B intermediate_stim_vs_unstim_1G.csv
COA4	1.01802e-28	0.552974	0.599	0.218	2.49312e-24	B intermediate_stim_vs_unstim_1G.csv
FARSB	1.03414e-28	0.536814	0.539	0.149	2.5326e-24	B intermediate_stim_vs_unstim_1G.csv
SH3BGRL	1.11648e-28	-0.499505	0.231	0.585	2.73425e-24	B intermediate_stim_vs_unstim_1G.csv
MAT2B	1.11846e-28	-0.479724	0.13	0.455	2.7391e-24	B intermediate_stim_vs_unstim_1G.csv
CHPT1	1.15854e-28	-0.580804	0.151	0.473	2.83726e-24	B intermediate_stim_vs_unstim_1G.csv
TPT1	1.46452e-28	-0.462585	0.996	0.982	3.5866e-24	B intermediate_stim_vs_unstim_1G.csv
FOXP1	1.65682e-28	0.849648	0.836	0.622	4.05756e-24	B intermediate_stim_vs_unstim_1G.csv
LY6E	1.92956e-28	0.788355	0.721	0.396	4.7255e-24	B intermediate_stim_vs_unstim_1G.csv
HNRNPR	1.93363e-28	0.548389	0.813	0.473	4.73546e-24	B intermediate_stim_vs_unstim_1G.csv
CCR7	2.02226e-28	0.818601	0.907	0.698	4.95252e-24	B intermediate_stim_vs_unstim_1G.csv
YWHAE	2.35416e-28	0.553455	0.694	0.324	5.76535e-24	B intermediate_stim_vs_unstim_1G.csv
NCF2	2.71113e-28	0.562481	0.466	0.084	6.63957e-24	B intermediate_stim_vs_unstim_1G.csv
NOP2	3.10292e-28	0.533236	0.575	0.189	7.59906e-24	B intermediate_stim_vs_unstim_1G.csv
MRPL4	3.62074e-28	0.588655	0.655	0.284	8.8672e-24	B intermediate_stim_vs_unstim_1G.csv
TCF4	3.63048e-28	-0.764951	0.415	0.767	8.89104e-24	B intermediate_stim_vs_unstim_1G.csv
PHB	3.78257e-28	0.576658	0.754	0.378	9.26352e-24	B intermediate_stim_vs_unstim_1G.csv
ADAR	3.86796e-28	0.666765	0.755	0.444	9.47264e-24	B intermediate_stim_vs_unstim_1G.csv
ADD3	4.80492e-28	-0.355813	0.034	0.273	1.17673e-23	B intermediate_stim_vs_unstim_1G.csv
CCND3	5.13309e-28	-0.340185	0.025	0.251	1.25709e-23	B intermediate_stim_vs_unstim_1G.csv
FAM117B	5.63601e-28	-0.350132	0.028	0.258	1.38026e-23	B intermediate_stim_vs_unstim_1G.csv
EIF3B	5.72527e-28	0.577177	0.654	0.269	1.40212e-23	B intermediate_stim_vs_unstim_1G.csv
SNX29	5.84134e-28	-0.440335	0.072	0.349	1.43054e-23	B intermediate_stim_vs_unstim_1G.csv
PSME3	6.52837e-28	0.540697	0.603	0.222	1.5988e-23	B intermediate_stim_vs_unstim_1G.csv
AC007384.1	7.15673e-28	-0.332103	0.025	0.251	1.75268e-23	B intermediate_stim_vs_unstim_1G.csv
SCIMP	7.25363e-28	-0.33902	0.01	0.207	1.77641e-23	B intermediate_stim_vs_unstim_1G.csv
GTPBP4	7.51316e-28	0.554078	0.621	0.24	1.83997e-23	B intermediate_stim_vs_unstim_1G.csv
RPF2	8.06569e-28	0.522625	0.487	0.109	1.97529e-23	B intermediate_stim_vs_unstim_1G.csv
SYTL1	1.0137e-27	-0.39017	0.043	0.291	2.48256e-23	B intermediate_stim_vs_unstim_1G.csv
NDUFB9	1.02298e-27	0.528419	0.793	0.476	2.50527e-23	B intermediate_stim_vs_unstim_1G.csv
AP000787.1	1.08158e-27	-0.30778	0.018	0.229	2.6488e-23	B intermediate_stim_vs_unstim_1G.csv
CALR	1.11366e-27	0.811326	0.797	0.48	2.72735e-23	B intermediate_stim_vs_unstim_1G.csv
PNOC	1.41054e-27	-0.267656	0.012	0.211	3.45442e-23	B intermediate_stim_vs_unstim_1G.csv
DNAJC4	1.42489e-27	-0.301505	0.021	0.236	3.48956e-23	B intermediate_stim_vs_unstim_1G.csv
NDUFS6	1.44194e-27	0.513487	0.661	0.276	3.53131e-23	B intermediate_stim_vs_unstim_1G.csv
PIM1	1.67358e-27	0.73723	0.524	0.153	4.0986e-23	B intermediate_stim_vs_unstim_1G.csv
SNX2	1.68692e-27	-0.569922	0.263	0.611	4.13128e-23	B intermediate_stim_vs_unstim_1G.csv
PDLIM1	1.75095e-27	-0.472444	0.193	0.531	4.28809e-23	B intermediate_stim_vs_unstim_1G.csv
SNX3	1.79103e-27	-0.51159	0.27	0.618	4.38624e-23	B intermediate_stim_vs_unstim_1G.csv
AIMP1	1.83364e-27	0.523897	0.552	0.175	4.49058e-23	B intermediate_stim_vs_unstim_1G.csv
PDCD5	1.96481e-27	0.581941	0.664	0.305	4.81183e-23	B intermediate_stim_vs_unstim_1G.csv
RPIA	1.98383e-27	0.557274	0.581	0.204	4.8584e-23	B intermediate_stim_vs_unstim_1G.csv
MT-ND4L	2.04753e-27	-0.455478	0.996	0.982	5.01439e-23	B intermediate_stim_vs_unstim_1G.csv
ANKRD33B	2.17865e-27	0.563267	0.561	0.182	5.33551e-23	B intermediate_stim_vs_unstim_1G.csv
SLC25A6	2.58875e-27	-0.656114	0.848	0.905	6.33986e-23	B intermediate_stim_vs_unstim_1G.csv
SELL	3.07251e-27	-0.627254	0.106	0.4	7.52457e-23	B intermediate_stim_vs_unstim_1G.csv
RPL7A	3.11171e-27	-0.467613	0.999	0.989	7.62058e-23	B intermediate_stim_vs_unstim_1G.csv
RABAC1	3.19912e-27	-0.53634	0.176	0.505	7.83465e-23	B intermediate_stim_vs_unstim_1G.csv
ZBTB38	4.18314e-27	-0.40672	0.075	0.356	1.02445e-22	B intermediate_stim_vs_unstim_1G.csv
RNPS1	4.44091e-27	0.506538	0.806	0.48	1.08758e-22	B intermediate_stim_vs_unstim_1G.csv
NOC2L	4.60734e-27	0.514358	0.549	0.171	1.12834e-22	B intermediate_stim_vs_unstim_1G.csv
PXK	5.31277e-27	-0.382643	0.063	0.327	1.3011e-22	B intermediate_stim_vs_unstim_1G.csv
RIPOR1	7.1374e-27	-0.377839	0.051	0.302	1.74795e-22	B intermediate_stim_vs_unstim_1G.csv
LRMP	7.14263e-27	-0.636251	0.13	0.444	1.74923e-22	B intermediate_stim_vs_unstim_1G.csv
DOCK8	1.04708e-26	-0.54243	0.176	0.502	2.56431e-22	B intermediate_stim_vs_unstim_1G.csv
BTG1	1.15193e-26	-0.640827	0.758	0.942	2.82107e-22	B intermediate_stim_vs_unstim_1G.csv
UQCRB	1.32063e-26	-0.515342	0.303	0.64	3.23423e-22	B intermediate_stim_vs_unstim_1G.csv
IFI30	1.39735e-26	0.68158	0.899	0.742	3.42211e-22	B intermediate_stim_vs_unstim_1G.csv
STAT5A	1.41225e-26	0.733037	0.566	0.204	3.45859e-22	B intermediate_stim_vs_unstim_1G.csv
SERPINB9	1.46424e-26	0.852113	0.666	0.356	3.58593e-22	B intermediate_stim_vs_unstim_1G.csv
LITAF	1.59794e-26	0.595689	0.742	0.404	3.91336e-22	B intermediate_stim_vs_unstim_1G.csv
NUTF2	1.74957e-26	0.504471	0.687	0.316	4.28469e-22	B intermediate_stim_vs_unstim_1G.csv
SRFBP1	1.78686e-26	0.536552	0.54	0.175	4.37601e-22	B intermediate_stim_vs_unstim_1G.csv
XBP1	1.91135e-26	0.603679	0.455	0.087	4.6809e-22	B intermediate_stim_vs_unstim_1G.csv
TMEM134	1.9131e-26	-0.321255	0.048	0.295	4.68519e-22	B intermediate_stim_vs_unstim_1G.csv
AC119396.1	1.95098e-26	-0.291146	0.004	0.178	4.77796e-22	B intermediate_stim_vs_unstim_1G.csv
SEMA4B	2.01805e-26	-0.265306	0.004	0.178	4.94219e-22	B intermediate_stim_vs_unstim_1G.csv
HSPA1B	2.23902e-26	0.643342	0.412	0.062	5.48337e-22	B intermediate_stim_vs_unstim_1G.csv
DDX39A	2.62695e-26	0.515357	0.715	0.367	6.43341e-22	B intermediate_stim_vs_unstim_1G.csv
CCDC86	2.68881e-26	0.46462	0.4	0.051	6.58489e-22	B intermediate_stim_vs_unstim_1G.csv
SNRPB2	2.72705e-26	0.49724	0.609	0.24	6.67856e-22	B intermediate_stim_vs_unstim_1G.csv
STIM2	3.63726e-26	-0.319793	0.03	0.251	8.90765e-22	B intermediate_stim_vs_unstim_1G.csv
HAPLN3	4.2553e-26	0.624868	0.369	0.033	1.04212e-21	B intermediate_stim_vs_unstim_1G.csv
CHCHD2	5.05412e-26	0.468222	0.94	0.8	1.23775e-21	B intermediate_stim_vs_unstim_1G.csv
RPL29	5.13398e-26	-0.391142	0.996	0.989	1.25731e-21	B intermediate_stim_vs_unstim_1G.csv
LYL1	5.62313e-26	-0.335285	0.046	0.287	1.37711e-21	B intermediate_stim_vs_unstim_1G.csv
PRDX4	5.96787e-26	0.558835	0.531	0.164	1.46153e-21	B intermediate_stim_vs_unstim_1G.csv
RPL13A	6.17135e-26	-0.554784	0.981	0.978	1.51136e-21	B intermediate_stim_vs_unstim_1G.csv
ECH1	8.35004e-26	-0.440465	0.142	0.451	2.04493e-21	B intermediate_stim_vs_unstim_1G.csv
OXA1L	8.71771e-26	-0.478671	0.228	0.56	2.13497e-21	B intermediate_stim_vs_unstim_1G.csv
VCP	9.20714e-26	0.52496	0.784	0.48	2.25483e-21	B intermediate_stim_vs_unstim_1G.csv
MCM5	1.02454e-25	-0.45621	0.179	0.513	2.5091e-21	B intermediate_stim_vs_unstim_1G.csv
KPNB1	1.38884e-25	0.538393	0.8	0.502	3.40127e-21	B intermediate_stim_vs_unstim_1G.csv
PBXIP1	1.42784e-25	-0.263164	0.006	0.178	3.49677e-21	B intermediate_stim_vs_unstim_1G.csv
PNKD	1.53456e-25	-0.293069	0.028	0.244	3.75813e-21	B intermediate_stim_vs_unstim_1G.csv
ITFG1	1.53783e-25	-0.484402	0.131	0.433	3.76615e-21	B intermediate_stim_vs_unstim_1G.csv
TBC1D22A	1.57759e-25	-0.477375	0.164	0.476	3.86351e-21	B intermediate_stim_vs_unstim_1G.csv
ETHE1	1.6724e-25	-0.256757	0.01	0.193	4.09572e-21	B intermediate_stim_vs_unstim_1G.csv
GRPEL1	1.76611e-25	0.499389	0.458	0.105	4.3252e-21	B intermediate_stim_vs_unstim_1G.csv
JUND	1.95777e-25	-0.695382	0.509	0.804	4.79459e-21	B intermediate_stim_vs_unstim_1G.csv
TSPAN33	2.03617e-25	0.576475	0.772	0.462	4.98658e-21	B intermediate_stim_vs_unstim_1G.csv
ARRDC2	2.6425e-25	-0.368794	0.042	0.273	6.47148e-21	B intermediate_stim_vs_unstim_1G.csv
JCHAIN	2.77663e-25	-0.536602	0.027	0.236	6.79998e-21	B intermediate_stim_vs_unstim_1G.csv
STRBP	3.28082e-25	-0.481188	0.242	0.571	8.03473e-21	B intermediate_stim_vs_unstim_1G.csv
EIF3M	3.44373e-25	0.510009	0.785	0.48	8.43369e-21	B intermediate_stim_vs_unstim_1G.csv
CD99	3.7581e-25	-0.327798	0.033	0.251	9.20359e-21	B intermediate_stim_vs_unstim_1G.csv
ANXA7	4.55698e-25	0.515639	0.749	0.444	1.116e-20	B intermediate_stim_vs_unstim_1G.csv
RPS6KA5	4.79734e-25	-0.30136	0.025	0.233	1.17487e-20	B intermediate_stim_vs_unstim_1G.csv
GNL2	4.99072e-25	0.51762	0.548	0.189	1.22223e-20	B intermediate_stim_vs_unstim_1G.csv
CXCL9	5.70143e-25	1.51815	0.315	0.004	1.39628e-20	B intermediate_stim_vs_unstim_1G.csv
GABARAPL2	5.70266e-25	-0.473097	0.133	0.425	1.39658e-20	B intermediate_stim_vs_unstim_1G.csv
PSIP1	5.81106e-25	-0.409953	0.14	0.451	1.42313e-20	B intermediate_stim_vs_unstim_1G.csv
ALYREF	7.98209e-25	0.50181	0.649	0.302	1.95481e-20	B intermediate_stim_vs_unstim_1G.csv
ABCE1	8.21368e-25	0.498348	0.607	0.247	2.01153e-20	B intermediate_stim_vs_unstim_1G.csv
PPP3CA	9.54939e-25	-0.474746	0.175	0.498	2.33864e-20	B intermediate_stim_vs_unstim_1G.csv
GADD45GIP1	9.96555e-25	0.495305	0.713	0.364	2.44056e-20	B intermediate_stim_vs_unstim_1G.csv
DGKA	1.23081e-24	-0.261166	0.013	0.196	3.01426e-20	B intermediate_stim_vs_unstim_1G.csv
RIN3	1.23104e-24	-0.284729	0.024	0.225	3.01482e-20	B intermediate_stim_vs_unstim_1G.csv
ANKRD12	1.36854e-24	-0.576764	0.343	0.662	3.35157e-20	B intermediate_stim_vs_unstim_1G.csv
FLI1	1.3838e-24	-0.384002	0.085	0.353	3.38893e-20	B intermediate_stim_vs_unstim_1G.csv
SINHCAF	1.40762e-24	0.597215	0.676	0.371	3.44726e-20	B intermediate_stim_vs_unstim_1G.csv
PSMB1	1.47383e-24	0.448356	0.855	0.553	3.60941e-20	B intermediate_stim_vs_unstim_1G.csv
PHF3	1.48285e-24	-0.408333	0.106	0.389	3.63149e-20	B intermediate_stim_vs_unstim_1G.csv
LRP10	1.51514e-24	-0.363156	0.067	0.32	3.71057e-20	B intermediate_stim_vs_unstim_1G.csv
MCUB	1.60704e-24	-0.297184	0.033	0.247	3.93563e-20	B intermediate_stim_vs_unstim_1G.csv
RPS9	1.87031e-24	-0.447988	0.996	0.953	4.58038e-20	B intermediate_stim_vs_unstim_1G.csv
SEPTIN1	1.99869e-24	-0.43058	0.184	0.498	4.89478e-20	B intermediate_stim_vs_unstim_1G.csv
RAB29	2.06975e-24	0.584818	0.582	0.236	5.06882e-20	B intermediate_stim_vs_unstim_1G.csv
PNISR	2.17104e-24	-0.52596	0.412	0.698	5.31687e-20	B intermediate_stim_vs_unstim_1G.csv
CD74	2.21272e-24	-0.635781	0.999	1	5.41896e-20	B intermediate_stim_vs_unstim_1G.csv
NLRP1	2.22539e-24	-0.265422	0.01	0.185	5.44999e-20	B intermediate_stim_vs_unstim_1G.csv
HNRNPK	2.29811e-24	0.468303	0.939	0.756	5.62808e-20	B intermediate_stim_vs_unstim_1G.csv
AHSA1	2.49653e-24	0.519047	0.59	0.244	6.11399e-20	B intermediate_stim_vs_unstim_1G.csv
CPNE3	2.72427e-24	-0.359917	0.085	0.353	6.67174e-20	B intermediate_stim_vs_unstim_1G.csv
ZNF217	3.21087e-24	-0.342405	0.057	0.298	7.86343e-20	B intermediate_stim_vs_unstim_1G.csv
NDUFAB1	3.47595e-24	0.452607	0.693	0.335	8.51261e-20	B intermediate_stim_vs_unstim_1G.csv
BBS9	3.71508e-24	-0.267656	0.012	0.189	9.09824e-20	B intermediate_stim_vs_unstim_1G.csv
MRPL20	3.77218e-24	0.467343	0.681	0.331	9.23808e-20	B intermediate_stim_vs_unstim_1G.csv
MAST3	3.86092e-24	-0.267756	0.019	0.211	9.45539e-20	B intermediate_stim_vs_unstim_1G.csv
CCDC69	3.89793e-24	-0.336905	0.052	0.287	9.54604e-20	B intermediate_stim_vs_unstim_1G.csv
NSUN2	4.2845e-24	0.482886	0.522	0.167	1.04927e-19	B intermediate_stim_vs_unstim_1G.csv
YBX3	4.39915e-24	0.698782	0.431	0.095	1.07735e-19	B intermediate_stim_vs_unstim_1G.csv
LBH	4.46468e-24	-0.449474	0.093	0.36	1.0934e-19	B intermediate_stim_vs_unstim_1G.csv
CDK4	4.49412e-24	0.540367	0.654	0.309	1.10061e-19	B intermediate_stim_vs_unstim_1G.csv
HMGN3	4.63518e-24	-0.372737	0.119	0.415	1.13516e-19	B intermediate_stim_vs_unstim_1G.csv
RBM17	5.22122e-24	0.566839	0.666	0.349	1.27868e-19	B intermediate_stim_vs_unstim_1G.csv
ARID4A	5.56693e-24	-0.288881	0.036	0.251	1.36334e-19	B intermediate_stim_vs_unstim_1G.csv
HERC5	5.75043e-24	0.632384	0.407	0.073	1.40828e-19	B intermediate_stim_vs_unstim_1G.csv
PSMB3	6.02507e-24	0.49837	0.775	0.473	1.47554e-19	B intermediate_stim_vs_unstim_1G.csv
SLC3A2	6.13904e-24	0.727549	0.552	0.207	1.50345e-19	B intermediate_stim_vs_unstim_1G.csv
CUTA	6.28497e-24	-0.453841	0.164	0.465	1.53919e-19	B intermediate_stim_vs_unstim_1G.csv
TMEM219	7.99598e-24	-0.326377	0.061	0.305	1.95821e-19	B intermediate_stim_vs_unstim_1G.csv
SYNE1	8.38339e-24	-0.280492	0.016	0.2	2.05309e-19	B intermediate_stim_vs_unstim_1G.csv
RIOK1	9.21034e-24	0.486835	0.457	0.113	2.25561e-19	B intermediate_stim_vs_unstim_1G.csv
OSBPL8	9.87948e-24	-0.355964	0.081	0.342	2.41948e-19	B intermediate_stim_vs_unstim_1G.csv
WASHC4	1.0211e-23	-0.424484	0.115	0.396	2.50067e-19	B intermediate_stim_vs_unstim_1G.csv
KDM6B	1.0571e-23	0.542786	0.497	0.138	2.58885e-19	B intermediate_stim_vs_unstim_1G.csv
ERAP2	1.12851e-23	-0.384395	0.091	0.36	2.76371e-19	B intermediate_stim_vs_unstim_1G.csv
FCRLA	1.14896e-23	-0.532344	0.319	0.655	2.8138e-19	B intermediate_stim_vs_unstim_1G.csv
HSD17B11	1.24063e-23	-0.276268	0.021	0.211	3.03831e-19	B intermediate_stim_vs_unstim_1G.csv
SSBP1	1.24292e-23	0.47541	0.803	0.502	3.0439e-19	B intermediate_stim_vs_unstim_1G.csv
DECR1	1.25253e-23	-0.34613	0.094	0.364	3.06745e-19	B intermediate_stim_vs_unstim_1G.csv
MPG	1.25368e-23	-0.40933	0.151	0.451	3.07025e-19	B intermediate_stim_vs_unstim_1G.csv
SLC39A10	1.27237e-23	-0.311314	0.043	0.265	3.11602e-19	B intermediate_stim_vs_unstim_1G.csv
SMCHD1	1.27791e-23	-0.587037	0.272	0.589	3.12961e-19	B intermediate_stim_vs_unstim_1G.csv
SMAP2	1.49735e-23	-0.457915	0.306	0.644	3.66701e-19	B intermediate_stim_vs_unstim_1G.csv
SENP7	1.63409e-23	-0.261166	0.013	0.189	4.00189e-19	B intermediate_stim_vs_unstim_1G.csv
TRIP10	1.72107e-23	0.626337	0.491	0.16	4.21489e-19	B intermediate_stim_vs_unstim_1G.csv
AARS	1.84311e-23	0.521391	0.525	0.171	4.51378e-19	B intermediate_stim_vs_unstim_1G.csv
CD55	1.91868e-23	-0.411232	0.096	0.364	4.69885e-19	B intermediate_stim_vs_unstim_1G.csv
FARSA	1.95127e-23	0.47532	0.567	0.218	4.77867e-19	B intermediate_stim_vs_unstim_1G.csv
MRPS12	2.12297e-23	0.463539	0.621	0.284	5.19916e-19	B intermediate_stim_vs_unstim_1G.csv
CD72	2.20754e-23	-0.348505	0.048	0.273	5.40626e-19	B intermediate_stim_vs_unstim_1G.csv
SHISA5	2.21126e-23	-0.350545	0.055	0.287	5.41538e-19	B intermediate_stim_vs_unstim_1G.csv
AUTS2	2.47951e-23	-0.352964	0.037	0.251	6.07231e-19	B intermediate_stim_vs_unstim_1G.csv
BZW1	2.61126e-23	0.448513	0.69	0.324	6.39496e-19	B intermediate_stim_vs_unstim_1G.csv
RAD23A	2.65242e-23	0.496082	0.769	0.469	6.49578e-19	B intermediate_stim_vs_unstim_1G.csv
TFRC	2.7016e-23	0.673315	0.466	0.135	6.61623e-19	B intermediate_stim_vs_unstim_1G.csv
GPR132	2.89869e-23	0.54447	0.448	0.113	7.09889e-19	B intermediate_stim_vs_unstim_1G.csv
HPCAL1	3.09198e-23	-0.284729	0.018	0.2	7.57227e-19	B intermediate_stim_vs_unstim_1G.csv
SMIM14	3.70194e-23	-0.490719	0.206	0.52	9.06604e-19	B intermediate_stim_vs_unstim_1G.csv
GAPT	3.90322e-23	-0.274129	0.019	0.204	9.559e-19	B intermediate_stim_vs_unstim_1G.csv
LHPP	3.99702e-23	-0.323751	0.034	0.24	9.7887e-19	B intermediate_stim_vs_unstim_1G.csv
ICAM1	4.19308e-23	0.555535	0.358	0.044	1.02689e-18	B intermediate_stim_vs_unstim_1G.csv
RRP15	4.5463e-23	0.447575	0.46	0.12	1.11339e-18	B intermediate_stim_vs_unstim_1G.csv
RPS13	4.8266e-23	-0.361489	0.996	0.989	1.18204e-18	B intermediate_stim_vs_unstim_1G.csv
RPS18	5.01874e-23	-0.512099	0.994	0.993	1.22909e-18	B intermediate_stim_vs_unstim_1G.csv
SLC7A1	5.18338e-23	0.485622	0.404	0.076	1.26941e-18	B intermediate_stim_vs_unstim_1G.csv
PPP1R14B	5.20627e-23	0.518413	0.715	0.385	1.27502e-18	B intermediate_stim_vs_unstim_1G.csv
KAT6B	5.42113e-23	-0.39497	0.106	0.375	1.32763e-18	B intermediate_stim_vs_unstim_1G.csv
H3F3B	6.02539e-23	0.50074	0.961	0.876	1.47562e-18	B intermediate_stim_vs_unstim_1G.csv
PPP2R5C	6.45289e-23	-0.305488	0.028	0.225	1.58031e-18	B intermediate_stim_vs_unstim_1G.csv
SIPA1	7.49473e-23	-0.348155	0.058	0.291	1.83546e-18	B intermediate_stim_vs_unstim_1G.csv
FADS3	7.55263e-23	-0.359132	0.069	0.309	1.84964e-18	B intermediate_stim_vs_unstim_1G.csv
LPCAT1	8.08164e-23	0.5441	0.603	0.269	1.97919e-18	B intermediate_stim_vs_unstim_1G.csv
OSTF1	8.20783e-23	-0.337481	0.073	0.32	2.0101e-18	B intermediate_stim_vs_unstim_1G.csv
LARS	8.74482e-23	0.524888	0.613	0.284	2.14161e-18	B intermediate_stim_vs_unstim_1G.csv
TLR9	8.80492e-23	-0.272166	0.03	0.229	2.15633e-18	B intermediate_stim_vs_unstim_1G.csv
PMM2	8.99009e-23	0.422398	0.409	0.084	2.20167e-18	B intermediate_stim_vs_unstim_1G.csv
ETF1	9.09751e-23	0.461087	0.509	0.164	2.22798e-18	B intermediate_stim_vs_unstim_1G.csv
EIF3J	9.89529e-23	0.458779	0.527	0.178	2.42336e-18	B intermediate_stim_vs_unstim_1G.csv
GART	1.04866e-22	0.465052	0.51	0.167	2.56816e-18	B intermediate_stim_vs_unstim_1G.csv
OAS2	1.19652e-22	0.531087	0.542	0.204	2.93029e-18	B intermediate_stim_vs_unstim_1G.csv
CANX	1.26203e-22	0.553165	0.704	0.4	3.09072e-18	B intermediate_stim_vs_unstim_1G.csv
ANK3	1.26974e-22	-0.315801	0.015	0.189	3.10959e-18	B intermediate_stim_vs_unstim_1G.csv
EIF4A3	1.29669e-22	0.468131	0.573	0.233	3.17561e-18	B intermediate_stim_vs_unstim_1G.csv
MORC3	1.30591e-22	-0.375638	0.087	0.342	3.19818e-18	B intermediate_stim_vs_unstim_1G.csv
PHF21A	1.40615e-22	-0.297043	0.043	0.258	3.44365e-18	B intermediate_stim_vs_unstim_1G.csv
CD1C	1.41468e-22	-0.376006	0.024	0.211	3.46456e-18	B intermediate_stim_vs_unstim_1G.csv
SNHG16	1.51469e-22	0.485413	0.525	0.185	3.70947e-18	B intermediate_stim_vs_unstim_1G.csv
BAZ1A	1.66227e-22	0.550032	0.6	0.255	4.07089e-18	B intermediate_stim_vs_unstim_1G.csv
CTPS1	2.07957e-22	0.424396	0.381	0.065	5.09287e-18	B intermediate_stim_vs_unstim_1G.csv
PUS7	2.08019e-22	0.439702	0.36	0.051	5.0944e-18	B intermediate_stim_vs_unstim_1G.csv
XRCC6	2.12242e-22	0.432796	0.87	0.633	5.1978e-18	B intermediate_stim_vs_unstim_1G.csv
PIK3R1	2.1665e-22	-0.269954	0.025	0.215	5.30575e-18	B intermediate_stim_vs_unstim_1G.csv
AKR7A2	2.25248e-22	-0.27639	0.036	0.24	5.51632e-18	B intermediate_stim_vs_unstim_1G.csv
WBP1	2.38208e-22	-0.272202	0.036	0.24	5.83371e-18	B intermediate_stim_vs_unstim_1G.csv
RPL38	2.50785e-22	0.463319	0.955	0.833	6.14173e-18	B intermediate_stim_vs_unstim_1G.csv
PSMD7	2.79864e-22	0.454659	0.613	0.276	6.85387e-18	B intermediate_stim_vs_unstim_1G.csv
TMC8	2.89086e-22	-0.356539	0.076	0.32	7.07971e-18	B intermediate_stim_vs_unstim_1G.csv
SLC38A5	3.18221e-22	0.46556	0.367	0.058	7.79324e-18	B intermediate_stim_vs_unstim_1G.csv
NUDCD1	3.26507e-22	0.455119	0.41	0.091	7.99615e-18	B intermediate_stim_vs_unstim_1G.csv
PHTF2	3.35863e-22	-0.342405	0.061	0.291	8.22528e-18	B intermediate_stim_vs_unstim_1G.csv
HHEX	4.23147e-22	-0.353116	0.073	0.313	1.03629e-17	B intermediate_stim_vs_unstim_1G.csv
TUT4	5.11006e-22	-0.435336	0.21	0.513	1.25145e-17	B intermediate_stim_vs_unstim_1G.csv
SYNPO	5.19869e-22	0.430609	0.352	0.047	1.27316e-17	B intermediate_stim_vs_unstim_1G.csv
GCC2	5.55695e-22	-0.367406	0.099	0.36	1.3609e-17	B intermediate_stim_vs_unstim_1G.csv
XYLT1	5.56995e-22	-0.276268	0.021	0.2	1.36408e-17	B intermediate_stim_vs_unstim_1G.csv
TAGLN2	5.77875e-22	0.58991	0.9	0.793	1.41522e-17	B intermediate_stim_vs_unstim_1G.csv
CD19	6.68734e-22	-0.47559	0.418	0.731	1.63773e-17	B intermediate_stim_vs_unstim_1G.csv
HERC6	6.90005e-22	0.473043	0.385	0.073	1.68982e-17	B intermediate_stim_vs_unstim_1G.csv
NEK7	6.91473e-22	-0.315275	0.046	0.258	1.69342e-17	B intermediate_stim_vs_unstim_1G.csv
VARS	7.91323e-22	0.41976	0.41	0.091	1.93795e-17	B intermediate_stim_vs_unstim_1G.csv
TAP1	8.92621e-22	0.497125	0.707	0.404	2.18603e-17	B intermediate_stim_vs_unstim_1G.csv
PCED1B	9.05575e-22	-0.424907	0.14	0.425	2.21775e-17	B intermediate_stim_vs_unstim_1G.csv
FNBP4	9.35206e-22	0.467059	0.684	0.353	2.29032e-17	B intermediate_stim_vs_unstim_1G.csv
AK2	1.02379e-21	0.526684	0.578	0.244	2.50726e-17	B intermediate_stim_vs_unstim_1G.csv
SCPEP1	1.0485e-21	-0.284729	0.03	0.222	2.56778e-17	B intermediate_stim_vs_unstim_1G.csv
SPI1	1.07557e-21	-0.482344	0.169	0.451	2.63406e-17	B intermediate_stim_vs_unstim_1G.csv
SRPK2	1.30661e-21	-0.451123	0.194	0.491	3.19988e-17	B intermediate_stim_vs_unstim_1G.csv
MKRN1	1.35176e-21	-0.296836	0.058	0.284	3.31046e-17	B intermediate_stim_vs_unstim_1G.csv
SIPA1L1	1.50107e-21	-0.534708	0.21	0.498	3.67612e-17	B intermediate_stim_vs_unstim_1G.csv
UBL5	1.52846e-21	0.460153	0.727	0.422	3.7432e-17	B intermediate_stim_vs_unstim_1G.csv
ROMO1	1.57494e-21	0.469866	0.622	0.302	3.85702e-17	B intermediate_stim_vs_unstim_1G.csv
TICAM1	1.6761e-21	0.46645	0.416	0.102	4.10477e-17	B intermediate_stim_vs_unstim_1G.csv
RRS1	1.69974e-21	0.426579	0.381	0.073	4.16265e-17	B intermediate_stim_vs_unstim_1G.csv
IFITM3	1.78886e-21	0.970593	0.367	0.069	4.38091e-17	B intermediate_stim_vs_unstim_1G.csv
TNFSF12	1.83577e-21	-0.293021	0.036	0.233	4.49581e-17	B intermediate_stim_vs_unstim_1G.csv
MT-ND1	1.98524e-21	-0.447987	0.951	0.985	4.86186e-17	B intermediate_stim_vs_unstim_1G.csv
SMDT1	2.00612e-21	-0.49652	0.337	0.611	4.91299e-17	B intermediate_stim_vs_unstim_1G.csv
EEF1D	2.15032e-21	-0.548257	0.899	0.953	5.26613e-17	B intermediate_stim_vs_unstim_1G.csv
PLAC8	2.27046e-21	0.743921	0.536	0.24	5.56037e-17	B intermediate_stim_vs_unstim_1G.csv
AMD1	2.32749e-21	0.496175	0.561	0.233	5.70002e-17	B intermediate_stim_vs_unstim_1G.csv
METTL1	3.32707e-21	0.387896	0.309	0.025	8.14798e-17	B intermediate_stim_vs_unstim_1G.csv
APEX1	3.38915e-21	0.510451	0.781	0.513	8.30003e-17	B intermediate_stim_vs_unstim_1G.csv
STAG3	3.70405e-21	0.640025	0.394	0.087	9.07121e-17	B intermediate_stim_vs_unstim_1G.csv
PJA2	4.05692e-21	-0.34759	0.097	0.349	9.9354e-17	B intermediate_stim_vs_unstim_1G.csv
MGST3	4.20708e-21	-0.297008	0.045	0.251	1.03031e-16	B intermediate_stim_vs_unstim_1G.csv
APOBEC3C	4.34687e-21	-0.336362	0.101	0.356	1.06455e-16	B intermediate_stim_vs_unstim_1G.csv
BATF3	5.04636e-21	0.475416	0.318	0.033	1.23585e-16	B intermediate_stim_vs_unstim_1G.csv
AMPD3	5.10002e-21	-0.268147	0.045	0.251	1.249e-16	B intermediate_stim_vs_unstim_1G.csv
LINC01781	5.51466e-21	-0.322753	0.006	0.149	1.35054e-16	B intermediate_stim_vs_unstim_1G.csv
NCOR1	6.78136e-21	-0.419479	0.251	0.553	1.66075e-16	B intermediate_stim_vs_unstim_1G.csv
AC025164.1	6.9764e-21	-0.320353	0.073	0.305	1.70852e-16	B intermediate_stim_vs_unstim_1G.csv
YRDC	8.16845e-21	0.393342	0.349	0.055	2.00045e-16	B intermediate_stim_vs_unstim_1G.csv
CD24	8.20008e-21	-0.427205	0.139	0.411	2.0082e-16	B intermediate_stim_vs_unstim_1G.csv
NUMA1	8.27298e-21	-0.280578	0.037	0.233	2.02605e-16	B intermediate_stim_vs_unstim_1G.csv
EVL	8.44936e-21	-0.395899	0.13	0.4	2.06925e-16	B intermediate_stim_vs_unstim_1G.csv
ANXA6	8.51221e-21	-0.356465	0.29	0.644	2.08464e-16	B intermediate_stim_vs_unstim_1G.csv
DNTTIP2	9.09587e-21	0.465292	0.601	0.287	2.22758e-16	B intermediate_stim_vs_unstim_1G.csv
DTX3L	9.17343e-21	0.541916	0.481	0.16	2.24657e-16	B intermediate_stim_vs_unstim_1G.csv
CNBP	9.36572e-21	0.482824	0.879	0.735	2.29367e-16	B intermediate_stim_vs_unstim_1G.csv
ATP5MD	9.40182e-21	0.460633	0.672	0.36	2.30251e-16	B intermediate_stim_vs_unstim_1G.csv
AFF1	9.57553e-21	-0.282634	0.024	0.2	2.34505e-16	B intermediate_stim_vs_unstim_1G.csv
MDH2	1.06731e-20	0.446922	0.712	0.404	2.61384e-16	B intermediate_stim_vs_unstim_1G.csv
PTGER4	1.10146e-20	0.493281	0.376	0.076	2.69746e-16	B intermediate_stim_vs_unstim_1G.csv
ASAH1	1.13242e-20	-0.311314	0.043	0.244	2.77329e-16	B intermediate_stim_vs_unstim_1G.csv
SOCS3	1.17245e-20	0.632371	0.34	0.051	2.87134e-16	B intermediate_stim_vs_unstim_1G.csv
USP18	1.61556e-20	0.4335	0.284	0.015	3.95651e-16	B intermediate_stim_vs_unstim_1G.csv
MHENCR	1.66619e-20	-0.288869	0.039	0.233	4.08049e-16	B intermediate_stim_vs_unstim_1G.csv
CDC42SE2	1.849e-20	-0.443283	0.201	0.487	4.5282e-16	B intermediate_stim_vs_unstim_1G.csv
UBE2N	1.89587e-20	0.448048	0.724	0.44	4.64298e-16	B intermediate_stim_vs_unstim_1G.csv
BTG2	1.90632e-20	-0.481558	0.372	0.684	4.66859e-16	B intermediate_stim_vs_unstim_1G.csv
TCFL5	2.1701e-20	0.788144	0.381	0.087	5.31458e-16	B intermediate_stim_vs_unstim_1G.csv
SRRM1	2.23921e-20	0.481944	0.758	0.505	5.48383e-16	B intermediate_stim_vs_unstim_1G.csv
NAPA	2.2834e-20	0.442022	0.491	0.171	5.59206e-16	B intermediate_stim_vs_unstim_1G.csv
MEAF6	2.34459e-20	-0.362933	0.124	0.382	5.7419e-16	B intermediate_stim_vs_unstim_1G.csv
TSBP1-AS1	2.37443e-20	-0.301408	0.027	0.204	5.81497e-16	B intermediate_stim_vs_unstim_1G.csv
PSAT1	2.43641e-20	0.57428	0.315	0.033	5.96676e-16	B intermediate_stim_vs_unstim_1G.csv
FMNL1	2.6035e-20	-0.427443	0.151	0.418	6.37598e-16	B intermediate_stim_vs_unstim_1G.csv
CASK	2.68747e-20	-0.295012	0.037	0.229	6.58162e-16	B intermediate_stim_vs_unstim_1G.csv
C9ORF16	2.83579e-20	-0.402315	0.167	0.444	6.94485e-16	B intermediate_stim_vs_unstim_1G.csv
IDS	2.98867e-20	-0.331727	0.115	0.375	7.31924e-16	B intermediate_stim_vs_unstim_1G.csv
CIB1	3.02183e-20	-0.453377	0.273	0.571	7.40046e-16	B intermediate_stim_vs_unstim_1G.csv
IKZF3	3.02418e-20	-0.496611	0.424	0.702	7.40623e-16	B intermediate_stim_vs_unstim_1G.csv
BTN3A2	3.04428e-20	-0.304907	0.057	0.269	7.45543e-16	B intermediate_stim_vs_unstim_1G.csv
PTPN12	3.06202e-20	-0.259269	0.024	0.196	7.49888e-16	B intermediate_stim_vs_unstim_1G.csv
POLR2H	3.40455e-20	0.443105	0.46	0.149	8.33773e-16	B intermediate_stim_vs_unstim_1G.csv
HNRNPC	3.49665e-20	0.447506	0.896	0.709	8.56329e-16	B intermediate_stim_vs_unstim_1G.csv
FAM30A	3.50539e-20	-0.382705	0.076	0.305	8.5847e-16	B intermediate_stim_vs_unstim_1G.csv
PSMD11	3.52761e-20	0.441284	0.591	0.276	8.63913e-16	B intermediate_stim_vs_unstim_1G.csv
TTC3	3.58132e-20	-0.392471	0.11	0.36	8.77064e-16	B intermediate_stim_vs_unstim_1G.csv
TXNDC5	3.92787e-20	0.514778	0.431	0.12	9.61935e-16	B intermediate_stim_vs_unstim_1G.csv
TLCD1	4.24973e-20	0.387896	0.297	0.025	1.04076e-15	B intermediate_stim_vs_unstim_1G.csv
RSRP1	4.34786e-20	-0.439268	0.175	0.444	1.06479e-15	B intermediate_stim_vs_unstim_1G.csv
SOD2	4.42529e-20	0.64127	0.479	0.178	1.08375e-15	B intermediate_stim_vs_unstim_1G.csv
AC120193.1	4.57226e-20	-0.384777	0.109	0.356	1.11975e-15	B intermediate_stim_vs_unstim_1G.csv
AKNA	4.66605e-20	-0.352023	0.091	0.327	1.14272e-15	B intermediate_stim_vs_unstim_1G.csv
PPP3CC	4.82164e-20	-0.358165	0.13	0.393	1.18082e-15	B intermediate_stim_vs_unstim_1G.csv
EMB	4.93605e-20	-0.286792	0.042	0.236	1.20884e-15	B intermediate_stim_vs_unstim_1G.csv
IPO7	5.08492e-20	0.468943	0.563	0.244	1.2453e-15	B intermediate_stim_vs_unstim_1G.csv
MKNK2	5.33087e-20	0.70185	0.766	0.607	1.30553e-15	B intermediate_stim_vs_unstim_1G.csv
NAMPT	5.44416e-20	0.507782	0.464	0.16	1.33327e-15	B intermediate_stim_vs_unstim_1G.csv
AKT3	5.77551e-20	-0.361897	0.075	0.302	1.41442e-15	B intermediate_stim_vs_unstim_1G.csv
DENND4A	5.82928e-20	0.530675	0.607	0.298	1.42759e-15	B intermediate_stim_vs_unstim_1G.csv
MGAT4B	6.49873e-20	-0.259711	0.042	0.236	1.59154e-15	B intermediate_stim_vs_unstim_1G.csv
SLAMF1	6.57223e-20	0.885671	0.473	0.182	1.60954e-15	B intermediate_stim_vs_unstim_1G.csv
ZC3H15	6.63281e-20	0.440763	0.696	0.411	1.62438e-15	B intermediate_stim_vs_unstim_1G.csv
EIF3L	7.50573e-20	-0.461006	0.521	0.745	1.83815e-15	B intermediate_stim_vs_unstim_1G.csv
BTLA	7.7987e-20	-0.294537	0.079	0.313	1.9099e-15	B intermediate_stim_vs_unstim_1G.csv
EAPP	8.72e-20	-0.316351	0.076	0.302	2.13553e-15	B intermediate_stim_vs_unstim_1G.csv
ESF1	8.89143e-20	0.448296	0.497	0.185	2.17751e-15	B intermediate_stim_vs_unstim_1G.csv
JMJD1C	9.17142e-20	-0.447984	0.23	0.513	2.24608e-15	B intermediate_stim_vs_unstim_1G.csv
2023-03-03	9.77313e-20	-0.339177	0.072	0.295	2.39344e-15	B intermediate_stim_vs_unstim_1G.csv
OCIAD2	1.01587e-19	-0.260067	0.052	0.258	2.48787e-15	B intermediate_stim_vs_unstim_1G.csv
PLCL2	1.02997e-19	-0.334586	0.06	0.269	2.52239e-15	B intermediate_stim_vs_unstim_1G.csv
TP53I11	1.03248e-19	-0.307256	0.043	0.236	2.52854e-15	B intermediate_stim_vs_unstim_1G.csv
CAPRIN1	1.04305e-19	0.466326	0.634	0.345	2.55444e-15	B intermediate_stim_vs_unstim_1G.csv
HSP90B1	1.06589e-19	0.780242	0.79	0.607	2.61035e-15	B intermediate_stim_vs_unstim_1G.csv
RPS7	1.09131e-19	-0.358909	0.994	0.982	2.67263e-15	B intermediate_stim_vs_unstim_1G.csv
SF3B4	1.12431e-19	0.443191	0.618	0.327	2.75344e-15	B intermediate_stim_vs_unstim_1G.csv
RB1	1.15162e-19	-0.429854	0.213	0.502	2.82031e-15	B intermediate_stim_vs_unstim_1G.csv
DRAM2	1.24597e-19	-0.349197	0.107	0.353	3.05138e-15	B intermediate_stim_vs_unstim_1G.csv
RPL7L1	1.28712e-19	0.437997	0.524	0.215	3.15215e-15	B intermediate_stim_vs_unstim_1G.csv
ENTPD1	1.33473e-19	-0.415606	0.185	0.469	3.26876e-15	B intermediate_stim_vs_unstim_1G.csv
RPL6	1.45835e-19	-0.383983	0.999	0.989	3.5715e-15	B intermediate_stim_vs_unstim_1G.csv
COX7B	1.49125e-19	0.419856	0.684	0.375	3.65206e-15	B intermediate_stim_vs_unstim_1G.csv
BRK1	1.57793e-19	-0.443615	0.376	0.655	3.86436e-15	B intermediate_stim_vs_unstim_1G.csv
RPS21	1.63923e-19	0.351613	0.994	0.985	4.01447e-15	B intermediate_stim_vs_unstim_1G.csv
RB1CC1	1.81209e-19	-0.274402	0.043	0.236	4.43782e-15	B intermediate_stim_vs_unstim_1G.csv
SH3KBP1	1.84525e-19	-0.375495	0.124	0.378	4.51903e-15	B intermediate_stim_vs_unstim_1G.csv
GIT2	1.85148e-19	-0.353261	0.1	0.338	4.53428e-15	B intermediate_stim_vs_unstim_1G.csv
MYBBP1A	1.97157e-19	0.436593	0.406	0.109	4.82837e-15	B intermediate_stim_vs_unstim_1G.csv
RSBN1L	2.04346e-19	-0.343085	0.115	0.364	5.00443e-15	B intermediate_stim_vs_unstim_1G.csv
MAST4	2.2927e-19	-0.37439	0.067	0.284	5.61482e-15	B intermediate_stim_vs_unstim_1G.csv
MAP3K1	2.56176e-19	-0.446588	0.193	0.469	6.27376e-15	B intermediate_stim_vs_unstim_1G.csv
PPP1R18	2.62372e-19	-0.304907	0.057	0.262	6.42548e-15	B intermediate_stim_vs_unstim_1G.csv
2023-03-09	2.65451e-19	-0.270292	0.049	0.247	6.50089e-15	B intermediate_stim_vs_unstim_1G.csv
RPS2	2.95218e-19	-0.613359	0.994	0.985	7.22989e-15	B intermediate_stim_vs_unstim_1G.csv
RACK1	3.01836e-19	-0.348846	0.994	0.989	7.39197e-15	B intermediate_stim_vs_unstim_1G.csv
WDR46	3.25431e-19	0.416391	0.488	0.182	7.96982e-15	B intermediate_stim_vs_unstim_1G.csv
EEF1E1	3.27354e-19	0.391682	0.487	0.175	8.0169e-15	B intermediate_stim_vs_unstim_1G.csv
PPDPF	3.36784e-19	-0.493494	0.585	0.785	8.24785e-15	B intermediate_stim_vs_unstim_1G.csv
DENND1C	3.41637e-19	-0.282733	0.078	0.302	8.36668e-15	B intermediate_stim_vs_unstim_1G.csv
DCAF13	3.73508e-19	0.391468	0.524	0.211	9.1472e-15	B intermediate_stim_vs_unstim_1G.csv
MAP4K2	3.89822e-19	-0.250782	0.027	0.196	9.54675e-15	B intermediate_stim_vs_unstim_1G.csv
TLR10	3.92841e-19	-0.296636	0.076	0.298	9.62067e-15	B intermediate_stim_vs_unstim_1G.csv
SPTAN1	4.02795e-19	-0.396101	0.157	0.422	9.86445e-15	B intermediate_stim_vs_unstim_1G.csv
LPXN	4.20894e-19	-0.449327	0.227	0.498	1.03077e-14	B intermediate_stim_vs_unstim_1G.csv
SPTBN1	4.47459e-19	-0.330777	0.091	0.324	1.09583e-14	B intermediate_stim_vs_unstim_1G.csv
GLS	4.5342e-19	0.468216	0.69	0.411	1.11043e-14	B intermediate_stim_vs_unstim_1G.csv
SPOCK2	4.78694e-19	-0.261166	0.013	0.16	1.17232e-14	B intermediate_stim_vs_unstim_1G.csv
RPS26	5.15533e-19	0.337466	0.994	0.975	1.26254e-14	B intermediate_stim_vs_unstim_1G.csv
TXNL4A	5.54932e-19	0.406893	0.693	0.4	1.35903e-14	B intermediate_stim_vs_unstim_1G.csv
RUVBL2	5.93051e-19	0.416698	0.507	0.193	1.45238e-14	B intermediate_stim_vs_unstim_1G.csv
PRDM2	6.41652e-19	-0.449237	0.307	0.593	1.5714e-14	B intermediate_stim_vs_unstim_1G.csv
ZFP36	6.96847e-19	-0.456241	0.157	0.418	1.70658e-14	B intermediate_stim_vs_unstim_1G.csv
EXOSC4	7.21006e-19	0.381533	0.461	0.153	1.76574e-14	B intermediate_stim_vs_unstim_1G.csv
RAB3IP	7.33729e-19	0.420527	0.369	0.084	1.7969e-14	B intermediate_stim_vs_unstim_1G.csv
CD96	7.66929e-19	-0.263419	0.016	0.167	1.87821e-14	B intermediate_stim_vs_unstim_1G.csv
PSMA1	8.04866e-19	0.409944	0.685	0.375	1.97112e-14	B intermediate_stim_vs_unstim_1G.csv
ST6GAL1	8.24462e-19	-0.443364	0.312	0.604	2.01911e-14	B intermediate_stim_vs_unstim_1G.csv
DUSP2	8.82009e-19	0.696253	0.555	0.244	2.16004e-14	B intermediate_stim_vs_unstim_1G.csv
BCAT1	9.05477e-19	0.437301	0.369	0.084	2.21751e-14	B intermediate_stim_vs_unstim_1G.csv
HERC1	9.07301e-19	-0.298669	0.07	0.284	2.22198e-14	B intermediate_stim_vs_unstim_1G.csv
TOMM22	1.02545e-18	0.41571	0.676	0.385	2.51134e-14	B intermediate_stim_vs_unstim_1G.csv
RNF213	1.17642e-18	0.628878	0.596	0.32	2.88104e-14	B intermediate_stim_vs_unstim_1G.csv
PSME1	1.18088e-18	0.449301	0.93	0.847	2.89197e-14	B intermediate_stim_vs_unstim_1G.csv
ACAP2	1.26762e-18	-0.384871	0.175	0.436	3.1044e-14	B intermediate_stim_vs_unstim_1G.csv
ADRM1	1.28329e-18	0.431478	0.663	0.382	3.14277e-14	B intermediate_stim_vs_unstim_1G.csv
PLP2	1.28612e-18	-0.375804	0.161	0.425	3.14971e-14	B intermediate_stim_vs_unstim_1G.csv
GNB5	1.29132e-18	-0.263971	0.045	0.233	3.16245e-14	B intermediate_stim_vs_unstim_1G.csv
PSMB10	1.32066e-18	0.521733	0.764	0.542	3.23431e-14	B intermediate_stim_vs_unstim_1G.csv
KLHL14	1.33566e-18	-0.368942	0.075	0.291	3.27104e-14	B intermediate_stim_vs_unstim_1G.csv
COPDA1	1.4786e-18	-0.416545	0.237	0.524	3.62109e-14	B intermediate_stim_vs_unstim_1G.csv
PPIB	1.49192e-18	0.527839	0.785	0.538	3.65372e-14	B intermediate_stim_vs_unstim_1G.csv
MNDA	1.55312e-18	0.626734	0.421	0.138	3.8036e-14	B intermediate_stim_vs_unstim_1G.csv
UNC93B1	1.57664e-18	0.419668	0.506	0.207	3.86119e-14	B intermediate_stim_vs_unstim_1G.csv
SLC25A32	1.65515e-18	0.455195	0.518	0.222	4.05347e-14	B intermediate_stim_vs_unstim_1G.csv
SRRM2	1.67356e-18	0.438806	0.864	0.622	4.09855e-14	B intermediate_stim_vs_unstim_1G.csv
RPL9	1.74252e-18	-0.35028	0.997	0.982	4.26744e-14	B intermediate_stim_vs_unstim_1G.csv
KMT2A	1.90057e-18	-0.398978	0.176	0.44	4.6545e-14	B intermediate_stim_vs_unstim_1G.csv
KMT2E	1.94103e-18	-0.42814	0.215	0.487	4.75358e-14	B intermediate_stim_vs_unstim_1G.csv
PCMTD1	2.00752e-18	-0.331651	0.076	0.291	4.91641e-14	B intermediate_stim_vs_unstim_1G.csv
RASSF5	2.08449e-18	-0.266403	0.061	0.265	5.10492e-14	B intermediate_stim_vs_unstim_1G.csv
COX7A2	2.13334e-18	0.395756	0.769	0.516	5.22456e-14	B intermediate_stim_vs_unstim_1G.csv
NLRC5	2.145e-18	-0.413809	0.187	0.451	5.25309e-14	B intermediate_stim_vs_unstim_1G.csv
LAMTOR4	2.2202e-18	-0.391901	0.188	0.451	5.43728e-14	B intermediate_stim_vs_unstim_1G.csv
FUBP1	2.32448e-18	0.424712	0.628	0.335	5.69265e-14	B intermediate_stim_vs_unstim_1G.csv
MCCC2	2.50245e-18	0.389238	0.491	0.185	6.1285e-14	B intermediate_stim_vs_unstim_1G.csv
NUMB	2.62663e-18	-0.280761	0.079	0.298	6.43261e-14	B intermediate_stim_vs_unstim_1G.csv
JUN	2.67866e-18	0.752036	0.467	0.185	6.56005e-14	B intermediate_stim_vs_unstim_1G.csv
SEM1	2.8852e-18	0.39624	0.624	0.327	7.06586e-14	B intermediate_stim_vs_unstim_1G.csv
CHCHD10	2.90084e-18	-0.511785	0.361	0.633	7.10416e-14	B intermediate_stim_vs_unstim_1G.csv
IL15RA	3.00337e-18	0.392403	0.31	0.047	7.35526e-14	B intermediate_stim_vs_unstim_1G.csv
PNPT1	3.0094e-18	0.495145	0.437	0.153	7.37003e-14	B intermediate_stim_vs_unstim_1G.csv
EIF1AX	3.12571e-18	0.464899	0.651	0.356	7.65487e-14	B intermediate_stim_vs_unstim_1G.csv
RUVBL1	3.1329e-18	0.398754	0.442	0.149	7.67247e-14	B intermediate_stim_vs_unstim_1G.csv
STAMBPL1	3.20143e-18	-0.254054	0.052	0.247	7.8403e-14	B intermediate_stim_vs_unstim_1G.csv
CEP57	3.40162e-18	-0.298516	0.085	0.305	8.33056e-14	B intermediate_stim_vs_unstim_1G.csv
PSMD1	3.44112e-18	0.399307	0.539	0.233	8.4273e-14	B intermediate_stim_vs_unstim_1G.csv
EIF3I	3.70033e-18	0.375075	0.781	0.476	9.06211e-14	B intermediate_stim_vs_unstim_1G.csv
NPC2	4.01499e-18	-0.419245	0.109	0.338	9.83271e-14	B intermediate_stim_vs_unstim_1G.csv
TIMM13	4.02245e-18	0.449725	0.524	0.229	9.85097e-14	B intermediate_stim_vs_unstim_1G.csv
CCS	4.07787e-18	-0.306454	0.082	0.298	9.98671e-14	B intermediate_stim_vs_unstim_1G.csv
XRN2	4.15892e-18	0.411878	0.533	0.225	1.01852e-13	B intermediate_stim_vs_unstim_1G.csv
COMMD3	4.98077e-18	-0.274662	0.073	0.284	1.21979e-13	B intermediate_stim_vs_unstim_1G.csv
MZT2B	5.22888e-18	-0.427717	0.351	0.615	1.28055e-13	B intermediate_stim_vs_unstim_1G.csv
PPAN	5.28522e-18	0.416013	0.581	0.276	1.29435e-13	B intermediate_stim_vs_unstim_1G.csv
NIN	5.29623e-18	-0.397877	0.239	0.52	1.29705e-13	B intermediate_stim_vs_unstim_1G.csv
RRP1	5.50318e-18	0.386281	0.428	0.138	1.34773e-13	B intermediate_stim_vs_unstim_1G.csv
TOP2B	5.57575e-18	-0.347923	0.094	0.316	1.3655e-13	B intermediate_stim_vs_unstim_1G.csv
MRPL14	5.90057e-18	0.40734	0.575	0.276	1.44505e-13	B intermediate_stim_vs_unstim_1G.csv
RICTOR	6.04677e-18	-0.259783	0.042	0.222	1.48085e-13	B intermediate_stim_vs_unstim_1G.csv
CFAP97	6.86882e-18	0.398008	0.479	0.182	1.68218e-13	B intermediate_stim_vs_unstim_1G.csv
PGAM1	6.97236e-18	0.46312	0.74	0.509	1.70753e-13	B intermediate_stim_vs_unstim_1G.csv
GRWD1	7.49353e-18	0.386866	0.393	0.109	1.83516e-13	B intermediate_stim_vs_unstim_1G.csv
CCL4L2	7.50399e-18	2.22949	0.287	0.036	1.83773e-13	B intermediate_stim_vs_unstim_1G.csv
UTP4	7.64044e-18	0.377993	0.415	0.124	1.87114e-13	B intermediate_stim_vs_unstim_1G.csv
ICAM3	7.76844e-18	-0.369672	0.143	0.389	1.90249e-13	B intermediate_stim_vs_unstim_1G.csv
AKAP9	7.95533e-18	-0.345503	0.133	0.378	1.94826e-13	B intermediate_stim_vs_unstim_1G.csv
MAP2K3	8.24888e-18	-0.28066	0.057	0.251	2.02015e-13	B intermediate_stim_vs_unstim_1G.csv
CREBRF	8.45907e-18	-0.276532	0.049	0.236	2.07163e-13	B intermediate_stim_vs_unstim_1G.csv
DDX10	8.72367e-18	0.402388	0.431	0.138	2.13643e-13	B intermediate_stim_vs_unstim_1G.csv
ATP5MF	8.86875e-18	0.406229	0.687	0.393	2.17196e-13	B intermediate_stim_vs_unstim_1G.csv
UTP11	9.14975e-18	0.345472	0.333	0.065	2.24077e-13	B intermediate_stim_vs_unstim_1G.csv
RPL37A	9.36802e-18	0.421046	0.993	0.978	2.29423e-13	B intermediate_stim_vs_unstim_1G.csv
CMTM6	9.50072e-18	0.461422	0.748	0.491	2.32673e-13	B intermediate_stim_vs_unstim_1G.csv
LY75	1.08327e-17	0.673851	0.548	0.28	2.65294e-13	B intermediate_stim_vs_unstim_1G.csv
DAZAP1	1.09973e-17	0.388393	0.593	0.295	2.69325e-13	B intermediate_stim_vs_unstim_1G.csv
ISOC2	1.15577e-17	0.394773	0.425	0.138	2.83048e-13	B intermediate_stim_vs_unstim_1G.csv
TRMT10C	1.18084e-17	0.388148	0.418	0.131	2.89187e-13	B intermediate_stim_vs_unstim_1G.csv
AL133415.1	1.1816e-17	0.492677	0.345	0.076	2.89374e-13	B intermediate_stim_vs_unstim_1G.csv
POLR2K	1.18584e-17	0.400044	0.557	0.269	2.90411e-13	B intermediate_stim_vs_unstim_1G.csv
PSMC3	1.34536e-17	0.398215	0.549	0.251	3.29479e-13	B intermediate_stim_vs_unstim_1G.csv
LINC00158	1.34839e-17	0.439107	0.288	0.036	3.3022e-13	B intermediate_stim_vs_unstim_1G.csv
HIP1R	1.44777e-17	-0.286763	0.058	0.251	3.54559e-13	B intermediate_stim_vs_unstim_1G.csv
MAP4K1	1.52696e-17	-0.343843	0.151	0.404	3.73953e-13	B intermediate_stim_vs_unstim_1G.csv
NASP	1.55893e-17	0.431478	0.639	0.36	3.81782e-13	B intermediate_stim_vs_unstim_1G.csv
PPP1R15A	1.68694e-17	0.549492	0.354	0.084	4.13132e-13	B intermediate_stim_vs_unstim_1G.csv
CYTH1	1.74814e-17	-0.378058	0.2	0.465	4.28119e-13	B intermediate_stim_vs_unstim_1G.csv
ZNRD2	1.83338e-17	0.385625	0.475	0.182	4.48996e-13	B intermediate_stim_vs_unstim_1G.csv
CTSZ	1.88435e-17	-0.510289	0.445	0.727	4.61478e-13	B intermediate_stim_vs_unstim_1G.csv
SF3B3	1.91694e-17	0.387538	0.557	0.247	4.69458e-13	B intermediate_stim_vs_unstim_1G.csv
LNPEP	2.11408e-17	-0.3495	0.145	0.393	5.17737e-13	B intermediate_stim_vs_unstim_1G.csv
TXNRD1	2.31414e-17	0.41819	0.404	0.124	5.66732e-13	B intermediate_stim_vs_unstim_1G.csv
CTSH	2.40002e-17	-0.461273	0.507	0.789	5.87765e-13	B intermediate_stim_vs_unstim_1G.csv
MGAT5	2.43318e-17	-0.340558	0.088	0.302	5.95887e-13	B intermediate_stim_vs_unstim_1G.csv
DPH2	2.4857e-17	0.361835	0.352	0.084	6.08748e-13	B intermediate_stim_vs_unstim_1G.csv
RBM25	2.52884e-17	0.435772	0.697	0.429	6.19312e-13	B intermediate_stim_vs_unstim_1G.csv
MTSS1	2.5744e-17	-0.389884	0.166	0.422	6.30471e-13	B intermediate_stim_vs_unstim_1G.csv
CYC1	2.69289e-17	0.417666	0.652	0.36	6.59488e-13	B intermediate_stim_vs_unstim_1G.csv
MYC	2.78905e-17	0.772909	0.47	0.185	6.83039e-13	B intermediate_stim_vs_unstim_1G.csv
TNFAIP3	2.88257e-17	0.510451	0.418	0.138	7.05941e-13	B intermediate_stim_vs_unstim_1G.csv
HSPBP1	2.93299e-17	0.344872	0.348	0.08	7.18289e-13	B intermediate_stim_vs_unstim_1G.csv
FLNA	3.01205e-17	-0.360281	0.088	0.302	7.3765e-13	B intermediate_stim_vs_unstim_1G.csv
COTL1	3.09932e-17	-0.570725	0.41	0.665	7.59023e-13	B intermediate_stim_vs_unstim_1G.csv
NOP14	3.38222e-17	0.403626	0.476	0.185	8.28305e-13	B intermediate_stim_vs_unstim_1G.csv
CYB561A3	3.41004e-17	-0.340493	0.19	0.451	8.35118e-13	B intermediate_stim_vs_unstim_1G.csv
FCER2	3.41923e-17	0.590626	0.325	0.069	8.37369e-13	B intermediate_stim_vs_unstim_1G.csv
DESI1	3.51985e-17	0.389251	0.397	0.12	8.62011e-13	B intermediate_stim_vs_unstim_1G.csv
LTA4H	3.57494e-17	-0.387761	0.176	0.425	8.75502e-13	B intermediate_stim_vs_unstim_1G.csv
ME2	3.65523e-17	0.461225	0.488	0.207	8.95166e-13	B intermediate_stim_vs_unstim_1G.csv
MPC2	3.86253e-17	-0.262235	0.061	0.255	9.45934e-13	B intermediate_stim_vs_unstim_1G.csv
CST7	3.86404e-17	-0.42262	0.01	0.138	9.46302e-13	B intermediate_stim_vs_unstim_1G.csv
APOL6	3.9095e-17	0.480534	0.403	0.131	9.57436e-13	B intermediate_stim_vs_unstim_1G.csv
TGS1	4.1187e-17	0.40302	0.46	0.175	1.00867e-12	B intermediate_stim_vs_unstim_1G.csv
CD59	4.25912e-17	0.413242	0.416	0.138	1.04306e-12	B intermediate_stim_vs_unstim_1G.csv
B3GNT2	4.7877e-17	0.461284	0.358	0.095	1.17251e-12	B intermediate_stim_vs_unstim_1G.csv
SRI	4.93952e-17	0.456635	0.622	0.345	1.20969e-12	B intermediate_stim_vs_unstim_1G.csv
MEF2C	5.16475e-17	-0.534913	0.504	0.742	1.26485e-12	B intermediate_stim_vs_unstim_1G.csv
LSM6	5.37768e-17	0.398275	0.579	0.295	1.31699e-12	B intermediate_stim_vs_unstim_1G.csv
PTPRJ	5.49447e-17	-0.261646	0.025	0.178	1.34559e-12	B intermediate_stim_vs_unstim_1G.csv
BPTF	7.45215e-17	-0.453127	0.342	0.589	1.82503e-12	B intermediate_stim_vs_unstim_1G.csv
FOXO1	7.67337e-17	-0.284729	0.073	0.273	1.87921e-12	B intermediate_stim_vs_unstim_1G.csv
SRSF1	7.76838e-17	0.386239	0.593	0.305	1.90248e-12	B intermediate_stim_vs_unstim_1G.csv
ZNF292	8.13432e-17	-0.329621	0.16	0.411	1.9921e-12	B intermediate_stim_vs_unstim_1G.csv
POU3F1	8.39644e-17	0.555725	0.228	0.007	2.05629e-12	B intermediate_stim_vs_unstim_1G.csv
ERH	8.64789e-17	0.388872	0.827	0.593	2.11787e-12	B intermediate_stim_vs_unstim_1G.csv
TERF2IP	8.70747e-17	-0.323106	0.155	0.4	2.13246e-12	B intermediate_stim_vs_unstim_1G.csv
SEH1L	9.21937e-17	0.365033	0.404	0.127	2.25782e-12	B intermediate_stim_vs_unstim_1G.csv
MT-ND4	9.45611e-17	-0.411234	0.931	0.964	2.3158e-12	B intermediate_stim_vs_unstim_1G.csv
ITPR1	9.89385e-17	-0.341019	0.113	0.338	2.423e-12	B intermediate_stim_vs_unstim_1G.csv
BCL9L	1.05276e-16	0.566962	0.439	0.171	2.57821e-12	B intermediate_stim_vs_unstim_1G.csv
CCNG1	1.09042e-16	-0.26861	0.073	0.273	2.67043e-12	B intermediate_stim_vs_unstim_1G.csv
LLPH	1.09848e-16	0.356632	0.357	0.091	2.69018e-12	B intermediate_stim_vs_unstim_1G.csv
SRSF10	1.27333e-16	0.41759	0.684	0.451	3.11839e-12	B intermediate_stim_vs_unstim_1G.csv
SNX11	1.47134e-16	0.355025	0.39	0.116	3.6033e-12	B intermediate_stim_vs_unstim_1G.csv
VEGFB	1.49089e-16	-0.416707	0.251	0.509	3.6512e-12	B intermediate_stim_vs_unstim_1G.csv
EPRS	1.52046e-16	0.446911	0.601	0.342	3.72362e-12	B intermediate_stim_vs_unstim_1G.csv
ITPR2	1.53063e-16	-0.36283	0.121	0.349	3.7485e-12	B intermediate_stim_vs_unstim_1G.csv
YIF1A	1.61019e-16	0.38189	0.475	0.193	3.94337e-12	B intermediate_stim_vs_unstim_1G.csv
MICOS10	1.62573e-16	0.425959	0.669	0.422	3.98142e-12	B intermediate_stim_vs_unstim_1G.csv
TIMM17A	1.64729e-16	0.389238	0.472	0.193	4.03421e-12	B intermediate_stim_vs_unstim_1G.csv
RPL5	1.86411e-16	-0.343875	0.999	0.985	4.56521e-12	B intermediate_stim_vs_unstim_1G.csv
USP3	1.86797e-16	-0.309359	0.119	0.345	4.57467e-12	B intermediate_stim_vs_unstim_1G.csv
EIF3D	1.96225e-16	0.404662	0.778	0.56	4.80554e-12	B intermediate_stim_vs_unstim_1G.csv
ANP32B	1.97276e-16	0.422604	0.828	0.651	4.83129e-12	B intermediate_stim_vs_unstim_1G.csv
SNRNP25	1.98157e-16	-0.307999	0.097	0.309	4.85287e-12	B intermediate_stim_vs_unstim_1G.csv
DENND5B	1.98378e-16	-0.386132	0.197	0.451	4.85828e-12	B intermediate_stim_vs_unstim_1G.csv
ILF3	1.99077e-16	0.408394	0.713	0.462	4.8754e-12	B intermediate_stim_vs_unstim_1G.csv
BRIX1	2.05469e-16	0.364299	0.442	0.16	5.03192e-12	B intermediate_stim_vs_unstim_1G.csv
RPSA	2.05529e-16	-0.47567	0.987	0.975	5.03341e-12	B intermediate_stim_vs_unstim_1G.csv
REL	2.39149e-16	0.650482	0.858	0.745	5.85676e-12	B intermediate_stim_vs_unstim_1G.csv
WIPI2	2.4465e-16	-0.262298	0.063	0.251	5.99149e-12	B intermediate_stim_vs_unstim_1G.csv
SECISBP2L	2.52963e-16	-0.333033	0.158	0.404	6.19507e-12	B intermediate_stim_vs_unstim_1G.csv
ABCF1	2.67146e-16	0.396869	0.476	0.196	6.5424e-12	B intermediate_stim_vs_unstim_1G.csv
WDR12	2.69871e-16	0.35474	0.358	0.095	6.60913e-12	B intermediate_stim_vs_unstim_1G.csv
ZPR1	2.89219e-16	0.361821	0.437	0.16	7.08297e-12	B intermediate_stim_vs_unstim_1G.csv
MBD5	2.92333e-16	-0.342333	0.121	0.345	7.15925e-12	B intermediate_stim_vs_unstim_1G.csv
IFIT1	2.9583e-16	0.495921	0.306	0.058	7.24487e-12	B intermediate_stim_vs_unstim_1G.csv
SON	3.11256e-16	0.384125	0.879	0.698	7.62265e-12	B intermediate_stim_vs_unstim_1G.csv
KHDRBS2	3.27153e-16	-0.325924	0.079	0.276	8.01198e-12	B intermediate_stim_vs_unstim_1G.csv
TBC1D5	3.42283e-16	-0.419379	0.307	0.56	8.3825e-12	B intermediate_stim_vs_unstim_1G.csv
MZT2A	3.48593e-16	-0.30126	0.151	0.393	8.53705e-12	B intermediate_stim_vs_unstim_1G.csv
SNX10	3.70514e-16	-0.270536	0.061	0.247	9.0739e-12	B intermediate_stim_vs_unstim_1G.csv
FBXO6	3.71789e-16	0.357423	0.366	0.102	9.10512e-12	B intermediate_stim_vs_unstim_1G.csv
LAPTM4A	4.21795e-16	-0.270771	0.082	0.284	1.03298e-11	B intermediate_stim_vs_unstim_1G.csv
AP001341.1	4.73027e-16	0.355439	0.246	0.022	1.15844e-11	B intermediate_stim_vs_unstim_1G.csv
SDHA	4.97006e-16	-0.294303	0.116	0.338	1.21717e-11	B intermediate_stim_vs_unstim_1G.csv
POLR1C	5.32223e-16	0.361079	0.446	0.171	1.30342e-11	B intermediate_stim_vs_unstim_1G.csv
C8ORF33	5.49726e-16	0.336139	0.301	0.058	1.34628e-11	B intermediate_stim_vs_unstim_1G.csv
DUSP5	5.6458e-16	0.439193	0.327	0.076	1.38266e-11	B intermediate_stim_vs_unstim_1G.csv
POLD2	6.04597e-16	0.410588	0.579	0.313	1.48066e-11	B intermediate_stim_vs_unstim_1G.csv
JAZF1	6.09677e-16	-0.446636	0.204	0.451	1.4931e-11	B intermediate_stim_vs_unstim_1G.csv
TIMM23	6.17768e-16	0.348843	0.44	0.167	1.51291e-11	B intermediate_stim_vs_unstim_1G.csv
RPLP1	6.39902e-16	-0.274313	0.996	0.993	1.56712e-11	B intermediate_stim_vs_unstim_1G.csv
TRANK1	6.41968e-16	-0.30538	0.109	0.331	1.57218e-11	B intermediate_stim_vs_unstim_1G.csv
NACA	6.59454e-16	-0.344921	0.99	0.993	1.615e-11	B intermediate_stim_vs_unstim_1G.csv
TFEC	6.74232e-16	-0.296317	0.061	0.247	1.65119e-11	B intermediate_stim_vs_unstim_1G.csv
ZNF652	6.78323e-16	-0.260276	0.063	0.247	1.66121e-11	B intermediate_stim_vs_unstim_1G.csv
SSRP1	6.87957e-16	0.403064	0.596	0.327	1.68481e-11	B intermediate_stim_vs_unstim_1G.csv
TRMT61A	6.92199e-16	0.321631	0.296	0.055	1.6952e-11	B intermediate_stim_vs_unstim_1G.csv
BUD23	8.15821e-16	0.370485	0.481	0.207	1.99795e-11	B intermediate_stim_vs_unstim_1G.csv
PDIA6	8.49399e-16	0.538682	0.648	0.393	2.08018e-11	B intermediate_stim_vs_unstim_1G.csv
PRPF19	8.69368e-16	0.361115	0.522	0.24	2.12908e-11	B intermediate_stim_vs_unstim_1G.csv
CCDC28B	9.97755e-16	0.410972	0.36	0.105	2.4435e-11	B intermediate_stim_vs_unstim_1G.csv
ERCC5	1.07842e-15	-0.256321	0.067	0.255	2.64105e-11	B intermediate_stim_vs_unstim_1G.csv
ARHGEF1	1.20127e-15	-0.307999	0.097	0.302	2.94191e-11	B intermediate_stim_vs_unstim_1G.csv
UBR2	1.26517e-15	-0.262673	0.078	0.273	3.09841e-11	B intermediate_stim_vs_unstim_1G.csv
SARS	1.51023e-15	0.467153	0.528	0.273	3.69856e-11	B intermediate_stim_vs_unstim_1G.csv
RPL28	1.51991e-15	-0.256595	0.996	0.985	3.72225e-11	B intermediate_stim_vs_unstim_1G.csv
CD53	1.6162e-15	-0.399992	0.388	0.651	3.95806e-11	B intermediate_stim_vs_unstim_1G.csv
CKS2	1.6667e-15	0.327824	0.424	0.153	4.08176e-11	B intermediate_stim_vs_unstim_1G.csv
NCKAP1L	1.66744e-15	-0.310995	0.13	0.353	4.08357e-11	B intermediate_stim_vs_unstim_1G.csv
NARS	1.75813e-15	0.38823	0.418	0.156	4.30566e-11	B intermediate_stim_vs_unstim_1G.csv
SP100	1.78063e-15	-0.416373	0.542	0.767	4.36077e-11	B intermediate_stim_vs_unstim_1G.csv
NOB1	1.78122e-15	0.35255	0.509	0.233	4.36221e-11	B intermediate_stim_vs_unstim_1G.csv
PPIF	1.79843e-15	0.36821	0.358	0.105	4.40436e-11	B intermediate_stim_vs_unstim_1G.csv
MRPS17	1.80779e-15	0.336519	0.346	0.095	4.42728e-11	B intermediate_stim_vs_unstim_1G.csv
EPB41	1.81158e-15	-0.342063	0.099	0.302	4.43657e-11	B intermediate_stim_vs_unstim_1G.csv
AL592429.2	1.88679e-15	-0.290856	0.046	0.211	4.62074e-11	B intermediate_stim_vs_unstim_1G.csv
DDAH2	1.88784e-15	-0.257955	0.055	0.229	4.62333e-11	B intermediate_stim_vs_unstim_1G.csv
ALKBH5	1.90295e-15	-0.280825	0.101	0.309	4.66032e-11	B intermediate_stim_vs_unstim_1G.csv
BLOC1S1	2.09439e-15	-0.365031	0.285	0.538	5.12915e-11	B intermediate_stim_vs_unstim_1G.csv
AATF	2.1295e-15	0.411922	0.527	0.265	5.21515e-11	B intermediate_stim_vs_unstim_1G.csv
RPL14	2.14257e-15	-0.312453	0.993	0.989	5.24716e-11	B intermediate_stim_vs_unstim_1G.csv
UTRN	2.15986e-15	-0.335908	0.064	0.244	5.28951e-11	B intermediate_stim_vs_unstim_1G.csv
CALHM6	2.16192e-15	-0.272451	0.054	0.225	5.29454e-11	B intermediate_stim_vs_unstim_1G.csv
NAA20	2.22398e-15	0.354999	0.479	0.204	5.44654e-11	B intermediate_stim_vs_unstim_1G.csv
PLEKHF2	2.25019e-15	-0.264608	0.078	0.269	5.51072e-11	B intermediate_stim_vs_unstim_1G.csv
ETS1	2.35156e-15	-0.345538	0.184	0.425	5.75897e-11	B intermediate_stim_vs_unstim_1G.csv
TNPO2	2.3939e-15	0.305304	0.255	0.033	5.86266e-11	B intermediate_stim_vs_unstim_1G.csv
EMP3	2.39467e-15	0.619224	0.737	0.578	5.86454e-11	B intermediate_stim_vs_unstim_1G.csv
ZMYM2	2.73177e-15	-0.303838	0.115	0.327	6.69009e-11	B intermediate_stim_vs_unstim_1G.csv
BYSL	2.83068e-15	0.310115	0.294	0.058	6.93233e-11	B intermediate_stim_vs_unstim_1G.csv
AHI1	2.89408e-15	-0.252308	0.073	0.262	7.0876e-11	B intermediate_stim_vs_unstim_1G.csv
CCNDBP1	2.9594e-15	-0.27878	0.085	0.28	7.24757e-11	B intermediate_stim_vs_unstim_1G.csv
TSTD1	3.02568e-15	-0.367003	0.24	0.491	7.40988e-11	B intermediate_stim_vs_unstim_1G.csv
UTP14A	3.08669e-15	0.362774	0.406	0.145	7.5593e-11	B intermediate_stim_vs_unstim_1G.csv
HVCN1	3.17528e-15	-0.41479	0.27	0.524	7.77625e-11	B intermediate_stim_vs_unstim_1G.csv
PSMD14	3.26126e-15	0.340231	0.464	0.189	7.98682e-11	B intermediate_stim_vs_unstim_1G.csv
HSPA1A	3.26742e-15	0.599078	0.301	0.069	8.00191e-11	B intermediate_stim_vs_unstim_1G.csv
ITGAL	3.28098e-15	-0.290687	0.067	0.251	8.03512e-11	B intermediate_stim_vs_unstim_1G.csv
UBE2S	3.376e-15	0.351895	0.424	0.16	8.26781e-11	B intermediate_stim_vs_unstim_1G.csv
RAPGEF1	3.39716e-15	-0.379216	0.288	0.553	8.31965e-11	B intermediate_stim_vs_unstim_1G.csv
ZC3H12A	3.46581e-15	0.354792	0.41	0.145	8.48777e-11	B intermediate_stim_vs_unstim_1G.csv
CRYBG1	3.59305e-15	-0.259997	0.052	0.222	8.79938e-11	B intermediate_stim_vs_unstim_1G.csv
MRPL36	3.70387e-15	0.379667	0.41	0.153	9.07078e-11	B intermediate_stim_vs_unstim_1G.csv
WDR3	3.70879e-15	0.343159	0.324	0.08	9.08284e-11	B intermediate_stim_vs_unstim_1G.csv
ZNF107	3.72762e-15	-0.350683	0.169	0.4	9.12894e-11	B intermediate_stim_vs_unstim_1G.csv
NIBAN1	3.96933e-15	0.533706	0.37	0.124	9.72088e-11	B intermediate_stim_vs_unstim_1G.csv
NAT10	4.13619e-15	0.340875	0.4	0.138	1.01295e-10	B intermediate_stim_vs_unstim_1G.csv
ATP2A3	4.45763e-15	-0.260324	0.128	0.353	1.09167e-10	B intermediate_stim_vs_unstim_1G.csv
NDUFAF2	4.74193e-15	0.34126	0.372	0.113	1.1613e-10	B intermediate_stim_vs_unstim_1G.csv
TUT7	4.81457e-15	-0.276692	0.069	0.251	1.17909e-10	B intermediate_stim_vs_unstim_1G.csv
ELF2	4.85601e-15	-0.302007	0.101	0.305	1.18924e-10	B intermediate_stim_vs_unstim_1G.csv
IFNAR2	5.13651e-15	-0.256559	0.079	0.269	1.25793e-10	B intermediate_stim_vs_unstim_1G.csv
SRSF9	5.28726e-15	0.356896	0.773	0.538	1.29485e-10	B intermediate_stim_vs_unstim_1G.csv
AHNAK	5.3946e-15	-0.372809	0.122	0.338	1.32114e-10	B intermediate_stim_vs_unstim_1G.csv
VAMP2	5.76652e-15	-0.367595	0.178	0.404	1.41222e-10	B intermediate_stim_vs_unstim_1G.csv
PELI1	5.8113e-15	-0.310792	0.128	0.345	1.42319e-10	B intermediate_stim_vs_unstim_1G.csv
DDX17	5.87429e-15	-0.404145	0.388	0.622	1.43861e-10	B intermediate_stim_vs_unstim_1G.csv
RAB21	6.11609e-15	0.345721	0.448	0.178	1.49783e-10	B intermediate_stim_vs_unstim_1G.csv
MYL6	6.29742e-15	-0.381824	0.806	0.931	1.54224e-10	B intermediate_stim_vs_unstim_1G.csv
PGK1	6.3625e-15	0.370579	0.815	0.578	1.55818e-10	B intermediate_stim_vs_unstim_1G.csv
KLHL5	6.37292e-15	-0.280867	0.109	0.316	1.56073e-10	B intermediate_stim_vs_unstim_1G.csv
TASOR2	6.6184e-15	0.415076	0.519	0.262	1.62085e-10	B intermediate_stim_vs_unstim_1G.csv
RPS8	6.69027e-15	-0.290563	0.999	0.989	1.63845e-10	B intermediate_stim_vs_unstim_1G.csv
OTULIN	7.20374e-15	0.349666	0.351	0.102	1.7642e-10	B intermediate_stim_vs_unstim_1G.csv
ATP2B1	7.64824e-15	-0.363653	0.264	0.527	1.87305e-10	B intermediate_stim_vs_unstim_1G.csv
NFATC3	7.87554e-15	-0.288698	0.079	0.265	1.92872e-10	B intermediate_stim_vs_unstim_1G.csv
PRPF40A	8.00535e-15	0.387484	0.63	0.382	1.96051e-10	B intermediate_stim_vs_unstim_1G.csv
SELENOT	8.43208e-15	0.40307	0.613	0.356	2.06502e-10	B intermediate_stim_vs_unstim_1G.csv
TSC22D4	8.52839e-15	-0.280804	0.091	0.287	2.0886e-10	B intermediate_stim_vs_unstim_1G.csv
CMSS1	8.82847e-15	0.419668	0.458	0.2	2.16209e-10	B intermediate_stim_vs_unstim_1G.csv
CEBPZ	9.21049e-15	0.381029	0.525	0.265	2.25565e-10	B intermediate_stim_vs_unstim_1G.csv
DNAJC2	9.22611e-15	0.359805	0.484	0.215	2.25948e-10	B intermediate_stim_vs_unstim_1G.csv
CD80	9.30377e-15	0.360686	0.307	0.073	2.27849e-10	B intermediate_stim_vs_unstim_1G.csv
TWF2	9.34559e-15	-0.299719	0.136	0.353	2.28874e-10	B intermediate_stim_vs_unstim_1G.csv
DIPK1A	1.02878e-14	-0.369162	0.194	0.425	2.51949e-10	B intermediate_stim_vs_unstim_1G.csv
SEPTIN6	1.03586e-14	-0.411046	0.576	0.771	2.53683e-10	B intermediate_stim_vs_unstim_1G.csv
GTF3C6	1.03934e-14	0.370814	0.554	0.298	2.54534e-10	B intermediate_stim_vs_unstim_1G.csv
HDAC1	1.05516e-14	-0.331059	0.257	0.505	2.58408e-10	B intermediate_stim_vs_unstim_1G.csv
LPP	1.05839e-14	-0.334514	0.134	0.349	2.59201e-10	B intermediate_stim_vs_unstim_1G.csv
NDUFAF4	1.08234e-14	0.34919	0.481	0.215	2.65065e-10	B intermediate_stim_vs_unstim_1G.csv
PLAAT4	1.1171e-14	-0.292592	0.067	0.247	2.73577e-10	B intermediate_stim_vs_unstim_1G.csv
UTP6	1.15828e-14	0.349048	0.487	0.222	2.83662e-10	B intermediate_stim_vs_unstim_1G.csv
GMDS-DT	1.27696e-14	-0.326263	0.07	0.247	3.12728e-10	B intermediate_stim_vs_unstim_1G.csv
ABHD17A	1.3131e-14	-0.266808	0.084	0.273	3.21578e-10	B intermediate_stim_vs_unstim_1G.csv
LPGAT1	1.37127e-14	-0.265468	0.119	0.331	3.35824e-10	B intermediate_stim_vs_unstim_1G.csv
U2AF1L4	1.40615e-14	-0.253791	0.055	0.222	3.44367e-10	B intermediate_stim_vs_unstim_1G.csv
FBXL17	1.46832e-14	-0.311769	0.091	0.284	3.59592e-10	B intermediate_stim_vs_unstim_1G.csv
UCK2	1.55317e-14	0.300233	0.264	0.044	3.80371e-10	B intermediate_stim_vs_unstim_1G.csv
PPIA	1.58002e-14	0.337916	0.996	0.978	3.86947e-10	B intermediate_stim_vs_unstim_1G.csv
PFN1	1.592e-14	0.356214	0.993	0.953	3.8988e-10	B intermediate_stim_vs_unstim_1G.csv
BICD1	1.59867e-14	-0.273016	0.101	0.302	3.91514e-10	B intermediate_stim_vs_unstim_1G.csv
APRT	1.61423e-14	0.412938	0.787	0.571	3.95325e-10	B intermediate_stim_vs_unstim_1G.csv
RRP1B	1.69774e-14	0.421137	0.484	0.225	4.15777e-10	B intermediate_stim_vs_unstim_1G.csv
HDAC2	1.71917e-14	0.392837	0.53	0.276	4.21025e-10	B intermediate_stim_vs_unstim_1G.csv
SLC25A33	1.72058e-14	0.32265	0.316	0.08	4.2137e-10	B intermediate_stim_vs_unstim_1G.csv
MAML2	1.76764e-14	0.504801	0.676	0.44	4.32895e-10	B intermediate_stim_vs_unstim_1G.csv
CSNK1G2	1.88641e-14	-0.276824	0.087	0.276	4.61983e-10	B intermediate_stim_vs_unstim_1G.csv
TAF1D	1.97703e-14	0.370459	0.673	0.418	4.84175e-10	B intermediate_stim_vs_unstim_1G.csv
NCOA3	2.06749e-14	-0.418854	0.451	0.695	5.06329e-10	B intermediate_stim_vs_unstim_1G.csv
ZFAND6	2.11755e-14	-0.309331	0.199	0.436	5.18588e-10	B intermediate_stim_vs_unstim_1G.csv
SLC7A5	2.2054e-14	0.352528	0.313	0.08	5.40102e-10	B intermediate_stim_vs_unstim_1G.csv
CHKB	2.27549e-14	-0.288592	0.11	0.313	5.57268e-10	B intermediate_stim_vs_unstim_1G.csv
RNH1	2.35204e-14	0.357566	0.572	0.305	5.76015e-10	B intermediate_stim_vs_unstim_1G.csv
LTV1	2.47655e-14	0.32754	0.384	0.131	6.06508e-10	B intermediate_stim_vs_unstim_1G.csv
SIAH2	2.48885e-14	0.42643	0.493	0.233	6.09518e-10	B intermediate_stim_vs_unstim_1G.csv
ACADM	2.49609e-14	-0.295536	0.175	0.407	6.11291e-10	B intermediate_stim_vs_unstim_1G.csv
HMGA1	2.65862e-14	0.463769	0.694	0.458	6.51097e-10	B intermediate_stim_vs_unstim_1G.csv
CCL3L1	2.73129e-14	0.81376	0.191	0.004	6.68893e-10	B intermediate_stim_vs_unstim_1G.csv
AIP	2.95069e-14	-0.293775	0.179	0.411	7.22624e-10	B intermediate_stim_vs_unstim_1G.csv
NOL11	3.11826e-14	0.344221	0.427	0.175	7.63662e-10	B intermediate_stim_vs_unstim_1G.csv
HIVEP1	3.17992e-14	-0.296317	0.094	0.287	7.78763e-10	B intermediate_stim_vs_unstim_1G.csv
SQLE	3.26596e-14	0.401653	0.507	0.244	7.99834e-10	B intermediate_stim_vs_unstim_1G.csv
TIMM10	3.32033e-14	0.343666	0.507	0.244	8.13149e-10	B intermediate_stim_vs_unstim_1G.csv
NSD3	3.32555e-14	-0.318719	0.178	0.404	8.14427e-10	B intermediate_stim_vs_unstim_1G.csv
DNAJB11	3.39182e-14	0.44173	0.379	0.138	8.30656e-10	B intermediate_stim_vs_unstim_1G.csv
NT5DC1	3.52313e-14	-0.280887	0.113	0.316	8.62813e-10	B intermediate_stim_vs_unstim_1G.csv
FOXN3	3.71547e-14	-0.305542	0.112	0.313	9.09918e-10	B intermediate_stim_vs_unstim_1G.csv
FRMD3	3.75127e-14	0.303689	0.203	0.011	9.18687e-10	B intermediate_stim_vs_unstim_1G.csv
WDR74	3.78028e-14	0.376903	0.487	0.236	9.25792e-10	B intermediate_stim_vs_unstim_1G.csv
LAMP3	4.79796e-14	0.366634	0.188	0.004	1.17502e-09	B intermediate_stim_vs_unstim_1G.csv
LRBA	4.87786e-14	-0.350358	0.163	0.382	1.19459e-09	B intermediate_stim_vs_unstim_1G.csv
PNP	5.1448e-14	0.385991	0.439	0.185	1.25996e-09	B intermediate_stim_vs_unstim_1G.csv
UNC119	5.17678e-14	0.454414	0.44	0.204	1.26779e-09	B intermediate_stim_vs_unstim_1G.csv
TLK1	5.23698e-14	-0.325757	0.221	0.458	1.28254e-09	B intermediate_stim_vs_unstim_1G.csv
AP3B1	6.13102e-14	-0.299451	0.146	0.36	1.50149e-09	B intermediate_stim_vs_unstim_1G.csv
SNU13	6.52474e-14	0.35595	0.788	0.582	1.59791e-09	B intermediate_stim_vs_unstim_1G.csv
MAGOH	7.32267e-14	0.337048	0.584	0.338	1.79332e-09	B intermediate_stim_vs_unstim_1G.csv
MT-ND2	7.33287e-14	-0.424907	0.857	0.942	1.79582e-09	B intermediate_stim_vs_unstim_1G.csv
ATF3	7.38263e-14	0.33793	0.193	0.007	1.80801e-09	B intermediate_stim_vs_unstim_1G.csv
NDUFB10	7.7974e-14	-0.279448	0.207	0.447	1.90958e-09	B intermediate_stim_vs_unstim_1G.csv
RBM38	8.03104e-14	-0.313876	0.157	0.371	1.9668e-09	B intermediate_stim_vs_unstim_1G.csv
EIF4G2	8.56095e-14	0.345225	0.739	0.498	2.09658e-09	B intermediate_stim_vs_unstim_1G.csv
NEXN	9.11394e-14	0.357678	0.204	0.015	2.232e-09	B intermediate_stim_vs_unstim_1G.csv
SLC29A1	9.1639e-14	0.296866	0.248	0.04	2.24424e-09	B intermediate_stim_vs_unstim_1G.csv
CARD11	1.03284e-13	-0.374136	0.203	0.429	2.52942e-09	B intermediate_stim_vs_unstim_1G.csv
TRMT6	1.0549e-13	0.298596	0.291	0.069	2.58345e-09	B intermediate_stim_vs_unstim_1G.csv
SDF2L1	1.09822e-13	0.478982	0.379	0.142	2.68954e-09	B intermediate_stim_vs_unstim_1G.csv
GPHN	1.10389e-13	0.526594	0.493	0.255	2.70344e-09	B intermediate_stim_vs_unstim_1G.csv
GSAP	1.16964e-13	-0.292383	0.118	0.316	2.86445e-09	B intermediate_stim_vs_unstim_1G.csv
KMT2C	1.29584e-13	-0.284729	0.118	0.316	3.17351e-09	B intermediate_stim_vs_unstim_1G.csv
RIOX2	1.29753e-13	0.300233	0.29	0.069	3.17766e-09	B intermediate_stim_vs_unstim_1G.csv
DDX24	1.32481e-13	0.382636	0.681	0.429	3.24446e-09	B intermediate_stim_vs_unstim_1G.csv
NFATC1	1.39663e-13	-0.2748	0.079	0.258	3.42036e-09	B intermediate_stim_vs_unstim_1G.csv
TBL3	1.45724e-13	0.325715	0.39	0.145	3.56878e-09	B intermediate_stim_vs_unstim_1G.csv
SEC61G	1.50301e-13	0.355952	0.554	0.309	3.68088e-09	B intermediate_stim_vs_unstim_1G.csv
USP14	1.50648e-13	0.364122	0.499	0.255	3.68936e-09	B intermediate_stim_vs_unstim_1G.csv
GEMIN5	1.60067e-13	0.303523	0.278	0.062	3.92004e-09	B intermediate_stim_vs_unstim_1G.csv
PURA	1.62411e-13	-0.267566	0.131	0.338	3.97745e-09	B intermediate_stim_vs_unstim_1G.csv
P2RY10	1.6247e-13	-0.281006	0.136	0.345	3.97889e-09	B intermediate_stim_vs_unstim_1G.csv
MRPS7	1.769e-13	0.324278	0.536	0.28	4.33227e-09	B intermediate_stim_vs_unstim_1G.csv
DUS1L	1.86957e-13	0.349778	0.51	0.258	4.57858e-09	B intermediate_stim_vs_unstim_1G.csv
PDAP1	1.95433e-13	0.345995	0.54	0.295	4.78616e-09	B intermediate_stim_vs_unstim_1G.csv
ATP5F1B	1.98195e-13	0.321369	0.893	0.749	4.8538e-09	B intermediate_stim_vs_unstim_1G.csv
FAM241A	2.01083e-13	0.296854	0.233	0.033	4.92452e-09	B intermediate_stim_vs_unstim_1G.csv
RPL27	2.08111e-13	0.281235	0.988	0.96	5.09663e-09	B intermediate_stim_vs_unstim_1G.csv
WDR75	2.08572e-13	0.310747	0.401	0.156	5.10793e-09	B intermediate_stim_vs_unstim_1G.csv
SAP18	2.56279e-13	0.348732	0.696	0.484	6.27627e-09	B intermediate_stim_vs_unstim_1G.csv
CDC40	2.70949e-13	-0.284729	0.154	0.364	6.63554e-09	B intermediate_stim_vs_unstim_1G.csv
DNAJC1	2.77244e-13	-0.264664	0.073	0.244	6.78971e-09	B intermediate_stim_vs_unstim_1G.csv
CLECL1	2.83658e-13	-0.382094	0.266	0.509	6.94679e-09	B intermediate_stim_vs_unstim_1G.csv
FAM13B	2.88809e-13	-0.27174	0.155	0.371	7.07294e-09	B intermediate_stim_vs_unstim_1G.csv
IL2RA	2.95029e-13	0.414625	0.331	0.105	7.22525e-09	B intermediate_stim_vs_unstim_1G.csv
QARS	3.04708e-13	-0.254651	0.085	0.262	7.46231e-09	B intermediate_stim_vs_unstim_1G.csv
RNASEH2B	3.0835e-13	-0.341067	0.3	0.538	7.5515e-09	B intermediate_stim_vs_unstim_1G.csv
HNF1B	3.08541e-13	0.307087	0.204	0.018	7.55617e-09	B intermediate_stim_vs_unstim_1G.csv
TIMM8B	3.11826e-13	0.345117	0.425	0.182	7.63661e-09	B intermediate_stim_vs_unstim_1G.csv
MEF2A	3.11868e-13	-0.401576	0.358	0.578	7.63764e-09	B intermediate_stim_vs_unstim_1G.csv
RPL36	3.14181e-13	0.272712	0.991	0.985	7.69429e-09	B intermediate_stim_vs_unstim_1G.csv
TSEN15	3.57331e-13	0.331028	0.354	0.124	8.75104e-09	B intermediate_stim_vs_unstim_1G.csv
AKR1A1	3.57951e-13	0.334855	0.625	0.378	8.76622e-09	B intermediate_stim_vs_unstim_1G.csv
RAD21	3.68609e-13	-0.333092	0.266	0.498	9.02724e-09	B intermediate_stim_vs_unstim_1G.csv
MACF1	3.72884e-13	0.419815	0.487	0.244	9.13192e-09	B intermediate_stim_vs_unstim_1G.csv
IL2RG	3.75723e-13	-0.370925	0.422	0.669	9.20145e-09	B intermediate_stim_vs_unstim_1G.csv
IRAK1	3.81191e-13	0.319638	0.403	0.164	9.33537e-09	B intermediate_stim_vs_unstim_1G.csv
FAM207A	4.06832e-13	0.31838	0.376	0.138	9.96333e-09	B intermediate_stim_vs_unstim_1G.csv
SF1	4.51628e-13	0.35379	0.812	0.596	1.10604e-08	B intermediate_stim_vs_unstim_1G.csv
ILK	4.65604e-13	-0.261397	0.11	0.302	1.14026e-08	B intermediate_stim_vs_unstim_1G.csv
PSMB2	4.83941e-13	0.335031	0.518	0.269	1.18517e-08	B intermediate_stim_vs_unstim_1G.csv
BCL7C	4.89516e-13	-0.293729	0.173	0.389	1.19883e-08	B intermediate_stim_vs_unstim_1G.csv
EHMT1	4.9085e-13	-0.343558	0.297	0.527	1.20209e-08	B intermediate_stim_vs_unstim_1G.csv
SETX	4.99038e-13	-0.333973	0.239	0.469	1.22214e-08	B intermediate_stim_vs_unstim_1G.csv
SDCCAG8	5.26766e-13	-0.282792	0.104	0.291	1.29005e-08	B intermediate_stim_vs_unstim_1G.csv
SPIDR	5.29296e-13	-0.311234	0.181	0.396	1.29625e-08	B intermediate_stim_vs_unstim_1G.csv
PSMD8	5.79033e-13	0.310405	0.696	0.425	1.41805e-08	B intermediate_stim_vs_unstim_1G.csv
METTL8	6.09958e-13	-0.298331	0.097	0.276	1.49379e-08	B intermediate_stim_vs_unstim_1G.csv
NPM3	6.4162e-13	0.285685	0.296	0.076	1.57133e-08	B intermediate_stim_vs_unstim_1G.csv
TMC6	6.506e-13	-0.273385	0.134	0.335	1.59332e-08	B intermediate_stim_vs_unstim_1G.csv
PTGES2	6.71901e-13	0.332033	0.472	0.222	1.64549e-08	B intermediate_stim_vs_unstim_1G.csv
YDJC	6.74865e-13	0.33418	0.454	0.211	1.65274e-08	B intermediate_stim_vs_unstim_1G.csv
SUPT16H	6.81845e-13	0.345916	0.554	0.302	1.66984e-08	B intermediate_stim_vs_unstim_1G.csv
ARHGAP4	7.3217e-13	-0.25616	0.13	0.331	1.79308e-08	B intermediate_stim_vs_unstim_1G.csv
ELL2	7.34857e-13	0.308279	0.288	0.073	1.79966e-08	B intermediate_stim_vs_unstim_1G.csv
DMXL1	7.43873e-13	-0.282876	0.151	0.356	1.82175e-08	B intermediate_stim_vs_unstim_1G.csv
RSL24D1	7.44216e-13	0.358239	0.612	0.382	1.82258e-08	B intermediate_stim_vs_unstim_1G.csv
COMMD6	7.59944e-13	-0.351237	0.49	0.695	1.8611e-08	B intermediate_stim_vs_unstim_1G.csv
CAMKK2	7.7872e-13	0.286766	0.242	0.044	1.90709e-08	B intermediate_stim_vs_unstim_1G.csv
RCN1	8.1719e-13	0.278284	0.242	0.044	2.0013e-08	B intermediate_stim_vs_unstim_1G.csv
PHC3	8.20973e-13	-0.310525	0.151	0.353	2.01056e-08	B intermediate_stim_vs_unstim_1G.csv
ATP1B3	8.40709e-13	0.352089	0.428	0.185	2.0589e-08	B intermediate_stim_vs_unstim_1G.csv
WAS	8.42619e-13	-0.281257	0.218	0.444	2.06357e-08	B intermediate_stim_vs_unstim_1G.csv
CDV3	8.69967e-13	0.368422	0.673	0.447	2.13055e-08	B intermediate_stim_vs_unstim_1G.csv
PCBP1	9.15294e-13	0.315526	0.957	0.873	2.24155e-08	B intermediate_stim_vs_unstim_1G.csv
HNRNPA0	9.35909e-13	0.336613	0.787	0.596	2.29204e-08	B intermediate_stim_vs_unstim_1G.csv
QRSL1	9.49272e-13	-0.288433	0.155	0.36	2.32477e-08	B intermediate_stim_vs_unstim_1G.csv
CYBA	9.67272e-13	-0.396934	0.788	0.905	2.36885e-08	B intermediate_stim_vs_unstim_1G.csv
MANF	1.15649e-12	0.483168	0.378	0.156	2.83225e-08	B intermediate_stim_vs_unstim_1G.csv
FYN	1.22435e-12	-0.284729	0.055	0.204	2.99843e-08	B intermediate_stim_vs_unstim_1G.csv
ADD1	1.22893e-12	-0.277777	0.222	0.451	3.00966e-08	B intermediate_stim_vs_unstim_1G.csv
DIMT1	1.24142e-12	0.339169	0.421	0.185	3.04023e-08	B intermediate_stim_vs_unstim_1G.csv
FAM107B	1.28218e-12	-0.3521	0.355	0.607	3.14006e-08	B intermediate_stim_vs_unstim_1G.csv
CTSS	1.41322e-12	-0.356068	0.242	0.469	3.46097e-08	B intermediate_stim_vs_unstim_1G.csv
Streptomyces rapamycinicus NRRL 5491 (taxid 1343740)	1.42973e-12	0.310847	0.376	0.145	3.50141e-08	B intermediate_stim_vs_unstim_1G.csv
REX1BD	1.48341e-12	-0.267745	0.142	0.342	3.63286e-08	B intermediate_stim_vs_unstim_1G.csv
SMARCC2	1.48361e-12	-0.253619	0.113	0.302	3.63336e-08	B intermediate_stim_vs_unstim_1G.csv
GEMIN4	1.49056e-12	0.282372	0.29	0.076	3.65039e-08	B intermediate_stim_vs_unstim_1G.csv
POLR2I	1.55807e-12	0.345721	0.437	0.204	3.81572e-08	B intermediate_stim_vs_unstim_1G.csv
MFSD12	1.58506e-12	0.284221	0.313	0.095	3.88182e-08	B intermediate_stim_vs_unstim_1G.csv
HMGCS1	1.69638e-12	0.436161	0.473	0.225	4.15444e-08	B intermediate_stim_vs_unstim_1G.csv
TIMM9	1.78656e-12	0.287729	0.349	0.124	4.3753e-08	B intermediate_stim_vs_unstim_1G.csv
AP001610.2	1.83752e-12	0.336633	0.236	0.044	4.50008e-08	B intermediate_stim_vs_unstim_1G.csv
MYO9B	2.05769e-12	-0.260002	0.133	0.327	5.03927e-08	B intermediate_stim_vs_unstim_1G.csv
DDX56	2.16217e-12	0.309166	0.397	0.164	5.29516e-08	B intermediate_stim_vs_unstim_1G.csv
TMF1	2.17784e-12	-0.260948	0.09	0.262	5.33353e-08	B intermediate_stim_vs_unstim_1G.csv
POLR1A	2.21575e-12	0.300233	0.313	0.098	5.42636e-08	B intermediate_stim_vs_unstim_1G.csv
CIAO2A	2.24914e-12	-0.27565	0.179	0.389	5.50814e-08	B intermediate_stim_vs_unstim_1G.csv
HUWE1	2.50745e-12	0.423344	0.472	0.244	6.14074e-08	B intermediate_stim_vs_unstim_1G.csv
CCSER1	2.54737e-12	0.455489	0.549	0.302	6.2385e-08	B intermediate_stim_vs_unstim_1G.csv
IGHG1	2.56661e-12	-0.286585	0.13	0.324	6.28564e-08	B intermediate_stim_vs_unstim_1G.csv
KPNA2	2.57796e-12	0.292676	0.382	0.149	6.31344e-08	B intermediate_stim_vs_unstim_1G.csv
ITGB2	2.624e-12	-0.304684	0.067	0.222	6.42617e-08	B intermediate_stim_vs_unstim_1G.csv
HEATR1	2.81795e-12	0.306213	0.385	0.153	6.90116e-08	B intermediate_stim_vs_unstim_1G.csv
RABGGTB	2.82876e-12	0.351639	0.457	0.225	6.92762e-08	B intermediate_stim_vs_unstim_1G.csv
TUBB	2.9387e-12	0.459326	0.83	0.691	7.19689e-08	B intermediate_stim_vs_unstim_1G.csv
KIAA0040	3.0361e-12	-0.250096	0.154	0.364	7.43541e-08	B intermediate_stim_vs_unstim_1G.csv
ZNF267	3.12918e-12	0.339874	0.461	0.222	7.66336e-08	B intermediate_stim_vs_unstim_1G.csv
E2F4	3.30239e-12	0.328412	0.452	0.218	8.08755e-08	B intermediate_stim_vs_unstim_1G.csv
RAB10	3.32437e-12	0.320341	0.576	0.331	8.14138e-08	B intermediate_stim_vs_unstim_1G.csv
SYF2	3.4385e-12	-0.282822	0.127	0.313	8.42088e-08	B intermediate_stim_vs_unstim_1G.csv
STK4	3.55791e-12	0.356787	0.846	0.738	8.71333e-08	B intermediate_stim_vs_unstim_1G.csv
CIAO2B	3.70325e-12	0.314123	0.57	0.32	9.06927e-08	B intermediate_stim_vs_unstim_1G.csv
ENY2	3.71445e-12	0.327	0.504	0.265	9.09669e-08	B intermediate_stim_vs_unstim_1G.csv
UTP20	3.76298e-12	0.300233	0.367	0.142	9.21554e-08	B intermediate_stim_vs_unstim_1G.csv
RRAGC	3.80765e-12	0.324609	0.358	0.138	9.32493e-08	B intermediate_stim_vs_unstim_1G.csv
SLC25A19	3.91566e-12	0.27028	0.257	0.058	9.58945e-08	B intermediate_stim_vs_unstim_1G.csv
TUBA4A	3.93994e-12	-0.289736	0.23	0.455	9.64891e-08	B intermediate_stim_vs_unstim_1G.csv
SNHG25	3.94139e-12	0.291244	0.372	0.142	9.65246e-08	B intermediate_stim_vs_unstim_1G.csv
CD47	4.04766e-12	-0.310666	0.267	0.495	9.91271e-08	B intermediate_stim_vs_unstim_1G.csv
FTH1	4.1648e-12	-0.421044	0.887	0.942	1.01996e-07	B intermediate_stim_vs_unstim_1G.csv
IER2	4.3308e-12	-0.284729	0.158	0.367	1.06061e-07	B intermediate_stim_vs_unstim_1G.csv
FABP5	4.3541e-12	0.261945	0.721	0.48	1.06632e-07	B intermediate_stim_vs_unstim_1G.csv
EEF1A1	4.85569e-12	-0.294034	1	0.996	1.18916e-07	B intermediate_stim_vs_unstim_1G.csv
NUCKS1	4.87313e-12	0.348154	0.71	0.505	1.19343e-07	B intermediate_stim_vs_unstim_1G.csv
CXCL11	4.95737e-12	0.817776	0.155	0	1.21406e-07	B intermediate_stim_vs_unstim_1G.csv
GTF2A2	5.06161e-12	0.313068	0.563	0.331	1.23959e-07	B intermediate_stim_vs_unstim_1G.csv
PARK7	5.24768e-12	0.299344	0.831	0.633	1.28516e-07	B intermediate_stim_vs_unstim_1G.csv
NBDY	5.25292e-12	-0.254276	0.134	0.327	1.28644e-07	B intermediate_stim_vs_unstim_1G.csv
SNRNP70	5.34025e-12	0.321313	0.584	0.342	1.30783e-07	B intermediate_stim_vs_unstim_1G.csv
SRSF6	5.48996e-12	0.303322	0.349	0.131	1.34449e-07	B intermediate_stim_vs_unstim_1G.csv
LRRC59	5.56331e-12	0.278837	0.373	0.145	1.36245e-07	B intermediate_stim_vs_unstim_1G.csv
POLR1B	5.74676e-12	0.281124	0.312	0.098	1.40738e-07	B intermediate_stim_vs_unstim_1G.csv
FTSJ3	5.76737e-12	0.284885	0.355	0.131	1.41243e-07	B intermediate_stim_vs_unstim_1G.csv
ARPC1B	5.78609e-12	-0.451664	0.587	0.742	1.41701e-07	B intermediate_stim_vs_unstim_1G.csv
MAPRE2	5.8131e-12	-0.265821	0.139	0.331	1.42363e-07	B intermediate_stim_vs_unstim_1G.csv
STOML2	6.79703e-12	0.3174	0.521	0.284	1.66459e-07	B intermediate_stim_vs_unstim_1G.csv
CLN6	7.58155e-12	0.274091	0.279	0.076	1.85672e-07	B intermediate_stim_vs_unstim_1G.csv
SMYD3	7.75863e-12	-0.281035	0.125	0.313	1.90009e-07	B intermediate_stim_vs_unstim_1G.csv
SNHG6	7.76716e-12	-0.365729	0.388	0.596	1.90218e-07	B intermediate_stim_vs_unstim_1G.csv
KANSL1	7.84564e-12	-0.295841	0.143	0.335	1.9214e-07	B intermediate_stim_vs_unstim_1G.csv
RPS29	7.8633e-12	0.355797	0.973	0.942	1.92572e-07	B intermediate_stim_vs_unstim_1G.csv
ARF5	8.00836e-12	-0.30635	0.272	0.487	1.96125e-07	B intermediate_stim_vs_unstim_1G.csv
Streptomyces decoyicus (taxid 249567)	8.11116e-12	0.288007	0.366	0.142	1.98642e-07	B intermediate_stim_vs_unstim_1G.csv
TRA2B	8.12884e-12	0.329201	0.561	0.331	1.99075e-07	B intermediate_stim_vs_unstim_1G.csv
ELOC	8.71404e-12	0.322834	0.579	0.356	2.13407e-07	B intermediate_stim_vs_unstim_1G.csv
RPL26	8.76301e-12	-0.25303	0.996	0.985	2.14606e-07	B intermediate_stim_vs_unstim_1G.csv
UCHL3	9.10473e-12	0.270689	0.273	0.073	2.22975e-07	B intermediate_stim_vs_unstim_1G.csv
LARP1	9.35382e-12	0.3391	0.491	0.262	2.29075e-07	B intermediate_stim_vs_unstim_1G.csv
CAPG	1.02811e-11	-0.332939	0.203	0.411	2.51785e-07	B intermediate_stim_vs_unstim_1G.csv
OAZ1	1.03561e-11	-0.332899	0.901	0.967	2.53621e-07	B intermediate_stim_vs_unstim_1G.csv
NDUFAF3	1.09151e-11	0.322259	0.584	0.345	2.67312e-07	B intermediate_stim_vs_unstim_1G.csv
RPS16	1.13396e-11	-0.333701	0.991	0.985	2.77707e-07	B intermediate_stim_vs_unstim_1G.csv
ITGA4	1.1666e-11	-0.298213	0.204	0.415	2.857e-07	B intermediate_stim_vs_unstim_1G.csv
PCM1	1.21649e-11	-0.326892	0.227	0.436	2.9792e-07	B intermediate_stim_vs_unstim_1G.csv
PTRH2	1.23485e-11	0.297157	0.351	0.135	3.02415e-07	B intermediate_stim_vs_unstim_1G.csv
IGBP1	1.30654e-11	-0.268008	0.155	0.349	3.19971e-07	B intermediate_stim_vs_unstim_1G.csv
PCGF5	1.3336e-11	-0.306399	0.216	0.429	3.26599e-07	B intermediate_stim_vs_unstim_1G.csv
LILRB1	1.3401e-11	0.361693	0.416	0.189	3.28191e-07	B intermediate_stim_vs_unstim_1G.csv
WDFY4	1.41572e-11	-0.342193	0.415	0.629	3.46709e-07	B intermediate_stim_vs_unstim_1G.csv
U2AF2	1.42304e-11	0.304385	0.467	0.233	3.48503e-07	B intermediate_stim_vs_unstim_1G.csv
R3HDM2	1.44159e-11	-0.263779	0.13	0.313	3.53046e-07	B intermediate_stim_vs_unstim_1G.csv
PRPF4	1.50956e-11	0.263791	0.264	0.069	3.69692e-07	B intermediate_stim_vs_unstim_1G.csv
DAP3	1.52033e-11	0.289038	0.467	0.233	3.72329e-07	B intermediate_stim_vs_unstim_1G.csv
GPX4	1.57795e-11	-0.328717	0.515	0.767	3.86439e-07	B intermediate_stim_vs_unstim_1G.csv
DBNL	1.64041e-11	-0.2613	0.193	0.4	4.01737e-07	B intermediate_stim_vs_unstim_1G.csv
NDUFAF8	1.64893e-11	0.301525	0.528	0.291	4.03824e-07	B intermediate_stim_vs_unstim_1G.csv
DOCK2	1.77375e-11	-0.298702	0.212	0.415	4.34391e-07	B intermediate_stim_vs_unstim_1G.csv
KDM4C	1.79641e-11	-0.284729	0.128	0.309	4.39941e-07	B intermediate_stim_vs_unstim_1G.csv
LILRA4	1.8636e-11	0.368871	0.246	0.055	4.56397e-07	B intermediate_stim_vs_unstim_1G.csv
PCK2	1.89973e-11	0.324577	0.422	0.2	4.65243e-07	B intermediate_stim_vs_unstim_1G.csv
USP24	1.93542e-11	-0.284729	0.204	0.411	4.73983e-07	B intermediate_stim_vs_unstim_1G.csv
ZEB2	1.94269e-11	-0.357274	0.207	0.415	4.75764e-07	B intermediate_stim_vs_unstim_1G.csv
NOL10	1.99128e-11	0.272721	0.293	0.091	4.87665e-07	B intermediate_stim_vs_unstim_1G.csv
PLEKHG1	2.12413e-11	-0.420522	0.406	0.618	5.20199e-07	B intermediate_stim_vs_unstim_1G.csv
THOC6	2.37023e-11	0.27662	0.33	0.12	5.8047e-07	B intermediate_stim_vs_unstim_1G.csv
CREM	2.40729e-11	0.370281	0.404	0.185	5.89544e-07	B intermediate_stim_vs_unstim_1G.csv
TRIO	2.42183e-11	-0.288177	0.218	0.425	5.93106e-07	B intermediate_stim_vs_unstim_1G.csv
EEF2KMT	2.42759e-11	0.257214	0.267	0.073	5.94516e-07	B intermediate_stim_vs_unstim_1G.csv
UBE2R2	2.72196e-11	-0.26649	0.181	0.378	6.66607e-07	B intermediate_stim_vs_unstim_1G.csv
WDR77	2.73104e-11	0.28459	0.445	0.215	6.68831e-07	B intermediate_stim_vs_unstim_1G.csv
DHX9	2.73748e-11	0.317889	0.558	0.338	6.70408e-07	B intermediate_stim_vs_unstim_1G.csv
MACC1	2.81591e-11	0.321779	0.216	0.04	6.89617e-07	B intermediate_stim_vs_unstim_1G.csv
WDR36	3.04663e-11	0.310586	0.388	0.171	7.46119e-07	B intermediate_stim_vs_unstim_1G.csv
SKP1	3.07118e-11	0.308422	0.84	0.611	7.52132e-07	B intermediate_stim_vs_unstim_1G.csv
MYDGF	3.11434e-11	0.321994	0.406	0.189	7.62701e-07	B intermediate_stim_vs_unstim_1G.csv
WDR4	3.15777e-11	0.255533	0.261	0.069	7.73337e-07	B intermediate_stim_vs_unstim_1G.csv
IFT57	3.17125e-11	-0.255657	0.187	0.389	7.76639e-07	B intermediate_stim_vs_unstim_1G.csv
TOMM6	3.22964e-11	0.290583	0.791	0.575	7.90938e-07	B intermediate_stim_vs_unstim_1G.csv
PSMC4	3.25882e-11	0.313349	0.525	0.305	7.98085e-07	B intermediate_stim_vs_unstim_1G.csv
ARF4	3.37521e-11	0.27701	0.421	0.193	8.26588e-07	B intermediate_stim_vs_unstim_1G.csv
MRPL54	3.38436e-11	0.304213	0.504	0.269	8.2883e-07	B intermediate_stim_vs_unstim_1G.csv
DNPH1	3.58477e-11	-0.314969	0.285	0.498	8.77911e-07	B intermediate_stim_vs_unstim_1G.csv
TRAPPC1	3.60598e-11	-0.307838	0.345	0.556	8.83104e-07	B intermediate_stim_vs_unstim_1G.csv
TNFSF10	3.80129e-11	0.472569	0.299	0.105	9.30936e-07	B intermediate_stim_vs_unstim_1G.csv
TMEM256	4.09868e-11	-0.26863	0.194	0.396	1.00377e-06	B intermediate_stim_vs_unstim_1G.csv
PHF11	4.16492e-11	0.370556	0.451	0.24	1.01999e-06	B intermediate_stim_vs_unstim_1G.csv
DCK	4.25696e-11	-0.255361	0.152	0.345	1.04253e-06	B intermediate_stim_vs_unstim_1G.csv
ELF1	4.42134e-11	-0.310725	0.263	0.469	1.08279e-06	B intermediate_stim_vs_unstim_1G.csv
GLRX3	5.74469e-11	0.282746	0.418	0.196	1.40687e-06	B intermediate_stim_vs_unstim_1G.csv
NUP93	5.92348e-11	0.278561	0.346	0.138	1.45066e-06	B intermediate_stim_vs_unstim_1G.csv
BACH1	6.5068e-11	0.415997	0.555	0.345	1.59351e-06	B intermediate_stim_vs_unstim_1G.csv
LRPPRC	6.74092e-11	0.315895	0.593	0.378	1.65085e-06	B intermediate_stim_vs_unstim_1G.csv
PFKP	6.89834e-11	0.286203	0.321	0.116	1.6894e-06	B intermediate_stim_vs_unstim_1G.csv
PELP1	6.92329e-11	0.280438	0.361	0.149	1.69551e-06	B intermediate_stim_vs_unstim_1G.csv
DARS	7.3249e-11	0.332243	0.634	0.429	1.79387e-06	B intermediate_stim_vs_unstim_1G.csv
RCL1	8.76419e-11	0.265468	0.254	0.069	2.14635e-06	B intermediate_stim_vs_unstim_1G.csv
SUMO2	9.55013e-11	0.275377	0.925	0.84	2.33883e-06	B intermediate_stim_vs_unstim_1G.csv
GBP5	9.55099e-11	0.492216	0.376	0.175	2.33904e-06	B intermediate_stim_vs_unstim_1G.csv
HSPA4	9.57743e-11	0.331862	0.575	0.364	2.34551e-06	B intermediate_stim_vs_unstim_1G.csv
PSMD4	9.65605e-11	0.271734	0.627	0.393	2.36477e-06	B intermediate_stim_vs_unstim_1G.csv
SNHG29	9.99845e-11	-0.387034	0.697	0.775	2.44862e-06	B intermediate_stim_vs_unstim_1G.csv
MICOS13	1.01436e-10	0.314624	0.599	0.382	2.48416e-06	B intermediate_stim_vs_unstim_1G.csv
FTL	1.07717e-10	-0.353668	0.894	0.982	2.63799e-06	B intermediate_stim_vs_unstim_1G.csv
RHOH	1.08413e-10	-0.329456	0.293	0.502	2.65504e-06	B intermediate_stim_vs_unstim_1G.csv
LACTB	1.09779e-10	0.383554	0.424	0.222	2.68849e-06	B intermediate_stim_vs_unstim_1G.csv
TAPBP	1.13083e-10	0.342745	0.688	0.516	2.76941e-06	B intermediate_stim_vs_unstim_1G.csv
VPS13C	1.14987e-10	-0.339665	0.272	0.465	2.81604e-06	B intermediate_stim_vs_unstim_1G.csv
BBX	1.22579e-10	-0.286473	0.201	0.396	3.00195e-06	B intermediate_stim_vs_unstim_1G.csv
TFAM	1.2438e-10	0.305626	0.49	0.273	3.04606e-06	B intermediate_stim_vs_unstim_1G.csv
B3GALT6	1.25754e-10	0.263135	0.288	0.095	3.07972e-06	B intermediate_stim_vs_unstim_1G.csv
CSK	1.26752e-10	0.375976	0.784	0.662	3.10415e-06	B intermediate_stim_vs_unstim_1G.csv
YWHAG	1.37181e-10	0.285806	0.404	0.193	3.35955e-06	B intermediate_stim_vs_unstim_1G.csv
PSMB6	1.40259e-10	0.280288	0.678	0.462	3.43494e-06	B intermediate_stim_vs_unstim_1G.csv
PPP1CA	1.42949e-10	-0.310725	0.555	0.727	3.50082e-06	B intermediate_stim_vs_unstim_1G.csv
DDX39B	1.46388e-10	0.290796	0.634	0.425	3.58504e-06	B intermediate_stim_vs_unstim_1G.csv
PTBP1	1.48511e-10	0.309606	0.494	0.284	3.63704e-06	B intermediate_stim_vs_unstim_1G.csv
PCDH9	1.4866e-10	-0.286804	0.024	0.127	3.64068e-06	B intermediate_stim_vs_unstim_1G.csv
VOPP1	1.48699e-10	0.363285	0.873	0.764	3.64163e-06	B intermediate_stim_vs_unstim_1G.csv
HIGD2A	1.56606e-10	-0.334941	0.369	0.56	3.83529e-06	B intermediate_stim_vs_unstim_1G.csv
SOCS1	1.57485e-10	0.565481	0.507	0.316	3.85681e-06	B intermediate_stim_vs_unstim_1G.csv
MS4A1	1.65286e-10	-0.364153	0.951	0.978	4.04785e-06	B intermediate_stim_vs_unstim_1G.csv
MPHOSPH10	1.69347e-10	0.280563	0.37	0.164	4.14731e-06	B intermediate_stim_vs_unstim_1G.csv
STRAP	1.71098e-10	0.2977	0.555	0.338	4.19019e-06	B intermediate_stim_vs_unstim_1G.csv
TMEM208	1.74737e-10	0.289838	0.387	0.178	4.27931e-06	B intermediate_stim_vs_unstim_1G.csv
UBAP2L	1.76111e-10	0.279496	0.387	0.175	4.31296e-06	B intermediate_stim_vs_unstim_1G.csv
DOCK10	1.84718e-10	-0.279647	0.215	0.415	4.52374e-06	B intermediate_stim_vs_unstim_1G.csv
ADCY3	2.00947e-10	0.250308	0.245	0.065	4.9212e-06	B intermediate_stim_vs_unstim_1G.csv
SF3A3	2.02566e-10	0.298866	0.472	0.258	4.96085e-06	B intermediate_stim_vs_unstim_1G.csv
TIMM50	2.02867e-10	0.260621	0.372	0.164	4.96822e-06	B intermediate_stim_vs_unstim_1G.csv
ENTPD1-AS1	2.03121e-10	-0.266444	0.164	0.349	4.97444e-06	B intermediate_stim_vs_unstim_1G.csv
BTF3L4	2.10923e-10	0.251011	0.351	0.142	5.16551e-06	B intermediate_stim_vs_unstim_1G.csv
EIF5	2.16739e-10	0.316268	0.77	0.578	5.30793e-06	B intermediate_stim_vs_unstim_1G.csv
TPI1	2.36259e-10	0.401594	0.793	0.665	5.78599e-06	B intermediate_stim_vs_unstim_1G.csv
CLINT1	2.51076e-10	0.313792	0.479	0.273	6.14886e-06	B intermediate_stim_vs_unstim_1G.csv
CEP170	2.54835e-10	-0.277312	0.157	0.335	6.2409e-06	B intermediate_stim_vs_unstim_1G.csv
TRAP1	2.69193e-10	0.287522	0.421	0.204	6.59253e-06	B intermediate_stim_vs_unstim_1G.csv
NOTCH2	2.83869e-10	-0.282876	0.16	0.335	6.95195e-06	B intermediate_stim_vs_unstim_1G.csv
GALNT2	2.88759e-10	0.29741	0.413	0.196	7.07171e-06	B intermediate_stim_vs_unstim_1G.csv
PSMD3	3.04223e-10	0.271916	0.449	0.233	7.45042e-06	B intermediate_stim_vs_unstim_1G.csv
IL32	3.10743e-10	-0.429678	0.054	0.182	7.61009e-06	B intermediate_stim_vs_unstim_1G.csv
OASL	3.24547e-10	0.301862	0.236	0.062	7.94815e-06	B intermediate_stim_vs_unstim_1G.csv
PSMC1	3.29328e-10	0.271233	0.422	0.211	8.06524e-06	B intermediate_stim_vs_unstim_1G.csv
INPP5F	3.51573e-10	-0.278955	0.099	0.255	8.61003e-06	B intermediate_stim_vs_unstim_1G.csv
CD81	3.65422e-10	-0.36108	0.497	0.665	8.94919e-06	B intermediate_stim_vs_unstim_1G.csv
YWHAQ	3.6693e-10	0.300233	0.573	0.36	8.98612e-06	B intermediate_stim_vs_unstim_1G.csv
PARP14	3.74123e-10	0.40645	0.74	0.564	9.16227e-06	B intermediate_stim_vs_unstim_1G.csv
SAR1A	3.89507e-10	0.254943	0.285	0.098	9.53901e-06	B intermediate_stim_vs_unstim_1G.csv
KHDRBS1	3.9133e-10	0.307556	0.804	0.673	9.58368e-06	B intermediate_stim_vs_unstim_1G.csv
LINC01578	3.93306e-10	-0.261123	0.179	0.364	9.63206e-06	B intermediate_stim_vs_unstim_1G.csv
EXT1	4.24526e-10	0.345933	0.21	0.047	1.03966e-05	B intermediate_stim_vs_unstim_1G.csv
PKIG	4.38252e-10	-0.291302	0.257	0.455	1.07328e-05	B intermediate_stim_vs_unstim_1G.csv
PAN3	4.41932e-10	-0.282945	0.19	0.375	1.08229e-05	B intermediate_stim_vs_unstim_1G.csv
JAK1	4.4558e-10	-0.326883	0.445	0.658	1.09123e-05	B intermediate_stim_vs_unstim_1G.csv
SDAD1	4.59574e-10	0.311759	0.531	0.324	1.1255e-05	B intermediate_stim_vs_unstim_1G.csv
HERC4	4.71265e-10	-0.252049	0.122	0.287	1.15413e-05	B intermediate_stim_vs_unstim_1G.csv
IFIT2	4.73707e-10	0.794138	0.278	0.102	1.16011e-05	B intermediate_stim_vs_unstim_1G.csv
DDX1	5.10442e-10	0.270931	0.342	0.145	1.25007e-05	B intermediate_stim_vs_unstim_1G.csv
CNPPD1	5.52312e-10	-0.274722	0.261	0.462	1.35261e-05	B intermediate_stim_vs_unstim_1G.csv
CCDC124	5.65318e-10	0.282208	0.46	0.247	1.38446e-05	B intermediate_stim_vs_unstim_1G.csv
MAPK1IP1L	5.73168e-10	0.290819	0.619	0.411	1.40369e-05	B intermediate_stim_vs_unstim_1G.csv
CD274	6.44351e-10	0.251676	0.169	0.022	1.57802e-05	B intermediate_stim_vs_unstim_1G.csv
ARID5A	6.96617e-10	0.286203	0.297	0.109	1.70601e-05	B intermediate_stim_vs_unstim_1G.csv
PDE4B	7.05399e-10	-0.324764	0.281	0.484	1.72752e-05	B intermediate_stim_vs_unstim_1G.csv
AFTPH	7.15066e-10	-0.299069	0.303	0.495	1.7512e-05	B intermediate_stim_vs_unstim_1G.csv
MRPS18A	8.36016e-10	0.254429	0.363	0.164	2.0474e-05	B intermediate_stim_vs_unstim_1G.csv
DUS3L	8.56935e-10	0.254679	0.322	0.131	2.09863e-05	B intermediate_stim_vs_unstim_1G.csv
DTNBP1	8.64841e-10	-0.255947	0.19	0.375	2.118e-05	B intermediate_stim_vs_unstim_1G.csv
PSMB7	8.79181e-10	0.276386	0.518	0.309	2.15311e-05	B intermediate_stim_vs_unstim_1G.csv
PKM	9.28111e-10	0.310316	0.882	0.687	2.27294e-05	B intermediate_stim_vs_unstim_1G.csv
ERCC1	9.68821e-10	0.28894	0.433	0.229	2.37264e-05	B intermediate_stim_vs_unstim_1G.csv
HNRNPA3	9.71268e-10	0.316144	0.757	0.589	2.37864e-05	B intermediate_stim_vs_unstim_1G.csv
IPO5	1.03807e-09	0.295841	0.385	0.185	2.54224e-05	B intermediate_stim_vs_unstim_1G.csv
JUNB	1.06034e-09	0.380891	0.488	0.287	2.59677e-05	B intermediate_stim_vs_unstim_1G.csv
PABPC1	1.16136e-09	-0.335902	0.978	0.982	2.84417e-05	B intermediate_stim_vs_unstim_1G.csv
SNHG1	1.25034e-09	0.281336	0.399	0.196	3.06208e-05	B intermediate_stim_vs_unstim_1G.csv
RSF1	1.25592e-09	-0.26407	0.234	0.425	3.07574e-05	B intermediate_stim_vs_unstim_1G.csv
PDE7A	1.25675e-09	-0.296989	0.506	0.72	3.07777e-05	B intermediate_stim_vs_unstim_1G.csv
DHX15	1.39285e-09	0.308226	0.488	0.295	3.41109e-05	B intermediate_stim_vs_unstim_1G.csv
PIKFYVE	1.39465e-09	0.390196	0.49	0.287	3.4155e-05	B intermediate_stim_vs_unstim_1G.csv
LINC02397	1.40069e-09	-0.301683	0.224	0.411	3.43029e-05	B intermediate_stim_vs_unstim_1G.csv
SLC25A39	1.50781e-09	0.258191	0.534	0.32	3.69263e-05	B intermediate_stim_vs_unstim_1G.csv
ZNF638	1.54089e-09	-0.29877	0.212	0.389	3.77364e-05	B intermediate_stim_vs_unstim_1G.csv
PIAS1	1.57047e-09	-0.256967	0.161	0.335	3.84607e-05	B intermediate_stim_vs_unstim_1G.csv
NOP10	1.65386e-09	0.292099	0.621	0.418	4.0503e-05	B intermediate_stim_vs_unstim_1G.csv
GRHPR	1.69137e-09	0.3445	0.67	0.495	4.14215e-05	B intermediate_stim_vs_unstim_1G.csv
RPS11	1.79808e-09	-0.275377	0.96	0.964	4.4035e-05	B intermediate_stim_vs_unstim_1G.csv
P2RY8	1.83376e-09	-0.257249	0.157	0.331	4.49087e-05	B intermediate_stim_vs_unstim_1G.csv
SPIB	1.84721e-09	0.362918	0.755	0.611	4.52382e-05	B intermediate_stim_vs_unstim_1G.csv
C7ORF50	1.85536e-09	-0.346826	0.27	0.444	4.54377e-05	B intermediate_stim_vs_unstim_1G.csv
VDAC2	1.88867e-09	0.275328	0.609	0.404	4.62535e-05	B intermediate_stim_vs_unstim_1G.csv
GNG5	1.9494e-09	0.330835	0.713	0.567	4.77407e-05	B intermediate_stim_vs_unstim_1G.csv
OGA	2.08501e-09	-0.28642	0.239	0.422	5.10618e-05	B intermediate_stim_vs_unstim_1G.csv
Naumovozyma dairenensis CBS 421 (taxid 1071378)	2.20298e-09	0.285126	0.342	0.153	5.39509e-05	B intermediate_stim_vs_unstim_1G.csv
IGLC1	2.38585e-09	0.676924	0.206	0.051	5.84296e-05	B intermediate_stim_vs_unstim_1G.csv
ANAPC11	2.47918e-09	0.25647	0.478	0.265	6.07152e-05	B intermediate_stim_vs_unstim_1G.csv
HYOU1	2.48325e-09	0.300233	0.309	0.127	6.08148e-05	B intermediate_stim_vs_unstim_1G.csv
RABGAP1L	2.61163e-09	-0.312358	0.515	0.709	6.39588e-05	B intermediate_stim_vs_unstim_1G.csv
VPS51	2.81636e-09	-0.253327	0.23	0.415	6.89726e-05	B intermediate_stim_vs_unstim_1G.csv
TCEA1	2.85225e-09	-0.329013	0.558	0.72	6.98516e-05	B intermediate_stim_vs_unstim_1G.csv
EAF2	2.90576e-09	0.418448	0.345	0.167	7.1162e-05	B intermediate_stim_vs_unstim_1G.csv
SZRD1	3.14151e-09	0.284996	0.452	0.258	7.69356e-05	B intermediate_stim_vs_unstim_1G.csv
SMARCB1	3.21266e-09	-0.290716	0.394	0.578	7.8678e-05	B intermediate_stim_vs_unstim_1G.csv
CKB	3.33961e-09	0.343903	0.158	0.022	8.17871e-05	B intermediate_stim_vs_unstim_1G.csv
SYPL1	3.38912e-09	-0.304052	0.296	0.473	8.29995e-05	B intermediate_stim_vs_unstim_1G.csv
CCDC18-AS1	3.62825e-09	-0.275895	0.203	0.378	8.88558e-05	B intermediate_stim_vs_unstim_1G.csv
NKG7	3.96965e-09	-0.511274	0.021	0.109	9.72166e-05	B intermediate_stim_vs_unstim_1G.csv
BOD1L1	4.04944e-09	-0.270562	0.312	0.509	9.91708e-05	B intermediate_stim_vs_unstim_1G.csv
BMS1	4.16686e-09	0.266629	0.396	0.204	0.000102047	B intermediate_stim_vs_unstim_1G.csv
DDX60	4.4167e-09	0.307895	0.307	0.131	0.000108165	B intermediate_stim_vs_unstim_1G.csv
SCFD2	4.4478e-09	0.282585	0.376	0.185	0.000108927	B intermediate_stim_vs_unstim_1G.csv
EMG1	4.4992e-09	0.264499	0.375	0.185	0.000110185	B intermediate_stim_vs_unstim_1G.csv
TRIM28	4.73849e-09	0.272286	0.61	0.4	0.000116046	B intermediate_stim_vs_unstim_1G.csv
NIPBL	5.01931e-09	-0.274768	0.267	0.451	0.000122923	B intermediate_stim_vs_unstim_1G.csv
S100A4	5.08728e-09	-0.397471	0.127	0.284	0.000124587	B intermediate_stim_vs_unstim_1G.csv
GRK3	5.33625e-09	-0.27967	0.248	0.433	0.000130685	B intermediate_stim_vs_unstim_1G.csv
OAS1	5.69291e-09	0.301599	0.413	0.222	0.000139419	B intermediate_stim_vs_unstim_1G.csv
FMNL3	5.75338e-09	0.297271	0.358	0.175	0.0001409	B intermediate_stim_vs_unstim_1G.csv
ATP5MC1	6.54007e-09	0.295874	0.645	0.465	0.000160166	B intermediate_stim_vs_unstim_1G.csv
UVRAG	6.65234e-09	-0.265214	0.427	0.615	0.000162916	B intermediate_stim_vs_unstim_1G.csv
PEA15	6.83791e-09	0.289741	0.484	0.287	0.00016746	B intermediate_stim_vs_unstim_1G.csv
RUBCN	6.92895e-09	-0.281347	0.236	0.415	0.00016969	B intermediate_stim_vs_unstim_1G.csv
USP12	7.02425e-09	0.300233	0.296	0.124	0.000172024	B intermediate_stim_vs_unstim_1G.csv
NAA15	7.22545e-09	0.263106	0.373	0.185	0.000176951	B intermediate_stim_vs_unstim_1G.csv
HLA-C	8.01107e-09	0.339231	0.991	0.985	0.000196191	B intermediate_stim_vs_unstim_1G.csv
PTEN	8.01464e-09	-0.25685	0.224	0.404	0.000196279	B intermediate_stim_vs_unstim_1G.csv
NFKBID	8.65343e-09	-0.367798	0.122	0.273	0.000211923	B intermediate_stim_vs_unstim_1G.csv
TMA7	9.57458e-09	0.265044	0.84	0.72	0.000234481	B intermediate_stim_vs_unstim_1G.csv
EML4	9.59565e-09	-0.320758	0.254	0.425	0.000234997	B intermediate_stim_vs_unstim_1G.csv
SMC6	9.66374e-09	-0.398386	0.461	0.625	0.000236665	B intermediate_stim_vs_unstim_1G.csv
BACH2	1.07307e-08	-0.341954	0.43	0.636	0.000262795	B intermediate_stim_vs_unstim_1G.csv
IL7R	1.07431e-08	-0.41228	0.031	0.127	0.000263098	B intermediate_stim_vs_unstim_1G.csv
ASH1L	1.20531e-08	-0.258676	0.285	0.469	0.000295179	B intermediate_stim_vs_unstim_1G.csv
ARPC5	1.24609e-08	0.292912	0.676	0.505	0.000305168	B intermediate_stim_vs_unstim_1G.csv
TESC	1.24732e-08	0.25614	0.231	0.073	0.000305468	B intermediate_stim_vs_unstim_1G.csv
ZNF460	1.4738e-08	0.256274	0.29	0.12	0.000360933	B intermediate_stim_vs_unstim_1G.csv
RBX1	1.55402e-08	0.252857	0.693	0.52	0.00038058	B intermediate_stim_vs_unstim_1G.csv
HIVEP3	1.5577e-08	0.386168	0.275	0.109	0.00038148	B intermediate_stim_vs_unstim_1G.csv
ORMDL2	1.60587e-08	0.261838	0.372	0.189	0.000393276	B intermediate_stim_vs_unstim_1G.csv
IRF9	1.82177e-08	0.290834	0.681	0.524	0.000446152	B intermediate_stim_vs_unstim_1G.csv
ATP5F1D	1.9597e-08	-0.308855	0.582	0.709	0.00047993	B intermediate_stim_vs_unstim_1G.csv
CHD2	2.26509e-08	-0.265233	0.263	0.447	0.00055472	B intermediate_stim_vs_unstim_1G.csv
ATRX	2.4615e-08	-0.266955	0.396	0.578	0.000602821	B intermediate_stim_vs_unstim_1G.csv
MRPS35	2.48214e-08	0.255057	0.424	0.236	0.000607876	B intermediate_stim_vs_unstim_1G.csv
MCOLN2	2.51072e-08	0.310188	0.385	0.211	0.000614875	B intermediate_stim_vs_unstim_1G.csv
PFKL	2.91479e-08	-0.250096	0.184	0.345	0.000713831	B intermediate_stim_vs_unstim_1G.csv
ZNF318	3.14462e-08	0.317417	0.251	0.095	0.000770117	B intermediate_stim_vs_unstim_1G.csv
WNT10A	3.24775e-08	0.259875	0.191	0.051	0.000795375	B intermediate_stim_vs_unstim_1G.csv
PML	3.4536e-08	0.3101	0.401	0.229	0.000845786	B intermediate_stim_vs_unstim_1G.csv
RPS6	3.99587e-08	-0.274239	0.994	0.985	0.000978588	B intermediate_stim_vs_unstim_1G.csv
GTF3A	4.01336e-08	0.294564	0.612	0.444	0.000982872	B intermediate_stim_vs_unstim_1G.csv
IL10RA	4.37934e-08	-0.26054	0.216	0.385	0.0010725	B intermediate_stim_vs_unstim_1G.csv
SAMD9L	4.54388e-08	0.422852	0.421	0.251	0.0011128	B intermediate_stim_vs_unstim_1G.csv
ECPAS	4.78514e-08	0.25369	0.304	0.138	0.00117188	B intermediate_stim_vs_unstim_1G.csv
PRR13	5.65044e-08	0.265005	0.682	0.52	0.00138379	B intermediate_stim_vs_unstim_1G.csv
SYNE2	6.04635e-08	-0.299836	0.097	0.229	0.00148075	B intermediate_stim_vs_unstim_1G.csv
BCLAF1	6.11521e-08	0.259875	0.63	0.455	0.00149761	B intermediate_stim_vs_unstim_1G.csv
SNHG7	6.21889e-08	-0.364741	0.385	0.535	0.00152301	B intermediate_stim_vs_unstim_1G.csv
TOMM7	6.29304e-08	-0.300399	0.63	0.745	0.00154117	B intermediate_stim_vs_unstim_1G.csv
TCERG1	6.45429e-08	0.274285	0.494	0.316	0.00158066	B intermediate_stim_vs_unstim_1G.csv
POLE3	6.86659e-08	0.253618	0.345	0.175	0.00168163	B intermediate_stim_vs_unstim_1G.csv
TLN1	7.61931e-08	-0.261143	0.319	0.491	0.00186597	B intermediate_stim_vs_unstim_1G.csv
IFITM2	7.94849e-08	0.39634	0.752	0.673	0.00194658	B intermediate_stim_vs_unstim_1G.csv
RAB11A	8.02826e-08	0.293755	0.494	0.327	0.00196612	B intermediate_stim_vs_unstim_1G.csv
MARCKS	8.21122e-08	0.427904	0.681	0.509	0.00201093	B intermediate_stim_vs_unstim_1G.csv
WSB1	8.34942e-08	-0.299133	0.275	0.44	0.00204477	B intermediate_stim_vs_unstim_1G.csv
CUL1	8.39136e-08	0.256259	0.334	0.167	0.00205504	B intermediate_stim_vs_unstim_1G.csv
SLC25A5	8.751e-08	0.272739	0.828	0.695	0.00214312	B intermediate_stim_vs_unstim_1G.csv
METAP2	9.83231e-08	0.260517	0.454	0.28	0.00240793	B intermediate_stim_vs_unstim_1G.csv
WDFY1	1.01978e-07	0.305437	0.466	0.302	0.00249744	B intermediate_stim_vs_unstim_1G.csv
USP10	1.04637e-07	0.263707	0.469	0.298	0.00256255	B intermediate_stim_vs_unstim_1G.csv
STAT6	1.07383e-07	0.259183	0.566	0.378	0.00262981	B intermediate_stim_vs_unstim_1G.csv
HNRNPM	1.14328e-07	0.259216	0.648	0.484	0.0027999	B intermediate_stim_vs_unstim_1G.csv
IFIH1	1.29316e-07	0.330491	0.397	0.233	0.00316695	B intermediate_stim_vs_unstim_1G.csv
SNHG8	1.43252e-07	0.284005	0.64	0.469	0.00350825	B intermediate_stim_vs_unstim_1G.csv
IGHV4-31	1.43263e-07	-0.300809	0.045	0.145	0.0035085	B intermediate_stim_vs_unstim_1G.csv
KPNA4	1.81937e-07	0.25571	0.43	0.262	0.00445563	B intermediate_stim_vs_unstim_1G.csv
EPS15	2.1516e-07	-0.280265	0.375	0.531	0.00526926	B intermediate_stim_vs_unstim_1G.csv
CD58	2.3364e-07	0.35497	0.521	0.349	0.00572184	B intermediate_stim_vs_unstim_1G.csv
TMEM123	2.35127e-07	0.301515	0.434	0.258	0.00575827	B intermediate_stim_vs_unstim_1G.csv
CPB2-AS1	2.38002e-07	0.253082	0.281	0.127	0.00582867	B intermediate_stim_vs_unstim_1G.csv
ANP32E	2.40994e-07	0.255504	0.557	0.378	0.00590195	B intermediate_stim_vs_unstim_1G.csv
KCNQ5	2.53384e-07	0.365458	0.463	0.291	0.00620538	B intermediate_stim_vs_unstim_1G.csv
SOX5	3.0797e-07	0.770828	0.391	0.236	0.00754218	B intermediate_stim_vs_unstim_1G.csv
FBXW7	3.95004e-07	0.318562	0.443	0.287	0.00967365	B intermediate_stim_vs_unstim_1G.csv
ITGB1	5.44494e-07	-0.271673	0.143	0.273	0.0133346	B intermediate_stim_vs_unstim_1G.csv
COL9A3	6.08707e-07	-0.252227	0.112	0.24	0.0149072	B intermediate_stim_vs_unstim_1G.csv
Streptomyces seoulensis (taxid 73044)	6.58516e-07	-0.334335	0.172	0.309	0.016127	B intermediate_stim_vs_unstim_1G.csv
CRIP1	6.82593e-07	0.558581	0.31	0.556	0.0167167	B intermediate_stim_vs_unstim_1G.csv
RIPOR2	7.18246e-07	0.410966	0.749	0.658	0.0175899	B intermediate_stim_vs_unstim_1G.csv
MSMO1	1.13053e-06	0.266583	0.394	0.244	0.0276866	B intermediate_stim_vs_unstim_1G.csv
PSMB9	1.80911e-06	0.281921	0.852	0.836	0.044305	B intermediate_stim_vs_unstim_1G.csv
TRIR	1.87181e-06	-0.252891	0.643	0.731	0.0458407	B intermediate_stim_vs_unstim_1G.csv
MGLL	2.03631e-06	0.336283	0.207	0.084	0.0498691	B intermediate_stim_vs_unstim_1G.csv
MVP	2.14292e-06	0.253485	0.384	0.233	0.0524802	B intermediate_stim_vs_unstim_1G.csv
ATF5	2.48095e-06	0.321607	0.236	0.102	0.0607584	B intermediate_stim_vs_unstim_1G.csv
POU2F2	2.83055e-06	0.323933	0.782	0.72	0.0693201	B intermediate_stim_vs_unstim_1G.csv
RNF19A	2.90593e-06	0.355066	0.434	0.298	0.0711663	B intermediate_stim_vs_unstim_1G.csv
IFI16	2.93576e-06	0.261451	0.648	0.505	0.0718967	B intermediate_stim_vs_unstim_1G.csv
SRGN	4.28007e-06	0.334771	0.476	0.316	0.104819	B intermediate_stim_vs_unstim_1G.csv
TGFB1	5.13821e-06	0.250079	0.519	0.371	0.125835	B intermediate_stim_vs_unstim_1G.csv
PAX5	5.6715e-06	0.311735	0.745	0.698	0.138895	B intermediate_stim_vs_unstim_1G.csv
Staphylococcus aureus (taxid 1280)	5.81418e-06	-0.315152	0.776	0.895	0.142389	B intermediate_stim_vs_unstim_1G.csv
AL627171.2	5.97448e-06	0.303414	0.199	0.08	0.146315	B intermediate_stim_vs_unstim_1G.csv
SHMT2	8.66071e-06	0.264986	0.693	0.589	0.212101	B intermediate_stim_vs_unstim_1G.csv
VASP	1.21152e-05	0.272988	0.478	0.349	0.296702	B intermediate_stim_vs_unstim_1G.csv
HLA-DQA1	1.37863e-05	0.370463	0.943	0.92	0.337627	B intermediate_stim_vs_unstim_1G.csv
SERPINB1	1.51964e-05	0.250947	0.49	0.353	0.372159	B intermediate_stim_vs_unstim_1G.csv
PLD4	1.93463e-05	0.466558	0.454	0.327	0.473792	B intermediate_stim_vs_unstim_1G.csv
RPL10A	1.94675e-05	-0.254445	0.988	0.975	0.476759	B intermediate_stim_vs_unstim_1G.csv
TALDO1	2.09915e-05	0.280945	0.675	0.571	0.514081	B intermediate_stim_vs_unstim_1G.csv
RHOF	2.28578e-05	0.258291	0.384	0.262	0.559789	B intermediate_stim_vs_unstim_1G.csv
TMSB4X	2.72039e-05	-0.263217	0.975	0.985	0.666223	B intermediate_stim_vs_unstim_1G.csv
HLA-DPA1	2.87084e-05	-0.268388	0.946	0.967	0.703068	B intermediate_stim_vs_unstim_1G.csv
ANXA2	3.2819e-05	0.327354	0.442	0.327	0.803737	B intermediate_stim_vs_unstim_1G.csv
CLIC1	5.80704e-05	0.250801	0.851	0.785	1	B intermediate_stim_vs_unstim_1G.csv
RFTN1	0.000103596	0.26396	0.621	0.495	1	B intermediate_stim_vs_unstim_1G.csv
GRN	0.000442247	-0.291572	0.561	0.625	1	B intermediate_stim_vs_unstim_1G.csv
IGKC	0.00167386	0.494462	0.549	0.487	1	B intermediate_stim_vs_unstim_1G.csv
IGLC2	0.0028297	0.453949	0.313	0.229	1	B intermediate_stim_vs_unstim_1G.csv
HCK	0.00341642	0.283602	0.285	0.211	1	B intermediate_stim_vs_unstim_1G.csv
DUSP4	0.0047973	0.287333	0.193	0.12	1	B intermediate_stim_vs_unstim_1G.csv
IGLC3	0.00951467	0.440411	0.294	0.233	1	B intermediate_stim_vs_unstim_1G.csv
ZFP36L1	0.0405017	0.285526	0.845	0.876	1	B intermediate_stim_vs_unstim_1G.csv
IGHV3-30	0.0657807	-0.295299	0.106	0.145	1	B intermediate_stim_vs_unstim_1G.csv
TMEM120A	0.0931034	0.280625	0.191	0.156	1	B intermediate_stim_vs_unstim_1G.csv
MT2A	0.0992601	0.342358	0.157	0.124	1	B intermediate_stim_vs_unstim_1G.csv
IGLV2-14	0.115184	0.495939	0.075	0.109	1	B intermediate_stim_vs_unstim_1G.csv
CCL22	0.120801	0.299306	0.263	0.327	1	B intermediate_stim_vs_unstim_1G.csv
INSIG1	0.2201	0.339979	0.27	0.251	1	B intermediate_stim_vs_unstim_1G.csv
CCL5	0.675741	-0.541765	0.167	0.164	1	B intermediate_stim_vs_unstim_1G.csv
CXCL10	7.11538e-45	3.96658	0.892	0.014	1.74256e-40	B memory_stim_vs_unstim_1G.csv
IFIT3	1.39323e-37	1.87296	0.838	0.033	3.41201e-33	B memory_stim_vs_unstim_1G.csv
LTA	1.04912e-31	2.76501	0.757	0.038	2.5693e-27	B memory_stim_vs_unstim_1G.csv
ISG15	2.15648e-31	2.73924	0.973	0.175	5.28123e-27	B memory_stim_vs_unstim_1G.csv
IFI6	4.38688e-30	2.1074	0.892	0.113	1.07435e-25	B memory_stim_vs_unstim_1G.csv
MX1	6.99923e-30	2.15363	1	0.189	1.71411e-25	B memory_stim_vs_unstim_1G.csv
IFIT1	2.83525e-29	1.54446	0.703	0.033	6.94354e-25	B memory_stim_vs_unstim_1G.csv
OAS3	8.52156e-29	1.32493	0.838	0.08	2.08693e-24	B memory_stim_vs_unstim_1G.csv
TNF	3.58269e-28	1.73281	0.703	0.038	8.774e-24	B memory_stim_vs_unstim_1G.csv
PLSCR1	9.68445e-28	1.56577	0.865	0.108	2.37172e-23	B memory_stim_vs_unstim_1G.csv
LAP3	4.61148e-27	1.45654	0.865	0.108	1.12935e-22	B memory_stim_vs_unstim_1G.csv
PMAIP1	7.11627e-27	1.34239	0.838	0.099	1.74277e-22	B memory_stim_vs_unstim_1G.csv
XAF1	4.16506e-26	1.27054	0.892	0.123	1.02002e-21	B memory_stim_vs_unstim_1G.csv
IFITM1	1.29233e-25	2.57553	1	0.316	3.16493e-21	B memory_stim_vs_unstim_1G.csv
ISG20	2.30855e-24	2.53899	1	0.439	5.65364e-20	B memory_stim_vs_unstim_1G.csv
MX2	3.99492e-24	1.51247	0.811	0.118	9.78355e-20	B memory_stim_vs_unstim_1G.csv
NFKBIZ	6.46867e-24	1.431	0.811	0.113	1.58418e-19	B memory_stim_vs_unstim_1G.csv
IRF7	8.4546e-24	1.66411	0.946	0.25	2.07053e-19	B memory_stim_vs_unstim_1G.csv
GBP4	2.52595e-23	2.1002	0.946	0.255	6.18605e-19	B memory_stim_vs_unstim_1G.csv
IFI35	2.66746e-23	1.44691	0.865	0.17	6.53262e-19	B memory_stim_vs_unstim_1G.csv
SAMD9L	1.78121e-22	1.46492	0.838	0.146	4.36217e-18	B memory_stim_vs_unstim_1G.csv
TNFSF10	3.5987e-22	1.41984	0.676	0.071	8.81321e-18	B memory_stim_vs_unstim_1G.csv
ICAM1	4.31204e-22	0.959383	0.595	0.038	1.05602e-17	B memory_stim_vs_unstim_1G.csv
HERC5	1.20307e-21	1.38694	0.784	0.123	2.94633e-17	B memory_stim_vs_unstim_1G.csv
AC083837.1	2.11947e-21	0.946386	0.622	0.052	5.19057e-17	B memory_stim_vs_unstim_1G.csv
GBP1	3.91514e-21	1.78352	0.703	0.099	9.58817e-17	B memory_stim_vs_unstim_1G.csv
EPSTI1	2.08948e-20	1.58886	0.892	0.25	5.11714e-16	B memory_stim_vs_unstim_1G.csv
NEXN	2.43494e-20	0.852204	0.541	0.033	5.96316e-16	B memory_stim_vs_unstim_1G.csv
BST2	4.02277e-20	1.44522	0.946	0.344	9.85177e-16	B memory_stim_vs_unstim_1G.csv
STAT1	4.33005e-20	1.94182	0.946	0.33	1.06043e-15	B memory_stim_vs_unstim_1G.csv
USP18	4.56956e-20	0.731196	0.432	0.009	1.11909e-15	B memory_stim_vs_unstim_1G.csv
TYMP	1.22311e-19	1.33404	0.865	0.203	2.99539e-15	B memory_stim_vs_unstim_1G.csv
PSME2	1.98194e-19	1.5894	0.973	0.519	4.85377e-15	B memory_stim_vs_unstim_1G.csv
NFKBIA	3.7096e-19	1.99763	0.946	0.486	9.08481e-15	B memory_stim_vs_unstim_1G.csv
B4GALT5	4.52301e-19	0.646223	0.459	0.019	1.10769e-14	B memory_stim_vs_unstim_1G.csv
TRIM22	8.9265e-19	1.43457	0.946	0.481	2.1861e-14	B memory_stim_vs_unstim_1G.csv
WARS	9.44496e-19	2.7162	0.919	0.41	2.31307e-14	B memory_stim_vs_unstim_1G.csv
LY6E	7.1687e-18	1.4899	0.946	0.358	1.75561e-13	B memory_stim_vs_unstim_1G.csv
RNF213	7.58085e-18	1.31087	0.892	0.302	1.85655e-13	B memory_stim_vs_unstim_1G.csv
APOL6	1.0174e-17	0.939683	0.649	0.09	2.49161e-13	B memory_stim_vs_unstim_1G.csv
CD40	1.10363e-17	1.65377	1	0.642	2.70279e-13	B memory_stim_vs_unstim_1G.csv
DNAJA1	1.25576e-17	1.36443	0.946	0.401	3.07537e-13	B memory_stim_vs_unstim_1G.csv
CD38	1.37565e-17	1.12768	0.649	0.09	3.36897e-13	B memory_stim_vs_unstim_1G.csv
MIR155HG	1.43469e-17	2.34987	0.838	0.231	3.51355e-13	B memory_stim_vs_unstim_1G.csv
PNO1	1.99586e-17	0.652484	0.595	0.066	4.88785e-13	B memory_stim_vs_unstim_1G.csv
GARS	3.02053e-17	1.31244	0.811	0.198	7.39727e-13	B memory_stim_vs_unstim_1G.csv
UBE2L6	1.04607e-16	1.11196	0.865	0.278	2.56182e-12	B memory_stim_vs_unstim_1G.csv
IFIT2	2.177e-16	2.05042	0.595	0.085	5.33148e-12	B memory_stim_vs_unstim_1G.csv
HERC6	2.46723e-16	0.736313	0.568	0.066	6.04224e-12	B memory_stim_vs_unstim_1G.csv
MTHFD1L	3.72389e-16	0.727054	0.514	0.047	9.11982e-12	B memory_stim_vs_unstim_1G.csv
HAPLN3	4.25005e-16	0.730565	0.486	0.042	1.04084e-11	B memory_stim_vs_unstim_1G.csv
EIF2AK2	5.22533e-16	1.16605	0.784	0.198	1.27968e-11	B memory_stim_vs_unstim_1G.csv
ADAR	8.91953e-16	1.1854	0.919	0.448	2.18439e-11	B memory_stim_vs_unstim_1G.csv
ID3	2.71352e-15	-1.45937	0.108	0.844	6.64542e-11	B memory_stim_vs_unstim_1G.csv
TRAF1	3.90695e-15	1.35408	0.73	0.179	9.56812e-11	B memory_stim_vs_unstim_1G.csv
LYN	6.91333e-15	1.10101	1	0.651	1.69308e-10	B memory_stim_vs_unstim_1G.csv
NFKB1	8.6516e-15	1.3743	0.919	0.368	2.11878e-10	B memory_stim_vs_unstim_1G.csv
CD52	9.52886e-15	-1.74624	0.135	0.906	2.33362e-10	B memory_stim_vs_unstim_1G.csv
NFKB2	1.09413e-14	1.16626	0.919	0.458	2.67953e-10	B memory_stim_vs_unstim_1G.csv
CACNA1A	1.14368e-14	0.729413	0.622	0.104	2.80086e-10	B memory_stim_vs_unstim_1G.csv
BATF	1.28014e-14	1.34134	0.703	0.17	3.13505e-10	B memory_stim_vs_unstim_1G.csv
ART3	1.29333e-14	0.375509	0.27	0	3.16736e-10	B memory_stim_vs_unstim_1G.csv
CXCL9	1.68846e-14	1.30732	0.297	0.005	4.13503e-10	B memory_stim_vs_unstim_1G.csv
BCL2A1	3.16492e-14	1.84296	0.838	0.297	7.7509e-10	B memory_stim_vs_unstim_1G.csv
PARP14	5.45462e-14	1.57153	0.838	0.439	1.33584e-09	B memory_stim_vs_unstim_1G.csv
RTCB	5.80578e-14	1.03304	0.784	0.236	1.42184e-09	B memory_stim_vs_unstim_1G.csv
ARHGDIB	6.13334e-14	-1.33239	0.27	0.882	1.50206e-09	B memory_stim_vs_unstim_1G.csv
HLA-A	9.02227e-14	0.868392	1	0.995	2.20955e-09	B memory_stim_vs_unstim_1G.csv
RPS3	9.37394e-14	-0.793975	1	1	2.29568e-09	B memory_stim_vs_unstim_1G.csv
DTX3L	9.81156e-14	0.77771	0.73	0.179	2.40285e-09	B memory_stim_vs_unstim_1G.csv
RPL10	9.89734e-14	-0.821957	1	1	2.42386e-09	B memory_stim_vs_unstim_1G.csv
YARS	1.15683e-13	0.793574	0.622	0.123	2.83306e-09	B memory_stim_vs_unstim_1G.csv
TRAF4	1.64512e-13	1.0382	0.838	0.274	4.0289e-09	B memory_stim_vs_unstim_1G.csv
UBALD2	2.32739e-13	1.2693	0.784	0.297	5.69979e-09	B memory_stim_vs_unstim_1G.csv
OASL	2.41071e-13	0.551634	0.324	0.014	5.90382e-09	B memory_stim_vs_unstim_1G.csv
QRICH2	2.98484e-13	0.375509	0.243	0	7.30987e-09	B memory_stim_vs_unstim_1G.csv
ABTB2	3.09363e-13	0.518467	0.324	0.014	7.57631e-09	B memory_stim_vs_unstim_1G.csv
IFI44L	4.8378e-13	1.11276	0.595	0.113	1.18478e-08	B memory_stim_vs_unstim_1G.csv
NME1	5.08078e-13	0.989687	0.73	0.184	1.24428e-08	B memory_stim_vs_unstim_1G.csv
SNX11	5.53021e-13	0.616314	0.514	0.075	1.35435e-08	B memory_stim_vs_unstim_1G.csv
TARS	6.55757e-13	0.777554	0.649	0.151	1.60595e-08	B memory_stim_vs_unstim_1G.csv
RPL13	6.67966e-13	-0.606239	1	1	1.63585e-08	B memory_stim_vs_unstim_1G.csv
PSMA2	7.42496e-13	0.902667	0.892	0.458	1.81837e-08	B memory_stim_vs_unstim_1G.csv
DDX60	8.02586e-13	0.766726	0.514	0.08	1.96553e-08	B memory_stim_vs_unstim_1G.csv
FTL	8.45567e-13	-1.30531	0.757	0.986	2.07079e-08	B memory_stim_vs_unstim_1G.csv
RPL18	8.72601e-13	-0.664069	1	1	2.137e-08	B memory_stim_vs_unstim_1G.csv
U62317.4	8.86807e-13	0.544462	0.405	0.038	2.17179e-08	B memory_stim_vs_unstim_1G.csv
DDX21	9.87242e-13	1.2212	0.784	0.283	2.41776e-08	B memory_stim_vs_unstim_1G.csv
RPL3	9.87556e-13	-0.801217	1	1	2.41853e-08	B memory_stim_vs_unstim_1G.csv
SAT1	1.00201e-12	1.73211	0.811	0.377	2.45392e-08	B memory_stim_vs_unstim_1G.csv
LACTB	1.18339e-12	0.762136	0.676	0.16	2.89812e-08	B memory_stim_vs_unstim_1G.csv
HLA-B	1.20299e-12	0.774928	1	0.995	2.94613e-08	B memory_stim_vs_unstim_1G.csv
RPL29	1.27916e-12	-0.659347	1	1	3.13266e-08	B memory_stim_vs_unstim_1G.csv
SUB1	1.64652e-12	0.992257	0.946	0.627	4.03232e-08	B memory_stim_vs_unstim_1G.csv
IFIH1	1.75056e-12	0.901083	0.757	0.241	4.28712e-08	B memory_stim_vs_unstim_1G.csv
AFF3	1.78264e-12	-1.32284	0.135	0.774	4.3657e-08	B memory_stim_vs_unstim_1G.csv
EBI3	1.99849e-12	1.18726	0.784	0.241	4.89431e-08	B memory_stim_vs_unstim_1G.csv
MACROD2	2.38912e-12	0.729971	0.486	0.071	5.85095e-08	B memory_stim_vs_unstim_1G.csv
SLC43A3	2.76233e-12	0.661302	0.405	0.042	6.76496e-08	B memory_stim_vs_unstim_1G.csv
HSPA8	2.99841e-12	1.2439	0.973	0.929	7.3431e-08	B memory_stim_vs_unstim_1G.csv
IL15RA	3.7084e-12	0.511924	0.405	0.042	9.08186e-08	B memory_stim_vs_unstim_1G.csv
PML	3.94984e-12	0.829757	0.622	0.151	9.67316e-08	B memory_stim_vs_unstim_1G.csv
PNRC1	4.26684e-12	-1.27875	0.243	0.858	1.04495e-07	B memory_stim_vs_unstim_1G.csv
CD83	6.5138e-12	1.81295	0.919	0.552	1.59523e-07	B memory_stim_vs_unstim_1G.csv
OAS2	6.52681e-12	0.841582	0.595	0.137	1.59842e-07	B memory_stim_vs_unstim_1G.csv
NCL	6.57294e-12	1.35755	0.973	0.783	1.60971e-07	B memory_stim_vs_unstim_1G.csv
PSMB9	7.25019e-12	0.99728	0.946	0.811	1.77557e-07	B memory_stim_vs_unstim_1G.csv
PRMT1	9.07336e-12	1.15763	0.865	0.514	2.22207e-07	B memory_stim_vs_unstim_1G.csv
DHX58	9.3667e-12	0.629025	0.459	0.066	2.29391e-07	B memory_stim_vs_unstim_1G.csv
EIF5A	1.05269e-11	1.13054	0.892	0.453	2.57804e-07	B memory_stim_vs_unstim_1G.csv
HSP90AA1	1.32736e-11	1.30637	0.973	0.745	3.25069e-07	B memory_stim_vs_unstim_1G.csv
CMPK2	1.54658e-11	0.538276	0.324	0.024	3.78758e-07	B memory_stim_vs_unstim_1G.csv
RPL19	1.61362e-11	-0.530109	1	1	3.95175e-07	B memory_stim_vs_unstim_1G.csv
CXCR4	2.4129e-11	-1.48953	0.081	0.736	5.90918e-07	B memory_stim_vs_unstim_1G.csv
SLIRP	2.82413e-11	0.62865	0.676	0.179	6.91629e-07	B memory_stim_vs_unstim_1G.csv
IGFBP4	3.05195e-11	0.872104	0.297	0.019	7.47423e-07	B memory_stim_vs_unstim_1G.csv
PRKCB	3.126e-11	-1.07691	0.135	0.792	7.65558e-07	B memory_stim_vs_unstim_1G.csv
SH3BGRL3	3.68004e-11	-1.14871	0.351	0.854	9.01241e-07	B memory_stim_vs_unstim_1G.csv
BATF3	3.83894e-11	0.52504	0.351	0.033	9.40156e-07	B memory_stim_vs_unstim_1G.csv
RPL11	5.0285e-11	-0.55316	1	1	1.23148e-06	B memory_stim_vs_unstim_1G.csv
PSAT1	5.15026e-11	0.531642	0.297	0.019	1.2613e-06	B memory_stim_vs_unstim_1G.csv
FCMR	5.9316e-11	-1.06126	0.216	0.783	1.45265e-06	B memory_stim_vs_unstim_1G.csv
TAP1	6.57527e-11	0.929017	0.838	0.443	1.61028e-06	B memory_stim_vs_unstim_1G.csv
KDM6B	6.99935e-11	0.611576	0.541	0.108	1.71414e-06	B memory_stim_vs_unstim_1G.csv
RPL7A	9.93731e-11	-0.690065	1	1	2.43365e-06	B memory_stim_vs_unstim_1G.csv
BCAR3	1.14891e-10	0.904476	0.622	0.165	2.81368e-06	B memory_stim_vs_unstim_1G.csv
RPL14	1.18441e-10	-0.619036	1	1	2.90062e-06	B memory_stim_vs_unstim_1G.csv
AP001610.2	1.40137e-10	0.394139	0.324	0.028	3.43195e-06	B memory_stim_vs_unstim_1G.csv
COX17	1.47919e-10	0.909419	0.811	0.34	3.62253e-06	B memory_stim_vs_unstim_1G.csv
ECE1	1.47993e-10	0.722296	0.649	0.184	3.62435e-06	B memory_stim_vs_unstim_1G.csv
ZC3H12A	1.52774e-10	0.705063	0.541	0.123	3.74144e-06	B memory_stim_vs_unstim_1G.csv
JUNB	1.53017e-10	1.04758	0.757	0.325	3.7474e-06	B memory_stim_vs_unstim_1G.csv
MFSD2A	1.5927e-10	0.420856	0.243	0.009	3.90052e-06	B memory_stim_vs_unstim_1G.csv
EEF1A1	1.77297e-10	-0.61029	1	1	4.34201e-06	B memory_stim_vs_unstim_1G.csv
PSMA4	1.83789e-10	0.729491	0.757	0.274	4.501e-06	B memory_stim_vs_unstim_1G.csv
GBP5	2.03957e-10	1.02097	0.514	0.113	4.99491e-06	B memory_stim_vs_unstim_1G.csv
MT-ND3	2.23561e-10	0.719947	1	0.934	5.47502e-06	B memory_stim_vs_unstim_1G.csv
RAB21	2.26493e-10	0.632124	0.595	0.151	5.54681e-06	B memory_stim_vs_unstim_1G.csv
CFLAR	2.47357e-10	0.711112	0.784	0.292	6.05777e-06	B memory_stim_vs_unstim_1G.csv
IFITM2	2.66525e-10	1.04784	0.865	0.594	6.52719e-06	B memory_stim_vs_unstim_1G.csv
RPS3A	2.80964e-10	-0.707929	1	1	6.88081e-06	B memory_stim_vs_unstim_1G.csv
RPS14	2.98495e-10	-0.534316	1	1	7.31014e-06	B memory_stim_vs_unstim_1G.csv
HSP90AB1	3.0419e-10	1.17235	1	0.939	7.44961e-06	B memory_stim_vs_unstim_1G.csv
COX7B	3.58169e-10	0.583262	0.838	0.297	8.77157e-06	B memory_stim_vs_unstim_1G.csv
RPL26	4.39533e-10	-0.628037	1	1	1.07642e-05	B memory_stim_vs_unstim_1G.csv
RPS2	4.46558e-10	-0.903625	1	1	1.09362e-05	B memory_stim_vs_unstim_1G.csv
RPL18A	4.49344e-10	-0.5054	1	1	1.10044e-05	B memory_stim_vs_unstim_1G.csv
MTHFD2	4.51054e-10	0.828423	0.514	0.113	1.10463e-05	B memory_stim_vs_unstim_1G.csv
PABPC1	4.59605e-10	-0.86722	0.919	0.991	1.12557e-05	B memory_stim_vs_unstim_1G.csv
SAMD9	4.72722e-10	0.722938	0.568	0.142	1.1577e-05	B memory_stim_vs_unstim_1G.csv
CD79A	5.00774e-10	-0.920645	0.838	0.981	1.2264e-05	B memory_stim_vs_unstim_1G.csv
PARP9	5.09438e-10	0.708212	0.595	0.165	1.24761e-05	B memory_stim_vs_unstim_1G.csv
RPS18	6.54077e-10	-0.629269	1	1	1.60183e-05	B memory_stim_vs_unstim_1G.csv
ANKRD33B	6.59342e-10	0.616022	0.568	0.142	1.61473e-05	B memory_stim_vs_unstim_1G.csv
CYCS	6.60907e-10	0.831505	0.757	0.325	1.61856e-05	B memory_stim_vs_unstim_1G.csv
IPO4	8.56173e-10	0.419839	0.432	0.071	2.09677e-05	B memory_stim_vs_unstim_1G.csv
EIF2S2	8.61037e-10	0.772731	0.703	0.259	2.10868e-05	B memory_stim_vs_unstim_1G.csv
MRTO4	1.0091e-09	0.560461	0.514	0.113	2.4713e-05	B memory_stim_vs_unstim_1G.csv
MARCKS	1.05586e-09	1.22935	0.919	0.533	2.5858e-05	B memory_stim_vs_unstim_1G.csv
RACK1	1.2225e-09	-0.624268	1	1	2.99389e-05	B memory_stim_vs_unstim_1G.csv
EIF1	1.24982e-09	1.0274	1	0.976	3.06081e-05	B memory_stim_vs_unstim_1G.csv
PNPT1	1.25844e-09	0.620914	0.459	0.09	3.08192e-05	B memory_stim_vs_unstim_1G.csv
RPSA	1.36098e-09	-0.739833	1	1	3.33303e-05	B memory_stim_vs_unstim_1G.csv
Streptomyces lunaelactis (taxid 1535768)	1.37533e-09	0.764292	0.595	0.175	3.36817e-05	B memory_stim_vs_unstim_1G.csv
GNG7	1.49655e-09	-0.957971	0.243	0.745	3.66505e-05	B memory_stim_vs_unstim_1G.csv
AC104699.1	1.52625e-09	0.621972	0.541	0.127	3.73779e-05	B memory_stim_vs_unstim_1G.csv
RPL13A	1.56852e-09	-0.684388	1	1	3.84131e-05	B memory_stim_vs_unstim_1G.csv
NOP16	1.64976e-09	0.593655	0.514	0.113	4.04027e-05	B memory_stim_vs_unstim_1G.csv
METTL1	1.92911e-09	0.394139	0.297	0.028	4.7244e-05	B memory_stim_vs_unstim_1G.csv
RPL5	2.25658e-09	-0.640437	0.973	1	5.52635e-05	B memory_stim_vs_unstim_1G.csv
UCP2	2.34058e-09	-0.937838	0.135	0.675	5.73209e-05	B memory_stim_vs_unstim_1G.csv
RPL17	2.53186e-09	-0.683425	1	1	6.20052e-05	B memory_stim_vs_unstim_1G.csv
TAP2	2.8534e-09	0.825445	0.757	0.325	6.98799e-05	B memory_stim_vs_unstim_1G.csv
LAMP3	3.25368e-09	0.345135	0.162	0	7.96827e-05	B memory_stim_vs_unstim_1G.csv
RPS13	3.37617e-09	-0.510439	1	1	8.26823e-05	B memory_stim_vs_unstim_1G.csv
UNC93B1	3.39416e-09	0.622936	0.622	0.189	8.31229e-05	B memory_stim_vs_unstim_1G.csv
CHAC1	3.43102e-09	0.39171	0.216	0.009	8.40256e-05	B memory_stim_vs_unstim_1G.csv
SSB	3.81045e-09	0.614045	0.784	0.325	9.33178e-05	B memory_stim_vs_unstim_1G.csv
SLC1A5	3.89419e-09	0.421606	0.459	0.09	9.53687e-05	B memory_stim_vs_unstim_1G.csv
HLA-DPB1	3.93149e-09	-0.841907	0.973	0.995	9.62821e-05	B memory_stim_vs_unstim_1G.csv
FAS	4.04808e-09	0.5499	0.405	0.071	9.91375e-05	B memory_stim_vs_unstim_1G.csv
B3GNT2	4.4247e-09	0.536924	0.459	0.094	0.000108361	B memory_stim_vs_unstim_1G.csv
ATF3	4.43694e-09	0.338346	0.189	0.005	0.000108661	B memory_stim_vs_unstim_1G.csv
GADD45B	4.82264e-09	0.669505	0.703	0.226	0.000118106	B memory_stim_vs_unstim_1G.csv
DESI1	5.23331e-09	0.449305	0.486	0.104	0.000128164	B memory_stim_vs_unstim_1G.csv
HMGB1	8.34332e-09	-0.781855	0.622	0.929	0.000204328	B memory_stim_vs_unstim_1G.csv
IRF1	8.37575e-09	1.14828	0.838	0.495	0.000205122	B memory_stim_vs_unstim_1G.csv
DUSP5	9.90099e-09	0.445488	0.351	0.052	0.000242475	B memory_stim_vs_unstim_1G.csv
SLC38A5	9.92614e-09	0.35839	0.297	0.033	0.000243091	B memory_stim_vs_unstim_1G.csv
Nocardioides seonyuensis (taxid 2518371)	9.99051e-09	0.58392	0.486	0.118	0.000244668	B memory_stim_vs_unstim_1G.csv
NOP2	1.03838e-08	0.48163	0.486	0.108	0.000254299	B memory_stim_vs_unstim_1G.csv
TLR7	1.05399e-08	0.379703	0.405	0.071	0.000258121	B memory_stim_vs_unstim_1G.csv
ARID5B	1.06679e-08	-0.897437	0.243	0.783	0.000261257	B memory_stim_vs_unstim_1G.csv
HSPA5	1.22334e-08	1.39527	0.595	0.208	0.000299596	B memory_stim_vs_unstim_1G.csv
PTPRC	1.26436e-08	-0.925751	0.27	0.778	0.000309641	B memory_stim_vs_unstim_1G.csv
RPL9	1.40236e-08	-0.561687	1	1	0.000343439	B memory_stim_vs_unstim_1G.csv
FUS	1.49888e-08	0.788919	0.892	0.618	0.000367076	B memory_stim_vs_unstim_1G.csv
IFRD2	1.5883e-08	0.449305	0.459	0.099	0.000388976	B memory_stim_vs_unstim_1G.csv
BAZ1A	1.61878e-08	0.67953	0.568	0.179	0.00039644	B memory_stim_vs_unstim_1G.csv
TMEM63B	1.63551e-08	0.287142	0.243	0.019	0.000400536	B memory_stim_vs_unstim_1G.csv
HNRNPAB	1.66032e-08	0.689579	0.649	0.231	0.000406611	B memory_stim_vs_unstim_1G.csv
PDIA3	1.7831e-08	0.90465	0.757	0.363	0.00043668	B memory_stim_vs_unstim_1G.csv
SFPQ	1.94743e-08	0.861951	0.838	0.514	0.000476926	B memory_stim_vs_unstim_1G.csv
CCT5	2.08109e-08	0.792642	0.73	0.344	0.000509659	B memory_stim_vs_unstim_1G.csv
HLA-DMA	2.10729e-08	-0.814349	0.541	0.892	0.000516074	B memory_stim_vs_unstim_1G.csv
YPEL3	2.13268e-08	-0.89547	0.081	0.608	0.000522292	B memory_stim_vs_unstim_1G.csv
KLF2	2.16265e-08	-1.32107	0.027	0.547	0.000529634	B memory_stim_vs_unstim_1G.csv
LSP1	2.17626e-08	-0.885255	0.351	0.854	0.000532965	B memory_stim_vs_unstim_1G.csv
HLA-DMB	2.18453e-08	-0.788961	0.297	0.764	0.000534993	B memory_stim_vs_unstim_1G.csv
DDX58	2.3651e-08	0.701913	0.459	0.113	0.000579213	B memory_stim_vs_unstim_1G.csv
GAPDH	2.42175e-08	-1.27671	0.73	0.948	0.000593087	B memory_stim_vs_unstim_1G.csv
OAS1	2.53546e-08	0.593655	0.486	0.118	0.000620933	B memory_stim_vs_unstim_1G.csv
EEF1G	2.5749e-08	-0.551041	1	0.995	0.000630593	B memory_stim_vs_unstim_1G.csv
MARS	2.61698e-08	0.611576	0.595	0.198	0.000640899	B memory_stim_vs_unstim_1G.csv
ARID5A	2.6186e-08	0.524296	0.541	0.146	0.000641294	B memory_stim_vs_unstim_1G.csv
PPDPF	3.07927e-08	-0.872554	0.324	0.778	0.000754114	B memory_stim_vs_unstim_1G.csv
FRMD3	3.30176e-08	0.324863	0.216	0.014	0.0008086	B memory_stim_vs_unstim_1G.csv
RPS29	3.31122e-08	0.611907	1	0.976	0.000810917	B memory_stim_vs_unstim_1G.csv
ZNF267	3.35127e-08	0.570182	0.703	0.274	0.000820726	B memory_stim_vs_unstim_1G.csv
SOCS3	3.48589e-08	0.380964	0.297	0.038	0.000853694	B memory_stim_vs_unstim_1G.csv
TLCD1	3.49612e-08	0.293836	0.216	0.014	0.0008562	B memory_stim_vs_unstim_1G.csv
TFRC	4.02374e-08	0.48872	0.541	0.151	0.000985414	B memory_stim_vs_unstim_1G.csv
STAT3	4.02741e-08	0.676729	0.676	0.269	0.000986313	B memory_stim_vs_unstim_1G.csv
XBP1	4.28052e-08	0.571797	0.432	0.094	0.0010483	B memory_stim_vs_unstim_1G.csv
RPL15	4.29493e-08	-0.580051	1	1	0.00105183	B memory_stim_vs_unstim_1G.csv
SRSF7	4.34067e-08	0.748181	0.865	0.533	0.00106303	B memory_stim_vs_unstim_1G.csv
RPS9	4.75493e-08	-0.539236	1	1	0.00116448	B memory_stim_vs_unstim_1G.csv
FXYD5	4.89418e-08	-0.954949	0.243	0.792	0.00119858	B memory_stim_vs_unstim_1G.csv
HLA-C	5.03421e-08	0.624475	1	0.991	0.00123288	B memory_stim_vs_unstim_1G.csv
DDX60L	6.06583e-08	0.536614	0.459	0.113	0.00148552	B memory_stim_vs_unstim_1G.csv
PI4K2B	6.87002e-08	0.42331	0.459	0.108	0.00168247	B memory_stim_vs_unstim_1G.csv
G3BP1	7.35641e-08	0.696804	0.757	0.373	0.00180158	B memory_stim_vs_unstim_1G.csv
AP001341.1	7.67923e-08	0.318168	0.189	0.009	0.00188064	B memory_stim_vs_unstim_1G.csv
BASP1	7.96109e-08	0.769772	0.946	0.665	0.00194967	B memory_stim_vs_unstim_1G.csv
SLC25A6	9.77111e-08	-0.741832	0.811	0.981	0.00239294	B memory_stim_vs_unstim_1G.csv
LIMD2	1.00179e-07	-0.808262	0.405	0.816	0.00245338	B memory_stim_vs_unstim_1G.csv
CBWD1	1.0045e-07	0.462614	0.459	0.113	0.00246003	B memory_stim_vs_unstim_1G.csv
EZR	1.00642e-07	-0.77356	0.676	0.906	0.00246471	B memory_stim_vs_unstim_1G.csv
LINC00926	1.10115e-07	-0.843117	0.432	0.835	0.00269671	B memory_stim_vs_unstim_1G.csv
TXNIP	1.15699e-07	-1.04428	0.351	0.759	0.00283346	B memory_stim_vs_unstim_1G.csv
TICAM1	1.20957e-07	0.476298	0.514	0.146	0.00296224	B memory_stim_vs_unstim_1G.csv
MNDA	1.24479e-07	0.59002	0.432	0.099	0.00304848	B memory_stim_vs_unstim_1G.csv
DYNLT1	1.29189e-07	0.651406	0.568	0.203	0.00316385	B memory_stim_vs_unstim_1G.csv
IL21R	1.30265e-07	0.380964	0.27	0.033	0.00319019	B memory_stim_vs_unstim_1G.csv
SEL1L3	1.40601e-07	-0.639309	0.297	0.75	0.00344332	B memory_stim_vs_unstim_1G.csv
RALGPS2	1.41212e-07	-0.721691	0.27	0.726	0.00345828	B memory_stim_vs_unstim_1G.csv
CD79B	1.44091e-07	-0.781812	0.216	0.684	0.00352878	B memory_stim_vs_unstim_1G.csv
ATF5	1.47406e-07	0.933505	0.378	0.075	0.00360996	B memory_stim_vs_unstim_1G.csv
ZNF710	1.52494e-07	0.315527	0.297	0.042	0.00373458	B memory_stim_vs_unstim_1G.csv
CD80	1.55779e-07	0.407184	0.378	0.075	0.00381502	B memory_stim_vs_unstim_1G.csv
EIF3F	1.65717e-07	-0.625674	0.676	0.901	0.00405842	B memory_stim_vs_unstim_1G.csv
SRGN	1.93868e-07	0.713863	0.514	0.151	0.00474783	B memory_stim_vs_unstim_1G.csv
PSMD1	2.07108e-07	0.49462	0.514	0.151	0.00507207	B memory_stim_vs_unstim_1G.csv
RPL22L1	2.2562e-07	0.86688	0.811	0.604	0.00552544	B memory_stim_vs_unstim_1G.csv
NIBAN1	2.28449e-07	0.750641	0.514	0.156	0.00559472	B memory_stim_vs_unstim_1G.csv
EEF2	2.30711e-07	-0.544859	0.973	0.995	0.00565012	B memory_stim_vs_unstim_1G.csv
B2M	2.354e-07	0.464299	1	1	0.00576495	B memory_stim_vs_unstim_1G.csv
NACA	2.66881e-07	-0.479929	1	1	0.00653592	B memory_stim_vs_unstim_1G.csv
RPS5	2.96252e-07	-0.514043	1	1	0.0072552	B memory_stim_vs_unstim_1G.csv
CGAS	2.96474e-07	0.396838	0.432	0.104	0.00726065	B memory_stim_vs_unstim_1G.csv
SINHCAF	2.97803e-07	0.666024	0.811	0.439	0.00729318	B memory_stim_vs_unstim_1G.csv
TP53BP2	3.02334e-07	0.382201	0.405	0.09	0.00740417	B memory_stim_vs_unstim_1G.csv
ADAM28	3.16684e-07	-0.892728	0.27	0.684	0.0077556	B memory_stim_vs_unstim_1G.csv
CD37	3.21557e-07	-0.859689	0.811	0.962	0.00787492	B memory_stim_vs_unstim_1G.csv
MYD88	3.22423e-07	0.416446	0.541	0.16	0.00789613	B memory_stim_vs_unstim_1G.csv
PSMA3	3.37467e-07	0.544093	0.676	0.288	0.00826457	B memory_stim_vs_unstim_1G.csv
RPS7	3.46338e-07	-0.508145	1	1	0.00848181	B memory_stim_vs_unstim_1G.csv
NAPA	4.07365e-07	0.478939	0.595	0.208	0.00997636	B memory_stim_vs_unstim_1G.csv
RCN1	4.1064e-07	0.338761	0.297	0.047	0.0100566	B memory_stim_vs_unstim_1G.csv
SYK	4.11789e-07	-0.745266	0.162	0.608	0.0100847	B memory_stim_vs_unstim_1G.csv
RPS4X	4.25916e-07	-0.60119	1	1	0.0104307	B memory_stim_vs_unstim_1G.csv
TRAF3IP3	4.34671e-07	-0.690986	0.081	0.538	0.0106451	B memory_stim_vs_unstim_1G.csv
GAR1	4.40607e-07	0.388407	0.405	0.094	0.0107905	B memory_stim_vs_unstim_1G.csv
UNC119	4.60877e-07	0.518467	0.622	0.236	0.0112869	B memory_stim_vs_unstim_1G.csv
SLC7A5	4.71742e-07	0.361423	0.297	0.047	0.011553	B memory_stim_vs_unstim_1G.csv
SESN3	4.80542e-07	-0.929759	0.189	0.646	0.0117685	B memory_stim_vs_unstim_1G.csv
TUBB4B	4.95853e-07	0.606776	0.757	0.34	0.0121434	B memory_stim_vs_unstim_1G.csv
GSTP1	5.12922e-07	-0.897437	0.216	0.66	0.0125614	B memory_stim_vs_unstim_1G.csv
MAT2A	5.66185e-07	0.764167	0.703	0.34	0.0138659	B memory_stim_vs_unstim_1G.csv
LINC00158	5.71322e-07	0.262127	0.189	0.014	0.0139917	B memory_stim_vs_unstim_1G.csv
RPS19	5.83775e-07	-0.343938	1	1	0.0142967	B memory_stim_vs_unstim_1G.csv
ALOX5	5.95872e-07	-0.614558	0.135	0.604	0.0145929	B memory_stim_vs_unstim_1G.csv
ARHGAP15	6.24278e-07	-0.723373	0.243	0.693	0.0152886	B memory_stim_vs_unstim_1G.csv
CXXC5	6.45823e-07	-0.618291	0.189	0.627	0.0158162	B memory_stim_vs_unstim_1G.csv
PACS1	6.46859e-07	-0.605522	0.054	0.5	0.0158416	B memory_stim_vs_unstim_1G.csv
IER5	6.99225e-07	0.560695	0.757	0.363	0.017124	B memory_stim_vs_unstim_1G.csv
LMNB1	7.31478e-07	0.394639	0.378	0.085	0.0179139	B memory_stim_vs_unstim_1G.csv
EIF2S1	7.96639e-07	0.495008	0.514	0.17	0.0195097	B memory_stim_vs_unstim_1G.csv
CD27	8.32269e-07	-0.774315	0.081	0.524	0.0203823	B memory_stim_vs_unstim_1G.csv
RPL10A	8.52377e-07	-0.578073	1	1	0.0208747	B memory_stim_vs_unstim_1G.csv
TNFRSF13C	9.07097e-07	-0.605429	0.216	0.66	0.0222148	B memory_stim_vs_unstim_1G.csv
RPL6	9.11858e-07	-0.464947	1	1	0.0223314	B memory_stim_vs_unstim_1G.csv
TMA7	9.2065e-07	0.551942	0.865	0.67	0.0225467	B memory_stim_vs_unstim_1G.csv
DENND4A	9.71302e-07	0.546481	0.73	0.377	0.0237872	B memory_stim_vs_unstim_1G.csv
SYNPO	1.02666e-06	0.376023	0.405	0.099	0.0251428	B memory_stim_vs_unstim_1G.csv
TAPBP	1.03494e-06	0.668884	0.838	0.524	0.0253457	B memory_stim_vs_unstim_1G.csv
RAB29	1.04112e-06	0.497709	0.676	0.278	0.0254969	B memory_stim_vs_unstim_1G.csv
CD274	1.06863e-06	0.311505	0.216	0.024	0.0261707	B memory_stim_vs_unstim_1G.csv
DPH2	1.12845e-06	0.332277	0.297	0.052	0.0276358	B memory_stim_vs_unstim_1G.csv
PSME1	1.15858e-06	0.597375	1	0.83	0.0283737	B memory_stim_vs_unstim_1G.csv
RPS6	1.2216e-06	-0.551348	1	1	0.0299169	B memory_stim_vs_unstim_1G.csv
MTSS1	1.24927e-06	-0.655784	0	0.425	0.0305947	B memory_stim_vs_unstim_1G.csv
IARS	1.25311e-06	0.573102	0.649	0.288	0.0306887	B memory_stim_vs_unstim_1G.csv
HSPA9	1.28314e-06	0.567377	0.676	0.292	0.0314242	B memory_stim_vs_unstim_1G.csv
BZW1	1.35979e-06	0.543734	0.676	0.307	0.0333012	B memory_stim_vs_unstim_1G.csv
SNHG29	1.37752e-06	-0.651458	0.703	0.882	0.0337354	B memory_stim_vs_unstim_1G.csv
CMTR1	1.44005e-06	0.351689	0.351	0.075	0.0352668	B memory_stim_vs_unstim_1G.csv
XRN1	1.4579e-06	0.579868	0.649	0.283	0.035704	B memory_stim_vs_unstim_1G.csv
SNRPE	1.50205e-06	0.539226	0.649	0.283	0.0367852	B memory_stim_vs_unstim_1G.csv
HSPE1	1.55962e-06	0.803371	0.757	0.495	0.0381951	B memory_stim_vs_unstim_1G.csv
PFDN6	1.57196e-06	0.35157	0.432	0.113	0.0384974	B memory_stim_vs_unstim_1G.csv
HYOU1	1.60832e-06	0.419839	0.324	0.066	0.0393877	B memory_stim_vs_unstim_1G.csv
SPAG1	1.66258e-06	0.376023	0.405	0.104	0.0407167	B memory_stim_vs_unstim_1G.csv
PAICS	1.70679e-06	0.467039	0.514	0.16	0.0417994	B memory_stim_vs_unstim_1G.csv
NOLC1	1.81714e-06	0.687822	0.595	0.255	0.0445018	B memory_stim_vs_unstim_1G.csv
PSMA5	1.82115e-06	0.533164	0.703	0.349	0.0445999	B memory_stim_vs_unstim_1G.csv
STAT5A	1.85358e-06	0.54738	0.459	0.137	0.0453941	B memory_stim_vs_unstim_1G.csv
DDHD1	1.90566e-06	0.469557	0.432	0.123	0.0466695	B memory_stim_vs_unstim_1G.csv
GPX4	1.92688e-06	-0.725594	0.405	0.792	0.0471893	B memory_stim_vs_unstim_1G.csv
UBE2S	1.94095e-06	0.36582	0.514	0.16	0.0475339	B memory_stim_vs_unstim_1G.csv
TANK	1.97172e-06	0.597902	0.757	0.425	0.0482874	B memory_stim_vs_unstim_1G.csv
GNAS	2.18645e-06	-0.621084	0.486	0.858	0.0535461	B memory_stim_vs_unstim_1G.csv
ZNF593	2.23849e-06	0.47831	0.541	0.198	0.0548206	B memory_stim_vs_unstim_1G.csv
IGLC3	2.36199e-06	0.971833	0.432	0.132	0.0578452	B memory_stim_vs_unstim_1G.csv
ZNFX1	2.39922e-06	0.55215	0.514	0.184	0.058757	B memory_stim_vs_unstim_1G.csv
SON	2.42503e-06	0.555678	0.892	0.646	0.0593891	B memory_stim_vs_unstim_1G.csv
LITAF	2.65016e-06	0.665016	0.757	0.387	0.0649023	B memory_stim_vs_unstim_1G.csv
IFI16	2.68452e-06	0.579179	0.784	0.505	0.0657439	B memory_stim_vs_unstim_1G.csv
SNRPG	2.69181e-06	0.60199	0.676	0.354	0.0659224	B memory_stim_vs_unstim_1G.csv
TTC3	2.71318e-06	-0.604293	0.027	0.439	0.0664457	B memory_stim_vs_unstim_1G.csv
UBB	2.84475e-06	0.579292	0.865	0.642	0.0696679	B memory_stim_vs_unstim_1G.csv
SSH2	2.95557e-06	-0.670875	0.108	0.524	0.0723818	B memory_stim_vs_unstim_1G.csv
RSAD2	2.9823e-06	0.367907	0.27	0.047	0.0730364	B memory_stim_vs_unstim_1G.csv
RPL32	3.01073e-06	-0.337225	1	1	0.0737328	B memory_stim_vs_unstim_1G.csv
RAB8B	3.07331e-06	0.436673	0.541	0.189	0.0752653	B memory_stim_vs_unstim_1G.csv
EIF3J	3.12599e-06	0.43981	0.459	0.142	0.0765555	B memory_stim_vs_unstim_1G.csv
SPPL2A	3.14378e-06	0.468619	0.595	0.241	0.0769913	B memory_stim_vs_unstim_1G.csv
CCDC86	3.27428e-06	0.255433	0.189	0.019	0.080187	B memory_stim_vs_unstim_1G.csv
IRF8	3.582e-06	0.872475	0.757	0.453	0.0877231	B memory_stim_vs_unstim_1G.csv
WDR43	3.6103e-06	0.495747	0.514	0.179	0.0884162	B memory_stim_vs_unstim_1G.csv
RARA	3.66133e-06	0.445711	0.459	0.146	0.089666	B memory_stim_vs_unstim_1G.csv
ROMO1	3.71462e-06	0.392459	0.649	0.255	0.090971	B memory_stim_vs_unstim_1G.csv
SYNCRIP	3.72241e-06	0.486524	0.622	0.255	0.0911617	B memory_stim_vs_unstim_1G.csv
RPL30	3.78575e-06	-0.342252	1	1	0.0927131	B memory_stim_vs_unstim_1G.csv
CTPS1	3.82251e-06	0.309014	0.27	0.047	0.0936132	B memory_stim_vs_unstim_1G.csv
LPCAT1	3.85548e-06	0.615535	0.568	0.236	0.0944207	B memory_stim_vs_unstim_1G.csv
NT5C3A	3.94711e-06	0.607276	0.486	0.175	0.0966647	B memory_stim_vs_unstim_1G.csv
MIS18BP1	4.09203e-06	-0.590057	0.081	0.491	0.100214	B memory_stim_vs_unstim_1G.csv
PYCR1	4.17392e-06	0.304872	0.216	0.028	0.102219	B memory_stim_vs_unstim_1G.csv
RPL8	4.48493e-06	-0.377878	1	1	0.109836	B memory_stim_vs_unstim_1G.csv
RPS16	4.50435e-06	-0.425907	1	1	0.110312	B memory_stim_vs_unstim_1G.csv
ZFP36L2	4.55504e-06	-0.938111	0.216	0.59	0.111553	B memory_stim_vs_unstim_1G.csv
FGD6	4.57763e-06	0.291696	0.243	0.038	0.112106	B memory_stim_vs_unstim_1G.csv
EIF3H	4.6377e-06	-0.538364	0.405	0.778	0.113577	B memory_stim_vs_unstim_1G.csv
PPRC1	4.8632e-06	0.329433	0.324	0.071	0.1191	B memory_stim_vs_unstim_1G.csv
AL138724.1	5.08493e-06	0.260669	0.243	0.038	0.12453	B memory_stim_vs_unstim_1G.csv
ORAI2	5.19534e-06	-0.594744	0.27	0.679	0.127234	B memory_stim_vs_unstim_1G.csv
COX5A	5.21775e-06	0.817028	0.784	0.542	0.127783	B memory_stim_vs_unstim_1G.csv
HLA-F	5.34048e-06	0.681473	0.865	0.656	0.130788	B memory_stim_vs_unstim_1G.csv
NCF1	5.37453e-06	-0.662346	0.189	0.585	0.131622	B memory_stim_vs_unstim_1G.csv
TRIM25	5.7328e-06	0.421606	0.351	0.09	0.140396	B memory_stim_vs_unstim_1G.csv
CCND2	5.90003e-06	0.777554	0.405	0.127	0.144492	B memory_stim_vs_unstim_1G.csv
POLR2L	6.13793e-06	0.558545	0.622	0.297	0.150318	B memory_stim_vs_unstim_1G.csv
GAS5	6.24162e-06	-0.636617	0.595	0.882	0.152857	B memory_stim_vs_unstim_1G.csv
TMC6	6.2798e-06	-0.551922	0.081	0.481	0.153792	B memory_stim_vs_unstim_1G.csv
USP15	6.32433e-06	0.532229	0.73	0.387	0.154883	B memory_stim_vs_unstim_1G.csv
ZFP36L1	6.37453e-06	0.913731	0.973	0.896	0.156112	B memory_stim_vs_unstim_1G.csv
NEK8	6.57624e-06	0.348542	0.297	0.061	0.161052	B memory_stim_vs_unstim_1G.csv
PDE4D	6.76562e-06	-1.13417	0.297	0.675	0.16569	B memory_stim_vs_unstim_1G.csv
DCAF13	6.86543e-06	0.406959	0.432	0.132	0.168134	B memory_stim_vs_unstim_1G.csv
PTPN6	6.92219e-06	-0.694527	0.135	0.557	0.169524	B memory_stim_vs_unstim_1G.csv
NOP53	6.9345e-06	-0.616018	0.73	0.939	0.169826	B memory_stim_vs_unstim_1G.csv
2023-03-01	7.07387e-06	-0.634923	0.054	0.448	0.173239	B memory_stim_vs_unstim_1G.csv
ZCCHC2	7.22266e-06	0.339497	0.432	0.127	0.176883	B memory_stim_vs_unstim_1G.csv
RBM8A	7.261e-06	0.558606	0.73	0.443	0.177822	B memory_stim_vs_unstim_1G.csv
CARS	7.47127e-06	0.459573	0.486	0.17	0.182971	B memory_stim_vs_unstim_1G.csv
SLC7A1	7.67536e-06	0.421606	0.324	0.075	0.18797	B memory_stim_vs_unstim_1G.csv
BIN1	8.02567e-06	-0.500392	0.027	0.41	0.196549	B memory_stim_vs_unstim_1G.csv
IL6	8.17909e-06	0.324863	0.162	0.014	0.200306	B memory_stim_vs_unstim_1G.csv
TRAF5	8.18456e-06	-0.486399	0	0.373	0.20044	B memory_stim_vs_unstim_1G.csv
RPLP1	8.19113e-06	-0.338913	1	1	0.200601	B memory_stim_vs_unstim_1G.csv
EIF4A1	8.24544e-06	0.852204	0.865	0.646	0.201931	B memory_stim_vs_unstim_1G.csv
RAB3GAP2	8.33765e-06	0.475398	0.595	0.25	0.204189	B memory_stim_vs_unstim_1G.csv
DNTTIP2	8.429e-06	0.434809	0.676	0.311	0.206426	B memory_stim_vs_unstim_1G.csv
CDK14	8.52931e-06	-0.572848	0.135	0.547	0.208883	B memory_stim_vs_unstim_1G.csv
TNFAIP3	8.88119e-06	0.564271	0.459	0.165	0.2175	B memory_stim_vs_unstim_1G.csv
ANXA6	9.05275e-06	-0.58587	0.297	0.689	0.221702	B memory_stim_vs_unstim_1G.csv
HNRNPF	9.08359e-06	0.62865	0.811	0.59	0.222457	B memory_stim_vs_unstim_1G.csv
CORO1A	9.20572e-06	-0.599064	0.649	0.906	0.225448	B memory_stim_vs_unstim_1G.csv
CHPT1	1.03164e-05	-0.644316	0.216	0.59	0.252649	B memory_stim_vs_unstim_1G.csv
PSMB10	1.03949e-05	0.63752	0.784	0.58	0.25457	B memory_stim_vs_unstim_1G.csv
RPS11	1.04539e-05	-0.470525	0.919	0.981	0.256016	B memory_stim_vs_unstim_1G.csv
SMDT1	1.05984e-05	-0.559874	0.405	0.774	0.259554	B memory_stim_vs_unstim_1G.csv
ARHGAP31	1.06752e-05	0.390712	0.378	0.104	0.261437	B memory_stim_vs_unstim_1G.csv
CALR	1.08828e-05	0.805991	0.676	0.373	0.26652	B memory_stim_vs_unstim_1G.csv
PRRC2C	1.11895e-05	0.642725	0.838	0.566	0.27403	B memory_stim_vs_unstim_1G.csv
ANKRD44	1.12545e-05	-0.709639	0.351	0.703	0.275623	B memory_stim_vs_unstim_1G.csv
STRBP	1.12877e-05	-0.526943	0.162	0.552	0.276436	B memory_stim_vs_unstim_1G.csv
MRPL14	1.13119e-05	0.461436	0.541	0.217	0.277028	B memory_stim_vs_unstim_1G.csv
TMA16	1.16859e-05	0.330164	0.405	0.118	0.286188	B memory_stim_vs_unstim_1G.csv
NOL7	1.22623e-05	0.533164	0.649	0.316	0.300305	B memory_stim_vs_unstim_1G.csv
TCERG1	1.25476e-05	0.408549	0.541	0.208	0.307292	B memory_stim_vs_unstim_1G.csv
TPD52	1.41684e-05	-0.536299	0.135	0.519	0.346985	B memory_stim_vs_unstim_1G.csv
EEF1D	1.4456e-05	-0.526307	0.892	0.986	0.354027	B memory_stim_vs_unstim_1G.csv
STIP1	1.46174e-05	0.523942	0.541	0.231	0.357981	B memory_stim_vs_unstim_1G.csv
AL121603.2	1.48909e-05	0.267242	0.216	0.033	0.364677	B memory_stim_vs_unstim_1G.csv
FCHSD2	1.61905e-05	0.88518	0.784	0.675	0.396504	B memory_stim_vs_unstim_1G.csv
HLA-E	1.62088e-05	0.578758	1	0.934	0.396955	B memory_stim_vs_unstim_1G.csv
TOMM40	1.62444e-05	0.48872	0.432	0.146	0.397825	B memory_stim_vs_unstim_1G.csv
EIF4G1	1.63201e-05	0.48872	0.676	0.34	0.39968	B memory_stim_vs_unstim_1G.csv
ABHD13	1.64847e-05	0.283251	0.297	0.066	0.403711	B memory_stim_vs_unstim_1G.csv
VEGFB	1.66822e-05	-0.59701	0.189	0.575	0.408547	B memory_stim_vs_unstim_1G.csv
STAG3	1.81637e-05	0.50112	0.459	0.16	0.444829	B memory_stim_vs_unstim_1G.csv
RPL28	1.83248e-05	-0.329594	1	1	0.448775	B memory_stim_vs_unstim_1G.csv
RAN	1.91912e-05	0.76968	0.892	0.755	0.469992	B memory_stim_vs_unstim_1G.csv
XRN2	1.9645e-05	0.442803	0.622	0.288	0.481105	B memory_stim_vs_unstim_1G.csv
HSPH1	2.00831e-05	0.449204	0.514	0.203	0.491835	B memory_stim_vs_unstim_1G.csv
ORMDL2	2.05214e-05	0.40101	0.432	0.146	0.502569	B memory_stim_vs_unstim_1G.csv
RPL7	2.22834e-05	-0.53561	0.919	0.986	0.54572	B memory_stim_vs_unstim_1G.csv
TESC	2.25184e-05	0.391355	0.459	0.156	0.551474	B memory_stim_vs_unstim_1G.csv
MBD4	2.29386e-05	-0.588155	0.189	0.552	0.561766	B memory_stim_vs_unstim_1G.csv
SEMA7A	2.35306e-05	0.524699	0.297	0.071	0.576265	B memory_stim_vs_unstim_1G.csv
Streptomyces sp. SUK 48 (taxid 2582831)	2.50316e-05	0.265701	0.27	0.057	0.613023	B memory_stim_vs_unstim_1G.csv
SMU1	2.57706e-05	0.406757	0.514	0.198	0.631123	B memory_stim_vs_unstim_1G.csv
NOP58	2.65226e-05	0.462875	0.649	0.335	0.649537	B memory_stim_vs_unstim_1G.csv
CASP7	2.68733e-05	0.354721	0.351	0.099	0.658128	B memory_stim_vs_unstim_1G.csv
DNAJB11	2.76874e-05	0.357644	0.378	0.113	0.678066	B memory_stim_vs_unstim_1G.csv
PDCD4	2.8872e-05	-0.567189	0.189	0.59	0.707076	B memory_stim_vs_unstim_1G.csv
ATP5F1E	2.93713e-05	0.455273	0.919	0.825	0.719303	B memory_stim_vs_unstim_1G.csv
SRSF4	3.02946e-05	0.46712	0.649	0.316	0.741916	B memory_stim_vs_unstim_1G.csv
LAT2	3.03915e-05	0.554536	0.703	0.401	0.744289	B memory_stim_vs_unstim_1G.csv
YIF1A	3.07723e-05	0.410664	0.459	0.165	0.753614	B memory_stim_vs_unstim_1G.csv
HNRNPK	3.0816e-05	0.492932	0.865	0.722	0.754685	B memory_stim_vs_unstim_1G.csv
NMI	3.12504e-05	0.457585	0.405	0.142	0.765324	B memory_stim_vs_unstim_1G.csv
IRF4	3.15608e-05	0.65787	0.568	0.259	0.772923	B memory_stim_vs_unstim_1G.csv
TRBC2	3.22372e-05	-0.528007	0.135	0.5	0.789489	B memory_stim_vs_unstim_1G.csv
PDLIM1	3.22847e-05	-0.513242	0.216	0.575	0.790652	B memory_stim_vs_unstim_1G.csv
RPL4	3.24513e-05	-0.554854	1	0.995	0.794732	B memory_stim_vs_unstim_1G.csv
[truncated: 22,850 more rows]

## Sheet: DEGs_stim_vs_unstim_uG
Gene	p_val	avg_log2FC	pct.1	pct.2	p_val_adj	file_name
CD52	1.31493e-147	-2.33336	0.077	0.95	3.22027e-143	B intermediate_stim_vs_unstim_uG.csv
YPEL3	5.57364e-126	-1.26127	0.017	0.739	1.36499e-121	B intermediate_stim_vs_unstim_uG.csv
CXCR4	1.39285e-115	-1.66608	0.046	0.764	3.4111e-111	B intermediate_stim_vs_unstim_uG.csv
AFF3	7.04533e-111	-1.80108	0.197	0.94	1.7254e-106	B intermediate_stim_vs_unstim_uG.csv
PNRC1	4.26476e-109	-1.56294	0.124	0.879	1.04444e-104	B intermediate_stim_vs_unstim_uG.csv
FCMR	9.50134e-100	-1.50347	0.142	0.859	2.32688e-95	B intermediate_stim_vs_unstim_uG.csv
FXYD5	1.34737e-98	-1.44119	0.117	0.824	3.29972e-94	B intermediate_stim_vs_unstim_uG.csv
PRKCB	3.6993e-97	-1.41389	0.163	0.879	9.0596e-93	B intermediate_stim_vs_unstim_uG.csv
MIR155HG	1.85081e-93	3.08976	0.968	0.121	4.53264e-89	B intermediate_stim_vs_unstim_uG.csv
ISG15	1.02339e-92	2.74067	0.969	0.261	2.50628e-88	B intermediate_stim_vs_unstim_uG.csv
PSME2	4.91841e-92	1.90991	0.99	0.467	1.20452e-87	B intermediate_stim_vs_unstim_uG.csv
KLF2	8.14366e-91	-1.43837	0.07	0.719	1.99438e-86	B intermediate_stim_vs_unstim_uG.csv
TBC1D9	9.57164e-89	-0.847219	0.014	0.553	2.34409e-84	B intermediate_stim_vs_unstim_uG.csv
MARCH1	5.91952e-88	-1.05604	0.053	0.663	1.44969e-83	B intermediate_stim_vs_unstim_uG.csv
HSP90AB1	6.05777e-86	2.07779	0.999	0.92	1.48355e-81	B intermediate_stim_vs_unstim_uG.csv
ISG20	1.33862e-85	1.90639	0.993	0.663	3.27829e-81	B intermediate_stim_vs_unstim_uG.csv
HSP90AA1	7.91676e-85	2.20902	0.992	0.819	1.93881e-80	B intermediate_stim_vs_unstim_uG.csv
HSPA8	1.95937e-83	1.98447	0.999	0.829	4.7985e-79	B intermediate_stim_vs_unstim_uG.csv
TRBC2	1.56706e-82	-1.01684	0.061	0.658	3.83774e-78	B intermediate_stim_vs_unstim_uG.csv
ANKRD44	8.01052e-82	-1.13903	0.151	0.804	1.96178e-77	B intermediate_stim_vs_unstim_uG.csv
RNASET2	1.20691e-80	-0.892167	0.092	0.724	2.95572e-76	B intermediate_stim_vs_unstim_uG.csv
CD40	1.67435e-80	1.76568	0.962	0.508	4.10048e-76	B intermediate_stim_vs_unstim_uG.csv
ATM	3.76618e-80	-0.806713	0.045	0.613	9.22338e-76	B intermediate_stim_vs_unstim_uG.csv
ARHGDIB	9.87664e-80	-1.32889	0.251	0.894	2.41879e-75	B intermediate_stim_vs_unstim_uG.csv
WARS	3.7885e-79	2.38268	0.922	0.241	9.27803e-75	B intermediate_stim_vs_unstim_uG.csv
LSP1	1.28761e-78	-1.14159	0.211	0.889	3.15336e-74	B intermediate_stim_vs_unstim_uG.csv
UCP2	5.61878e-78	-1.09777	0.131	0.764	1.37604e-73	B intermediate_stim_vs_unstim_uG.csv
DNAJA1	1.10111e-75	1.42351	0.958	0.528	2.69661e-71	B intermediate_stim_vs_unstim_uG.csv
BST2	2.99208e-74	1.45778	0.967	0.513	7.3276e-70	B intermediate_stim_vs_unstim_uG.csv
RASGRP2	5.66801e-74	-0.704192	0.021	0.503	1.3881e-69	B intermediate_stim_vs_unstim_uG.csv
ADAM28	5.8221e-74	-1.02608	0.084	0.653	1.42583e-69	B intermediate_stim_vs_unstim_uG.csv
RALGPS2	7.18917e-74	-1.30239	0.301	0.894	1.76063e-69	B intermediate_stim_vs_unstim_uG.csv
OSBPL10	7.98946e-73	-0.970909	0.107	0.709	1.95662e-68	B intermediate_stim_vs_unstim_uG.csv
IFITM1	3.3042e-72	1.96636	0.951	0.352	8.092e-68	B intermediate_stim_vs_unstim_uG.csv
LAPTM5	1.62628e-70	-1.44652	0.264	0.864	3.98277e-66	B intermediate_stim_vs_unstim_uG.csv
CSGALNACT1	5.25717e-70	-0.690274	0.003	0.412	1.28748e-65	B intermediate_stim_vs_unstim_uG.csv
GLIPR1	2.13453e-69	-0.650561	0.008	0.432	5.22745e-65	B intermediate_stim_vs_unstim_uG.csv
HLA-DMB	7.78428e-68	-0.981266	0.166	0.754	1.90637e-63	B intermediate_stim_vs_unstim_uG.csv
EBI3	8.6878e-68	2.00549	0.831	0.09	2.12764e-63	B intermediate_stim_vs_unstim_uG.csv
HSPE1	1.10187e-67	1.63174	0.939	0.457	2.69849e-63	B intermediate_stim_vs_unstim_uG.csv
LTA	1.35312e-67	2.58728	0.805	0.045	3.31379e-63	B intermediate_stim_vs_unstim_uG.csv
SYK	6.72908e-67	-1.08539	0.257	0.844	1.64795e-62	B intermediate_stim_vs_unstim_uG.csv
GNG7	1.22567e-66	-1.02276	0.156	0.734	3.00165e-62	B intermediate_stim_vs_unstim_uG.csv
PTPRC	2.09993e-66	-1.31349	0.301	0.874	5.14274e-62	B intermediate_stim_vs_unstim_uG.csv
CD27	6.57675e-66	-0.794013	0.032	0.497	1.61065e-61	B intermediate_stim_vs_unstim_uG.csv
ARHGAP15	3.06648e-65	-1.15878	0.225	0.814	7.5098e-61	B intermediate_stim_vs_unstim_uG.csv
RAN	2.5146e-64	1.40177	0.967	0.678	6.15825e-60	B intermediate_stim_vs_unstim_uG.csv
ZFP36L2	9.93502e-64	-1.12961	0.155	0.709	2.43309e-59	B intermediate_stim_vs_unstim_uG.csv
AC119396.1	1.0734e-63	-0.565936	0.001	0.372	2.62876e-59	B intermediate_stim_vs_unstim_uG.csv
ID3	1.13635e-63	-1.15276	0.195	0.774	2.78293e-59	B intermediate_stim_vs_unstim_uG.csv
HSPD1	4.20876e-63	1.68334	0.926	0.482	1.03073e-58	B intermediate_stim_vs_unstim_uG.csv
STX7	9.50328e-63	-0.887037	0.149	0.709	2.32735e-58	B intermediate_stim_vs_unstim_uG.csv
PRMT1	9.74626e-63	1.36205	0.933	0.457	2.38686e-58	B intermediate_stim_vs_unstim_uG.csv
NCL	1.48882e-62	1.60557	0.974	0.799	3.64612e-58	B intermediate_stim_vs_unstim_uG.csv
SESN3	2.08352e-62	-0.884782	0.057	0.543	5.10255e-58	B intermediate_stim_vs_unstim_uG.csv
EIF1	2.20692e-61	1.19477	0.994	0.97	5.40475e-57	B intermediate_stim_vs_unstim_uG.csv
EIF4A1	3.15627e-61	1.4326	0.944	0.553	7.72971e-57	B intermediate_stim_vs_unstim_uG.csv
EIF5A	5.89086e-61	1.30792	0.918	0.427	1.44267e-56	B intermediate_stim_vs_unstim_uG.csv
IFI35	5.94799e-61	1.3519	0.824	0.196	1.45666e-56	B intermediate_stim_vs_unstim_uG.csv
C16ORF74	1.87301e-60	-0.491778	0.004	0.367	4.587e-56	B intermediate_stim_vs_unstim_uG.csv
TXNIP	3.20417e-60	-1.22492	0.179	0.719	7.84701e-56	B intermediate_stim_vs_unstim_uG.csv
IFI6	9.11098e-60	1.6939	0.854	0.226	2.23128e-55	B intermediate_stim_vs_unstim_uG.csv
MX1	1.11094e-59	1.5674	0.916	0.417	2.7207e-55	B intermediate_stim_vs_unstim_uG.csv
CCND2	1.23379e-59	1.51173	0.746	0.045	3.02155e-55	B intermediate_stim_vs_unstim_uG.csv
NFKBIZ	1.62345e-59	1.55117	0.815	0.156	3.97582e-55	B intermediate_stim_vs_unstim_uG.csv
NFKB1	1.20664e-58	1.47477	0.859	0.286	2.95506e-54	B intermediate_stim_vs_unstim_uG.csv
BANK1	1.85384e-58	-1.2487	0.681	0.99	4.54007e-54	B intermediate_stim_vs_unstim_uG.csv
POU2AF1	4.51477e-58	-0.850838	0.149	0.719	1.10567e-53	B intermediate_stim_vs_unstim_uG.csv
CYTIP	1.00458e-57	-0.768216	0.105	0.623	2.46023e-53	B intermediate_stim_vs_unstim_uG.csv
ACTB	1.32192e-56	1.60635	1	1	3.23738e-52	B intermediate_stim_vs_unstim_uG.csv
BCL2A1	1.62967e-56	1.81665	0.82	0.201	3.99107e-52	B intermediate_stim_vs_unstim_uG.csv
JCHAIN	2.27924e-56	-0.975391	0.018	0.397	5.58185e-52	B intermediate_stim_vs_unstim_uG.csv
CD79B	3.19877e-56	-1.03648	0.29	0.854	7.83378e-52	B intermediate_stim_vs_unstim_uG.csv
SEPTIN9	3.76943e-56	-0.778996	0.1	0.603	9.23134e-52	B intermediate_stim_vs_unstim_uG.csv
DDX21	7.11604e-56	1.37133	0.849	0.276	1.74272e-51	B intermediate_stim_vs_unstim_uG.csv
CD79A	1.51896e-55	-1.1276	0.87	0.985	3.71993e-51	B intermediate_stim_vs_unstim_uG.csv
NFKBIA	1.57821e-55	1.47457	0.879	0.412	3.86505e-51	B intermediate_stim_vs_unstim_uG.csv
TRAF4	2.27486e-55	1.11472	0.827	0.196	5.57114e-51	B intermediate_stim_vs_unstim_uG.csv
LIMD2	3.54773e-55	-1.05072	0.322	0.854	8.68839e-51	B intermediate_stim_vs_unstim_uG.csv
PRKCE	3.90272e-55	-0.711701	0.054	0.497	9.55775e-51	B intermediate_stim_vs_unstim_uG.csv
ACP5	9.84834e-55	-0.540048	0.015	0.382	2.41186e-50	B intermediate_stim_vs_unstim_uG.csv
SARAF	2.15257e-54	-1.00888	0.16	0.678	5.27164e-50	B intermediate_stim_vs_unstim_uG.csv
RPL30	3.59239e-54	-0.838398	0.994	0.995	8.79775e-50	B intermediate_stim_vs_unstim_uG.csv
NME1	9.57878e-54	1.52564	0.795	0.171	2.34584e-49	B intermediate_stim_vs_unstim_uG.csv
STAT1	1.01007e-53	1.28008	0.888	0.352	2.47367e-49	B intermediate_stim_vs_unstim_uG.csv
NUAK2	3.72399e-53	-0.465876	0.004	0.327	9.12005e-49	B intermediate_stim_vs_unstim_uG.csv
RPS15A	8.70947e-53	-0.866205	0.986	0.995	2.13295e-48	B intermediate_stim_vs_unstim_uG.csv
CCT3	1.54554e-52	1.06271	0.904	0.462	3.78502e-48	B intermediate_stim_vs_unstim_uG.csv
LMBRD1	1.84067e-52	-0.78296	0.191	0.724	4.50779e-48	B intermediate_stim_vs_unstim_uG.csv
TNF	2.56564e-52	1.77121	0.695	0.04	6.28324e-48	B intermediate_stim_vs_unstim_uG.csv
METTL7A	2.95633e-52	-0.491778	0.004	0.322	7.24005e-48	B intermediate_stim_vs_unstim_uG.csv
ALOX5	3.26703e-52	-0.902257	0.202	0.714	8.00096e-48	B intermediate_stim_vs_unstim_uG.csv
TUBA1B	3.65498e-52	1.2091	0.912	0.437	8.95104e-48	B intermediate_stim_vs_unstim_uG.csv
TXN	3.4603e-51	1.52214	0.856	0.296	8.47427e-47	B intermediate_stim_vs_unstim_uG.csv
KLHL24	3.54056e-51	-0.479471	0.006	0.322	8.67083e-47	B intermediate_stim_vs_unstim_uG.csv
BATF	1.0745e-50	1.4081	0.732	0.136	2.63145e-46	B intermediate_stim_vs_unstim_uG.csv
other sequences (taxid 28384)	2.36286e-50	-1.06306	0.006	0.317	5.78664e-46	B intermediate_stim_vs_unstim_uG.csv
PSMA2	2.17802e-49	0.993499	0.901	0.447	5.33397e-45	B intermediate_stim_vs_unstim_uG.csv
CD83	7.14794e-49	1.7316	0.869	0.417	1.75053e-44	B intermediate_stim_vs_unstim_uG.csv
IRF7	1.85778e-48	1.26823	0.862	0.407	4.5497e-44	B intermediate_stim_vs_unstim_uG.csv
TBC1D10C	2.1156e-48	-0.566651	0.054	0.462	5.18111e-44	B intermediate_stim_vs_unstim_uG.csv
CCT5	2.79914e-48	0.99577	0.854	0.362	6.8551e-44	B intermediate_stim_vs_unstim_uG.csv
PTPRCAP	5.04917e-48	-0.909657	0.208	0.693	1.23654e-43	B intermediate_stim_vs_unstim_uG.csv
UBE2L6	8.97407e-48	1.03055	0.866	0.387	2.19775e-43	B intermediate_stim_vs_unstim_uG.csv
ERP29	1.64655e-47	-0.82819	0.212	0.714	4.03241e-43	B intermediate_stim_vs_unstim_uG.csv
CDK14	2.39289e-47	-0.729534	0.099	0.553	5.86018e-43	B intermediate_stim_vs_unstim_uG.csv
RCSD1	2.99974e-47	-1.07275	0.403	0.829	7.34636e-43	B intermediate_stim_vs_unstim_uG.csv
SH3BGRL3	3.66304e-47	-1.05784	0.453	0.889	8.97079e-43	B intermediate_stim_vs_unstim_uG.csv
HLA-DMA	4.22652e-47	-0.914133	0.308	0.804	1.03507e-42	B intermediate_stim_vs_unstim_uG.csv
FCGR2B	4.54552e-47	-0.654282	0.117	0.588	1.1132e-42	B intermediate_stim_vs_unstim_uG.csv
S1PR4	5.86852e-47	-0.483252	0.02	0.352	1.4372e-42	B intermediate_stim_vs_unstim_uG.csv
PSMA7	1.19922e-46	0.922171	0.912	0.578	2.93689e-42	B intermediate_stim_vs_unstim_uG.csv
PSAP	1.27722e-46	-0.970146	0.173	0.663	3.1279e-42	B intermediate_stim_vs_unstim_uG.csv
TGFBR2	1.44923e-46	-0.784928	0.198	0.693	3.54917e-42	B intermediate_stim_vs_unstim_uG.csv
PACS1	2.24071e-46	-0.625579	0.077	0.503	5.48751e-42	B intermediate_stim_vs_unstim_uG.csv
CD37	3.099e-46	-1.03934	0.879	0.98	7.58946e-42	B intermediate_stim_vs_unstim_uG.csv
YBX1	3.22704e-46	1.04412	0.983	0.905	7.90303e-42	B intermediate_stim_vs_unstim_uG.csv
CHPT1	3.53287e-46	-0.682374	0.132	0.598	8.652e-42	B intermediate_stim_vs_unstim_uG.csv
SIT1	3.54509e-46	-0.460818	0.022	0.357	8.68192e-42	B intermediate_stim_vs_unstim_uG.csv
TRAF3IP3	5.93416e-46	-0.691523	0.091	0.523	1.45328e-41	B intermediate_stim_vs_unstim_uG.csv
MBNL2	8.75348e-46	-0.459598	0.017	0.337	2.14373e-41	B intermediate_stim_vs_unstim_uG.csv
CCT6A	9.73833e-46	1.01165	0.879	0.472	2.38492e-41	B intermediate_stim_vs_unstim_uG.csv
ENO1	1.40585e-45	1.18428	0.865	0.513	3.44292e-41	B intermediate_stim_vs_unstim_uG.csv
FCRL3	1.70224e-45	-0.925026	0.177	0.653	4.16878e-41	B intermediate_stim_vs_unstim_uG.csv
SEL1L3	1.76089e-45	-0.696396	0.095	0.528	4.31242e-41	B intermediate_stim_vs_unstim_uG.csv
RPL11	2.102e-45	-0.694379	0.997	0.995	5.1478e-41	B intermediate_stim_vs_unstim_uG.csv
PLSCR1	6.1236e-45	1.20358	0.78	0.266	1.49967e-40	B intermediate_stim_vs_unstim_uG.csv
TNRC6B	6.55536e-45	-0.684255	0.1	0.533	1.60541e-40	B intermediate_stim_vs_unstim_uG.csv
TLE5	9.72844e-45	-0.871976	0.19	0.663	2.3825e-40	B intermediate_stim_vs_unstim_uG.csv
FAM214A	2.11924e-44	-0.480135	0.02	0.337	5.19002e-40	B intermediate_stim_vs_unstim_uG.csv
SLC43A3	2.35752e-44	1.016	0.621	0.035	5.77358e-40	B intermediate_stim_vs_unstim_uG.csv
FAM117B	2.43335e-44	-0.531155	0.032	0.377	5.95927e-40	B intermediate_stim_vs_unstim_uG.csv
NPM1	3.83708e-44	1.30093	0.985	0.94	9.397e-40	B intermediate_stim_vs_unstim_uG.csv
SLAMF6	9.87456e-44	-0.511659	0.033	0.377	2.41828e-39	B intermediate_stim_vs_unstim_uG.csv
SNRPD1	1.1523e-43	0.939366	0.767	0.236	2.82199e-39	B intermediate_stim_vs_unstim_uG.csv
IFIT3	1.53091e-43	1.27427	0.732	0.176	3.7492e-39	B intermediate_stim_vs_unstim_uG.csv
CALR	1.86829e-43	1.2074	0.837	0.382	4.57544e-39	B intermediate_stim_vs_unstim_uG.csv
COX5A	2.47016e-43	1.13377	0.847	0.422	6.04942e-39	B intermediate_stim_vs_unstim_uG.csv
ORAI2	3.31107e-43	-0.699086	0.174	0.643	8.10881e-39	B intermediate_stim_vs_unstim_uG.csv
BLK	4.36184e-43	-0.761347	0.238	0.724	1.06822e-38	B intermediate_stim_vs_unstim_uG.csv
RIN3	1.49553e-42	-0.450476	0.021	0.332	3.66256e-38	B intermediate_stim_vs_unstim_uG.csv
LGALS3	2.02283e-42	1.05412	0.632	0.05	4.95391e-38	B intermediate_stim_vs_unstim_uG.csv
RNASE6	2.10188e-42	-0.369	0	0.246	5.1475e-38	B intermediate_stim_vs_unstim_uG.csv
XAF1	2.20317e-42	1.0369	0.792	0.271	5.39557e-38	B intermediate_stim_vs_unstim_uG.csv
LCP1	2.73987e-42	1.06757	0.914	0.578	6.70995e-38	B intermediate_stim_vs_unstim_uG.csv
HSPA5	2.98869e-42	1.55679	0.768	0.281	7.3193e-38	B intermediate_stim_vs_unstim_uG.csv
CCNG2	4.3971e-42	-0.403198	0.007	0.276	1.07685e-37	B intermediate_stim_vs_unstim_uG.csv
GGA2	4.65085e-42	-0.666056	0.141	0.583	1.13899e-37	B intermediate_stim_vs_unstim_uG.csv
POLD4	5.22083e-42	-0.784765	0.163	0.613	1.27858e-37	B intermediate_stim_vs_unstim_uG.csv
C12ORF42	5.57867e-42	-0.486353	0.022	0.332	1.36622e-37	B intermediate_stim_vs_unstim_uG.csv
LINC00426	7.22756e-42	-0.415448	0.01	0.286	1.77003e-37	B intermediate_stim_vs_unstim_uG.csv
VPREB3	7.88641e-42	-0.755972	0.081	0.472	1.93138e-37	B intermediate_stim_vs_unstim_uG.csv
FUS	9.09724e-42	0.910669	0.898	0.563	2.22791e-37	B intermediate_stim_vs_unstim_uG.csv
UBB	9.24317e-42	0.889203	0.947	0.764	2.26365e-37	B intermediate_stim_vs_unstim_uG.csv
ARID5B	9.68418e-42	-0.85251	0.159	0.613	2.37166e-37	B intermediate_stim_vs_unstim_uG.csv
SLC44A2	1.0928e-41	-0.489373	0.049	0.407	2.67627e-37	B intermediate_stim_vs_unstim_uG.csv
ARL6IP5	1.22106e-41	-0.677991	0.141	0.593	2.99037e-37	B intermediate_stim_vs_unstim_uG.csv
AL034397.3	1.48863e-41	-0.368579	0.004	0.261	3.64565e-37	B intermediate_stim_vs_unstim_uG.csv
HSPA1A	2.69166e-41	1.74358	0.672	0.146	6.59188e-37	B intermediate_stim_vs_unstim_uG.csv
PA2G4	4.28208e-41	1.04615	0.805	0.377	1.04868e-36	B intermediate_stim_vs_unstim_uG.csv
COX4I1	4.80756e-41	-0.78583	0.827	0.985	1.17737e-36	B intermediate_stim_vs_unstim_uG.csv
RPS3A	5.95309e-41	-0.68466	0.993	0.995	1.45791e-36	B intermediate_stim_vs_unstim_uG.csv
NFKB2	9.68676e-41	0.963406	0.798	0.307	2.37229e-36	B intermediate_stim_vs_unstim_uG.csv
GMFG	2.04569e-40	-0.533744	0.082	0.477	5.00989e-36	B intermediate_stim_vs_unstim_uG.csv
ITGB7	2.21148e-40	-0.504954	0.04	0.377	5.41592e-36	B intermediate_stim_vs_unstim_uG.csv
SETBP1	2.54287e-40	-0.709976	0.148	0.588	6.2275e-36	B intermediate_stim_vs_unstim_uG.csv
ADD3	2.79341e-40	-0.513962	0.056	0.417	6.84106e-36	B intermediate_stim_vs_unstim_uG.csv
CCT4	1.32936e-39	0.863666	0.859	0.477	3.25559e-35	B intermediate_stim_vs_unstim_uG.csv
SFPQ	1.77618e-39	0.889195	0.881	0.563	4.34987e-35	B intermediate_stim_vs_unstim_uG.csv
SRM	1.85855e-39	1.01005	0.821	0.392	4.55158e-35	B intermediate_stim_vs_unstim_uG.csv
LAT2	2.27224e-39	0.879122	0.784	0.286	5.56471e-35	B intermediate_stim_vs_unstim_uG.csv
NME2	2.89084e-39	1.09205	0.922	0.774	7.07967e-35	B intermediate_stim_vs_unstim_uG.csv
SNRPG	3.64747e-39	0.867554	0.805	0.377	8.93264e-35	B intermediate_stim_vs_unstim_uG.csv
IFI44L	3.90548e-39	1.06956	0.831	0.317	9.56452e-35	B intermediate_stim_vs_unstim_uG.csv
CXCL10	3.91653e-39	2.49538	0.545	0	9.59157e-35	B intermediate_stim_vs_unstim_uG.csv
ABLIM1	5.3464e-39	-0.506131	0.052	0.397	1.30933e-34	B intermediate_stim_vs_unstim_uG.csv
SCIMP	5.71862e-39	-0.590402	0.039	0.362	1.40049e-34	B intermediate_stim_vs_unstim_uG.csv
UBALD2	7.50776e-39	1.27749	0.732	0.236	1.83865e-34	B intermediate_stim_vs_unstim_uG.csv
TCP11L2	9.91636e-39	-0.349703	0.006	0.251	2.42852e-34	B intermediate_stim_vs_unstim_uG.csv
CD55	1.37916e-38	-0.605182	0.088	0.472	3.37755e-34	B intermediate_stim_vs_unstim_uG.csv
IGHV5-78	1.409e-38	-0.476098	0.039	0.362	3.45065e-34	B intermediate_stim_vs_unstim_uG.csv
HNRNPF	1.47553e-38	0.816008	0.925	0.693	3.61358e-34	B intermediate_stim_vs_unstim_uG.csv
BACH2	1.58369e-38	-0.944602	0.273	0.739	3.87845e-34	B intermediate_stim_vs_unstim_uG.csv
PSMA6	1.67335e-38	0.843762	0.781	0.307	4.09803e-34	B intermediate_stim_vs_unstim_uG.csv
PNPLA8	1.78712e-38	-0.420361	0.024	0.317	4.37665e-34	B intermediate_stim_vs_unstim_uG.csv
MCUB	2.84932e-38	-0.445602	0.046	0.382	6.97799e-34	B intermediate_stim_vs_unstim_uG.csv
SSH2	4.52502e-38	-0.64316	0.132	0.543	1.10818e-33	B intermediate_stim_vs_unstim_uG.csv
EPSTI1	7.97516e-38	1.04141	0.808	0.367	1.95312e-33	B intermediate_stim_vs_unstim_uG.csv
NOLC1	1.08835e-37	0.970634	0.741	0.251	2.66537e-33	B intermediate_stim_vs_unstim_uG.csv
NOP16	1.33945e-37	0.828669	0.653	0.126	3.28031e-33	B intermediate_stim_vs_unstim_uG.csv
PBXIP1	1.50281e-37	-0.410055	0.01	0.261	3.68038e-33	B intermediate_stim_vs_unstim_uG.csv
SEC61B	1.52359e-37	0.855017	0.895	0.523	3.73128e-33	B intermediate_stim_vs_unstim_uG.csv
HSPA1B	1.83422e-37	1.13416	0.639	0.121	4.49199e-33	B intermediate_stim_vs_unstim_uG.csv
CCT7	2.00064e-37	0.826205	0.852	0.503	4.89957e-33	B intermediate_stim_vs_unstim_uG.csv
CCL4	2.67659e-37	3.15044	0.566	0.035	6.55496e-33	B intermediate_stim_vs_unstim_uG.csv
ITM2C	3.42779e-37	1.32898	0.739	0.307	8.39466e-33	B intermediate_stim_vs_unstim_uG.csv
CCT2	3.51303e-37	0.935067	0.815	0.402	8.60342e-33	B intermediate_stim_vs_unstim_uG.csv
NHP2	4.35564e-37	0.942524	0.81	0.352	1.0667e-32	B intermediate_stim_vs_unstim_uG.csv
MBD4	5.98693e-37	-0.61943	0.173	0.603	1.4662e-32	B intermediate_stim_vs_unstim_uG.csv
BANF1	8.09091e-37	0.80883	0.858	0.497	1.98146e-32	B intermediate_stim_vs_unstim_uG.csv
CCND3	8.86761e-37	-0.457855	0.033	0.337	2.17168e-32	B intermediate_stim_vs_unstim_uG.csv
RPS13	9.0048e-37	-0.611022	0.999	0.995	2.20528e-32	B intermediate_stim_vs_unstim_uG.csv
RPL13	1.28265e-36	-0.573703	0.999	1	3.14122e-32	B intermediate_stim_vs_unstim_uG.csv
STIP1	1.29757e-36	0.825395	0.777	0.332	3.17774e-32	B intermediate_stim_vs_unstim_uG.csv
SRSF2	1.7521e-36	0.924764	0.82	0.452	4.29088e-32	B intermediate_stim_vs_unstim_uG.csv
PFDN5	1.83517e-36	-0.72381	0.844	0.96	4.49433e-32	B intermediate_stim_vs_unstim_uG.csv
LTB	1.85491e-36	-1.46	0.459	0.794	4.54268e-32	B intermediate_stim_vs_unstim_uG.csv
MX2	1.86978e-36	0.988739	0.675	0.181	4.5791e-32	B intermediate_stim_vs_unstim_uG.csv
FKBP4	2.00586e-36	0.990784	0.766	0.352	4.91235e-32	B intermediate_stim_vs_unstim_uG.csv
TYMP	2.84017e-36	1.01087	0.662	0.161	6.95557e-32	B intermediate_stim_vs_unstim_uG.csv
FCRL1	4.0135e-36	-0.748012	0.187	0.613	9.82907e-32	B intermediate_stim_vs_unstim_uG.csv
LYN	4.10212e-36	0.842869	0.925	0.673	1.00461e-31	B intermediate_stim_vs_unstim_uG.csv
MAST4	4.62722e-36	-0.477695	0.031	0.322	1.13321e-31	B intermediate_stim_vs_unstim_uG.csv
BNIP3L	4.64569e-36	-0.426972	0.025	0.307	1.13773e-31	B intermediate_stim_vs_unstim_uG.csv
TMEM156	5.60234e-36	-0.471073	0.054	0.387	1.37201e-31	B intermediate_stim_vs_unstim_uG.csv
RPL22L1	5.90064e-36	0.935198	0.83	0.467	1.44507e-31	B intermediate_stim_vs_unstim_uG.csv
SP140	7.21377e-36	-0.769249	0.391	0.834	1.76665e-31	B intermediate_stim_vs_unstim_uG.csv
SSB	9.59371e-36	0.889525	0.785	0.372	2.3495e-31	B intermediate_stim_vs_unstim_uG.csv
TPD52	9.83438e-36	-0.652875	0.237	0.668	2.40844e-31	B intermediate_stim_vs_unstim_uG.csv
FAM117A	1.05353e-35	-0.381964	0.032	0.327	2.58009e-31	B intermediate_stim_vs_unstim_uG.csv
ANK3	1.62395e-35	-0.402998	0.017	0.276	3.97706e-31	B intermediate_stim_vs_unstim_uG.csv
PYCARD	1.66592e-35	-0.483034	0.035	0.332	4.07983e-31	B intermediate_stim_vs_unstim_uG.csv
CXXC5	1.9057e-35	-0.646298	0.225	0.663	4.66706e-31	B intermediate_stim_vs_unstim_uG.csv
PSMB10	1.94206e-35	0.78878	0.847	0.538	4.75611e-31	B intermediate_stim_vs_unstim_uG.csv
TAP2	2.61367e-35	0.827702	0.767	0.307	6.40087e-31	B intermediate_stim_vs_unstim_uG.csv
STIM2	2.89149e-35	-0.475659	0.049	0.367	7.08126e-31	B intermediate_stim_vs_unstim_uG.csv
ABTB1	3.01962e-35	-0.303716	0.006	0.231	7.39505e-31	B intermediate_stim_vs_unstim_uG.csv
FCER2	3.95576e-35	1.14465	0.536	0.03	9.68765e-31	B intermediate_stim_vs_unstim_uG.csv
ZNF860	6.02821e-35	-0.385326	0.02	0.281	1.47631e-30	B intermediate_stim_vs_unstim_uG.csv
ISCU	6.30618e-35	-0.718428	0.346	0.769	1.54438e-30	B intermediate_stim_vs_unstim_uG.csv
NOP58	6.382e-35	0.871671	0.755	0.317	1.56295e-30	B intermediate_stim_vs_unstim_uG.csv
PRDX1	7.09931e-35	0.910924	0.816	0.412	1.73862e-30	B intermediate_stim_vs_unstim_uG.csv
COX17	7.4846e-35	0.867786	0.778	0.387	1.83298e-30	B intermediate_stim_vs_unstim_uG.csv
PECAM1	1.06098e-34	-0.363383	0.017	0.271	2.59833e-30	B intermediate_stim_vs_unstim_uG.csv
HSD17B11	2.32898e-34	-0.419915	0.039	0.337	5.70368e-30	B intermediate_stim_vs_unstim_uG.csv
MALAT1	2.86641e-34	-1.14107	0.997	1	7.01983e-30	B intermediate_stim_vs_unstim_uG.csv
MRPL12	3.52591e-34	0.749169	0.632	0.126	8.63496e-30	B intermediate_stim_vs_unstim_uG.csv
SET	4.68768e-34	0.857088	0.936	0.794	1.14801e-29	B intermediate_stim_vs_unstim_uG.csv
PLP2	5.10473e-34	-0.604158	0.119	0.497	1.25015e-29	B intermediate_stim_vs_unstim_uG.csv
HSP90B1	7.0448e-34	1.15383	0.835	0.528	1.72527e-29	B intermediate_stim_vs_unstim_uG.csv
TSC22D3	7.13731e-34	-0.469542	0.049	0.357	1.74793e-29	B intermediate_stim_vs_unstim_uG.csv
GPR183	1.02095e-33	-0.625642	0.123	0.503	2.50029e-29	B intermediate_stim_vs_unstim_uG.csv
APBB1IP	1.07524e-33	-0.611563	0.172	0.578	2.63326e-29	B intermediate_stim_vs_unstim_uG.csv
AP001636.3	1.3051e-33	-0.377717	0.006	0.221	3.19618e-29	B intermediate_stim_vs_unstim_uG.csv
OAS3	1.41174e-33	1.00991	0.576	0.09	3.45736e-29	B intermediate_stim_vs_unstim_uG.csv
CHCHD2	1.55887e-33	0.703739	0.93	0.714	3.81767e-29	B intermediate_stim_vs_unstim_uG.csv
RNASEK	1.64484e-33	-0.768857	0.434	0.824	4.02821e-29	B intermediate_stim_vs_unstim_uG.csv
CCT8	1.89526e-33	0.82598	0.785	0.402	4.64149e-29	B intermediate_stim_vs_unstim_uG.csv
C1QBP	2.11561e-33	0.865376	0.819	0.442	5.18113e-29	B intermediate_stim_vs_unstim_uG.csv
DNAJC4	2.3132e-33	-0.385863	0.031	0.307	5.66504e-29	B intermediate_stim_vs_unstim_uG.csv
IFIT1	3.42998e-33	1.07466	0.611	0.131	8.40002e-29	B intermediate_stim_vs_unstim_uG.csv
RPS14	3.45148e-33	-0.569067	0.994	0.995	8.45266e-29	B intermediate_stim_vs_unstim_uG.csv
G3BP1	3.47546e-33	0.820783	0.802	0.437	8.5114e-29	B intermediate_stim_vs_unstim_uG.csv
LRRK2	4.17197e-33	-0.363383	0.018	0.266	1.02172e-28	B intermediate_stim_vs_unstim_uG.csv
FCRLA	6.62992e-33	-0.710171	0.377	0.814	1.62367e-28	B intermediate_stim_vs_unstim_uG.csv
SERBP1	8.45158e-33	0.856078	0.872	0.548	2.06979e-28	B intermediate_stim_vs_unstim_uG.csv
CDKN2D	9.29613e-33	-0.361027	0.025	0.286	2.27662e-28	B intermediate_stim_vs_unstim_uG.csv
PFN1	1.1038e-32	0.680406	0.994	0.96	2.70322e-28	B intermediate_stim_vs_unstim_uG.csv
ZNF593	1.4934e-32	0.710775	0.64	0.166	3.65733e-28	B intermediate_stim_vs_unstim_uG.csv
HSPA9	1.81544e-32	0.768027	0.759	0.317	4.44601e-28	B intermediate_stim_vs_unstim_uG.csv
PDIA3	2.27361e-32	0.852319	0.799	0.407	5.56807e-28	B intermediate_stim_vs_unstim_uG.csv
SLC39A10	2.30568e-32	-0.485048	0.085	0.427	5.6466e-28	B intermediate_stim_vs_unstim_uG.csv
RPS27	3.12295e-32	-0.583383	0.993	1	7.6481e-28	B intermediate_stim_vs_unstim_uG.csv
HLA-DPB1	3.36778e-32	-1.00925	0.636	0.899	8.24768e-28	B intermediate_stim_vs_unstim_uG.csv
SRSF7	3.44034e-32	0.759779	0.9	0.683	8.42538e-28	B intermediate_stim_vs_unstim_uG.csv
GARS	4.60602e-32	0.827557	0.653	0.186	1.12801e-27	B intermediate_stim_vs_unstim_uG.csv
AUTS2	5.46856e-32	-0.459981	0.047	0.342	1.33925e-27	B intermediate_stim_vs_unstim_uG.csv
LBH	6.53193e-32	-0.672466	0.184	0.588	1.59967e-27	B intermediate_stim_vs_unstim_uG.csv
HPCAL1	7.01654e-32	-0.390745	0.032	0.302	1.71835e-27	B intermediate_stim_vs_unstim_uG.csv
TRAF1	7.8728e-32	0.89376	0.538	0.06	1.92805e-27	B intermediate_stim_vs_unstim_uG.csv
ANTXR2	8.67725e-32	-0.316498	0.013	0.241	2.12506e-27	B intermediate_stim_vs_unstim_uG.csv
ATIC	1.02154e-31	0.728927	0.671	0.196	2.50176e-27	B intermediate_stim_vs_unstim_uG.csv
MRTO4	1.0401e-31	0.678752	0.608	0.131	2.54719e-27	B intermediate_stim_vs_unstim_uG.csv
CBLB	1.05194e-31	-0.458329	0.045	0.332	2.5762e-27	B intermediate_stim_vs_unstim_uG.csv
EIF2AK2	1.06025e-31	0.791389	0.789	0.332	2.59655e-27	B intermediate_stim_vs_unstim_uG.csv
ROR1	1.09767e-31	-0.321367	0.001	0.191	2.6882e-27	B intermediate_stim_vs_unstim_uG.csv
AFF1	1.14694e-31	-0.378519	0.031	0.296	2.80885e-27	B intermediate_stim_vs_unstim_uG.csv
TNFRSF13C	1.34912e-31	-0.613576	0.194	0.598	3.30399e-27	B intermediate_stim_vs_unstim_uG.csv
SELL	1.97389e-31	-0.850724	0.201	0.593	4.83405e-27	B intermediate_stim_vs_unstim_uG.csv
PAICS	2.21261e-31	0.792225	0.632	0.161	5.41867e-27	B intermediate_stim_vs_unstim_uG.csv
GRK2	2.27001e-31	-0.452189	0.068	0.387	5.55925e-27	B intermediate_stim_vs_unstim_uG.csv
WASHC4	2.3397e-31	-0.547105	0.144	0.528	5.72993e-27	B intermediate_stim_vs_unstim_uG.csv
RPL34	2.4909e-31	-0.592116	0.987	0.995	6.10021e-27	B intermediate_stim_vs_unstim_uG.csv
PUM3	3.92048e-31	0.774181	0.667	0.201	9.60124e-27	B intermediate_stim_vs_unstim_uG.csv
PNO1	4.33327e-31	0.678996	0.55	0.08	1.06122e-26	B intermediate_stim_vs_unstim_uG.csv
FLNA	4.39204e-31	-0.466936	0.064	0.377	1.07561e-26	B intermediate_stim_vs_unstim_uG.csv
BCAR3	4.83446e-31	0.72798	0.55	0.08	1.18396e-26	B intermediate_stim_vs_unstim_uG.csv
TUBB4B	5.01997e-31	0.783726	0.749	0.337	1.22939e-26	B intermediate_stim_vs_unstim_uG.csv
HDAC5	5.77638e-31	-0.274212	0.006	0.206	1.41464e-26	B intermediate_stim_vs_unstim_uG.csv
SNX10	6.19316e-31	-0.466276	0.089	0.427	1.5167e-26	B intermediate_stim_vs_unstim_uG.csv
BASP1	6.25084e-31	0.784606	0.9	0.558	1.53083e-26	B intermediate_stim_vs_unstim_uG.csv
DPEP2	1.34261e-30	-0.334064	0.013	0.231	3.28805e-26	B intermediate_stim_vs_unstim_uG.csv
PSMA3	2.00491e-30	0.669628	0.756	0.352	4.91003e-26	B intermediate_stim_vs_unstim_uG.csv
HSPH1	2.03308e-30	0.824567	0.753	0.357	4.979e-26	B intermediate_stim_vs_unstim_uG.csv
RUBCNL	2.16518e-30	-0.660041	0.216	0.608	5.30251e-26	B intermediate_stim_vs_unstim_uG.csv
SMAP2	2.21072e-30	-0.59324	0.172	0.548	5.41406e-26	B intermediate_stim_vs_unstim_uG.csv
AC008105.3	2.68151e-30	-0.406735	0.054	0.352	6.56703e-26	B intermediate_stim_vs_unstim_uG.csv
SEMA4B	3.9791e-30	-0.387337	0.031	0.286	9.74483e-26	B intermediate_stim_vs_unstim_uG.csv
CCL3	4.72343e-30	2.18353	0.474	0.02	1.15677e-25	B intermediate_stim_vs_unstim_uG.csv
PSMA5	4.73557e-30	0.690009	0.762	0.372	1.15974e-25	B intermediate_stim_vs_unstim_uG.csv
RBM8A	5.39661e-30	0.703127	0.803	0.447	1.32163e-25	B intermediate_stim_vs_unstim_uG.csv
NOP53	5.50178e-30	-0.745908	0.593	0.849	1.34739e-25	B intermediate_stim_vs_unstim_uG.csv
VDAC1	6.25041e-30	0.765723	0.714	0.286	1.53073e-25	B intermediate_stim_vs_unstim_uG.csv
AC120193.1	6.93826e-30	-0.483766	0.092	0.427	1.69918e-25	B intermediate_stim_vs_unstim_uG.csv
AIMP2	7.72172e-30	0.704826	0.556	0.101	1.89105e-25	B intermediate_stim_vs_unstim_uG.csv
RPS3	1.03335e-29	-0.543451	0.997	1	2.53067e-25	B intermediate_stim_vs_unstim_uG.csv
CCNI	1.06418e-29	-0.714335	0.632	0.915	2.60619e-25	B intermediate_stim_vs_unstim_uG.csv
EVI2B	1.40255e-29	-0.593725	0.158	0.523	3.43485e-25	B intermediate_stim_vs_unstim_uG.csv
BIN1	1.59882e-29	-0.375703	0.039	0.307	3.91552e-25	B intermediate_stim_vs_unstim_uG.csv
PSME1	1.80295e-29	0.692751	0.93	0.769	4.41542e-25	B intermediate_stim_vs_unstim_uG.csv
RBM3	1.80752e-29	0.669639	0.686	0.246	4.42663e-25	B intermediate_stim_vs_unstim_uG.csv
RAB37	1.8539e-29	-0.264242	0.004	0.191	4.54021e-25	B intermediate_stim_vs_unstim_uG.csv
NEAT1	2.09475e-29	-0.672778	0.112	0.457	5.13005e-25	B intermediate_stim_vs_unstim_uG.csv
HHEX	2.37453e-29	-0.446446	0.085	0.407	5.81522e-25	B intermediate_stim_vs_unstim_uG.csv
NLRP1	2.40887e-29	-0.361411	0.021	0.251	5.89933e-25	B intermediate_stim_vs_unstim_uG.csv
LINC00926	2.43394e-29	-0.845345	0.444	0.769	5.96071e-25	B intermediate_stim_vs_unstim_uG.csv
LFNG	2.48636e-29	-0.451685	0.064	0.362	6.0891e-25	B intermediate_stim_vs_unstim_uG.csv
LAP3	3.78611e-29	0.744097	0.594	0.156	9.27218e-25	B intermediate_stim_vs_unstim_uG.csv
ALOX5AP	4.37592e-29	-0.476585	0.067	0.372	1.07166e-24	B intermediate_stim_vs_unstim_uG.csv
CD99	4.49026e-29	-0.423413	0.054	0.342	1.09967e-24	B intermediate_stim_vs_unstim_uG.csv
TMX4	4.60991e-29	-0.381964	0.033	0.286	1.12897e-24	B intermediate_stim_vs_unstim_uG.csv
SUB1	4.80348e-29	0.712321	0.835	0.538	1.17637e-24	B intermediate_stim_vs_unstim_uG.csv
TRBJ2-3	5.12995e-29	-0.340492	0.028	0.271	1.25633e-24	B intermediate_stim_vs_unstim_uG.csv
TRAF5	6.11311e-29	-0.438572	0.063	0.357	1.4971e-24	B intermediate_stim_vs_unstim_uG.csv
IGFLR1	6.42935e-29	-0.417751	0.064	0.362	1.57455e-24	B intermediate_stim_vs_unstim_uG.csv
NUDC	6.43119e-29	0.728091	0.739	0.322	1.575e-24	B intermediate_stim_vs_unstim_uG.csv
MIS18BP1	6.59596e-29	-0.4718	0.084	0.402	1.61535e-24	B intermediate_stim_vs_unstim_uG.csv
CCDC28A	7.11199e-29	-0.297589	0.014	0.226	1.74173e-24	B intermediate_stim_vs_unstim_uG.csv
RANBP1	7.38507e-29	0.798989	0.717	0.327	1.8086e-24	B intermediate_stim_vs_unstim_uG.csv
PTGES3	9.09256e-29	0.687214	0.895	0.693	2.22677e-24	B intermediate_stim_vs_unstim_uG.csv
CYCS	1.07091e-28	0.718539	0.757	0.377	2.62266e-24	B intermediate_stim_vs_unstim_uG.csv
RESF1	1.12284e-28	-0.688022	0.252	0.628	2.74983e-24	B intermediate_stim_vs_unstim_uG.csv
UTRN	1.20428e-28	-0.507696	0.109	0.452	2.94929e-24	B intermediate_stim_vs_unstim_uG.csv
GABARAP	1.29197e-28	-0.658549	0.444	0.804	3.16403e-24	B intermediate_stim_vs_unstim_uG.csv
PPIB	1.52473e-28	0.769801	0.84	0.508	3.73405e-24	B intermediate_stim_vs_unstim_uG.csv
EWSR1	1.97327e-28	0.685572	0.803	0.442	4.83253e-24	B intermediate_stim_vs_unstim_uG.csv
PLEKHA2	2.03934e-28	-0.465333	0.116	0.457	4.99435e-24	B intermediate_stim_vs_unstim_uG.csv
SNX2	2.42392e-28	-0.708913	0.349	0.714	5.93618e-24	B intermediate_stim_vs_unstim_uG.csv
KDM7A	2.61165e-28	-0.329831	0.02	0.241	6.39592e-24	B intermediate_stim_vs_unstim_uG.csv
MKNK2	2.64901e-28	0.836738	0.848	0.598	6.48742e-24	B intermediate_stim_vs_unstim_uG.csv
BTLA	2.83188e-28	-0.374425	0.05	0.327	6.93528e-24	B intermediate_stim_vs_unstim_uG.csv
DCTPP1	3.33211e-28	0.699282	0.649	0.226	8.16034e-24	B intermediate_stim_vs_unstim_uG.csv
ANKRD33B	3.40165e-28	0.613246	0.527	0.085	8.33064e-24	B intermediate_stim_vs_unstim_uG.csv
ABHD14B	4.02373e-28	-0.423742	0.093	0.417	9.85412e-24	B intermediate_stim_vs_unstim_uG.csv
CXCR5	4.20544e-28	0.81635	0.762	0.397	1.02991e-23	B intermediate_stim_vs_unstim_uG.csv
METTL8	4.57893e-28	-0.483766	0.099	0.422	1.12138e-23	B intermediate_stim_vs_unstim_uG.csv
MAT2A	4.67014e-28	0.882599	0.77	0.477	1.14372e-23	B intermediate_stim_vs_unstim_uG.csv
PPP1R14A	6.07643e-28	-0.317354	0.003	0.176	1.48812e-23	B intermediate_stim_vs_unstim_uG.csv
ALKBH7	6.20418e-28	-0.461901	0.099	0.422	1.5194e-23	B intermediate_stim_vs_unstim_uG.csv
PFDN2	6.9385e-28	0.6342	0.681	0.261	1.69924e-23	B intermediate_stim_vs_unstim_uG.csv
TARS	7.05866e-28	0.688891	0.533	0.095	1.72867e-23	B intermediate_stim_vs_unstim_uG.csv
CHORDC1	8.02355e-28	0.735758	0.671	0.251	1.96497e-23	B intermediate_stim_vs_unstim_uG.csv
NOP56	8.28824e-28	0.743556	0.626	0.191	2.02979e-23	B intermediate_stim_vs_unstim_uG.csv
COL19A1	8.81118e-28	-0.532015	0.056	0.332	2.15786e-23	B intermediate_stim_vs_unstim_uG.csv
CRIP1	1.09055e-27	-0.518559	0.22	0.623	2.67076e-23	B intermediate_stim_vs_unstim_uG.csv
EBNA1BP2	1.09138e-27	0.731794	0.614	0.176	2.6728e-23	B intermediate_stim_vs_unstim_uG.csv
SNRPE	1.401e-27	0.731248	0.685	0.266	3.43104e-23	B intermediate_stim_vs_unstim_uG.csv
CAPG	1.54253e-27	-0.551379	0.135	0.487	3.77765e-23	B intermediate_stim_vs_unstim_uG.csv
RPL10	1.63863e-27	-0.543617	0.999	1	4.01301e-23	B intermediate_stim_vs_unstim_uG.csv
PSMA4	1.80165e-27	0.668903	0.704	0.312	4.41225e-23	B intermediate_stim_vs_unstim_uG.csv
LPAR5	1.93307e-27	-0.325157	0.035	0.281	4.7341e-23	B intermediate_stim_vs_unstim_uG.csv
TRIM22	2.2523e-27	0.787769	0.855	0.633	5.51589e-23	B intermediate_stim_vs_unstim_uG.csv
ABTB2	2.69255e-27	0.690575	0.42	0.005	6.59406e-23	B intermediate_stim_vs_unstim_uG.csv
VAT1	2.70473e-27	-0.295606	0.015	0.221	6.62387e-23	B intermediate_stim_vs_unstim_uG.csv
BTN3A2	3.20197e-27	-0.37236	0.066	0.357	7.84163e-23	B intermediate_stim_vs_unstim_uG.csv
EIF4G1	3.4459e-27	0.708581	0.674	0.261	8.43901e-23	B intermediate_stim_vs_unstim_uG.csv
RRP7A	3.63563e-27	0.668914	0.667	0.246	8.90365e-23	B intermediate_stim_vs_unstim_uG.csv
NIFK	3.90784e-27	0.63891	0.651	0.226	9.5703e-23	B intermediate_stim_vs_unstim_uG.csv
YARS	4.43215e-27	0.648762	0.55	0.111	1.08543e-22	B intermediate_stim_vs_unstim_uG.csv
EIF3I	4.95362e-27	0.671667	0.732	0.357	1.21314e-22	B intermediate_stim_vs_unstim_uG.csv
ANKRD12	5.646e-27	-0.603684	0.349	0.739	1.38271e-22	B intermediate_stim_vs_unstim_uG.csv
MTHFD1L	5.7504e-27	0.69229	0.523	0.095	1.40827e-22	B intermediate_stim_vs_unstim_uG.csv
BCAS4	5.91596e-27	-0.416065	0.107	0.437	1.44882e-22	B intermediate_stim_vs_unstim_uG.csv
ILF2	5.99884e-27	0.654434	0.767	0.397	1.46912e-22	B intermediate_stim_vs_unstim_uG.csv
PMAIP1	6.46674e-27	0.79537	0.612	0.186	1.5837e-22	B intermediate_stim_vs_unstim_uG.csv
MRPL4	7.29929e-27	0.623441	0.642	0.211	1.7876e-22	B intermediate_stim_vs_unstim_uG.csv
MTSS1	7.36337e-27	-0.545927	0.098	0.412	1.80329e-22	B intermediate_stim_vs_unstim_uG.csv
CHST11	8.79513e-27	-0.339892	0.031	0.266	2.15393e-22	B intermediate_stim_vs_unstim_uG.csv
STRBP	8.90135e-27	-0.55036	0.255	0.638	2.17994e-22	B intermediate_stim_vs_unstim_uG.csv
GADD45B	1.0481e-26	1.09421	0.568	0.156	2.56681e-22	B intermediate_stim_vs_unstim_uG.csv
B4GALT1	1.12908e-26	-0.46494	0.11	0.432	2.76511e-22	B intermediate_stim_vs_unstim_uG.csv
LY6E	1.26545e-26	0.870074	0.806	0.487	3.09908e-22	B intermediate_stim_vs_unstim_uG.csv
TSBP1-AS1	1.30914e-26	-0.376135	0.038	0.281	3.20609e-22	B intermediate_stim_vs_unstim_uG.csv
SPSB3	1.33808e-26	-0.332683	0.029	0.261	3.27695e-22	B intermediate_stim_vs_unstim_uG.csv
SRSF3	1.36719e-26	0.651146	0.803	0.427	3.34825e-22	B intermediate_stim_vs_unstim_uG.csv
IKZF3	1.43251e-26	-0.698359	0.395	0.739	3.50823e-22	B intermediate_stim_vs_unstim_uG.csv
MARS	1.62573e-26	0.700237	0.584	0.166	3.98141e-22	B intermediate_stim_vs_unstim_uG.csv
CCDC28B	1.63658e-26	0.653698	0.476	0.055	4.00797e-22	B intermediate_stim_vs_unstim_uG.csv
ESR2	1.74722e-26	-0.313152	0.011	0.201	4.27894e-22	B intermediate_stim_vs_unstim_uG.csv
PTPN22	1.76011e-26	-0.330738	0.033	0.271	4.31052e-22	B intermediate_stim_vs_unstim_uG.csv
ARHGAP9	1.77772e-26	-0.390731	0.047	0.307	4.35364e-22	B intermediate_stim_vs_unstim_uG.csv
PIM1	1.80626e-26	0.80625	0.53	0.111	4.42352e-22	B intermediate_stim_vs_unstim_uG.csv
OAS2	1.85346e-26	0.714863	0.646	0.231	4.53913e-22	B intermediate_stim_vs_unstim_uG.csv
SUN2	2.21496e-26	-0.33687	0.025	0.246	5.42444e-22	B intermediate_stim_vs_unstim_uG.csv
PHKB	2.24198e-26	-0.568856	0.176	0.528	5.49062e-22	B intermediate_stim_vs_unstim_uG.csv
POMP	2.2906e-26	0.60341	0.713	0.291	5.60967e-22	B intermediate_stim_vs_unstim_uG.csv
GAS5	2.59676e-26	-0.669655	0.431	0.764	6.35946e-22	B intermediate_stim_vs_unstim_uG.csv
HMOX1	2.70477e-26	-0.338832	0.024	0.241	6.62398e-22	B intermediate_stim_vs_unstim_uG.csv
COTL1	2.71911e-26	-0.680301	0.339	0.724	6.65911e-22	B intermediate_stim_vs_unstim_uG.csv
CDKN1B	2.74535e-26	-0.458943	0.095	0.402	6.72337e-22	B intermediate_stim_vs_unstim_uG.csv
SSBP1	2.79513e-26	0.67982	0.755	0.417	6.84528e-22	B intermediate_stim_vs_unstim_uG.csv
EZR	3.19623e-26	-0.644596	0.683	0.889	7.82756e-22	B intermediate_stim_vs_unstim_uG.csv
ITM2B	3.31542e-26	-0.665584	0.262	0.638	8.11946e-22	B intermediate_stim_vs_unstim_uG.csv
GNB5	3.4716e-26	-0.373177	0.066	0.347	8.50194e-22	B intermediate_stim_vs_unstim_uG.csv
EIF6	3.52228e-26	0.625657	0.727	0.347	8.62607e-22	B intermediate_stim_vs_unstim_uG.csv
PTPN6	3.67721e-26	-0.613888	0.181	0.538	9.00548e-22	B intermediate_stim_vs_unstim_uG.csv
FBL	4.1354e-26	0.684986	0.753	0.402	1.01276e-21	B intermediate_stim_vs_unstim_uG.csv
BOP1	4.20243e-26	0.576901	0.471	0.055	1.02918e-21	B intermediate_stim_vs_unstim_uG.csv
NOL7	4.84738e-26	0.637242	0.778	0.447	1.18712e-21	B intermediate_stim_vs_unstim_uG.csv
CD38	5.92711e-26	0.877923	0.434	0.025	1.45155e-21	B intermediate_stim_vs_unstim_uG.csv
PHTF2	6.0057e-26	-0.397563	0.085	0.387	1.4708e-21	B intermediate_stim_vs_unstim_uG.csv
BCAS3	6.35266e-26	-0.333505	0.02	0.226	1.55577e-21	B intermediate_stim_vs_unstim_uG.csv
HNRNPAB	7.2177e-26	0.708277	0.669	0.261	1.76761e-21	B intermediate_stim_vs_unstim_uG.csv
CLMN	8.3363e-26	-0.266239	0.007	0.181	2.04156e-21	B intermediate_stim_vs_unstim_uG.csv
APOLD1	8.68074e-26	-0.254216	0.007	0.181	2.12591e-21	B intermediate_stim_vs_unstim_uG.csv
MGAT5	1.02082e-25	-0.465333	0.12	0.442	2.49999e-21	B intermediate_stim_vs_unstim_uG.csv
PGK1	1.05218e-25	0.616995	0.837	0.523	2.57679e-21	B intermediate_stim_vs_unstim_uG.csv
SPOCK2	1.06969e-25	-0.285732	0.02	0.226	2.61967e-21	B intermediate_stim_vs_unstim_uG.csv
EHD3	1.25639e-25	-0.256249	0.01	0.191	3.0769e-21	B intermediate_stim_vs_unstim_uG.csv
RAB29	1.30486e-25	0.666888	0.669	0.266	3.1956e-21	B intermediate_stim_vs_unstim_uG.csv
FAU	1.34308e-25	-0.456917	0.994	0.995	3.28921e-21	B intermediate_stim_vs_unstim_uG.csv
NOTCH2	1.46127e-25	-0.52477	0.194	0.543	3.57865e-21	B intermediate_stim_vs_unstim_uG.csv
LDHA	1.48621e-25	0.786031	0.671	0.281	3.63974e-21	B intermediate_stim_vs_unstim_uG.csv
AL050309.1	1.58563e-25	-0.430335	0.045	0.291	3.8832e-21	B intermediate_stim_vs_unstim_uG.csv
PNKD	1.89991e-25	-0.34702	0.059	0.327	4.65287e-21	B intermediate_stim_vs_unstim_uG.csv
IARS	2.00131e-25	0.668733	0.66	0.256	4.90121e-21	B intermediate_stim_vs_unstim_uG.csv
IGFBP4	2.02956e-25	0.847513	0.453	0.05	4.9704e-21	B intermediate_stim_vs_unstim_uG.csv
GSAP	2.04602e-25	-0.42248	0.089	0.387	5.01071e-21	B intermediate_stim_vs_unstim_uG.csv
ITPR2	2.17977e-25	-0.494959	0.093	0.392	5.33826e-21	B intermediate_stim_vs_unstim_uG.csv
TRIM38	2.27841e-25	-0.477871	0.107	0.417	5.57983e-21	B intermediate_stim_vs_unstim_uG.csv
PCBP1	2.41208e-25	0.565664	0.955	0.859	5.90719e-21	B intermediate_stim_vs_unstim_uG.csv
STAG3	3.22702e-25	0.763239	0.446	0.045	7.90296e-21	B intermediate_stim_vs_unstim_uG.csv
PRDM2	3.24339e-25	-0.598866	0.308	0.668	7.94307e-21	B intermediate_stim_vs_unstim_uG.csv
MARF1	4.13421e-25	-0.459818	0.106	0.412	1.01247e-20	B intermediate_stim_vs_unstim_uG.csv
GNL2	4.15307e-25	0.567464	0.52	0.111	1.01709e-20	B intermediate_stim_vs_unstim_uG.csv
H3F3B	4.46834e-25	0.596806	0.975	0.894	1.0943e-20	B intermediate_stim_vs_unstim_uG.csv
ITSN2	4.83938e-25	-0.562502	0.297	0.663	1.18516e-20	B intermediate_stim_vs_unstim_uG.csv
HNRNPDL	5.14692e-25	0.714293	0.866	0.663	1.26048e-20	B intermediate_stim_vs_unstim_uG.csv
KHDRBS2	5.28529e-25	-0.468497	0.092	0.387	1.29437e-20	B intermediate_stim_vs_unstim_uG.csv
CFL1	5.44109e-25	0.625635	0.957	0.905	1.33252e-20	B intermediate_stim_vs_unstim_uG.csv
PCED1B-AS1	5.55606e-25	-0.403794	0.063	0.332	1.36068e-20	B intermediate_stim_vs_unstim_uG.csv
AHSA1	5.60176e-25	0.650464	0.695	0.327	1.37187e-20	B intermediate_stim_vs_unstim_uG.csv
LINC01781	5.72321e-25	-0.413457	0.011	0.191	1.40161e-20	B intermediate_stim_vs_unstim_uG.csv
CEP120	6.10531e-25	-0.362646	0.063	0.332	1.49519e-20	B intermediate_stim_vs_unstim_uG.csv
IL6	6.85404e-25	0.80124	0.399	0.01	1.67856e-20	B intermediate_stim_vs_unstim_uG.csv
CYFIP2	8.02707e-25	-0.520734	0.198	0.558	1.96583e-20	B intermediate_stim_vs_unstim_uG.csv
CAT	8.64347e-25	-0.368622	0.075	0.357	2.11679e-20	B intermediate_stim_vs_unstim_uG.csv
XBP1	8.70138e-25	0.726783	0.477	0.075	2.13097e-20	B intermediate_stim_vs_unstim_uG.csv
PPIA	9.52843e-25	0.640004	0.987	0.96	2.33351e-20	B intermediate_stim_vs_unstim_uG.csv
SNED1	1.06608e-24	-0.397509	0.035	0.261	2.61082e-20	B intermediate_stim_vs_unstim_uG.csv
MFHAS1	1.22783e-24	-0.306848	0.024	0.231	3.00697e-20	B intermediate_stim_vs_unstim_uG.csv
IFRD2	1.26142e-24	0.587601	0.519	0.116	3.08922e-20	B intermediate_stim_vs_unstim_uG.csv
IPO4	1.4025e-24	0.564544	0.452	0.055	3.43471e-20	B intermediate_stim_vs_unstim_uG.csv
SGPP1	1.63084e-24	-0.407062	0.092	0.387	3.99393e-20	B intermediate_stim_vs_unstim_uG.csv
PAIP2	1.63704e-24	-0.45409	0.156	0.492	4.00912e-20	B intermediate_stim_vs_unstim_uG.csv
EPB41	1.86579e-24	-0.458253	0.095	0.387	4.56932e-20	B intermediate_stim_vs_unstim_uG.csv
TUBA1C	2.03146e-24	0.606141	0.512	0.106	4.97504e-20	B intermediate_stim_vs_unstim_uG.csv
ZEB2	2.19745e-24	-0.583193	0.146	0.477	5.38157e-20	B intermediate_stim_vs_unstim_uG.csv
CPED1	2.26941e-24	-0.364161	0.047	0.291	5.55778e-20	B intermediate_stim_vs_unstim_uG.csv
PPP3CA	3.00204e-24	-0.547871	0.266	0.623	7.35199e-20	B intermediate_stim_vs_unstim_uG.csv
GTPBP4	4.48168e-24	0.574007	0.55	0.146	1.09756e-19	B intermediate_stim_vs_unstim_uG.csv
CLEC2D	4.49145e-24	0.791723	0.866	0.538	1.09996e-19	B intermediate_stim_vs_unstim_uG.csv
RASA3	4.49159e-24	-0.276019	0.018	0.211	1.09999e-19	B intermediate_stim_vs_unstim_uG.csv
XRCC6	4.58334e-24	0.578052	0.83	0.508	1.12246e-19	B intermediate_stim_vs_unstim_uG.csv
PNOC	4.78979e-24	-0.25222	0.008	0.176	1.17302e-19	B intermediate_stim_vs_unstim_uG.csv
MRPL14	4.86518e-24	0.547685	0.594	0.191	1.19148e-19	B intermediate_stim_vs_unstim_uG.csv
PPA1	5.80959e-24	0.648466	0.65	0.246	1.42277e-19	B intermediate_stim_vs_unstim_uG.csv
TMEM14C	5.896e-24	-0.318903	0.046	0.286	1.44393e-19	B intermediate_stim_vs_unstim_uG.csv
NUTF2	7.06285e-24	0.595462	0.629	0.236	1.72969e-19	B intermediate_stim_vs_unstim_uG.csv
UBE2D3	7.82973e-24	0.578796	0.848	0.628	1.9175e-19	B intermediate_stim_vs_unstim_uG.csv
HIP1R	1.00262e-23	-0.350481	0.06	0.317	2.45542e-19	B intermediate_stim_vs_unstim_uG.csv
PRELID1	1.0486e-23	0.587912	0.781	0.427	2.56802e-19	B intermediate_stim_vs_unstim_uG.csv
RPL18A	1.14623e-23	-0.436574	0.997	0.995	2.80711e-19	B intermediate_stim_vs_unstim_uG.csv
LHPP	1.2516e-23	-0.327102	0.033	0.251	3.06516e-19	B intermediate_stim_vs_unstim_uG.csv
RPL41	1.35058e-23	-0.394188	0.997	1	3.30758e-19	B intermediate_stim_vs_unstim_uG.csv
WDR43	1.75608e-23	0.600265	0.623	0.231	4.30065e-19	B intermediate_stim_vs_unstim_uG.csv
SMCHD1	1.95999e-23	-0.550137	0.374	0.759	4.8e-19	B intermediate_stim_vs_unstim_uG.csv
CSK	1.98716e-23	0.633539	0.819	0.523	4.86655e-19	B intermediate_stim_vs_unstim_uG.csv
ALYREF	2.0237e-23	0.53634	0.596	0.191	4.95603e-19	B intermediate_stim_vs_unstim_uG.csv
RPF2	2.19049e-23	0.550726	0.474	0.085	5.3645e-19	B intermediate_stim_vs_unstim_uG.csv
GPSM3	2.3239e-23	-0.605052	0.303	0.658	5.69123e-19	B intermediate_stim_vs_unstim_uG.csv
PPDPF	2.34447e-23	-0.612889	0.566	0.859	5.74161e-19	B intermediate_stim_vs_unstim_uG.csv
TTC3	2.47537e-23	-0.446981	0.132	0.447	6.06218e-19	B intermediate_stim_vs_unstim_uG.csv
GBP1	2.73308e-23	0.944475	0.444	0.065	6.69332e-19	B intermediate_stim_vs_unstim_uG.csv
CDK19	2.92439e-23	-0.287512	0.026	0.231	7.16184e-19	B intermediate_stim_vs_unstim_uG.csv
IL16	2.92564e-23	-0.473338	0.179	0.518	7.16489e-19	B intermediate_stim_vs_unstim_uG.csv
PES1	3.00143e-23	0.550529	0.545	0.146	7.35051e-19	B intermediate_stim_vs_unstim_uG.csv
TMEM59	3.03707e-23	-0.468348	0.18	0.518	7.4378e-19	B intermediate_stim_vs_unstim_uG.csv
LY9	3.32789e-23	-0.41332	0.071	0.337	8.15e-19	B intermediate_stim_vs_unstim_uG.csv
TCF4	3.66489e-23	-0.784836	0.36	0.693	8.97532e-19	B intermediate_stim_vs_unstim_uG.csv
DOCK11	4.05237e-23	-0.329449	0.053	0.296	9.92425e-19	B intermediate_stim_vs_unstim_uG.csv
AC007384.1	4.37699e-23	-0.371292	0.066	0.322	1.07192e-18	B intermediate_stim_vs_unstim_uG.csv
RTCB	4.50742e-23	0.670634	0.622	0.246	1.10387e-18	B intermediate_stim_vs_unstim_uG.csv
SPI1	5.16389e-23	-0.478544	0.153	0.472	1.26464e-18	B intermediate_stim_vs_unstim_uG.csv
POLR2L	5.4273e-23	0.581781	0.753	0.382	1.32914e-18	B intermediate_stim_vs_unstim_uG.csv
TOMM5	5.54275e-23	0.645096	0.748	0.437	1.35742e-18	B intermediate_stim_vs_unstim_uG.csv
ST14	6.10704e-23	-0.268173	0.022	0.216	1.49561e-18	B intermediate_stim_vs_unstim_uG.csv
HNRNPD	6.20473e-23	0.572312	0.844	0.613	1.51954e-18	B intermediate_stim_vs_unstim_uG.csv
PAK1IP1	6.88037e-23	0.50038	0.476	0.09	1.685e-18	B intermediate_stim_vs_unstim_uG.csv
LY86	6.95677e-23	-0.504193	0.265	0.623	1.70371e-18	B intermediate_stim_vs_unstim_uG.csv
FGD3	7.48543e-23	-0.27397	0.029	0.236	1.83318e-18	B intermediate_stim_vs_unstim_uG.csv
SNRPB	7.90973e-23	0.603804	0.762	0.442	1.93709e-18	B intermediate_stim_vs_unstim_uG.csv
ELK3	8.58756e-23	-0.308283	0.033	0.246	2.10309e-18	B intermediate_stim_vs_unstim_uG.csv
IL21R	9.47395e-23	0.577833	0.452	0.065	2.32017e-18	B intermediate_stim_vs_unstim_uG.csv
AP000787.1	9.5568e-23	-0.277992	0.02	0.206	2.34046e-18	B intermediate_stim_vs_unstim_uG.csv
IFITM3	1.0677e-22	1.20623	0.456	0.09	2.61479e-18	B intermediate_stim_vs_unstim_uG.csv
CD74	1.14504e-22	-0.652115	1	1	2.8042e-18	B intermediate_stim_vs_unstim_uG.csv
BIRC3	1.20343e-22	-0.590998	0.287	0.628	2.9472e-18	B intermediate_stim_vs_unstim_uG.csv
SLIRP	1.24826e-22	0.587212	0.601	0.216	3.057e-18	B intermediate_stim_vs_unstim_uG.csv
TSPAN33	1.39254e-22	0.627549	0.713	0.362	3.41033e-18	B intermediate_stim_vs_unstim_uG.csv
PCED1B	1.40788e-22	-0.409951	0.079	0.347	3.4479e-18	B intermediate_stim_vs_unstim_uG.csv
EEF1G	1.53225e-22	-0.542201	0.937	0.975	3.75247e-18	B intermediate_stim_vs_unstim_uG.csv
IRF9	1.56755e-22	0.608232	0.792	0.503	3.83893e-18	B intermediate_stim_vs_unstim_uG.csv
CIB1	1.62716e-22	-0.661578	0.276	0.603	3.98492e-18	B intermediate_stim_vs_unstim_uG.csv
RPL26	1.72424e-22	-0.459304	0.996	0.985	4.22266e-18	B intermediate_stim_vs_unstim_uG.csv
LRMP	1.81699e-22	-0.560443	0.156	0.472	4.44981e-18	B intermediate_stim_vs_unstim_uG.csv
OSBPL8	1.93326e-22	-0.399269	0.102	0.387	4.73455e-18	B intermediate_stim_vs_unstim_uG.csv
CTDSP2	2.07808e-22	-0.250284	0.014	0.186	5.08921e-18	B intermediate_stim_vs_unstim_uG.csv
RPL13A	2.49912e-22	-0.527813	0.972	0.985	6.12035e-18	B intermediate_stim_vs_unstim_uG.csv
CALCOCO1	2.76012e-22	-0.270095	0.025	0.221	6.75953e-18	B intermediate_stim_vs_unstim_uG.csv
SH3KBP1	2.85336e-22	-0.431749	0.1	0.382	6.98789e-18	B intermediate_stim_vs_unstim_uG.csv
ZMYND8	2.93946e-22	-0.3653	0.057	0.296	7.19874e-18	B intermediate_stim_vs_unstim_uG.csv
ADSL	3.00708e-22	0.558362	0.584	0.201	7.36433e-18	B intermediate_stim_vs_unstim_uG.csv
CD19	3.14564e-22	-0.507157	0.399	0.719	7.70368e-18	B intermediate_stim_vs_unstim_uG.csv
GNAI2	3.36442e-22	-0.536568	0.314	0.673	8.23947e-18	B intermediate_stim_vs_unstim_uG.csv
SH3TC1	4.10199e-22	-0.276019	0.021	0.206	1.00458e-17	B intermediate_stim_vs_unstim_uG.csv
TUT4	4.16882e-22	-0.496459	0.229	0.558	1.02095e-17	B intermediate_stim_vs_unstim_uG.csv
PSMB6	4.1772e-22	0.524341	0.735	0.387	1.023e-17	B intermediate_stim_vs_unstim_uG.csv
ZBTB20	4.72951e-22	-0.629678	0.29	0.638	1.15826e-17	B intermediate_stim_vs_unstim_uG.csv
SNHG15	4.86932e-22	0.518771	0.485	0.101	1.1925e-17	B intermediate_stim_vs_unstim_uG.csv
SYNGR2	5.00495e-22	0.684645	0.914	0.784	1.22571e-17	B intermediate_stim_vs_unstim_uG.csv
SUSD3	5.03239e-22	-0.312177	0.032	0.236	1.23243e-17	B intermediate_stim_vs_unstim_uG.csv
VEGFB	5.79088e-22	-0.503224	0.198	0.523	1.41819e-17	B intermediate_stim_vs_unstim_uG.csv
MAP3K1	5.82628e-22	-0.514044	0.264	0.598	1.42686e-17	B intermediate_stim_vs_unstim_uG.csv
TNFSF12	5.89288e-22	-0.307592	0.047	0.276	1.44317e-17	B intermediate_stim_vs_unstim_uG.csv
APEX1	6.36886e-22	0.641003	0.748	0.447	1.55973e-17	B intermediate_stim_vs_unstim_uG.csv
GPATCH4	6.88735e-22	0.570609	0.584	0.201	1.68671e-17	B intermediate_stim_vs_unstim_uG.csv
CYSLTR1	7.27026e-22	-0.368711	0.056	0.291	1.78049e-17	B intermediate_stim_vs_unstim_uG.csv
RPL32	7.40416e-22	-0.436653	0.994	1	1.81328e-17	B intermediate_stim_vs_unstim_uG.csv
AARS	8.00099e-22	0.620544	0.506	0.131	1.95944e-17	B intermediate_stim_vs_unstim_uG.csv
GADD45GIP1	8.36068e-22	0.564842	0.678	0.322	2.04753e-17	B intermediate_stim_vs_unstim_uG.csv
ARHGDIA	8.47428e-22	0.573833	0.7	0.372	2.07535e-17	B intermediate_stim_vs_unstim_uG.csv
TOMM40	8.58081e-22	0.536799	0.522	0.141	2.10144e-17	B intermediate_stim_vs_unstim_uG.csv
SF3B4	1.14104e-21	0.54389	0.662	0.312	2.79441e-17	B intermediate_stim_vs_unstim_uG.csv
RPIA	1.30576e-21	0.564277	0.533	0.156	3.1978e-17	B intermediate_stim_vs_unstim_uG.csv
NCOA3	1.38429e-21	-0.577608	0.452	0.789	3.39013e-17	B intermediate_stim_vs_unstim_uG.csv
SEMA7A	1.44923e-21	0.613165	0.46	0.08	3.54917e-17	B intermediate_stim_vs_unstim_uG.csv
GRAMD1C	1.47983e-21	-0.254299	0.014	0.181	3.62411e-17	B intermediate_stim_vs_unstim_uG.csv
MIF	1.48139e-21	0.715977	0.904	0.809	3.62791e-17	B intermediate_stim_vs_unstim_uG.csv
JAK1	1.62189e-21	-0.572502	0.463	0.799	3.97201e-17	B intermediate_stim_vs_unstim_uG.csv
STEAP1B	1.6354e-21	0.769705	0.503	0.131	4.00509e-17	B intermediate_stim_vs_unstim_uG.csv
SLC3A2	1.66418e-21	0.703472	0.559	0.196	4.07558e-17	B intermediate_stim_vs_unstim_uG.csv
RPS18	1.67228e-21	-0.535154	0.997	0.985	4.09542e-17	B intermediate_stim_vs_unstim_uG.csv
MAP4K2	2.19176e-21	-0.252465	0.029	0.226	5.36762e-17	B intermediate_stim_vs_unstim_uG.csv
PUF60	3.0988e-21	0.565162	0.667	0.337	7.58897e-17	B intermediate_stim_vs_unstim_uG.csv
ZC3H15	3.23898e-21	0.549699	0.699	0.327	7.93227e-17	B intermediate_stim_vs_unstim_uG.csv
UQCRB	3.63208e-21	-0.550747	0.335	0.658	8.89497e-17	B intermediate_stim_vs_unstim_uG.csv
AIM2	3.65536e-21	-0.49593	0.184	0.503	8.95199e-17	B intermediate_stim_vs_unstim_uG.csv
AKT3	4.02167e-21	-0.374666	0.092	0.362	9.84907e-17	B intermediate_stim_vs_unstim_uG.csv
PSMC3	4.12533e-21	0.508196	0.54	0.171	1.01029e-16	B intermediate_stim_vs_unstim_uG.csv
ATP5F1E	4.25292e-21	0.522421	0.96	0.915	1.04154e-16	B intermediate_stim_vs_unstim_uG.csv
XRCC5	4.33699e-21	0.535546	0.833	0.568	1.06213e-16	B intermediate_stim_vs_unstim_uG.csv
EIF2S2	4.34863e-21	0.645233	0.695	0.367	1.06498e-16	B intermediate_stim_vs_unstim_uG.csv
MGMT	4.91089e-21	-0.399621	0.12	0.402	1.20268e-16	B intermediate_stim_vs_unstim_uG.csv
RRP9	5.3345e-21	0.522543	0.481	0.116	1.30642e-16	B intermediate_stim_vs_unstim_uG.csv
DKC1	5.6448e-21	0.60544	0.58	0.221	1.38241e-16	B intermediate_stim_vs_unstim_uG.csv
PTPN12	5.68657e-21	-0.268189	0.017	0.186	1.39264e-16	B intermediate_stim_vs_unstim_uG.csv
AKR7A2	5.84042e-21	-0.307423	0.056	0.286	1.43032e-16	B intermediate_stim_vs_unstim_uG.csv
SDF2L1	6.00811e-21	0.654412	0.488	0.121	1.47139e-16	B intermediate_stim_vs_unstim_uG.csv
IFNAR2	6.70064e-21	-0.303463	0.057	0.291	1.64099e-16	B intermediate_stim_vs_unstim_uG.csv
ERH	8.15707e-21	0.528642	0.798	0.523	1.99767e-16	B intermediate_stim_vs_unstim_uG.csv
COA4	9.23871e-21	0.557116	0.591	0.226	2.26256e-16	B intermediate_stim_vs_unstim_uG.csv
HNRNPU	9.55317e-21	0.615681	0.905	0.784	2.33957e-16	B intermediate_stim_vs_unstim_uG.csv
SIPA1L1	1.00216e-20	-0.538356	0.218	0.538	2.45428e-16	B intermediate_stim_vs_unstim_uG.csv
AL592429.2	1.00913e-20	-0.403996	0.046	0.261	2.47136e-16	B intermediate_stim_vs_unstim_uG.csv
EIF5B	1.17074e-20	0.616132	0.64	0.296	2.86715e-16	B intermediate_stim_vs_unstim_uG.csv
MRPL20	1.17505e-20	0.520384	0.646	0.291	2.8777e-16	B intermediate_stim_vs_unstim_uG.csv
PCDH9	1.20288e-20	-0.546773	0.025	0.206	2.94586e-16	B intermediate_stim_vs_unstim_uG.csv
ACTG1	1.26578e-20	0.75998	0.89	0.714	3.09989e-16	B intermediate_stim_vs_unstim_uG.csv
GAPDH	1.30567e-20	-0.72891	0.622	0.92	3.19758e-16	B intermediate_stim_vs_unstim_uG.csv
PSMA1	1.36172e-20	0.540079	0.658	0.291	3.33486e-16	B intermediate_stim_vs_unstim_uG.csv
FAM107B	1.37926e-20	-0.613404	0.372	0.683	3.37781e-16	B intermediate_stim_vs_unstim_uG.csv
CD44	1.46403e-20	0.676148	0.84	0.628	3.5854e-16	B intermediate_stim_vs_unstim_uG.csv
CPNE3	1.47011e-20	-0.382838	0.089	0.347	3.60029e-16	B intermediate_stim_vs_unstim_uG.csv
AC079793.1	1.55071e-20	-0.358064	0.059	0.286	3.79769e-16	B intermediate_stim_vs_unstim_uG.csv
SIPA1L3	1.65665e-20	-0.406208	0.162	0.477	4.05714e-16	B intermediate_stim_vs_unstim_uG.csv
GCC2	1.66863e-20	-0.426551	0.131	0.417	4.08647e-16	B intermediate_stim_vs_unstim_uG.csv
PSIP1	1.81649e-20	-0.453903	0.158	0.457	4.44858e-16	B intermediate_stim_vs_unstim_uG.csv
ACSS1	1.93685e-20	-0.25434	0.02	0.191	4.74334e-16	B intermediate_stim_vs_unstim_uG.csv
LYL1	1.99326e-20	-0.333041	0.082	0.337	4.8815e-16	B intermediate_stim_vs_unstim_uG.csv
DBP	2.06988e-20	-0.262281	0.026	0.211	5.06914e-16	B intermediate_stim_vs_unstim_uG.csv
NDUFAB1	2.14019e-20	0.518995	0.654	0.291	5.24131e-16	B intermediate_stim_vs_unstim_uG.csv
ECH1	2.35674e-20	-0.434715	0.199	0.518	5.77165e-16	B intermediate_stim_vs_unstim_uG.csv
SLC12A6	2.36864e-20	-0.335455	0.047	0.261	5.80079e-16	B intermediate_stim_vs_unstim_uG.csv
PALM2-AKAP2	2.538e-20	-0.530254	0.265	0.593	6.21557e-16	B intermediate_stim_vs_unstim_uG.csv
CCDC86	2.64974e-20	0.45135	0.361	0.025	6.48921e-16	B intermediate_stim_vs_unstim_uG.csv
UNC119	2.65857e-20	0.664614	0.543	0.196	6.51083e-16	B intermediate_stim_vs_unstim_uG.csv
TICAM1	2.77828e-20	0.53229	0.474	0.116	6.80402e-16	B intermediate_stim_vs_unstim_uG.csv
EEF1D	3.04972e-20	-0.551244	0.897	0.965	7.46877e-16	B intermediate_stim_vs_unstim_uG.csv
ITGA4	3.18119e-20	-0.445091	0.233	0.568	7.79072e-16	B intermediate_stim_vs_unstim_uG.csv
PRKACB	3.41601e-20	-0.329449	0.054	0.276	8.3658e-16	B intermediate_stim_vs_unstim_uG.csv
RIPOR1	3.49219e-20	-0.323287	0.068	0.307	8.55236e-16	B intermediate_stim_vs_unstim_uG.csv
PSMB3	4.02394e-20	0.533202	0.76	0.452	9.85462e-16	B intermediate_stim_vs_unstim_uG.csv
AK2	4.09205e-20	0.510767	0.58	0.216	1.00214e-15	B intermediate_stim_vs_unstim_uG.csv
SLA	4.12759e-20	-0.254461	0.031	0.221	1.01085e-15	B intermediate_stim_vs_unstim_uG.csv
ODC1	5.15626e-20	0.676494	0.778	0.513	1.26277e-15	B intermediate_stim_vs_unstim_uG.csv
GSTP1	5.77385e-20	-0.682597	0.519	0.789	1.41402e-15	B intermediate_stim_vs_unstim_uG.csv
MCM5	5.97374e-20	-0.435902	0.149	0.437	1.46297e-15	B intermediate_stim_vs_unstim_uG.csv
MFSD2A	6.31066e-20	0.503214	0.371	0.035	1.54548e-15	B intermediate_stim_vs_unstim_uG.csv
TENT5C	6.95789e-20	-0.287326	0.038	0.236	1.70399e-15	B intermediate_stim_vs_unstim_uG.csv
YPEL5	8.00984e-20	-0.31597	0.067	0.302	1.96161e-15	B intermediate_stim_vs_unstim_uG.csv
CCR7	8.16739e-20	0.80981	0.869	0.678	2.00019e-15	B intermediate_stim_vs_unstim_uG.csv
TCP1	9.50651e-20	0.564174	0.654	0.322	2.32814e-15	B intermediate_stim_vs_unstim_uG.csv
PXK	9.69176e-20	-0.357467	0.081	0.327	2.37351e-15	B intermediate_stim_vs_unstim_uG.csv
CACYBP	1.05815e-19	0.627112	0.658	0.347	2.59142e-15	B intermediate_stim_vs_unstim_uG.csv
IMP4	1.0652e-19	0.488002	0.644	0.291	2.60867e-15	B intermediate_stim_vs_unstim_uG.csv
CD81	1.09407e-19	-0.552925	0.435	0.729	2.67939e-15	B intermediate_stim_vs_unstim_uG.csv
METTL1	1.12547e-19	0.421324	0.322	0.005	2.75627e-15	B intermediate_stim_vs_unstim_uG.csv
ARRDC2	1.14136e-19	-0.360397	0.068	0.302	2.7952e-15	B intermediate_stim_vs_unstim_uG.csv
CKS2	1.19288e-19	0.470133	0.462	0.106	2.92136e-15	B intermediate_stim_vs_unstim_uG.csv
ACAP1	1.20652e-19	-0.382403	0.091	0.342	2.95476e-15	B intermediate_stim_vs_unstim_uG.csv
ISOC2	1.29e-19	0.49557	0.413	0.07	3.1592e-15	B intermediate_stim_vs_unstim_uG.csv
DNPEP	1.29301e-19	0.509732	0.608	0.256	3.16658e-15	B intermediate_stim_vs_unstim_uG.csv
TMBIM1	1.299e-19	-0.307592	0.052	0.266	3.18125e-15	B intermediate_stim_vs_unstim_uG.csv
B2M	1.31557e-19	0.352942	1	1	3.22183e-15	B intermediate_stim_vs_unstim_uG.csv
STK17A	1.34073e-19	-0.505879	0.192	0.497	3.28344e-15	B intermediate_stim_vs_unstim_uG.csv
MRPL3	1.41997e-19	0.532798	0.596	0.251	3.4775e-15	B intermediate_stim_vs_unstim_uG.csv
C12ORF57	1.5248e-19	-0.347637	0.074	0.312	3.73425e-15	B intermediate_stim_vs_unstim_uG.csv
TES	1.64439e-19	-0.363778	0.103	0.367	4.0271e-15	B intermediate_stim_vs_unstim_uG.csv
RHOQ	1.84071e-19	-0.350153	0.067	0.296	4.50789e-15	B intermediate_stim_vs_unstim_uG.csv
BTG2	1.99903e-19	-0.490751	0.434	0.749	4.89563e-15	B intermediate_stim_vs_unstim_uG.csv
LINC00158	2.21403e-19	0.489848	0.328	0.01	5.42215e-15	B intermediate_stim_vs_unstim_uG.csv
FADS3	2.3145e-19	-0.3287	0.064	0.291	5.66821e-15	B intermediate_stim_vs_unstim_uG.csv
MAST3	2.33572e-19	-0.266183	0.035	0.226	5.72018e-15	B intermediate_stim_vs_unstim_uG.csv
S100PBP	2.34216e-19	-0.273854	0.043	0.246	5.73594e-15	B intermediate_stim_vs_unstim_uG.csv
SMYD3	2.39722e-19	-0.343019	0.081	0.327	5.87079e-15	B intermediate_stim_vs_unstim_uG.csv
MTHFD2	2.55088e-19	0.613165	0.448	0.101	6.24711e-15	B intermediate_stim_vs_unstim_uG.csv
PHB	2.58342e-19	0.610674	0.688	0.407	6.32681e-15	B intermediate_stim_vs_unstim_uG.csv
TCFL5	2.8552e-19	0.84409	0.421	0.085	6.99238e-15	B intermediate_stim_vs_unstim_uG.csv
SELENOT	2.8562e-19	0.545547	0.69	0.392	6.99484e-15	B intermediate_stim_vs_unstim_uG.csv
RPL28	2.8771e-19	-0.339995	0.996	0.995	7.04601e-15	B intermediate_stim_vs_unstim_uG.csv
RPS25	2.87901e-19	-0.393425	0.986	1	7.0507e-15	B intermediate_stim_vs_unstim_uG.csv
PHF3	3.01471e-19	-0.440284	0.188	0.487	7.38303e-15	B intermediate_stim_vs_unstim_uG.csv
PRDX4	3.56967e-19	0.529805	0.464	0.121	8.74211e-15	B intermediate_stim_vs_unstim_uG.csv
OASL	3.60367e-19	0.573184	0.374	0.045	8.82538e-15	B intermediate_stim_vs_unstim_uG.csv
TOMM7	3.68188e-19	-0.526795	0.671	0.864	9.01693e-15	B intermediate_stim_vs_unstim_uG.csv
MSMO1	3.90177e-19	0.533964	0.471	0.121	9.55544e-15	B intermediate_stim_vs_unstim_uG.csv
PLAC8	4.17128e-19	0.843109	0.69	0.432	1.02155e-14	B intermediate_stim_vs_unstim_uG.csv
FLI1	4.29625e-19	-0.446737	0.156	0.437	1.05215e-14	B intermediate_stim_vs_unstim_uG.csv
CORO1A	4.34076e-19	-0.502467	0.502	0.844	1.06305e-14	B intermediate_stim_vs_unstim_uG.csv
SYTL1	4.37947e-19	-0.352038	0.064	0.286	1.07253e-14	B intermediate_stim_vs_unstim_uG.csv
NDUFB9	4.41104e-19	0.52554	0.715	0.417	1.08026e-14	B intermediate_stim_vs_unstim_uG.csv
ADAR	6.50428e-19	0.624643	0.774	0.513	1.5929e-14	B intermediate_stim_vs_unstim_uG.csv
PYCR1	6.88243e-19	0.471315	0.346	0.025	1.68551e-14	B intermediate_stim_vs_unstim_uG.csv
RPLP1	7.10201e-19	-0.352643	0.997	0.995	1.73928e-14	B intermediate_stim_vs_unstim_uG.csv
COX7B	9.64701e-19	0.531083	0.665	0.327	2.36255e-14	B intermediate_stim_vs_unstim_uG.csv
ZBTB44	1.04761e-18	-0.299409	0.074	0.307	2.56561e-14	B intermediate_stim_vs_unstim_uG.csv
INPP5D	1.09624e-18	-0.448024	0.226	0.533	2.6847e-14	B intermediate_stim_vs_unstim_uG.csv
RPS8	1.09637e-18	-0.413255	0.994	1	2.68501e-14	B intermediate_stim_vs_unstim_uG.csv
AC083837.1	1.11537e-18	0.635985	0.423	0.09	2.73154e-14	B intermediate_stim_vs_unstim_uG.csv
FCRL2	1.11828e-18	-0.399966	0.098	0.352	2.73867e-14	B intermediate_stim_vs_unstim_uG.csv
SNX29	1.1736e-18	-0.378775	0.132	0.407	2.87414e-14	B intermediate_stim_vs_unstim_uG.csv
FABP5	1.19318e-18	0.592022	0.576	0.216	2.92209e-14	B intermediate_stim_vs_unstim_uG.csv
SSR2	1.23472e-18	-0.417526	0.232	0.543	3.02384e-14	B intermediate_stim_vs_unstim_uG.csv
SHISAL2A	1.23588e-18	-0.317647	0.073	0.302	3.02668e-14	B intermediate_stim_vs_unstim_uG.csv
NOP2	1.28737e-18	0.491675	0.552	0.211	3.15277e-14	B intermediate_stim_vs_unstim_uG.csv
MBD5	1.31327e-18	-0.400165	0.137	0.412	3.21619e-14	B intermediate_stim_vs_unstim_uG.csv
ASAH1	1.36198e-18	-0.390237	0.075	0.307	3.33548e-14	B intermediate_stim_vs_unstim_uG.csv
AL355076.2	1.3963e-18	-0.280031	0.014	0.161	3.41954e-14	B intermediate_stim_vs_unstim_uG.csv
TSTD1	1.40032e-18	-0.434167	0.234	0.548	3.42938e-14	B intermediate_stim_vs_unstim_uG.csv
NIP7	1.51263e-18	0.459427	0.431	0.095	3.70443e-14	B intermediate_stim_vs_unstim_uG.csv
ATP5IF1	1.55717e-18	-0.416245	0.19	0.482	3.81351e-14	B intermediate_stim_vs_unstim_uG.csv
IRF8	1.57572e-18	0.66069	0.755	0.518	3.85894e-14	B intermediate_stim_vs_unstim_uG.csv
FMNL1	1.71791e-18	-0.423598	0.134	0.402	4.20717e-14	B intermediate_stim_vs_unstim_uG.csv
EIF3F	1.94614e-18	-0.540271	0.579	0.814	4.7661e-14	B intermediate_stim_vs_unstim_uG.csv
HMGCS1	2.06524e-18	0.603743	0.439	0.106	5.05777e-14	B intermediate_stim_vs_unstim_uG.csv
PSMB1	2.10918e-18	0.508563	0.77	0.533	5.16538e-14	B intermediate_stim_vs_unstim_uG.csv
PLCG2	2.20504e-18	-0.499851	0.343	0.648	5.40014e-14	B intermediate_stim_vs_unstim_uG.csv
TBC1D5	2.38674e-18	-0.516733	0.332	0.633	5.84513e-14	B intermediate_stim_vs_unstim_uG.csv
BCL2L1	2.46254e-18	0.52956	0.428	0.095	6.03077e-14	B intermediate_stim_vs_unstim_uG.csv
BBX	3.00517e-18	-0.481125	0.25	0.558	7.35967e-14	B intermediate_stim_vs_unstim_uG.csv
TALDO1	3.32707e-18	0.696507	0.806	0.588	8.14799e-14	B intermediate_stim_vs_unstim_uG.csv
R3HDM2	3.44177e-18	-0.386233	0.126	0.392	8.42889e-14	B intermediate_stim_vs_unstim_uG.csv
PSMB9	3.53082e-18	0.648915	0.893	0.804	8.64698e-14	B intermediate_stim_vs_unstim_uG.csv
TBC1D22A	3.7198e-18	-0.416909	0.181	0.472	9.10979e-14	B intermediate_stim_vs_unstim_uG.csv
PDIA6	3.84559e-18	0.64506	0.632	0.307	9.41786e-14	B intermediate_stim_vs_unstim_uG.csv
IDS	3.99452e-18	-0.393574	0.181	0.472	9.78258e-14	B intermediate_stim_vs_unstim_uG.csv
PDCD5	4.17499e-18	0.524352	0.593	0.256	1.02246e-13	B intermediate_stim_vs_unstim_uG.csv
ARID4A	4.24228e-18	-0.330331	0.064	0.281	1.03893e-13	B intermediate_stim_vs_unstim_uG.csv
B4GALT5	4.41395e-18	0.458717	0.354	0.04	1.08098e-13	B intermediate_stim_vs_unstim_uG.csv
RPS28	4.49786e-18	-0.403607	0.993	0.995	1.10153e-13	B intermediate_stim_vs_unstim_uG.csv
HMGN3	4.9985e-18	-0.334387	0.137	0.417	1.22413e-13	B intermediate_stim_vs_unstim_uG.csv
RRS1	5.00549e-18	0.441374	0.4	0.075	1.22584e-13	B intermediate_stim_vs_unstim_uG.csv
PREX1	5.94109e-18	-0.301142	0.066	0.286	1.45497e-13	B intermediate_stim_vs_unstim_uG.csv
DDX18	6.73684e-18	0.574261	0.662	0.367	1.64985e-13	B intermediate_stim_vs_unstim_uG.csv
IFI30	7.5395e-18	0.605154	0.859	0.668	1.84642e-13	B intermediate_stim_vs_unstim_uG.csv
NCF2	7.59429e-18	0.496004	0.36	0.045	1.85984e-13	B intermediate_stim_vs_unstim_uG.csv
IL27RA	7.61731e-18	-0.250511	0.029	0.201	1.86548e-13	B intermediate_stim_vs_unstim_uG.csv
FGR	8.15212e-18	-0.268189	0.015	0.161	1.99645e-13	B intermediate_stim_vs_unstim_uG.csv
ATP5MC1	9.51833e-18	0.509056	0.683	0.367	2.33104e-13	B intermediate_stim_vs_unstim_uG.csv
NCR3	1.00714e-17	-0.28353	0.036	0.216	2.46649e-13	B intermediate_stim_vs_unstim_uG.csv
LINC02397	1.03207e-17	-0.456702	0.296	0.598	2.52755e-13	B intermediate_stim_vs_unstim_uG.csv
LINC02245	1.08431e-17	-0.322837	0.074	0.296	2.65547e-13	B intermediate_stim_vs_unstim_uG.csv
SIPA1	1.301e-17	-0.331188	0.085	0.317	3.18614e-13	B intermediate_stim_vs_unstim_uG.csv
FBXO6	1.31626e-17	0.467217	0.368	0.055	3.22353e-13	B intermediate_stim_vs_unstim_uG.csv
LARS	1.33886e-17	0.528674	0.596	0.261	3.27887e-13	B intermediate_stim_vs_unstim_uG.csv
ERBIN	1.37098e-17	-0.279349	0.056	0.261	3.35753e-13	B intermediate_stim_vs_unstim_uG.csv
LARGE2	1.83021e-17	-0.275647	0.054	0.256	4.48218e-13	B intermediate_stim_vs_unstim_uG.csv
SQLE	1.8384e-17	0.476371	0.48	0.136	4.50224e-13	B intermediate_stim_vs_unstim_uG.csv
DPH2	1.97451e-17	0.412958	0.346	0.04	4.83558e-13	B intermediate_stim_vs_unstim_uG.csv
GNL3	2.04265e-17	0.485107	0.488	0.161	5.00245e-13	B intermediate_stim_vs_unstim_uG.csv
RSL1D1	2.08949e-17	0.531813	0.781	0.558	5.11717e-13	B intermediate_stim_vs_unstim_uG.csv
RPS4X	2.13569e-17	-0.524225	0.989	0.985	5.23031e-13	B intermediate_stim_vs_unstim_uG.csv
PSME3	2.27444e-17	0.473977	0.481	0.156	5.57011e-13	B intermediate_stim_vs_unstim_uG.csv
SPIDR	2.34388e-17	-0.434167	0.195	0.472	5.74017e-13	B intermediate_stim_vs_unstim_uG.csv
XYLT1	2.52602e-17	-0.260354	0.035	0.211	6.18623e-13	B intermediate_stim_vs_unstim_uG.csv
CCR6	2.61697e-17	-0.309988	0.074	0.296	6.40896e-13	B intermediate_stim_vs_unstim_uG.csv
RRP12	2.67989e-17	0.423113	0.381	0.065	6.56306e-13	B intermediate_stim_vs_unstim_uG.csv
RAD21	2.72228e-17	-0.425205	0.252	0.548	6.66686e-13	B intermediate_stim_vs_unstim_uG.csv
MT-ND4	2.76746e-17	-0.506368	0.883	0.96	6.77752e-13	B intermediate_stim_vs_unstim_uG.csv
GAR1	3.03275e-17	0.463678	0.445	0.121	7.4272e-13	B intermediate_stim_vs_unstim_uG.csv
ZFP36	3.0964e-17	-0.393478	0.188	0.477	7.58309e-13	B intermediate_stim_vs_unstim_uG.csv
BICD1	3.11876e-17	-0.340612	0.098	0.337	7.63783e-13	B intermediate_stim_vs_unstim_uG.csv
RAPGEF1	3.24862e-17	-0.412067	0.205	0.503	7.95588e-13	B intermediate_stim_vs_unstim_uG.csv
NOC2L	3.27644e-17	0.440161	0.487	0.151	8.02399e-13	B intermediate_stim_vs_unstim_uG.csv
SRSF9	3.2785e-17	0.487259	0.753	0.508	8.02905e-13	B intermediate_stim_vs_unstim_uG.csv
AHNAK	3.49984e-17	-0.49785	0.126	0.382	8.5711e-13	B intermediate_stim_vs_unstim_uG.csv
H3F3A	3.59562e-17	-0.467315	0.881	0.97	8.80567e-13	B intermediate_stim_vs_unstim_uG.csv
MHENCR	3.74136e-17	-0.264242	0.042	0.226	9.1626e-13	B intermediate_stim_vs_unstim_uG.csv
SNHG7	4.00761e-17	-0.593772	0.397	0.663	9.81464e-13	B intermediate_stim_vs_unstim_uG.csv
EIF2S1	4.35587e-17	0.461228	0.575	0.246	1.06675e-12	B intermediate_stim_vs_unstim_uG.csv
PRKX	4.47944e-17	-0.356097	0.1	0.337	1.09702e-12	B intermediate_stim_vs_unstim_uG.csv
QRSL1	4.66851e-17	-0.388948	0.211	0.497	1.14332e-12	B intermediate_stim_vs_unstim_uG.csv
OGA	4.79207e-17	-0.439006	0.223	0.508	1.17358e-12	B intermediate_stim_vs_unstim_uG.csv
MARCH3	4.99268e-17	-0.327489	0.085	0.312	1.22271e-12	B intermediate_stim_vs_unstim_uG.csv
RNF44	5.11784e-17	-0.266167	0.045	0.231	1.25336e-12	B intermediate_stim_vs_unstim_uG.csv
ATP5F1B	5.29343e-17	0.472723	0.827	0.618	1.29636e-12	B intermediate_stim_vs_unstim_uG.csv
WDR74	5.38516e-17	0.450919	0.529	0.206	1.31883e-12	B intermediate_stim_vs_unstim_uG.csv
RPS23	5.40319e-17	-0.387318	0.996	0.995	1.32324e-12	B intermediate_stim_vs_unstim_uG.csv
GBP4	5.51417e-17	0.81439	0.485	0.176	1.35042e-12	B intermediate_stim_vs_unstim_uG.csv
SNX11	5.74622e-17	0.417253	0.446	0.116	1.40725e-12	B intermediate_stim_vs_unstim_uG.csv
NEXN	5.788e-17	0.498208	0.303	0.015	1.41748e-12	B intermediate_stim_vs_unstim_uG.csv
ANGPTL1	6.35975e-17	-0.260354	0.036	0.211	1.5575e-12	B intermediate_stim_vs_unstim_uG.csv
HMGB1	6.45379e-17	-0.524083	0.725	0.92	1.58053e-12	B intermediate_stim_vs_unstim_uG.csv
DRAM2	6.85122e-17	-0.378133	0.159	0.427	1.67786e-12	B intermediate_stim_vs_unstim_uG.csv
RAD23A	7.02388e-17	0.489652	0.714	0.422	1.72015e-12	B intermediate_stim_vs_unstim_uG.csv
NEK7	7.5297e-17	-0.335433	0.07	0.281	1.84402e-12	B intermediate_stim_vs_unstim_uG.csv
AP001341.1	8.00257e-17	0.419558	0.276	0	1.95983e-12	B intermediate_stim_vs_unstim_uG.csv
SH3BGRL	8.96519e-17	-0.421783	0.329	0.633	2.19558e-12	B intermediate_stim_vs_unstim_uG.csv
TCEA1	9.22445e-17	-0.487459	0.534	0.779	2.25907e-12	B intermediate_stim_vs_unstim_uG.csv
LINC01857	1.02586e-16	-0.433602	0.177	0.442	2.51233e-12	B intermediate_stim_vs_unstim_uG.csv
APRT	1.05823e-16	0.539987	0.76	0.568	2.5916e-12	B intermediate_stim_vs_unstim_uG.csv
RPS6KA5	1.1856e-16	-0.260385	0.043	0.226	2.90354e-12	B intermediate_stim_vs_unstim_uG.csv
GRWD1	1.20762e-16	0.412182	0.414	0.101	2.95746e-12	B intermediate_stim_vs_unstim_uG.csv
EIF3B	1.32904e-16	0.482951	0.558	0.231	3.25482e-12	B intermediate_stim_vs_unstim_uG.csv
SECISBP2L	1.34415e-16	-0.361228	0.222	0.528	3.29181e-12	B intermediate_stim_vs_unstim_uG.csv
BPTF	1.36091e-16	-0.511297	0.361	0.643	3.33287e-12	B intermediate_stim_vs_unstim_uG.csv
FLOT2	1.36238e-16	-0.351805	0.165	0.437	3.33648e-12	B intermediate_stim_vs_unstim_uG.csv
Streptomyces lunaelactis (taxid 1535768)	1.53124e-16	0.488306	0.414	0.101	3.75002e-12	B intermediate_stim_vs_unstim_uG.csv
OXA1L	1.53374e-16	-0.39886	0.254	0.543	3.75613e-12	B intermediate_stim_vs_unstim_uG.csv
TSR1	1.67709e-16	0.467675	0.463	0.146	4.1072e-12	B intermediate_stim_vs_unstim_uG.csv
KMT2E	1.69375e-16	-0.444302	0.321	0.608	4.148e-12	B intermediate_stim_vs_unstim_uG.csv
CCDC69	1.76257e-16	-0.330688	0.091	0.317	4.31654e-12	B intermediate_stim_vs_unstim_uG.csv
POLD2	1.81709e-16	0.501068	0.559	0.246	4.45005e-12	B intermediate_stim_vs_unstim_uG.csv
USP18	1.85571e-16	0.474103	0.346	0.05	4.54462e-12	B intermediate_stim_vs_unstim_uG.csv
ARHGEF6	1.85982e-16	-0.250567	0.033	0.201	4.5547e-12	B intermediate_stim_vs_unstim_uG.csv
SIMC1	1.9134e-16	-0.2604	0.049	0.236	4.68592e-12	B intermediate_stim_vs_unstim_uG.csv
RPL37	2.04118e-16	-0.390987	0.989	1	4.99886e-12	B intermediate_stim_vs_unstim_uG.csv
ZNF652	2.04223e-16	-0.311488	0.088	0.312	5.00142e-12	B intermediate_stim_vs_unstim_uG.csv
IQGAP1	2.04829e-16	-0.44112	0.287	0.583	5.01627e-12	B intermediate_stim_vs_unstim_uG.csv
MANF	2.05974e-16	0.584448	0.453	0.141	5.0443e-12	B intermediate_stim_vs_unstim_uG.csv
PRRC2C	2.15068e-16	0.517024	0.819	0.583	5.26702e-12	B intermediate_stim_vs_unstim_uG.csv
ATXN1	2.25516e-16	-0.29591	0.053	0.246	5.52289e-12	B intermediate_stim_vs_unstim_uG.csv
PIK3CA	2.27074e-16	-0.29914	0.079	0.296	5.56105e-12	B intermediate_stim_vs_unstim_uG.csv
PNISR	2.37084e-16	-0.514135	0.45	0.698	5.80619e-12	B intermediate_stim_vs_unstim_uG.csv
CALHM6	2.73906e-16	-0.397509	0.156	0.412	6.70795e-12	B intermediate_stim_vs_unstim_uG.csv
DDX17	2.77633e-16	-0.451635	0.497	0.764	6.79923e-12	B intermediate_stim_vs_unstim_uG.csv
HERC6	2.8772e-16	0.506127	0.414	0.106	7.04626e-12	B intermediate_stim_vs_unstim_uG.csv
WIPF1	3.17425e-16	-0.437874	0.222	0.503	7.77373e-12	B intermediate_stim_vs_unstim_uG.csv
RABAC1	3.82907e-16	-0.44835	0.238	0.513	9.37739e-12	B intermediate_stim_vs_unstim_uG.csv
NAA20	4.43944e-16	0.404653	0.464	0.146	1.08722e-11	B intermediate_stim_vs_unstim_uG.csv
B3GNT2	4.4586e-16	0.494949	0.403	0.101	1.09191e-11	B intermediate_stim_vs_unstim_uG.csv
RUNX1	4.46369e-16	-0.335164	0.074	0.281	1.09316e-11	B intermediate_stim_vs_unstim_uG.csv
TOP2B	4.48405e-16	-0.331029	0.113	0.352	1.09814e-11	B intermediate_stim_vs_unstim_uG.csv
STK17B	4.50247e-16	-0.411735	0.254	0.538	1.10265e-11	B intermediate_stim_vs_unstim_uG.csv
TMEM219	4.52039e-16	-0.312605	0.098	0.327	1.10704e-11	B intermediate_stim_vs_unstim_uG.csv
HIST1H1C	4.57543e-16	-0.311488	0.078	0.291	1.12052e-11	B intermediate_stim_vs_unstim_uG.csv
ATP2B1	4.66131e-16	-0.460719	0.31	0.588	1.14155e-11	B intermediate_stim_vs_unstim_uG.csv
SH3BP5	5.39899e-16	-0.29591	0.066	0.266	1.32221e-11	B intermediate_stim_vs_unstim_uG.csv
IFNGR2	5.58862e-16	-0.385958	0.176	0.437	1.36865e-11	B intermediate_stim_vs_unstim_uG.csv
PLEKHF2	5.6384e-16	-0.34465	0.141	0.392	1.38084e-11	B intermediate_stim_vs_unstim_uG.csv
MYO9B	5.88316e-16	-0.3546	0.13	0.377	1.44079e-11	B intermediate_stim_vs_unstim_uG.csv
DDX39A	6.64257e-16	0.487608	0.618	0.322	1.62677e-11	B intermediate_stim_vs_unstim_uG.csv
RRP15	7.22876e-16	0.408054	0.404	0.101	1.77032e-11	B intermediate_stim_vs_unstim_uG.csv
KIAA1328	7.41311e-16	-0.273778	0.046	0.226	1.81547e-11	B intermediate_stim_vs_unstim_uG.csv
DDAH2	8.11278e-16	-0.271746	0.068	0.271	1.98682e-11	B intermediate_stim_vs_unstim_uG.csv
RPS16	8.50899e-16	-0.475165	0.978	0.995	2.08385e-11	B intermediate_stim_vs_unstim_uG.csv
DUSP5	9.53218e-16	0.479676	0.322	0.04	2.33443e-11	B intermediate_stim_vs_unstim_uG.csv
FARSB	9.66938e-16	0.419284	0.46	0.146	2.36803e-11	B intermediate_stim_vs_unstim_uG.csv
BZW1	9.78067e-16	0.440065	0.64	0.332	2.39529e-11	B intermediate_stim_vs_unstim_uG.csv
DNAJB11	1.00344e-15	0.472723	0.424	0.121	2.45742e-11	B intermediate_stim_vs_unstim_uG.csv
WDR12	1.02196e-15	0.400504	0.364	0.07	2.50277e-11	B intermediate_stim_vs_unstim_uG.csv
TRIP10	1.11631e-15	0.508825	0.404	0.106	2.73383e-11	B intermediate_stim_vs_unstim_uG.csv
TPI1	1.2168e-15	0.562306	0.777	0.598	2.97994e-11	B intermediate_stim_vs_unstim_uG.csv
MEAF6	1.30886e-15	-0.344973	0.156	0.412	3.2054e-11	B intermediate_stim_vs_unstim_uG.csv
CREBRF	1.39122e-15	-0.28442	0.077	0.286	3.40711e-11	B intermediate_stim_vs_unstim_uG.csv
LPXN	1.41254e-15	-0.361146	0.198	0.472	3.45932e-11	B intermediate_stim_vs_unstim_uG.csv
SPTBN1	1.41918e-15	-0.356564	0.114	0.347	3.47556e-11	B intermediate_stim_vs_unstim_uG.csv
TLR9	1.42997e-15	-0.282858	0.073	0.276	3.50199e-11	B intermediate_stim_vs_unstim_uG.csv
TMEM154	1.46789e-15	-0.410673	0.194	0.462	3.59486e-11	B intermediate_stim_vs_unstim_uG.csv
LARP4	1.49201e-15	0.463348	0.533	0.226	3.65394e-11	B intermediate_stim_vs_unstim_uG.csv
PTPN18	1.57064e-15	-0.328373	0.095	0.317	3.84649e-11	B intermediate_stim_vs_unstim_uG.csv
ANXA6	1.62222e-15	-0.386726	0.232	0.528	3.97281e-11	B intermediate_stim_vs_unstim_uG.csv
LRP10	1.75336e-15	-0.306992	0.103	0.332	4.29397e-11	B intermediate_stim_vs_unstim_uG.csv
CMIP	1.80885e-15	-0.271865	0.05	0.231	4.42986e-11	B intermediate_stim_vs_unstim_uG.csv
EIF3M	1.98335e-15	0.474554	0.724	0.482	4.85722e-11	B intermediate_stim_vs_unstim_uG.csv
HNRNPK	1.99359e-15	0.456495	0.907	0.774	4.88229e-11	B intermediate_stim_vs_unstim_uG.csv
NUMA1	2.02343e-15	-0.273665	0.063	0.256	4.95539e-11	B intermediate_stim_vs_unstim_uG.csv
SYNPO	2.103e-15	0.410358	0.325	0.045	5.15024e-11	B intermediate_stim_vs_unstim_uG.csv
ADRM1	2.15041e-15	0.443992	0.668	0.382	5.26636e-11	B intermediate_stim_vs_unstim_uG.csv
ZDHHC14	2.36501e-15	-0.312398	0.064	0.256	5.79192e-11	B intermediate_stim_vs_unstim_uG.csv
PSAT1	2.43717e-15	0.610227	0.279	0.015	5.96863e-11	B intermediate_stim_vs_unstim_uG.csv
TSEN15	2.57287e-15	0.427842	0.413	0.116	6.30097e-11	B intermediate_stim_vs_unstim_uG.csv
HAPLN3	2.70264e-15	0.407472	0.254	0	6.61876e-11	B intermediate_stim_vs_unstim_uG.csv
PDLIM1	2.90105e-15	-0.381987	0.266	0.548	7.10467e-11	B intermediate_stim_vs_unstim_uG.csv
PPAN	2.9084e-15	0.435309	0.538	0.226	7.12267e-11	B intermediate_stim_vs_unstim_uG.csv
PPRC1	2.97054e-15	0.419036	0.395	0.101	7.27486e-11	B intermediate_stim_vs_unstim_uG.csv
MAT2B	3.01374e-15	-0.362506	0.226	0.508	7.38066e-11	B intermediate_stim_vs_unstim_uG.csv
RNPS1	3.01386e-15	0.436895	0.743	0.503	7.38094e-11	B intermediate_stim_vs_unstim_uG.csv
UQCC2	3.13348e-15	0.427427	0.4	0.106	7.67389e-11	B intermediate_stim_vs_unstim_uG.csv
PSMB2	3.19779e-15	0.428083	0.569	0.261	7.83138e-11	B intermediate_stim_vs_unstim_uG.csv
PSMC5	3.41527e-15	0.426716	0.635	0.337	8.36401e-11	B intermediate_stim_vs_unstim_uG.csv
RBL2	3.50157e-15	-0.337029	0.075	0.276	8.57534e-11	B intermediate_stim_vs_unstim_uG.csv
RPL19	3.52002e-15	-0.307771	0.997	0.995	8.62052e-11	B intermediate_stim_vs_unstim_uG.csv
POLR1C	4.02076e-15	0.414348	0.467	0.166	9.84684e-11	B intermediate_stim_vs_unstim_uG.csv
PKM	4.38886e-15	0.518568	0.791	0.588	1.07483e-10	B intermediate_stim_vs_unstim_uG.csv
TOMM22	4.55916e-15	0.425276	0.623	0.317	1.11654e-10	B intermediate_stim_vs_unstim_uG.csv
STRAP	4.68682e-15	0.414529	0.575	0.271	1.1478e-10	B intermediate_stim_vs_unstim_uG.csv
RIOK1	4.82075e-15	0.417922	0.395	0.101	1.1806e-10	B intermediate_stim_vs_unstim_uG.csv
RASSF5	4.92216e-15	-0.298615	0.095	0.312	1.20544e-10	B intermediate_stim_vs_unstim_uG.csv
SLC7A1	5.12435e-15	0.396552	0.329	0.05	1.25495e-10	B intermediate_stim_vs_unstim_uG.csv
MRPS12	5.21528e-15	0.421235	0.551	0.251	1.27722e-10	B intermediate_stim_vs_unstim_uG.csv
PRPF19	5.30718e-15	0.413052	0.462	0.161	1.29973e-10	B intermediate_stim_vs_unstim_uG.csv
CTPS1	5.76899e-15	0.372197	0.319	0.045	1.41283e-10	B intermediate_stim_vs_unstim_uG.csv
SNRPF	5.96704e-15	0.505121	0.609	0.347	1.46133e-10	B intermediate_stim_vs_unstim_uG.csv
SLC25A6	6.03844e-15	-0.5234	0.749	0.874	1.47881e-10	B intermediate_stim_vs_unstim_uG.csv
CDK4	6.13063e-15	0.498719	0.575	0.291	1.50139e-10	B intermediate_stim_vs_unstim_uG.csv
PTGER4	6.35534e-15	0.386964	0.265	0.01	1.55642e-10	B intermediate_stim_vs_unstim_uG.csv
FARSA	6.36499e-15	0.440702	0.527	0.231	1.55879e-10	B intermediate_stim_vs_unstim_uG.csv
MANBA	6.5578e-15	-0.297032	0.084	0.291	1.60601e-10	B intermediate_stim_vs_unstim_uG.csv
PLEKHG1	6.7049e-15	-0.474208	0.371	0.643	1.64203e-10	B intermediate_stim_vs_unstim_uG.csv
RPS11	7.06801e-15	-0.442789	0.887	0.96	1.73095e-10	B intermediate_stim_vs_unstim_uG.csv
LTA4H	7.49238e-15	-0.406563	0.225	0.487	1.83488e-10	B intermediate_stim_vs_unstim_uG.csv
CEP57	7.70826e-15	-0.291009	0.113	0.342	1.88775e-10	B intermediate_stim_vs_unstim_uG.csv
NDUFS6	7.71816e-15	0.437285	0.616	0.322	1.89018e-10	B intermediate_stim_vs_unstim_uG.csv
SRP14	7.97216e-15	0.414879	0.886	0.764	1.95238e-10	B intermediate_stim_vs_unstim_uG.csv
CCNDBP1	8.42196e-15	-0.319448	0.166	0.422	2.06254e-10	B intermediate_stim_vs_unstim_uG.csv
HIST1H2AC	8.92104e-15	-0.308801	0.105	0.327	2.18476e-10	B intermediate_stim_vs_unstim_uG.csv
RBM17	9.06336e-15	0.509199	0.656	0.397	2.21962e-10	B intermediate_stim_vs_unstim_uG.csv
EXOSC4	9.57993e-15	0.399726	0.432	0.136	2.34612e-10	B intermediate_stim_vs_unstim_uG.csv
TLCD1	1.01775e-14	0.370154	0.286	0.025	2.49248e-10	B intermediate_stim_vs_unstim_uG.csv
CD180	1.02145e-14	-0.325874	0.081	0.281	2.50154e-10	B intermediate_stim_vs_unstim_uG.csv
HNRNPR	1.07277e-14	0.478333	0.7	0.457	2.62722e-10	B intermediate_stim_vs_unstim_uG.csv
SYNE2	1.0817e-14	-0.327489	0.077	0.276	2.64909e-10	B intermediate_stim_vs_unstim_uG.csv
SRFBP1	1.0991e-14	0.434642	0.487	0.191	2.6917e-10	B intermediate_stim_vs_unstim_uG.csv
MT-CYB	1.10543e-14	-0.459318	0.987	0.985	2.7072e-10	B intermediate_stim_vs_unstim_uG.csv
SRPK2	1.20594e-14	-0.393179	0.282	0.558	2.95335e-10	B intermediate_stim_vs_unstim_uG.csv
TIMM23	1.21976e-14	0.380885	0.432	0.136	2.98719e-10	B intermediate_stim_vs_unstim_uG.csv
CD1C	1.22612e-14	-0.279652	0.031	0.181	3.00277e-10	B intermediate_stim_vs_unstim_uG.csv
LPCAT1	1.24296e-14	0.458284	0.497	0.206	3.04401e-10	B intermediate_stim_vs_unstim_uG.csv
ANXA4	1.28691e-14	-0.264242	0.056	0.236	3.15164e-10	B intermediate_stim_vs_unstim_uG.csv
MYH9	1.2972e-14	-0.469	0.315	0.593	3.17683e-10	B intermediate_stim_vs_unstim_uG.csv
APOL6	1.32308e-14	0.485899	0.375	0.095	3.24022e-10	B intermediate_stim_vs_unstim_uG.csv
H1FX	1.34672e-14	-0.364154	0.052	0.226	3.29811e-10	B intermediate_stim_vs_unstim_uG.csv
DOCK8	1.35112e-14	-0.400564	0.297	0.583	3.30888e-10	B intermediate_stim_vs_unstim_uG.csv
CREM	1.35807e-14	0.42692	0.414	0.126	3.32591e-10	B intermediate_stim_vs_unstim_uG.csv
PTMA	1.43227e-14	0.342686	0.997	1	3.50762e-10	B intermediate_stim_vs_unstim_uG.csv
RPRD2	1.43746e-14	-0.30813	0.078	0.276	3.52035e-10	B intermediate_stim_vs_unstim_uG.csv
U2AF1L4	1.46697e-14	-0.256748	0.077	0.276	3.5926e-10	B intermediate_stim_vs_unstim_uG.csv
GNG5	1.57658e-14	0.469253	0.742	0.508	3.86104e-10	B intermediate_stim_vs_unstim_uG.csv
DESI1	1.61315e-14	0.395655	0.406	0.116	3.9506e-10	B intermediate_stim_vs_unstim_uG.csv
SAMD9L	1.69546e-14	0.689693	0.618	0.377	4.15218e-10	B intermediate_stim_vs_unstim_uG.csv
ECE1	1.70434e-14	0.458579	0.492	0.191	4.17394e-10	B intermediate_stim_vs_unstim_uG.csv
MARCKSL1	1.71801e-14	0.730241	0.526	0.246	4.2074e-10	B intermediate_stim_vs_unstim_uG.csv
ATRX	1.82202e-14	-0.455127	0.35	0.608	4.46212e-10	B intermediate_stim_vs_unstim_uG.csv
PLCL2	2.06263e-14	-0.296423	0.098	0.312	5.05137e-10	B intermediate_stim_vs_unstim_uG.csv
GAPT	2.07368e-14	-0.260475	0.061	0.246	5.07845e-10	B intermediate_stim_vs_unstim_uG.csv
PSMD4	2.16056e-14	0.433112	0.662	0.387	5.2912e-10	B intermediate_stim_vs_unstim_uG.csv
PCMTD1	2.16078e-14	-0.36209	0.179	0.427	5.29174e-10	B intermediate_stim_vs_unstim_uG.csv
POLR2K	2.16127e-14	0.429245	0.556	0.266	5.29295e-10	B intermediate_stim_vs_unstim_uG.csv
TMEM123	2.44442e-14	0.543113	0.499	0.211	5.98639e-10	B intermediate_stim_vs_unstim_uG.csv
WDR77	2.52224e-14	0.420884	0.483	0.191	6.17696e-10	B intermediate_stim_vs_unstim_uG.csv
OSTF1	2.5429e-14	-0.304735	0.113	0.337	6.22757e-10	B intermediate_stim_vs_unstim_uG.csv
ZNF292	2.58365e-14	-0.330044	0.223	0.497	6.32736e-10	B intermediate_stim_vs_unstim_uG.csv
PPP1R14B	2.73585e-14	0.457095	0.626	0.347	6.70009e-10	B intermediate_stim_vs_unstim_uG.csv
SLC38A5	2.88778e-14	0.387622	0.294	0.035	7.07217e-10	B intermediate_stim_vs_unstim_uG.csv
DEF6	2.92306e-14	-0.258551	0.057	0.236	7.15857e-10	B intermediate_stim_vs_unstim_uG.csv
LAMP3	2.9311e-14	0.440467	0.238	0	7.17826e-10	B intermediate_stim_vs_unstim_uG.csv
RNF213	3.05398e-14	0.637783	0.681	0.452	7.47919e-10	B intermediate_stim_vs_unstim_uG.csv
UBE2N	3.10183e-14	0.405849	0.669	0.392	7.59639e-10	B intermediate_stim_vs_unstim_uG.csv
DNTTIP2	3.12813e-14	0.429417	0.551	0.251	7.6608e-10	B intermediate_stim_vs_unstim_uG.csv
SAT2	3.16685e-14	-0.252837	0.063	0.246	7.75562e-10	B intermediate_stim_vs_unstim_uG.csv
PHF21A	3.36313e-14	-0.282715	0.079	0.276	8.2363e-10	B intermediate_stim_vs_unstim_uG.csv
CRYBG1	3.51577e-14	-0.258573	0.066	0.251	8.61013e-10	B intermediate_stim_vs_unstim_uG.csv
MORC3	3.55706e-14	-0.350256	0.197	0.452	8.71124e-10	B intermediate_stim_vs_unstim_uG.csv
JMJD1C	3.63209e-14	-0.440952	0.318	0.588	8.89499e-10	B intermediate_stim_vs_unstim_uG.csv
AIDA	3.74711e-14	-0.296543	0.103	0.317	9.17668e-10	B intermediate_stim_vs_unstim_uG.csv
MEF2A	3.75542e-14	-0.455652	0.343	0.608	9.19703e-10	B intermediate_stim_vs_unstim_uG.csv
SEPTIN7	3.76526e-14	-0.475571	0.453	0.683	9.22113e-10	B intermediate_stim_vs_unstim_uG.csv
TRANK1	3.77233e-14	-0.353413	0.199	0.462	9.23843e-10	B intermediate_stim_vs_unstim_uG.csv
HSPBP1	3.88885e-14	0.351251	0.343	0.07	9.52379e-10	B intermediate_stim_vs_unstim_uG.csv
SEPTIN1	3.92765e-14	-0.338324	0.222	0.487	9.61882e-10	B intermediate_stim_vs_unstim_uG.csv
COX6A1	3.97858e-14	0.397858	0.88	0.759	9.74354e-10	B intermediate_stim_vs_unstim_uG.csv
TNFSF10	4.29409e-14	0.635752	0.368	0.101	1.05162e-09	B intermediate_stim_vs_unstim_uG.csv
FOXO1	4.60447e-14	-0.3058	0.092	0.296	1.12763e-09	B intermediate_stim_vs_unstim_uG.csv
GTF3C6	4.93201e-14	0.416232	0.522	0.221	1.20785e-09	B intermediate_stim_vs_unstim_uG.csv
ROMO1	4.94989e-14	0.448387	0.611	0.342	1.21223e-09	B intermediate_stim_vs_unstim_uG.csv
GIT2	5.04499e-14	-0.314746	0.126	0.352	1.23552e-09	B intermediate_stim_vs_unstim_uG.csv
ABCF2	5.18606e-14	0.414084	0.466	0.176	1.27007e-09	B intermediate_stim_vs_unstim_uG.csv
EIF4A3	5.22927e-14	0.419711	0.55	0.271	1.28065e-09	B intermediate_stim_vs_unstim_uG.csv
PNPT1	5.32753e-14	0.446251	0.425	0.141	1.30471e-09	B intermediate_stim_vs_unstim_uG.csv
KMT2C	5.41288e-14	-0.311939	0.148	0.387	1.32561e-09	B intermediate_stim_vs_unstim_uG.csv
TUBB	5.60574e-14	0.574241	0.768	0.628	1.37284e-09	B intermediate_stim_vs_unstim_uG.csv
HNRNPA1	5.81966e-14	0.475851	0.893	0.764	1.42524e-09	B intermediate_stim_vs_unstim_uG.csv
ABCE1	5.98396e-14	0.430903	0.499	0.206	1.46547e-09	B intermediate_stim_vs_unstim_uG.csv
KPNA2	6.37326e-14	0.388032	0.389	0.111	1.56081e-09	B intermediate_stim_vs_unstim_uG.csv
DOCK2	6.42901e-14	-0.355356	0.176	0.422	1.57446e-09	B intermediate_stim_vs_unstim_uG.csv
BYSL	6.72972e-14	0.34168	0.282	0.03	1.64811e-09	B intermediate_stim_vs_unstim_uG.csv
SPTAN1	6.90492e-14	-0.302896	0.16	0.407	1.69102e-09	B intermediate_stim_vs_unstim_uG.csv
Streptomyces decoyicus (taxid 249567)	7.26142e-14	0.355028	0.361	0.085	1.77832e-09	B intermediate_stim_vs_unstim_uG.csv
SERINC1	7.35942e-14	-0.287584	0.107	0.322	1.80232e-09	B intermediate_stim_vs_unstim_uG.csv
CCM2	7.67234e-14	-0.301856	0.102	0.312	1.87896e-09	B intermediate_stim_vs_unstim_uG.csv
UTP4	7.6764e-14	0.368026	0.379	0.101	1.87995e-09	B intermediate_stim_vs_unstim_uG.csv
MT2A	8.09066e-14	0.956349	0.375	0.111	1.9814e-09	B intermediate_stim_vs_unstim_uG.csv
PAN3	8.12433e-14	-0.374325	0.16	0.397	1.98965e-09	B intermediate_stim_vs_unstim_uG.csv
RUVBL2	8.19349e-14	0.387466	0.469	0.176	2.00659e-09	B intermediate_stim_vs_unstim_uG.csv
CELF2	8.40669e-14	-0.361823	0.191	0.442	2.0588e-09	B intermediate_stim_vs_unstim_uG.csv
CERS4	9.09212e-14	-0.25105	0.07	0.256	2.22666e-09	B intermediate_stim_vs_unstim_uG.csv
TXNL4A	9.12617e-14	0.396404	0.653	0.387	2.235e-09	B intermediate_stim_vs_unstim_uG.csv
SSBP2	9.93827e-14	-0.277771	0.032	0.176	2.43388e-09	B intermediate_stim_vs_unstim_uG.csv
DAZAP1	1.02118e-13	0.405824	0.547	0.261	2.50087e-09	B intermediate_stim_vs_unstim_uG.csv
CANX	1.02339e-13	0.517367	0.598	0.337	2.50628e-09	B intermediate_stim_vs_unstim_uG.csv
PSMD11	1.09308e-13	0.405555	0.548	0.266	2.67694e-09	B intermediate_stim_vs_unstim_uG.csv
TPP1	1.13281e-13	-0.307151	0.1	0.307	2.77424e-09	B intermediate_stim_vs_unstim_uG.csv
SLC25A39	1.1512e-13	0.402813	0.487	0.201	2.81929e-09	B intermediate_stim_vs_unstim_uG.csv
ZNF581	1.16277e-13	-0.306214	0.128	0.352	2.84762e-09	B intermediate_stim_vs_unstim_uG.csv
BTG1	1.20959e-13	-0.400247	0.815	0.94	2.96228e-09	B intermediate_stim_vs_unstim_uG.csv
EIF3D	1.26087e-13	0.424543	0.767	0.538	3.08788e-09	B intermediate_stim_vs_unstim_uG.csv
HMGA1	1.26309e-13	0.496988	0.59	0.327	3.09331e-09	B intermediate_stim_vs_unstim_uG.csv
TNFRSF14	1.33542e-13	-0.342892	0.131	0.352	3.27044e-09	B intermediate_stim_vs_unstim_uG.csv
PSMC4	1.42394e-13	0.405348	0.576	0.291	3.48723e-09	B intermediate_stim_vs_unstim_uG.csv
FKBP8	1.53672e-13	-0.335822	0.19	0.437	3.76344e-09	B intermediate_stim_vs_unstim_uG.csv
BZW2	1.5588e-13	0.429805	0.435	0.156	3.8175e-09	B intermediate_stim_vs_unstim_uG.csv
ANXA7	1.8487e-13	0.428519	0.639	0.372	4.52747e-09	B intermediate_stim_vs_unstim_uG.csv
TMEM208	1.88792e-13	0.387254	0.411	0.136	4.62353e-09	B intermediate_stim_vs_unstim_uG.csv
RUVBL1	1.9304e-13	0.393926	0.388	0.116	4.72755e-09	B intermediate_stim_vs_unstim_uG.csv
SNHG16	1.96604e-13	0.403337	0.428	0.151	4.81484e-09	B intermediate_stim_vs_unstim_uG.csv
MRPL17	1.9673e-13	0.360751	0.444	0.156	4.81792e-09	B intermediate_stim_vs_unstim_uG.csv
ZPR1	2.01505e-13	0.386684	0.423	0.146	4.93486e-09	B intermediate_stim_vs_unstim_uG.csv
RPL18	2.02699e-13	-0.327841	0.994	1	4.96409e-09	B intermediate_stim_vs_unstim_uG.csv
FAM13B	2.14559e-13	-0.306014	0.173	0.417	5.25454e-09	B intermediate_stim_vs_unstim_uG.csv
TRMT61A	2.27625e-13	0.349171	0.325	0.065	5.57453e-09	B intermediate_stim_vs_unstim_uG.csv
VARS	2.40073e-13	0.362224	0.353	0.085	5.87938e-09	B intermediate_stim_vs_unstim_uG.csv
MRPS7	2.41205e-13	0.378536	0.53	0.246	5.9071e-09	B intermediate_stim_vs_unstim_uG.csv
RSRP1	2.46421e-13	-0.417952	0.34	0.588	6.03485e-09	B intermediate_stim_vs_unstim_uG.csv
GABARAPL2	2.4806e-13	-0.408172	0.23	0.467	6.075e-09	B intermediate_stim_vs_unstim_uG.csv
MRPS17	2.63785e-13	0.359002	0.365	0.095	6.4601e-09	B intermediate_stim_vs_unstim_uG.csv
PCK2	2.70947e-13	0.39319	0.374	0.106	6.6355e-09	B intermediate_stim_vs_unstim_uG.csv
TIMM17A	2.90168e-13	0.363297	0.431	0.151	7.10622e-09	B intermediate_stim_vs_unstim_uG.csv
UTP14A	3.07138e-13	0.36531	0.385	0.111	7.5218e-09	B intermediate_stim_vs_unstim_uG.csv
ERAP2	3.14891e-13	-0.311109	0.167	0.407	7.71168e-09	B intermediate_stim_vs_unstim_uG.csv
ST6GAL1	3.26257e-13	-0.500712	0.439	0.668	7.99003e-09	B intermediate_stim_vs_unstim_uG.csv
EMB	3.3068e-13	-0.251101	0.073	0.256	8.09835e-09	B intermediate_stim_vs_unstim_uG.csv
DNAJC2	3.33612e-13	0.406424	0.46	0.186	8.17015e-09	B intermediate_stim_vs_unstim_uG.csv
TMF1	3.43234e-13	-0.29749	0.128	0.347	8.40581e-09	B intermediate_stim_vs_unstim_uG.csv
CCL4L2	3.65385e-13	1.09241	0.257	0.02	8.94828e-09	B intermediate_stim_vs_unstim_uG.csv
SLC25A3	3.70338e-13	0.383158	0.854	0.693	9.06958e-09	B intermediate_stim_vs_unstim_uG.csv
HP1BP3	3.84487e-13	-0.375789	0.262	0.518	9.4161e-09	B intermediate_stim_vs_unstim_uG.csv
RPL22	3.8517e-13	-0.343057	0.967	0.975	9.43281e-09	B intermediate_stim_vs_unstim_uG.csv
RPL35	3.99912e-13	0.437299	0.983	0.995	9.79385e-09	B intermediate_stim_vs_unstim_uG.csv
SNHG6	4.1698e-13	-0.471503	0.414	0.648	1.02118e-08	B intermediate_stim_vs_unstim_uG.csv
DDX10	4.18983e-13	0.378601	0.411	0.136	1.02609e-08	B intermediate_stim_vs_unstim_uG.csv
CTSS	4.2702e-13	-0.362042	0.29	0.563	1.04577e-08	B intermediate_stim_vs_unstim_uG.csv
EAPP	4.31761e-13	-0.262435	0.105	0.312	1.05738e-08	B intermediate_stim_vs_unstim_uG.csv
NCF1	4.3776e-13	-0.363521	0.286	0.573	1.07207e-08	B intermediate_stim_vs_unstim_uG.csv
RPS19	4.50693e-13	-0.313328	0.999	1	1.10375e-08	B intermediate_stim_vs_unstim_uG.csv
VCP	4.51189e-13	0.4397	0.722	0.497	1.10496e-08	B intermediate_stim_vs_unstim_uG.csv
BTF3	4.54027e-13	0.382919	0.965	0.92	1.11191e-08	B intermediate_stim_vs_unstim_uG.csv
CMPK1	4.58042e-13	-0.335093	0.226	0.477	1.12174e-08	B intermediate_stim_vs_unstim_uG.csv
YDJC	4.71362e-13	0.381391	0.471	0.196	1.15437e-08	B intermediate_stim_vs_unstim_uG.csv
TUT7	5.11658e-13	-0.260562	0.091	0.286	1.25305e-08	B intermediate_stim_vs_unstim_uG.csv
ZNRD2	5.47255e-13	0.36258	0.442	0.161	1.34023e-08	B intermediate_stim_vs_unstim_uG.csv
DIPK1A	5.47769e-13	-0.341817	0.213	0.457	1.34149e-08	B intermediate_stim_vs_unstim_uG.csv
SLAMF7	5.73469e-13	0.584013	0.273	0.035	1.40443e-08	B intermediate_stim_vs_unstim_uG.csv
NAPA	5.75792e-13	0.424854	0.466	0.196	1.41012e-08	B intermediate_stim_vs_unstim_uG.csv
PPP1R16B	5.9571e-13	-0.358218	0.245	0.508	1.45889e-08	B intermediate_stim_vs_unstim_uG.csv
HERC5	5.98708e-13	0.581146	0.453	0.186	1.46624e-08	B intermediate_stim_vs_unstim_uG.csv
TAOK3	6.07521e-13	-0.312659	0.188	0.437	1.48782e-08	B intermediate_stim_vs_unstim_uG.csv
PPP2R5C	6.08201e-13	-0.275297	0.077	0.261	1.48948e-08	B intermediate_stim_vs_unstim_uG.csv
C8ORF33	6.53817e-13	0.337927	0.315	0.06	1.6012e-08	B intermediate_stim_vs_unstim_uG.csv
NCKAP1L	6.73656e-13	-0.326285	0.163	0.392	1.64978e-08	B intermediate_stim_vs_unstim_uG.csv
STOML2	6.92659e-13	0.407806	0.502	0.221	1.69632e-08	B intermediate_stim_vs_unstim_uG.csv
SMDT1	7.37299e-13	-0.405707	0.391	0.638	1.80565e-08	B intermediate_stim_vs_unstim_uG.csv
VAMP2	7.96201e-13	-0.394303	0.29	0.538	1.9499e-08	B intermediate_stim_vs_unstim_uG.csv
POLR2H	8.03376e-13	0.401062	0.406	0.141	1.96747e-08	B intermediate_stim_vs_unstim_uG.csv
PSMD1	8.04375e-13	0.39619	0.469	0.196	1.96991e-08	B intermediate_stim_vs_unstim_uG.csv
CYC1	8.09449e-13	0.408355	0.597	0.327	1.98234e-08	B intermediate_stim_vs_unstim_uG.csv
HCK	8.48143e-13	0.527765	0.477	0.201	2.0771e-08	B intermediate_stim_vs_unstim_uG.csv
TERF2IP	9.10156e-13	-0.349972	0.218	0.462	2.22897e-08	B intermediate_stim_vs_unstim_uG.csv
UBE2R2	9.28275e-13	-0.343969	0.218	0.457	2.27335e-08	B intermediate_stim_vs_unstim_uG.csv
DCAF13	1.04222e-12	0.409257	0.453	0.186	2.55239e-08	B intermediate_stim_vs_unstim_uG.csv
MGST3	1.0428e-12	-0.256834	0.084	0.271	2.55381e-08	B intermediate_stim_vs_unstim_uG.csv
MALT1	1.04334e-12	-0.321662	0.188	0.422	2.55514e-08	B intermediate_stim_vs_unstim_uG.csv
PPP3CC	1.1152e-12	-0.343647	0.187	0.422	2.73112e-08	B intermediate_stim_vs_unstim_uG.csv
PJA2	1.14734e-12	-0.306677	0.113	0.317	2.80984e-08	B intermediate_stim_vs_unstim_uG.csv
DCLRE1C	1.14956e-12	-0.262422	0.102	0.302	2.81528e-08	B intermediate_stim_vs_unstim_uG.csv
FLOT1	1.1573e-12	-0.262394	0.084	0.271	2.83424e-08	B intermediate_stim_vs_unstim_uG.csv
ETF1	1.17099e-12	0.35673	0.435	0.161	2.86776e-08	B intermediate_stim_vs_unstim_uG.csv
SRP19	1.17997e-12	0.368477	0.476	0.201	2.88974e-08	B intermediate_stim_vs_unstim_uG.csv
CFAP97	1.28926e-12	0.377197	0.421	0.151	3.15739e-08	B intermediate_stim_vs_unstim_uG.csv
ANP32A	1.34152e-12	0.440302	0.713	0.497	3.28539e-08	B intermediate_stim_vs_unstim_uG.csv
BCAT1	1.34383e-12	0.323064	0.248	0.02	3.29105e-08	B intermediate_stim_vs_unstim_uG.csv
MARCKS	1.34795e-12	0.554297	0.688	0.437	3.30113e-08	B intermediate_stim_vs_unstim_uG.csv
NDUFAF3	1.37469e-12	0.413389	0.579	0.307	3.36661e-08	B intermediate_stim_vs_unstim_uG.csv
RPL29	1.4037e-12	-0.330274	0.999	0.99	3.43765e-08	B intermediate_stim_vs_unstim_uG.csv
EEF2	1.54012e-12	-0.40065	0.979	0.995	3.77176e-08	B intermediate_stim_vs_unstim_uG.csv
MZT2B	1.67878e-12	-0.3769	0.319	0.563	4.11133e-08	B intermediate_stim_vs_unstim_uG.csv
CSNK1G3	1.67905e-12	-0.280422	0.11	0.312	4.112e-08	B intermediate_stim_vs_unstim_uG.csv
PSMD8	1.69762e-12	0.401973	0.605	0.342	4.15747e-08	B intermediate_stim_vs_unstim_uG.csv
OGT	1.74788e-12	-0.332261	0.197	0.432	4.28055e-08	B intermediate_stim_vs_unstim_uG.csv
MSN	1.79231e-12	-0.363778	0.444	0.714	4.38936e-08	B intermediate_stim_vs_unstim_uG.csv
PIP5K1B	1.81844e-12	-0.314057	0.105	0.302	4.45335e-08	B intermediate_stim_vs_unstim_uG.csv
AATF	1.85785e-12	0.404094	0.523	0.256	4.54987e-08	B intermediate_stim_vs_unstim_uG.csv
BOD1L1	1.89713e-12	-0.424556	0.325	0.568	4.64608e-08	B intermediate_stim_vs_unstim_uG.csv
CNOT6L	1.95093e-12	-0.26235	0.061	0.226	4.77782e-08	B intermediate_stim_vs_unstim_uG.csv
ERCC1	2.00698e-12	0.404069	0.469	0.206	4.91509e-08	B intermediate_stim_vs_unstim_uG.csv
RBM38	2.12763e-12	-0.326285	0.163	0.387	5.21057e-08	B intermediate_stim_vs_unstim_uG.csv
COPDA1	2.13638e-12	-0.343565	0.232	0.482	5.23198e-08	B intermediate_stim_vs_unstim_uG.csv
IRF4	2.26084e-12	0.502893	0.517	0.246	5.53679e-08	B intermediate_stim_vs_unstim_uG.csv
PHF11	2.26448e-12	0.413606	0.572	0.296	5.5457e-08	B intermediate_stim_vs_unstim_uG.csv
TXNDC5	2.27966e-12	0.452058	0.374	0.116	5.5829e-08	B intermediate_stim_vs_unstim_uG.csv
CAST	2.35053e-12	-0.373516	0.322	0.573	5.75645e-08	B intermediate_stim_vs_unstim_uG.csv
ACAP2	2.38222e-12	-0.363148	0.243	0.487	5.83405e-08	B intermediate_stim_vs_unstim_uG.csv
PARK7	2.39523e-12	0.423381	0.742	0.503	5.86591e-08	B intermediate_stim_vs_unstim_uG.csv
RSBN1L	2.39752e-12	-0.321662	0.192	0.427	5.87152e-08	B intermediate_stim_vs_unstim_uG.csv
C1ORF162	2.408e-12	-0.271776	0.059	0.221	5.8972e-08	B intermediate_stim_vs_unstim_uG.csv
RASGRP3	2.46895e-12	0.397745	0.427	0.161	6.04647e-08	B intermediate_stim_vs_unstim_uG.csv
MAP2K3	2.50009e-12	-0.250998	0.067	0.236	6.12272e-08	B intermediate_stim_vs_unstim_uG.csv
HERC1	2.57142e-12	-0.291412	0.093	0.281	6.29741e-08	B intermediate_stim_vs_unstim_uG.csv
MT-CO1	2.58274e-12	-0.357429	0.999	0.99	6.32513e-08	B intermediate_stim_vs_unstim_uG.csv
RPL39	2.72086e-12	-0.297458	0.994	0.99	6.66339e-08	B intermediate_stim_vs_unstim_uG.csv
S100A10	2.73503e-12	-0.269676	0.098	0.291	6.69808e-08	B intermediate_stim_vs_unstim_uG.csv
GRHPR	2.78477e-12	0.512146	0.628	0.367	6.8199e-08	B intermediate_stim_vs_unstim_uG.csv
YRDC	2.81643e-12	0.336439	0.315	0.07	6.89745e-08	B intermediate_stim_vs_unstim_uG.csv
ZNF107	3.00577e-12	-0.382526	0.282	0.528	7.36114e-08	B intermediate_stim_vs_unstim_uG.csv
NUMB	3.047e-12	-0.275049	0.109	0.307	7.4621e-08	B intermediate_stim_vs_unstim_uG.csv
HNRNPA0	3.05279e-12	0.382742	0.773	0.538	7.47629e-08	B intermediate_stim_vs_unstim_uG.csv
TMEM243	3.31794e-12	-0.355627	0.34	0.593	8.12563e-08	B intermediate_stim_vs_unstim_uG.csv
TBL3	3.37741e-12	0.337644	0.393	0.131	8.27128e-08	B intermediate_stim_vs_unstim_uG.csv
TRIO	3.51479e-12	-0.318319	0.19	0.422	8.60772e-08	B intermediate_stim_vs_unstim_uG.csv
SAP18	3.53623e-12	0.40412	0.718	0.513	8.66022e-08	B intermediate_stim_vs_unstim_uG.csv
EEF2KMT	3.5714e-12	0.303665	0.279	0.045	8.74636e-08	B intermediate_stim_vs_unstim_uG.csv
ARHGAP30	3.58857e-12	-0.309439	0.13	0.337	8.7884e-08	B intermediate_stim_vs_unstim_uG.csv
RPS17	3.6069e-12	0.509447	0.849	0.824	8.83331e-08	B intermediate_stim_vs_unstim_uG.csv
ITFG1	3.6239e-12	-0.301453	0.162	0.387	8.87494e-08	B intermediate_stim_vs_unstim_uG.csv
IFIH1	3.71188e-12	0.495754	0.522	0.271	9.09039e-08	B intermediate_stim_vs_unstim_uG.csv
GART	3.85226e-12	0.387648	0.431	0.171	9.43419e-08	B intermediate_stim_vs_unstim_uG.csv
AP3B1	3.93642e-12	-0.364111	0.181	0.407	9.64028e-08	B intermediate_stim_vs_unstim_uG.csv
TPT1	4.22545e-12	-0.330344	0.999	0.995	1.03481e-07	B intermediate_stim_vs_unstim_uG.csv
CFLAR	4.32019e-12	0.47056	0.55	0.296	1.05801e-07	B intermediate_stim_vs_unstim_uG.csv
MRPS18A	4.35026e-12	0.349452	0.428	0.166	1.06538e-07	B intermediate_stim_vs_unstim_uG.csv
FAM207A	4.37602e-12	0.362154	0.386	0.131	1.07169e-07	B intermediate_stim_vs_unstim_uG.csv
CD24	4.5875e-12	-0.451052	0.241	0.482	1.12348e-07	B intermediate_stim_vs_unstim_uG.csv
EIF3A	4.5952e-12	0.431447	0.685	0.427	1.12536e-07	B intermediate_stim_vs_unstim_uG.csv
PARP15	4.81245e-12	-0.296549	0.148	0.367	1.17857e-07	B intermediate_stim_vs_unstim_uG.csv
SNRPB2	4.90453e-12	0.388001	0.552	0.291	1.20112e-07	B intermediate_stim_vs_unstim_uG.csv
DUS3L	5.06013e-12	0.338261	0.344	0.095	1.23923e-07	B intermediate_stim_vs_unstim_uG.csv
IGLC1	5.09035e-12	0.860454	0.287	0.055	1.24663e-07	B intermediate_stim_vs_unstim_uG.csv
MAGOH	5.13733e-12	0.386837	0.559	0.307	1.25813e-07	B intermediate_stim_vs_unstim_uG.csv
WDR4	5.22812e-12	0.30989	0.276	0.045	1.28037e-07	B intermediate_stim_vs_unstim_uG.csv
ARHGAP45	5.36393e-12	-0.310612	0.105	0.296	1.31363e-07	B intermediate_stim_vs_unstim_uG.csv
PYHIN1	5.6358e-12	-0.254501	0.026	0.151	1.38021e-07	B intermediate_stim_vs_unstim_uG.csv
KLK1	5.66129e-12	-0.332955	0.029	0.156	1.38645e-07	B intermediate_stim_vs_unstim_uG.csv
UBE2S	5.74255e-12	0.369583	0.407	0.151	1.40635e-07	B intermediate_stim_vs_unstim_uG.csv
YBX3	6.63365e-12	0.480501	0.35	0.106	1.62458e-07	B intermediate_stim_vs_unstim_uG.csv
ALDOA	6.64254e-12	0.448621	0.718	0.538	1.62676e-07	B intermediate_stim_vs_unstim_uG.csv
GSPT1	7.00315e-12	0.417075	0.63	0.382	1.71507e-07	B intermediate_stim_vs_unstim_uG.csv
NFKBID	7.09109e-12	-0.303093	0.114	0.312	1.73661e-07	B intermediate_stim_vs_unstim_uG.csv
MRPL15	7.10439e-12	0.34639	0.404	0.146	1.73986e-07	B intermediate_stim_vs_unstim_uG.csv
ACTR3	7.44362e-12	0.397356	0.828	0.658	1.82294e-07	B intermediate_stim_vs_unstim_uG.csv
DIMT1	7.587e-12	0.353251	0.407	0.151	1.85806e-07	B intermediate_stim_vs_unstim_uG.csv
TFEC	7.6183e-12	-0.256919	0.064	0.231	1.86572e-07	B intermediate_stim_vs_unstim_uG.csv
GTF2A2	7.67243e-12	0.373581	0.552	0.296	1.87898e-07	B intermediate_stim_vs_unstim_uG.csv
IFT57	8.06813e-12	-0.348087	0.199	0.422	1.97588e-07	B intermediate_stim_vs_unstim_uG.csv
ANXA11	8.33563e-12	-0.326236	0.227	0.467	2.04139e-07	B intermediate_stim_vs_unstim_uG.csv
ELF2	8.42593e-12	-0.311206	0.127	0.327	2.06351e-07	B intermediate_stim_vs_unstim_uG.csv
PPP1R18	8.7646e-12	-0.251499	0.1	0.291	2.14645e-07	B intermediate_stim_vs_unstim_uG.csv
DENND4A	8.96794e-12	0.404215	0.548	0.291	2.19625e-07	B intermediate_stim_vs_unstim_uG.csv
SUMO2	9.13441e-12	0.347425	0.895	0.769	2.23702e-07	B intermediate_stim_vs_unstim_uG.csv
RNF130	9.5039e-12	-0.275297	0.085	0.261	2.3275e-07	B intermediate_stim_vs_unstim_uG.csv
PLD4	9.92788e-12	0.791297	0.583	0.372	2.43134e-07	B intermediate_stim_vs_unstim_uG.csv
UBR2	1.06469e-11	-0.296779	0.155	0.367	2.60743e-07	B intermediate_stim_vs_unstim_uG.csv
FBXO9	1.07299e-11	-0.275131	0.103	0.291	2.62776e-07	B intermediate_stim_vs_unstim_uG.csv
PHC3	1.08868e-11	-0.308485	0.195	0.422	2.66618e-07	B intermediate_stim_vs_unstim_uG.csv
PDF	1.17091e-11	0.286069	0.25	0.03	2.86755e-07	B intermediate_stim_vs_unstim_uG.csv
SINHCAF	1.19767e-11	0.412793	0.611	0.382	2.93309e-07	B intermediate_stim_vs_unstim_uG.csv
PSMC1	1.24483e-11	0.323458	0.428	0.166	3.0486e-07	B intermediate_stim_vs_unstim_uG.csv
GCA	1.33598e-11	-0.273209	0.109	0.302	3.27182e-07	B intermediate_stim_vs_unstim_uG.csv
SNHG17	1.33891e-11	0.332999	0.353	0.106	3.27899e-07	B intermediate_stim_vs_unstim_uG.csv
CUTA	1.39341e-11	-0.373715	0.254	0.482	3.41247e-07	B intermediate_stim_vs_unstim_uG.csv
AKR1A1	1.40724e-11	0.361943	0.582	0.312	3.44632e-07	B intermediate_stim_vs_unstim_uG.csv
IRF5	1.43411e-11	0.387288	0.45	0.196	3.51213e-07	B intermediate_stim_vs_unstim_uG.csv
RB1	1.51004e-11	-0.351614	0.258	0.487	3.6981e-07	B intermediate_stim_vs_unstim_uG.csv
YWHAE	1.53811e-11	0.397668	0.626	0.407	3.76682e-07	B intermediate_stim_vs_unstim_uG.csv
ZFP36L1	1.67794e-11	0.687422	0.894	0.859	4.10928e-07	B intermediate_stim_vs_unstim_uG.csv
KDM6B	1.71948e-11	0.379778	0.389	0.141	4.21101e-07	B intermediate_stim_vs_unstim_uG.csv
S100A4	1.76096e-11	-0.479155	0.138	0.332	4.31258e-07	B intermediate_stim_vs_unstim_uG.csv
CCS	1.89049e-11	-0.265986	0.142	0.352	4.6298e-07	B intermediate_stim_vs_unstim_uG.csv
COX7A2	1.90286e-11	0.382359	0.741	0.533	4.6601e-07	B intermediate_stim_vs_unstim_uG.csv
HLA-B	1.90674e-11	0.399057	1	1	4.66962e-07	B intermediate_stim_vs_unstim_uG.csv
ALKBH5	1.9104e-11	-0.274621	0.151	0.362	4.67858e-07	B intermediate_stim_vs_unstim_uG.csv
OSBPL9	1.9254e-11	-0.262469	0.13	0.332	4.71531e-07	B intermediate_stim_vs_unstim_uG.csv
DUS1L	1.97806e-11	0.366604	0.494	0.231	4.84427e-07	B intermediate_stim_vs_unstim_uG.csv
Streptomyces rapamycinicus NRRL 5491 (taxid 1343740)	2.0162e-11	0.327353	0.329	0.09	4.93768e-07	B intermediate_stim_vs_unstim_uG.csv
NFATC3	2.06284e-11	-0.286504	0.151	0.362	5.0519e-07	B intermediate_stim_vs_unstim_uG.csv
USF2	2.08806e-11	-0.255024	0.092	0.271	5.11366e-07	B intermediate_stim_vs_unstim_uG.csv
MYBBP1A	2.13977e-11	0.332227	0.356	0.111	5.24029e-07	B intermediate_stim_vs_unstim_uG.csv
SKP1	2.31727e-11	0.360437	0.852	0.744	5.67499e-07	B intermediate_stim_vs_unstim_uG.csv
SSRP1	2.34362e-11	0.363895	0.566	0.317	5.73954e-07	B intermediate_stim_vs_unstim_uG.csv
SARS	2.34854e-11	0.460417	0.524	0.296	5.75156e-07	B intermediate_stim_vs_unstim_uG.csv
RPS4Y1	2.39191e-11	-0.537534	0.144	0.342	5.8578e-07	B intermediate_stim_vs_unstim_uG.csv
RPL9	2.42054e-11	-0.313209	0.994	0.985	5.9279e-07	B intermediate_stim_vs_unstim_uG.csv
CDC40	2.42849e-11	-0.329831	0.236	0.467	5.94736e-07	B intermediate_stim_vs_unstim_uG.csv
TAP1	2.45293e-11	0.46267	0.597	0.362	6.00722e-07	B intermediate_stim_vs_unstim_uG.csv
NUDCD1	2.55669e-11	0.321433	0.365	0.116	6.26132e-07	B intermediate_stim_vs_unstim_uG.csv
LSM6	2.5734e-11	0.369134	0.612	0.372	6.30225e-07	B intermediate_stim_vs_unstim_uG.csv
USP3	2.73086e-11	-0.321353	0.159	0.367	6.68788e-07	B intermediate_stim_vs_unstim_uG.csv
SLC25A5	2.86218e-11	0.405981	0.789	0.623	7.00949e-07	B intermediate_stim_vs_unstim_uG.csv
ETS1	2.9545e-11	-0.375273	0.24	0.467	7.23557e-07	B intermediate_stim_vs_unstim_uG.csv
OCIAD2	2.97485e-11	-0.267863	0.106	0.291	7.28541e-07	B intermediate_stim_vs_unstim_uG.csv
PTGES2	3.09027e-11	0.350591	0.445	0.191	7.56806e-07	B intermediate_stim_vs_unstim_uG.csv
PDE4B	3.12285e-11	-0.312852	0.266	0.518	7.64786e-07	B intermediate_stim_vs_unstim_uG.csv
BAZ2A	3.35503e-11	-0.290929	0.174	0.392	8.21646e-07	B intermediate_stim_vs_unstim_uG.csv
MAPK1IP1L	3.36949e-11	0.358335	0.555	0.302	8.25188e-07	B intermediate_stim_vs_unstim_uG.csv
WDR46	3.37793e-11	0.344567	0.45	0.196	8.27255e-07	B intermediate_stim_vs_unstim_uG.csv
YIF1A	3.63911e-11	0.351915	0.473	0.221	8.91217e-07	B intermediate_stim_vs_unstim_uG.csv
SNX3	3.75483e-11	-0.400481	0.466	0.663	9.19557e-07	B intermediate_stim_vs_unstim_uG.csv
ORAI1	3.78461e-11	0.49335	0.464	0.226	9.26852e-07	B intermediate_stim_vs_unstim_uG.csv
KAT6A	3.79437e-11	-0.31198	0.183	0.397	9.29242e-07	B intermediate_stim_vs_unstim_uG.csv
NIN	4.23521e-11	-0.34958	0.233	0.462	1.0372e-06	B intermediate_stim_vs_unstim_uG.csv
EAF2	4.27189e-11	0.564759	0.462	0.221	1.04619e-06	B intermediate_stim_vs_unstim_uG.csv
DDX56	4.29495e-11	0.34617	0.403	0.156	1.05183e-06	B intermediate_stim_vs_unstim_uG.csv
DRAP1	4.39027e-11	0.451603	0.604	0.392	1.07518e-06	B intermediate_stim_vs_unstim_uG.csv
ABCF1	4.5246e-11	0.3614	0.423	0.171	1.10807e-06	B intermediate_stim_vs_unstim_uG.csv
PDAP1	4.53687e-11	0.356188	0.494	0.241	1.11108e-06	B intermediate_stim_vs_unstim_uG.csv
UBL5	4.61878e-11	0.405368	0.735	0.563	1.13114e-06	B intermediate_stim_vs_unstim_uG.csv
PARP9	4.65262e-11	0.393894	0.466	0.206	1.13943e-06	B intermediate_stim_vs_unstim_uG.csv
POLR1B	4.67445e-11	0.292975	0.271	0.05	1.14477e-06	B intermediate_stim_vs_unstim_uG.csv
AKAP13	4.68783e-11	-0.413664	0.381	0.603	1.14805e-06	B intermediate_stim_vs_unstim_uG.csv
MRPL32	4.74739e-11	0.331733	0.413	0.166	1.16264e-06	B intermediate_stim_vs_unstim_uG.csv
CMSS1	4.79243e-11	0.35673	0.4	0.151	1.17367e-06	B intermediate_stim_vs_unstim_uG.csv
ZMYM2	5.2773e-11	-0.290237	0.142	0.342	1.29241e-06	B intermediate_stim_vs_unstim_uG.csv
MAPRE2	5.33477e-11	-0.267694	0.153	0.362	1.30649e-06	B intermediate_stim_vs_unstim_uG.csv
DHX58	5.47878e-11	0.339589	0.28	0.06	1.34175e-06	B intermediate_stim_vs_unstim_uG.csv
TUBA4A	5.71629e-11	-0.303854	0.258	0.503	1.39992e-06	B intermediate_stim_vs_unstim_uG.csv
TIMM8B	5.71999e-11	0.349138	0.389	0.146	1.40083e-06	B intermediate_stim_vs_unstim_uG.csv
TMED8	5.86073e-11	-0.269656	0.107	0.291	1.43529e-06	B intermediate_stim_vs_unstim_uG.csv
NFATC1	6.09847e-11	-0.257002	0.11	0.296	1.49352e-06	B intermediate_stim_vs_unstim_uG.csv
MACF1	6.41205e-11	0.430219	0.46	0.216	1.57031e-06	B intermediate_stim_vs_unstim_uG.csv
SEC62	7.06483e-11	-0.359913	0.477	0.704	1.73018e-06	B intermediate_stim_vs_unstim_uG.csv
IGBP1	7.24883e-11	-0.298419	0.211	0.432	1.77524e-06	B intermediate_stim_vs_unstim_uG.csv
SNU13	7.35244e-11	0.37202	0.768	0.578	1.80061e-06	B intermediate_stim_vs_unstim_uG.csv
IL15RA	7.73109e-11	0.306915	0.272	0.055	1.89334e-06	B intermediate_stim_vs_unstim_uG.csv
CARD11	7.76832e-11	-0.300489	0.22	0.447	1.90246e-06	B intermediate_stim_vs_unstim_uG.csv
IMPDH2	8.33052e-11	0.410068	0.668	0.462	2.04014e-06	B intermediate_stim_vs_unstim_uG.csv
DNAJB1	8.74286e-11	0.364867	0.409	0.161	2.14113e-06	B intermediate_stim_vs_unstim_uG.csv
RACK1	8.9414e-11	-0.311452	0.993	0.98	2.18975e-06	B intermediate_stim_vs_unstim_uG.csv
SNHG8	9.63715e-11	0.393366	0.579	0.347	2.36014e-06	B intermediate_stim_vs_unstim_uG.csv
CIAO2B	9.67787e-11	0.365887	0.605	0.382	2.37011e-06	B intermediate_stim_vs_unstim_uG.csv
LRBA	1.02502e-10	-0.284005	0.183	0.402	2.51027e-06	B intermediate_stim_vs_unstim_uG.csv
RPS15	1.04123e-10	-0.27845	0.999	1	2.54996e-06	B intermediate_stim_vs_unstim_uG.csv
USP24	1.06801e-10	-0.295878	0.181	0.392	2.61555e-06	B intermediate_stim_vs_unstim_uG.csv
IGHA1	1.07993e-10	-0.406847	0.315	0.543	2.64474e-06	B intermediate_stim_vs_unstim_uG.csv
CIAO2A	1.09158e-10	-0.323006	0.226	0.442	2.67328e-06	B intermediate_stim_vs_unstim_uG.csv
ARGLU1	1.15998e-10	-0.379622	0.474	0.688	2.84078e-06	B intermediate_stim_vs_unstim_uG.csv
GMDS-DT	1.16143e-10	-0.283895	0.114	0.296	2.84433e-06	B intermediate_stim_vs_unstim_uG.csv
ATP5MF	1.16295e-10	0.365508	0.633	0.412	2.84807e-06	B intermediate_stim_vs_unstim_uG.csv
PGAM1	1.16964e-10	0.400453	0.647	0.447	2.86445e-06	B intermediate_stim_vs_unstim_uG.csv
BCL7C	1.21882e-10	-0.250115	0.135	0.332	2.98489e-06	B intermediate_stim_vs_unstim_uG.csv
PNPLA2	1.40326e-10	-0.280921	0.179	0.392	3.43658e-06	B intermediate_stim_vs_unstim_uG.csv
HSPB1	1.42669e-10	0.631639	0.583	0.392	3.49397e-06	B intermediate_stim_vs_unstim_uG.csv
MYC	1.51375e-10	0.651909	0.396	0.166	3.70717e-06	B intermediate_stim_vs_unstim_uG.csv
CMPK2	1.54161e-10	0.374659	0.265	0.055	3.7754e-06	B intermediate_stim_vs_unstim_uG.csv
PSMB5	1.55104e-10	0.32878	0.427	0.181	3.7985e-06	B intermediate_stim_vs_unstim_uG.csv
EEF1E1	1.60421e-10	0.334507	0.455	0.211	3.92871e-06	B intermediate_stim_vs_unstim_uG.csv
UTP11	1.61323e-10	0.286122	0.275	0.06	3.95081e-06	B intermediate_stim_vs_unstim_uG.csv
PSMD14	1.62124e-10	0.315134	0.384	0.141	3.97042e-06	B intermediate_stim_vs_unstim_uG.csv
CLN6	1.64324e-10	0.302971	0.259	0.05	4.0243e-06	B intermediate_stim_vs_unstim_uG.csv
CD80	1.64738e-10	0.299862	0.254	0.045	4.03443e-06	B intermediate_stim_vs_unstim_uG.csv
RHOH	1.68821e-10	-0.399253	0.266	0.487	4.13443e-06	B intermediate_stim_vs_unstim_uG.csv
HLA-DQB1	1.83182e-10	-0.488219	0.815	0.915	4.48612e-06	B intermediate_stim_vs_unstim_uG.csv
OXR1	1.87064e-10	-0.278352	0.13	0.317	4.58119e-06	B intermediate_stim_vs_unstim_uG.csv
CAPRIN1	1.92098e-10	0.384346	0.565	0.327	4.70447e-06	B intermediate_stim_vs_unstim_uG.csv
PUS7	1.97683e-10	0.283962	0.268	0.055	4.84126e-06	B intermediate_stim_vs_unstim_uG.csv
PSMD3	2.03019e-10	0.312815	0.46	0.216	4.97193e-06	B intermediate_stim_vs_unstim_uG.csv
PSMB8-AS1	2.05135e-10	-0.310465	0.177	0.382	5.02375e-06	B intermediate_stim_vs_unstim_uG.csv
LY75	2.07325e-10	0.494382	0.41	0.181	5.0774e-06	B intermediate_stim_vs_unstim_uG.csv
SNHG25	2.11715e-10	0.321439	0.35	0.121	5.18491e-06	B intermediate_stim_vs_unstim_uG.csv
MYDGF	2.26209e-10	0.332078	0.421	0.176	5.53985e-06	B intermediate_stim_vs_unstim_uG.csv
CD3EAP	2.28236e-10	0.266273	0.219	0.025	5.58949e-06	B intermediate_stim_vs_unstim_uG.csv
NUP93	2.33593e-10	0.293017	0.332	0.101	5.7207e-06	B intermediate_stim_vs_unstim_uG.csv
SZRD1	2.39666e-10	0.337036	0.499	0.256	5.86942e-06	B intermediate_stim_vs_unstim_uG.csv
TFRC	2.53805e-10	0.358459	0.317	0.095	6.2157e-06	B intermediate_stim_vs_unstim_uG.csv
DDX60	2.55315e-10	0.396231	0.42	0.181	6.25267e-06	B intermediate_stim_vs_unstim_uG.csv
NSUN2	2.64003e-10	0.344179	0.452	0.211	6.46543e-06	B intermediate_stim_vs_unstim_uG.csv
DGKD	2.74111e-10	-0.281836	0.131	0.317	6.71298e-06	B intermediate_stim_vs_unstim_uG.csv
AKAP9	2.82099e-10	-0.311019	0.202	0.412	6.9086e-06	B intermediate_stim_vs_unstim_uG.csv
PSMB7	2.93556e-10	0.325256	0.471	0.231	7.18918e-06	B intermediate_stim_vs_unstim_uG.csv
NOP10	3.0437e-10	0.344465	0.653	0.417	7.45402e-06	B intermediate_stim_vs_unstim_uG.csv
WNT10A	3.04946e-10	0.345507	0.31	0.09	7.46813e-06	B intermediate_stim_vs_unstim_uG.csv
IER2	3.22284e-10	-0.260774	0.138	0.332	7.89274e-06	B intermediate_stim_vs_unstim_uG.csv
C17ORF49	3.28976e-10	0.37615	0.568	0.327	8.05663e-06	B intermediate_stim_vs_unstim_uG.csv
NFKBIE	3.35583e-10	0.339829	0.357	0.131	8.21843e-06	B intermediate_stim_vs_unstim_uG.csv
EIF3L	3.43479e-10	-0.387541	0.474	0.658	8.41179e-06	B intermediate_stim_vs_unstim_uG.csv
PDCD4	3.52269e-10	-0.344413	0.328	0.568	8.62706e-06	B intermediate_stim_vs_unstim_uG.csv
SSR4	3.52449e-10	0.380823	0.745	0.563	8.63146e-06	B intermediate_stim_vs_unstim_uG.csv
NOP14	3.80727e-10	0.338422	0.403	0.171	9.32401e-06	B intermediate_stim_vs_unstim_uG.csv
RAB30	3.86696e-10	-0.285375	0.202	0.417	9.47018e-06	B intermediate_stim_vs_unstim_uG.csv
POU3F1	3.88173e-10	0.405954	0.172	0	9.50636e-06	B intermediate_stim_vs_unstim_uG.csv
DTX3L	3.88733e-10	0.43953	0.47	0.241	9.52006e-06	B intermediate_stim_vs_unstim_uG.csv
NBDY	3.88986e-10	-0.281924	0.223	0.442	9.52628e-06	B intermediate_stim_vs_unstim_uG.csv
FBXL17	4.08062e-10	-0.269556	0.124	0.307	9.99343e-06	B intermediate_stim_vs_unstim_uG.csv
COMMD6	4.15826e-10	-0.364228	0.563	0.749	1.01836e-05	B intermediate_stim_vs_unstim_uG.csv
CCL3L1	4.23784e-10	0.515368	0.18	0.005	1.03785e-05	B intermediate_stim_vs_unstim_uG.csv
ADD1	4.27125e-10	-0.302086	0.236	0.452	1.04603e-05	B intermediate_stim_vs_unstim_uG.csv
AMD1	4.36996e-10	0.362974	0.439	0.206	1.0702e-05	B intermediate_stim_vs_unstim_uG.csv
USP14	4.44754e-10	0.312259	0.459	0.211	1.0892e-05	B intermediate_stim_vs_unstim_uG.csv
RRP1	4.59453e-10	0.312259	0.371	0.141	1.1252e-05	B intermediate_stim_vs_unstim_uG.csv
TIMM10	4.61959e-10	0.314081	0.442	0.201	1.13134e-05	B intermediate_stim_vs_unstim_uG.csv
KAT6B	4.7729e-10	-0.272981	0.139	0.327	1.16888e-05	B intermediate_stim_vs_unstim_uG.csv
SURF6	4.77747e-10	0.293753	0.301	0.085	1.17e-05	B intermediate_stim_vs_unstim_uG.csv
CCDC124	4.83367e-10	0.323367	0.446	0.211	1.18377e-05	B intermediate_stim_vs_unstim_uG.csv
RPL35A	4.91369e-10	-0.29286	0.985	0.995	1.20336e-05	B intermediate_stim_vs_unstim_uG.csv
DUSP2	5.01342e-10	0.551779	0.388	0.156	1.22779e-05	B intermediate_stim_vs_unstim_uG.csv
MRPL36	5.12073e-10	0.35784	0.449	0.221	1.25407e-05	B intermediate_stim_vs_unstim_uG.csv
SEPTIN6	5.18239e-10	-0.347088	0.513	0.729	1.26917e-05	B intermediate_stim_vs_unstim_uG.csv
HLA-DQA1	5.574e-10	0.534384	0.937	0.93	1.36507e-05	B intermediate_stim_vs_unstim_uG.csv
WDR18	5.73551e-10	0.284157	0.331	0.106	1.40463e-05	B intermediate_stim_vs_unstim_uG.csv
DDX5	5.76565e-10	0.362796	0.946	0.859	1.41201e-05	B intermediate_stim_vs_unstim_uG.csv
ESF1	5.96387e-10	0.349633	0.452	0.216	1.46055e-05	B intermediate_stim_vs_unstim_uG.csv
TIMM50	5.97224e-10	0.30489	0.35	0.126	1.4626e-05	B intermediate_stim_vs_unstim_uG.csv
RNH1	6.0679e-10	0.347393	0.52	0.281	1.48603e-05	B intermediate_stim_vs_unstim_uG.csv
PSMD7	6.09973e-10	0.338696	0.503	0.266	1.49382e-05	B intermediate_stim_vs_unstim_uG.csv
QTRT1	6.14548e-10	0.313672	0.368	0.141	1.50503e-05	B intermediate_stim_vs_unstim_uG.csv
WDR3	6.75062e-10	0.282546	0.296	0.08	1.65323e-05	B intermediate_stim_vs_unstim_uG.csv
NCBP2	6.77508e-10	0.321391	0.428	0.196	1.65922e-05	B intermediate_stim_vs_unstim_uG.csv
MRPL27	6.82758e-10	0.311429	0.354	0.131	1.67207e-05	B intermediate_stim_vs_unstim_uG.csv
MBNL1	6.85128e-10	-0.395216	0.76	0.879	1.67788e-05	B intermediate_stim_vs_unstim_uG.csv
MRPL54	7.14226e-10	0.337622	0.533	0.302	1.74914e-05	B intermediate_stim_vs_unstim_uG.csv
CMTM6	7.1995e-10	0.409678	0.596	0.392	1.76316e-05	B intermediate_stim_vs_unstim_uG.csv
MCCC2	7.61173e-10	0.305211	0.424	0.186	1.86411e-05	B intermediate_stim_vs_unstim_uG.csv
CEP170	8.26759e-10	-0.269536	0.131	0.312	2.02473e-05	B intermediate_stim_vs_unstim_uG.csv
PMM2	8.33417e-10	0.291277	0.324	0.106	2.04104e-05	B intermediate_stim_vs_unstim_uG.csv
HYOU1	8.44363e-10	0.319975	0.289	0.08	2.06784e-05	B intermediate_stim_vs_unstim_uG.csv
ILF3	8.71866e-10	0.361921	0.64	0.432	2.1352e-05	B intermediate_stim_vs_unstim_uG.csv
MT-ND2	8.78101e-10	-0.45159	0.863	0.894	2.15047e-05	B intermediate_stim_vs_unstim_uG.csv
CHD2	8.98316e-10	-0.34574	0.311	0.528	2.19998e-05	B intermediate_stim_vs_unstim_uG.csv
SEH1L	8.98982e-10	0.296401	0.356	0.131	2.20161e-05	B intermediate_stim_vs_unstim_uG.csv
MRPS35	9.25137e-10	0.313324	0.42	0.186	2.26566e-05	B intermediate_stim_vs_unstim_uG.csv
MRPL39	9.26955e-10	0.298439	0.395	0.166	2.27011e-05	B intermediate_stim_vs_unstim_uG.csv
SRSF6	9.29611e-10	0.28506	0.338	0.116	2.27662e-05	B intermediate_stim_vs_unstim_uG.csv
CLK1	9.49875e-10	-0.264242	0.116	0.286	2.32624e-05	B intermediate_stim_vs_unstim_uG.csv
ZNF638	9.74646e-10	-0.308921	0.248	0.462	2.38691e-05	B intermediate_stim_vs_unstim_uG.csv
EIF3J	9.74896e-10	0.342358	0.464	0.231	2.38752e-05	B intermediate_stim_vs_unstim_uG.csv
RICTOR	9.77318e-10	-0.267796	0.126	0.302	2.39345e-05	B intermediate_stim_vs_unstim_uG.csv
ATP5PF	9.89861e-10	0.334426	0.614	0.377	2.42417e-05	B intermediate_stim_vs_unstim_uG.csv
PSMD6	1.00269e-09	0.32265	0.47	0.236	2.4556e-05	B intermediate_stim_vs_unstim_uG.csv
EMG1	1.06667e-09	0.309623	0.393	0.166	2.61227e-05	B intermediate_stim_vs_unstim_uG.csv
SIAH2	1.0719e-09	0.417109	0.396	0.176	2.62509e-05	B intermediate_stim_vs_unstim_uG.csv
UQCRFS1	1.17088e-09	0.318983	0.568	0.332	2.86749e-05	B intermediate_stim_vs_unstim_uG.csv
ARHGEF1	1.18981e-09	-0.265979	0.151	0.337	2.91384e-05	B intermediate_stim_vs_unstim_uG.csv
CNR2	1.21002e-09	-0.269385	0.155	0.347	2.96333e-05	B intermediate_stim_vs_unstim_uG.csv
GRPEL1	1.2202e-09	0.318672	0.399	0.171	2.98826e-05	B intermediate_stim_vs_unstim_uG.csv
SAR1A	1.27916e-09	0.281028	0.301	0.09	3.13265e-05	B intermediate_stim_vs_unstim_uG.csv
CD59	1.29643e-09	0.342707	0.435	0.201	3.17497e-05	B intermediate_stim_vs_unstim_uG.csv
CD53	1.29701e-09	-0.338541	0.477	0.698	3.17638e-05	B intermediate_stim_vs_unstim_uG.csv
GALNT6	1.29803e-09	0.261827	0.172	0.005	3.17888e-05	B intermediate_stim_vs_unstim_uG.csv
FAM30A	1.46479e-09	-0.277001	0.084	0.236	3.58727e-05	B intermediate_stim_vs_unstim_uG.csv
JAZF1	1.48875e-09	-0.411673	0.271	0.472	3.64596e-05	B intermediate_stim_vs_unstim_uG.csv
HVCN1	1.48956e-09	-0.320826	0.346	0.573	3.64793e-05	B intermediate_stim_vs_unstim_uG.csv
FRMD3	1.50539e-09	0.270661	0.188	0.015	3.68671e-05	B intermediate_stim_vs_unstim_uG.csv
SMARCC2	1.52192e-09	-0.271203	0.144	0.327	3.72719e-05	B intermediate_stim_vs_unstim_uG.csv
NARS	1.66529e-09	0.331984	0.427	0.201	4.0783e-05	B intermediate_stim_vs_unstim_uG.csv
RBM28	1.67002e-09	0.282546	0.289	0.08	4.08988e-05	B intermediate_stim_vs_unstim_uG.csv
NPM3	1.69745e-09	0.281968	0.29	0.08	4.15705e-05	B intermediate_stim_vs_unstim_uG.csv
DDX54	1.82323e-09	0.304326	0.407	0.181	4.46508e-05	B intermediate_stim_vs_unstim_uG.csv
FTX	1.92103e-09	-0.279349	0.173	0.362	4.70461e-05	B intermediate_stim_vs_unstim_uG.csv
PSMD12	1.93097e-09	0.288871	0.364	0.141	4.72895e-05	B intermediate_stim_vs_unstim_uG.csv
PTRH2	2.05458e-09	0.289724	0.37	0.146	5.03167e-05	B intermediate_stim_vs_unstim_uG.csv
EML4	2.07487e-09	-0.296051	0.273	0.482	5.08135e-05	B intermediate_stim_vs_unstim_uG.csv
RPLP0	2.09545e-09	0.251613	0.996	0.985	5.13176e-05	B intermediate_stim_vs_unstim_uG.csv
GLG1	2.13614e-09	-0.258967	0.132	0.312	5.23141e-05	B intermediate_stim_vs_unstim_uG.csv
SYF2	2.22954e-09	-0.279141	0.202	0.397	5.46014e-05	B intermediate_stim_vs_unstim_uG.csv
CREBBP	2.25623e-09	-0.279509	0.166	0.357	5.52551e-05	B intermediate_stim_vs_unstim_uG.csv
CNTRL	2.39482e-09	-0.267563	0.184	0.382	5.86492e-05	B intermediate_stim_vs_unstim_uG.csv
RPL14	2.40991e-09	-0.279388	0.997	1	5.90186e-05	B intermediate_stim_vs_unstim_uG.csv
LPGAT1	2.43157e-09	-0.291115	0.176	0.367	5.95492e-05	B intermediate_stim_vs_unstim_uG.csv
CYP51A1	2.48182e-09	0.370311	0.45	0.226	6.07798e-05	B intermediate_stim_vs_unstim_uG.csv
ITPA	2.48655e-09	0.280801	0.361	0.141	6.08957e-05	B intermediate_stim_vs_unstim_uG.csv
ZNF22	2.55409e-09	0.330551	0.508	0.281	6.25496e-05	B intermediate_stim_vs_unstim_uG.csv
NOL11	2.56463e-09	0.302184	0.399	0.176	6.28078e-05	B intermediate_stim_vs_unstim_uG.csv
CDC37	2.66796e-09	0.339017	0.618	0.407	6.53383e-05	B intermediate_stim_vs_unstim_uG.csv
LBR	2.81844e-09	-0.279297	0.18	0.372	6.90235e-05	B intermediate_stim_vs_unstim_uG.csv
HSPA4	2.83346e-09	0.334639	0.619	0.392	6.93914e-05	B intermediate_stim_vs_unstim_uG.csv
AP001610.2	3.06001e-09	0.31321	0.268	0.07	7.49397e-05	B intermediate_stim_vs_unstim_uG.csv
PTPN1	3.12774e-09	-0.317517	0.294	0.508	7.65984e-05	B intermediate_stim_vs_unstim_uG.csv
RPL7L1	3.16261e-09	0.323243	0.476	0.251	7.74523e-05	B intermediate_stim_vs_unstim_uG.csv
BUD23	3.2252e-09	0.291923	0.469	0.231	7.89852e-05	B intermediate_stim_vs_unstim_uG.csv
BUD31	3.35368e-09	0.309811	0.4	0.181	8.21317e-05	B intermediate_stim_vs_unstim_uG.csv
PNP	3.3719e-09	0.319395	0.421	0.196	8.25778e-05	B intermediate_stim_vs_unstim_uG.csv
SIK3	3.44271e-09	-0.383981	0.268	0.457	8.43119e-05	B intermediate_stim_vs_unstim_uG.csv
CYTH1	3.48512e-09	-0.282793	0.158	0.342	8.53507e-05	B intermediate_stim_vs_unstim_uG.csv
MT-ATP6	3.58092e-09	-0.292697	0.968	0.97	8.76967e-05	B intermediate_stim_vs_unstim_uG.csv
SRSF1	3.58656e-09	0.33533	0.51	0.296	8.7835e-05	B intermediate_stim_vs_unstim_uG.csv
SLC29A1	3.79096e-09	0.257585	0.206	0.03	9.28406e-05	B intermediate_stim_vs_unstim_uG.csv
MDH2	3.89826e-09	0.342514	0.616	0.412	9.54685e-05	B intermediate_stim_vs_unstim_uG.csv
TCL1A	4.00459e-09	0.347924	0.325	0.101	9.80725e-05	B intermediate_stim_vs_unstim_uG.csv
IGHG2	4.15937e-09	-0.25928	0.36	0.593	0.000101863	B intermediate_stim_vs_unstim_uG.csv
RCN1	4.20139e-09	0.250331	0.238	0.05	0.000102892	B intermediate_stim_vs_unstim_uG.csv
KDM2A	4.21111e-09	-0.277853	0.16	0.342	0.00010313	B intermediate_stim_vs_unstim_uG.csv
DBNL	4.27083e-09	-0.283804	0.201	0.397	0.000104593	B intermediate_stim_vs_unstim_uG.csv
RAP1GDS1	4.31487e-09	-0.25401	0.173	0.362	0.000105671	B intermediate_stim_vs_unstim_uG.csv
SEC61G	4.32686e-09	0.330259	0.536	0.317	0.000105965	B intermediate_stim_vs_unstim_uG.csv
LNPEP	4.41064e-09	-0.284355	0.232	0.442	0.000108017	B intermediate_stim_vs_unstim_uG.csv
SPIB	4.54144e-09	0.448241	0.742	0.608	0.00011122	B intermediate_stim_vs_unstim_uG.csv
HNRNPA3	4.59018e-09	0.380679	0.692	0.518	0.000112413	B intermediate_stim_vs_unstim_uG.csv
RAB8A	4.6271e-09	0.330119	0.477	0.261	0.000113318	B intermediate_stim_vs_unstim_uG.csv
EIF1AX	4.77342e-09	0.397934	0.583	0.402	0.000116901	B intermediate_stim_vs_unstim_uG.csv
PSMD13	4.98576e-09	0.298753	0.462	0.236	0.000122101	B intermediate_stim_vs_unstim_uG.csv
FOXN3	5.05469e-09	-0.322368	0.141	0.312	0.000123789	B intermediate_stim_vs_unstim_uG.csv
AKNA	5.2565e-09	-0.27128	0.132	0.302	0.000128732	B intermediate_stim_vs_unstim_uG.csv
MTCH2	5.2786e-09	0.278285	0.358	0.141	0.000129273	B intermediate_stim_vs_unstim_uG.csv
DYNLT1	5.31656e-09	0.412811	0.379	0.171	0.000130203	B intermediate_stim_vs_unstim_uG.csv
POLR3H	5.43486e-09	0.278943	0.291	0.09	0.0001331	B intermediate_stim_vs_unstim_uG.csv
SLC25A33	5.45483e-09	0.271285	0.305	0.101	0.000133589	B intermediate_stim_vs_unstim_uG.csv
PIP4K2A	5.59007e-09	-0.269385	0.16	0.342	0.000136901	B intermediate_stim_vs_unstim_uG.csv
TBRG4	5.65568e-09	0.277987	0.285	0.085	0.000138508	B intermediate_stim_vs_unstim_uG.csv
ASH1L	5.80948e-09	-0.300917	0.301	0.508	0.000142274	B intermediate_stim_vs_unstim_uG.csv
POLR2D	5.8793e-09	0.255443	0.279	0.08	0.000143984	B intermediate_stim_vs_unstim_uG.csv
HNRNPA2B1	5.98668e-09	0.296952	0.947	0.899	0.000146614	B intermediate_stim_vs_unstim_uG.csv
TUSC2	6.11322e-09	0.276458	0.354	0.141	0.000149713	B intermediate_stim_vs_unstim_uG.csv
PIAS1	6.64809e-09	-0.273828	0.225	0.427	0.000162812	B intermediate_stim_vs_unstim_uG.csv
CEBPZ	6.69045e-09	0.3171	0.52	0.302	0.000163849	B intermediate_stim_vs_unstim_uG.csv
PDIA4	7.2096e-09	0.301527	0.34	0.131	0.000176563	B intermediate_stim_vs_unstim_uG.csv
NELFE	7.32644e-09	0.290259	0.382	0.166	0.000179424	B intermediate_stim_vs_unstim_uG.csv
TIMM13	7.59638e-09	0.335335	0.462	0.251	0.000186035	B intermediate_stim_vs_unstim_uG.csv
EIF5	7.83631e-09	0.330389	0.729	0.583	0.000191911	B intermediate_stim_vs_unstim_uG.csv
OTULIN	7.92092e-09	0.313067	0.361	0.151	0.000193983	B intermediate_stim_vs_unstim_uG.csv
RPL12	8.30832e-09	0.315354	0.997	0.965	0.000203471	B intermediate_stim_vs_unstim_uG.csv
RAB21	8.4485e-09	0.325882	0.438	0.216	0.000206904	B intermediate_stim_vs_unstim_uG.csv
CD47	8.61272e-09	-0.260173	0.358	0.603	0.000210925	B intermediate_stim_vs_unstim_uG.csv
MPHOSPH8	8.94173e-09	-0.299976	0.279	0.477	0.000218983	B intermediate_stim_vs_unstim_uG.csv
PHIP	8.97395e-09	-0.25227	0.159	0.342	0.000219772	B intermediate_stim_vs_unstim_uG.csv
NR3C1	9.0548e-09	-0.27841	0.225	0.427	0.000221752	B intermediate_stim_vs_unstim_uG.csv
USP34	9.20519e-09	-0.28661	0.285	0.487	0.000225435	B intermediate_stim_vs_unstim_uG.csv
NLRC5	9.4196e-09	-0.272557	0.177	0.362	0.000230686	B intermediate_stim_vs_unstim_uG.csv
ICAM1	9.52342e-09	0.31081	0.232	0.05	0.000233229	B intermediate_stim_vs_unstim_uG.csv
PRAG1	9.86564e-09	-0.250218	0.135	0.307	0.000241609	B intermediate_stim_vs_unstim_uG.csv
SHISA5	1.01693e-08	-0.254153	0.176	0.362	0.000249046	B intermediate_stim_vs_unstim_uG.csv
TLK1	1.05902e-08	-0.265835	0.234	0.437	0.000259353	B intermediate_stim_vs_unstim_uG.csv
NDUFAF2	1.11764e-08	0.312333	0.361	0.156	0.00027371	B intermediate_stim_vs_unstim_uG.csv
CAMK2D	1.14376e-08	-0.305583	0.16	0.337	0.000280106	B intermediate_stim_vs_unstim_uG.csv
IER5	1.15769e-08	0.337555	0.563	0.352	0.000283518	B intermediate_stim_vs_unstim_uG.csv
SNHG3	1.18423e-08	0.27886	0.389	0.171	0.000290019	B intermediate_stim_vs_unstim_uG.csv
UTP6	1.28197e-08	0.298575	0.445	0.226	0.000313954	B intermediate_stim_vs_unstim_uG.csv
MZT2A	1.32901e-08	-0.270914	0.191	0.377	0.000325475	B intermediate_stim_vs_unstim_uG.csv
RPLP2	1.33618e-08	-0.255099	0.986	0.995	0.00032723	B intermediate_stim_vs_unstim_uG.csv
CIAPIN1	1.36234e-08	0.268307	0.29	0.095	0.000333636	B intermediate_stim_vs_unstim_uG.csv
ZFAS1	1.36926e-08	-0.333422	0.621	0.764	0.000335332	B intermediate_stim_vs_unstim_uG.csv
KPNB1	1.43652e-08	0.341521	0.682	0.513	0.000351803	B intermediate_stim_vs_unstim_uG.csv
ARF4	1.47096e-08	0.297069	0.425	0.206	0.000360239	B intermediate_stim_vs_unstim_uG.csv
LPP	1.4965e-08	-0.259189	0.162	0.342	0.000366493	B intermediate_stim_vs_unstim_uG.csv
ANKRD13A	1.65415e-08	-0.268965	0.244	0.442	0.000405101	B intermediate_stim_vs_unstim_uG.csv
UBC	1.71969e-08	0.32018	0.927	0.879	0.000421152	B intermediate_stim_vs_unstim_uG.csv
GLS	1.73846e-08	0.293578	0.608	0.417	0.000425748	B intermediate_stim_vs_unstim_uG.csv
HDAC2	1.80693e-08	0.319477	0.48	0.271	0.000442518	B intermediate_stim_vs_unstim_uG.csv
SCFD2	1.84915e-08	0.280443	0.328	0.126	0.000452858	B intermediate_stim_vs_unstim_uG.csv
SEM1	1.90113e-08	0.323653	0.548	0.357	0.000465587	B intermediate_stim_vs_unstim_uG.csv
UNC93B1	1.92464e-08	0.338942	0.533	0.327	0.000471344	B intermediate_stim_vs_unstim_uG.csv
OAS1	1.93111e-08	0.418568	0.554	0.352	0.000472928	B intermediate_stim_vs_unstim_uG.csv
NOB1	1.96898e-08	0.284278	0.431	0.216	0.000482204	B intermediate_stim_vs_unstim_uG.csv
RAB3GAP2	2.04594e-08	0.329964	0.4	0.191	0.000501052	B intermediate_stim_vs_unstim_uG.csv
ATP1B3	2.09214e-08	0.280078	0.354	0.146	0.000512365	B intermediate_stim_vs_unstim_uG.csv
SERP1	2.09455e-08	-0.34141	0.615	0.769	0.000512955	B intermediate_stim_vs_unstim_uG.csv
MTRNR2L12	2.19601e-08	-0.440323	0.72	0.834	0.000537803	B intermediate_stim_vs_unstim_uG.csv
AURKAIP1	2.2365e-08	0.283951	0.582	0.367	0.000547718	B intermediate_stim_vs_unstim_uG.csv
SEC31A	2.26045e-08	0.286711	0.439	0.226	0.000553584	B intermediate_stim_vs_unstim_uG.csv
TNFAIP3	2.35065e-08	0.327234	0.285	0.095	0.000575674	B intermediate_stim_vs_unstim_uG.csv
PRMT5	2.36174e-08	0.251434	0.276	0.085	0.00057839	B intermediate_stim_vs_unstim_uG.csv
ETV6	2.54529e-08	-0.26274	0.269	0.472	0.000623341	B intermediate_stim_vs_unstim_uG.csv
NMI	2.54797e-08	0.343253	0.396	0.196	0.000623999	B intermediate_stim_vs_unstim_uG.csv
NT5C3A	2.69076e-08	0.360409	0.409	0.211	0.000658968	B intermediate_stim_vs_unstim_uG.csv
SNHG29	2.71553e-08	-0.343397	0.639	0.764	0.000665034	B intermediate_stim_vs_unstim_uG.csv
EFTUD2	2.84689e-08	0.261354	0.326	0.126	0.000697204	B intermediate_stim_vs_unstim_uG.csv
SYNCRIP	2.94256e-08	0.349472	0.537	0.347	0.000720632	B intermediate_stim_vs_unstim_uG.csv
ZC3H12A	3.00479e-08	0.268602	0.388	0.176	0.000735872	B intermediate_stim_vs_unstim_uG.csv
NASP	3.05985e-08	0.329301	0.611	0.427	0.000749358	B intermediate_stim_vs_unstim_uG.csv
ELOC	3.08265e-08	0.287539	0.488	0.276	0.00075494	B intermediate_stim_vs_unstim_uG.csv
TOMM6	3.22265e-08	0.312443	0.75	0.623	0.000789228	B intermediate_stim_vs_unstim_uG.csv
SPINT2	3.23157e-08	-0.272361	0.219	0.402	0.000791412	B intermediate_stim_vs_unstim_uG.csv
SDAD1	3.28779e-08	0.291625	0.481	0.271	0.00080518	B intermediate_stim_vs_unstim_uG.csv
IFITM2	3.64357e-08	0.480636	0.72	0.628	0.000892311	B intermediate_stim_vs_unstim_uG.csv
HDHD5	3.86328e-08	0.260179	0.289	0.101	0.000946118	B intermediate_stim_vs_unstim_uG.csv
NIBAN1	3.90817e-08	0.371242	0.232	0.06	0.000957111	B intermediate_stim_vs_unstim_uG.csv
TIMM8A	3.93125e-08	0.251679	0.255	0.075	0.000962762	B intermediate_stim_vs_unstim_uG.csv
APPL1	4.09723e-08	-0.252003	0.28	0.482	0.00100341	B intermediate_stim_vs_unstim_uG.csv
CYBA	4.1424e-08	-0.296199	0.812	0.95	0.00101447	B intermediate_stim_vs_unstim_uG.csv
NUCKS1	4.23364e-08	0.341758	0.584	0.397	0.00103682	B intermediate_stim_vs_unstim_uG.csv
GRK3	4.28321e-08	-0.321766	0.215	0.392	0.00104896	B intermediate_stim_vs_unstim_uG.csv
C7ORF50	4.53586e-08	-0.261143	0.265	0.462	0.00111083	B intermediate_stim_vs_unstim_uG.csv
MRPL11	4.62673e-08	0.279244	0.442	0.236	0.00113309	B intermediate_stim_vs_unstim_uG.csv
LYRM4	4.71639e-08	0.285132	0.34	0.146	0.00115504	B intermediate_stim_vs_unstim_uG.csv
LRPPRC	4.98085e-08	0.299867	0.503	0.296	0.00121981	B intermediate_stim_vs_unstim_uG.csv
MEF2C	5.25517e-08	-0.368034	0.513	0.683	0.00128699	B intermediate_stim_vs_unstim_uG.csv
LRRC59	5.44817e-08	0.251596	0.343	0.146	0.00133426	B intermediate_stim_vs_unstim_uG.csv
NOC3L	5.57565e-08	0.282173	0.372	0.171	0.00136548	B intermediate_stim_vs_unstim_uG.csv
GBP5	5.69758e-08	0.371715	0.22	0.055	0.00139534	B intermediate_stim_vs_unstim_uG.csv
BCCIP	5.73572e-08	0.277975	0.464	0.256	0.00140468	B intermediate_stim_vs_unstim_uG.csv
TFAM	5.81455e-08	0.316958	0.476	0.281	0.00142398	B intermediate_stim_vs_unstim_uG.csv
LLPH	5.92847e-08	0.270046	0.368	0.166	0.00145188	B intermediate_stim_vs_unstim_uG.csv
NDUFAF8	6.16012e-08	0.289315	0.474	0.266	0.00150861	B intermediate_stim_vs_unstim_uG.csv
WDFY1	6.2493e-08	0.342531	0.435	0.246	0.00153045	B intermediate_stim_vs_unstim_uG.csv
SKAP2	6.41992e-08	-0.265809	0.257	0.447	0.00157224	B intermediate_stim_vs_unstim_uG.csv
BRIX1	6.78566e-08	0.289378	0.411	0.211	0.00166181	B intermediate_stim_vs_unstim_uG.csv
TAPBP	6.93715e-08	0.336662	0.654	0.492	0.00169891	B intermediate_stim_vs_unstim_uG.csv
EXOSC5	6.94839e-08	0.263387	0.353	0.156	0.00170166	B intermediate_stim_vs_unstim_uG.csv
TRMT6	7.34557e-08	0.250113	0.297	0.111	0.00179893	B intermediate_stim_vs_unstim_uG.csv
MORF4L2	7.43737e-08	0.27059	0.351	0.156	0.00182141	B intermediate_stim_vs_unstim_uG.csv
HNRNPM	7.50869e-08	0.309418	0.598	0.407	0.00183888	B intermediate_stim_vs_unstim_uG.csv
TESC	7.83342e-08	0.291888	0.264	0.085	0.0019184	B intermediate_stim_vs_unstim_uG.csv
P2RY10	7.96178e-08	-0.256677	0.271	0.472	0.00194984	B intermediate_stim_vs_unstim_uG.csv
ZC3H8	8.01011e-08	0.251197	0.293	0.106	0.00196168	B intermediate_stim_vs_unstim_uG.csv
TSSC4	8.17198e-08	0.265794	0.357	0.161	0.00200132	B intermediate_stim_vs_unstim_uG.csv
SHMT2	8.47267e-08	0.373844	0.621	0.447	0.00207496	B intermediate_stim_vs_unstim_uG.csv
RABGGTB	8.82079e-08	0.292308	0.42	0.221	0.00216021	B intermediate_stim_vs_unstim_uG.csv
CREB1	9.30954e-08	-0.262707	0.264	0.462	0.00227991	B intermediate_stim_vs_unstim_uG.csv
ACADM	9.42471e-08	-0.262645	0.241	0.427	0.00230811	B intermediate_stim_vs_unstim_uG.csv
EMC6	9.60675e-08	0.261401	0.445	0.236	0.00235269	B intermediate_stim_vs_unstim_uG.csv
RAB3IP	9.64861e-08	0.268793	0.287	0.106	0.00236294	B intermediate_stim_vs_unstim_uG.csv
LTV1	9.85052e-08	0.262457	0.357	0.161	0.00241239	B intermediate_stim_vs_unstim_uG.csv
CBWD2	9.91326e-08	0.278704	0.386	0.186	0.00242776	B intermediate_stim_vs_unstim_uG.csv
RAC2	1.04509e-07	0.422647	0.81	0.714	0.00255942	B intermediate_stim_vs_unstim_uG.csv
VPS13C	1.13635e-07	-0.296965	0.273	0.457	0.00278292	B intermediate_stim_vs_unstim_uG.csv
STAG2	1.18332e-07	-0.257601	0.191	0.362	0.00289794	B intermediate_stim_vs_unstim_uG.csv
AARSD1	1.24296e-07	0.253333	0.307	0.121	0.003044	B intermediate_stim_vs_unstim_uG.csv
ZNF318	1.28926e-07	0.329952	0.301	0.121	0.00315739	B intermediate_stim_vs_unstim_uG.csv
S100A6	1.31127e-07	-0.271492	0.354	0.563	0.0032113	B intermediate_stim_vs_unstim_uG.csv
PPP4C	1.31731e-07	0.275687	0.572	0.372	0.00322609	B intermediate_stim_vs_unstim_uG.csv
ENY2	1.37434e-07	0.285774	0.484	0.291	0.00336575	B intermediate_stim_vs_unstim_uG.csv
UBE2G2	1.44896e-07	0.286932	0.389	0.196	0.0035485	B intermediate_stim_vs_unstim_uG.csv
FOXP1	1.51084e-07	0.441413	0.796	0.719	0.00370005	B intermediate_stim_vs_unstim_uG.csv
SMIM14	1.51806e-07	-0.252232	0.268	0.467	0.00371774	B intermediate_stim_vs_unstim_uG.csv
FMNL3	1.55397e-07	0.269691	0.311	0.126	0.00380566	B intermediate_stim_vs_unstim_uG.csv
CYBB	1.61701e-07	-0.275469	0.204	0.377	0.00396006	B intermediate_stim_vs_unstim_uG.csv
MICOS10	1.64665e-07	0.331809	0.555	0.377	0.00403264	B intermediate_stim_vs_unstim_uG.csv
NDUFAF4	1.69548e-07	0.279754	0.45	0.251	0.00415222	B intermediate_stim_vs_unstim_uG.csv
NGDN	1.71055e-07	0.257185	0.42	0.221	0.00418914	B intermediate_stim_vs_unstim_uG.csv
SRGN	1.71161e-07	0.420043	0.37	0.181	0.00419174	B intermediate_stim_vs_unstim_uG.csv
EHMT1	1.75398e-07	-0.280816	0.286	0.467	0.0042955	B intermediate_stim_vs_unstim_uG.csv
COA6	1.94087e-07	0.255132	0.339	0.151	0.00475319	B intermediate_stim_vs_unstim_uG.csv
TRMT1	2.05321e-07	0.274178	0.378	0.186	0.0050283	B intermediate_stim_vs_unstim_uG.csv
HIST1H4C	2.09241e-07	-0.288799	0.414	0.613	0.00512431	B intermediate_stim_vs_unstim_uG.csv
SOD1	2.09568e-07	0.295413	0.752	0.623	0.00513231	B intermediate_stim_vs_unstim_uG.csv
CDK13	2.10766e-07	-0.277805	0.173	0.332	0.00516167	B intermediate_stim_vs_unstim_uG.csv
DHX15	2.11531e-07	0.293968	0.452	0.261	0.00518038	B intermediate_stim_vs_unstim_uG.csv
TCERG1	2.1813e-07	0.284062	0.424	0.231	0.005342	B intermediate_stim_vs_unstim_uG.csv
SNRPC	2.20291e-07	0.270139	0.473	0.276	0.00539493	B intermediate_stim_vs_unstim_uG.csv
WWOX	2.26308e-07	-0.314383	0.117	0.256	0.00554228	B intermediate_stim_vs_unstim_uG.csv
PPP2R1A	2.27061e-07	0.27536	0.559	0.367	0.00556073	B intermediate_stim_vs_unstim_uG.csv
TRAP1	2.4886e-07	0.298439	0.347	0.166	0.00609458	B intermediate_stim_vs_unstim_uG.csv
NACA	2.53665e-07	-0.269702	0.98	0.985	0.00621225	B intermediate_stim_vs_unstim_uG.csv
UBE2J1	2.54275e-07	-0.256003	0.205	0.377	0.00622718	B intermediate_stim_vs_unstim_uG.csv
TXNRD1	2.56376e-07	0.359087	0.357	0.181	0.00627866	B intermediate_stim_vs_unstim_uG.csv
TRMT10C	2.56839e-07	0.2789	0.418	0.231	0.00629	B intermediate_stim_vs_unstim_uG.csv
SEC13	2.71229e-07	0.260626	0.467	0.271	0.00664241	B intermediate_stim_vs_unstim_uG.csv
TNRC6A	2.92241e-07	-0.254223	0.187	0.357	0.00715699	B intermediate_stim_vs_unstim_uG.csv
UFM1	2.96104e-07	0.280548	0.492	0.302	0.00725158	B intermediate_stim_vs_unstim_uG.csv
RPL3	3.14969e-07	-0.305612	0.99	0.99	0.00771359	B intermediate_stim_vs_unstim_uG.csv
ABRACL	3.37831e-07	0.33128	0.382	0.201	0.00827349	B intermediate_stim_vs_unstim_uG.csv
RFTN1	3.3796e-07	0.334995	0.371	0.181	0.00827664	B intermediate_stim_vs_unstim_uG.csv
PCM1	3.43638e-07	-0.276547	0.268	0.442	0.00841568	B intermediate_stim_vs_unstim_uG.csv
POLR2E	3.44954e-07	0.257808	0.484	0.281	0.00844792	B intermediate_stim_vs_unstim_uG.csv
RBM25	3.45475e-07	0.303479	0.646	0.477	0.00846068	B intermediate_stim_vs_unstim_uG.csv
ZNFX1	3.4569e-07	0.315322	0.365	0.186	0.00846594	B intermediate_stim_vs_unstim_uG.csv
RRP1B	3.6258e-07	0.286679	0.392	0.206	0.00887959	B intermediate_stim_vs_unstim_uG.csv
WDFY4	3.67539e-07	-0.284263	0.459	0.638	0.00900102	B intermediate_stim_vs_unstim_uG.csv
FAM172A	3.72945e-07	-0.29621	0.172	0.322	0.00913343	B intermediate_stim_vs_unstim_uG.csv
COX6C	3.95918e-07	0.26659	0.714	0.553	0.00969604	B intermediate_stim_vs_unstim_uG.csv
POLE3	4.05808e-07	0.254568	0.37	0.181	0.00993823	B intermediate_stim_vs_unstim_uG.csv
CDC123	4.14371e-07	0.261879	0.45	0.261	0.010148	B intermediate_stim_vs_unstim_uG.csv
CTSH	4.38963e-07	-0.27328	0.48	0.688	0.0107502	B intermediate_stim_vs_unstim_uG.csv
RTRAF	4.39156e-07	0.28852	0.603	0.442	0.0107549	B intermediate_stim_vs_unstim_uG.csv
CNBP	4.4341e-07	0.304139	0.863	0.784	0.0108591	B intermediate_stim_vs_unstim_uG.csv
E2F4	4.62595e-07	0.261827	0.435	0.246	0.011329	B intermediate_stim_vs_unstim_uG.csv
MRPS18C	4.96577e-07	0.264996	0.481	0.291	0.0121612	B intermediate_stim_vs_unstim_uG.csv
FDPS	5.1544e-07	0.314051	0.463	0.281	0.0126231	B intermediate_stim_vs_unstim_uG.csv
AIMP1	5.38285e-07	0.279294	0.483	0.296	0.0131826	B intermediate_stim_vs_unstim_uG.csv
ANP32B	5.40792e-07	0.311403	0.77	0.648	0.013244	B intermediate_stim_vs_unstim_uG.csv
MRPL24	5.51369e-07	0.256768	0.409	0.221	0.013503	B intermediate_stim_vs_unstim_uG.csv
PFDN6	5.72995e-07	0.251122	0.395	0.206	0.0140326	B intermediate_stim_vs_unstim_uG.csv
PABPC1	6.05322e-07	-0.263753	0.95	0.98	0.0148243	B intermediate_stim_vs_unstim_uG.csv
CCL5	6.07833e-07	0.315622	0.188	0.04	0.0148858	B intermediate_stim_vs_unstim_uG.csv
NSUN5	6.09323e-07	0.250531	0.391	0.206	0.0149223	B intermediate_stim_vs_unstim_uG.csv
H2AFY	6.13663e-07	0.250536	0.343	0.161	0.0150286	B intermediate_stim_vs_unstim_uG.csv
UBE2B	6.38443e-07	-0.253175	0.251	0.417	0.0156355	B intermediate_stim_vs_unstim_uG.csv
IFIT5	6.54232e-07	0.294761	0.388	0.211	0.0160222	B intermediate_stim_vs_unstim_uG.csv
SETX	6.61287e-07	-0.30183	0.312	0.487	0.0161949	B intermediate_stim_vs_unstim_uG.csv
ACP1	6.71832e-07	0.251428	0.476	0.276	0.0164532	B intermediate_stim_vs_unstim_uG.csv
DDX39B	6.75391e-07	0.276425	0.614	0.442	0.0165403	B intermediate_stim_vs_unstim_uG.csv
STAT5A	6.85536e-07	0.32744	0.346	0.166	0.0167888	B intermediate_stim_vs_unstim_uG.csv
IL2RG	7.20341e-07	-0.250199	0.555	0.759	0.0176412	B intermediate_stim_vs_unstim_uG.csv
NIBAN3	7.389e-07	0.415517	0.766	0.673	0.0180957	B intermediate_stim_vs_unstim_uG.csv
LGALS9	7.52227e-07	0.325256	0.395	0.221	0.018422	B intermediate_stim_vs_unstim_uG.csv
LITAF	7.74224e-07	0.295127	0.548	0.352	0.0189608	B intermediate_stim_vs_unstim_uG.csv
YTHDF2	9.06675e-07	0.257104	0.45	0.266	0.0222045	B intermediate_stim_vs_unstim_uG.csv
REL	1.02574e-06	0.420841	0.72	0.608	0.0251203	B intermediate_stim_vs_unstim_uG.csv
PYURF	1.10168e-06	0.296952	0.509	0.342	0.0269803	B intermediate_stim_vs_unstim_uG.csv
EPRS	1.11097e-06	0.296297	0.506	0.332	0.0272078	B intermediate_stim_vs_unstim_uG.csv
PML	1.13864e-06	0.318803	0.416	0.246	0.0278854	B intermediate_stim_vs_unstim_uG.csv
ELF1	1.15838e-06	-0.270974	0.361	0.538	0.0283688	B intermediate_stim_vs_unstim_uG.csv
RAB10	1.18733e-06	0.29273	0.476	0.296	0.0290778	B intermediate_stim_vs_unstim_uG.csv
COPZ1	1.20622e-06	0.25659	0.434	0.251	0.0295404	B intermediate_stim_vs_unstim_uG.csv
NAMPT	1.23008e-06	0.269691	0.301	0.136	0.0301246	B intermediate_stim_vs_unstim_uG.csv
MRPL21	1.23867e-06	0.251122	0.392	0.211	0.030335	B intermediate_stim_vs_unstim_uG.csv
TRA2B	1.2521e-06	0.283246	0.508	0.332	0.0306639	B intermediate_stim_vs_unstim_uG.csv
MICOS13	1.32535e-06	0.288999	0.537	0.362	0.0324578	B intermediate_stim_vs_unstim_uG.csv
EIF4E	1.34045e-06	0.251921	0.523	0.342	0.0328277	B intermediate_stim_vs_unstim_uG.csv
MVP	1.36619e-06	0.264429	0.354	0.176	0.0334581	B intermediate_stim_vs_unstim_uG.csv
CD58	1.4609e-06	0.298753	0.381	0.196	0.0357775	B intermediate_stim_vs_unstim_uG.csv
POLR2I	1.47762e-06	0.26804	0.427	0.251	0.0361869	B intermediate_stim_vs_unstim_uG.csv
TGS1	1.55645e-06	0.275967	0.423	0.246	0.0381176	B intermediate_stim_vs_unstim_uG.csv
NPC2	1.65573e-06	-0.288989	0.172	0.317	0.0405489	B intermediate_stim_vs_unstim_uG.csv
GPX4	1.77301e-06	-0.269965	0.469	0.663	0.0434209	B intermediate_stim_vs_unstim_uG.csv
KMT2A	1.79942e-06	-0.265666	0.332	0.497	0.0440678	B intermediate_stim_vs_unstim_uG.csv
SRI	1.87833e-06	0.275907	0.551	0.382	0.0460004	B intermediate_stim_vs_unstim_uG.csv
HMGN1	1.88451e-06	0.267048	0.824	0.714	0.0461517	B intermediate_stim_vs_unstim_uG.csv
SNN	1.89261e-06	0.276713	0.336	0.171	0.04635	B intermediate_stim_vs_unstim_uG.csv
NIPBL	1.95097e-06	-0.271729	0.304	0.467	0.0477792	B intermediate_stim_vs_unstim_uG.csv
TASOR2	2.03921e-06	0.253232	0.469	0.281	0.0499402	B intermediate_stim_vs_unstim_uG.csv
NDUFA13	2.05343e-06	0.257567	0.729	0.593	0.0502884	B intermediate_stim_vs_unstim_uG.csv
NDUFB2	2.21722e-06	0.283011	0.65	0.513	0.0542998	B intermediate_stim_vs_unstim_uG.csv
CDC42	2.23022e-06	0.265911	0.604	0.417	0.0546182	B intermediate_stim_vs_unstim_uG.csv
TMBIM6	2.2499e-06	0.273415	0.743	0.643	0.0551002	B intermediate_stim_vs_unstim_uG.csv
CCL8	2.41127e-06	0.462788	0.146	0.025	0.059052	B intermediate_stim_vs_unstim_uG.csv
BID	2.46076e-06	0.26042	0.289	0.126	0.060264	B intermediate_stim_vs_unstim_uG.csv
SF3A3	2.55678e-06	0.264577	0.467	0.296	0.0626156	B intermediate_stim_vs_unstim_uG.csv
MTRNR2L8	2.59193e-06	-0.582856	0.254	0.442	0.0634763	B intermediate_stim_vs_unstim_uG.csv
IFIT2	2.68732e-06	0.737703	0.35	0.196	0.0658124	B intermediate_stim_vs_unstim_uG.csv
KIAA0040	2.71654e-06	-0.252307	0.262	0.432	0.0665281	B intermediate_stim_vs_unstim_uG.csv
DDX24	3.12837e-06	0.264739	0.702	0.523	0.0766138	B intermediate_stim_vs_unstim_uG.csv
JADE2	3.20256e-06	0.264558	0.441	0.266	0.0784306	B intermediate_stim_vs_unstim_uG.csv
LDHB	3.65018e-06	0.370044	0.653	0.563	0.089393	B intermediate_stim_vs_unstim_uG.csv
TOX	3.67391e-06	0.325979	0.177	0.045	0.089974	B intermediate_stim_vs_unstim_uG.csv
NGLY1	3.71124e-06	-0.250653	0.291	0.452	0.0908882	B intermediate_stim_vs_unstim_uG.csv
RHOG	3.90868e-06	0.297316	0.547	0.382	0.0957235	B intermediate_stim_vs_unstim_uG.csv
LARP1	4.09856e-06	0.251489	0.396	0.226	0.100374	B intermediate_stim_vs_unstim_uG.csv
ATP5MC3	4.52157e-06	0.27842	0.703	0.573	0.110733	B intermediate_stim_vs_unstim_uG.csv
CRTC2	4.97384e-06	0.250331	0.391	0.226	0.121809	B intermediate_stim_vs_unstim_uG.csv
ARPC5L	5.39886e-06	0.25659	0.502	0.332	0.132218	B intermediate_stim_vs_unstim_uG.csv
CDV3	6.33098e-06	0.269736	0.635	0.482	0.155046	B intermediate_stim_vs_unstim_uG.csv
TRIM28	6.51191e-06	0.277907	0.586	0.442	0.159477	B intermediate_stim_vs_unstim_uG.csv
ATP5MD	6.63308e-06	0.266988	0.601	0.437	0.162444	B intermediate_stim_vs_unstim_uG.csv
TRAPPC5	6.63648e-06	0.306074	0.497	0.347	0.162527	B intermediate_stim_vs_unstim_uG.csv
ME2	6.65566e-06	0.279444	0.438	0.271	0.162997	B intermediate_stim_vs_unstim_uG.csv
ATOX1	7.21154e-06	0.264935	0.384	0.221	0.176611	B intermediate_stim_vs_unstim_uG.csv
MS4A1	8.37918e-06	0.311777	0.993	0.995	0.205206	B intermediate_stim_vs_unstim_uG.csv
COPE	8.39542e-06	0.258755	0.573	0.427	0.205604	B intermediate_stim_vs_unstim_uG.csv
SELENOH	8.43132e-06	0.261542	0.711	0.583	0.206483	B intermediate_stim_vs_unstim_uG.csv
RHEX	8.53645e-06	0.347609	0.702	0.528	0.209058	B intermediate_stim_vs_unstim_uG.csv
UQCRQ	8.65423e-06	0.256222	0.503	0.342	0.211942	B intermediate_stim_vs_unstim_uG.csv
TOP1	8.78375e-06	0.262723	0.608	0.452	0.215114	B intermediate_stim_vs_unstim_uG.csv
DRAM1	9.04513e-06	0.288594	0.243	0.101	0.221515	B intermediate_stim_vs_unstim_uG.csv
DDX60L	9.91174e-06	0.313969	0.315	0.166	0.242739	B intermediate_stim_vs_unstim_uG.csv
HLA-DPA1	1.01521e-05	-0.301158	0.946	1	0.248626	B intermediate_stim_vs_unstim_uG.csv
FRYL	1.03618e-05	-0.254361	0.215	0.357	0.253761	B intermediate_stim_vs_unstim_uG.csv
PHPT1	1.05106e-05	0.259237	0.407	0.246	0.257405	B intermediate_stim_vs_unstim_uG.csv
TMEM131L	1.06706e-05	0.268133	0.575	0.422	0.261323	B intermediate_stim_vs_unstim_uG.csv
OAZ1	1.27867e-05	-0.255086	0.93	0.955	0.313146	B intermediate_stim_vs_unstim_uG.csv
MT-CO2	1.31533e-05	-0.252935	1	0.99	0.322123	B intermediate_stim_vs_unstim_uG.csv
SRSF10	1.3215e-05	0.258451	0.609	0.477	0.323636	B intermediate_stim_vs_unstim_uG.csv
CHMP5	1.52649e-05	0.259152	0.391	0.236	0.373838	B intermediate_stim_vs_unstim_uG.csv
DCXR	1.52958e-05	0.250497	0.541	0.392	0.374593	B intermediate_stim_vs_unstim_uG.csv
FUBP1	1.5702e-05	0.255375	0.498	0.347	0.384541	B intermediate_stim_vs_unstim_uG.csv
RSL24D1	1.67718e-05	0.256837	0.556	0.407	0.410741	B intermediate_stim_vs_unstim_uG.csv
HMGN2	1.97016e-05	0.25407	0.757	0.658	0.482493	B intermediate_stim_vs_unstim_uG.csv
BCL2	2.20887e-05	-0.313048	0.562	0.714	0.540953	B intermediate_stim_vs_unstim_uG.csv
RSF1	2.52078e-05	-0.268859	0.269	0.402	0.61734	B intermediate_stim_vs_unstim_uG.csv
SCAF11	3.56762e-05	-0.263031	0.488	0.628	0.873709	B intermediate_stim_vs_unstim_uG.csv
ATF5	5.4208e-05	0.406983	0.199	0.08	1	B intermediate_stim_vs_unstim_uG.csv
MNDA	5.51204e-05	0.348276	0.324	0.191	1	B intermediate_stim_vs_unstim_uG.csv
FDFT1	5.55318e-05	0.313316	0.669	0.593	1	B intermediate_stim_vs_unstim_uG.csv
MT-ND1	6.12838e-05	-0.26225	0.925	0.96	1	B intermediate_stim_vs_unstim_uG.csv
PPP1R15A	7.46806e-05	0.25099	0.212	0.09	1	B intermediate_stim_vs_unstim_uG.csv
DLEU2	8.06925e-05	-0.257061	0.293	0.432	1	B intermediate_stim_vs_unstim_uG.csv
JUNB	0.000128285	0.349867	0.328	0.206	1	B intermediate_stim_vs_unstim_uG.csv
PSMB8	0.000138407	0.257222	0.69	0.628	1	B intermediate_stim_vs_unstim_uG.csv
SLAMF1	0.000165319	0.278748	0.338	0.211	1	B intermediate_stim_vs_unstim_uG.csv
BAZ1A	0.000271064	0.254259	0.435	0.312	1	B intermediate_stim_vs_unstim_uG.csv
SHFL	0.000283083	0.271147	0.361	0.246	1	B intermediate_stim_vs_unstim_uG.csv
PARP14	0.000286725	0.320306	0.679	0.593	1	B intermediate_stim_vs_unstim_uG.csv
INSIG1	0.000404991	0.33522	0.254	0.141	1	B intermediate_stim_vs_unstim_uG.csv
PAX5	0.000633846	0.271233	0.713	0.623	1	B intermediate_stim_vs_unstim_uG.csv
SMC6	0.0006501	-0.258168	0.471	0.578	1	B intermediate_stim_vs_unstim_uG.csv
MACROD2	0.000685611	0.273984	0.308	0.196	1	B intermediate_stim_vs_unstim_uG.csv
IGLC3	0.0010321	0.586181	0.321	0.226	1	B intermediate_stim_vs_unstim_uG.csv
Staphylococcus aureus (taxid 1280)	0.0014141	-0.329317	0.873	0.854	1	B intermediate_stim_vs_unstim_uG.csv
CLIC1	0.00145133	0.260493	0.812	0.784	1	B intermediate_stim_vs_unstim_uG.csv
HERPUD1	0.00155601	0.280796	0.777	0.724	1	B intermediate_stim_vs_unstim_uG.csv
CCSER1	0.00197799	0.252169	0.529	0.432	1	B intermediate_stim_vs_unstim_uG.csv
HLA-F	0.00225918	0.254942	0.63	0.563	1	B intermediate_stim_vs_unstim_uG.csv
SOCS1	0.0022982	0.266273	0.396	0.302	1	B intermediate_stim_vs_unstim_uG.csv
IGHV3-23	0.00309498	-0.686523	0.099	0.171	1	B intermediate_stim_vs_unstim_uG.csv
HLA-A	0.00344428	0.25904	1	1	1	B intermediate_stim_vs_unstim_uG.csv
JUN	0.00381207	0.282349	0.307	0.211	1	B intermediate_stim_vs_unstim_uG.csv
VIM	0.00507227	0.444927	0.668	0.673	1	B intermediate_stim_vs_unstim_uG.csv
SERPINB9	0.00664931	0.257257	0.403	0.322	1	B intermediate_stim_vs_unstim_uG.csv
Mycobacterium canettii (taxid 78331)	0.0103695	-0.373156	0.286	0.362	1	B intermediate_stim_vs_unstim_uG.csv
IGLC2	0.0164505	0.256837	0.298	0.216	1	B intermediate_stim_vs_unstim_uG.csv
TMEM120A	0.0250421	0.278984	0.19	0.131	1	B intermediate_stim_vs_unstim_uG.csv
IGKC	0.0354227	0.451965	0.603	0.568	1	B intermediate_stim_vs_unstim_uG.csv
Nocardia (taxid 1817)	0.0561038	-0.386233	0.192	0.251	1	B intermediate_stim_vs_unstim_uG.csv
SQSTM1	0.0712058	0.299483	0.629	0.623	1	B intermediate_stim_vs_unstim_uG.csv
IGHV3-7	0.119997	-0.591797	0.074	0.106	1	B intermediate_stim_vs_unstim_uG.csv
SOX5	0.190252	0.283085	0.269	0.231	1	B intermediate_stim_vs_unstim_uG.csv
IGKV4-1	0.190649	-0.294144	0.081	0.111	1	B intermediate_stim_vs_unstim_uG.csv
CCL22	0.329224	-0.6313	0.109	0.08	1	B intermediate_stim_vs_unstim_uG.csv
IGLV2-14	0.372716	0.752281	0.077	0.101	1	B intermediate_stim_vs_unstim_uG.csv
CXCL10	2.84978e-77	3.79586	0.944	0	6.9791e-73	B memory_stim_vs_unstim_uG.csv
LAMP3	6.13905e-50	1.06981	0.667	0.003	1.50345e-45	B memory_stim_vs_unstim_uG.csv
NEXN	2.0752e-43	1.17535	0.667	0.009	5.08216e-39	B memory_stim_vs_unstim_uG.csv
IFIT3	8.61784e-42	2.37467	1	0.054	2.11051e-37	B memory_stim_vs_unstim_uG.csv
OASL	3.06352e-40	1.28942	0.778	0.023	7.50256e-36	B memory_stim_vs_unstim_uG.csv
IFIT1	2.13601e-39	2.2181	0.944	0.051	5.2311e-35	B memory_stim_vs_unstim_uG.csv
GBP1	2.55741e-33	1.5536	0.889	0.057	6.26309e-29	B memory_stim_vs_unstim_uG.csv
ART3	2.75995e-32	0.580858	0.444	0.003	6.75912e-28	B memory_stim_vs_unstim_uG.csv
IFI6	5.51357e-29	2.68616	1	0.114	1.35027e-24	B memory_stim_vs_unstim_uG.csv
TNFSF10	1.48897e-28	1.64714	0.944	0.088	3.64648e-24	B memory_stim_vs_unstim_uG.csv
PSAT1	5.55753e-28	0.683952	0.389	0.003	1.36104e-23	B memory_stim_vs_unstim_uG.csv
OAS3	1.08991e-27	1.70044	0.833	0.066	2.66918e-23	B memory_stim_vs_unstim_uG.csv
DUSP5	1.74462e-26	0.647528	0.611	0.026	4.27258e-22	B memory_stim_vs_unstim_uG.csv
CMPK2	1.04661e-25	0.86507	0.667	0.037	2.56315e-21	B memory_stim_vs_unstim_uG.csv
PLSCR1	1.06945e-24	2.28887	1	0.157	2.61909e-20	B memory_stim_vs_unstim_uG.csv
ATF3	1.43678e-23	0.410933	0.333	0.003	3.51867e-19	B memory_stim_vs_unstim_uG.csv
CD38	3.42543e-23	1.34289	0.667	0.046	8.38889e-19	B memory_stim_vs_unstim_uG.csv
USP18	2.10079e-22	0.556474	0.5	0.02	5.14483e-18	B memory_stim_vs_unstim_uG.csv
LTA	6.51052e-22	2.12725	0.611	0.04	1.59443e-17	B memory_stim_vs_unstim_uG.csv
HERC5	1.11072e-21	1.81378	1	0.162	2.72015e-17	B memory_stim_vs_unstim_uG.csv
ISG15	4.83982e-21	3.40305	1	0.211	1.18527e-16	B memory_stim_vs_unstim_uG.csv
IFI35	8.32897e-21	1.68261	0.944	0.145	2.03976e-16	B memory_stim_vs_unstim_uG.csv
STAT1	1.59417e-20	1.91016	1	0.199	3.90411e-16	B memory_stim_vs_unstim_uG.csv
LAP3	2.36334e-20	0.88168	0.778	0.08	5.78781e-16	B memory_stim_vs_unstim_uG.csv
MIR155HG	8.74256e-20	2.55099	0.667	0.063	2.14105e-15	B memory_stim_vs_unstim_uG.csv
MX2	2.40675e-19	1.57306	0.944	0.162	5.89414e-15	B memory_stim_vs_unstim_uG.csv
CHAC1	2.41302e-19	0.580858	0.278	0.003	5.90948e-15	B memory_stim_vs_unstim_uG.csv
MX1	3.40734e-19	2.38728	1	0.225	8.34457e-15	B memory_stim_vs_unstim_uG.csv
GBP4	4.38545e-19	1.90758	0.944	0.182	1.074e-14	B memory_stim_vs_unstim_uG.csv
IL6	7.88978e-19	0.353637	0.222	0	1.93221e-14	B memory_stim_vs_unstim_uG.csv
CCL8	7.89211e-19	0.415037	0.222	0	1.93278e-14	B memory_stim_vs_unstim_uG.csv
XAF1	4.80735e-18	1.85313	0.889	0.165	1.17732e-13	B memory_stim_vs_unstim_uG.csv
HELZ2	9.34222e-18	0.592911	0.5	0.031	2.28791e-13	B memory_stim_vs_unstim_uG.csv
ICAM1	1.22419e-17	0.540444	0.5	0.031	2.99804e-13	B memory_stim_vs_unstim_uG.csv
SAMD9L	2.60355e-17	1.36893	1	0.217	6.3761e-13	B memory_stim_vs_unstim_uG.csv
TNF	1.28642e-16	1.16597	0.5	0.037	3.15045e-12	B memory_stim_vs_unstim_uG.csv
Streptomyces lunaelactis (taxid 1535768)	2.05215e-16	0.771376	0.667	0.074	5.02571e-12	B memory_stim_vs_unstim_uG.csv
IL15RA	3.42596e-16	0.68054	0.5	0.037	8.39018e-12	B memory_stim_vs_unstim_uG.csv
RSAD2	3.72235e-16	0.86507	0.5	0.037	9.11603e-12	B memory_stim_vs_unstim_uG.csv
IFITM1	6.56978e-16	3.24211	1	0.376	1.60894e-11	B memory_stim_vs_unstim_uG.csv
IFIT2	1.50561e-15	1.8187	0.722	0.114	3.68723e-11	B memory_stim_vs_unstim_uG.csv
EPSTI1	1.62215e-15	1.98891	1	0.33	3.97265e-11	B memory_stim_vs_unstim_uG.csv
LGALS9	2.25422e-15	0.991903	0.833	0.145	5.52059e-11	B memory_stim_vs_unstim_uG.csv
BCL2L14	4.4802e-15	0.349533	0.222	0.003	1.0972e-10	B memory_stim_vs_unstim_uG.csv
PSME2	6.40514e-15	1.77918	1	0.368	1.56862e-10	B memory_stim_vs_unstim_uG.csv
OAS1	8.43035e-15	1.40626	0.778	0.128	2.06459e-10	B memory_stim_vs_unstim_uG.csv
NFKBIA	1.66824e-14	1.56179	1	0.348	4.08553e-10	B memory_stim_vs_unstim_uG.csv
AC016074.2	1.82977e-14	0.289507	0.167	0	4.4811e-10	B memory_stim_vs_unstim_uG.csv
IFI27	1.82977e-14	0.289507	0.167	0	4.4811e-10	B memory_stim_vs_unstim_uG.csv
IGHJ6	1.82977e-14	0.289507	0.167	0	4.4811e-10	B memory_stim_vs_unstim_uG.csv
CCL3	1.83003e-14	1.38466	0.167	0	4.48176e-10	B memory_stim_vs_unstim_uG.csv
PRLR	1.83003e-14	0.415037	0.167	0	4.48176e-10	B memory_stim_vs_unstim_uG.csv
BATF3	2.04385e-14	0.402759	0.278	0.009	5.00538e-10	B memory_stim_vs_unstim_uG.csv
AC083837.1	3.31007e-14	0.74237	0.556	0.057	8.10635e-10	B memory_stim_vs_unstim_uG.csv
LY6E	3.31826e-14	2.03105	1	0.407	8.12641e-10	B memory_stim_vs_unstim_uG.csv
ISG20	6.1116e-14	2.49671	1	0.57	1.49673e-09	B memory_stim_vs_unstim_uG.csv
HAPLN3	7.37421e-14	0.70044	0.389	0.026	1.80594e-09	B memory_stim_vs_unstim_uG.csv
NFKBIZ	8.57897e-14	1.00742	0.667	0.094	2.10099e-09	B memory_stim_vs_unstim_uG.csv
EIF2AK2	9.76548e-14	1.31578	0.944	0.265	2.39157e-09	B memory_stim_vs_unstim_uG.csv
MT2A	1.41114e-13	1.4441	0.611	0.085	3.45587e-09	B memory_stim_vs_unstim_uG.csv
DDX60L	1.9215e-13	1.03747	0.722	0.123	4.70577e-09	B memory_stim_vs_unstim_uG.csv
NMI	2.93964e-13	0.934905	0.778	0.154	7.19919e-09	B memory_stim_vs_unstim_uG.csv
GADD45B	3.38902e-13	0.859137	0.667	0.097	8.29972e-09	B memory_stim_vs_unstim_uG.csv
TRIM22	4.86262e-13	1.57345	1	0.553	1.19086e-08	B memory_stim_vs_unstim_uG.csv
EBI3	5.37048e-13	1.17498	0.556	0.068	1.31523e-08	B memory_stim_vs_unstim_uG.csv
IFI44L	5.88608e-13	1.68312	0.667	0.114	1.4415e-08	B memory_stim_vs_unstim_uG.csv
PARP9	8.45299e-13	1.03747	0.778	0.162	2.07014e-08	B memory_stim_vs_unstim_uG.csv
IRF7	1.06262e-12	2.06774	0.944	0.379	2.60236e-08	B memory_stim_vs_unstim_uG.csv
BST2	1.28951e-12	1.64944	1	0.45	3.15801e-08	B memory_stim_vs_unstim_uG.csv
Nocardioides seonyuensis (taxid 2518371)	1.68708e-12	0.618646	0.611	0.083	4.13165e-08	B memory_stim_vs_unstim_uG.csv
IFITM2	1.68917e-12	1.40867	1	0.561	4.13678e-08	B memory_stim_vs_unstim_uG.csv
MFSD2A	1.8512e-12	0.445443	0.333	0.02	4.53358e-08	B memory_stim_vs_unstim_uG.csv
IFIH1	2.31236e-12	1.12203	0.889	0.222	5.66297e-08	B memory_stim_vs_unstim_uG.csv
DDX60	2.46685e-12	0.898666	0.611	0.091	6.04132e-08	B memory_stim_vs_unstim_uG.csv
BATF	3.03199e-12	0.906141	0.611	0.091	7.42535e-08	B memory_stim_vs_unstim_uG.csv
OAS2	4.30429e-12	1.05408	0.833	0.202	1.05412e-07	B memory_stim_vs_unstim_uG.csv
HERC6	6.54562e-12	0.893085	0.667	0.111	1.60302e-07	B memory_stim_vs_unstim_uG.csv
ZNFX1	1.43522e-11	0.871552	0.722	0.14	3.51486e-07	B memory_stim_vs_unstim_uG.csv
DDX58	1.75127e-11	1.23673	0.778	0.191	4.28887e-07	B memory_stim_vs_unstim_uG.csv
UBE2L6	2.12051e-11	1.60004	0.889	0.325	5.19312e-07	B memory_stim_vs_unstim_uG.csv
WARS	3.82438e-11	2.19275	0.722	0.179	9.36591e-07	B memory_stim_vs_unstim_uG.csv
DNAJA1	4.14534e-11	1.34852	1	0.481	1.01519e-06	B memory_stim_vs_unstim_uG.csv
IFI44	4.48637e-11	0.417506	0.389	0.034	1.09871e-06	B memory_stim_vs_unstim_uG.csv
SAMD9	4.8715e-11	0.872621	0.778	0.182	1.19303e-06	B memory_stim_vs_unstim_uG.csv
MTHFD2	4.99358e-11	0.77905	0.5	0.066	1.22293e-06	B memory_stim_vs_unstim_uG.csv
KLRF1	6.26723e-11	0.285402	0.167	0.003	1.53484e-06	B memory_stim_vs_unstim_uG.csv
PSMB9	7.70698e-11	1.3468	1	0.749	1.88744e-06	B memory_stim_vs_unstim_uG.csv
PMAIP1	7.96744e-11	0.73987	0.667	0.125	1.95123e-06	B memory_stim_vs_unstim_uG.csv
CALD1	9.06159e-11	0.341359	0.222	0.009	2.21918e-06	B memory_stim_vs_unstim_uG.csv
CACNA1A	1.04079e-10	0.592636	0.5	0.066	2.5489e-06	B memory_stim_vs_unstim_uG.csv
STAG3	1.09128e-10	0.707973	0.556	0.083	2.67254e-06	B memory_stim_vs_unstim_uG.csv
MARCKS	1.16066e-10	1.6462	0.944	0.385	2.84245e-06	B memory_stim_vs_unstim_uG.csv
CD52	1.33465e-10	-2.03953	0.278	0.986	3.26856e-06	B memory_stim_vs_unstim_uG.csv
RNF213	1.38292e-10	1.24616	0.944	0.442	3.38676e-06	B memory_stim_vs_unstim_uG.csv
DRAP1	1.57729e-10	1.17206	0.833	0.262	3.86277e-06	B memory_stim_vs_unstim_uG.csv
IFITM3	1.62788e-10	1.4934	0.444	0.054	3.98668e-06	B memory_stim_vs_unstim_uG.csv
SNX11	1.85891e-10	0.561376	0.444	0.051	4.55248e-06	B memory_stim_vs_unstim_uG.csv
METTL1	2.334e-10	0.445443	0.278	0.017	5.71596e-06	B memory_stim_vs_unstim_uG.csv
GBP5	3.08419e-10	1.08153	0.556	0.097	7.55318e-06	B memory_stim_vs_unstim_uG.csv
AC004551.1	3.44643e-10	0.544435	0.333	0.028	8.44031e-06	B memory_stim_vs_unstim_uG.csv
NT5C3A	6.95948e-10	1.00907	0.778	0.231	1.70438e-05	B memory_stim_vs_unstim_uG.csv
HLA-A	7.3938e-10	1.08848	1	1	1.81074e-05	B memory_stim_vs_unstim_uG.csv
TYMP	7.474e-10	0.815082	0.611	0.114	1.83038e-05	B memory_stim_vs_unstim_uG.csv
B2M	1.46788e-09	0.773458	1	1	3.59483e-05	B memory_stim_vs_unstim_uG.csv
CREM	1.61748e-09	0.770829	0.611	0.123	3.9612e-05	B memory_stim_vs_unstim_uG.csv
CD40	1.62511e-09	1.57426	0.944	0.567	3.97989e-05	B memory_stim_vs_unstim_uG.csv
B4GALT5	1.65492e-09	0.386549	0.278	0.02	4.05291e-05	B memory_stim_vs_unstim_uG.csv
CCL4	1.82197e-09	2.29748	0.222	0.011	4.462e-05	B memory_stim_vs_unstim_uG.csv
EIF1	1.96848e-09	1.43966	1	0.954	4.82081e-05	B memory_stim_vs_unstim_uG.csv
LACTB	2.90868e-09	0.7458	0.667	0.154	7.12336e-05	B memory_stim_vs_unstim_uG.csv
ADAR	2.96785e-09	1.20163	0.889	0.501	7.26827e-05	B memory_stim_vs_unstim_uG.csv
HSP90AB1	3.41721e-09	1.52864	1	0.915	8.36875e-05	B memory_stim_vs_unstim_uG.csv
TRAF4	3.56646e-09	0.786442	0.667	0.157	8.73427e-05	B memory_stim_vs_unstim_uG.csv
STAT2	3.60798e-09	0.812581	0.778	0.211	8.83595e-05	B memory_stim_vs_unstim_uG.csv
IFIT5	3.69207e-09	0.893085	0.611	0.134	9.04187e-05	B memory_stim_vs_unstim_uG.csv
U62317.4	4.01476e-09	0.44281	0.444	0.06	9.83214e-05	B memory_stim_vs_unstim_uG.csv
PSMA4	5.22044e-09	0.861595	0.778	0.234	0.000127849	B memory_stim_vs_unstim_uG.csv
AP001610.2	6.33296e-09	0.482016	0.333	0.034	0.000155094	B memory_stim_vs_unstim_uG.csv
APOL6	6.68999e-09	0.51911	0.5	0.08	0.000163838	B memory_stim_vs_unstim_uG.csv
UNC93B1	8.32005e-09	0.629357	0.722	0.174	0.000203758	B memory_stim_vs_unstim_uG.csv
BCAR3	9.08591e-09	0.46228	0.389	0.048	0.000222514	B memory_stim_vs_unstim_uG.csv
MOV10	9.71875e-09	0.366539	0.333	0.034	0.000238012	B memory_stim_vs_unstim_uG.csv
DHX58	1.41423e-08	0.530515	0.444	0.066	0.000346344	B memory_stim_vs_unstim_uG.csv
ANAPC2	2.20914e-08	0.458365	0.389	0.051	0.000541018	B memory_stim_vs_unstim_uG.csv
INPP1	2.29572e-08	0.333231	0.222	0.014	0.000562221	B memory_stim_vs_unstim_uG.csv
Streptomyces sp. CB04723 (taxid 2748873)	2.59065e-08	0.2691	0.222	0.014	0.000634451	B memory_stim_vs_unstim_uG.csv
PSMA6	2.84914e-08	0.904312	0.778	0.259	0.000697756	B memory_stim_vs_unstim_uG.csv
GMPPA	3.20751e-08	0.397877	0.389	0.051	0.00078552	B memory_stim_vs_unstim_uG.csv
HLA-C	3.60769e-08	0.960341	1	0.994	0.000883524	B memory_stim_vs_unstim_uG.csv
TNFAIP3	4.65918e-08	0.550926	0.5	0.088	0.00114103	B memory_stim_vs_unstim_uG.csv
IRF9	4.92356e-08	0.943416	0.889	0.387	0.00120578	B memory_stim_vs_unstim_uG.csv
TP63	5.2484e-08	0.665951	0.389	0.054	0.00128533	B memory_stim_vs_unstim_uG.csv
DTX3L	6.82296e-08	0.815653	0.667	0.188	0.00167094	B memory_stim_vs_unstim_uG.csv
KLF2	8.31042e-08	-1.55949	0.111	0.803	0.00203522	B memory_stim_vs_unstim_uG.csv
RTCB	9.91629e-08	0.878083	0.722	0.231	0.0024285	B memory_stim_vs_unstim_uG.csv
SLC9A8	1.07327e-07	0.450567	0.389	0.057	0.00262844	B memory_stim_vs_unstim_uG.csv
TAP1	1.11768e-07	0.872326	0.833	0.345	0.0027372	B memory_stim_vs_unstim_uG.csv
PARP14	1.12037e-07	1.25606	0.889	0.516	0.0027438	B memory_stim_vs_unstim_uG.csv
RPS15A	1.12076e-07	-0.699338	1	1	0.00274474	B memory_stim_vs_unstim_uG.csv
SLC7A1	1.5539e-07	0.3901	0.389	0.057	0.00380551	B memory_stim_vs_unstim_uG.csv
ANKRD33B	1.60223e-07	0.478047	0.444	0.077	0.00392385	B memory_stim_vs_unstim_uG.csv
UBALD2	1.63701e-07	1.22011	0.722	0.251	0.00400904	B memory_stim_vs_unstim_uG.csv
SAMHD1	1.67973e-07	0.485427	0.5	0.094	0.00411366	B memory_stim_vs_unstim_uG.csv
NAPA	1.96142e-07	0.624672	0.722	0.211	0.00480352	B memory_stim_vs_unstim_uG.csv
SAT1	1.97574e-07	1.30051	0.889	0.467	0.00483858	B memory_stim_vs_unstim_uG.csv
AFF3	2.07522e-07	-1.19616	0.333	0.869	0.00508223	B memory_stim_vs_unstim_uG.csv
CCL4L2	2.08172e-07	1.49022	0.167	0.009	0.00509812	B memory_stim_vs_unstim_uG.csv
IMP4	2.32248e-07	0.535695	0.667	0.168	0.00568774	B memory_stim_vs_unstim_uG.csv
CHST12	2.58633e-07	0.4441	0.5	0.097	0.00633391	B memory_stim_vs_unstim_uG.csv
CD83	2.64093e-07	2.07491	0.778	0.279	0.00646764	B memory_stim_vs_unstim_uG.csv
SAMD4A	2.6631e-07	0.346803	0.333	0.043	0.00652193	B memory_stim_vs_unstim_uG.csv
MARS	3.3882e-07	0.570714	0.611	0.154	0.0082977	B memory_stim_vs_unstim_uG.csv
PSMA2	3.70852e-07	1.01143	0.833	0.393	0.00908217	B memory_stim_vs_unstim_uG.csv
MRTO4	3.81987e-07	0.489543	0.389	0.063	0.00935487	B memory_stim_vs_unstim_uG.csv
XBP1	4.25375e-07	0.558421	0.444	0.08	0.0104174	B memory_stim_vs_unstim_uG.csv
PAICS	4.2732e-07	0.66217	0.444	0.085	0.0104651	B memory_stim_vs_unstim_uG.csv
PRKCB	4.35232e-07	-1.21001	0.444	0.875	0.0106588	B memory_stim_vs_unstim_uG.csv
EIF5A	4.4167e-07	0.92083	0.833	0.407	0.0108165	B memory_stim_vs_unstim_uG.csv
MRPL3	5.0111e-07	0.768827	0.611	0.168	0.0122722	B memory_stim_vs_unstim_uG.csv
CCR7	5.13244e-07	1.30834	1	0.667	0.0125693	B memory_stim_vs_unstim_uG.csv
NFKB1	5.67296e-07	1.18888	0.778	0.319	0.0138931	B memory_stim_vs_unstim_uG.csv
NOP16	5.85862e-07	0.596489	0.389	0.066	0.0143478	B memory_stim_vs_unstim_uG.csv
RPL21	5.93525e-07	-0.70301	1	1	0.0145354	B memory_stim_vs_unstim_uG.csv
LARP4	6.38826e-07	0.478047	0.611	0.151	0.0156448	B memory_stim_vs_unstim_uG.csv
RPL10	6.51258e-07	-0.675509	1	1	0.0159493	B memory_stim_vs_unstim_uG.csv
HSPA8	7.21981e-07	1.16682	1	0.903	0.0176813	B memory_stim_vs_unstim_uG.csv
RPL30	8.18003e-07	-0.617908	1	1	0.0200329	B memory_stim_vs_unstim_uG.csv
AC116407.2	9.05232e-07	0.261018	0.222	0.02	0.0221691	B memory_stim_vs_unstim_uG.csv
SLC43A3	9.05232e-07	0.261018	0.222	0.02	0.0221691	B memory_stim_vs_unstim_uG.csv
GRWD1	1.0246e-06	0.382364	0.389	0.066	0.0250925	B memory_stim_vs_unstim_uG.csv
NKG7	1.10455e-06	0.515328	0.222	0.02	0.0270503	B memory_stim_vs_unstim_uG.csv
LGALS3	1.10848e-06	0.947961	0.333	0.054	0.0271467	B memory_stim_vs_unstim_uG.csv
CARS	1.11645e-06	0.524998	0.5	0.111	0.027342	B memory_stim_vs_unstim_uG.csv
ARHGDIB	1.26843e-06	-1.07215	0.444	0.9	0.0310637	B memory_stim_vs_unstim_uG.csv
XRN1	1.30364e-06	0.658805	0.778	0.259	0.0319261	B memory_stim_vs_unstim_uG.csv
TXNIP	1.3114e-06	-1.2348	0.389	0.866	0.0321162	B memory_stim_vs_unstim_uG.csv
TRIM21	1.38794e-06	0.511557	0.444	0.091	0.0339905	B memory_stim_vs_unstim_uG.csv
NFIL3	1.44746e-06	0.458365	0.333	0.051	0.0354484	B memory_stim_vs_unstim_uG.csv
TXN	1.64137e-06	0.890225	0.667	0.231	0.0401972	B memory_stim_vs_unstim_uG.csv
PLAC8	1.66911e-06	0.810441	0.778	0.293	0.0408764	B memory_stim_vs_unstim_uG.csv
RALGPS2	1.69964e-06	-1.07535	0.167	0.772	0.0416242	B memory_stim_vs_unstim_uG.csv
HLA-DPB1	1.70033e-06	-0.980362	0.833	0.977	0.041641	B memory_stim_vs_unstim_uG.csv
RPL13A	1.77189e-06	-0.712678	1	1	0.0433937	B memory_stim_vs_unstim_uG.csv
COX6A1	1.83842e-06	0.68784	0.944	0.667	0.0450229	B memory_stim_vs_unstim_uG.csv
THOC6	1.87257e-06	0.404641	0.444	0.088	0.0458591	B memory_stim_vs_unstim_uG.csv
CBWD2	1.99956e-06	0.54731	0.667	0.199	0.0489693	B memory_stim_vs_unstim_uG.csv
PSMB8	2.01908e-06	0.902933	0.889	0.521	0.0494474	B memory_stim_vs_unstim_uG.csv
BASP1	2.17705e-06	0.802738	0.889	0.581	0.0533161	B memory_stim_vs_unstim_uG.csv
TAFA2	2.31585e-06	0.342888	0.333	0.051	0.0567152	B memory_stim_vs_unstim_uG.csv
TARS	2.36549e-06	0.73262	0.5	0.128	0.0579309	B memory_stim_vs_unstim_uG.csv
ZNF804A	2.38707e-06	0.273159	0.167	0.011	0.0584592	B memory_stim_vs_unstim_uG.csv
CEBPD	2.38866e-06	0.449478	0.167	0.011	0.0584984	B memory_stim_vs_unstim_uG.csv
SZRD1	2.51424e-06	0.617024	0.722	0.259	0.0615737	B memory_stim_vs_unstim_uG.csv
BCL2A1	2.70418e-06	1.47462	0.556	0.171	0.0662254	B memory_stim_vs_unstim_uG.csv
RPS18	3.38875e-06	-0.717218	1	1	0.0829905	B memory_stim_vs_unstim_uG.csv
RPL11	3.42868e-06	-0.574591	1	1	0.0839684	B memory_stim_vs_unstim_uG.csv
TICAM1	3.43072e-06	0.530515	0.556	0.148	0.0840184	B memory_stim_vs_unstim_uG.csv
STXBP4	4.23123e-06	0.293264	0.278	0.037	0.103623	B memory_stim_vs_unstim_uG.csv
EWSR1	4.46411e-06	0.680058	0.833	0.382	0.109326	B memory_stim_vs_unstim_uG.csv
LSP1	4.5843e-06	-0.955477	0.444	0.846	0.112269	B memory_stim_vs_unstim_uG.csv
FBXO6	4.74324e-06	0.478047	0.389	0.077	0.116162	B memory_stim_vs_unstim_uG.csv
IFI16	4.80072e-06	0.847593	0.889	0.524	0.11757	B memory_stim_vs_unstim_uG.csv
LYN	4.99101e-06	0.858588	0.944	0.601	0.12223	B memory_stim_vs_unstim_uG.csv
B3GNT2	5.3126e-06	0.729009	0.5	0.128	0.130106	B memory_stim_vs_unstim_uG.csv
SEC61B	5.32956e-06	0.747234	0.833	0.456	0.130521	B memory_stim_vs_unstim_uG.csv
HLA-B	5.38213e-06	0.755731	1	1	0.131808	B memory_stim_vs_unstim_uG.csv
SUB1	5.45178e-06	1.01446	0.944	0.604	0.133514	B memory_stim_vs_unstim_uG.csv
DDX10	5.53745e-06	0.467048	0.5	0.123	0.135612	B memory_stim_vs_unstim_uG.csv
PSME1	5.79475e-06	0.874469	0.889	0.738	0.141913	B memory_stim_vs_unstim_uG.csv
RPS3	5.84117e-06	-0.602263	1	1	0.14305	B memory_stim_vs_unstim_uG.csv
TAP2	5.8843e-06	0.85305	0.722	0.319	0.144107	B memory_stim_vs_unstim_uG.csv
FXYD5	5.94357e-06	-0.993258	0.611	0.892	0.145558	B memory_stim_vs_unstim_uG.csv
SNRPD1	6.32979e-06	0.607993	0.667	0.222	0.155017	B memory_stim_vs_unstim_uG.csv
RAN	6.37219e-06	1.01862	1	0.678	0.156055	B memory_stim_vs_unstim_uG.csv
RPS3A	6.70695e-06	-0.614969	1	1	0.164253	B memory_stim_vs_unstim_uG.csv
ANKRD44	6.8694e-06	-0.904422	0.389	0.826	0.168232	B memory_stim_vs_unstim_uG.csv
RPL3	7.29577e-06	-0.704105	1	1	0.178673	B memory_stim_vs_unstim_uG.csv
PNPT1	7.34975e-06	0.560118	0.556	0.154	0.179995	B memory_stim_vs_unstim_uG.csv
SLFN5	7.66983e-06	0.42558	0.389	0.074	0.187834	B memory_stim_vs_unstim_uG.csv
HSPA1B	7.7609e-06	0.544834	0.5	0.131	0.190064	B memory_stim_vs_unstim_uG.csv
DYNLT1	8.26493e-06	0.638155	0.611	0.199	0.202408	B memory_stim_vs_unstim_uG.csv
YPEL3	8.27689e-06	-0.972843	0.222	0.729	0.202701	B memory_stim_vs_unstim_uG.csv
RPS15	8.58465e-06	-0.508048	1	1	0.210238	B memory_stim_vs_unstim_uG.csv
HSPA5	9.41555e-06	1.16666	0.611	0.219	0.230587	B memory_stim_vs_unstim_uG.csv
HSP90B1	9.44336e-06	1.08225	0.833	0.444	0.231268	B memory_stim_vs_unstim_uG.csv
MCOLN2	9.56634e-06	0.539757	0.444	0.108	0.23428	B memory_stim_vs_unstim_uG.csv
VEGFB	1.00011e-05	-0.809115	0	0.564	0.244927	B memory_stim_vs_unstim_uG.csv
KDM6B	1.02005e-05	0.681776	0.444	0.105	0.24981	B memory_stim_vs_unstim_uG.csv
CCT3	1.04419e-05	0.728026	0.833	0.419	0.255722	B memory_stim_vs_unstim_uG.csv
RPL13	1.0534e-05	-0.494145	1	1	0.257978	B memory_stim_vs_unstim_uG.csv
PLK3	1.06961e-05	0.252981	0.222	0.026	0.261948	B memory_stim_vs_unstim_uG.csv
CCT2	1.09872e-05	0.733886	0.722	0.293	0.269077	B memory_stim_vs_unstim_uG.csv
FCMR	1.11119e-05	-0.914609	0.389	0.858	0.27213	B memory_stim_vs_unstim_uG.csv
AARS	1.12205e-05	0.485427	0.444	0.105	0.274791	B memory_stim_vs_unstim_uG.csv
RRP9	1.13502e-05	0.3901	0.333	0.06	0.277966	B memory_stim_vs_unstim_uG.csv
ARID5A	1.22758e-05	0.492332	0.5	0.131	0.300634	B memory_stim_vs_unstim_uG.csv
CDK14	1.2372e-05	-0.908807	0	0.567	0.30299	B memory_stim_vs_unstim_uG.csv
IER5	1.2589e-05	0.810441	0.722	0.285	0.308305	B memory_stim_vs_unstim_uG.csv
HSPE1	1.25981e-05	1.01862	0.833	0.442	0.308528	B memory_stim_vs_unstim_uG.csv
CHSY1	1.31742e-05	0.363204	0.389	0.08	0.322636	B memory_stim_vs_unstim_uG.csv
RASGRP2	1.32785e-05	-0.818468	0	0.558	0.32519	B memory_stim_vs_unstim_uG.csv
HELB	1.40312e-05	0.378512	0.333	0.06	0.343625	B memory_stim_vs_unstim_uG.csv
MNDA	1.40921e-05	0.474372	0.444	0.105	0.345115	B memory_stim_vs_unstim_uG.csv
RACK1	1.41179e-05	-0.558599	1	1	0.345747	B memory_stim_vs_unstim_uG.csv
RRP1	1.41857e-05	0.359403	0.389	0.08	0.347407	B memory_stim_vs_unstim_uG.csv
CYLD	1.45997e-05	0.526189	0.833	0.333	0.357546	B memory_stim_vs_unstim_uG.csv
PNO1	1.4919e-05	0.354665	0.278	0.043	0.365366	B memory_stim_vs_unstim_uG.csv
FAM104A	1.50974e-05	0.407295	0.5	0.128	0.369736	B memory_stim_vs_unstim_uG.csv
PRMT1	1.51476e-05	0.981249	0.722	0.325	0.370965	B memory_stim_vs_unstim_uG.csv
ZNF7	1.54687e-05	0.327333	0.333	0.06	0.378829	B memory_stim_vs_unstim_uG.csv
MYD88	1.5883e-05	0.760049	0.5	0.145	0.388975	B memory_stim_vs_unstim_uG.csv
ADAM28	1.6408e-05	-0.938161	0.111	0.695	0.401832	B memory_stim_vs_unstim_uG.csv
MKNK2	1.68394e-05	0.759751	0.944	0.644	0.412398	B memory_stim_vs_unstim_uG.csv
PARP12	1.72123e-05	0.595087	0.611	0.205	0.421529	B memory_stim_vs_unstim_uG.csv
PABPC1	1.72132e-05	-0.729044	0.889	0.997	0.421551	B memory_stim_vs_unstim_uG.csv
HSPA1A	1.731e-05	0.714654	0.5	0.14	0.423922	B memory_stim_vs_unstim_uG.csv
GBP2	1.7512e-05	0.401781	0.278	0.043	0.428869	B memory_stim_vs_unstim_uG.csv
MRPL50	1.76396e-05	0.429138	0.611	0.185	0.431994	B memory_stim_vs_unstim_uG.csv
RPS16	1.83441e-05	-0.722478	1	1	0.449247	B memory_stim_vs_unstim_uG.csv
44986	1.97059e-05	-0.897123	0.056	0.601	0.482598	B memory_stim_vs_unstim_uG.csv
RPS14	2.00664e-05	-0.534723	1	1	0.491427	B memory_stim_vs_unstim_uG.csv
TANK	2.01402e-05	0.714167	0.778	0.419	0.493234	B memory_stim_vs_unstim_uG.csv
TLR7	2.01684e-05	0.359403	0.389	0.083	0.493924	B memory_stim_vs_unstim_uG.csv
CXCR4	2.16225e-05	-1.17191	0.444	0.832	0.529534	B memory_stim_vs_unstim_uG.csv
TWISTNB	2.17828e-05	0.378512	0.444	0.105	0.533461	B memory_stim_vs_unstim_uG.csv
PSMB10	2.18306e-05	0.734083	0.778	0.462	0.534632	B memory_stim_vs_unstim_uG.csv
CCL5	2.2196e-05	1.45083	0.333	0.066	0.543579	B memory_stim_vs_unstim_uG.csv
SARS	2.22586e-05	0.661966	0.722	0.285	0.545114	B memory_stim_vs_unstim_uG.csv
RAB29	2.32573e-05	0.655652	0.667	0.268	0.56957	B memory_stim_vs_unstim_uG.csv
HAUS2	2.6019e-05	0.32347	0.333	0.063	0.637205	B memory_stim_vs_unstim_uG.csv
CLEC2D	2.69944e-05	0.940472	0.778	0.419	0.661094	B memory_stim_vs_unstim_uG.csv
IL2RA	2.8694e-05	0.520653	0.278	0.046	0.702717	B memory_stim_vs_unstim_uG.csv
PSMA3	2.89626e-05	0.53538	0.667	0.248	0.709295	B memory_stim_vs_unstim_uG.csv
PLP2	2.9167e-05	-0.795682	0.111	0.632	0.7143	B memory_stim_vs_unstim_uG.csv
LAT2	3.04943e-05	0.680058	0.778	0.362	0.746807	B memory_stim_vs_unstim_uG.csv
RPS7	3.16934e-05	-0.466514	1	1	0.776171	B memory_stim_vs_unstim_uG.csv
RPS25	3.4067e-05	-0.527273	1	1	0.834302	B memory_stim_vs_unstim_uG.csv
GPATCH4	3.80228e-05	0.400879	0.389	0.088	0.931177	B memory_stim_vs_unstim_uG.csv
RIOK1	3.90344e-05	0.374817	0.444	0.111	0.955952	B memory_stim_vs_unstim_uG.csv
RCL1	3.95701e-05	0.32347	0.333	0.066	0.969071	B memory_stim_vs_unstim_uG.csv
ZBP1	3.95701e-05	0.32347	0.333	0.066	0.969071	B memory_stim_vs_unstim_uG.csv
NCF2	3.95819e-05	0.281487	0.278	0.046	0.969361	B memory_stim_vs_unstim_uG.csv
CCT4	4.11167e-05	0.608941	0.889	0.439	1	B memory_stim_vs_unstim_uG.csv
CCND2	4.17898e-05	0.689212	0.389	0.094	1	B memory_stim_vs_unstim_uG.csv
Eukaryota (taxid 2759)	4.22286e-05	0.319618	0.333	0.066	1	B memory_stim_vs_unstim_uG.csv
RPS4X	4.4999e-05	-0.647172	1	1	1	B memory_stim_vs_unstim_uG.csv
PFDN5	4.60462e-05	-0.623118	0.944	0.983	1	B memory_stim_vs_unstim_uG.csv
EEF2	5.03539e-05	-0.649126	0.944	0.994	1	B memory_stim_vs_unstim_uG.csv
MACROD2	5.0915e-05	0.466643	0.333	0.068	1	B memory_stim_vs_unstim_uG.csv
RPSA	5.14505e-05	-0.645584	1	0.994	1	B memory_stim_vs_unstim_uG.csv
UBB	5.37269e-05	0.72316	0.889	0.718	1	B memory_stim_vs_unstim_uG.csv
VOPP1	5.46818e-05	0.675229	0.833	0.59	1	B memory_stim_vs_unstim_uG.csv
RPS19	5.54405e-05	-0.508804	1	1	1	B memory_stim_vs_unstim_uG.csv
RPL18A	5.80141e-05	-0.469088	1	1	1	B memory_stim_vs_unstim_uG.csv
AHSA1	6.11193e-05	0.600459	0.667	0.296	1	B memory_stim_vs_unstim_uG.csv
FNDC3B	6.15132e-05	0.36257	0.222	0.031	1	B memory_stim_vs_unstim_uG.csv
ARID5B	6.15628e-05	-0.979942	0.278	0.766	1	B memory_stim_vs_unstim_uG.csv
CFLAR	6.19242e-05	0.63005	0.611	0.231	1	B memory_stim_vs_unstim_uG.csv
Streptomyces decoyicus (taxid 249567)	6.23399e-05	0.319618	0.333	0.068	1	B memory_stim_vs_unstim_uG.csv
ARHGAP15	6.39472e-05	-0.908011	0.222	0.681	1	B memory_stim_vs_unstim_uG.csv
RFTN1	6.4051e-05	0.464811	0.556	0.165	1	B memory_stim_vs_unstim_uG.csv
HLA-F	6.7663e-05	0.738659	0.833	0.553	1	B memory_stim_vs_unstim_uG.csv
TSPOAP1-AS1	7.02827e-05	0.423872	0.5	0.145	1	B memory_stim_vs_unstim_uG.csv
RPL32	7.07115e-05	-0.502037	1	1	1	B memory_stim_vs_unstim_uG.csv
MFSD12	7.16475e-05	0.397127	0.389	0.094	1	B memory_stim_vs_unstim_uG.csv
SERTAD1	7.16475e-05	0.397127	0.389	0.094	1	B memory_stim_vs_unstim_uG.csv
SMU1	7.17169e-05	0.491406	0.611	0.211	1	B memory_stim_vs_unstim_uG.csv
RPL19	7.47934e-05	-0.385836	1	1	1	B memory_stim_vs_unstim_uG.csv
TRAF1	7.63113e-05	0.474236	0.333	0.074	1	B memory_stim_vs_unstim_uG.csv
ATF5	7.74051e-05	0.68054	0.222	0.034	1	B memory_stim_vs_unstim_uG.csv
NGDN	7.98361e-05	0.414216	0.667	0.239	1	B memory_stim_vs_unstim_uG.csv
TRAF3IP3	8.01114e-05	-0.750222	0.111	0.601	1	B memory_stim_vs_unstim_uG.csv
TGS1	8.30308e-05	0.470958	0.5	0.154	1	B memory_stim_vs_unstim_uG.csv
TPM3	8.56823e-05	0.639557	0.944	0.689	1	B memory_stim_vs_unstim_uG.csv
CD79A	8.97996e-05	-0.813799	0.778	0.952	1	B memory_stim_vs_unstim_uG.csv
MS4A1	9.21762e-05	0.7384	1	0.986	1	B memory_stim_vs_unstim_uG.csv
PHF11	9.4712e-05	0.787151	0.611	0.259	1	B memory_stim_vs_unstim_uG.csv
PFDN2	9.53564e-05	0.517218	0.611	0.234	1	B memory_stim_vs_unstim_uG.csv
SKA2	9.53812e-05	0.315776	0.333	0.071	1	B memory_stim_vs_unstim_uG.csv
NFKBIE	9.54258e-05	0.340544	0.389	0.094	1	B memory_stim_vs_unstim_uG.csv
RPS8	9.62348e-05	-0.461521	1	1	1	B memory_stim_vs_unstim_uG.csv
TIMM50	0.000101649	0.336801	0.389	0.094	1	B memory_stim_vs_unstim_uG.csv
FTL	0.000104438	-0.55182	0.944	1	1	B memory_stim_vs_unstim_uG.csv
DCXR	0.00010627	0.588048	0.667	0.288	1	B memory_stim_vs_unstim_uG.csv
RPL23A	0.000107226	-0.507544	1	1	1	B memory_stim_vs_unstim_uG.csv
CUTA	0.000107477	-0.725292	0.167	0.635	1	B memory_stim_vs_unstim_uG.csv
POR	0.000107567	0.308122	0.333	0.071	1	B memory_stim_vs_unstim_uG.csv
HSPD1	0.000108216	0.931174	0.722	0.425	1	B memory_stim_vs_unstim_uG.csv
MRPL14	0.000108465	0.436024	0.556	0.185	1	B memory_stim_vs_unstim_uG.csv
TTI2	0.000109405	0.281487	0.278	0.051	1	B memory_stim_vs_unstim_uG.csv
SLC3A2	0.000110239	0.507325	0.611	0.231	1	B memory_stim_vs_unstim_uG.csv
NARS	0.000110242	0.463903	0.5	0.157	1	B memory_stim_vs_unstim_uG.csv
CORO1A	0.000111095	-0.826106	0.389	0.806	1	B memory_stim_vs_unstim_uG.csv
RPL22	0.000111132	-0.588481	1	0.994	1	B memory_stim_vs_unstim_uG.csv
AC245297.3	0.000112301	0.385929	0.389	0.097	1	B memory_stim_vs_unstim_uG.csv
RPS2	0.000114656	-0.583841	1	1	1	B memory_stim_vs_unstim_uG.csv
PPRC1	0.000115792	0.277583	0.278	0.051	1	B memory_stim_vs_unstim_uG.csv
USP30-AS1	0.000115792	0.277583	0.278	0.051	1	B memory_stim_vs_unstim_uG.csv
PPM1K	0.000115957	0.612287	0.778	0.41	1	B memory_stim_vs_unstim_uG.csv
ITM2C	0.000120607	0.839146	0.556	0.222	1	B memory_stim_vs_unstim_uG.csv
RPS27A	0.000120719	-0.435473	1	1	1	B memory_stim_vs_unstim_uG.csv
MRPL44	0.000121712	0.420332	0.5	0.154	1	B memory_stim_vs_unstim_uG.csv
PLCG2	0.000123378	-0.727422	0.167	0.632	1	B memory_stim_vs_unstim_uG.csv
RPLP1	0.000126457	-0.479425	1	1	1	B memory_stim_vs_unstim_uG.csv
RPL10A	0.000126497	-0.582982	0.944	0.991	1	B memory_stim_vs_unstim_uG.csv
BCCIP	0.000127048	0.463903	0.5	0.16	1	B memory_stim_vs_unstim_uG.csv
IGHE	0.000128508	0.453385	0.333	0.071	1	B memory_stim_vs_unstim_uG.csv
RPL6	0.000130959	-0.574476	1	1	1	B memory_stim_vs_unstim_uG.csv
UCP2	0.000131674	-0.80408	0.167	0.624	1	B memory_stim_vs_unstim_uG.csv
ADSL	0.000132277	0.403665	0.444	0.125	1	B memory_stim_vs_unstim_uG.csv
EFTUD2	0.000141832	0.352847	0.444	0.123	1	B memory_stim_vs_unstim_uG.csv
RPL34	0.000142695	-0.495957	1	1	1	B memory_stim_vs_unstim_uG.csv
MTHFD1L	0.000153051	0.502026	0.167	0.02	1	B memory_stim_vs_unstim_uG.csv
ANKRD37	0.00015589	0.335089	0.278	0.054	1	B memory_stim_vs_unstim_uG.csv
SQOR	0.000161365	0.413277	0.5	0.157	1	B memory_stim_vs_unstim_uG.csv
HSPBP1	0.00016189	0.367016	0.333	0.077	1	B memory_stim_vs_unstim_uG.csv
HYOU1	0.000164591	0.331206	0.278	0.054	1	B memory_stim_vs_unstim_uG.csv
CHMP5	0.000168355	0.61899	0.5	0.182	1	B memory_stim_vs_unstim_uG.csv
GNG5	0.000173002	0.530515	0.833	0.462	1	B memory_stim_vs_unstim_uG.csv
RPL15	0.000173864	-0.521007	1	1	1	B memory_stim_vs_unstim_uG.csv
PSMB1	0.000175192	0.534631	0.833	0.405	1	B memory_stim_vs_unstim_uG.csv
ZC3HC1	0.000180383	0.277583	0.278	0.054	1	B memory_stim_vs_unstim_uG.csv
[truncated: 28,427 more rows]
