# Supplementary material for: Single-cell analysis identifies conserved features of immune dysfunction in simulated microgravity and spaceflight
Source: Nat Commun. 2024 Jun 11;15:4795. doi: 10.1038/s41467-023-42013-y (PMC11166937; doi:10.1038/s41467-023-42013-y)
Supplement: Supplementary file 11 — Supplementary Data 8 [file 41467_2023_42013_MOESM11_ESM.csv]

	Genes	stimulated_p_val	stimulated_avg_log2FC	stimulated_pct.1	stimulated_pct.2	stimulated_p_val_adj	unstimulated_p_val	unstimulated_avg_log2FC	unstimulated_pct.1	unstimulated_pct.2	unstimulated_p_val_adj	max_pval	minimump_p_val	cell_type		Genes were calculated by the Seurat FindConservedMarkers() function.
1	APOL6	0	-0.460227229	0.508	0.76	0	4.33E-51	-0.111351962	0.173	0.243	1.06E-46	4.33E-51	0	Overall
2	C15ORF48	0	0.675869712	0.295	0.098	0	9.13E-197	0.479348574	0.137	0.043	2.24E-192	9.13E-197	0	Overall
3	CCL2	0	1.249100237	0.512	0.132	0	1.02E-222	1.184282079	0.178	0.059	2.51E-218	1.02E-222	0	Overall
4	CCL4	0	0.688716559	0.599	0.309	0	5.38E-30	0.254906241	0.237	0.206	1.32E-25	5.38E-30	0	Overall
5	CCL8	0	1.401660323	0.527	0.125	0	1.58E-65	0.292073613	0.034	0.006	3.86E-61	1.58E-65	0	Overall
6	FTH1	0	1.312482729	0.987	0.942	0	2.67E-125	0.991267993	0.994	0.983	6.54E-121	2.67E-125	0	Overall
7	FTL	0	1.655972353	0.992	0.921	0	1.88E-171	0.561238446	0.998	0.991	4.59E-167	1.88E-171	0	Overall
8	GBP1	0	-0.788816468	0.781	0.927	0	6.89E-141	-0.262456935	0.139	0.227	1.69E-136	6.89E-141	0	Overall
9	GBP2	0	-0.670137384	0.527	0.832	0	2.38E-119	-0.218920524	0.302	0.423	5.82E-115	2.38E-119	0	Overall
10	GBP4	0	-0.955789531	0.669	0.897	0	1.37E-99	-0.19858763	0.192	0.282	3.36E-95	1.37E-99	0	Overall
11	GBP5	0	-1.307186265	0.624	0.88	0	5.09E-112	-0.247976844	0.23	0.341	1.25E-107	5.09E-112	0	Overall
12	GSTK1	0	-0.4445257	0.51	0.755	0	4.20E-67	-0.138989365	0.547	0.649	1.03E-62	4.20E-67	0	Overall
13	HLA-C	0	-0.405813729	0.997	0.998	0	6.47E-80	-0.160081559	0.98	0.986	1.58E-75	6.47E-80	0	Overall
14	HLA-DRA	0	0.494426423	0.471	0.218	0	3.52E-14	0.123412562	0.329	0.286	8.62E-10	3.52E-14	0	Overall
15	HLA-E	0	-0.351919937	0.989	0.997	0	1.32E-161	-0.227799798	0.93	0.96	3.23E-157	1.32E-161	0	Overall
16	HSPB1	0	0.389468366	0.369	0.212	0	7.85E-155	0.24192268	0.403	0.29	1.92E-150	7.85E-155	0	Overall
17	IRF1	0	-0.613312458	0.7	0.861	0	1.81E-72	-0.206970886	0.455	0.545	4.42E-68	1.81E-72	0	Overall
18	MARCKS	0	0.661791245	0.357	0.154	0	9.05E-26	0.277791492	0.193	0.159	2.22E-21	9.05E-26	0	Overall
19	MMP9	0	0.86784395	0.199	0.031	0	5.21E-304	1.370507866	0.205	0.095	1.28E-299	5.21E-304	0	Overall
20	MS4A7	0	0.638921033	0.229	0.063	0	8.55E-135	0.493718488	0.185	0.121	2.09E-130	8.55E-135	0	Overall
21	MTRNR2L8	0	-0.464612277	0.289	0.515	0	1.65E-152	-0.503378782	0.471	0.495	4.04E-148	1.65E-152	0	Overall
22	NCF1	0	1.49528038	0.464	0.156	0	8.54E-21	0.121888148	0.326	0.32	2.09E-16	8.54E-21	0	Overall
23	PLA2G7	0	0.556936932	0.215	0.056	0	3.13E-165	0.419662634	0.169	0.098	7.68E-161	3.13E-165	0	Overall
24	PLAAT4	0	-0.640819172	0.614	0.805	0	3.75E-69	-0.203289312	0.529	0.625	9.19E-65	3.75E-69	0	Overall
25	RBM3	0	-0.548226618	0.236	0.553	0	0	-0.407978276	0.201	0.467	0	0	0	Overall
26	SOD2	0	0.665996047	0.565	0.359	0	1.85E-124	0.498756419	0.353	0.315	4.52E-120	1.85E-124	0	Overall
27	STAT1	0	-0.382005652	0.978	0.986	0	3.02E-246	-0.575206175	0.365	0.455	7.40E-242	3.02E-246	0	Overall
28	TAP1	0	-0.441649658	0.595	0.818	0	1.70E-37	-0.100774406	0.302	0.375	4.17E-33	1.70E-37	0	Overall
29	THBS1	0	0.947340265	0.39	0.119	0	3.86E-178	1.245750135	0.217	0.128	9.46E-174	3.86E-178	0	Overall
30	TYROBP	0	0.70050466	0.513	0.274	0	3.42E-55	0.113089139	0.424	0.341	8.37E-51	3.42E-55	0	Overall
31	DOCK4	3.33395497813673e-320	0.604545809	0.235	0.072	8.16485574145686e-316	6.86E-19	0.127129347	0.15	0.114	1.68E-14	6.86E-19	6.66790995627346e-320	Overall
32	AL138963.4	0.00E+00	-0.452278419	0.127	0.296	4.63E-304	1.12E-51	0.174071707	0.251	0.217	2.74E-47	1.12E-51	3.78E-308	Overall
33	HNRNPA1	1.69E-240	-0.307943606	0.65	0.807	4.13E-236	9.77E-305	-0.344624431	0.766	0.828	2.39E-300	1.69E-240	1.95E-304	Overall
34	CTSB	8.49E-304	0.775239367	0.396	0.227	2.08E-299	1.35E-25	0.179524678	0.323	0.287	3.31E-21	1.35E-25	1.70E-303	Overall
35	TALDO1	2.22E-303	0.452715309	0.45	0.344	5.43E-299	3.05E-145	0.3563693	0.419	0.392	7.48E-141	3.05E-145	4.44E-303	Overall
36	HLA-DRB1	1.41E-302	0.594221405	0.477	0.259	3.45E-298	5.29E-07	0.114595173	0.371	0.344	0.012951047	5.29E-07	2.82E-302	Overall
37	CXCL8	2.56E-300	0.56816465	0.213	0.064	6.28E-296	4.33E-143	0.449788473	0.069	0.011	1.06E-138	4.33E-143	5.13E-300	Overall
38	RPL37A	1.19E-299	-0.330472448	0.859	0.952	2.91E-295	2.12E-27	0.120281433	0.933	0.917	5.19E-23	2.12E-27	2.38E-299	Overall
39	CYBB	2.75E-293	0.50303214	0.218	0.075	6.74E-289	6.75E-71	0.428303773	0.227	0.179	1.65E-66	6.75E-71	5.50E-293	Overall
40	TMEM176B	2.16E-292	0.374699626	0.153	0.031	5.30E-288	6.94E-119	0.420911662	0.159	0.09	1.70E-114	6.94E-119	4.33E-292	Overall
41	PSMB9	6.72E-287	-0.343058699	0.903	0.945	1.64E-282	4.16E-133	-0.224251689	0.52	0.656	1.02E-128	4.16E-133	1.34E-286	Overall
42	S100A9	7.01E-285	0.538702469	0.211	0.064	1.72E-280	3.67E-98	0.745911295	0.222	0.139	8.98E-94	3.67E-98	1.40E-284	Overall
43	CCL3	1.77E-283	0.466449526	0.363	0.171	4.32E-279	3.00E-43	0.178476587	0.074	0.039	7.35E-39	3.00E-43	3.53E-283	Overall
44	CYP27A1	8.91E-281	0.446830104	0.182	0.048	2.18E-276	4.00E-140	0.454426862	0.169	0.092	9.79E-136	4.00E-140	1.78E-280	Overall
45	FPR3	9.78E-281	0.426438853	0.183	0.048	2.40E-276	4.65E-35	0.158861518	0.147	0.112	1.14E-30	4.65E-35	1.96E-280	Overall
46	FCN1	5.03E-276	0.421394879	0.155	0.035	1.23E-271	1.51E-45	0.389016721	0.194	0.137	3.70E-41	1.51E-45	1.01E-275	Overall
47	TXN	5.32E-270	0.378515111	0.566	0.357	1.30E-265	5.01E-101	0.321758656	0.361	0.303	1.23E-96	5.01E-101	1.06E-269	Overall
48	RPL37	3.60E-266	-0.317977707	0.93	0.976	8.82E-262	4.05E-10	0.114916096	0.972	0.972	9.93E-06	4.05E-10	7.20E-266	Overall
49	RGL1	1.02E-264	0.435374717	0.229	0.079	2.51E-260	8.09E-75	0.245016925	0.162	0.108	1.98E-70	8.09E-75	2.05E-264	Overall
50	DAPK1	3.24E-263	0.453557682	0.206	0.065	7.93E-259	1.04E-24	0.142055315	0.163	0.128	2.55E-20	1.04E-24	6.48E-263	Overall
51	CTSZ	1.70E-259	0.651287753	0.305	0.151	4.16E-255	1.31E-19	0.110478838	0.252	0.245	3.20E-15	1.31E-19	3.40E-259	Overall
52	RPS27	2.30E-256	-0.322294027	0.967	0.985	5.62E-252	4.01E-05	0.103289624	0.987	0.984	0.980871935	4.01E-05	4.59E-256	Overall
53	LILRB4	1.20E-255	0.402788668	0.195	0.06	2.94E-251	4.96E-66	0.128039599	0.107	0.06	1.21E-61	4.96E-66	2.40E-255	Overall
54	CYP1B1	2.23E-254	0.487795795	0.149	0.034	5.46E-250	1.24E-77	0.437490107	0.17	0.116	3.04E-73	1.24E-77	4.46E-254	Overall
55	MAFB	5.96E-253	0.35668385	0.191	0.061	1.46E-248	8.53E-41	0.241803706	0.162	0.12	2.09E-36	8.53E-41	1.19E-252	Overall
56	HCK	1.78E-251	0.333422724	0.236	0.09	4.36E-247	6.18E-61	0.171551296	0.17	0.128	1.51E-56	6.18E-61	3.56E-251	Overall
57	HSPA1A	2.19E-244	0.453393965	0.345	0.224	5.37E-240	3.49E-88	0.178772777	0.251	0.188	8.54E-84	3.49E-88	4.38E-244	Overall
58	ANXA5	4.20E-243	0.559198175	0.373	0.223	1.03E-238	1.73E-80	0.338503748	0.357	0.303	4.24E-76	1.73E-80	8.39E-243	Overall
59	KYNU	4.76E-241	0.482689709	0.234	0.088	1.16E-236	3.44E-78	0.275923861	0.158	0.107	8.43E-74	3.44E-78	9.51E-241	Overall
60	DMXL2	5.75E-240	0.361713799	0.197	0.066	1.41E-235	3.62E-29	0.16824725	0.173	0.134	8.86E-25	3.62E-29	1.15E-239	Overall
61	SPI1	2.24E-232	0.423026531	0.225	0.084	5.48E-228	4.60E-31	0.196449345	0.221	0.184	1.13E-26	4.60E-31	4.48E-232	Overall
62	RPS29	1.51E-229	-0.32076774	0.848	0.937	3.70E-225	1.59E-29	0.133465752	0.911	0.89	3.90E-25	1.59E-29	3.02E-229	Overall
63	LYZ	1.53E-229	0.49469709	0.193	0.064	3.74E-225	5.81E-39	0.233799442	0.25	0.184	1.42E-34	5.81E-39	3.05E-229	Overall
64	CIRBP	1.67E-193	-0.263584381	0.446	0.619	4.09E-189	4.10E-229	-0.29452447	0.504	0.67	1.00E-224	1.67E-193	8.20E-229	Overall
65	PILRA	4.67E-228	0.394541428	0.203	0.071	1.14E-223	2.00E-26	0.123940484	0.157	0.118	4.90E-22	2.00E-26	9.34E-228	Overall
66	CSTB	7.68E-228	0.60367624	0.428	0.296	1.88E-223	5.52E-64	0.202155492	0.501	0.444	1.35E-59	5.52E-64	1.54E-227	Overall
67	ARHGAP15	5.98E-226	-0.303204544	0.564	0.745	1.47E-221	4.15E-51	-0.119378875	0.611	0.698	1.02E-46	4.15E-51	1.20E-225	Overall
68	IL1B	1.91E-223	0.556422833	0.186	0.061	4.69E-219	3.40E-121	0.241156603	0.061	0.01	8.33E-117	3.40E-121	3.83E-223	Overall
69	NINJ1	2.01E-221	0.515430436	0.259	0.131	4.91E-217	5.88E-55	0.100849111	0.24	0.233	1.44E-50	5.88E-55	4.01E-221	Overall
70	PPDPF	5.35E-221	0.313297788	0.693	0.563	1.31E-216	1.81E-106	0.204185391	0.832	0.756	4.44E-102	1.81E-106	1.07E-220	Overall
71	PSMB8	2.37E-218	-0.284936665	0.797	0.882	5.79E-214	1.69E-73	-0.139033358	0.473	0.581	4.14E-69	1.69E-73	4.73E-218	Overall
72	SLC7A11	8.18E-122	0.146912287	0.091	0.027	2.00E-117	4.47E-216	0.406667176	0.131	0.036	1.09E-211	8.18E-122	8.94E-216	Overall
73	RPL41	2.46E-212	-0.236704457	0.99	0.997	6.03E-208	5.49E-45	0.134563272	0.997	0.996	1.34E-40	5.49E-45	4.93E-212	Overall
74	PTAFR	1.41E-211	0.209412975	0.118	0.026	3.45E-207	4.93E-97	0.169255369	0.135	0.074	1.21E-92	4.93E-97	2.82E-211	Overall
75	NFKBIA	6.73E-130	0.235628788	0.7	0.558	1.65E-125	8.45E-209	0.405207144	0.534	0.44	2.07E-204	6.73E-130	1.69E-208	Overall
76	SERF2	2.66E-164	0.278402357	0.951	0.939	6.51E-160	2.95E-208	0.292657967	0.967	0.926	7.21E-204	2.66E-164	5.89E-208	Overall
77	CST3	1.88E-206	0.278538737	0.189	0.07	4.61E-202	5.54E-35	-0.125152263	0.197	0.162	1.36E-30	5.54E-35	3.77E-206	Overall
78	IRAK3	2.66E-205	0.263924684	0.151	0.044	6.50E-201	1.22E-76	0.177880743	0.146	0.096	2.99E-72	1.22E-76	5.31E-205	Overall
79	HSP90AA1	6.11E-203	0.426187744	0.919	0.889	1.50E-198	1.33E-127	0.253098265	0.821	0.76	3.26E-123	1.33E-127	1.22E-202	Overall
80	SAT1	1.49E-202	-0.443937829	0.872	0.906	3.66E-198	0.000208157	-0.12364633	0.454	0.479	1	0.000208157	2.99E-202	Overall
81	SERPINA1	1.89E-200	0.231741487	0.12	0.028	4.63E-196	5.40E-73	0.117370698	0.117	0.057	1.32E-68	5.40E-73	3.78E-200	Overall
82	IGSF6	5.10E-198	0.275791069	0.14	0.042	1.25E-193	6.37E-35	0.145808166	0.151	0.105	1.56E-30	6.37E-35	1.02E-197	Overall
83	MPEG1	7.98E-198	0.311816638	0.177	0.062	1.95E-193	4.89E-86	0.247664252	0.169	0.125	1.20E-81	4.89E-86	1.60E-197	Overall
84	ATOX1	3.86E-196	0.408382975	0.324	0.244	9.45E-192	9.16E-47	0.15289958	0.284	0.25	2.24E-42	9.16E-47	7.72E-196	Overall
85	S100A8	6.55E-194	0.499797202	0.155	0.049	1.60E-189	4.11E-53	0.520580299	0.19	0.125	1.01E-48	4.11E-53	1.31E-193	Overall
86	IER3	1.02E-190	0.386570016	0.227	0.096	2.51E-186	2.73E-92	0.252705285	0.14	0.091	6.68E-88	2.73E-92	2.05E-190	Overall
87	LYN	5.61E-186	0.507396145	0.406	0.253	1.37E-181	1.60E-47	0.180980888	0.279	0.267	3.93E-43	1.60E-47	1.12E-185	Overall
88	CD68	4.30E-185	0.463619837	0.264	0.177	1.05E-180	2.96E-24	0.165223169	0.182	0.146	7.26E-20	2.96E-24	8.61E-185	Overall
89	C5ORF56	9.98E-184	-0.276849117	0.485	0.652	2.44E-179	4.48E-47	-0.106181314	0.272	0.353	1.10E-42	4.48E-47	2.00E-183	Overall
90	AIF1	4.07E-183	0.384564636	0.198	0.088	9.97E-179	7.26E-16	0.183907946	0.237	0.201	1.78E-11	7.26E-16	8.14E-183	Overall
91	HSP90AB1	4.04E-113	0.28371645	0.908	0.85	9.89E-109	9.16E-183	0.28115	0.826	0.716	2.24E-178	4.04E-113	1.83E-182	Overall
92	TMEM176A	4.63E-182	0.171014103	0.093	0.017	1.13E-177	2.05E-136	0.277796067	0.133	0.058	5.02E-132	2.05E-136	9.25E-182	Overall
93	AHRR	3.35E-181	0.192061385	0.116	0.029	8.20E-177	1.30E-47	0.13199954	0.133	0.083	3.18E-43	1.30E-47	6.70E-181	Overall
94	HLA-F	3.84E-181	-0.26186732	0.618	0.765	9.41E-177	1.02E-88	-0.161038327	0.475	0.593	2.49E-84	1.02E-88	7.69E-181	Overall
95	PCED1B-AS1	2.27E-180	-0.252429193	0.599	0.759	5.57E-176	5.11E-34	-0.112615961	0.515	0.587	1.25E-29	5.11E-34	4.55E-180	Overall
96	GLUL	1.20E-179	0.475091658	0.268	0.146	2.94E-175	7.77E-33	0.205081463	0.254	0.218	1.90E-28	7.77E-33	2.40E-179	Overall
97	ANPEP	4.27E-175	0.172587468	0.149	0.056	1.05E-170	3.98E-26	0.114769133	0.148	0.11	9.75E-22	3.98E-26	8.54E-175	Overall
98	RPL35A	1.78E-174	-0.227763905	0.933	0.975	4.36E-170	3.21E-08	0.101781462	0.977	0.977	0.000785875	3.21E-08	3.56E-174	Overall
99	TMEM138	3.92E-173	0.236851306	0.204	0.118	9.60E-169	1.60E-107	0.158329345	0.171	0.103	3.92E-103	1.60E-107	7.84E-173	Overall
100	SMIM25	8.75E-171	0.193226494	0.089	0.018	2.14E-166	4.05E-55	0.123848732	0.099	0.057	9.93E-51	4.05E-55	1.75E-170	Overall
101	PSMB10	1.99E-170	-0.248272259	0.625	0.769	4.87E-166	1.54E-78	-0.158399595	0.43	0.534	3.77E-74	1.54E-78	3.98E-170	Overall
102	CAPG	2.31E-170	0.340666126	0.175	0.08	5.65E-166	3.96E-16	0.110196924	0.202	0.175	9.70E-12	3.96E-16	4.61E-170	Overall
103	S100A12	2.44E-170	0.257440163	0.1	0.022	5.98E-166	1.46E-162	0.328040922	0.114	0.039	3.58E-158	1.46E-162	4.88E-170	Overall
104	TNS3	1.21E-169	0.21306158	0.14	0.045	2.95E-165	1.03E-31	0.102600252	0.132	0.089	2.51E-27	1.03E-31	2.41E-169	Overall
105	NPC2	1.44E-169	0.270124994	0.333	0.282	3.54E-165	1.66E-16	0.132263156	0.354	0.332	4.07E-12	1.66E-16	2.89E-169	Overall
106	WARS	1.71E-169	-0.559806882	0.308	0.454	4.20E-165	6.04E-54	-0.132442697	0.121	0.162	1.48E-49	6.04E-54	3.43E-169	Overall
107	CYB561A3	2.88E-166	0.228091769	0.199	0.11	7.04E-162	1.04E-78	0.141462368	0.196	0.142	2.53E-74	1.04E-78	5.75E-166	Overall
108	HNRNPC	1.27E-38	0.106079156	0.57	0.545	3.10E-34	1.04E-163	0.238071602	0.714	0.601	2.54E-159	1.27E-38	2.07E-163	Overall
109	RPLP2	5.65E-154	-0.194129252	0.938	0.98	1.38E-149	2.32E-09	0.102053528	0.986	0.985	5.68E-05	2.32E-09	1.13E-153	Overall
110	S100A11	1.20E-153	0.468534567	0.639	0.515	2.93E-149	6.46E-26	0.230993562	0.633	0.605	1.58E-21	6.46E-26	2.39E-153	Overall
111	FCER1G	3.62E-153	0.517775922	0.299	0.168	8.86E-149	1.52E-25	0.255050576	0.306	0.262	3.72E-21	1.52E-25	7.23E-153	Overall
112	SQSTM1	7.65E-153	0.287798295	0.529	0.45	1.87E-148	4.53E-98	0.192320115	0.594	0.566	1.11E-93	4.53E-98	1.53E-152	Overall
113	EEF2	6.96E-152	-0.273177508	0.847	0.917	1.70E-147	4.14E-68	-0.170337175	0.898	0.903	1.01E-63	4.14E-68	1.39E-151	Overall
114	RPS26	1.12E-149	-0.179461993	0.949	0.981	2.74E-145	3.30E-45	0.155059786	0.987	0.979	8.09E-41	3.30E-45	2.24E-149	Overall
115	C3	2.70E-148	0.16838198	0.101	0.027	6.60E-144	7.25E-84	0.108425934	0.069	0.022	1.77E-79	7.25E-84	5.39E-148	Overall
116	SDCBP	7.91E-147	0.255477571	0.301	0.235	1.94E-142	1.14E-64	0.179971631	0.379	0.353	2.80E-60	1.14E-64	1.58E-146	Overall
117	EPB41L3	6.39E-140	0.216182246	0.166	0.068	1.56E-135	8.19E-33	0.162625084	0.172	0.131	2.01E-28	8.19E-33	1.28E-139	Overall
118	ATG7	6.65E-140	0.251145134	0.229	0.162	1.63E-135	2.26E-43	0.131893014	0.233	0.212	5.54E-39	2.26E-43	1.33E-139	Overall
119	IFNGR2	1.32E-139	0.269717211	0.224	0.117	3.24E-135	1.26E-38	0.114766546	0.23	0.188	3.09E-34	1.26E-38	2.65E-139	Overall
120	LACC1	1.45E-139	0.194195599	0.137	0.051	3.56E-135	8.16E-93	0.19835295	0.147	0.092	2.00E-88	8.16E-93	2.91E-139	Overall
121	PDCD4	1.90E-139	-0.267753243	0.409	0.555	4.66E-135	9.83E-36	-0.117958044	0.475	0.548	2.41E-31	9.83E-36	3.80E-139	Overall
122	RPS9	1.10E-50	-0.1420146	0.937	0.955	2.70E-46	8.82E-139	-0.248645863	0.954	0.966	2.16E-134	1.10E-50	1.76E-138	Overall
123	RPL39	6.21E-138	-0.216684091	0.949	0.979	1.52E-133	3.75E-31	0.187101243	0.985	0.98	9.19E-27	3.75E-31	1.24E-137	Overall
124	LST1	1.18E-137	0.182792466	0.135	0.053	2.89E-133	4.02E-22	0.159782844	0.204	0.163	9.85E-18	4.02E-22	2.36E-137	Overall
125	LILRB1	5.34E-136	0.295547532	0.237	0.124	1.31E-131	7.29E-96	0.174816549	0.18	0.121	1.79E-91	7.29E-96	1.07E-135	Overall
126	MZT2B	1.98E-135	-0.195961066	0.403	0.554	4.86E-131	7.31E-43	-0.115086189	0.558	0.638	1.79E-38	7.31E-43	3.97E-135	Overall
127	RPS18	5.49E-135	-0.286880934	0.941	0.972	1.35E-130	5.15E-44	-0.16506885	0.982	0.986	1.26E-39	5.15E-44	1.10E-134	Overall
128	SOD1	4.00E-133	0.221139406	0.594	0.537	9.79E-129	5.17E-67	0.154238984	0.635	0.579	1.27E-62	5.17E-67	7.99E-133	Overall
129	MRC1	1.47E-131	0.111912536	0.048	0.005	3.60E-127	1.37E-92	0.274465081	0.135	0.076	3.36E-88	1.37E-92	2.94E-131	Overall
130	NCF2	4.80E-130	0.228841441	0.171	0.077	1.18E-125	1.28E-25	0.104428779	0.137	0.109	3.13E-21	1.28E-25	9.61E-130	Overall
131	RPL3	7.23E-84	-0.224088402	0.928	0.959	1.77E-79	2.71E-128	-0.298965574	0.953	0.961	6.64E-124	7.23E-84	5.42E-128	Overall
132	IL2RB	2.20E-126	-0.183002712	0.101	0.206	5.39E-122	8.85E-50	-0.14584337	0.18	0.25	2.17E-45	8.85E-50	4.40E-126	Overall
133	HINT1	1.27E-44	0.100189305	0.776	0.8	3.10E-40	1.80E-124	0.251685768	0.864	0.793	4.40E-120	1.27E-44	3.59E-124	Overall
134	RPL38	3.83E-66	-0.103850562	0.793	0.87	9.39E-62	1.08E-122	0.257038145	0.887	0.827	2.64E-118	3.83E-66	2.16E-122	Overall
135	APOBEC3G	1.97E-121	-0.255393626	0.237	0.351	4.83E-117	1.24E-62	-0.165663002	0.219	0.304	3.03E-58	1.24E-62	3.94E-121	Overall
136	PLIN2	9.03E-80	0.133794268	0.167	0.113	2.21E-75	5.20E-121	0.213118249	0.247	0.178	1.27E-116	9.03E-80	1.04E-120	Overall
137	PFN1	8.51E-121	0.209444688	0.972	0.938	2.08E-116	2.50E-16	0.104342143	0.982	0.978	6.13E-12	2.50E-16	1.70E-120	Overall
138	ANXA2	5.92E-119	0.339837555	0.362	0.268	1.45E-114	8.13E-66	0.248837429	0.364	0.346	1.99E-61	8.13E-66	1.18E-118	Overall
139	RPL36	2.13E-117	-0.198294447	0.931	0.969	5.22E-113	2.93E-44	0.174887476	0.967	0.958	7.18E-40	2.93E-44	4.27E-117	Overall
140	PTGES3	1.35E-116	0.209024953	0.604	0.536	3.30E-112	3.93E-104	0.176762841	0.632	0.556	9.61E-100	3.93E-104	2.69E-116	Overall
141	RPS21	3.04E-116	-0.168518892	0.913	0.964	7.45E-112	3.79E-59	0.214273133	0.96	0.947	9.28E-55	3.79E-59	6.08E-116	Overall
142	PRDX1	1.46E-115	0.244332267	0.39	0.329	3.58E-111	1.25E-57	0.20668018	0.41	0.377	3.06E-53	1.25E-57	2.93E-115	Overall
143	CALR	1.02E-46	0.126918389	0.687	0.603	2.49E-42	2.64E-115	0.319825402	0.63	0.538	6.46E-111	1.02E-46	5.28E-115	Overall
144	ADAMDEC1	5.87E-115	0.12449761	0.08	0.021	1.44E-110	3.88E-89	0.125126126	0.079	0.029	9.49E-85	3.88E-89	1.17E-114	Overall
145	CD14	1.43E-114	0.168605772	0.074	0.018	3.50E-110	3.71E-14	0.144399556	0.153	0.124	9.10E-10	3.71E-14	2.86E-114	Overall
146	IFI6	2.43E-114	-0.173660361	0.986	0.98	5.94E-110	5.45E-40	0.26240455	0.33	0.293	1.34E-35	5.45E-40	4.85E-114	Overall
147	NLRC5	7.08E-114	-0.191861694	0.327	0.463	1.73E-109	1.10E-58	-0.113156869	0.188	0.269	2.69E-54	1.10E-58	1.42E-113	Overall
148	FUS	8.25E-113	-0.188213555	0.493	0.629	2.02E-108	7.27E-52	-0.128324639	0.512	0.598	1.78E-47	7.27E-52	1.65E-112	Overall
149	RPS25	4.35E-112	-0.176819844	0.936	0.972	1.07E-107	7.29E-14	0.104091181	0.985	0.978	1.78E-09	7.29E-14	8.70E-112	Overall
150	CASP8	1.17E-111	-0.169885147	0.236	0.362	2.87E-107	1.91E-62	-0.135038431	0.275	0.362	4.69E-58	1.91E-62	2.34E-111	Overall
151	CD247	5.99E-111	-0.229281416	0.454	0.589	1.47E-106	4.07E-21	-0.106464915	0.54	0.595	9.98E-17	4.07E-21	1.20E-110	Overall
152	PABPC1	1.87E-110	-0.391864179	0.809	0.832	4.58E-106	9.82E-72	-0.256955922	0.914	0.902	2.40E-67	9.82E-72	3.74E-110	Overall
153	IL4I1	4.48E-110	0.292571305	0.203	0.112	1.10E-105	1.46E-84	0.13283797	0.099	0.043	3.58E-80	1.46E-84	8.95E-110	Overall
154	TUBA1C	3.60E-32	0.108105149	0.227	0.183	8.83E-28	6.09E-109	0.181102944	0.206	0.16	1.49E-104	3.60E-32	1.22E-108	Overall
155	KLRD1	6.36E-109	-0.354725795	0.172	0.271	1.56E-104	5.92E-13	-0.118763586	0.215	0.241	1.45E-08	5.92E-13	1.27E-108	Overall
156	HNMT	1.11E-105	0.125012418	0.099	0.035	2.73E-101	6.94E-40	0.119983354	0.139	0.098	1.70E-35	6.94E-40	2.23E-105	Overall
157	RNASEK	5.20E-105	0.240037349	0.732	0.666	1.27E-100	2.22E-70	0.182353585	0.824	0.785	5.43E-66	2.22E-70	1.04E-104	Overall
158	CXCR3	3.73E-86	-0.147025024	0.062	0.132	9.13E-82	2.90E-104	-0.203436445	0.175	0.283	7.10E-100	3.73E-86	5.80E-104	Overall
159	FLT3LG	4.25E-89	-0.136112275	0.152	0.25	1.04E-84	4.41E-104	-0.172331812	0.211	0.314	1.08E-99	4.25E-89	8.83E-104	Overall
160	CORO1A	3.63E-30	-0.130632928	0.525	0.595	8.90E-26	8.19E-103	-0.202634161	0.745	0.823	2.01E-98	3.63E-30	1.64E-102	Overall
161	HSPH1	1.43E-94	0.187605697	0.269	0.188	3.49E-90	1.78E-101	0.151126492	0.231	0.138	4.36E-97	1.43E-94	3.56E-101	Overall
162	CD7	2.69E-101	-0.191562561	0.242	0.362	6.59E-97	2.89E-34	-0.137727696	0.373	0.439	7.08E-30	2.89E-34	5.38E-101	Overall
163	GSTP1	6.43E-101	0.198240942	0.472	0.433	1.57E-96	1.67E-22	0.132329488	0.595	0.571	4.09E-18	1.67E-22	1.29E-100	Overall
164	RASAL3	5.11E-100	-0.156626248	0.206	0.321	1.25E-95	1.77E-43	-0.108486245	0.318	0.398	4.34E-39	1.77E-43	1.02E-99	Overall
165	PGD	8.56E-80	0.174973623	0.233	0.157	2.10E-75	2.27E-98	0.210436064	0.255	0.213	5.57E-94	8.56E-80	4.55E-98	Overall
166	RPL31	4.66E-98	-0.137618819	0.793	0.883	1.14E-93	2.18E-28	0.124717636	0.873	0.866	5.34E-24	2.18E-28	9.32E-98	Overall
167	GAPT	8.73E-97	0.118345056	0.077	0.023	2.14E-92	4.95E-86	0.235409247	0.165	0.106	1.21E-81	4.95E-86	1.75E-96	Overall
168	LRMDA	5.38E-95	0.130059565	0.082	0.027	1.32E-90	4.92E-49	-0.125763378	0.148	0.138	1.21E-44	4.92E-49	1.08E-94	Overall
169	CIB1	7.09E-95	-0.157219335	0.268	0.387	1.74E-90	1.18E-39	-0.103116687	0.419	0.498	2.88E-35	1.18E-39	1.42E-94	Overall
170	DYNLL1	3.05E-94	0.207712957	0.387	0.303	7.47E-90	2.10E-60	0.158794903	0.473	0.415	5.14E-56	2.10E-60	6.10E-94	Overall
171	CLIC3	3.75E-93	-0.243484481	0.115	0.205	9.17E-89	3.00E-33	-0.170859504	0.153	0.205	7.35E-29	3.00E-33	7.49E-93	Overall
172	SRSF5	9.43E-87	-0.157911095	0.401	0.522	2.31E-82	2.17E-91	-0.17121185	0.484	0.599	5.32E-87	9.43E-87	4.35E-91	Overall
173	HIST1H2AC	3.83E-76	0.122848426	0.136	0.075	9.39E-72	2.96E-90	0.142235872	0.177	0.104	7.24E-86	3.83E-76	5.91E-90	Overall
174	CREG1	4.24E-90	0.155216756	0.151	0.079	1.04E-85	1.68E-29	0.106804398	0.17	0.131	4.11E-25	1.68E-29	8.49E-90	Overall
175	ARHGEF1	8.93E-90	-0.158695849	0.301	0.419	2.19E-85	6.41E-75	-0.168491611	0.458	0.56	1.57E-70	6.41E-75	1.79E-89	Overall
176	VAMP5	2.38E-89	-0.166593713	0.273	0.389	5.84E-85	1.60E-89	-0.163706843	0.202	0.295	3.93E-85	2.38E-89	3.21E-89	Overall
177	HSP90B1	7.04E-40	0.149762267	0.629	0.56	1.72E-35	1.02E-88	0.213477221	0.649	0.592	2.50E-84	7.04E-40	2.04E-88	Overall
178	NOP53	1.60E-88	-0.152760553	0.555	0.674	3.92E-84	6.36E-39	-0.133670148	0.678	0.738	1.56E-34	6.36E-39	3.20E-88	Overall
179	TMEM259	6.04E-86	-0.128074373	0.236	0.344	1.48E-81	4.68E-61	-0.125779668	0.3	0.39	1.15E-56	4.68E-61	1.21E-85	Overall
180	FGL2	6.34E-48	0.125049224	0.129	0.079	1.55E-43	1.05E-84	-0.21085244	0.117	0.151	2.57E-80	6.34E-48	2.10E-84	Overall
181	RPS28	1.12E-84	-0.141531021	0.975	0.992	2.74E-80	2.25E-81	0.212880774	0.993	0.991	5.52E-77	2.25E-81	2.24E-84	Overall
182	PSME1	7.60E-68	-0.136891753	0.919	0.942	1.86E-63	3.65E-82	-0.166865731	0.723	0.778	8.94E-78	7.60E-68	7.30E-82	Overall
183	TMBIM6	4.18E-49	0.138635517	0.703	0.658	1.02E-44	1.07E-81	0.176929588	0.733	0.665	2.61E-77	4.18E-49	2.13E-81	Overall
184	DNAJA1	1.66E-45	0.15198873	0.717	0.659	4.07E-41	4.24E-81	0.158501892	0.43	0.348	1.04E-76	1.66E-45	8.48E-81	Overall
185	SERP1	4.98E-81	0.166902612	0.603	0.551	1.22E-76	1.75E-70	0.159620198	0.715	0.643	4.28E-66	1.75E-70	9.96E-81	Overall
186	PKM	3.91E-80	0.22462365	0.469	0.386	9.58E-76	5.66E-45	0.168423694	0.508	0.51	1.38E-40	5.66E-45	7.82E-80	Overall
187	EPB41L4A-AS1	1.12E-78	-0.107182217	0.11	0.191	2.75E-74	1.54E-50	-0.107728427	0.195	0.269	3.76E-46	1.54E-50	2.25E-78	Overall
188	ZAP70	4.82E-78	-0.120425881	0.252	0.355	1.18E-73	4.07E-37	-0.110623886	0.345	0.418	9.97E-33	4.07E-37	9.64E-78	Overall
189	ZBTB20	4.26E-77	-0.174425483	0.359	0.47	1.04E-72	1.40E-66	-0.176541992	0.508	0.603	3.44E-62	1.40E-66	8.53E-77	Overall
190	GRK2	1.77E-76	-0.130521685	0.227	0.329	4.35E-72	2.21E-39	-0.10412783	0.414	0.493	5.42E-35	2.21E-39	3.55E-76	Overall
191	PCED1B	2.28E-75	-0.103999824	0.298	0.397	5.58E-71	5.18E-47	-0.124148229	0.343	0.427	1.27E-42	5.18E-47	4.56E-75	Overall
192	SUSD3	5.14E-75	-0.102239156	0.164	0.251	1.26E-70	6.62E-72	-0.133309425	0.206	0.297	1.62E-67	6.62E-72	1.03E-74	Overall
193	FKBP4	5.71E-74	0.169194491	0.262	0.183	1.40E-69	2.60E-65	0.118125215	0.247	0.17	6.37E-61	2.60E-65	1.14E-73	Overall
194	FUCA1	7.00E-72	0.119482651	0.091	0.045	1.71E-67	5.98E-24	0.242620753	0.202	0.166	1.47E-19	5.98E-24	1.40E-71	Overall
195	CBLB	7.31E-72	-0.162564781	0.247	0.346	1.79E-67	1.81E-41	-0.120095169	0.302	0.376	4.44E-37	1.81E-41	1.46E-71	Overall
196	PDE4DIP	5.00E-71	0.185772382	0.242	0.198	1.23E-66	4.46E-51	0.135258513	0.291	0.266	1.09E-46	4.46E-51	1.00E-70	Overall
197	AKNA	2.17E-69	-0.133641432	0.26	0.359	5.32E-65	4.81E-38	-0.116894771	0.382	0.458	1.18E-33	4.81E-38	4.34E-69	Overall
198	AP1S2	7.67E-69	0.114479354	0.18	0.133	1.88E-64	2.73E-60	0.131707907	0.265	0.228	6.67E-56	2.73E-60	1.53E-68	Overall
199	RPL4	2.00E-66	-0.21176543	0.819	0.861	4.89E-62	9.28E-68	-0.196536933	0.898	0.9	2.27E-63	2.00E-66	1.86E-67	Overall
200	H3F3B	1.02E-67	0.181458584	0.973	0.959	2.50E-63	1.39E-37	0.11843015	0.922	0.894	3.39E-33	1.39E-37	2.04E-67	Overall
201	RPS27L	1.64E-45	0.112406899	0.328	0.292	4.01E-41	1.18E-67	0.156972267	0.513	0.448	2.89E-63	1.64E-45	2.36E-67	Overall
202	RPS7	6.78E-67	-0.11557804	0.951	0.977	1.66E-62	1.03E-45	-0.132788686	0.98	0.98	2.52E-41	1.03E-45	1.36E-66	Overall
203	PDE3B	1.86E-35	-0.128287682	0.336	0.411	4.56E-31	1.57E-66	-0.206412338	0.428	0.518	3.85E-62	1.86E-35	3.14E-66	Overall
204	CXCR4	1.92E-66	-0.191362914	0.244	0.335	4.70E-62	7.59E-41	-0.164960044	0.455	0.523	1.86E-36	7.59E-41	3.84E-66	Overall
205	TGFB1	1.21E-65	-0.154316091	0.37	0.474	2.96E-61	1.89E-28	-0.110170181	0.52	0.582	4.64E-24	1.89E-28	2.42E-65	Overall
206	TXNRD1	2.26E-38	0.105342429	0.218	0.171	5.53E-34	1.30E-65	0.149557854	0.231	0.177	3.19E-61	2.26E-38	2.61E-65	Overall
207	CCL5	3.72E-65	-0.206843398	0.497	0.479	9.11E-61	7.68E-39	-0.13326472	0.403	0.393	1.88E-34	7.68E-39	7.44E-65	Overall
208	RSRP1	1.80E-64	0.123901812	0.478	0.454	4.40E-60	3.20E-63	0.144402354	0.625	0.583	7.83E-59	3.20E-63	3.59E-64	Overall
209	SH2D2A	4.07E-64	-0.153309544	0.149	0.228	9.97E-60	5.98E-44	-0.128572333	0.19	0.254	1.46E-39	5.98E-44	8.14E-64	Overall
210	HLA-DPA1	9.18E-64	0.290403621	0.369	0.298	2.25E-59	0.01852741	-0.109648562	0.349	0.365	1	0.01852741	1.84E-63	Overall
211	EEF1A1	3.34E-63	-0.145442746	0.995	0.997	8.18E-59	1.40E-47	-0.153956646	0.998	0.997	3.44E-43	1.40E-47	6.68E-63	Overall
212	FYN	4.01E-63	-0.174529731	0.386	0.487	9.81E-59	1.18E-44	-0.153347548	0.531	0.606	2.88E-40	1.18E-44	8.01E-63	Overall
213	TOMM7	1.33E-62	-0.118886463	0.769	0.844	3.27E-58	2.28E-45	0.144077935	0.843	0.82	5.58E-41	2.28E-45	2.67E-62	Overall
214	ACTR3	8.14E-62	0.13797781	0.602	0.586	1.99E-57	2.05E-54	0.108514623	0.552	0.543	5.03E-50	2.05E-54	1.63E-61	Overall
215	DEF6	1.77E-61	-0.111250736	0.209	0.297	4.33E-57	4.09E-49	-0.116523269	0.342	0.427	1.00E-44	4.09E-49	3.54E-61	Overall
216	STAT4	5.11E-61	-0.162713482	0.228	0.316	1.25E-56	1.08E-34	-0.106927541	0.291	0.36	2.65E-30	1.08E-34	1.02E-60	Overall
217	RPL36AL	7.49E-61	-0.110534856	0.876	0.929	1.83E-56	3.48E-37	0.134667344	0.907	0.89	8.52E-33	3.48E-37	1.50E-60	Overall
218	HBB	2.27E-60	-0.52799244	0.168	0.115	5.55E-56	3.92E-17	-0.614322206	0.041	0.062	9.59E-13	3.92E-17	4.53E-60	Overall
219	LCP2	2.32E-60	-0.145921679	0.431	0.531	5.68E-56	1.02E-31	-0.103381508	0.475	0.545	2.49E-27	1.02E-31	4.64E-60	Overall
220	RPS2	5.77E-27	-0.129847936	0.964	0.974	1.41E-22	5.42E-60	-0.201757244	0.981	0.978	1.33E-55	5.77E-27	1.08E-59	Overall
221	CD6	3.56E-59	-0.127118624	0.216	0.304	8.71E-55	5.72E-28	-0.100444996	0.306	0.367	1.40E-23	5.72E-28	7.12E-59	Overall
222	SLC25A3	1.95E-57	-0.107136035	0.472	0.57	4.78E-53	1.59E-58	-0.13982627	0.575	0.66	3.89E-54	1.95E-57	3.17E-58	Overall
223	RPS6	5.62E-57	-0.171222381	0.939	0.964	1.38E-52	1.08E-42	-0.169701845	0.977	0.977	2.64E-38	1.08E-42	1.12E-56	Overall
224	LTB	9.13E-57	0.21681928	0.668	0.576	2.24E-52	1.02E-21	0.100847707	0.686	0.63	2.49E-17	1.02E-21	1.83E-56	Overall
225	SERPINB2	1.72E-55	0.152218353	0.04	0.011	4.22E-51	1.39E-25	0.132099412	0.045	0.027	3.40E-21	1.39E-25	3.44E-55	Overall
226	ANKRD44	5.94E-42	-0.106854401	0.357	0.439	1.45E-37	3.21E-55	-0.123185294	0.549	0.642	7.87E-51	5.94E-42	6.43E-55	Overall
227	CD83	3.60E-52	-0.115946398	0.204	0.159	8.83E-48	5.28E-23	-0.111268595	0.065	0.085	1.29E-18	5.28E-23	7.21E-52	Overall
228	H1FX	7.97E-52	0.174214812	0.32	0.251	1.95E-47	5.71E-27	0.135369246	0.473	0.427	1.40E-22	5.71E-27	1.59E-51	Overall
229	RPL19	1.05E-38	-0.10003912	0.977	0.985	2.57E-34	9.86E-52	-0.161526535	0.993	0.991	2.41E-47	1.05E-38	1.97E-51	Overall
230	CD3D	3.37E-51	-0.131751586	0.389	0.481	8.25E-47	8.55E-31	-0.13160955	0.48	0.542	2.09E-26	8.55E-31	6.74E-51	Overall
231	ITGB2	6.20E-51	0.150151894	0.267	0.222	1.52E-46	1.66E-48	0.149729392	0.54	0.542	4.07E-44	1.66E-48	1.24E-50	Overall
232	RPL22	3.04E-49	-0.105347332	0.861	0.912	7.43E-45	1.03E-12	0.101743635	0.945	0.933	2.53E-08	1.03E-12	6.07E-49	Overall
233	PTPN12	3.81E-48	0.12403497	0.159	0.109	9.32E-44	8.92E-46	0.110270736	0.216	0.183	2.18E-41	8.92E-46	7.61E-48	Overall
234	RPL13	1.10E-42	-0.112110729	0.973	0.986	2.69E-38	7.92E-48	-0.177012994	0.993	0.994	1.94E-43	1.10E-42	1.58E-47	Overall
235	PDIA3	7.93E-29	-0.123589501	0.582	0.643	1.94E-24	2.88E-46	0.113986663	0.558	0.539	7.06E-42	7.93E-29	5.77E-46	Overall
236	ACTG1	4.42E-22	-0.150290626	0.817	0.804	1.08E-17	5.75E-45	-0.200784485	0.851	0.867	1.41E-40	4.42E-22	1.15E-44	Overall
237	TNFSF13B	7.31E-26	-0.140622752	0.324	0.387	1.79E-21	2.07E-44	-0.117549837	0.111	0.164	5.06E-40	7.31E-26	4.13E-44	Overall
238	RPL10A	2.12E-36	-0.113692137	0.853	0.896	5.19E-32	7.19E-41	-0.144170244	0.909	0.913	1.76E-36	2.12E-36	1.44E-40	Overall
239	HSPD1	4.85E-38	0.16470895	0.413	0.376	1.19E-33	2.38E-40	0.110044485	0.378	0.316	5.84E-36	4.85E-38	4.77E-40	Overall
240	FNDC3B	1.72E-24	0.10123557	0.251	0.235	4.21E-20	2.21E-39	0.122537289	0.191	0.155	5.40E-35	1.72E-24	4.41E-39	Overall
241	MT1X	3.85E-39	0.127978628	0.152	0.147	9.42E-35	1.33E-26	0.111286036	0.143	0.119	3.26E-22	1.33E-26	7.70E-39	Overall
242	ZYX	1.25E-36	-0.101803026	0.21	0.277	3.05E-32	5.27E-33	-0.115061105	0.42	0.486	1.29E-28	5.27E-33	2.49E-36	Overall
243	TYMP	1.69E-35	0.243208624	0.6	0.576	4.14E-31	1.17E-31	-0.240709142	0.255	0.237	2.87E-27	1.17E-31	3.38E-35	Overall
244	GZMB	6.59E-35	-0.293308493	0.146	0.202	1.61E-30	1.81E-09	-0.112295112	0.183	0.204	4.44E-05	1.81E-09	1.32E-34	Overall
245	CCL24	3.56E-32	0.14404396	0.026	0.008	8.72E-28	2.48E-08	0.158723215	0.03	0.02	0.00060832	2.48E-08	7.13E-32	Overall
246	HLA-DPB1	8.84E-29	0.152168727	0.277	0.236	2.17E-24	2.84E-23	-0.184332625	0.345	0.404	6.96E-19	2.84E-23	1.77E-28	Overall
247	CD8A	9.46E-28	-0.152487536	0.148	0.196	2.32E-23	2.97E-12	-0.114335029	0.193	0.22	7.27E-08	2.97E-12	1.89E-27	Overall
248	CCL22	1.52E-19	-0.150882035	0.03	0.026	3.72E-15	2.22E-25	-0.144024982	0.004	0.016	5.44E-21	1.52E-19	4.44E-25	Overall
249	IGLV2-14	1.10E-19	0.237298109	0.064	0.039	2.70E-15	0.001026363	-0.187045991	0.123	0.138	1	0.001026363	2.21E-19	Overall
250	IGKV1-5	1.81E-08	0.143545586	0.018	0.011	0.000444427	0.120055778	0.138604445	0.009	0.01	1	0.120055778	3.63E-08	Overall
251	MMP9	8.15E-69	1.148070057	0.805	0.514	2.00E-64	0	1.932511708	0.964	0.703	0	8.15E-69	0	CD14 Mono
252	PSME2	4.27E-05	-0.13231216	0.928	0.938	1	1.92E-257	-0.963084304	0.66	0.879	4.71E-253	4.27E-05	3.84E-257	CD14 Mono
253	SLC7A11	9.07E-12	-0.287010185	0.42	0.404	2.22E-07	2.41E-219	1.185453046	0.732	0.261	5.90E-215	9.07E-12	4.81E-219	CD14 Mono
254	NFKBIA	0.000185688	-0.120664682	0.977	0.973	1	1.63E-192	0.968548699	0.9	0.583	4.00E-188	0.000185688	3.27E-192	CD14 Mono
255	THBS1	1.51E-15	-0.521515619	0.903	0.894	3.70E-11	3.15E-181	1.531913284	0.927	0.726	7.71E-177	1.51E-15	6.30E-181	CD14 Mono
256	VAMP5	9.74E-21	-0.330202873	0.362	0.479	2.38E-16	3.73E-179	-0.713256798	0.092	0.471	9.14E-175	9.74E-21	7.47E-179	CD14 Mono
257	TYMP	9.77E-25	-0.295356543	0.995	0.989	2.39E-20	1.96E-178	-0.717071492	0.977	0.994	4.79E-174	9.77E-25	3.92E-178	CD14 Mono
258	GBP1	9.99E-46	-0.599864014	0.899	0.92	2.45E-41	5.79E-175	-0.984761019	0.13	0.512	1.42E-170	9.99E-46	1.16E-174	CD14 Mono
259	TALDO1	4.88E-16	0.281619205	0.912	0.847	1.20E-11	8.71E-175	0.690057837	0.968	0.891	2.13E-170	4.88E-16	1.74E-174	CD14 Mono
260	C15ORF48	2.05E-41	-0.524997051	0.989	0.987	5.02E-37	2.79E-174	1.229536469	0.724	0.32	6.84E-170	2.05E-41	5.59E-174	CD14 Mono
261	PSMB9	1.93E-17	0.250920903	0.836	0.695	4.72E-13	9.80E-172	-0.695353022	0.2	0.593	2.40E-167	1.93E-17	1.96E-171	CD14 Mono
262	CD44	5.80E-10	-0.243096556	0.885	0.926	1.42E-05	2.24E-168	0.806667599	0.851	0.496	5.48E-164	5.80E-10	4.47E-168	CD14 Mono
263	CALHM6	9.61E-12	-0.264849958	0.323	0.401	2.35E-07	3.93E-166	-0.527363769	0.033	0.351	9.62E-162	9.61E-12	7.86E-166	CD14 Mono
264	FGL2	1.24E-08	-0.204541725	0.524	0.65	0.000303631	9.35E-164	-0.829976498	0.468	0.794	2.29E-159	1.24E-08	1.87E-163	CD14 Mono
265	TMEM138	1.07E-26	0.371883875	0.73	0.533	2.61E-22	3.71E-162	0.69139521	0.607	0.194	9.08E-158	1.07E-26	7.41E-162	CD14 Mono
266	PLIN2	1.08E-46	0.506066069	0.465	0.17	2.65E-42	3.30E-161	0.80928482	0.708	0.317	8.07E-157	1.08E-46	6.59E-161	CD14 Mono
267	ARHGDIB	4.84E-57	0.706415119	0.588	0.258	1.19E-52	2.84E-157	0.712526595	0.954	0.783	6.95E-153	4.84E-57	5.68E-157	CD14 Mono
268	SERPING1	1.74E-19	-0.293822204	0.472	0.645	4.27E-15	2.18E-151	-0.471545394	0.034	0.332	5.33E-147	1.74E-19	4.35E-151	CD14 Mono
269	APOL6	6.23E-24	-0.304451457	0.51	0.663	1.53E-19	2.26E-151	-0.571794272	0.118	0.478	5.53E-147	6.23E-24	4.51E-151	CD14 Mono
270	MSR1	9.91E-31	-0.396763202	0.121	0.305	2.43E-26	1.04E-150	-0.479187413	0.017	0.289	2.55E-146	9.91E-31	2.08E-150	CD14 Mono
271	HSP90AB1	3.63E-35	0.527222018	0.899	0.779	8.90E-31	4.30E-146	0.712262067	0.926	0.747	1.05E-141	3.63E-35	8.61E-146	CD14 Mono
272	CYP27A1	1.13E-07	0.100192299	0.838	0.738	0.002758653	6.58E-146	0.855226592	0.904	0.666	1.61E-141	1.13E-07	1.32E-145	CD14 Mono
273	TMEM176B	1.83E-32	0.505026014	0.738	0.521	4.48E-28	2.87E-140	0.838450687	0.873	0.64	7.02E-136	1.83E-32	5.73E-140	CD14 Mono
274	S100A12	4.57E-07	0.286595011	0.504	0.398	0.011185383	5.38E-139	1.012825058	0.636	0.297	1.32E-134	4.57E-07	1.08E-138	CD14 Mono
275	CYB561A3	4.92E-29	0.394730316	0.717	0.517	1.21E-24	2.73E-138	0.646445943	0.651	0.285	6.68E-134	4.92E-29	5.45E-138	CD14 Mono
276	TMEM176A	1.25E-24	0.389588746	0.502	0.288	3.07E-20	9.42E-138	0.787934203	0.754	0.428	2.31E-133	1.25E-24	1.88E-137	CD14 Mono
277	GBP2	4.18E-16	-0.262293473	0.303	0.444	1.02E-11	5.46E-137	-0.508081651	0.042	0.328	1.34E-132	4.18E-16	1.09E-136	CD14 Mono
278	CCL2	2.76E-08	-0.356807222	0.958	0.924	0.000675712	6.33E-126	1.765921263	0.715	0.419	1.55E-121	2.76E-08	1.27E-125	CD14 Mono
279	LAP3	6.30E-08	-0.152445406	0.923	0.941	0.001542597	9.21E-122	-0.613698943	0.512	0.758	2.26E-117	6.30E-08	1.84E-121	CD14 Mono
280	SOD2	1.08E-93	-0.700605812	1	1	2.63E-89	3.42E-121	0.927524532	0.924	0.794	8.37E-117	1.08E-93	6.83E-121	CD14 Mono
281	LILRB1	1.60E-15	-0.262840742	0.908	0.93	3.92E-11	1.18E-116	0.562600684	0.773	0.494	2.90E-112	1.60E-15	2.37E-116	CD14 Mono
282	S100A9	2.45E-06	-0.334285092	0.806	0.827	0.060088789	5.91E-114	0.774043312	0.97	0.928	1.45E-109	2.45E-06	1.18E-113	CD14 Mono
283	RBM3	9.41E-78	-0.542750116	0.311	0.65	2.30E-73	6.12E-112	-0.479903324	0.36	0.653	1.50E-107	9.41E-78	1.22E-111	CD14 Mono
284	NAMPT	3.33E-111	-0.854768238	0.706	0.88	8.14E-107	2.81E-10	0.154809595	0.295	0.226	6.87E-06	2.81E-10	6.65E-111	CD14 Mono
285	TXN	1.05E-36	-0.882587599	0.921	0.954	2.57E-32	2.72E-109	0.662961668	0.907	0.767	6.67E-105	1.05E-36	5.45E-109	CD14 Mono
286	ADA2	1.89E-06	-0.16190646	0.588	0.673	0.046295082	1.98E-108	-0.556227537	0.452	0.762	4.86E-104	1.89E-06	3.97E-108	CD14 Mono
287	HSPB1	9.79E-91	0.818625202	0.607	0.191	2.40E-86	9.60E-105	0.620040216	0.61	0.29	2.35E-100	9.79E-91	1.92E-104	CD14 Mono
288	PSME1	5.24E-05	0.123713539	0.844	0.777	1	2.95E-100	-0.465218043	0.655	0.787	7.22E-96	5.24E-05	5.90E-100	CD14 Mono
289	TMSB10	4.68E-21	-0.254544794	0.997	0.996	1.14E-16	8.04E-100	-0.498927882	0.99	0.995	1.97E-95	4.68E-21	1.61E-99	CD14 Mono
290	HSPA1A	1.91E-32	0.535413984	0.727	0.539	4.69E-28	9.94E-100	0.568083993	0.697	0.411	2.43E-95	1.91E-32	1.99E-99	CD14 Mono
291	CXCL8	4.17E-13	-0.596730728	0.693	0.756	1.02E-08	1.26E-99	1.477171748	0.352	0.079	3.09E-95	4.17E-13	2.53E-99	CD14 Mono
292	EIF1	0.002464147	-0.10796923	0.961	0.964	1	6.48E-99	0.472804527	0.951	0.836	1.59E-94	0.002464147	1.30E-98	CD14 Mono
293	LRMDA	0.03529012	0.101521342	0.407	0.371	1	1.59E-98	-0.576601744	0.83	0.958	3.91E-94	0.03529012	3.19E-98	CD14 Mono
294	RNASE1	3.28E-15	-0.305682308	0.126	0.262	8.04E-11	1.03E-97	-0.891084564	0.306	0.629	2.53E-93	3.28E-15	2.07E-97	CD14 Mono
295	SQSTM1	5.20E-16	0.267697896	0.853	0.723	1.27E-11	2.97E-97	0.544569485	0.901	0.751	7.28E-93	5.20E-16	5.94E-97	CD14 Mono
296	SLC8A1	5.82E-30	-0.718350838	0.475	0.649	1.43E-25	2.52E-96	-0.672587242	0.756	0.922	6.17E-92	5.82E-30	5.04E-96	CD14 Mono
297	IFNGR1	8.09E-05	0.110360984	0.266	0.186	1	3.09E-95	0.524691528	0.789	0.543	7.57E-91	8.09E-05	6.18E-95	CD14 Mono
298	IL1B	2.00E-10	-0.266674532	0.673	0.589	4.90E-06	8.23E-95	0.906545263	0.334	0.066	2.02E-90	2.00E-10	1.65E-94	CD14 Mono
299	GBP4	1.04E-09	-0.16330344	0.592	0.589	2.55E-05	4.41E-92	-0.357736135	0.028	0.232	1.08E-87	1.04E-09	8.82E-92	CD14 Mono
300	ANXA5	5.47E-18	-0.225311306	0.985	0.97	1.34E-13	1.30E-90	0.430894789	0.979	0.961	3.18E-86	5.47E-18	2.60E-90	CD14 Mono
301	CYBB	5.23E-18	0.339582743	0.888	0.794	1.28E-13	1.53E-90	0.473425671	0.994	0.982	3.75E-86	5.23E-18	3.06E-90	CD14 Mono
302	HSPA5	3.59E-10	0.296321634	0.447	0.321	8.79E-06	2.39E-90	0.665092826	0.771	0.533	5.84E-86	3.59E-10	4.77E-90	CD14 Mono
303	LUCAT1	0.000367898	0.100603327	0.184	0.129	1	8.72E-90	0.524617499	0.528	0.226	2.13E-85	0.000367898	1.74E-89	CD14 Mono
304	LAMP1	6.68E-14	0.276940554	0.615	0.464	1.63E-09	2.31E-88	0.616269217	0.654	0.36	5.67E-84	6.68E-14	4.63E-88	CD14 Mono
305	PGD	0.002767597	-0.113713635	0.72	0.752	1	2.42E-88	0.460629672	0.903	0.767	5.92E-84	0.002767597	4.83E-88	CD14 Mono
306	AC025048.4	8.49E-11	0.144404984	0.151	0.059	2.08E-06	1.05E-87	0.330554771	0.238	0.024	2.57E-83	8.49E-11	2.10E-87	CD14 Mono
307	MNDA	1.37E-28	-0.397889304	0.359	0.517	3.36E-24	2.75E-86	-0.570289409	0.344	0.645	6.73E-82	1.37E-28	5.49E-86	CD14 Mono
308	PTAFR	3.52E-18	0.31650055	0.618	0.451	8.63E-14	4.03E-86	0.466745907	0.77	0.535	9.88E-82	3.52E-18	8.07E-86	CD14 Mono
309	CALM1	8.00E-09	-0.210653542	0.966	0.973	0.000195892	4.41E-85	0.468269343	0.923	0.783	1.08E-80	8.00E-09	8.82E-85	CD14 Mono
310	ATP8B4	4.54E-24	-0.474956006	0.141	0.268	1.11E-19	1.11E-81	-0.485576531	0.307	0.593	2.71E-77	4.54E-24	2.21E-81	CD14 Mono
311	NLRC5	0.000584388	-0.108361744	0.314	0.383	1	5.10E-79	-0.30067207	0.053	0.262	1.25E-74	0.000584388	1.02E-78	CD14 Mono
312	IER3	1.09E-21	-0.443184504	0.872	0.887	2.68E-17	6.21E-79	0.782726991	0.598	0.354	1.52E-74	1.09E-21	1.24E-78	CD14 Mono
313	S100A6	1.78E-78	-0.864320576	0.795	0.924	4.37E-74	1.94E-10	-0.172574073	0.954	0.978	4.76E-06	1.94E-10	3.57E-78	CD14 Mono
314	MYO1G	5.95E-78	-0.60727513	0.486	0.794	1.46E-73	2.78E-08	-0.101134682	0.158	0.233	0.000681882	2.78E-08	1.19E-77	CD14 Mono
315	TNFSF13B	5.51E-10	-0.200627262	0.913	0.924	1.35E-05	6.21E-77	-0.45868295	0.37	0.661	1.52E-72	5.51E-10	1.24E-76	CD14 Mono
316	PYCARD	4.76E-09	0.105966296	0.105	0.034	0.000116576	8.63E-76	-0.441846821	0.538	0.767	2.11E-71	4.76E-09	1.73E-75	CD14 Mono
317	TNIP1	1.12E-05	-0.160886989	0.669	0.736	0.275411296	7.23E-74	0.417150127	0.498	0.225	1.77E-69	1.12E-05	1.45E-73	CD14 Mono
318	CD81	2.61E-12	0.26256045	0.768	0.656	6.39E-08	3.53E-73	0.500842669	0.785	0.571	8.65E-69	2.61E-12	7.06E-73	CD14 Mono
319	HSPA8	1.21E-09	0.245428604	0.894	0.834	2.96E-05	8.72E-73	0.469847746	0.876	0.71	2.14E-68	1.21E-09	1.74E-72	CD14 Mono
320	HSP90AA1	4.32E-35	0.449412125	0.974	0.957	1.06E-30	2.74E-72	0.458413777	0.941	0.865	6.71E-68	4.32E-35	5.48E-72	CD14 Mono
321	MRC1	2.87E-27	0.361803023	0.242	0.064	7.03E-23	8.95E-72	0.631410761	0.756	0.566	2.19E-67	2.87E-27	1.79E-71	CD14 Mono
322	FGD2	2.30E-09	-0.184638354	0.378	0.506	5.62E-05	2.39E-71	-0.356909091	0.162	0.41	5.85E-67	2.30E-09	4.77E-71	CD14 Mono
323	GBP5	1.51E-25	-0.443424537	0.529	0.619	3.71E-21	2.92E-71	-0.488037508	0.041	0.214	7.14E-67	1.51E-25	5.83E-71	CD14 Mono
324	TMBIM6	2.98E-12	0.229253708	0.831	0.745	7.30E-08	7.88E-71	0.40293347	0.908	0.739	1.93E-66	2.98E-12	1.58E-70	CD14 Mono
325	MTRNR2L8	1.10E-48	0.180117244	0.354	0.559	2.70E-44	1.12E-70	-1.039056569	0.466	0.579	2.73E-66	1.10E-48	2.23E-70	CD14 Mono
326	RNF213	1.43E-05	-0.129337289	0.987	0.996	0.349905273	3.08E-69	-0.484541248	0.721	0.86	7.54E-65	1.43E-05	6.16E-69	CD14 Mono
327	RHOU	1.00E-06	0.169545124	0.289	0.193	0.024600648	1.01E-68	0.426225218	0.458	0.215	2.47E-64	1.00E-06	2.01E-68	CD14 Mono
328	SERPINA1	1.21E-15	0.333134156	0.598	0.428	2.95E-11	1.89E-68	0.515501644	0.658	0.382	4.62E-64	1.21E-15	3.77E-68	CD14 Mono
329	UBE2L6	9.76E-23	0.299257778	0.834	0.711	2.39E-18	7.70E-68	-0.383859987	0.197	0.443	1.89E-63	9.76E-23	1.54E-67	CD14 Mono
330	C3	9.96E-06	0.166546125	0.544	0.487	0.243885423	1.51E-67	0.445001022	0.398	0.151	3.71E-63	9.96E-06	3.03E-67	CD14 Mono
331	FN1	5.82E-56	-1.065394233	0.165	0.468	1.42E-51	3.94E-67	-0.711625636	0.292	0.571	9.65E-63	5.82E-56	7.88E-67	CD14 Mono
332	SAMSN1	1.65E-66	-0.645965822	0.821	0.93	4.04E-62	1.58E-36	0.341150766	0.82	0.692	3.88E-32	1.58E-36	3.30E-66	CD14 Mono
333	DOCK8	0.001257807	0.129137624	0.758	0.691	1	2.67E-64	-0.420302121	0.478	0.693	6.53E-60	0.001257807	5.33E-64	CD14 Mono
334	ITGB2	2.71E-15	0.346775663	0.567	0.423	6.63E-11	3.24E-64	0.432497196	0.944	0.827	7.93E-60	2.71E-15	6.48E-64	CD14 Mono
335	TNFRSF1B	3.50E-64	-0.685758553	0.394	0.698	8.58E-60	8.69E-21	-0.198903663	0.437	0.582	2.13E-16	8.69E-21	7.00E-64	CD14 Mono
336	PDE4DIP	3.27E-09	-0.295183941	0.77	0.828	8.01E-05	2.31E-63	0.544990577	0.673	0.438	5.66E-59	3.27E-09	4.62E-63	CD14 Mono
337	LSP1	0.000457622	-0.194641263	0.217	0.255	1	7.81E-63	-0.491651519	0.636	0.825	1.91E-58	0.000457622	1.56E-62	CD14 Mono
338	FCGR3A	1.34E-13	-0.291702397	0.35	0.484	3.28E-09	4.79E-62	-0.486208096	0.391	0.654	1.17E-57	1.34E-13	9.59E-62	CD14 Mono
339	TNFAIP2	2.78E-40	-0.54183415	0.877	0.924	6.80E-36	4.85E-62	-0.445692768	0.618	0.803	1.19E-57	2.78E-40	9.70E-62	CD14 Mono
340	NFKB1	1.57E-18	-0.329200358	0.795	0.894	3.86E-14	4.60E-61	0.4090862	0.666	0.416	1.13E-56	1.57E-18	9.19E-61	CD14 Mono
341	TNIP3	5.05E-60	-0.784913543	0.374	0.632	1.24E-55	1.74E-57	0.199551467	0.132	0.006	4.25E-53	1.74E-57	1.01E-59	CD14 Mono
342	CYP1B1	2.15E-07	0.299237949	0.658	0.569	0.005258427	1.81E-59	0.578451509	0.913	0.851	4.44E-55	2.15E-07	3.62E-59	CD14 Mono
343	RCSD1	3.93E-05	-0.134346663	0.218	0.284	0.961534642	7.33E-59	-0.358176983	0.242	0.485	1.79E-54	3.93E-05	1.47E-58	CD14 Mono
344	LINC00926	1.15E-06	-0.14529815	0.242	0.342	0.02805445	1.19E-58	0.234829415	0.171	0.019	2.92E-54	1.15E-06	2.39E-58	CD14 Mono
345	KYNU	7.77E-18	-0.305364513	0.948	0.954	1.90E-13	1.20E-58	0.627666788	0.757	0.603	2.93E-54	7.77E-18	2.39E-58	CD14 Mono
346	SNX29	0.000328503	0.1060603	0.23	0.165	1	2.16E-58	-0.379019878	0.433	0.65	5.29E-54	0.000328503	4.32E-58	CD14 Mono
347	NABP1	8.64E-57	-0.724795448	0.209	0.477	2.12E-52	1.16E-17	-0.143481527	0.125	0.233	2.84E-13	1.16E-17	1.73E-56	CD14 Mono
348	CALR	0.001493456	0.15173205	0.701	0.66	1	1.73E-55	0.461059445	0.946	0.859	4.23E-51	0.001493456	3.46E-55	CD14 Mono
349	SDC2	2.06E-55	-0.789208423	0.34	0.617	5.04E-51	1.22E-12	0.180319476	0.36	0.251	2.98E-08	1.22E-12	4.11E-55	CD14 Mono
350	RIN2	1.69E-54	-0.629344261	0.826	0.887	4.15E-50	1.10E-06	-0.113118869	0.48	0.563	0.02704484	1.10E-06	3.39E-54	CD14 Mono
351	WTAP	2.10E-54	-0.555385277	0.894	0.953	5.13E-50	2.55E-23	0.259992547	0.464	0.328	6.26E-19	2.55E-23	4.19E-54	CD14 Mono
352	LILRB2	3.65E-54	-0.592573316	0.912	0.937	8.95E-50	2.14E-11	0.148094436	0.801	0.772	5.25E-07	2.14E-11	7.31E-54	CD14 Mono
353	PKM	0.000106538	-0.154423352	0.889	0.92	1	3.97E-54	0.304968203	0.976	0.968	9.72E-50	0.000106538	7.94E-54	CD14 Mono
354	KCTD12	4.47E-54	-0.607495442	0.357	0.606	1.10E-49	2.00E-20	-0.215397056	0.584	0.701	4.90E-16	2.00E-20	8.95E-54	CD14 Mono
355	RGL1	5.58E-24	-0.332500562	0.956	0.957	1.37E-19	5.43E-54	0.429482528	0.851	0.712	1.33E-49	5.58E-24	1.09E-53	CD14 Mono
356	SNX10	9.91E-16	-0.258865102	0.722	0.745	2.43E-11	8.39E-54	-0.398708727	0.403	0.609	2.05E-49	9.91E-16	1.68E-53	CD14 Mono
357	PTPN12	0.005053787	-0.100107932	0.7	0.729	1	3.42E-53	0.354792216	0.772	0.601	8.38E-49	0.005053787	6.85E-53	CD14 Mono
358	ANXA2	4.39E-23	-0.319334993	0.958	0.964	1.07E-18	5.23E-53	0.33832196	0.973	0.952	1.28E-48	4.39E-23	1.05E-52	CD14 Mono
359	DAD1	9.31E-07	0.153721441	0.468	0.36	0.022788943	5.52E-53	0.328587986	0.725	0.507	1.35E-48	9.31E-07	1.10E-52	CD14 Mono
360	ITM2B	1.05E-52	0.52850768	0.811	0.542	2.57E-48	2.37E-10	-0.114017843	0.926	0.885	5.81E-06	2.37E-10	2.10E-52	CD14 Mono
361	CCL3	4.03E-22	-0.570183045	0.948	0.928	9.87E-18	4.59E-52	0.740027362	0.239	0.061	1.13E-47	4.03E-22	9.19E-52	CD14 Mono
362	PEA15	1.55E-21	-0.309314008	0.598	0.732	3.80E-17	7.87E-52	0.364592942	0.735	0.541	1.93E-47	1.55E-21	1.57E-51	CD14 Mono
363	SIPA1L1	2.19E-08	-0.202053079	0.265	0.362	0.000536578	1.32E-51	-0.352438209	0.124	0.314	3.24E-47	2.19E-08	2.65E-51	CD14 Mono
364	FOXN2	6.24E-23	-0.382172715	0.257	0.43	1.53E-18	3.03E-51	-0.31515374	0.256	0.471	7.42E-47	6.24E-23	6.06E-51	CD14 Mono
365	SAT1	1.75E-45	-0.535474491	0.983	0.996	4.30E-41	3.99E-51	-0.488562754	0.94	0.977	9.77E-47	1.75E-45	7.98E-51	CD14 Mono
366	HCK	1.80E-50	-0.436446792	0.931	0.953	4.42E-46	3.56E-46	0.294062697	0.91	0.849	8.72E-42	3.56E-46	3.61E-50	CD14 Mono
367	GRINA	4.50E-50	-0.482315518	0.765	0.901	1.10E-45	1.26E-07	0.122410643	0.751	0.685	0.003080871	1.26E-07	9.00E-50	CD14 Mono
368	PSMB8	6.06E-13	0.206174603	0.703	0.554	1.48E-08	6.03E-50	-0.325243523	0.355	0.555	1.48E-45	6.06E-13	1.21E-49	CD14 Mono
369	TNIK	2.11E-08	0.165047858	0.674	0.547	0.00051622	3.56E-49	0.401921909	0.609	0.387	8.71E-45	2.11E-08	7.11E-49	CD14 Mono
370	NCF1	3.87E-49	0.642378296	0.989	0.956	9.48E-45	1.85E-10	0.200653313	0.919	0.895	4.53E-06	1.85E-10	7.74E-49	CD14 Mono
371	ETV5	7.31E-10	-0.193574097	0.19	0.272	1.79E-05	1.67E-48	0.259537108	0.254	0.078	4.10E-44	7.31E-10	3.35E-48	CD14 Mono
372	ZFP36L2	5.42E-12	0.220657364	0.267	0.143	1.33E-07	3.58E-48	-0.399586883	0.449	0.659	8.78E-44	5.42E-12	7.17E-48	CD14 Mono
373	LILRA5	4.58E-48	-0.609739201	0.474	0.683	1.12E-43	3.89E-17	-0.135608317	0.071	0.158	9.52E-13	3.89E-17	9.17E-48	CD14 Mono
374	PARP14	2.65E-15	-0.245805275	0.922	0.968	6.49E-11	1.18E-47	-0.403029483	0.568	0.735	2.88E-43	2.65E-15	2.35E-47	CD14 Mono
375	VIM	9.26E-06	-0.215853397	0.935	0.938	0.226692948	2.98E-47	0.399062346	0.952	0.889	7.31E-43	9.26E-06	5.97E-47	CD14 Mono
376	ANPEP	3.51E-47	-0.506179513	0.765	0.875	8.59E-43	1.91E-10	0.148900069	0.846	0.79	4.68E-06	1.91E-10	7.02E-47	CD14 Mono
377	VRK2	2.62E-11	-0.216916075	0.331	0.458	6.42E-07	1.29E-46	-0.333096089	0.229	0.421	3.17E-42	2.62E-11	2.59E-46	CD14 Mono
378	1-Mar	2.89E-24	-0.350150158	0.313	0.513	7.07E-20	1.48E-46	-0.344519702	0.581	0.761	3.61E-42	2.89E-24	2.95E-46	CD14 Mono
379	FCN1	8.10E-20	0.534773201	0.718	0.6	1.98E-15	3.03E-46	0.40081714	0.959	0.91	7.42E-42	8.10E-20	6.06E-46	CD14 Mono
380	LYN	2.70E-33	-0.352647128	0.995	0.994	6.61E-29	3.10E-46	0.469001101	0.87	0.816	7.60E-42	2.70E-33	6.21E-46	CD14 Mono
381	AP1S2	5.89E-11	0.222444573	0.572	0.454	1.44E-06	5.26E-46	0.356744802	0.767	0.63	1.29E-41	5.89E-11	1.05E-45	CD14 Mono
382	RHOQ	6.42E-46	0.6674052	0.688	0.436	1.57E-41	1.11E-14	0.19074798	0.624	0.525	2.73E-10	1.11E-14	1.28E-45	CD14 Mono
383	SIGLEC1	9.82E-07	-0.155677489	0.795	0.85	0.024051423	7.35E-46	-0.335293407	0.317	0.542	1.80E-41	9.82E-07	1.47E-45	CD14 Mono
384	APOL3	2.90E-23	-0.350726586	0.457	0.603	7.10E-19	7.74E-46	-0.250943611	0.074	0.235	1.90E-41	2.90E-23	1.55E-45	CD14 Mono
385	CEBPD	9.43E-46	-0.628625117	0.619	0.766	2.31E-41	2.36E-11	-0.20436857	0.446	0.548	5.78E-07	2.36E-11	1.89E-45	CD14 Mono
386	CIITA	3.67E-05	0.122290376	0.298	0.211	0.898072887	1.30E-45	-0.324448527	0.288	0.507	3.18E-41	3.67E-05	2.60E-45	CD14 Mono
387	CUL1	1.47E-08	-0.178124032	0.308	0.418	0.000359657	2.96E-45	-0.261223599	0.132	0.304	7.26E-41	1.47E-08	5.93E-45	CD14 Mono
388	ACOT9	6.29E-45	-0.417938798	0.632	0.812	1.54E-40	4.30E-08	-0.105698091	0.261	0.348	0.001054292	4.30E-08	1.26E-44	CD14 Mono
389	G3BP1	2.86E-12	0.209649829	0.429	0.285	7.02E-08	6.86E-45	0.301976031	0.522	0.315	1.68E-40	2.86E-12	1.37E-44	CD14 Mono
390	ZEB2	1.97E-44	-0.548274531	0.891	0.957	4.83E-40	1.95E-41	-0.403128923	0.941	0.979	4.77E-37	1.95E-41	3.95E-44	CD14 Mono
391	WARS	4.38E-30	-0.458100801	0.642	0.769	1.07E-25	3.22E-44	-0.409297962	0.313	0.47	7.90E-40	4.38E-30	6.45E-44	CD14 Mono
392	SLC39A8	4.95E-44	-0.893900161	0.508	0.686	1.21E-39	1.36E-39	0.389608987	0.273	0.107	3.33E-35	1.36E-39	9.90E-44	CD14 Mono
393	BASP1	5.85E-44	-0.75453189	0.351	0.603	1.43E-39	1.03E-05	-0.103305758	0.183	0.242	0.252557559	1.03E-05	1.17E-43	CD14 Mono
394	DYNLL1	0.002730849	0.11433305	0.724	0.682	1	2.64E-43	0.327201295	0.838	0.727	6.48E-39	0.002730849	5.29E-43	CD14 Mono
395	CRIM1	0.003259132	0.162069358	0.363	0.321	1	3.91E-43	0.357892172	0.218	0.063	9.59E-39	0.003259132	7.83E-43	CD14 Mono
396	PRDX1	0.000853934	0.127331706	0.793	0.732	1	5.60E-43	0.337482246	0.933	0.847	1.37E-38	0.000853934	1.12E-42	CD14 Mono
397	CELF2	4.97E-09	-0.20173374	0.25	0.319	0.000121745	3.81E-42	-0.298549404	0.346	0.562	9.32E-38	4.97E-09	7.61E-42	CD14 Mono
398	SLC2A6	8.11E-13	-0.214247771	0.544	0.646	1.99E-08	4.39E-42	0.278292201	0.335	0.146	1.07E-37	8.11E-13	8.78E-42	CD14 Mono
399	PTGES3	7.56E-27	0.319447959	0.581	0.351	1.85E-22	6.86E-42	0.283652569	0.765	0.602	1.68E-37	7.56E-27	1.37E-41	CD14 Mono
400	HNRNPA2B1	2.33E-11	0.192339844	0.812	0.761	5.71E-07	8.08E-42	0.280275943	0.931	0.856	1.98E-37	2.33E-11	1.62E-41	CD14 Mono
401	PIK3AP1	2.68E-33	-0.370461756	0.922	0.954	6.57E-29	1.40E-41	0.330505232	0.703	0.566	3.42E-37	2.68E-33	2.79E-41	CD14 Mono
402	IQGAP2	0.0038804	-0.111886873	0.634	0.655	1	1.54E-41	-0.394632557	0.372	0.557	3.77E-37	0.0038804	3.08E-41	CD14 Mono
403	ELMO1	0.000117968	0.115018204	0.258	0.181	1	3.05E-41	-0.311900729	0.409	0.617	7.47E-37	0.000117968	6.10E-41	CD14 Mono
404	TNFAIP6	1.34E-23	-0.404281487	0.853	0.89	3.28E-19	1.05E-40	0.268309989	0.138	0.021	2.57E-36	1.34E-23	2.10E-40	CD14 Mono
405	G6PD	0.000973412	0.114169706	0.287	0.216	1	1.38E-40	0.321760696	0.469	0.265	3.39E-36	0.000973412	2.77E-40	CD14 Mono
406	TNFAIP3	6.67E-10	-0.194927977	0.704	0.787	1.63E-05	2.76E-40	0.278511078	0.38	0.182	6.77E-36	6.67E-10	5.53E-40	CD14 Mono
407	ABHD12	1.62E-08	-0.195648497	0.543	0.626	0.000396266	3.79E-40	-0.312647367	0.51	0.692	9.29E-36	1.62E-08	7.59E-40	CD14 Mono
408	PNRC1	7.49E-12	-0.192427315	0.795	0.764	1.83E-07	3.89E-40	0.331228612	0.613	0.399	9.52E-36	7.49E-12	7.77E-40	CD14 Mono
409	CSF1R	0.000421994	0.123810622	0.31	0.235	1	4.16E-40	0.304536388	0.89	0.825	1.02E-35	0.000421994	8.31E-40	CD14 Mono
410	EIF4G2	3.69E-06	-0.1485782	0.711	0.779	0.09048311	4.16E-40	0.28675802	0.816	0.707	1.02E-35	3.69E-06	8.32E-40	CD14 Mono
411	PLEKHO1	1.46E-06	-0.139423717	0.9	0.923	0.035635136	6.76E-40	-0.312363964	0.768	0.844	1.66E-35	1.46E-06	1.35E-39	CD14 Mono
412	CST3	5.38E-27	-0.42611635	0.885	0.917	1.32E-22	3.63E-39	-0.469124878	0.952	0.968	8.89E-35	5.38E-27	7.26E-39	CD14 Mono
413	VASP	0.002196857	-0.114591805	0.555	0.592	1	6.07E-39	0.289654554	0.714	0.553	1.49E-34	0.002196857	1.21E-38	CD14 Mono
414	AC025580.2	9.79E-08	-0.197475169	0.689	0.781	0.002397057	6.57E-39	0.236180595	0.181	0.045	1.61E-34	9.79E-08	1.31E-38	CD14 Mono
415	POU2F2	1.13E-17	-0.28852958	0.43	0.563	2.78E-13	2.08E-38	0.322376615	0.539	0.337	5.09E-34	1.13E-17	4.15E-38	CD14 Mono
416	HIF1A	4.18E-38	-0.50165692	0.527	0.702	1.02E-33	2.08E-10	0.190997571	0.618	0.549	5.09E-06	2.08E-10	8.36E-38	CD14 Mono
417	SLAMF8	6.42E-35	0.379749043	0.384	0.148	1.57E-30	4.77E-38	0.299810691	0.533	0.334	1.17E-33	6.42E-35	9.54E-38	CD14 Mono
418	DUSP6	1.81E-05	0.133240035	0.317	0.225	0.443413668	6.34E-38	0.336646419	0.56	0.37	1.55E-33	1.81E-05	1.27E-37	CD14 Mono
419	ZFP36L1	3.98E-10	0.22720812	0.737	0.615	9.75E-06	1.22E-37	0.413026611	0.857	0.782	2.98E-33	3.98E-10	2.43E-37	CD14 Mono
420	ADORA2A	1.25E-06	-0.133074354	0.496	0.61	0.030552952	6.39E-37	0.115895047	0.078	0.001	1.56E-32	1.25E-06	1.28E-36	CD14 Mono
421	FKBP4	1.08E-21	0.262786589	0.3	0.128	2.64E-17	6.87E-37	0.26312741	0.408	0.23	1.68E-32	1.08E-21	1.37E-36	CD14 Mono
422	FCGR2B	1.01E-12	0.162492866	0.126	0.037	2.47E-08	8.28E-37	-0.323571343	0.436	0.634	2.03E-32	1.01E-12	1.66E-36	CD14 Mono
423	S100A11	5.29E-08	-0.162431556	0.983	0.981	0.001296165	8.52E-37	0.254299855	0.989	0.988	2.09E-32	5.29E-08	1.70E-36	CD14 Mono
424	IL7R	3.66E-36	-0.700076302	0.481	0.699	8.97E-32	1.89E-19	0.230334145	0.148	0.057	4.62E-15	1.89E-19	7.32E-36	CD14 Mono
425	GPNMB	1.79E-05	0.156158093	0.267	0.181	0.438084017	5.03E-36	-0.611522829	0.3	0.436	1.23E-31	1.79E-05	1.01E-35	CD14 Mono
426	HSPA1B	1.62E-07	0.15607689	0.249	0.152	0.003977085	5.32E-36	0.199573416	0.239	0.085	1.30E-31	1.62E-07	1.06E-35	CD14 Mono
427	NDUFV2	1.20E-07	0.168879278	0.423	0.327	0.002940441	8.61E-36	0.287139064	0.588	0.423	2.11E-31	1.20E-07	1.72E-35	CD14 Mono
428	FYB1	2.34E-10	-0.197169957	0.82	0.821	5.74E-06	5.07E-35	-0.300402874	0.868	0.911	1.24E-30	2.34E-10	1.01E-34	CD14 Mono
429	SGPP2	8.05E-08	0.197498569	0.268	0.17	0.001971489	5.98E-35	0.2514832	0.121	0.019	1.47E-30	8.05E-08	1.20E-34	CD14 Mono
430	RASSF4	1.08E-17	-0.315147472	0.644	0.713	2.64E-13	8.14E-35	0.271212225	0.608	0.437	1.99E-30	1.08E-17	1.63E-34	CD14 Mono
431	ADA	9.27E-26	-0.397092212	0.805	0.868	2.27E-21	9.41E-35	0.318487337	0.369	0.208	2.31E-30	9.27E-26	1.88E-34	CD14 Mono
432	MAP3K1	2.07E-22	-0.32211681	0.279	0.411	5.06E-18	1.01E-34	-0.261436642	0.234	0.412	2.48E-30	2.07E-22	2.02E-34	CD14 Mono
433	DENND1B	4.99E-24	-0.420611909	0.262	0.458	1.22E-19	2.89E-34	-0.217793481	0.114	0.268	7.08E-30	4.99E-24	5.78E-34	CD14 Mono
434	PLAUR	0.004411282	-0.133314858	0.64	0.663	1	3.17E-34	0.357068552	0.403	0.234	7.77E-30	0.004411282	6.34E-34	CD14 Mono
435	SDS	1.20E-10	-0.205856162	0.034	0.093	2.94E-06	3.79E-34	-0.124157741	0.003	0.067	9.28E-30	1.20E-10	7.58E-34	CD14 Mono
436	UCP2	5.25E-34	-0.501321952	0.579	0.692	1.29E-29	8.09E-28	0.277554631	0.637	0.492	1.98E-23	8.09E-28	1.05E-33	CD14 Mono
437	SMIM25	9.52E-14	0.335193437	0.47	0.347	2.33E-09	5.36E-34	0.348349185	0.567	0.421	1.31E-29	9.52E-14	1.07E-33	CD14 Mono
438	SEC61G	1.26E-33	-0.413570521	0.583	0.771	3.09E-29	4.50E-10	0.13860833	0.658	0.577	1.10E-05	4.50E-10	2.52E-33	CD14 Mono
439	HNRNPA1	0.003666288	0.106006963	0.403	0.338	1	2.38E-33	0.261582685	0.598	0.41	5.84E-29	0.003666288	4.77E-33	CD14 Mono
440	TMEM123	7.46E-10	0.180675982	0.865	0.798	1.83E-05	3.91E-33	0.286854733	0.762	0.63	9.58E-29	7.46E-10	7.83E-33	CD14 Mono
441	CCL8	6.29E-08	-0.221741335	0.942	0.881	0.001539499	9.26E-33	1.090798499	0.163	0.051	2.27E-28	6.29E-08	1.85E-32	CD14 Mono
442	PPP1R18	0.003741494	0.102198441	0.657	0.595	1	1.24E-32	0.263369848	0.58	0.397	3.04E-28	0.003741494	2.48E-32	CD14 Mono
443	SKP1	9.97E-09	0.157636092	0.515	0.383	0.000244201	1.37E-32	0.242879076	0.687	0.504	3.36E-28	9.97E-09	2.75E-32	CD14 Mono
444	BATF	1.98E-32	-0.511069266	0.236	0.466	4.84E-28	1.16E-13	-0.109251964	0.078	0.155	2.84E-09	1.16E-13	3.95E-32	CD14 Mono
445	FP671120.4	7.19E-05	-0.141145483	0.169	0.219	1	3.58E-32	-0.430070822	0.198	0.338	8.76E-28	7.19E-05	7.16E-32	CD14 Mono
446	ALDOA	0.000992187	0.103793521	0.777	0.708	1	4.33E-32	0.276488846	0.891	0.801	1.06E-27	0.000992187	8.66E-32	CD14 Mono
447	CDK5RAP2	2.07E-20	0.241180023	0.205	0.063	5.07E-16	4.39E-32	0.255984261	0.293	0.146	1.08E-27	2.07E-20	8.78E-32	CD14 Mono
448	ALCAM	4.70E-32	-0.610283033	0.462	0.652	1.15E-27	0.000761192	-0.153269177	0.26	0.304	1	0.000761192	9.41E-32	CD14 Mono
449	FSIP1	6.22E-11	-0.250067181	0.2	0.324	1.52E-06	4.89E-32	0.291656234	0.291	0.136	1.20E-27	6.22E-11	9.77E-32	CD14 Mono
450	BEST1	4.95E-32	-0.560821458	0.447	0.666	1.21E-27	3.49E-14	0.263607367	0.48	0.423	8.55E-10	3.49E-14	9.91E-32	CD14 Mono
451	TDP2	2.56E-05	0.138858334	0.388	0.297	0.62636755	5.15E-32	0.267471934	0.303	0.154	1.26E-27	2.56E-05	1.03E-31	CD14 Mono
452	WNT5B	1.52E-11	0.185353681	0.1	0.024	3.72E-07	7.15E-32	0.222665129	0.094	0.011	1.75E-27	1.52E-11	1.43E-31	CD14 Mono
453	SP110	0.000606935	-0.100812928	0.772	0.799	1	7.68E-32	-0.262634813	0.211	0.379	1.88E-27	0.000606935	1.54E-31	CD14 Mono
454	EFHD2	7.86E-07	-0.165566622	0.746	0.817	0.019244956	1.72E-31	0.258764831	0.843	0.732	4.21E-27	7.86E-07	3.44E-31	CD14 Mono
455	UBL5	0.000102463	0.104287767	0.734	0.723	1	2.56E-31	0.228219928	0.896	0.811	6.27E-27	0.000102463	5.12E-31	CD14 Mono
456	CCT5	5.53E-07	0.149601655	0.387	0.284	0.013546672	6.41E-31	0.242355266	0.542	0.379	1.57E-26	5.53E-07	1.28E-30	CD14 Mono
457	IL2RG	0.000209014	0.113556266	0.283	0.205	1	6.60E-31	0.236927785	0.217	0.081	1.62E-26	0.000209014	1.32E-30	CD14 Mono
458	MTRNR2L12	0.000934513	-0.1041585	0.692	0.764	1	1.12E-30	-0.387073042	0.631	0.772	2.74E-26	0.000934513	2.23E-30	CD14 Mono
459	TNFAIP8	1.95E-10	-0.216082337	0.772	0.844	4.78E-06	2.14E-30	0.280808923	0.569	0.389	5.25E-26	1.95E-10	4.29E-30	CD14 Mono
460	BIRC3	0.000194382	-0.150468047	0.429	0.426	1	4.06E-30	0.24941773	0.286	0.138	9.95E-26	0.000194382	8.13E-30	CD14 Mono
461	CXCL9	4.14E-30	-0.624208253	0.056	0.206	1.01E-25	1.23E-18	-0.18168154	0	0.026	3.01E-14	1.23E-18	8.29E-30	CD14 Mono
462	MAFB	8.58E-30	-0.468351158	0.861	0.901	2.10E-25	2.92E-21	0.290941419	0.879	0.855	7.16E-17	2.92E-21	1.72E-29	CD14 Mono
463	GNG5	3.04E-06	-0.133206105	0.891	0.928	0.074376361	1.17E-29	0.23122845	0.9	0.838	2.85E-25	3.04E-06	2.33E-29	CD14 Mono
464	SLCO2B1	1.08E-09	0.194505151	0.223	0.117	2.64E-05	1.49E-29	0.298305305	0.581	0.431	3.65E-25	1.08E-09	2.98E-29	CD14 Mono
465	AHRR	1.61E-07	0.177762541	0.576	0.457	0.00395441	1.61E-29	0.267783793	0.758	0.603	3.95E-25	1.61E-07	3.23E-29	CD14 Mono
466	PLSCR1	3.49E-05	0.116348102	0.944	0.934	0.85540889	1.94E-29	0.28082129	0.62	0.524	4.76E-25	3.49E-05	3.88E-29	CD14 Mono
467	TAP2	0.000263043	0.110250187	0.501	0.413	1	2.32E-29	-0.213189601	0.154	0.301	5.68E-25	0.000263043	4.64E-29	CD14 Mono
468	PLEKHA2	1.15E-09	-0.176030218	0.251	0.354	2.82E-05	3.98E-29	-0.204499849	0.158	0.301	9.76E-25	1.15E-09	7.97E-29	CD14 Mono
469	TNFRSF4	5.49E-08	0.209047445	0.237	0.138	0.001344299	4.13E-29	0.189242458	0.084	0.008	1.01E-24	5.49E-08	8.26E-29	CD14 Mono
470	PCBP1	4.82E-11	0.202462837	0.786	0.712	1.18E-06	4.96E-29	0.233954701	0.86	0.744	1.21E-24	4.82E-11	9.92E-29	CD14 Mono
471	IL15	3.89E-06	-0.175124426	0.407	0.497	0.095372809	5.14E-29	-0.163828484	0.059	0.174	1.26E-24	3.89E-06	1.03E-28	CD14 Mono
472	GRB2	5.42E-29	-0.284009279	0.934	0.948	1.33E-24	4.54E-25	-0.197921331	0.968	0.986	1.11E-20	4.54E-25	1.08E-28	CD14 Mono
473	ACSL1	1.43E-10	-0.301641314	0.915	0.937	3.51E-06	2.74E-28	0.350790523	0.358	0.224	6.72E-24	1.43E-10	5.49E-28	CD14 Mono
474	ARL8B	4.35E-28	-0.321125861	0.754	0.878	1.07E-23	4.34E-06	0.105435608	0.591	0.522	0.106277538	4.34E-06	8.71E-28	CD14 Mono
475	OGFRL1	3.27E-14	-0.29628365	0.294	0.408	8.00E-10	4.36E-28	-0.218612032	0.229	0.389	1.07E-23	3.27E-14	8.73E-28	CD14 Mono
476	RRAS	1.50E-09	0.128337885	0.161	0.072	3.68E-05	5.52E-28	0.225524535	0.437	0.271	1.35E-23	1.50E-09	1.10E-27	CD14 Mono
477	HINT1	1.42E-12	0.239936287	0.412	0.274	3.49E-08	6.91E-28	0.259044231	0.615	0.446	1.69E-23	1.42E-12	1.38E-27	CD14 Mono
478	TOMM6	3.50E-09	0.185222346	0.422	0.291	8.56E-05	8.50E-28	0.243317295	0.741	0.61	2.08E-23	3.50E-09	1.70E-27	CD14 Mono
479	C9ORF72	6.63E-05	-0.114724324	0.274	0.362	1	1.34E-27	-0.231654347	0.33	0.482	3.29E-23	6.63E-05	2.69E-27	CD14 Mono
480	RNF144B	2.27E-27	-0.405465917	0.682	0.847	5.55E-23	4.59E-23	0.28899614	0.38	0.238	1.12E-18	4.59E-23	4.54E-27	CD14 Mono
481	RB1	3.82E-05	-0.13591922	0.439	0.53	0.934801376	5.25E-27	-0.269226465	0.571	0.699	1.28E-22	3.82E-05	1.05E-26	CD14 Mono
482	TMEM258	1.85E-06	0.159360991	0.567	0.486	0.045235665	6.66E-27	0.224430851	0.758	0.63	1.63E-22	1.85E-06	1.33E-26	CD14 Mono
483	TMA7	0.000500033	0.123011084	0.601	0.537	1	1.17E-26	0.23133406	0.816	0.708	2.86E-22	0.000500033	2.34E-26	CD14 Mono
484	CXCL16	0.001140515	-0.117744397	0.372	0.433	1	1.31E-26	0.296702705	0.444	0.285	3.20E-22	0.001140515	2.61E-26	CD14 Mono
485	CD48	2.70E-08	0.169401303	0.767	0.711	0.000660659	1.94E-26	0.233797157	0.403	0.244	4.74E-22	2.70E-08	3.87E-26	CD14 Mono
486	DMXL2	2.27E-26	-0.370417614	0.874	0.893	5.55E-22	1.90E-09	0.153963867	0.91	0.891	4.66E-05	1.90E-09	4.53E-26	CD14 Mono
487	ATP13A3	2.81E-26	-0.426141217	0.431	0.613	6.89E-22	5.77E-24	0.241439444	0.442	0.292	1.41E-19	5.77E-24	5.63E-26	CD14 Mono
488	MT1F	0.03180183	0.155042465	0.201	0.191	1	2.84E-26	0.255502443	0.117	0.029	6.96E-22	0.03180183	5.68E-26	CD14 Mono
489	HSPH1	4.02E-16	0.231856301	0.327	0.169	9.85E-12	3.01E-26	0.229748254	0.406	0.25	7.38E-22	4.02E-16	6.03E-26	CD14 Mono
490	ATG7	3.08E-05	0.171093478	0.81	0.766	0.75493724	3.27E-26	0.272795883	0.868	0.8	8.00E-22	3.08E-05	6.53E-26	CD14 Mono
491	TMEM268	0.000234161	-0.109172903	0.244	0.322	1	3.86E-26	-0.134372329	0.046	0.145	9.45E-22	0.000234161	7.72E-26	CD14 Mono
492	CD36	0.000101244	-0.187359409	0.237	0.299	1	4.16E-26	-0.297481801	0.78	0.863	1.02E-21	0.000101244	8.33E-26	CD14 Mono
493	TMBIM4	3.19E-17	0.248856246	0.639	0.471	7.81E-13	5.19E-26	0.230157787	0.788	0.666	1.27E-21	3.19E-17	1.04E-25	CD14 Mono
494	DRAM1	6.53E-26	-0.342508668	0.836	0.885	1.60E-21	4.73E-09	0.139176067	0.409	0.324	0.000115748	4.73E-09	1.31E-25	CD14 Mono
495	COMT	4.06E-14	0.232331889	0.454	0.304	9.95E-10	6.61E-26	0.238010565	0.688	0.568	1.62E-21	4.06E-14	1.32E-25	CD14 Mono
496	ARHGAP22	3.09E-05	-0.128735126	0.172	0.209	0.756925267	7.34E-26	-0.212720356	0.233	0.389	1.80E-21	3.09E-05	1.47E-25	CD14 Mono
497	SOCS3	8.06E-26	-0.386362083	0.356	0.554	1.97E-21	1.39E-19	0.110838025	0.103	0.028	3.40E-15	1.39E-19	1.61E-25	CD14 Mono
498	PFDN5	0.002096681	0.105438214	0.708	0.653	1	8.11E-26	-0.206159232	0.961	0.972	1.99E-21	0.002096681	1.62E-25	CD14 Mono
499	NCOA4	0.003589101	0.102955835	0.72	0.672	1	1.06E-25	0.245163953	0.821	0.729	2.59E-21	0.003589101	2.11E-25	CD14 Mono
500	DHRS4L2	4.47E-15	0.137915828	0.122	0.027	1.10E-10	1.70E-25	0.193809758	0.272	0.136	4.16E-21	4.47E-15	3.40E-25	CD14 Mono
501	ACADVL	8.03E-05	0.113781412	0.442	0.348	1	1.78E-25	0.220858599	0.771	0.672	4.35E-21	8.03E-05	3.56E-25	CD14 Mono
502	RESF1	9.41E-08	0.180888846	0.376	0.259	0.002304715	1.89E-25	-0.272956354	0.329	0.48	4.63E-21	9.41E-08	3.78E-25	CD14 Mono
503	NDUFB4	6.48E-05	0.13729608	0.48	0.388	1	2.79E-25	0.216737186	0.56	0.449	6.83E-21	6.48E-05	5.58E-25	CD14 Mono
504	RPS25	0.008205531	0.110850564	0.71	0.652	1	4.53E-25	0.214501913	0.937	0.873	1.11E-20	0.008205531	9.06E-25	CD14 Mono
505	P2RX4	5.94E-25	-0.326012984	0.586	0.774	1.45E-20	2.09E-13	-0.122054127	0.112	0.201	5.11E-09	2.09E-13	1.19E-24	CD14 Mono
506	PDXK	0.000925048	0.107843096	0.629	0.549	1	6.97E-25	0.226893858	0.645	0.498	1.71E-20	0.000925048	1.39E-24	CD14 Mono
507	TKT	2.39E-21	0.237828578	0.263	0.096	5.86E-17	7.84E-25	0.241006431	0.766	0.651	1.92E-20	2.39E-21	1.57E-24	CD14 Mono
508	IFI6	0.0001127	0.115426126	0.995	0.989	1	8.00E-25	0.245323233	0.599	0.67	1.96E-20	0.0001127	1.60E-24	CD14 Mono
509	HSPE1	9.87E-25	0.356908169	0.416	0.218	2.42E-20	8.95E-23	0.221531131	0.537	0.402	2.19E-18	8.95E-23	1.97E-24	CD14 Mono
510	ABCC1	1.23E-05	0.154472714	0.644	0.559	0.300805043	1.10E-24	0.240230048	0.483	0.351	2.70E-20	1.23E-05	2.20E-24	CD14 Mono
511	DNAJB6	1.85E-05	0.134566046	0.71	0.622	0.453481502	1.13E-24	0.224599516	0.562	0.412	2.77E-20	1.85E-05	2.26E-24	CD14 Mono
512	SLC9A9	2.31E-24	0.353930743	0.334	0.139	5.67E-20	4.01E-11	0.188707447	0.561	0.5	9.82E-07	4.01E-11	4.63E-24	CD14 Mono
513	OLIG1	1.72E-05	0.113367385	0.188	0.113	0.421359143	2.49E-24	0.106595158	0.078	0.01	6.10E-20	1.72E-05	4.98E-24	CD14 Mono
514	HIST1H2AC	1.23E-07	0.158576222	0.254	0.168	0.003011733	3.56E-24	0.192425355	0.179	0.073	8.71E-20	1.23E-07	7.11E-24	CD14 Mono
515	MARCKS	5.37E-24	-0.39648538	0.99	0.987	1.31E-19	1.48E-10	0.258693688	0.899	0.894	3.62E-06	1.48E-10	1.07E-23	CD14 Mono
516	FNDC3B	8.90E-10	-0.23602473	0.778	0.847	2.18E-05	5.64E-24	0.288853894	0.697	0.589	1.38E-19	8.90E-10	1.13E-23	CD14 Mono
517	FNIP2	5.65E-24	-0.40970832	0.332	0.504	1.38E-19	5.92E-09	-0.117404031	0.132	0.204	0.000145019	5.92E-09	1.13E-23	CD14 Mono
518	SPI1	2.02E-09	-0.198414702	0.95	0.963	4.95E-05	6.08E-24	0.166614012	0.973	0.978	1.49E-19	2.02E-09	1.22E-23	CD14 Mono
519	ATOX1	2.21E-05	0.223057416	0.892	0.875	0.54168213	8.01E-24	0.274142256	0.855	0.789	1.96E-19	2.21E-05	1.60E-23	CD14 Mono
520	ARHGAP25	0.000120995	-0.144295961	0.414	0.494	1	1.01E-23	-0.189629045	0.133	0.26	2.47E-19	0.000120995	2.01E-23	CD14 Mono
521	SEC61B	1.06E-23	-0.408029274	0.676	0.782	2.59E-19	1.42E-16	0.18501276	0.821	0.742	3.48E-12	1.42E-16	2.12E-23	CD14 Mono
522	PARP8	0.000607316	0.105004378	0.292	0.218	1	1.21E-23	-0.170007546	0.107	0.229	2.97E-19	0.000607316	2.42E-23	CD14 Mono
523	NECTIN2	1.38E-23	-0.29449851	0.481	0.683	3.39E-19	4.13E-15	0.145510385	0.288	0.181	1.01E-10	4.13E-15	2.77E-23	CD14 Mono
524	IFNAR1	0.002550675	-0.103972605	0.428	0.491	1	1.44E-23	0.221813122	0.453	0.313	3.53E-19	0.002550675	2.88E-23	CD14 Mono
525	RIC1	1.37E-06	-0.131151049	0.209	0.308	0.033439608	2.52E-23	-0.200733769	0.207	0.347	6.17E-19	1.37E-06	5.04E-23	CD14 Mono
526	SNX3	8.94E-06	0.13824065	0.651	0.573	0.218955601	3.02E-23	0.201693814	0.777	0.658	7.39E-19	8.94E-06	6.04E-23	CD14 Mono
527	CACYBP	3.67E-23	0.2582685	0.299	0.12	9.00E-19	1.02E-12	0.148360944	0.384	0.276	2.49E-08	1.02E-12	7.35E-23	CD14 Mono
528	MAP3K8	6.12E-07	-0.258301069	0.605	0.648	0.0149938	4.03E-23	0.276886801	0.443	0.32	9.88E-19	6.12E-07	8.07E-23	CD14 Mono
529	UTRN	4.54E-09	0.190134855	0.53	0.394	0.000111294	6.14E-23	-0.271855359	0.696	0.799	1.50E-18	4.54E-09	1.23E-22	CD14 Mono
530	ANKRD22	1.71E-22	-0.350352572	0.175	0.341	4.19E-18	6.46E-23	-0.1279703	0.023	0.094	1.58E-18	1.71E-22	1.29E-22	CD14 Mono
531	PSAP	6.92E-23	-0.274578315	0.99	0.977	1.69E-18	2.70E-11	-0.218775362	0.998	0.997	6.61E-07	2.70E-11	1.38E-22	CD14 Mono
532	TNFRSF14	5.06E-06	0.143762002	0.381	0.284	0.123988715	6.96E-23	-0.192471873	0.182	0.321	1.70E-18	5.06E-06	1.39E-22	CD14 Mono
533	HNMT	2.77E-06	-0.178366048	0.525	0.582	0.067818295	8.09E-23	0.223822327	0.804	0.708	1.98E-18	2.77E-06	1.62E-22	CD14 Mono
534	ITGB1	2.00E-07	-0.161396332	0.359	0.46	0.004887058	8.16E-23	0.215740875	0.472	0.33	2.00E-18	2.00E-07	1.63E-22	CD14 Mono
535	FOS	1.01E-05	0.104403342	0.121	0.063	0.246915102	8.17E-23	0.235656517	0.412	0.259	2.00E-18	1.01E-05	1.63E-22	CD14 Mono
536	MT1G	0.003534561	0.337021367	0.145	0.112	1	1.14E-22	0.362222267	0.063	0.006	2.79E-18	0.003534561	2.28E-22	CD14 Mono
537	ZNRF2	1.38E-22	-0.354925302	0.72	0.857	3.39E-18	1.70E-14	-0.161945789	0.263	0.381	4.16E-10	1.70E-14	2.77E-22	CD14 Mono
538	RNF19B	1.39E-22	-0.345052617	0.731	0.819	3.41E-18	1.36E-12	0.151686561	0.332	0.228	3.32E-08	1.36E-12	2.79E-22	CD14 Mono
539	XRN1	0.007640419	-0.11418249	0.58	0.636	1	1.75E-22	-0.188090689	0.173	0.301	4.28E-18	0.007640419	3.50E-22	CD14 Mono
540	MBP	4.16E-07	0.13534066	0.263	0.165	0.01018657	2.23E-22	-0.234114103	0.342	0.488	5.45E-18	4.16E-07	4.45E-22	CD14 Mono
541	IGSF6	1.28E-13	0.311185888	0.707	0.612	3.12E-09	2.24E-22	0.229253364	0.825	0.705	5.50E-18	1.28E-13	4.49E-22	CD14 Mono
542	UBE2E2	0.000251049	-0.174000424	0.632	0.689	1	2.44E-22	-0.259723437	0.592	0.699	5.97E-18	0.000251049	4.88E-22	CD14 Mono
543	S100A8	0.003703878	-0.232629051	0.63	0.683	1	2.70E-22	0.44785821	0.875	0.831	6.60E-18	0.003703878	5.39E-22	CD14 Mono
544	HMGN2	4.05E-22	0.295234681	0.517	0.325	9.91E-18	2.25E-07	0.110375984	0.773	0.708	0.005498017	2.25E-07	8.09E-22	CD14 Mono
545	ISCU	1.86E-16	0.171516381	0.224	0.089	4.55E-12	7.34E-22	0.203588699	0.478	0.326	1.80E-17	1.86E-16	1.47E-21	CD14 Mono
546	CNPY3	5.51E-17	0.200421016	0.251	0.106	1.35E-12	8.67E-22	0.206988583	0.629	0.487	2.12E-17	5.51E-17	1.73E-21	CD14 Mono
547	FTL	5.55E-12	0.210107048	1	1	1.36E-07	1.07E-21	0.217514694	0.999	0.998	2.61E-17	5.55E-12	2.13E-21	CD14 Mono
548	LMNB1	9.74E-20	-0.287374438	0.121	0.271	2.39E-15	1.08E-21	-0.11124335	0.029	0.103	2.65E-17	9.74E-20	2.17E-21	CD14 Mono
549	SEMA4D	1.03E-05	0.123003406	0.236	0.153	0.251621026	1.17E-21	-0.153211162	0.091	0.202	2.87E-17	1.03E-05	2.34E-21	CD14 Mono
550	MMP14	8.10E-11	-0.229109077	0.557	0.673	1.98E-06	1.25E-21	0.195936714	0.269	0.146	3.06E-17	8.10E-11	2.50E-21	CD14 Mono
551	EMP3	8.46E-06	-0.171679862	0.782	0.822	0.207259198	1.31E-21	0.220455102	0.886	0.809	3.20E-17	8.46E-06	2.61E-21	CD14 Mono
552	HMGB1	1.41E-18	0.239913198	0.491	0.295	3.46E-14	1.38E-21	0.20545623	0.835	0.727	3.39E-17	1.41E-18	2.77E-21	CD14 Mono
553	TPM4	2.10E-21	-0.342595222	0.693	0.801	5.14E-17	1.80E-07	0.124510972	0.672	0.636	0.004412799	1.80E-07	4.20E-21	CD14 Mono
554	ARMC9	5.57E-13	-0.105550296	0.007	0.057	1.37E-08	3.27E-21	-0.147265099	0.04	0.123	8.00E-17	5.57E-13	6.53E-21	CD14 Mono
555	PHLDA1	8.36E-06	-0.192003167	0.205	0.244	0.204783696	3.58E-21	0.215295903	0.271	0.148	8.77E-17	8.36E-06	7.16E-21	CD14 Mono
556	DNMT1	8.04E-21	0.309208314	0.525	0.328	1.97E-16	1.04E-10	0.152471931	0.668	0.599	2.55E-06	1.04E-10	1.61E-20	CD14 Mono
557	RPS26	6.95E-05	0.173544734	0.771	0.721	1	8.58E-21	0.192556522	0.944	0.887	2.10E-16	6.95E-05	1.72E-20	CD14 Mono
558	SERBP1	4.62E-07	0.141747771	0.303	0.199	0.011312643	8.69E-21	0.194473857	0.538	0.395	2.13E-16	4.62E-07	1.74E-20	CD14 Mono
559	CSMD1	2.60E-17	-0.148441671	0.047	0.156	6.38E-13	8.90E-21	-0.147807843	0.095	0.201	2.18E-16	2.60E-17	1.78E-20	CD14 Mono
560	RSAD2	1.26E-20	-0.364035121	0.941	0.934	3.08E-16	1.12E-08	-0.11561124	0.103	0.169	0.000273246	1.12E-08	2.51E-20	CD14 Mono
561	SARAF	1.89E-20	0.254233085	0.348	0.163	4.63E-16	5.01E-09	0.137583271	0.434	0.337	0.000122633	5.01E-09	3.78E-20	CD14 Mono
562	GNAS	2.38E-20	0.280384589	0.687	0.539	5.82E-16	1.81E-08	0.107248357	0.88	0.82	0.00044426	1.81E-08	4.75E-20	CD14 Mono
563	S100A4	2.77E-20	-0.447273288	0.537	0.702	6.79E-16	1.28E-11	-0.211809637	0.929	0.956	3.13E-07	1.28E-11	5.55E-20	CD14 Mono
564	NFKB2	9.82E-06	-0.140933872	0.446	0.539	0.240495689	3.18E-20	0.18419306	0.298	0.171	7.79E-16	9.82E-06	6.36E-20	CD14 Mono
565	SOD1	3.21E-20	0.224920933	0.302	0.129	7.87E-16	6.91E-20	0.194049528	0.455	0.311	1.69E-15	6.91E-20	6.43E-20	CD14 Mono
566	TPM3	4.19E-20	-0.263321704	0.902	0.941	1.03E-15	1.79E-11	0.140658434	0.901	0.852	4.39E-07	1.79E-11	8.39E-20	CD14 Mono
567	ANKRD12	0.000140074	0.133436461	0.614	0.54	1	8.27E-20	0.231266803	0.692	0.566	2.03E-15	0.000140074	1.65E-19	CD14 Mono
568	PDIA4	3.41E-05	0.111146653	0.224	0.15	0.834801322	9.10E-20	0.202435392	0.431	0.291	2.23E-15	3.41E-05	1.82E-19	CD14 Mono
569	TLK1	2.24E-10	0.170587002	0.267	0.148	5.48E-06	9.93E-20	0.195758072	0.296	0.186	2.43E-15	2.24E-10	1.99E-19	CD14 Mono
570	LIMS1	1.04E-19	-0.319291184	0.515	0.653	2.54E-15	3.03E-17	0.195918281	0.728	0.623	7.43E-13	3.03E-17	2.08E-19	CD14 Mono
571	IFI35	3.67E-05	0.124738768	0.91	0.891	0.897705443	1.32E-19	-0.19710649	0.34	0.486	3.22E-15	3.67E-05	2.63E-19	CD14 Mono
572	SKAP2	2.19E-10	0.167232979	0.301	0.175	5.36E-06	1.43E-19	0.190581009	0.679	0.542	3.49E-15	2.19E-10	2.85E-19	CD14 Mono
573	CCR5AS	6.80E-07	0.123074369	0.217	0.133	0.01665681	1.75E-19	0.208369454	0.406	0.281	4.29E-15	6.80E-07	3.51E-19	CD14 Mono
574	HLA-DPB1	0.096908268	-0.124931966	0.705	0.709	1	2.14E-19	-0.337603643	0.735	0.84	5.24E-15	0.096908268	4.28E-19	CD14 Mono
575	MED13L	2.37E-07	-0.185715947	0.492	0.59	0.005798731	2.49E-19	-0.213077789	0.475	0.599	6.11E-15	2.37E-07	4.99E-19	CD14 Mono
576	ARPC2	0.00037186	-0.100981693	0.941	0.956	1	3.17E-19	0.154200376	0.976	0.966	7.76E-15	0.00037186	6.34E-19	CD14 Mono
577	SERPINB1	3.25E-19	-0.374694167	0.478	0.626	7.95E-15	5.30E-07	-0.109969194	0.279	0.359	0.01298136	5.30E-07	6.50E-19	CD14 Mono
578	RAN	4.87E-05	0.166125358	0.447	0.371	1	3.81E-19	0.193954946	0.521	0.379	9.33E-15	4.87E-05	7.62E-19	CD14 Mono
579	GPX4	3.84E-19	0.377527254	0.901	0.844	9.41E-15	2.76E-09	0.115346512	0.949	0.955	6.75E-05	2.76E-09	7.68E-19	CD14 Mono
580	SNX2	0.000506008	0.107442154	0.55	0.468	1	3.85E-19	0.195058556	0.626	0.529	9.44E-15	0.000506008	7.71E-19	CD14 Mono
581	CCL7	0.074087477	-0.210321636	0.587	0.622	1	4.60E-19	0.247985272	0.062	0.008	1.13E-14	0.074087477	9.20E-19	CD14 Mono
582	COX6A1	3.46E-06	0.138620286	0.644	0.544	0.084800954	6.06E-19	0.173455858	0.805	0.683	1.48E-14	3.46E-06	1.21E-18	CD14 Mono
583	CHST11	2.18E-07	0.181150736	0.572	0.453	0.005336501	1.11E-18	0.207534598	0.743	0.611	2.72E-14	2.18E-07	2.22E-18	CD14 Mono
584	NFE2L2	6.48E-05	-0.127082236	0.754	0.801	1	1.45E-18	0.211173193	0.669	0.544	3.54E-14	6.48E-05	2.89E-18	CD14 Mono
585	IFNGR2	0.00266593	-0.111621665	0.843	0.864	1	1.55E-18	0.20745028	0.777	0.685	3.80E-14	0.00266593	3.11E-18	CD14 Mono
586	CDKN1A	7.07E-09	-0.228414794	0.458	0.582	0.000173265	2.47E-18	0.263612924	0.36	0.254	6.04E-14	7.07E-09	4.93E-18	CD14 Mono
587	LILRA6	1.82E-14	-0.225040376	0.307	0.468	4.45E-10	2.50E-18	-0.162599459	0.189	0.314	6.12E-14	1.82E-14	5.00E-18	CD14 Mono
588	TTLL4	4.58E-07	0.199875893	0.201	0.122	0.011211109	2.58E-18	0.204606971	0.231	0.136	6.31E-14	4.58E-07	5.15E-18	CD14 Mono
589	PCBD1	1.06E-09	0.151237902	0.262	0.146	2.59E-05	2.68E-18	0.175721007	0.355	0.228	6.57E-14	1.06E-09	5.37E-18	CD14 Mono
590	DBI	0.000722064	0.119803845	0.549	0.476	1	2.71E-18	0.188138657	0.754	0.639	6.63E-14	0.000722064	5.41E-18	CD14 Mono
591	CALM2	2.98E-18	0.262345687	0.54	0.345	7.29E-14	5.74E-05	-0.127453186	0.943	0.956	1	5.74E-05	5.95E-18	CD14 Mono
592	OLR1	2.19E-05	0.129802121	0.156	0.089	0.537546915	4.71E-18	0.252452033	0.359	0.242	1.15E-13	2.19E-05	9.42E-18	CD14 Mono
593	PTMA	4.74E-18	0.34997956	0.938	0.897	1.16E-13	7.22E-11	0.131741649	0.992	0.99	1.77E-06	7.22E-11	9.48E-18	CD14 Mono
594	GNB4	4.97E-18	-0.242537723	0.499	0.662	1.22E-13	5.80E-10	-0.125109932	0.356	0.445	1.42E-05	5.80E-10	9.94E-18	CD14 Mono
595	IL18BP	3.53E-15	0.298306103	0.393	0.232	8.63E-11	6.65E-18	0.242218795	0.575	0.458	1.63E-13	3.53E-15	1.33E-17	CD14 Mono
596	CXCL1	8.37E-18	-0.914422735	0.434	0.53	2.05E-13	1.84E-15	0.410859374	0.068	0.017	4.51E-11	1.84E-15	1.67E-17	CD14 Mono
597	SDF2L1	0.006222371	0.103191215	0.331	0.271	1	1.05E-17	0.218692035	0.625	0.507	2.58E-13	0.006222371	2.11E-17	CD14 Mono
598	CMTM6	1.24E-15	-0.275381849	0.724	0.809	3.05E-11	1.56E-17	0.185383648	0.62	0.49	3.83E-13	1.24E-15	3.13E-17	CD14 Mono
599	ADM	0.000916955	-0.133174615	0.251	0.294	1	1.63E-17	0.115729855	0.1	0.03	3.99E-13	0.000916955	3.26E-17	CD14 Mono
600	MBD2	2.58E-17	-0.248701305	0.343	0.51	6.31E-13	1.90E-09	-0.129971463	0.36	0.438	4.65E-05	1.90E-09	5.15E-17	CD14 Mono
601	PNPLA6	5.37E-12	0.183683203	0.321	0.188	1.31E-07	2.73E-17	0.17920803	0.565	0.439	6.68E-13	5.37E-12	5.45E-17	CD14 Mono
602	RPS3A	4.65E-17	0.403828849	0.679	0.509	1.14E-12	4.03E-05	0.105984769	0.892	0.849	0.987204191	4.03E-05	9.30E-17	CD14 Mono
603	CHI3L1	0.056632235	0.163958964	0.152	0.117	1	4.79E-17	0.223632459	0.071	0.014	1.17E-12	0.056632235	9.57E-17	CD14 Mono
604	PID1	9.16E-08	-0.424407064	0.22	0.315	0.002242117	4.98E-17	-0.28303782	0.538	0.666	1.22E-12	9.16E-08	9.97E-17	CD14 Mono
605	CLIC4	9.97E-07	-0.163299959	0.586	0.676	0.024426624	5.43E-17	0.183920233	0.416	0.293	1.33E-12	9.97E-07	1.09E-16	CD14 Mono
606	FLOT1	4.08E-05	0.146393852	0.537	0.444	0.999560654	6.16E-17	0.179939991	0.404	0.298	1.51E-12	4.08E-05	1.23E-16	CD14 Mono
607	BCL3	5.58E-12	-0.220019203	0.404	0.536	1.37E-07	7.06E-17	0.201324858	0.425	0.301	1.73E-12	5.58E-12	1.41E-16	CD14 Mono
608	CFP	2.92E-06	0.147610503	0.294	0.201	0.071402104	8.90E-17	0.200141006	0.43	0.298	2.18E-12	2.92E-06	1.78E-16	CD14 Mono
609	LILRB3	1.05E-16	-0.238843506	0.538	0.703	2.56E-12	4.21E-12	-0.141746598	0.349	0.46	1.03E-07	4.21E-12	2.09E-16	CD14 Mono
610	IFI44L	8.80E-16	0.242674384	0.884	0.798	2.16E-11	1.15E-16	-0.180749382	0.154	0.266	2.81E-12	8.80E-16	2.29E-16	CD14 Mono
611	STIP1	6.89E-10	0.162741334	0.278	0.159	1.69E-05	1.21E-16	0.168863032	0.38	0.256	2.95E-12	6.89E-10	2.41E-16	CD14 Mono
612	SLC31A2	1.27E-16	-0.272445138	0.466	0.626	3.12E-12	1.12E-15	-0.161431127	0.246	0.351	2.74E-11	1.12E-15	2.55E-16	CD14 Mono
613	GCH1	3.03E-13	-0.255969877	0.685	0.741	7.43E-09	1.38E-16	-0.125269595	0.054	0.133	3.39E-12	3.03E-13	2.77E-16	CD14 Mono
614	EHD1	5.75E-09	-0.141155968	0.198	0.242	0.000140786	1.40E-16	0.116635244	0.122	0.047	3.43E-12	5.75E-09	2.80E-16	CD14 Mono
615	RPL8	1.79E-13	0.327251224	0.808	0.725	4.39E-09	1.61E-16	0.184574046	0.956	0.908	3.94E-12	1.79E-13	3.21E-16	CD14 Mono
616	LTA4H	1.97E-07	0.10643988	0.138	0.063	0.004821191	1.92E-16	0.226323126	0.75	0.64	4.71E-12	1.97E-07	3.84E-16	CD14 Mono
617	OGFR	5.87E-07	-0.123860579	0.453	0.511	0.014386139	2.51E-16	-0.158867447	0.237	0.353	6.16E-12	5.87E-07	5.03E-16	CD14 Mono
618	RBMS1	0.006805177	-0.103866238	0.409	0.468	1	2.56E-16	-0.180347698	0.27	0.385	6.26E-12	0.006805177	5.11E-16	CD14 Mono
619	RUBCN	3.08E-16	-0.24191634	0.378	0.552	7.53E-12	1.62E-08	-0.10006	0.148	0.223	0.000397895	1.62E-08	6.15E-16	CD14 Mono
620	LNCAROD	0.001294763	-0.161859675	0.175	0.223	1	3.38E-16	0.245109955	0.194	0.1	8.27E-12	0.001294763	6.75E-16	CD14 Mono
621	SRGAP2	2.11E-11	-0.229019346	0.586	0.706	5.16E-07	4.15E-16	-0.159490114	0.207	0.32	1.02E-11	2.11E-11	8.29E-16	CD14 Mono
622	DLD	4.25E-16	0.257852929	0.357	0.196	1.04E-11	8.78E-11	0.114687963	0.208	0.129	2.15E-06	8.78E-11	8.50E-16	CD14 Mono
623	RBM8A	1.59E-11	0.189454054	0.39	0.246	3.88E-07	4.55E-16	0.167053862	0.447	0.321	1.11E-11	1.59E-11	9.10E-16	CD14 Mono
624	ZHX2	4.82E-16	-0.287223969	0.411	0.56	1.18E-11	1.12E-10	0.126570385	0.19	0.113	2.73E-06	1.12E-10	9.65E-16	CD14 Mono
625	RNASEK	0.000352608	0.122019281	0.943	0.938	1	5.53E-16	0.145106143	0.975	0.958	1.35E-11	0.000352608	1.11E-15	CD14 Mono
626	CASP4	2.48E-11	-0.193750505	0.492	0.612	6.07E-07	5.76E-16	-0.15998387	0.226	0.334	1.41E-11	2.48E-11	1.15E-15	CD14 Mono
627	NRP2	6.26E-16	-0.297973193	0.333	0.479	1.53E-11	1.16E-11	-0.127851323	0.134	0.219	2.85E-07	1.16E-11	1.25E-15	CD14 Mono
628	PILRA	6.96E-11	-0.209655385	0.93	0.938	1.70E-06	6.28E-16	0.187646031	0.857	0.809	1.54E-11	6.96E-11	1.26E-15	CD14 Mono
629	ACTB	0.060612932	-0.134926537	0.995	0.986	1	6.96E-16	0.184963386	0.998	0.996	1.70E-11	0.060612932	1.39E-15	CD14 Mono
630	S100A10	1.24E-15	-0.328861336	0.593	0.723	3.03E-11	7.61E-16	0.237405742	0.778	0.747	1.86E-11	1.24E-15	1.52E-15	CD14 Mono
631	LY86	8.58E-16	0.168780117	0.168	0.052	2.10E-11	2.13E-07	-0.113860864	0.458	0.545	0.005206273	2.13E-07	1.72E-15	CD14 Mono
632	EPB41L3	9.93E-16	-0.279156528	0.792	0.854	2.43E-11	1.48E-13	0.178429904	0.912	0.88	3.63E-09	1.48E-13	1.99E-15	CD14 Mono
633	TPRG1	0.005637712	-0.107768898	0.337	0.405	1	1.01E-15	0.181812284	0.212	0.111	2.47E-11	0.005637712	2.01E-15	CD14 Mono
634	IFITM2	2.96E-09	0.175111649	0.776	0.656	7.24E-05	1.01E-15	-0.142576272	0.127	0.228	2.47E-11	2.96E-09	2.02E-15	CD14 Mono
635	SPG21	2.09E-06	0.147100409	0.491	0.397	0.05106787	1.06E-15	0.165858321	0.726	0.629	2.60E-11	2.09E-06	2.12E-15	CD14 Mono
636	NFXL1	0.001676245	0.11738232	0.233	0.169	1	1.54E-15	-0.297906901	0.591	0.623	3.76E-11	0.001676245	3.07E-15	CD14 Mono
637	IFI30	0.00017229	-0.158333319	0.995	0.99	1	1.60E-15	-0.368631887	0.997	0.997	3.91E-11	0.00017229	3.20E-15	CD14 Mono
638	SERPINB2	0.047215693	0.135797225	0.181	0.143	1	1.91E-15	0.431267699	0.236	0.214	4.69E-11	0.047215693	3.83E-15	CD14 Mono
639	ATP6AP2	0.000293325	0.10623532	0.249	0.185	1	2.06E-15	0.221106892	0.696	0.593	5.04E-11	0.000293325	4.12E-15	CD14 Mono
640	TNS3	1.11E-06	-0.201837432	0.707	0.769	0.027185785	2.19E-15	0.17607844	0.715	0.592	5.37E-11	1.11E-06	4.39E-15	CD14 Mono
641	ATP5F1E	2.27E-15	-0.173159919	0.933	0.987	5.55E-11	2.37E-07	0.116635244	0.98	0.977	0.0058091	2.37E-07	4.53E-15	CD14 Mono
642	CCL13	1.53E-05	0.145106783	0.047	0.013	0.373762974	2.43E-15	0.185495975	0.055	0.01	5.95E-11	1.53E-05	4.86E-15	CD14 Mono
643	ATP5MF	0.000144177	0.103409238	0.464	0.417	1	2.62E-15	0.154411981	0.821	0.724	6.41E-11	0.000144177	5.23E-15	CD14 Mono
644	PICALM	9.62E-12	-0.199283058	0.471	0.576	2.36E-07	2.90E-15	-0.183464937	0.637	0.723	7.09E-11	9.62E-12	5.79E-15	CD14 Mono
645	TMEM219	0.000182142	0.115345955	0.616	0.554	1	3.00E-15	-0.156755214	0.605	0.685	7.36E-11	0.000182142	6.01E-15	CD14 Mono
646	ACOT13	1.76E-09	0.148274781	0.205	0.105	4.32E-05	3.01E-15	0.155064861	0.283	0.176	7.37E-11	1.76E-09	6.02E-15	CD14 Mono
647	FPR1	9.80E-05	-0.101172364	0.107	0.172	1	3.30E-15	-0.147606899	0.12	0.218	8.09E-11	9.80E-05	6.61E-15	CD14 Mono
648	CHORDC1	1.06E-06	0.123656227	0.228	0.14	0.026023487	3.32E-15	0.141721159	0.269	0.16	8.12E-11	1.06E-06	6.63E-15	CD14 Mono
649	INPP5D	2.84E-12	0.179983441	0.254	0.13	6.95E-08	3.33E-15	-0.168542613	0.329	0.445	8.15E-11	2.84E-12	6.66E-15	CD14 Mono
650	SSR4	1.88E-13	0.237812781	0.693	0.567	4.61E-09	4.19E-15	0.173329636	0.782	0.677	1.03E-10	1.88E-13	8.38E-15	CD14 Mono
651	CD300E	1.18E-08	-0.252280897	0.334	0.46	0.000288932	5.66E-15	0.177937416	0.291	0.184	1.39E-10	1.18E-08	1.13E-14	CD14 Mono
652	SERP1	1.60E-10	0.195252329	0.641	0.56	3.92E-06	6.32E-15	0.161313232	0.846	0.76	1.55E-10	1.60E-10	1.26E-14	CD14 Mono
653	UBB	6.33E-15	0.244316912	0.802	0.698	1.55E-10	1.41E-10	0.10704751	0.83	0.743	3.46E-06	1.41E-10	1.27E-14	CD14 Mono
654	GAS7	6.56E-15	-0.343938062	0.699	0.801	1.61E-10	4.38E-11	-0.157928279	0.801	0.877	1.07E-06	4.38E-11	1.31E-14	CD14 Mono
655	AL133415.1	7.16E-15	-0.213507925	0.194	0.35	1.75E-10	7.87E-10	0.17413659	0.287	0.226	1.93E-05	7.87E-10	1.43E-14	CD14 Mono
656	GPSM3	3.87E-05	0.119820774	0.599	0.501	0.948871682	9.33E-15	0.163157325	0.663	0.54	2.28E-10	3.87E-05	1.87E-14	CD14 Mono
657	LINC01619	5.06E-08	-0.123454163	0.08	0.159	0.001239099	1.04E-14	-0.112046966	0.038	0.1	2.55E-10	5.06E-08	2.08E-14	CD14 Mono
658	SNAP23	2.16E-07	0.127334301	0.217	0.125	0.005299719	1.14E-14	0.163959103	0.443	0.326	2.79E-10	2.16E-07	2.28E-14	CD14 Mono
659	INSIG1	1.22E-14	-0.400224751	0.276	0.41	3.00E-10	6.38E-14	0.231841464	0.339	0.253	1.56E-09	6.38E-14	2.45E-14	CD14 Mono
660	MT2A	1.37E-14	-0.245812402	0.996	0.99	3.35E-10	7.05E-07	0.136833287	0.26	0.319	0.017260754	7.05E-07	2.74E-14	CD14 Mono
661	LY6E	9.71E-05	0.11766444	0.979	0.97	1	1.47E-14	-0.259383756	0.439	0.562	3.61E-10	9.71E-05	2.95E-14	CD14 Mono
662	ZYX	1.06E-08	-0.2463501	0.384	0.466	0.000260628	1.54E-14	-0.175882102	0.781	0.834	3.78E-10	1.06E-08	3.09E-14	CD14 Mono
663	FLNA	0.002195121	-0.134001001	0.578	0.638	1	2.03E-14	0.157812722	0.707	0.585	4.98E-10	0.002195121	4.07E-14	CD14 Mono
664	OAS1	2.13E-14	0.246471388	0.923	0.883	5.21E-10	9.82E-08	-0.10851622	0.293	0.381	0.002404957	9.82E-08	4.25E-14	CD14 Mono
665	COX7C	3.83E-09	0.179489312	0.464	0.331	9.37E-05	2.55E-14	0.149686974	0.743	0.628	6.25E-10	3.83E-09	5.11E-14	CD14 Mono
666	GSTO1	7.51E-13	-0.222687662	0.557	0.638	1.84E-08	2.93E-14	-0.176389251	0.513	0.611	7.18E-10	7.51E-13	5.87E-14	CD14 Mono
667	COPZ1	5.61E-06	0.106830686	0.225	0.14	0.137495335	3.18E-14	0.146872588	0.39	0.269	7.78E-10	5.61E-06	6.36E-14	CD14 Mono
668	RAP2B	1.87E-10	-0.169089066	0.136	0.241	4.58E-06	3.25E-14	-0.160740214	0.282	0.397	7.95E-10	1.87E-10	6.50E-14	CD14 Mono
669	CMIP	3.02E-07	-0.183352448	0.455	0.536	0.007390866	4.26E-14	-0.177888236	0.558	0.655	1.04E-09	3.02E-07	8.51E-14	CD14 Mono
670	GAB2	1.42E-12	-0.27043595	0.356	0.471	3.49E-08	4.39E-14	-0.199196234	0.509	0.617	1.07E-09	1.42E-12	8.78E-14	CD14 Mono
671	ACSL4	5.46E-14	-0.287345306	0.383	0.5	1.34E-09	3.67E-10	0.13845378	0.516	0.418	9.00E-06	3.67E-10	1.09E-13	CD14 Mono
672	FCER1G	2.81E-13	-0.304982794	0.963	0.964	6.87E-09	7.42E-14	0.170994286	0.98	0.978	1.82E-09	2.81E-13	1.48E-13	CD14 Mono
673	NDUFA13	3.68E-05	0.126693044	0.498	0.413	0.901293509	7.51E-14	0.145569435	0.801	0.702	1.84E-09	3.68E-05	1.50E-13	CD14 Mono
674	TMEM59	7.91E-14	0.206989915	0.358	0.208	1.94E-09	5.66E-11	0.143423454	0.524	0.421	1.39E-06	5.66E-11	1.58E-13	CD14 Mono
675	WDFY1	2.79E-05	-0.137991008	0.469	0.544	0.682254641	1.00E-13	-0.144817981	0.205	0.306	2.46E-09	2.79E-05	2.01E-13	CD14 Mono
676	G0S2	0.000289649	-0.479571153	0.171	0.232	1	1.10E-13	0.157526158	0.089	0.03	2.69E-09	0.000289649	2.19E-13	CD14 Mono
677	SRGN	5.78E-11	-0.260131383	0.955	0.96	1.41E-06	1.23E-13	-0.253243524	0.909	0.92	3.01E-09	5.78E-11	2.46E-13	CD14 Mono
678	IFNAR2	3.60E-12	-0.21982825	0.395	0.516	8.82E-08	1.26E-13	-0.14058741	0.51	0.566	3.08E-09	3.60E-12	2.51E-13	CD14 Mono
679	EDF1	2.70E-05	0.124261606	0.521	0.421	0.66062713	1.53E-13	0.153239708	0.67	0.56	3.74E-09	2.70E-05	3.05E-13	CD14 Mono
680	HLA-A	9.63E-05	-0.1179749	0.997	0.997	1	1.88E-13	-0.275180066	0.967	0.969	4.60E-09	9.63E-05	3.76E-13	CD14 Mono
681	NAPA	4.30E-07	-0.143017056	0.804	0.872	0.010523282	2.02E-13	-0.139692285	0.401	0.487	4.95E-09	4.30E-07	4.04E-13	CD14 Mono
682	SET	3.46E-05	0.112959347	0.353	0.261	0.847663728	2.04E-13	0.159937482	0.547	0.449	4.99E-09	3.46E-05	4.07E-13	CD14 Mono
683	A2M	1.83E-05	-0.135149098	0.031	0.069	0.448488856	2.22E-13	-0.137758298	0.042	0.101	5.44E-09	1.83E-05	4.44E-13	CD14 Mono
684	TENT2	0.012103345	-0.118676406	0.483	0.547	1	2.77E-13	-0.161771628	0.385	0.493	6.79E-09	0.012103345	5.54E-13	CD14 Mono
685	CSF2RA	2.79E-13	-0.296364124	0.405	0.501	6.84E-09	4.23E-08	0.131524871	0.59	0.507	0.001035053	4.23E-08	5.59E-13	CD14 Mono
686	CCDC88A	2.83E-13	-0.260007251	0.494	0.612	6.94E-09	3.33E-11	0.151917347	0.777	0.716	8.15E-07	3.33E-11	5.67E-13	CD14 Mono
687	ZNFX1	3.21E-13	-0.196872057	0.664	0.748	7.86E-09	3.35E-12	-0.131683784	0.206	0.295	8.22E-08	3.35E-12	6.42E-13	CD14 Mono
688	HLA-DQB1	3.30E-13	-0.351991038	0.504	0.625	8.08E-09	7.07E-11	-0.235816644	0.572	0.668	1.73E-06	7.07E-11	6.60E-13	CD14 Mono
689	PLEKHM3	1.22E-06	0.160089483	0.25	0.16	0.029958648	3.35E-13	0.145144021	0.227	0.145	8.20E-09	1.22E-06	6.70E-13	CD14 Mono
690	HLA-E	4.68E-12	-0.232678689	0.98	0.984	1.15E-07	3.94E-13	-0.181688126	0.722	0.786	9.64E-09	4.68E-12	7.87E-13	CD14 Mono
691	DOCK10	5.47E-13	0.212847437	0.436	0.277	1.34E-08	2.62E-07	-0.140206219	0.675	0.718	0.006423504	2.62E-07	1.09E-12	CD14 Mono
692	JPT1	2.14E-07	-0.156044341	0.223	0.261	0.005230899	5.60E-13	-0.158784991	0.358	0.469	1.37E-08	2.14E-07	1.12E-12	CD14 Mono
693	SFMBT2	2.54E-05	0.11175368	0.191	0.117	0.622194713	6.88E-13	-0.150964794	0.122	0.202	1.68E-08	2.54E-05	1.38E-12	CD14 Mono
694	RABGAP1L	0.004279635	-0.111009082	0.686	0.732	1	7.51E-13	-0.163338762	0.22	0.325	1.84E-08	0.004279635	1.50E-12	CD14 Mono
695	AGTRAP	8.62E-13	0.216869054	0.396	0.255	2.11E-08	2.67E-08	0.120394208	0.368	0.289	0.000652891	2.67E-08	1.72E-12	CD14 Mono
696	CCT4	2.73E-06	0.125809296	0.266	0.192	0.06675229	9.87E-13	0.137081928	0.348	0.238	2.42E-08	2.73E-06	1.97E-12	CD14 Mono
697	TPP1	9.90E-05	0.118770325	0.485	0.41	1	1.36E-12	0.155209572	0.693	0.598	3.32E-08	9.90E-05	2.71E-12	CD14 Mono
698	MFSD1	1.77E-07	0.162232843	0.507	0.401	0.0043308	1.40E-12	0.157794636	0.708	0.628	3.43E-08	1.77E-07	2.80E-12	CD14 Mono
699	RASGEF1B	1.77E-10	-0.240814626	0.577	0.656	4.33E-06	1.82E-12	-0.151522512	0.208	0.3	4.47E-08	1.77E-10	3.65E-12	CD14 Mono
700	GABARAPL2	4.93E-11	0.163672422	0.321	0.188	1.21E-06	2.67E-12	0.141958045	0.428	0.314	6.54E-08	4.93E-11	5.34E-12	CD14 Mono
701	FABP5	3.29E-12	-0.759483226	0.154	0.252	8.07E-08	2.18E-05	-0.451078839	0.192	0.205	0.532724625	2.18E-05	6.59E-12	CD14 Mono
702	RPL23A	7.35E-06	0.186732136	0.562	0.458	0.180059819	3.56E-12	0.173214364	0.802	0.74	8.73E-08	7.35E-06	7.13E-12	CD14 Mono
703	XRCC6	1.67E-06	0.125797042	0.285	0.188	0.040907456	3.61E-12	0.140593252	0.474	0.359	8.84E-08	1.67E-06	7.22E-12	CD14 Mono
704	GLUL	2.25E-06	-0.292897769	0.886	0.904	0.05503792	4.17E-12	0.215386636	0.894	0.877	1.02E-07	2.25E-06	8.34E-12	CD14 Mono
705	DDX18	1.23E-08	0.122518891	0.196	0.1	0.00030131	4.71E-12	0.132954508	0.323	0.218	1.15E-07	1.23E-08	9.42E-12	CD14 Mono
706	LPCAT2	0.000274459	-0.108758287	0.225	0.301	1	6.20E-12	-0.141872887	0.279	0.387	1.52E-07	0.000274459	1.24E-11	CD14 Mono
707	HEBP1	6.28E-12	0.183990508	0.288	0.163	1.54E-07	2.61E-06	0.10416652	0.396	0.327	0.063894282	2.61E-06	1.26E-11	CD14 Mono
708	NPM1	2.32E-09	0.256804525	0.374	0.248	5.68E-05	6.63E-12	0.165491878	0.439	0.329	1.62E-07	2.32E-09	1.33E-11	CD14 Mono
709	C5AR1	4.51E-05	0.13629423	0.347	0.256	1	7.32E-12	0.18223773	0.586	0.519	1.79E-07	4.51E-05	1.46E-11	CD14 Mono
710	CCT3	7.05E-08	0.149039339	0.262	0.166	0.00172634	8.20E-12	0.133551409	0.349	0.248	2.01E-07	7.05E-08	1.64E-11	CD14 Mono
711	MMP19	1.03E-09	-0.202501659	0.248	0.371	2.53E-05	8.32E-12	0.142990408	0.216	0.129	2.04E-07	1.03E-09	1.66E-11	CD14 Mono
712	TCEA1	0.000106599	0.104219281	0.236	0.16	1	9.48E-12	0.144163108	0.406	0.309	2.32E-07	0.000106599	1.90E-11	CD14 Mono
713	RPL28	8.72E-06	-0.106278202	0.982	0.99	0.213459295	1.19E-11	-0.168263234	0.981	0.985	2.90E-07	8.72E-06	2.37E-11	CD14 Mono
714	FNDC3A	0.000123896	0.114319805	0.255	0.181	1	1.37E-11	-0.160380184	0.414	0.5	3.34E-07	0.000123896	2.73E-11	CD14 Mono
715	LGALS3	1.45E-11	-0.31113546	0.967	0.956	3.55E-07	9.01E-05	-0.263684965	0.949	0.922	1	9.01E-05	2.90E-11	CD14 Mono
716	UPP1	1.43E-06	0.11632596	0.189	0.107	0.035090333	1.48E-11	0.126114368	0.228	0.147	3.63E-07	1.43E-06	2.96E-11	CD14 Mono
717	DDX3X	0.000135165	-0.100508362	0.391	0.483	1	1.53E-11	0.143423454	0.414	0.31	3.75E-07	0.000135165	3.07E-11	CD14 Mono
718	RASSF3	3.17E-06	-0.155844636	0.306	0.388	0.077678452	1.96E-11	-0.139643627	0.217	0.312	4.79E-07	3.17E-06	3.92E-11	CD14 Mono
719	CFL1	1.97E-11	-0.194675174	0.951	0.979	4.83E-07	1.25E-05	-0.104893553	0.982	0.979	0.306064619	1.25E-05	3.95E-11	CD14 Mono
720	EIF4A1	4.66E-05	-0.147466553	0.795	0.821	1	1.98E-11	0.143811432	0.869	0.816	4.85E-07	4.66E-05	3.96E-11	CD14 Mono
721	BAG1	1.43E-09	-0.169753185	0.374	0.51	3.51E-05	2.13E-11	-0.12159803	0.184	0.279	5.20E-07	1.43E-09	4.25E-11	CD14 Mono
722	PARK7	1.71E-07	0.141762766	0.346	0.234	0.004187916	2.13E-11	0.140928161	0.689	0.59	5.22E-07	1.71E-07	4.26E-11	CD14 Mono
723	CCT6A	0.000188079	0.110938584	0.328	0.245	1	2.15E-11	0.139956269	0.485	0.384	5.27E-07	0.000188079	4.30E-11	CD14 Mono
724	BTF3	3.44E-07	0.150812619	0.495	0.375	0.008428471	3.57E-11	0.149844523	0.623	0.517	8.74E-07	3.44E-07	7.14E-11	CD14 Mono
725	GSTP1	5.33E-05	0.186329125	0.675	0.6	1	3.79E-11	0.143206394	0.942	0.945	9.28E-07	5.33E-05	7.58E-11	CD14 Mono
726	TUFM	5.99E-10	0.131356741	0.186	0.086	1.47E-05	4.76E-11	0.13156824	0.382	0.282	1.16E-06	5.99E-10	9.51E-11	CD14 Mono
727	CXCL3	4.87E-11	-0.517034024	0.178	0.295	1.19E-06	0.01155288	0.124474352	0.097	0.076	1	0.01155288	9.74E-11	CD14 Mono
728	CCL3L1	1.27E-06	-0.412656884	0.695	0.705	0.03108071	5.46E-11	0.120363393	0.05	0.012	1.34E-06	1.27E-06	1.09E-10	CD14 Mono
729	PLEKHB2	0.000146662	-0.130651374	0.496	0.543	1	5.48E-11	0.139210383	0.683	0.593	1.34E-06	0.000146662	1.10E-10	CD14 Mono
730	CREBL2	1.72E-08	0.15991317	0.337	0.225	0.000420393	5.60E-11	0.143083477	0.497	0.393	1.37E-06	1.72E-08	1.12E-10	CD14 Mono
731	SAP18	0.000752443	0.109917354	0.526	0.457	1	5.61E-11	0.12685522	0.573	0.461	1.37E-06	0.000752443	1.12E-10	CD14 Mono
732	ADAM9	6.02E-05	-0.112183274	0.244	0.319	1	8.73E-11	0.130873777	0.475	0.414	2.14E-06	6.02E-05	1.75E-10	CD14 Mono
733	PHB	9.26E-11	0.123952837	0.126	0.043	2.27E-06	4.42E-08	0.104564679	0.323	0.238	0.00108273	4.42E-08	1.85E-10	CD14 Mono
734	FBXO11	9.56E-06	-0.142918083	0.33	0.414	0.234054703	1.04E-10	-0.135539923	0.37	0.446	2.55E-06	9.56E-06	2.08E-10	CD14 Mono
735	SLC11A2	1.24E-06	-0.146226951	0.506	0.612	0.030258791	1.08E-10	0.135679501	0.353	0.259	2.65E-06	1.24E-06	2.16E-10	CD14 Mono
736	ISG15	2.71E-07	-0.190360612	0.998	0.993	0.006642565	1.08E-10	-0.16037173	0.398	0.508	2.65E-06	2.71E-07	2.16E-10	CD14 Mono
737	LTB	0.000792042	0.114305773	0.249	0.181	1	1.10E-10	0.127016418	0.111	0.052	2.70E-06	0.000792042	2.21E-10	CD14 Mono
738	TCF25	1.17E-10	-0.161405492	0.393	0.542	2.86E-06	2.10E-09	-0.131985824	0.481	0.566	5.15E-05	2.10E-09	2.34E-10	CD14 Mono
739	RPS21	0.040213243	0.118626872	0.646	0.61	1	1.31E-10	0.160587246	0.804	0.735	3.20E-06	0.040213243	2.61E-10	CD14 Mono
740	RPS28	8.51E-07	0.154975525	0.895	0.917	0.020831181	1.39E-10	0.128289275	0.979	0.968	3.39E-06	8.51E-07	2.77E-10	CD14 Mono
741	LPP	0.000254631	-0.125204424	0.625	0.706	1	1.59E-10	-0.155402916	0.709	0.773	3.90E-06	0.000254631	3.18E-10	CD14 Mono
742	NUB1	8.49E-06	-0.180469503	0.316	0.342	0.207811812	2.12E-10	-0.103397964	0.117	0.194	5.18E-06	8.49E-06	4.23E-10	CD14 Mono
743	TRMT112	2.18E-10	0.186094436	0.442	0.314	5.34E-06	4.24E-07	0.108570393	0.603	0.521	0.010380515	4.24E-07	4.36E-10	CD14 Mono
744	HLA-DRA	2.27E-10	-0.324585124	0.952	0.977	5.55E-06	6.73E-10	0.221361747	0.956	0.964	1.65E-05	6.73E-10	4.53E-10	CD14 Mono
745	UBE2R2	1.02E-09	-0.162288183	0.267	0.378	2.50E-05	2.65E-10	-0.133363398	0.403	0.503	6.48E-06	1.02E-09	5.29E-10	CD14 Mono
746	IGFLR1	0.002386326	-0.101214923	0.361	0.426	1	2.70E-10	-0.153855165	0.566	0.609	6.62E-06	0.002386326	5.41E-10	CD14 Mono
747	BCAP31	9.53E-07	0.14134849	0.429	0.317	0.023326984	2.74E-10	0.110457802	0.616	0.509	6.71E-06	9.53E-07	5.48E-10	CD14 Mono
748	SRP9	5.38E-10	0.149200279	0.296	0.173	1.32E-05	2.80E-10	0.112942848	0.432	0.328	6.85E-06	5.38E-10	5.59E-10	CD14 Mono
749	FUCA1	2.85E-10	0.277544222	0.36	0.239	6.98E-06	0.000275658	0.137195863	0.872	0.88	1	0.000275658	5.70E-10	CD14 Mono
750	RPL36	0.02293439	0.103760162	0.701	0.676	1	2.90E-10	0.159216029	0.849	0.799	7.09E-06	0.02293439	5.79E-10	CD14 Mono
751	RAC2	3.93E-07	0.103838921	0.247	0.159	0.009631666	2.90E-10	0.108413811	0.147	0.078	7.09E-06	3.93E-07	5.79E-10	CD14 Mono
752	LINC00937	5.21E-05	0.114733768	0.218	0.142	1	3.24E-10	-0.129881469	0.161	0.245	7.93E-06	5.21E-05	6.48E-10	CD14 Mono
753	CCT7	3.32E-08	0.120653739	0.185	0.095	0.000812296	3.28E-10	0.117005106	0.273	0.188	8.03E-06	3.32E-08	6.56E-10	CD14 Mono
754	AKAP13	2.06E-05	0.140698453	0.383	0.289	0.50526341	3.59E-10	-0.152066835	0.549	0.619	8.79E-06	2.06E-05	7.18E-10	CD14 Mono
755	RPL39	0.001231225	0.174214169	0.772	0.722	1	3.63E-10	0.14232739	0.935	0.897	8.88E-06	0.001231225	7.25E-10	CD14 Mono
756	RPL35	0.020613227	0.108635063	0.645	0.639	1	4.59E-10	0.14995829	0.884	0.836	1.12E-05	0.020613227	9.17E-10	CD14 Mono
757	SRSF9	2.06E-06	0.135831879	0.38	0.275	0.050419546	4.79E-10	0.112326494	0.646	0.541	1.17E-05	2.06E-06	9.57E-10	CD14 Mono
758	ST13	3.01E-08	0.153335843	0.384	0.264	0.000738373	6.05E-10	0.129762516	0.411	0.315	1.48E-05	3.01E-08	1.21E-09	CD14 Mono
759	CHMP5	5.24E-06	0.130885662	0.586	0.479	0.128389252	6.59E-10	0.122180443	0.32	0.233	1.61E-05	5.24E-06	1.32E-09	CD14 Mono
760	LILRA1	3.41E-05	-0.111511193	0.172	0.239	0.834566611	7.78E-10	0.105021601	0.181	0.108	1.91E-05	3.41E-05	1.56E-09	CD14 Mono
761	AC013652.1	0.000389204	-0.214974756	0.357	0.414	1	7.93E-10	0.143013073	0.233	0.149	1.94E-05	0.000389204	1.59E-09	CD14 Mono
762	CBWD2	7.00E-07	-0.147299509	0.616	0.715	0.01713775	8.66E-10	-0.111492746	0.163	0.246	2.12E-05	7.00E-07	1.73E-09	CD14 Mono
763	WASF2	0.000289964	-0.110356636	0.483	0.56	1	8.91E-10	-0.126750422	0.586	0.665	2.18E-05	0.000289964	1.78E-09	CD14 Mono
764	GLIPR2	4.16E-06	-0.136903349	0.249	0.348	0.101827028	8.99E-10	-0.102383147	0.16	0.243	2.20E-05	4.16E-06	1.80E-09	CD14 Mono
765	MLEC	6.50E-08	0.139995461	0.259	0.16	0.001592218	9.24E-10	0.134840689	0.551	0.449	2.26E-05	6.50E-08	1.85E-09	CD14 Mono
766	AC092821.3	8.07E-09	0.220224837	0.301	0.185	0.000197637	1.12E-09	0.101977082	0.153	0.09	2.73E-05	8.07E-09	2.23E-09	CD14 Mono
767	MACF1	1.21E-09	-0.228820683	0.634	0.735	2.97E-05	2.60E-08	0.145012034	0.653	0.574	0.00063679	2.60E-08	2.43E-09	CD14 Mono
768	SLC31A1	1.66E-07	-0.127675471	0.168	0.249	0.004076695	1.37E-09	-0.100460546	0.168	0.252	3.35E-05	1.66E-07	2.74E-09	CD14 Mono
769	PHACTR4	3.02E-06	-0.128530688	0.201	0.291	0.073841191	1.49E-09	-0.10496892	0.173	0.246	3.65E-05	3.02E-06	2.98E-09	CD14 Mono
770	EIF1B	0.000170825	0.103090771	0.288	0.209	1	1.60E-09	0.122471494	0.325	0.245	3.93E-05	0.000170825	3.21E-09	CD14 Mono
771	C19ORF53	1.02E-07	0.12418543	0.251	0.15	0.002490309	1.61E-09	0.125347442	0.455	0.355	3.94E-05	1.02E-07	3.22E-09	CD14 Mono
772	PRDX3	6.76E-07	0.125248313	0.289	0.188	0.016566023	1.76E-09	0.125040956	0.59	0.5	4.31E-05	6.76E-07	3.52E-09	CD14 Mono
773	NCL	0.00442866	0.113703371	0.33	0.264	1	2.30E-09	0.143423454	0.567	0.485	5.62E-05	0.00442866	4.59E-09	CD14 Mono
774	TANK	2.32E-09	-0.191531783	0.685	0.759	5.68E-05	4.84E-08	0.124765539	0.504	0.413	0.001184402	4.84E-08	4.64E-09	CD14 Mono
775	RPS19BP1	6.23E-05	0.103834189	0.259	0.178	1	2.82E-09	0.129216423	0.47	0.377	6.92E-05	6.23E-05	5.65E-09	CD14 Mono
776	LMO2	0.000269263	-0.128399912	0.317	0.395	1	2.99E-09	-0.125385589	0.367	0.463	7.32E-05	0.000269263	5.98E-09	CD14 Mono
777	RPL22	3.08E-09	0.223069306	0.497	0.368	7.54E-05	8.50E-09	0.132950528	0.784	0.705	0.000208243	8.50E-09	6.16E-09	CD14 Mono
778	LST1	4.38E-09	0.224386526	0.57	0.45	0.000107149	3.09E-09	0.101735302	0.935	0.945	7.57E-05	4.38E-09	6.19E-09	CD14 Mono
779	NR3C1	1.96E-06	0.160717266	0.385	0.284	0.047942157	3.14E-09	0.138256467	0.389	0.3	7.69E-05	1.96E-06	6.28E-09	CD14 Mono
780	LARP4B	2.49E-06	-0.138965381	0.366	0.47	0.061028063	3.18E-09	-0.124765563	0.337	0.427	7.79E-05	2.49E-06	6.36E-09	CD14 Mono
781	SELENOK	0.000466563	0.103472203	0.341	0.264	1	3.21E-09	0.111418399	0.265	0.181	7.86E-05	0.000466563	6.42E-09	CD14 Mono
782	NOTCH2	6.82E-08	-0.162867712	0.323	0.438	0.001669437	3.60E-09	-0.147949027	0.476	0.551	8.82E-05	6.82E-08	7.20E-09	CD14 Mono
783	RHOG	2.51E-05	-0.142545086	0.74	0.808	0.614889703	7.30E-09	0.121502836	0.787	0.742	0.000178894	2.51E-05	1.46E-08	CD14 Mono
784	HSPD1	8.60E-09	0.208385966	0.272	0.175	0.000210499	9.69E-09	0.12026317	0.311	0.228	0.000237294	9.69E-09	1.72E-08	CD14 Mono
785	AHSA1	1.70E-05	0.111742685	0.237	0.156	0.415563348	8.66E-09	0.10205302	0.243	0.164	0.000212178	1.70E-05	1.73E-08	CD14 Mono
786	C6ORF62	1.47E-05	-0.11705651	0.435	0.539	0.360797503	1.05E-08	-0.120107662	0.409	0.501	0.000258242	1.47E-05	2.11E-08	CD14 Mono
787	RELB	0.000789407	-0.100656958	0.413	0.493	1	1.18E-08	0.111931425	0.374	0.281	0.000289109	0.000789407	2.36E-08	CD14 Mono
788	SLC1A3	3.54E-07	0.221623222	0.335	0.229	0.008667371	1.28E-08	0.106348085	0.146	0.083	0.000313135	3.54E-07	2.56E-08	CD14 Mono
789	PPM1G	2.74E-07	0.117543811	0.192	0.106	0.00670612	1.35E-08	0.112098077	0.334	0.246	0.000331835	2.74E-07	2.71E-08	CD14 Mono
790	MOB1A	3.24E-06	-0.129482256	0.748	0.825	0.079422811	1.39E-08	0.109778836	0.772	0.689	0.000339778	3.24E-06	2.77E-08	CD14 Mono
791	NDUFA3	1.57E-08	0.134000887	0.223	0.122	0.000384496	2.93E-07	0.11496427	0.46	0.385	0.007187418	2.93E-07	3.14E-08	CD14 Mono
792	JARID2	0.000122501	-0.155509939	0.326	0.387	1	1.67E-08	-0.128706407	0.293	0.385	0.000408054	0.000122501	3.33E-08	CD14 Mono
793	EXT1	1.31E-05	-0.240441003	0.187	0.265	0.320220424	1.74E-08	0.1080014	0.152	0.09	0.000426239	1.31E-05	3.48E-08	CD14 Mono
794	WIPF1	0.001008766	-0.102857484	0.659	0.685	1	1.77E-08	-0.130964041	0.461	0.544	0.000432599	0.001008766	3.53E-08	CD14 Mono
795	PLA2G4A	6.80E-08	-0.167862696	0.192	0.245	0.00166564	1.79E-08	-0.10763831	0.181	0.254	0.000439548	6.80E-08	3.59E-08	CD14 Mono
796	STK3	1.93E-08	-0.182212606	0.326	0.44	0.000472179	8.80E-08	-0.115096755	0.296	0.368	0.002154763	8.80E-08	3.86E-08	CD14 Mono
797	ANXA1	0.000135844	-0.192860462	0.358	0.401	1	1.95E-08	0.149739632	0.566	0.49	0.000477971	0.000135844	3.90E-08	CD14 Mono
798	MGAT1	8.78E-07	-0.158355051	0.645	0.669	0.021510052	2.04E-08	-0.118639767	0.543	0.589	0.000500134	8.78E-07	4.08E-08	CD14 Mono
799	GNS	1.79E-07	-0.16387895	0.452	0.532	0.004387245	2.07E-08	0.12440261	0.603	0.514	0.000507873	1.79E-07	4.15E-08	CD14 Mono
800	RPS29	0.000854812	0.129691488	0.533	0.461	1	2.17E-08	0.146759167	0.627	0.549	0.000532632	0.000854812	4.35E-08	CD14 Mono
801	CTSL	1.69E-07	-0.36067463	0.571	0.648	0.004136549	2.39E-08	0.20617272	0.393	0.31	0.000584203	1.69E-07	4.77E-08	CD14 Mono
802	ZCCHC7	2.64E-08	0.17696118	0.317	0.208	0.000646416	5.59E-07	-0.120413787	0.297	0.375	0.013692286	5.59E-07	5.28E-08	CD14 Mono
803	HMOX1	2.83E-08	-0.202674351	0.222	0.304	0.000692583	6.92E-06	-0.133058386	0.483	0.563	0.169505985	6.92E-06	5.66E-08	CD14 Mono
804	TYROBP	3.62E-08	-0.193397186	0.995	0.993	0.000887454	0.005564333	-0.118774535	0.995	0.997	1	0.005564333	7.25E-08	CD14 Mono
805	HLA-DRB1	0.656927985	-0.109002109	0.928	0.934	1	3.81E-08	0.149275858	0.946	0.948	0.000932377	0.656927985	7.61E-08	CD14 Mono
806	SNRPD2	4.21E-07	0.126221847	0.298	0.195	0.010313726	3.93E-08	0.1236119	0.494	0.412	0.000961252	4.21E-07	7.85E-08	CD14 Mono
807	NUDC	3.96E-08	0.127498542	0.19	0.099	0.000969027	5.49E-08	0.105497195	0.334	0.259	0.00134441	5.49E-08	7.91E-08	CD14 Mono
808	MT1H	4.03E-08	0.193206766	0.026	0	0.00098788	9.81E-08	0.156648048	0.019	0.001	0.002402237	9.81E-08	8.07E-08	CD14 Mono
809	COX7B	4.13E-08	0.135234723	0.35	0.234	0.001012566	1.00E-07	0.11556817	0.68	0.6	0.002457837	1.00E-07	8.27E-08	CD14 Mono
810	MAZ	1.66E-07	0.100227024	0.12	0.053	0.004064595	4.14E-08	0.109842321	0.288	0.21	0.001014929	1.66E-07	8.29E-08	CD14 Mono
811	CD47	2.75E-05	0.139661854	0.575	0.491	0.672497971	4.44E-08	0.112077218	0.273	0.197	0.001086493	2.75E-05	8.87E-08	CD14 Mono
812	SUMO2	0.001167418	0.107345766	0.613	0.54	1	5.41E-08	0.114256063	0.731	0.659	0.001324998	0.001167418	1.08E-07	CD14 Mono
813	RPS19	0.002913742	0.124957982	0.831	0.777	1	5.81E-08	0.132656204	0.958	0.931	0.001422967	0.002913742	1.16E-07	CD14 Mono
814	NUCB1	0.000146025	0.10518233	0.301	0.219	1	6.45E-08	0.116656545	0.534	0.44	0.001578472	0.000146025	1.29E-07	CD14 Mono
815	SELENOW	1.63E-06	0.155378337	0.564	0.483	0.039817193	6.94E-08	0.124555922	0.519	0.44	0.001699718	1.63E-06	1.39E-07	CD14 Mono
816	NRP1	8.38E-08	-0.176898781	0.142	0.235	0.002053068	2.45E-05	-0.126990482	0.242	0.288	0.599898784	2.45E-05	1.68E-07	CD14 Mono
817	SELENOF	4.88E-07	0.118383565	0.294	0.193	0.011942856	9.72E-08	0.10907195	0.442	0.352	0.00238094	4.88E-07	1.94E-07	CD14 Mono
818	SRI	0.000307773	-0.129575955	0.427	0.501	1	9.75E-08	0.109275232	0.34	0.255	0.00238835	0.000307773	1.95E-07	CD14 Mono
819	NT5C2	2.29E-05	-0.14847228	0.571	0.642	0.560842263	1.01E-07	-0.11802778	0.423	0.491	0.002464093	2.29E-05	2.01E-07	CD14 Mono
820	NDUFAF3	2.14E-07	0.121813462	0.274	0.172	0.005252602	1.22E-07	0.100725177	0.417	0.328	0.002996879	2.14E-07	2.45E-07	CD14 Mono
821	MXD1	1.26E-07	-0.246531626	0.401	0.514	0.003078133	1.95E-06	0.106793371	0.243	0.175	0.047727928	1.95E-06	2.51E-07	CD14 Mono
822	IRF5	0.00057741	-0.103390497	0.265	0.334	1	1.30E-07	-0.110685363	0.318	0.402	0.003184596	0.00057741	2.60E-07	CD14 Mono
823	PAPOLA	0.000111388	0.11004564	0.364	0.278	1	1.62E-07	0.109318762	0.522	0.436	0.00396564	0.000111388	3.24E-07	CD14 Mono
824	RAB10	7.26E-07	-0.15664136	0.766	0.808	0.017772923	1.62E-07	0.114736589	0.724	0.664	0.003968176	7.26E-07	3.24E-07	CD14 Mono
825	SSU72	2.75E-06	0.11606647	0.278	0.183	0.067323319	1.65E-07	0.10994875	0.46	0.374	0.004051707	2.75E-06	3.31E-07	CD14 Mono
826	UQCR10	3.19E-07	0.151303952	0.455	0.341	0.007822001	1.95E-07	0.113680793	0.808	0.75	0.004786951	3.19E-07	3.91E-07	CD14 Mono
827	C7ORF50	6.95E-07	0.112501126	0.178	0.096	0.017012137	2.88E-07	-0.103448135	0.262	0.34	0.007056654	6.95E-07	5.76E-07	CD14 Mono
828	SWAP70	3.08E-07	-0.187918446	0.332	0.423	0.007549837	8.35E-07	0.111384043	0.517	0.438	0.02044405	8.35E-07	6.17E-07	CD14 Mono
829	RPL18	0.000242195	0.161322215	0.778	0.728	1	3.09E-07	-0.100952151	0.896	0.889	0.007568316	0.000242195	6.18E-07	CD14 Mono
830	KDM2A	8.38E-05	-0.126358649	0.447	0.533	1	4.88E-07	-0.11220227	0.49	0.568	0.011954799	8.38E-05	9.76E-07	CD14 Mono
831	DAZAP2	0.000136679	0.1121607	0.542	0.471	1	5.41E-07	0.10518578	0.68	0.604	0.013259932	0.000136679	1.08E-06	CD14 Mono
832	GPD2	0.000307467	-0.11419721	0.472	0.559	1	6.51E-07	-0.100452174	0.197	0.267	0.015938046	0.000307467	1.30E-06	CD14 Mono
833	STAT3	0.000244615	-0.116168802	0.457	0.527	1	6.54E-07	-0.107343611	0.371	0.449	0.016014371	0.000244615	1.31E-06	CD14 Mono
834	MRPL51	5.33E-05	0.101647189	0.24	0.163	1	8.49E-07	0.105085635	0.414	0.332	0.020802188	5.33E-05	1.70E-06	CD14 Mono
835	SNX9	0.00974188	-0.120844085	0.396	0.46	1	8.97E-07	0.107690486	0.298	0.228	0.02197831	0.00974188	1.79E-06	CD14 Mono
836	C1QC	0.00012069	0.332039169	0.134	0.079	1	1.14E-06	0.267458068	0.15	0.111	0.027944487	0.00012069	2.28E-06	CD14 Mono
837	ARHGAP24	1.69E-06	-0.225751936	0.397	0.473	0.041414051	1.43E-06	-0.126533686	0.232	0.304	0.034998747	1.69E-06	2.86E-06	CD14 Mono
838	SND1	9.45E-05	-0.123778141	0.394	0.47	1	1.97E-06	-0.109125581	0.548	0.611	0.048293339	9.45E-05	3.94E-06	CD14 Mono
839	CTSC	2.41E-06	-0.217750523	0.766	0.751	0.059025357	0.000139894	0.115278216	0.745	0.696	1	0.000139894	4.82E-06	CD14 Mono
840	MYOF	9.38E-06	-0.17230106	0.616	0.693	0.229701732	2.76E-06	0.117316832	0.405	0.327	0.06767797	9.38E-06	5.53E-06	CD14 Mono
841	CD86	3.42E-05	-0.163754318	0.171	0.234	0.83833502	3.16E-06	-0.103967648	0.471	0.553	0.077333638	3.42E-05	6.32E-06	CD14 Mono
842	RPS27	0.001963751	0.10666366	0.827	0.765	1	3.53E-06	0.102738487	0.935	0.902	0.08649681	0.001963751	7.06E-06	CD14 Mono
843	ACTG1	0.00146191	-0.162974601	0.798	0.764	1	3.64E-06	0.127922361	0.888	0.849	0.089132619	0.00146191	7.28E-06	CD14 Mono
844	RPS15A	4.80E-06	0.114324577	0.678	0.577	0.117626923	9.46E-05	0.119634258	0.903	0.874	1	9.46E-05	9.61E-06	CD14 Mono
845	UVRAG	4.96E-05	0.133605702	0.447	0.362	1	7.38E-06	-0.102884529	0.478	0.535	0.180631484	4.96E-05	1.48E-05	CD14 Mono
846	PHPT1	6.74E-05	0.120103407	0.298	0.228	1	7.46E-06	0.111588414	0.681	0.624	0.182641361	6.74E-05	1.49E-05	CD14 Mono
847	EEF1A1	0.009046746	0.115391042	0.975	0.961	1	1.33E-05	-0.123706652	0.993	0.989	0.326856913	0.009046746	2.67E-05	CD14 Mono
848	SLC6A6	1.87E-05	-0.13464798	0.304	0.374	0.456852109	1.72E-05	0.100314825	0.488	0.434	0.42093867	1.87E-05	3.44E-05	CD14 Mono
849	RTN1	2.30E-05	0.17714093	0.34	0.275	0.563123878	0.000893536	0.106491014	0.578	0.535	1	0.000893536	4.60E-05	CD14 Mono
850	TCF12	0.000647196	0.105788976	0.297	0.235	1	2.80E-05	-0.10267253	0.403	0.465	0.686530802	0.000647196	5.61E-05	CD14 Mono
851	MB21D2	0.001119155	-0.110728832	0.361	0.418	1	2.82E-05	0.101637889	0.286	0.227	0.689769498	0.001119155	5.63E-05	CD14 Mono
852	C1QA	0.001119924	0.234586841	0.091	0.052	1	3.35E-05	0.168140028	0.112	0.101	0.820765565	0.001119924	6.70E-05	CD14 Mono
853	ZFP36	4.31E-05	-0.187384161	0.557	0.61	1	3.51E-05	-0.113322731	0.377	0.449	0.859743446	4.31E-05	7.02E-05	CD14 Mono
854	APOE	0.004328742	-0.168130989	0.016	0.037	1	3.58E-05	-0.278410064	0.036	0.067	0.876305086	0.004328742	7.16E-05	CD14 Mono
855	APLP2	5.69E-05	-0.124302804	0.403	0.49	1	3.86E-05	0.104431844	0.84	0.796	0.946527	5.69E-05	7.73E-05	CD14 Mono
856	ACP5	5.87E-05	0.162714946	0.261	0.182	1	0.003539327	-0.148679392	0.703	0.747	1	0.003539327	0.000117447	CD14 Mono
857	JAKMIP2	0.000977683	-0.156978043	0.291	0.307	1	7.14E-05	-0.13151341	0.098	0.134	1	0.000977683	0.000142869	CD14 Mono
858	HBB	0.793318075	0.404849909	0.053	0.047	1	7.22E-05	0.990199052	0.017	0.032	1	0.793318075	0.0001443	CD14 Mono
859	CD74	0.99025885	-0.103153783	0.958	0.958	1	0.000446185	-0.174004888	0.966	0.983	1	0.99025885	0.000892171	CD14 Mono
860	H1F0	0.006409468	-0.168738628	0.377	0.415	1	0.002722036	0.101249366	0.461	0.451	1	0.006409468	0.005436663	CD14 Mono
861	HLA-DQA1	0.002849241	-0.263066175	0.442	0.494	1	0.059936428	0.132237061	0.403	0.407	1	0.059936428	0.005690364	CD14 Mono
862	RBM3	1.62E-52	-0.682477122	0.242	0.682	3.97E-48	6.99E-88	-0.477323011	0.255	0.568	1.71E-83	1.62E-52	1.40E-87	CD4 Naive
863	RPS21	1.98E-05	0.102456665	1	1	0.485147467	8.46E-79	0.290730023	0.999	1	2.07E-74	1.98E-05	1.69E-78	CD4 Naive
864	GBP5	2.26E-73	-1.242998051	0.537	0.865	5.53E-69	4.59E-19	-0.249845675	0.114	0.208	1.12E-14	4.59E-19	4.52E-73	CD4 Naive
865	RPL39	4.12E-08	0.118736482	1	1	0.001008387	5.62E-63	0.232179584	1	1	1.38E-58	4.12E-08	1.12E-62	CD4 Naive
866	RPS24	2.72E-15	0.227339492	1	1	6.66E-11	9.06E-63	0.270911197	1	1	2.22E-58	2.72E-15	1.81E-62	CD4 Naive
867	STAT1	8.45E-31	-0.473824347	0.959	0.995	2.07E-26	3.19E-62	-0.632943326	0.31	0.479	7.82E-58	8.45E-31	6.39E-62	CD4 Naive
868	HNRNPA1	6.26E-15	-0.341277162	0.84	0.928	1.53E-10	5.80E-58	-0.389949523	0.875	0.941	1.42E-53	6.26E-15	1.16E-57	CD4 Naive
869	MTRNR2L8	1.41E-48	-2.670760089	0.037	0.322	3.46E-44	4.66E-39	-0.745883916	0.414	0.476	1.14E-34	4.66E-39	2.82E-48	CD4 Naive
870	HLA-E	7.11E-07	-0.180302726	1	0.998	0.017409792	1.32E-47	-0.330085386	0.953	0.985	3.24E-43	7.11E-07	2.64E-47	CD4 Naive
871	SERF2	1.25E-21	0.407181997	0.961	0.901	3.07E-17	8.88E-47	0.332148651	0.955	0.892	2.17E-42	1.25E-21	1.78E-46	CD4 Naive
872	GBP4	2.27E-40	-0.698989496	0.707	0.888	5.56E-36	6.40E-20	-0.221099159	0.205	0.309	1.57E-15	6.40E-20	4.54E-40	CD4 Naive
873	RPL26	1.86E-14	0.18872117	1	1	4.56E-10	1.55E-38	0.183047112	1	0.999	3.79E-34	1.86E-14	3.10E-38	CD4 Naive
874	RPL38	0.014759	0.1034349	0.986	0.978	1	3.87E-38	0.29389334	0.988	0.968	9.47E-34	0.014759	7.73E-38	CD4 Naive
875	PTMA	3.68E-11	0.179927688	1	1	9.01E-07	5.12E-36	0.213524519	1	1	1.25E-31	3.68E-11	1.02E-35	CD4 Naive
876	HINT1	1.23E-25	0.418054133	0.975	0.935	3.01E-21	1.87E-35	0.285755092	0.976	0.949	4.58E-31	1.23E-25	3.74E-35	CD4 Naive
877	GBP1	4.23E-35	-0.608475698	0.67	0.872	1.04E-30	3.17E-10	-0.133990132	0.16	0.232	7.76E-06	3.17E-10	8.47E-35	CD4 Naive
878	FTL	2.38E-33	0.572867585	1	0.969	5.83E-29	3.08E-20	0.215343159	0.999	0.992	7.54E-16	3.08E-20	4.76E-33	CD4 Naive
879	COX7C	1.84E-09	0.225841393	0.953	0.948	4.51E-05	1.05E-32	0.272763693	0.956	0.914	2.56E-28	1.84E-09	2.09E-32	CD4 Naive
880	PABPC1	2.36E-05	-0.272869999	0.977	0.978	0.57730139	1.91E-30	-0.230062835	0.994	1	4.68E-26	2.36E-05	3.82E-30	CD4 Naive
881	ATP5F1E	3.16E-07	0.215697245	0.969	0.933	0.007731829	3.67E-30	0.269165634	0.943	0.888	9.00E-26	3.16E-07	7.35E-30	CD4 Naive
882	FTH1	2.32E-29	0.569483041	0.963	0.903	5.67E-25	1.10E-10	0.177449799	0.98	0.975	2.68E-06	1.10E-10	4.63E-29	CD4 Naive
883	RPL28	1.94E-05	0.102726243	1	1	0.476191489	3.47E-28	0.145417472	1	1	8.51E-24	1.94E-05	6.95E-28	CD4 Naive
884	RPS25	6.02E-07	0.120860073	1	1	0.014734469	3.90E-27	0.15387699	1	1	9.56E-23	6.02E-07	7.80E-27	CD4 Naive
885	HSPD1	0.00025947	0.176673643	0.676	0.567	1	4.10E-27	0.267673414	0.634	0.471	1.00E-22	0.00025947	8.20E-27	CD4 Naive
886	SOD1	2.12E-19	0.384863031	0.885	0.784	5.20E-15	6.54E-25	0.251759021	0.84	0.768	1.60E-20	2.12E-19	1.31E-24	CD4 Naive
887	HSP90AA1	2.80E-08	0.274137188	0.873	0.811	0.000685621	1.34E-24	0.266921918	0.774	0.675	3.29E-20	2.80E-08	2.69E-24	CD4 Naive
888	RPL4	3.29E-10	-0.258609837	0.984	0.995	8.06E-06	8.39E-24	-0.208553301	0.993	0.997	2.05E-19	3.29E-10	1.68E-23	CD4 Naive
889	FLT3LG	8.28E-08	-0.226833764	0.23	0.367	0.002028272	9.84E-23	-0.219747614	0.269	0.431	2.41E-18	8.28E-08	1.97E-22	CD4 Naive
890	TOMM7	3.45E-06	0.193637621	0.984	0.971	0.084380102	5.94E-22	0.203826652	0.98	0.956	1.45E-17	3.45E-06	1.19E-21	CD4 Naive
891	IFITM1	3.06E-05	0.124139026	1	1	0.748746466	1.45E-21	-0.272149721	0.888	0.942	3.54E-17	3.06E-05	2.89E-21	CD4 Naive
892	RPLP1	8.76E-11	0.164371905	1	1	2.14E-06	1.33E-20	0.153530341	1	1	3.27E-16	8.76E-11	2.67E-20	CD4 Naive
893	LTB	2.84E-20	0.420993018	0.98	0.939	6.95E-16	4.47E-11	0.145849328	0.996	0.997	1.10E-06	4.47E-11	5.67E-20	CD4 Naive
894	HSPB1	1.02E-16	0.37066309	0.545	0.327	2.49E-12	1.66E-19	0.226279657	0.57	0.455	4.06E-15	1.02E-16	3.32E-19	CD4 Naive
895	CIRBP	0.000718934	-0.15607793	0.613	0.678	1	1.71E-19	-0.224218453	0.678	0.773	4.18E-15	0.000718934	3.42E-19	CD4 Naive
896	RPS15	3.15E-07	0.121237911	1	1	0.007720725	2.25E-19	0.127812303	1	1	5.51E-15	3.15E-07	4.50E-19	CD4 Naive
897	GBP2	2.86E-19	-0.43138344	0.746	0.869	7.00E-15	1.83E-09	-0.12631864	0.326	0.358	4.48E-05	1.83E-09	5.71E-19	CD4 Naive
898	NME2	0.001507284	0.143049275	0.891	0.879	1	4.32E-19	0.246594682	0.795	0.701	1.06E-14	0.001507284	8.64E-19	CD4 Naive
899	IRF1	1.29E-18	-0.497687674	0.705	0.84	3.15E-14	1.68E-18	-0.185752298	0.399	0.418	4.11E-14	1.68E-18	2.57E-18	CD4 Naive
900	TMSB4X	7.21E-11	0.199606273	1	1	1.77E-06	3.12E-18	0.150260994	1	0.999	7.64E-14	7.21E-11	6.24E-18	CD4 Naive
901	HNRNPC	2.14E-09	0.26065553	0.664	0.529	5.24E-05	5.22E-18	0.222476511	0.735	0.639	1.28E-13	2.14E-09	1.04E-17	CD4 Naive
902	HSPH1	0.001069425	0.125758963	0.252	0.176	1	1.95E-17	0.161987635	0.27	0.144	4.77E-13	0.001069425	3.89E-17	CD4 Naive
903	PDE3B	1.61E-11	-0.353521672	0.434	0.606	3.95E-07	2.18E-17	-0.245620402	0.6	0.684	5.33E-13	1.61E-11	4.36E-17	CD4 Naive
904	SELL	0.002658837	0.146875087	0.975	0.964	1	3.46E-17	0.22535206	0.974	0.955	8.47E-13	0.002658837	6.91E-17	CD4 Naive
905	HLA-C	2.13E-12	-0.301912096	1	1	5.22E-08	7.14E-17	-0.193419802	0.986	0.994	1.75E-12	2.13E-12	1.43E-16	CD4 Naive
906	RPS19	1.23E-10	0.176874123	1	1	3.01E-06	1.44E-16	0.127835856	1	1	3.53E-12	1.23E-10	2.89E-16	CD4 Naive
907	IL2RG	1.51E-10	0.288538464	0.766	0.599	3.70E-06	2.15E-16	0.216654316	0.769	0.694	5.27E-12	1.51E-10	4.30E-16	CD4 Naive
908	ACTB	2.37E-16	0.358654903	0.998	0.982	5.80E-12	5.84E-06	0.106427878	0.997	0.996	0.142917154	5.84E-06	4.74E-16	CD4 Naive
909	TLE5	9.44E-06	0.185295075	0.965	0.935	0.231171879	1.19E-15	-0.16006423	0.979	0.984	2.92E-11	9.44E-06	2.38E-15	CD4 Naive
910	FXYD5	0.035694208	0.113564934	0.932	0.917	1	1.61E-15	-0.198189208	0.947	0.977	3.95E-11	0.035694208	3.23E-15	CD4 Naive
911	RPL24	8.71E-09	0.193194241	1	0.998	0.0002132	2.17E-15	0.128155394	0.999	0.999	5.31E-11	8.71E-09	4.34E-15	CD4 Naive
912	PPDPF	2.70E-15	0.338489885	0.785	0.676	6.60E-11	1.59E-12	0.188941252	0.816	0.737	3.89E-08	1.59E-12	5.39E-15	CD4 Naive
913	RPS10	6.16E-05	-0.144600949	0.125	0.228	1	3.05E-15	0.144343577	0.219	0.116	7.46E-11	6.16E-05	6.09E-15	CD4 Naive
914	AL138963.4	2.16E-14	-0.426920736	0.141	0.317	5.29E-10	1.33E-06	0.151122037	0.341	0.312	0.032458175	1.33E-06	4.32E-14	CD4 Naive
915	FUS	6.57E-08	-0.236127879	0.549	0.696	0.001610055	5.95E-14	-0.190758392	0.544	0.648	1.46E-09	6.57E-08	1.19E-13	CD4 Naive
916	RPS6	1.60E-05	-0.119421481	1	1	0.39258173	6.67E-14	-0.121016549	0.999	1	1.63E-09	1.60E-05	1.33E-13	CD4 Naive
917	SERP1	1.80E-13	0.321505983	0.814	0.718	4.41E-09	5.01E-07	0.126022111	0.793	0.73	0.01228141	5.01E-07	3.60E-13	CD4 Naive
918	FAU	5.43E-09	0.154330551	1	1	0.000132886	7.54E-13	0.112421739	0.999	1	1.85E-08	5.43E-09	1.51E-12	CD4 Naive
919	TMA7	5.16E-08	0.232759167	0.922	0.871	0.001264163	8.72E-13	0.184247689	0.881	0.825	2.14E-08	5.16E-08	1.74E-12	CD4 Naive
920	EEF2	1.60E-12	-0.244717313	0.986	0.995	3.91E-08	3.02E-07	-0.10152918	0.994	0.999	0.007406287	3.02E-07	3.19E-12	CD4 Naive
921	RPL22	9.81E-07	0.148248319	1	1	0.024027239	2.90E-12	0.12236075	0.999	0.999	7.11E-08	9.81E-07	5.81E-12	CD4 Naive
922	OST4	0.000496414	0.163956189	0.803	0.743	1	4.65E-12	0.177455697	0.737	0.653	1.14E-07	0.000496414	9.29E-12	CD4 Naive
923	PTGES3	9.96E-12	0.289411985	0.711	0.574	2.44E-07	5.04E-10	0.154506498	0.648	0.557	1.23E-05	5.04E-10	1.99E-11	CD4 Naive
924	RPL36AL	1.30E-07	0.223120615	0.959	0.942	0.003175602	1.63E-11	0.154385219	0.971	0.959	3.99E-07	1.30E-07	3.26E-11	CD4 Naive
925	BIRC3	7.78E-05	0.177509134	0.279	0.189	1	2.74E-11	0.175417948	0.425	0.318	6.72E-07	7.78E-05	5.48E-11	CD4 Naive
926	UQCRH	0.00017294	0.179130152	0.623	0.536	1	4.87E-11	0.168420849	0.632	0.523	1.19E-06	0.00017294	9.73E-11	CD4 Naive
927	EPB41L4A-AS1	5.97E-09	-0.205087057	0.252	0.432	0.000146309	9.09E-11	-0.153746154	0.362	0.47	2.23E-06	5.97E-09	1.82E-10	CD4 Naive
928	HIST1H4C	8.93E-08	0.261520413	0.719	0.604	0.002187033	1.22E-10	0.169273673	0.632	0.552	2.98E-06	8.93E-08	2.44E-10	CD4 Naive
929	RSRP1	6.67E-07	0.216804353	0.59	0.491	0.016343182	1.74E-10	0.171758011	0.671	0.585	4.26E-06	6.67E-07	3.48E-10	CD4 Naive
930	PSMB9	1.12E-06	-0.223624208	0.836	0.91	0.027421463	8.95E-10	-0.141410543	0.428	0.488	2.19E-05	1.12E-06	1.79E-09	CD4 Naive
931	CALR	0.000280267	0.190812588	0.709	0.61	1	9.97E-10	0.166663156	0.634	0.571	2.44E-05	0.000280267	1.99E-09	CD4 Naive
932	FKBP4	1.58E-05	0.16551614	0.359	0.25	0.386164044	1.12E-09	0.128571336	0.296	0.2	2.74E-05	1.58E-05	2.24E-09	CD4 Naive
933	HSP90B1	2.51E-06	0.242166563	0.732	0.597	0.061542059	1.73E-09	0.164276321	0.634	0.567	4.25E-05	2.51E-06	3.47E-09	CD4 Naive
934	CORO1A	0.04951577	0.103740946	0.748	0.685	1	1.77E-09	-0.148743701	0.829	0.891	4.34E-05	0.04951577	3.55E-09	CD4 Naive
935	HLA-F	0.003500016	-0.1445883	0.66	0.709	1	1.94E-09	-0.152537312	0.464	0.548	4.75E-05	0.003500016	3.88E-09	CD4 Naive
936	PLAC8	0.03236002	0.111913806	0.598	0.565	1	1.97E-09	0.132700296	0.386	0.316	4.82E-05	0.03236002	3.93E-09	CD4 Naive
937	JAK1	0.000107671	0.163112754	0.795	0.685	1	2.25E-09	0.151139093	0.85	0.802	5.51E-05	0.000107671	4.50E-09	CD4 Naive
938	LDHA	3.66E-09	0.264069364	0.623	0.469	8.96E-05	1.21E-05	0.111269664	0.52	0.448	0.296125661	1.21E-05	7.32E-09	CD4 Naive
939	MTRNR2L12	5.03E-09	-0.400842253	0.709	0.799	0.000123198	5.91E-08	-0.189827297	0.69	0.761	0.001446595	5.91E-08	1.01E-08	CD4 Naive
940	MIF	9.88E-07	0.221604307	0.943	0.908	0.024186505	2.32E-08	0.143536901	0.883	0.839	0.000567519	9.88E-07	4.63E-08	CD4 Naive
941	RPS27L	1.30E-06	0.23051454	0.537	0.387	0.031883387	2.54E-08	0.150462951	0.517	0.437	0.000623128	1.30E-06	5.09E-08	CD4 Naive
942	SNRPA1	0.008209528	-0.111956545	0.213	0.29	1	2.91E-08	-0.110410894	0.243	0.338	0.000711999	0.008209528	5.81E-08	CD4 Naive
943	UCP2	8.97E-06	0.195867472	0.426	0.295	0.219734706	4.34E-08	-0.146869614	0.602	0.67	0.001062284	8.97E-06	8.68E-08	CD4 Naive
944	EPSTI1	0.000182141	-0.17934116	0.84	0.881	1	4.45E-08	-0.107897287	0.12	0.194	0.001090825	0.000182141	8.91E-08	CD4 Naive
945	ANK3	6.64E-08	-0.345995652	0.361	0.459	0.001626393	0.000994607	-0.104300336	0.486	0.542	1	0.000994607	1.33E-07	CD4 Naive
946	POLR2L	0.006005136	0.12680319	0.539	0.471	1	7.05E-08	0.126692582	0.403	0.313	0.001727402	0.006005136	1.41E-07	CD4 Naive
947	ZNF655	0.002631996	-0.112455743	0.168	0.254	1	7.70E-08	-0.107982258	0.184	0.263	0.001886334	0.002631996	1.54E-07	CD4 Naive
948	AC079781.5	0.023074935	-0.103903595	0.299	0.378	1	1.52E-07	-0.117593485	0.259	0.335	0.003717601	0.023074935	3.04E-07	CD4 Naive
949	TRMT112	0.007527073	0.128251576	0.564	0.491	1	1.56E-07	0.121782914	0.569	0.502	0.003813274	0.007527073	3.11E-07	CD4 Naive
950	GSTK1	2.41E-06	-0.211910713	0.797	0.874	0.059072158	1.82E-07	-0.108359315	0.705	0.714	0.00446412	2.41E-06	3.65E-07	CD4 Naive
951	HSPE1	6.42E-05	0.175990371	0.623	0.554	1	2.03E-07	0.130442426	0.495	0.408	0.004974134	6.42E-05	4.06E-07	CD4 Naive
952	COX6B1	3.08E-05	0.178106091	0.77	0.719	0.754256696	4.11E-07	0.132579005	0.697	0.643	0.010060608	3.08E-05	8.22E-07	CD4 Naive
953	IL32	4.19E-07	0.305082199	0.9	0.856	0.010253347	8.93E-05	0.115288876	0.882	0.855	1	8.93E-05	8.37E-07	CD4 Naive
954	MARCKSL1	2.73E-05	0.15115014	0.23	0.126	0.667907325	4.35E-07	0.141304826	0.467	0.383	0.010658144	2.73E-05	8.70E-07	CD4 Naive
955	PLAAT4	5.31E-07	-0.213473873	0.775	0.799	0.013011136	3.05E-05	-0.106081268	0.563	0.614	0.746521084	3.05E-05	1.06E-06	CD4 Naive
956	CDK2AP2	0.005529587	0.132826978	0.336	0.25	1	8.05E-07	0.103480355	0.353	0.265	0.019706898	0.005529587	1.61E-06	CD4 Naive
957	C5ORF56	0.011310208	-0.128888714	0.465	0.531	1	1.38E-06	-0.102481218	0.186	0.261	0.033711571	0.011310208	2.75E-06	CD4 Naive
958	EIF3H	9.51E-06	0.133149868	0.781	0.8	0.232863927	2.47E-06	0.123346825	0.835	0.783	0.060452699	9.51E-06	4.94E-06	CD4 Naive
959	FDFT1	7.87E-06	0.201011511	0.465	0.344	0.192730347	4.09E-06	0.107658822	0.524	0.478	0.100075087	7.87E-06	8.17E-06	CD4 Naive
960	PASK	0.159510727	-0.116120541	0.393	0.451	1	4.47E-06	-0.162180181	0.289	0.371	0.109423904	0.159510727	8.94E-06	CD4 Naive
961	BANF1	0.010117028	0.116819102	0.531	0.473	1	5.43E-06	0.108010014	0.381	0.303	0.13290811	0.010117028	1.09E-05	CD4 Naive
962	LINC00861	9.98E-06	0.213320412	0.922	0.887	0.244341141	5.73E-06	0.114789358	0.967	0.94	0.140297111	9.98E-06	1.15E-05	CD4 Naive
963	NFKBIA	0.000368881	0.172900993	0.516	0.403	1	8.87E-06	0.110645227	0.468	0.415	0.217272864	0.000368881	1.77E-05	CD4 Naive
964	SNHG32	0.001318742	-0.138219377	0.359	0.469	1	9.35E-06	-0.112135982	0.497	0.574	0.228953172	0.001318742	1.87E-05	CD4 Naive
965	EWSR1	0.001427097	-0.120076863	0.373	0.484	1	1.68E-05	-0.101458802	0.375	0.448	0.410451228	0.001427097	3.35E-05	CD4 Naive
966	COMMD6	1.83E-05	0.16068685	0.873	0.874	0.447429481	7.80E-05	0.108367766	0.868	0.85	1	7.80E-05	3.65E-05	CD4 Naive
967	FNBP4	0.000154923	-0.15006721	0.252	0.372	1	2.21E-05	-0.102446332	0.349	0.42	0.542105238	0.000154923	4.43E-05	CD4 Naive
968	FOXN3	0.000854939	-0.145797192	0.373	0.487	1	2.37E-05	-0.106890991	0.44	0.491	0.581569448	0.000854939	4.75E-05	CD4 Naive
969	C17ORF49	0.033725408	0.113725519	0.402	0.349	1	3.68E-05	0.101724133	0.304	0.236	0.900197295	0.033725408	7.35E-05	CD4 Naive
970	CD27	0.000349391	0.142662951	0.314	0.246	1	4.69E-05	-0.103900291	0.601	0.658	1	0.000349391	9.38E-05	CD4 Naive
971	IL7R	7.27E-05	0.187216602	0.781	0.673	1	0.000368697	0.124472462	0.945	0.931	1	0.000368697	0.000145384	CD4 Naive
972	HBB	0.37698663	-1.1062288	0.049	0.047	1	8.82E-05	-1.412708258	0.036	0.069	1	0.37698663	0.000176404	CD4 Naive
973	USP15	0.006329633	-0.136720612	0.621	0.694	1	0.00011479	-0.100759766	0.487	0.545	1	0.006329633	0.000229566	CD4 Naive
974	HNRNPDL	0.024375406	-0.117510992	0.711	0.763	1	0.000156401	-0.100375769	0.687	0.734	1	0.024375406	0.000312777	CD4 Naive
975	GAPDH	0.031291048	0.102336656	0.66	0.621	1	0.00169908	-0.104037481	0.705	0.739	1	0.031291048	0.003395273	CD4 Naive
976	TRBV4-1	0.003488676	0.178758889	0.041	0.036	1	0.054900974	0.106594478	0.024	0.013	1	0.054900974	0.00696518	CD4 Naive
977	CCL2	0	1.271311352	0.524	0.122	0	8.86E-43	0.188543428	0.072	0.007	2.17E-38	8.86E-43	0	CD4 TCM
978	FTL	0	1.561013931	0.993	0.934	0	1.59E-95	0.555626432	0.998	0.989	3.89E-91	1.59E-95	0	CD4 TCM
979	GBP2	0	-0.611485063	0.591	0.911	0	8.24E-09	-0.114293378	0.354	0.41	0.000201741	8.24E-09	0	CD4 TCM
980	GBP5	0	-1.275958663	0.654	0.918	0	6.76E-18	-0.182865101	0.185	0.257	1.66E-13	6.76E-18	0	CD4 TCM
981	HLA-DRA	0	0.736917999	0.389	0.102	0	3.07E-24	0.193139511	0.125	0.051	7.51E-20	3.07E-24	0	CD4 TCM
982	IRF1	0	-0.588781393	0.719	0.893	0	7.86E-08	-0.120047901	0.411	0.453	0.001925086	7.86E-08	0	CD4 TCM
983	RBM3	0	-0.54104145	0.176	0.515	0	6.17E-117	-0.356540781	0.175	0.432	1.51E-112	6.17E-117	0	CD4 TCM
984	THBS1	0	0.976516035	0.389	0.097	0	9.63E-29	0.297558734	0.075	0.028	2.36E-24	9.63E-29	0	CD4 TCM
985	TYROBP	0	0.639691761	0.442	0.149	0	1.11E-52	0.287583222	0.181	0.055	2.71E-48	1.11E-52	0	CD4 TCM
986	GSTK1	9.88131291682493e-324	-0.448192172	0.588	0.854	2.41993353333043e-319	3.00E-19	-0.143395387	0.704	0.803	7.34E-15	3.00E-19	1.97626258336499e-323	CD4 TCM
987	STAT1	6.9110567410836e-313	-0.414924225	0.988	0.995	0.00E+00	1.45E-48	-0.384856775	0.293	0.395	3.55E-44	1.45E-48	1.38221134821672e-312	CD4 TCM
988	VIM	7.95E-296	0.435766246	0.726	0.432	1.95E-291	6.17E-07	-0.109045493	0.923	0.923	0.015106597	6.17E-07	1.59E-295	CD4 TCM
989	HLA-DRB1	3.91E-288	0.629448538	0.364	0.119	9.57E-284	2.17E-13	0.152258227	0.146	0.086	5.32E-09	2.17E-13	7.81E-288	CD4 TCM
990	MTRNR2L8	6.58E-260	-0.534393491	0.286	0.547	1.61E-255	4.29E-17	-0.363612952	0.433	0.46	1.05E-12	4.29E-17	1.32E-259	CD4 TCM
991	PLAAT4	3.29E-252	-0.525579209	0.678	0.875	8.05E-248	1.22E-17	-0.188392317	0.572	0.659	2.99E-13	1.22E-17	6.57E-252	CD4 TCM
992	HLA-E	9.58E-244	-0.319773268	0.994	0.999	2.35E-239	3.98E-72	-0.275803517	0.975	0.99	9.75E-68	3.98E-72	1.92E-243	CD4 TCM
993	SAT1	5.09E-234	-0.594586772	0.905	0.947	1.25E-229	1.58E-09	-0.103017092	0.329	0.406	3.87E-05	1.58E-09	1.02E-233	CD4 TCM
994	MMP9	5.99E-209	0.356745933	0.122	0.01	1.47E-204	4.22E-37	0.239482084	0.064	0.009	1.03E-32	4.22E-37	1.20E-208	CD4 TCM
995	ISG20	2.97E-203	-0.368931235	0.983	0.991	7.28E-199	6.54E-22	-0.170477097	0.433	0.554	1.60E-17	6.54E-22	5.95E-203	CD4 TCM
996	AL138963.4	4.15E-195	-0.52577909	0.149	0.334	1.02E-190	1.84E-18	0.249137161	0.316	0.281	4.51E-14	1.84E-18	8.30E-195	CD4 TCM
997	RPL37A	1.87E-190	-0.315526154	0.921	0.983	4.59E-186	1.11E-14	0.144231862	0.986	0.976	2.73E-10	1.11E-14	3.75E-190	CD4 TCM
998	PSMB9	1.47E-185	-0.342738413	0.914	0.959	3.59E-181	1.62E-09	-0.110487201	0.485	0.562	3.97E-05	1.62E-09	2.93E-185	CD4 TCM
999	HNRNPA1	1.71E-175	-0.340238111	0.687	0.851	4.18E-171	9.20E-98	-0.375873664	0.817	0.914	2.25E-93	9.20E-98	3.42E-175	CD4 TCM
1000	RPL34	1.16E-168	-0.309692508	0.988	0.997	2.85E-164	2.47E-07	0.102828054	0.996	0.996	0.006044868	2.47E-07	2.33E-168	CD4 TCM
1001	CISH	1.32E-168	-0.211374786	0.033	0.164	3.23E-164	1.19E-20	-0.111782389	0.045	0.101	2.91E-16	1.19E-20	2.64E-168	CD4 TCM
1002	TNFSF13B	3.12E-156	-0.488627184	0.255	0.449	7.64E-152	5.14E-17	-0.139027739	0.115	0.187	1.26E-12	5.14E-17	6.24E-156	CD4 TCM
1003	RPL37	2.04E-151	-0.284806869	0.984	0.996	4.99E-147	5.63E-13	0.1198619	0.996	0.996	1.38E-08	5.63E-13	4.07E-151	CD4 TCM
1004	RPS10	2.12E-150	-0.199132582	0.064	0.209	5.19E-146	2.91E-18	0.109813381	0.167	0.098	7.12E-14	2.91E-18	4.24E-150	CD4 TCM
1005	IFI30	1.99E-149	0.477466565	0.478	0.32	4.88E-145	1.51E-19	0.201856672	0.146	0.076	3.69E-15	1.51E-19	3.98E-149	CD4 TCM
1006	PPDPF	2.72E-149	0.347883395	0.686	0.531	6.66E-145	8.86E-29	0.218212387	0.852	0.773	2.17E-24	8.86E-29	5.44E-149	CD4 TCM
1007	RPS29	5.00E-147	-0.301326873	0.915	0.978	1.22E-142	1.75E-11	0.130772873	0.987	0.976	4.27E-07	1.75E-11	1.00E-146	CD4 TCM
1008	RPS27	4.27E-143	-0.281914229	0.993	0.998	1.05E-138	6.04E-11	0.130007981	0.997	0.996	1.48E-06	6.04E-11	8.55E-143	CD4 TCM
1009	PSAP	4.54E-139	0.385516418	0.449	0.331	1.11E-134	3.72E-06	0.117839736	0.466	0.428	0.091193942	3.72E-06	9.08E-139	CD4 TCM
1010	IFI6	1.06E-132	-0.238990103	0.994	0.997	2.60E-128	2.42E-06	0.110802155	0.241	0.199	0.059252054	2.42E-06	2.13E-132	CD4 TCM
1011	RPL41	1.39E-126	-0.222011997	0.996	0.999	3.40E-122	3.24E-13	0.132023903	0.999	0.997	7.95E-09	3.24E-13	2.78E-126	CD4 TCM
1012	CYBB	3.89E-120	0.248638492	0.104	0.019	9.52E-116	1.39E-13	0.113025218	0.045	0.021	3.40E-09	1.39E-13	7.78E-120	CD4 TCM
1013	IFITM1	3.49E-118	-0.206252319	0.997	0.999	8.54E-114	8.01E-10	-0.130184658	0.852	0.893	1.96E-05	8.01E-10	6.97E-118	CD4 TCM
1014	ANKRD12	5.89E-109	-0.234613744	0.547	0.72	1.44E-104	1.63E-12	-0.114918037	0.62	0.708	3.98E-08	1.63E-12	1.18E-108	CD4 TCM
1015	S100A9	7.91E-109	0.281272413	0.13	0.035	1.94E-104	1.87E-21	0.183026411	0.077	0.027	4.57E-17	1.87E-21	1.58E-108	CD4 TCM
1016	HLA-F	1.03E-108	-0.227581243	0.573	0.743	2.52E-104	7.50E-14	-0.135393568	0.46	0.553	1.84E-09	7.50E-14	2.05E-108	CD4 TCM
1017	PABPC1	1.83E-103	-0.46482009	0.906	0.926	4.47E-99	2.48E-100	-0.52744956	0.986	0.989	6.07E-96	2.48E-100	3.65E-103	CD4 TCM
1018	HSPB1	1.22E-101	0.210162542	0.294	0.223	2.98E-97	6.86E-17	0.143030677	0.409	0.342	1.68E-12	6.86E-17	2.43E-101	CD4 TCM
1019	EEF2	8.92E-97	-0.257929578	0.928	0.965	2.18E-92	6.43E-35	-0.185253943	0.985	0.989	1.57E-30	6.43E-35	1.78E-96	CD4 TCM
1020	HSP90AB1	9.74E-96	0.322498979	0.926	0.886	2.39E-91	1.59E-45	0.290072109	0.853	0.752	3.89E-41	1.59E-45	1.95E-95	CD4 TCM
1021	PDCD4	3.42E-95	-0.287920625	0.481	0.641	8.38E-91	4.87E-12	-0.134650031	0.55	0.636	1.19E-07	4.87E-12	6.84E-95	CD4 TCM
1022	RPL35A	7.83E-95	-0.20307297	0.984	0.995	1.92E-90	3.56E-10	0.115455217	0.995	0.995	8.71E-06	3.56E-10	1.57E-94	CD4 TCM
1023	SOD1	9.92E-95	0.246449052	0.64	0.581	2.43E-90	2.03E-24	0.160388377	0.714	0.689	4.98E-20	2.03E-24	1.98E-94	CD4 TCM
1024	ARID5A	2.89E-92	-0.218425515	0.261	0.42	7.07E-88	1.30E-16	-0.114351779	0.218	0.313	3.18E-12	1.30E-16	5.78E-92	CD4 TCM
1025	RPL39	2.99E-92	-0.204996982	0.984	0.996	7.33E-88	3.63E-24	0.196756403	0.996	0.994	8.88E-20	3.63E-24	5.98E-92	CD4 TCM
1026	CIRBP	9.39E-90	-0.229292916	0.439	0.601	2.30E-85	1.13E-53	-0.272615473	0.551	0.727	2.76E-49	1.13E-53	1.88E-89	CD4 TCM
1027	RPLP2	8.67E-89	-0.179624406	0.976	0.994	2.12E-84	1.77E-07	0.110229967	0.996	0.994	0.004342236	1.77E-07	1.73E-88	CD4 TCM
1028	PTGES3	8.92E-87	0.22866538	0.568	0.504	2.18E-82	2.88E-17	0.118778127	0.611	0.594	7.06E-13	2.88E-17	1.78E-86	CD4 TCM
1029	TMEM173	2.48E-85	-0.183476442	0.116	0.238	6.08E-81	8.14E-22	-0.146983945	0.24	0.352	1.99E-17	8.14E-22	4.97E-85	CD4 TCM
1030	AC139720.1	1.63E-84	-0.232948935	0.149	0.278	3.99E-80	4.16E-10	-0.113570923	0.25	0.324	1.02E-05	4.16E-10	3.26E-84	CD4 TCM
1031	HSP90AA1	6.01E-84	0.294571046	0.903	0.873	1.47E-79	1.75E-12	0.159453828	0.791	0.736	4.30E-08	1.75E-12	1.20E-83	CD4 TCM
1032	RPS15A	3.18E-82	-0.194505287	0.992	0.998	7.78E-78	2.41E-08	0.109179044	0.996	0.996	0.00059141	2.41E-08	6.35E-82	CD4 TCM
1033	INPP4B	3.90E-82	-0.228324959	0.275	0.425	9.54E-78	7.29E-14	-0.143012452	0.533	0.627	1.79E-09	7.29E-14	7.79E-82	CD4 TCM
1034	MZT2B	6.41E-82	-0.187392422	0.452	0.608	1.57E-77	1.54E-21	-0.13000685	0.642	0.756	3.77E-17	1.54E-21	1.28E-81	CD4 TCM
1035	LYZ	3.48E-81	0.207048629	0.102	0.029	8.52E-77	7.53E-13	0.13799615	0.106	0.059	1.84E-08	7.53E-13	6.95E-81	CD4 TCM
1036	RPL36	3.50E-76	-0.193314934	0.98	0.992	8.57E-72	3.08E-15	0.14248582	0.994	0.993	7.53E-11	3.08E-15	7.00E-76	CD4 TCM
1037	HSPD1	7.80E-75	0.197349409	0.411	0.365	1.91E-70	3.51E-16	0.129671601	0.427	0.374	8.60E-12	3.51E-16	1.56E-74	CD4 TCM
1038	TGFB1	2.35E-74	-0.224433455	0.3	0.444	5.76E-70	5.19E-13	-0.137710484	0.467	0.557	1.27E-08	5.19E-13	4.70E-74	CD4 TCM
1039	CASP8	1.94E-73	-0.176895719	0.261	0.4	4.74E-69	1.84E-12	-0.115683438	0.307	0.394	4.50E-08	1.84E-12	3.87E-73	CD4 TCM
1040	SERF2	5.24E-58	0.20572399	0.942	0.933	1.28E-53	2.92E-73	0.317561944	0.958	0.895	7.16E-69	5.24E-58	5.85E-73	CD4 TCM
1041	FCER1G	4.64E-71	0.272440187	0.191	0.093	1.14E-66	4.72E-09	0.101311762	0.071	0.039	0.000115533	4.72E-09	9.27E-71	CD4 TCM
1042	RPS18	2.11E-70	-0.247207411	0.994	0.996	5.17E-66	2.24E-19	-0.155348411	0.997	0.996	5.48E-15	2.24E-19	4.22E-70	CD4 TCM
1043	FUS	3.05E-69	-0.167532191	0.447	0.59	7.46E-65	1.37E-18	-0.123559709	0.463	0.576	3.36E-14	1.37E-18	6.09E-69	CD4 TCM
1044	CALR	1.97E-67	0.205299547	0.676	0.537	4.82E-63	6.89E-26	0.211029435	0.602	0.508	1.69E-21	6.89E-26	3.94E-67	CD4 TCM
1045	SRSF5	6.57E-66	-0.17142927	0.387	0.527	1.61E-61	2.62E-26	-0.192086873	0.502	0.63	6.42E-22	2.62E-26	1.31E-65	CD4 TCM
1046	NME2	8.56E-66	0.224059551	0.701	0.57	2.10E-61	1.51E-11	0.129064503	0.618	0.585	3.69E-07	1.51E-11	1.71E-65	CD4 TCM
1047	CD74	8.90E-65	0.349531009	0.897	0.874	2.18E-60	1.10E-13	0.205393283	0.661	0.591	2.69E-09	1.10E-13	1.78E-64	CD4 TCM
1048	FLT3LG	4.87E-64	-0.149167405	0.178	0.295	1.19E-59	4.38E-57	-0.276089024	0.314	0.498	1.07E-52	4.38E-57	9.74E-64	CD4 TCM
1049	RPS26	7.41E-64	-0.126933021	0.985	0.997	1.81E-59	4.97E-28	0.177937021	0.996	0.994	1.22E-23	4.97E-28	1.48E-63	CD4 TCM
1050	SYTL3	3.68E-61	-0.131688431	0.093	0.186	9.02E-57	3.90E-23	-0.13869952	0.109	0.198	9.55E-19	3.90E-23	7.36E-61	CD4 TCM
1051	RSRP1	6.75E-61	0.145052741	0.477	0.461	1.65E-56	1.32E-16	0.136489695	0.631	0.604	3.24E-12	1.32E-16	1.35E-60	CD4 TCM
1052	NOP53	5.43E-60	-0.144896826	0.631	0.755	1.33E-55	5.79E-20	-0.164332225	0.829	0.889	1.42E-15	5.79E-20	1.09E-59	CD4 TCM
1053	RPS21	1.73E-59	-0.145438734	0.972	0.992	4.24E-55	9.15E-39	0.225678934	0.996	0.991	2.24E-34	9.15E-39	3.47E-59	CD4 TCM
1054	CLEC2D	2.31E-59	-0.174308877	0.483	0.616	5.66E-55	6.02E-09	-0.100030772	0.501	0.578	0.000147542	6.02E-09	4.62E-59	CD4 TCM
1055	TMEM259	2.41E-59	-0.126437378	0.224	0.338	5.91E-55	4.65E-23	-0.149041481	0.293	0.415	1.14E-18	4.65E-23	4.82E-59	CD4 TCM
1056	CIB1	1.42E-58	-0.158153074	0.264	0.388	3.48E-54	2.32E-16	-0.138402746	0.436	0.538	5.69E-12	2.32E-16	2.85E-58	CD4 TCM
1057	CD44	5.58E-58	0.220842581	0.66	0.537	1.37E-53	5.16E-15	-0.137135114	0.731	0.797	1.26E-10	5.16E-15	1.12E-57	CD4 TCM
1058	HMGN1	6.18E-58	0.115493306	0.411	0.406	1.51E-53	3.50E-10	0.100368445	0.546	0.517	8.57E-06	3.50E-10	1.24E-57	CD4 TCM
1059	RPS28	1.07E-56	-0.13896103	0.991	0.998	2.61E-52	7.65E-46	0.229706695	0.996	0.995	1.87E-41	7.65E-46	2.13E-56	CD4 TCM
1060	ODF2L	1.11E-56	-0.180795163	0.367	0.496	2.72E-52	1.83E-16	-0.10807512	0.269	0.365	4.48E-12	1.83E-16	2.22E-56	CD4 TCM
1061	WSB1	1.34E-56	-0.107547519	0.224	0.329	3.27E-52	5.81E-14	-0.104586796	0.269	0.36	1.42E-09	5.81E-14	2.67E-56	CD4 TCM
1062	KLF2	1.50E-56	0.274390261	0.576	0.493	3.68E-52	7.41E-25	-0.191843719	0.909	0.924	1.81E-20	7.41E-25	3.01E-56	CD4 TCM
1063	HNRNPUL1	3.03E-56	-0.125322932	0.22	0.33	7.42E-52	1.60E-12	-0.122392013	0.387	0.476	3.92E-08	1.60E-12	6.06E-56	CD4 TCM
1064	COTL1	4.56E-56	-0.178974889	0.282	0.405	1.12E-51	3.49E-17	-0.157681762	0.38	0.487	8.54E-13	3.49E-17	9.12E-56	CD4 TCM
1065	RBMX	1.05E-55	-0.119768222	0.264	0.378	2.57E-51	2.83E-15	-0.120901544	0.382	0.484	6.94E-11	2.83E-15	2.10E-55	CD4 TCM
1066	EPB41L4A-AS1	1.06E-55	-0.12099957	0.131	0.228	2.60E-51	1.29E-21	-0.148306603	0.254	0.367	3.15E-17	1.29E-21	2.12E-55	CD4 TCM
1067	EML4	1.91E-55	-0.148336749	0.341	0.464	4.69E-51	2.19E-22	-0.162448141	0.444	0.57	5.37E-18	2.19E-22	3.83E-55	CD4 TCM
1068	DAZAP2	2.70E-55	-0.106924974	0.444	0.564	6.61E-51	1.24E-13	-0.105568008	0.546	0.642	3.04E-09	1.24E-13	5.40E-55	CD4 TCM
1069	RPL3	5.58E-44	-0.190997351	0.99	0.991	1.37E-39	3.51E-55	-0.274320602	0.995	0.995	8.59E-51	5.58E-44	7.02E-55	CD4 TCM
1070	SNHG32	4.98E-54	-0.125056906	0.18	0.284	1.22E-49	2.77E-10	-0.100108095	0.379	0.461	6.78E-06	2.77E-10	9.97E-54	CD4 TCM
1071	RPL4	5.56E-54	-0.207885211	0.926	0.938	1.36E-49	2.27E-44	-0.235537007	0.983	0.982	5.55E-40	2.27E-44	1.11E-53	CD4 TCM
1072	HSP90B1	7.31E-54	0.221716084	0.613	0.496	1.79E-49	1.83E-09	0.129332705	0.637	0.588	4.47E-05	1.83E-09	1.46E-53	CD4 TCM
1073	TOMM7	5.15E-51	-0.133358193	0.851	0.919	1.26E-46	7.59E-11	0.131303573	0.944	0.929	1.86E-06	7.59E-11	1.03E-50	CD4 TCM
1074	HNRNPC	2.02E-50	0.151257455	0.518	0.493	4.96E-46	5.32E-46	0.268220956	0.705	0.584	1.30E-41	5.32E-46	4.05E-50	CD4 TCM
1075	SERP1	3.47E-49	0.170569824	0.596	0.554	8.50E-45	1.49E-11	0.136959972	0.743	0.69	3.65E-07	1.49E-11	6.94E-49	CD4 TCM
1076	SNRPA1	8.04E-49	-0.115608284	0.16	0.255	1.97E-44	1.64E-24	-0.13785832	0.207	0.322	4.01E-20	1.64E-24	1.61E-48	CD4 TCM
1077	SUSD3	2.44E-48	-0.106721221	0.221	0.32	5.97E-44	6.74E-30	-0.179779129	0.29	0.427	1.65E-25	6.74E-30	4.87E-48	CD4 TCM
1078	HSPH1	9.33E-48	0.135152204	0.203	0.151	2.29E-43	1.69E-15	0.121746613	0.2	0.134	4.14E-11	1.69E-15	1.87E-47	CD4 TCM
1079	RPL38	9.31E-47	-0.108512692	0.86	0.927	2.28E-42	1.86E-38	0.246656877	0.966	0.934	4.56E-34	1.86E-38	1.86E-46	CD4 TCM
1080	CD7	5.39E-46	-0.157341375	0.267	0.377	1.32E-41	8.75E-18	-0.191029984	0.398	0.492	2.14E-13	8.75E-18	1.08E-45	CD4 TCM
1081	RASAL3	8.72E-45	-0.12322115	0.178	0.273	2.14E-40	8.66E-15	-0.103922991	0.299	0.393	2.12E-10	8.66E-15	1.74E-44	CD4 TCM
1082	RPS9	3.18E-29	-0.124300797	0.976	0.98	7.79E-25	1.69E-39	-0.214627387	0.993	0.993	4.14E-35	3.18E-29	3.38E-39	CD4 TCM
1083	EMP3	5.32E-39	0.184325543	0.518	0.413	1.30E-34	2.15E-13	-0.140268977	0.766	0.809	5.27E-09	2.15E-13	1.06E-38	CD4 TCM
1084	ZFP36L2	6.20E-39	0.150552348	0.729	0.629	1.52E-34	6.75E-23	-0.173853908	0.903	0.908	1.65E-18	6.75E-23	1.24E-38	CD4 TCM
1085	CXCR4	7.20E-32	-0.171964462	0.262	0.347	1.76E-27	5.55E-38	-0.296345597	0.416	0.547	1.36E-33	7.20E-32	1.11E-37	CD4 TCM
1086	RORA	2.02E-36	-0.150113771	0.289	0.388	4.96E-32	1.14E-10	-0.119940388	0.454	0.538	2.80E-06	1.14E-10	4.05E-36	CD4 TCM
1087	RPS27L	2.86E-36	0.122238796	0.32	0.291	7.00E-32	4.17E-12	0.120521529	0.489	0.451	1.02E-07	4.17E-12	5.72E-36	CD4 TCM
1088	RPL31	3.13E-36	-0.103114729	0.894	0.941	7.66E-32	1.72E-12	0.144626294	0.971	0.964	4.22E-08	1.72E-12	6.25E-36	CD4 TCM
1089	ID3	1.66E-35	0.103121147	0.104	0.062	4.07E-31	2.70E-14	0.100597735	0.21	0.189	6.62E-10	2.70E-14	3.32E-35	CD4 TCM
1090	RPS6	7.33E-33	-0.158261394	0.991	0.993	1.80E-28	7.07E-23	-0.167533731	0.996	0.996	1.73E-18	7.07E-23	1.47E-32	CD4 TCM
1091	CD6	1.23E-32	-0.113472612	0.277	0.367	3.01E-28	4.66E-18	-0.153187536	0.479	0.589	1.14E-13	4.66E-18	2.46E-32	CD4 TCM
1092	EEF1A1	1.51E-32	-0.126881417	0.998	0.999	3.70E-28	3.54E-14	-0.139804589	0.999	0.998	8.68E-10	3.54E-14	3.02E-32	CD4 TCM
1093	ANXA1	2.36E-31	-0.230070656	0.32	0.406	5.79E-27	6.31E-16	-0.180525216	0.413	0.512	1.54E-11	6.31E-16	4.73E-31	CD4 TCM
1094	RPS2	3.38E-15	-0.123330363	0.99	0.992	8.29E-11	2.96E-31	-0.20114843	0.996	0.994	7.24E-27	3.38E-15	5.91E-31	CD4 TCM
1095	HINT1	8.72E-28	0.154934312	0.868	0.86	2.14E-23	9.04E-31	0.230615856	0.963	0.93	2.22E-26	8.72E-28	1.81E-30	CD4 TCM
1096	PDE3B	1.49E-22	-0.129165725	0.422	0.504	3.65E-18	9.23E-31	-0.253458496	0.609	0.732	2.26E-26	1.49E-22	1.85E-30	CD4 TCM
1097	ZBTB20	8.73E-30	-0.109659304	0.383	0.474	2.14E-25	2.97E-15	-0.12606398	0.519	0.622	7.26E-11	2.97E-15	1.75E-29	CD4 TCM
1098	GAPDH	1.54E-27	0.106913803	0.664	0.576	3.76E-23	1.05E-10	-0.121242552	0.863	0.868	2.57E-06	1.05E-10	3.07E-27	CD4 TCM
1099	LINC00861	1.28E-22	0.160327433	0.72	0.688	3.14E-18	4.75E-10	0.148420489	0.806	0.761	1.16E-05	4.75E-10	2.56E-22	CD4 TCM
1100	HSPA5	1.27E-19	0.103813111	0.438	0.424	3.12E-15	6.35E-10	0.112002381	0.429	0.39	1.55E-05	6.35E-10	2.54E-19	CD4 TCM
1101	GNLY	3.74E-16	-0.148514403	0.207	0.174	9.15E-12	1.10E-08	0.106099648	0.054	0.024	0.000270289	1.10E-08	7.47E-16	CD4 TCM
1102	TRBV7-2	3.84E-05	-0.108809797	0.024	0.036	0.940400377	0.16832015	-0.111551819	0.042	0.044	1	0.16832015	7.68E-05	CD4 TCM
1103	HNRNPA1	0.064600437	-0.288525833	0.667	0.919	1	8.98E-32	-0.920051844	0.786	0.906	2.20E-27	0.064600437	1.80E-31	B memory
1104	RPL3	0.012107666	-0.444404216	1	1	1	2.72E-26	-0.541515539	1	1	6.65E-22	0.012107666	5.43E-26	B memory
1105	RBM3	0.018325331	-0.57518148	0.611	0.811	1	5.44E-26	-0.730581014	0.265	0.642	1.33E-21	0.018325331	1.09E-25	B memory
1106	RPS2	0.215768186	-0.343390361	1	1	1	7.88E-25	-0.663174439	1	1	1.93E-20	0.215768186	1.58E-24	B memory
1107	RPL4	0.01977257	-0.552702137	0.833	1	1	2.32E-24	-0.638880345	0.983	0.995	5.68E-20	0.01977257	4.64E-24	B memory
1108	GAPDH	0.818224325	-0.331727443	0.722	0.73	1	3.98E-22	-1.041279348	0.917	0.948	9.75E-18	0.818224325	7.96E-22	B memory
1109	ACTG1	0.010356432	-0.755651844	0.889	0.838	1	4.31E-22	-1.226469193	0.792	0.873	1.06E-17	0.010356432	8.62E-22	B memory
1110	CCL22	0.154216016	-1.882469124	0.056	0.189	1	1.16E-20	-1.769917061	0.02	0.288	2.83E-16	0.154216016	2.31E-20	B memory
1111	RPLP0	0.027278225	-0.390972252	1	1	1	5.32E-20	-0.591611247	1	1	1.30E-15	0.027278225	1.06E-19	B memory
1112	PKM	0.036535856	-0.626052597	0.444	0.757	1	2.64E-18	-0.747514339	0.459	0.675	6.47E-14	0.036535856	5.28E-18	B memory
1113	SLC25A3	0.111221508	-0.329705445	0.722	0.784	1	8.00E-18	-0.606654606	0.627	0.792	1.96E-13	0.111221508	1.60E-17	B memory
1114	EEF1A1	0.384809187	-0.1787771	1	1	1	2.24E-17	-0.386351378	1	1	5.48E-13	0.384809187	4.48E-17	B memory
1115	RPL10A	0.010738811	-0.484807778	0.944	1	1	3.56E-17	-0.479898402	0.991	1	8.72E-13	0.010738811	7.12E-17	B memory
1116	RPL39	0.12764821	-0.214412893	1	1	1	2.39E-16	0.342329907	1	1	5.85E-12	0.12764821	4.77E-16	B memory
1117	SYNGR2	0.334428406	-0.293597937	0.944	1	1	2.91E-16	-0.696146018	0.812	0.915	7.12E-12	0.334428406	5.81E-16	B memory
1118	FABP5	0.779248127	-0.291677544	0.389	0.459	1	3.69E-16	-0.979661333	0.128	0.387	9.03E-12	0.779248127	7.37E-16	B memory
1119	EEF2	0.032195274	-0.490986353	0.944	0.973	1	7.99E-16	-0.386719267	0.994	0.995	1.96E-11	0.032195274	1.60E-15	B memory
1120	CTSH	0.059522894	-0.494808063	0.5	0.757	1	1.30E-15	-0.52300009	0.587	0.825	3.19E-11	0.059522894	2.61E-15	B memory
1121	RPS27	0.090266227	-0.242041993	1	1	1	5.78E-15	0.332175676	1	1	1.42E-10	0.090266227	1.16E-14	B memory
1122	TNFRSF18	0.157397741	-0.327253966	0.056	0.243	1	5.90E-15	-0.379483462	0.023	0.236	1.44E-10	0.157397741	1.18E-14	B memory
1123	REL	0.149538103	-0.605376677	0.778	0.919	1	6.05E-15	-0.680174806	0.556	0.792	1.48E-10	0.149538103	1.21E-14	B memory
1124	HLA-DQA1	0.038336828	-0.738548765	1	1	1	1.30E-14	-0.580536879	0.949	1	3.18E-10	0.038336828	2.60E-14	B memory
1125	ACTB	0.152847002	-0.512093061	1	1	1	2.66E-14	-0.855658221	1	1	6.52E-10	0.152847002	5.33E-14	B memory
1126	RPSA	0.100083814	-0.344812338	1	1	1	2.76E-14	-0.439061271	0.994	1	6.76E-10	0.100083814	5.52E-14	B memory
1127	RPS6	0.060888942	-0.348653643	1	1	1	4.22E-14	-0.403041564	0.997	1	1.03E-09	0.060888942	8.44E-14	B memory
1128	RPS26	0.540951816	-0.139674451	1	1	1	2.07E-13	0.334721997	1	1	5.07E-09	0.540951816	4.14E-13	B memory
1129	CD52	0.163922306	0.191531458	0.278	0.135	1	2.22E-13	0.484823685	0.986	0.906	5.44E-09	0.163922306	4.44E-13	B memory
1130	RPS5	0.300232218	-0.231498832	1	1	1	2.97E-13	-0.367978988	1	1	7.28E-09	0.300232218	5.95E-13	B memory
1131	RPL5	0.108502919	-0.243405599	1	0.973	1	3.16E-13	-0.343543484	1	1	7.75E-09	0.108502919	6.33E-13	B memory
1132	CD83	0.05889893	-0.67556805	0.778	0.919	1	3.35E-13	-0.937530962	0.279	0.552	8.20E-09	0.05889893	6.70E-13	B memory
1133	RPL37	0.014091092	-0.367773486	1	1	1	8.55E-13	0.319627335	1	1	2.09E-08	0.014091092	1.71E-12	B memory
1134	EIF4A1	0.021927513	-0.831956895	0.722	0.865	1	5.30E-12	-0.557168101	0.464	0.646	1.30E-07	0.021927513	1.06E-11	B memory
1135	FTL	0.004995279	1.13538838	0.944	0.757	1	6.39E-12	0.381895215	1	0.986	1.56E-07	0.004995279	1.28E-11	B memory
1136	RPS28	0.30570575	-0.181047061	1	1	1	2.25E-11	0.267839704	1	1	5.51E-07	0.30570575	4.50E-11	B memory
1137	NME2	0.146237862	-0.581058046	0.556	0.757	1	6.87E-11	-0.481405557	0.772	0.825	1.68E-06	0.146237862	1.37E-10	B memory
1138	GNG8	0.001466836	-0.69743723	0	0.324	1	8.51E-11	-0.530846638	0.043	0.212	2.08E-06	0.001466836	1.70E-10	B memory
1139	RPL12	0.03808761	-0.325278799	1	1	1	1.12E-10	-0.385438077	1	1	2.73E-06	0.03808761	2.23E-10	B memory
1140	WARS	0.017279441	-1.011097709	0.722	0.919	1	1.65E-10	-0.487653184	0.179	0.41	4.04E-06	0.017279441	3.30E-10	B memory
1141	PPIA	0.001657302	-0.746131487	0.889	1	1	2.55E-10	-0.406605336	0.969	0.995	6.24E-06	0.001657302	5.10E-10	B memory
1142	BASP1	0.302022034	-0.352789059	0.889	0.946	1	3.07E-10	-0.38575515	0.581	0.665	7.51E-06	0.302022034	6.14E-10	B memory
1143	ZFP36L1	0.011566685	-0.93316429	0.944	0.973	1	3.50E-10	-0.555301326	0.818	0.896	8.58E-06	0.011566685	7.01E-10	B memory
1144	DUSP2	0.045428463	-1.033720618	0.278	0.514	1	4.23E-10	-0.618765506	0.085	0.288	1.04E-05	0.045428463	8.46E-10	B memory
1145	KLF2	0.224876585	0.183918274	0.111	0.027	1	5.43E-10	0.422340354	0.803	0.547	1.33E-05	0.224876585	1.09E-09	B memory
1146	SLC25A6	0.590493189	-0.187242498	0.722	0.811	1	8.11E-10	-0.385361625	0.926	0.981	1.99E-05	0.590493189	1.62E-09	B memory
1147	MIR155HG	0.198446894	-0.644118411	0.667	0.838	1	1.07E-09	-0.845243256	0.063	0.231	2.62E-05	0.198446894	2.14E-09	B memory
1148	RPS18	0.073132721	-0.364978468	1	1	1	2.56E-09	-0.27702898	1	1	6.26E-05	0.073132721	5.11E-09	B memory
1149	TUBB	0.257523821	-0.517689146	0.611	0.676	1	2.58E-09	-0.446875293	0.684	0.75	6.31E-05	0.257523821	5.15E-09	B memory
1150	DUSP4	0.036755941	-0.345135486	0	0.162	1	2.86E-09	-0.262328584	0.003	0.108	7.00E-05	0.036755941	5.72E-09	B memory
1151	EBI3	0.204775559	-0.455236328	0.556	0.784	1	3.31E-09	-0.442953376	0.068	0.241	8.10E-05	0.204775559	6.61E-09	B memory
1152	CFL1	0.133588093	-0.225443846	0.889	1	1	3.47E-09	-0.358288441	0.875	0.887	8.49E-05	0.133588093	6.94E-09	B memory
1153	FTH1	0.000222627	1.075597619	1	0.892	1	3.73E-09	0.303220208	1	0.962	9.13E-05	0.000222627	7.45E-09	B memory
1154	RPL41	0.060243952	-0.257923639	1	1	1	5.71E-09	0.221129267	1	1	0.000139904	0.060243952	1.14E-08	B memory
1155	EEF1B2	0.022018577	-0.437374391	1	1	1	7.19E-09	-0.343254357	0.994	0.995	0.000176033	0.022018577	1.44E-08	B memory
1156	RFTN1	0.150840518	-0.32820342	0.556	0.541	1	8.98E-09	-0.484001167	0.165	0.377	0.000219843	0.150840518	1.80E-08	B memory
1157	AC119396.1	0.205775992	0.183918274	0.167	0.027	1	1.65E-08	0.357350852	0.595	0.34	0.000403905	0.205775992	3.30E-08	B memory
1158	HIST1H4C	0.097751368	0.181547369	0.722	0.459	1	1.82E-08	0.348859128	0.655	0.528	0.000446081	0.097751368	3.64E-08	B memory
1159	TOMM7	0.048356719	0.470685529	0.889	0.784	1	2.88E-08	0.354985086	0.917	0.84	0.000706285	0.048356719	5.77E-08	B memory
1160	RPL15	0.502140965	-0.214655124	1	1	1	4.13E-08	-0.273699081	1	1	0.00101061	0.502140965	8.25E-08	B memory
1161	MDFIC	0.37465176	-0.153116714	0.556	0.541	1	4.41E-08	-0.380262385	0.37	0.552	0.001079176	0.37465176	8.81E-08	B memory
1162	PRKCB	0.007730874	0.27085391	0.444	0.135	1	4.88E-08	0.403950579	0.875	0.792	0.001194024	0.007730874	9.75E-08	B memory
1163	YWHAB	0.639807636	0.153699384	0.833	0.811	1	7.38E-08	0.357224485	0.823	0.736	0.001807583	0.639807636	1.48E-07	B memory
1164	HSP90AB1	0.604276102	-0.245687952	1	1	1	8.95E-08	-0.601973393	0.915	0.939	0.002193049	0.604276102	1.79E-07	B memory
1165	RPL36	0.447531624	-0.123201136	1	1	1	1.01E-07	0.241393794	1	1	0.002473417	0.447531624	2.02E-07	B memory
1166	DNPH1	0.50903027	0.136825566	0.222	0.162	1	1.02E-07	-0.29073925	0.259	0.472	0.002507694	0.50903027	2.05E-07	B memory
1167	PABPC1	0.909974748	-0.154644184	0.889	0.919	1	1.05E-07	-0.29281991	0.997	0.991	0.002570616	0.909974748	2.10E-07	B memory
1168	RPS21	0.058917883	-0.302224709	1	1	1	1.26E-07	0.228566327	0.997	1	0.003096194	0.058917883	2.53E-07	B memory
1169	GRINA	0.210887942	-0.294890675	0.278	0.432	1	1.57E-07	-0.308144681	0.268	0.486	0.003834613	0.210887942	3.13E-07	B memory
1170	RNGTT	0.16680841	0.27085391	0.389	0.243	1	2.13E-07	0.361969042	0.413	0.203	0.005204582	0.16680841	4.25E-07	B memory
1171	HINT1	0.022824806	0.400410093	1	0.784	1	2.14E-07	0.278064212	0.932	0.934	0.005231943	0.022824806	4.27E-07	B memory
1172	CD58	0.041215855	-0.522350523	0.167	0.378	1	2.23E-07	-0.357200836	0.208	0.344	0.005460775	0.041215855	4.46E-07	B memory
1173	ENO1	0.342304287	-0.454011109	0.556	0.703	1	2.24E-07	-0.439394705	0.425	0.524	0.005475312	0.342304287	4.47E-07	B memory
1174	SWAP70	0.028790236	-0.614146887	0.667	0.919	1	2.27E-07	-0.362859037	0.681	0.811	0.005565261	0.028790236	4.54E-07	B memory
1175	RPS15A	0.232371583	-0.236736351	1	1	1	3.85E-07	0.212280673	1	1	0.009416956	0.232371583	7.69E-07	B memory
1176	RGS10	0.456279765	0.170772897	0.278	0.135	1	4.46E-07	-0.327574138	0.145	0.297	0.010924511	0.456279765	8.92E-07	B memory
1177	IMPDH2	0.46587802	-0.196099884	0.556	0.649	1	4.82E-07	-0.394663388	0.538	0.708	0.011794251	0.46587802	9.63E-07	B memory
1178	RPL9	0.663467617	-0.179562694	1	1	1	6.11E-07	-0.230469013	0.986	1	0.014963782	0.663467617	1.22E-06	B memory
1179	ATP5F1E	0.526383418	-0.168579831	0.889	0.919	1	6.45E-07	0.303181554	0.917	0.825	0.015806544	0.526383418	1.29E-06	B memory
1180	RPL22L1	0.008561066	-0.778633313	0.611	0.811	1	9.96E-07	-0.354970769	0.453	0.604	0.024392398	0.008561066	1.99E-06	B memory
1181	CMPK1	0.757749659	-0.109335022	0.278	0.351	1	1.30E-06	0.262812213	0.51	0.382	0.031934456	0.757749659	2.61E-06	B memory
1182	SELL	0.305779337	0.30256277	0.556	0.351	1	1.48E-06	0.443256754	0.721	0.542	0.036272711	0.305779337	2.96E-06	B memory
1183	RPS7	0.566433798	-0.175210485	1	1	1	1.89E-06	-0.216841409	1	1	0.046407033	0.566433798	3.79E-06	B memory
1184	PHB2	0.516647434	-0.23349013	0.278	0.432	1	2.00E-06	-0.300834236	0.53	0.693	0.048912331	0.516647434	3.99E-06	B memory
1185	GSTP1	0.224524632	0.245979242	0.444	0.216	1	2.07E-06	-0.442871291	0.479	0.66	0.050767357	0.224524632	4.15E-06	B memory
1186	BTF3	0.725964791	0.10664256	0.944	0.919	1	2.10E-06	-0.287503656	0.96	0.991	0.051349151	0.725964791	4.19E-06	B memory
1187	ST6GAL1	0.125347736	0.422857004	0.444	0.189	1	2.29E-06	0.329259087	0.63	0.429	0.056165606	0.125347736	4.59E-06	B memory
1188	GADD45B	0.721974492	-0.165586066	0.667	0.703	1	2.35E-06	-0.355218684	0.097	0.226	0.057522819	0.721974492	4.70E-06	B memory
1189	RPL38	0.039723059	-0.103835811	0.833	1	1	2.35E-06	0.282632906	0.974	0.92	0.057623009	0.039723059	4.71E-06	B memory
1190	HMGA1	0.58339413	-0.182864057	0.444	0.486	1	2.84E-06	-0.25677694	0.348	0.458	0.06946643	0.58339413	5.67E-06	B memory
1191	BCL2A1	0.063732342	-0.774680229	0.556	0.838	1	2.92E-06	-0.406335124	0.171	0.297	0.071540757	0.063732342	5.84E-06	B memory
1192	RPL7	0.083158401	-0.272415642	1	0.919	1	2.97E-06	-0.299459829	0.966	0.986	0.072736057	0.083158401	5.94E-06	B memory
1193	PRMT1	0.131919308	-0.464702864	0.722	0.865	1	3.09E-06	-0.288323792	0.325	0.514	0.075681373	0.131919308	6.18E-06	B memory
1194	YBX1	0.214015304	-0.316615446	0.833	0.946	1	3.16E-06	-0.372248141	0.866	0.915	0.077271743	0.214015304	6.31E-06	B memory
1195	FXYD5	0.00156519	0.276567561	0.611	0.243	1	3.16E-06	0.314877224	0.892	0.792	0.077467037	0.00156519	6.33E-06	B memory
1196	RCSD1	0.535456389	0.232173442	0.5	0.378	1	4.55E-06	0.291452262	0.818	0.651	0.111471043	0.535456389	9.10E-06	B memory
1197	SARAF	0.039557067	0.471244605	0.444	0.135	1	5.42E-06	0.363741122	0.689	0.505	0.132639671	0.039557067	1.08E-05	B memory
1198	GNG7	0.005285705	0.603429249	0.5	0.243	1	5.97E-06	0.297732797	0.869	0.745	0.146101752	0.005285705	1.19E-05	B memory
1199	RPL13A	0.461355016	-0.257631826	1	1	1	6.43E-06	-0.229341986	1	1	0.157452029	0.461355016	1.29E-05	B memory
1200	RPL6	0.067746577	-0.332190097	1	1	1	6.54E-06	-0.222660739	1	1	0.160118819	0.067746577	1.31E-05	B memory
1201	TUBA1B	0.31462875	-0.570525117	0.667	0.757	1	7.13E-06	-0.460818297	0.456	0.542	0.174513094	0.31462875	1.43E-05	B memory
1202	TLE5	0.108728579	0.150559677	0.5	0.27	1	7.17E-06	0.329515066	0.695	0.5	0.175706818	0.108728579	1.43E-05	B memory
1203	RPL36AL	0.550387301	-0.163563501	0.833	0.811	1	1.05E-05	0.273821583	0.923	0.84	0.257244528	0.550387301	2.10E-05	B memory
1204	GPX4	0.58556873	-0.199258495	0.333	0.405	1	1.12E-05	-0.322729778	0.647	0.792	0.275437426	0.58556873	2.25E-05	B memory
1205	UQCRB	0.224300972	0.335921367	0.5	0.432	1	1.14E-05	0.249718768	0.803	0.741	0.27975836	0.224300972	2.28E-05	B memory
1206	LBH	0.077145587	0.251032469	0.222	0.027	1	1.18E-05	0.262845258	0.519	0.316	0.288755508	0.077145587	2.36E-05	B memory
1207	SHMT2	0.118598662	0.252932002	0.556	0.595	1	1.25E-05	-0.271954998	0.45	0.604	0.305842412	0.118598662	2.50E-05	B memory
1208	BCAR3	0.096215614	-0.617583922	0.389	0.622	1	1.60E-05	-0.175388364	0.048	0.165	0.392932517	0.096215614	3.21E-05	B memory
1209	CD55	0.115227795	0.291067131	0.389	0.135	1	1.71E-05	0.272593234	0.538	0.344	0.419983434	0.115227795	3.43E-05	B memory
1210	RPLP2	0.036442062	-0.237911191	1	1	1	1.95E-05	0.195170946	1	1	0.477937847	0.036442062	3.90E-05	B memory
1211	CD24	0.008851124	0.501871578	0.611	0.216	1	2.08E-05	0.315479047	0.598	0.401	0.510120967	0.008851124	4.17E-05	B memory
1212	TXN	0.749961198	-0.270326898	0.667	0.568	1	2.17E-05	-0.416152172	0.231	0.382	0.531708697	0.749961198	4.34E-05	B memory
1213	STAT1	0.060256597	-0.409061695	1	0.946	1	2.24E-05	-0.377400148	0.199	0.33	0.549435791	0.060256597	4.49E-05	B memory
1214	RPL34	0.007777427	-0.388333175	1	1	1	2.34E-05	0.20024239	1	1	0.573494253	0.007777427	4.68E-05	B memory
1215	C1QBP	0.096770056	-0.31802364	0.611	0.622	1	3.08E-05	-0.275499465	0.365	0.538	0.754647034	0.096770056	6.16E-05	B memory
1216	CCR7	0.517812967	0.342324599	1	0.973	1	3.08E-05	-0.34229812	0.667	0.726	0.755136464	0.517812967	6.17E-05	B memory
1217	CORO1A	0.124422543	-0.492966717	0.389	0.649	1	3.16E-05	-0.265924408	0.806	0.906	0.774803383	0.124422543	6.33E-05	B memory
1218	NHP2	0.411311648	-0.264252384	0.556	0.595	1	3.32E-05	-0.279373696	0.279	0.41	0.813904826	0.411311648	6.65E-05	B memory
1219	ZFP36L2	0.070658814	0.422857004	0.5	0.216	1	3.98E-05	0.266868246	0.769	0.59	0.974679431	0.070658814	7.96E-05	B memory
1220	TSPAN33	0.033223079	-0.545434137	0.222	0.541	1	3.99E-05	-0.224344519	0.208	0.368	0.976363611	0.033223079	7.97E-05	B memory
1221	SLC38A1	0.408613083	-0.258152184	0.278	0.459	1	4.24E-05	-0.197548864	0.348	0.42	1	0.408613083	8.47E-05	B memory
1222	COTL1	0.027594376	-0.475044809	0.167	0.514	1	4.32E-05	-0.307074967	0.547	0.689	1	0.027594376	8.63E-05	B memory
1223	JAK1	0.274757697	0.199993036	0.722	0.514	1	5.08E-05	0.274061626	0.826	0.764	1	0.274757697	0.000101603	B memory
1224	SERPINB9	0.210923235	-0.367647017	0.278	0.432	1	5.61E-05	-0.256460525	0.268	0.415	1	0.210923235	0.000112198	B memory
1225	RPL28	0.664765521	-0.106322502	1	1	1	5.68E-05	-0.156966539	1	1	1	0.664765521	0.000113528	B memory
1226	LINC01480	0.169507848	-0.112474729	0	0.081	1	6.23E-05	-0.203358645	0.048	0.156	1	0.169507848	0.000124559	B memory
1227	ATP5F1A	0.553762793	-0.211015097	0.444	0.595	1	6.68E-05	-0.252248274	0.519	0.665	1	0.553762793	0.000133622	B memory
1228	HSP90B1	0.682515513	0.135743679	0.833	0.73	1	6.74E-05	-0.256560358	0.444	0.632	1	0.682515513	0.000134791	B memory
1229	LINC02397	0.052729722	0.411497142	0.667	0.324	1	6.78E-05	0.265835868	0.578	0.425	1	0.052729722	0.000135672	B memory
1230	RPL30	0.508452888	-0.115421466	1	1	1	6.86E-05	0.160235001	1	1	1	0.508452888	0.000137105	B memory
1231	UBE2J1	0.392565746	0.216406126	0.333	0.243	1	7.46E-05	0.270086379	0.467	0.316	1	0.392565746	0.000149201	B memory
1232	RPL23	0.065459548	-0.457971295	0.667	0.784	1	8.64E-05	-0.240358022	0.795	0.877	1	0.065459548	0.00017276	B memory
1233	ITM2B	0.414043139	0.30256277	0.611	0.486	1	8.95E-05	0.285855134	0.655	0.486	1	0.414043139	0.000178972	B memory
1234	SMCHD1	0.083642111	0.247333249	0.778	0.486	1	9.33E-05	0.296319304	0.698	0.557	1	0.083642111	0.000186509	B memory
1235	AC104699.1	0.016218866	-0.590522026	0.167	0.541	1	9.56E-05	-0.142444265	0.034	0.127	1	0.016218866	0.000191289	B memory
1236	PBXIP1	0.052132752	0.222392421	0.111	0	1	0.000106882	0.22501217	0.376	0.208	1	0.052132752	0.000213753	B memory
1237	S1PR1	0.003459603	0.415037499	0.222	0	1	0.000124746	0.201561995	0.444	0.269	1	0.003459603	0.000249476	B memory
1238	NPM1	0.269927459	-0.4923228	0.889	0.919	1	0.000126371	-0.293564865	0.949	0.939	1	0.269927459	0.000252727	B memory
1239	PABPC4	0.01328361	-0.467431625	0.056	0.405	1	0.000142357	-0.188986851	0.194	0.354	1	0.01328361	0.000284694	B memory
1240	HLA-DPA1	0.136591182	-0.294129023	0.889	0.973	1	0.000149869	-0.268267279	0.977	1	1	0.136591182	0.000299716	B memory
1241	RELB	0.441315546	-0.134969367	0.5	0.676	1	0.000151786	-0.217120951	0.325	0.5	1	0.441315546	0.000303549	B memory
1242	DDIT4	0.269641573	0.159822598	0.167	0.189	1	0.000169817	-0.132819846	0.06	0.165	1	0.269641573	0.000339605	B memory
1243	COL4A4	0.42753656	0.146443568	0.167	0.054	1	0.000172128	0.195425374	0.259	0.118	1	0.42753656	0.000344227	B memory
1244	H3F3B	0.000184345	0.590002489	0.889	1	1	0.0028127	0.18418426	0.858	0.83	1	0.0028127	0.000368656	B memory
1245	PNRC1	0.004399479	0.921691874	0.667	0.243	1	0.000190817	0.237579645	0.932	0.858	1	0.004399479	0.000381597	B memory
1246	NFKB1	0.201346883	-0.447737463	0.778	0.919	1	0.000198182	-0.262316773	0.319	0.368	1	0.201346883	0.000396324	B memory
1247	PPA1	0.568547537	-0.107313024	0.444	0.432	1	0.000212625	-0.22336426	0.305	0.434	1	0.568547537	0.000425204	B memory
1248	UQCR10	0.403089299	0.212364961	0.556	0.432	1	0.000218679	0.229372706	0.459	0.325	1	0.403089299	0.000437311	B memory
1249	RPL21	0.001094551	-0.602017665	1	1	1	0.000257207	-0.149878517	1	1	1	0.001094551	0.000514347	B memory
1250	DDX17	0.06964484	0.47659217	0.778	0.541	1	0.0002594	0.250381955	0.624	0.509	1	0.06964484	0.000518733	B memory
1251	EIF5A	0.239393874	-0.456166798	0.833	0.892	1	0.000262035	-0.24645515	0.407	0.453	1	0.239393874	0.000524002	B memory
1252	RRAS2	0.023025394	0.159822598	0.389	0.162	1	0.000262414	-0.193428194	0.179	0.321	1	0.023025394	0.000524759	B memory
1253	TRAF4	0.236073608	-0.434402824	0.667	0.838	1	0.000263777	-0.182643093	0.157	0.274	1	0.236073608	0.000527485	B memory
1254	MIF	0.388353297	-0.479845795	0.722	0.865	1	0.000284491	-0.32794207	0.744	0.811	1	0.388353297	0.0005689	B memory
1255	SNRPB	0.310649274	-0.189290326	0.444	0.649	1	0.000287465	-0.168439474	0.385	0.458	1	0.310649274	0.000574848	B memory
1256	ID3	0.000333858	0.929903873	0.611	0.108	1	0.000997373	-0.23942988	0.715	0.844	1	0.000997373	0.000667604	B memory
1257	PHB	0.18791782	-0.29389537	0.333	0.595	1	0.000339407	-0.213305139	0.228	0.358	1	0.18791782	0.000678699	B memory
1258	ZC3H7A	0.415229841	0.191531458	0.389	0.216	1	0.000340051	-0.114224391	0.154	0.269	1	0.415229841	0.000679986	B memory
1259	COX5A	0.304405684	-0.397335498	0.667	0.784	1	0.000343037	-0.223261793	0.385	0.542	1	0.304405684	0.000685957	B memory
1260	PLD4	0.015634082	0.150559677	0.167	0.27	1	0.000345791	-0.170567866	0.066	0.175	1	0.015634082	0.000691462	B memory
1261	MAP4K1	0.036755941	-0.216811389	0	0.162	1	0.000350633	-0.182459944	0.313	0.481	1	0.036755941	0.000701144	B memory
1262	MRPL12	0.486369138	-0.156868849	0.333	0.405	1	0.000354054	-0.164812078	0.094	0.198	1	0.486369138	0.000707982	B memory
1263	HERPUD1	0.100980757	-0.138808877	0.611	0.865	1	0.000355391	-0.313568016	0.698	0.821	1	0.100980757	0.000710655	B memory
1264	FCRL3	0.4613357	0.136825566	0.167	0.135	1	0.00037748	-0.227950379	0.179	0.325	1	0.4613357	0.000754818	B memory
1265	DOP1B	0.101631585	-0.148098639	0	0.108	1	0.000382595	0.175731695	0.199	0.09	1	0.101631585	0.000765043	B memory
1266	ITPA	0.516391016	-0.182864057	0.167	0.297	1	0.000394635	-0.146176984	0.094	0.212	1	0.516391016	0.000789114	B memory
1267	RPS8	0.035190615	-0.288236671	1	1	1	0.000409238	-0.16763539	1	1	1	0.035190615	0.000818308	B memory
1268	TRAF1	0.004313843	-1.063565129	0.333	0.73	1	0.000411291	-0.183720541	0.074	0.179	1	0.004313843	0.000822413	B memory
1269	FGFR1OP2	0.514976462	0.10664256	0.167	0.135	1	0.000438642	0.139326703	0.311	0.179	1	0.514976462	0.000877091	B memory
1270	IFI30	0.000475005	-1.032880131	0.611	0.892	1	0.001451016	-0.215804218	0.738	0.854	1	0.001451016	0.000949783	B memory
1271	RALGPS2	0.621790877	-0.115749861	0.167	0.27	1	0.000488965	0.237903813	0.772	0.726	1	0.621790877	0.000977691	B memory
1272	CUL1	0.470688437	-0.201479735	0.222	0.351	1	0.000496171	0.17948383	0.308	0.165	1	0.470688437	0.000992097	B memory
1273	JUND	0.686877029	0.324505323	0.722	0.649	1	0.00050559	-0.250416776	0.627	0.717	1	0.686877029	0.001010924	B memory
1274	RBBP6	0.066691954	0.356002029	0.611	0.405	1	0.000506264	0.198592653	0.393	0.236	1	0.066691954	0.001012271	B memory
1275	EIF3L	0.025718286	-0.352789059	0.278	0.649	1	0.000523005	-0.217503847	0.692	0.783	1	0.025718286	0.001045737	B memory
1276	TPI1	0.391459653	-0.112474729	0.778	0.703	1	0.000539748	-0.236859867	0.567	0.632	1	0.391459653	0.001079204	B memory
1277	NDUFA4	0.726663051	-0.168579831	0.5	0.568	1	0.000553391	-0.180854388	0.544	0.608	1	0.726663051	0.001106476	B memory
1278	HLA-DRA	0.013498973	-0.556489325	1	1	1	0.000560398	-0.23612162	0.997	1	1	0.013498973	0.001120483	B memory
1279	ADD3	0.339298526	0.26693886	0.222	0.081	1	0.000583739	0.231073965	0.413	0.292	1	0.339298526	0.001167137	B memory
1280	TNFRSF13B	0.187424837	-0.323041715	0.167	0.378	1	0.000583958	-0.248974185	0.402	0.557	1	0.187424837	0.001167575	B memory
1281	GBP4	0.230168725	-0.421521533	0.944	0.946	1	0.000613439	-0.228898863	0.182	0.255	1	0.230168725	0.001226501	B memory
1282	IFNAR2	0.169507848	-0.148098639	0	0.081	1	0.000658936	0.195867444	0.305	0.165	1	0.169507848	0.001317438	B memory
1283	SAMSN1	0.442928981	-0.282399731	0.167	0.297	1	0.000664997	-0.234594112	0.276	0.363	1	0.442928981	0.001329552	B memory
1284	SRM	0.565400555	-0.25223776	0.389	0.541	1	0.000665259	-0.191666781	0.291	0.363	1	0.565400555	0.001330075	B memory
1285	MREG	0.061161204	-0.31410859	0	0.135	1	0.000668858	-0.128309981	0.02	0.09	1	0.061161204	0.001337269	B memory
1286	STK24	0.170448846	0.395672174	0.5	0.27	1	0.000699986	0.202330899	0.45	0.316	1	0.170448846	0.001399481	B memory
1287	PDE7A	0.426968267	0.397421956	0.889	0.784	1	0.000725543	-0.223458953	0.744	0.774	1	0.426968267	0.001450559	B memory
1288	P2RY10	0.495627326	-0.174596441	0.333	0.378	1	0.000734254	0.222447126	0.553	0.443	1	0.495627326	0.00146797	B memory
1289	CDK17	0.352164244	0.25365317	0.444	0.324	1	0.000776299	0.193054469	0.348	0.222	1	0.352164244	0.001551995	B memory
1290	POU2F2	0.080802323	0.209453366	0.611	0.676	1	0.000788501	-0.23066059	0.444	0.594	1	0.080802323	0.001576379	B memory
1291	BCL3	0.21821211	0.201279434	0.444	0.486	1	0.000826205	-0.147551155	0.179	0.311	1	0.21821211	0.001651727	B memory
1292	RHBDF2	0.183929529	0.248114986	0.333	0.216	1	0.000834936	0.202467148	0.396	0.269	1	0.183929529	0.001669175	B memory
1293	AC008105.3	0.771384365	0.155005582	0.278	0.216	1	0.000837238	-0.223684113	0.328	0.415	1	0.771384365	0.001673776	B memory
1294	ISG15	0.000844086	0.790076931	1	0.973	1	0.103295943	0.126258891	0.211	0.175	1	0.103295943	0.00168746	B memory
1295	RPS14	0.724666904	-0.121576936	1	1	1	0.000845109	-0.121170314	1	1	1	0.724666904	0.001689505	B memory
1296	SRSF3	0.547493785	-0.215728691	0.5	0.649	1	0.000871015	-0.200414334	0.379	0.519	1	0.547493785	0.001741272	B memory
1297	PARK7	0.325773366	-0.171038622	0.556	0.757	1	0.000891639	-0.223454709	0.501	0.623	1	0.325773366	0.001782483	B memory
1298	ADSL	0.671269964	0.121990524	0.444	0.324	1	0.00089333	-0.156871336	0.125	0.25	1	0.671269964	0.001785861	B memory
1299	PPM1A	0.377232479	-0.193132393	0.111	0.27	1	0.000901225	0.14994832	0.171	0.071	1	0.377232479	0.001801638	B memory
1300	ENTPD4	0.198673324	0.213557764	0.222	0.054	1	0.00096138	0.156599939	0.211	0.094	1	0.198673324	0.001921836	B memory
1301	RPL27A	0.613218247	-0.201479735	0.889	0.892	1	0.00098294	-0.266612443	0.917	0.958	1	0.613218247	0.001964914	B memory
1302	TNFAIP8	0.321312688	0.319636283	0.556	0.351	1	0.000986467	0.20898658	0.53	0.373	1	0.321312688	0.001971961	B memory
1303	RASGRP2	0.101631585	-0.182864057	0	0.108	1	0.00099486	0.210998479	0.558	0.401	1	0.101631585	0.00198873	B memory
1304	CALM1	0.197962287	0.361456459	0.611	0.432	1	0.001000948	0.25597852	0.658	0.566	1	0.197962287	0.002000893	B memory
1305	ARGLU1	0.014849107	0.509013647	0.722	0.378	1	0.001080468	0.224394146	0.604	0.509	1	0.014849107	0.002159769	B memory
1306	SCAF4	0.19031107	-0.236106078	0.056	0.243	1	0.001088003	0.169305426	0.396	0.292	1	0.19031107	0.002174822	B memory
1307	LDHA	0.393599824	-0.43690968	0.222	0.351	1	0.001093671	-0.232781002	0.313	0.373	1	0.393599824	0.002186145	B memory
1308	CLECL1	0.20555114	-0.282399731	0.333	0.568	1	0.001125661	-0.193829651	0.379	0.538	1	0.20555114	0.002250054	B memory
1309	RPS12	0.045702207	-0.308911386	1	1	1	0.001144439	-0.157910265	1	1	1	0.045702207	0.002287569	B memory
1310	DGKD	0.652997803	0.109917692	0.167	0.081	1	0.001257116	0.177625884	0.299	0.212	1	0.652997803	0.002512651	B memory
1311	SNX9	0.493033179	0.170772897	0.111	0.108	1	0.001264158	-0.179062856	0.103	0.198	1	0.493033179	0.002526718	B memory
1312	ATM	0.13890187	0.165059246	0.333	0.135	1	0.001268746	0.224632196	0.635	0.486	1	0.13890187	0.002535883	B memory
1313	SNHG8	0.688682024	-0.139795335	0.556	0.676	1	0.001269387	-0.221733175	0.405	0.547	1	0.688682024	0.002537163	B memory
1314	NFKBIA	0.002273245	-0.695537697	1	0.946	1	0.001275025	-0.25968895	0.348	0.486	1	0.002273245	0.002548425	B memory
1315	TMEM156	0.413702823	-0.212010403	0.167	0.324	1	0.001281022	0.218988491	0.538	0.382	1	0.413702823	0.002560403	B memory
1316	UBA52	0.340025064	-0.162105497	0.944	1	1	0.001315935	0.14455004	0.997	0.995	1	0.340025064	0.002630139	B memory
1317	COMMD6	0.696283199	-0.105902075	0.611	0.676	1	0.001334079	0.21119269	0.803	0.731	1	0.696283199	0.002666377	B memory
1318	EBNA1BP2	0.842508051	-0.159780444	0.389	0.459	1	0.001335419	-0.153499454	0.108	0.217	1	0.842508051	0.002669054	B memory
1319	SEC61B	0.336295159	0.272189121	0.833	0.703	1	0.001396649	-0.189238476	0.456	0.519	1	0.336295159	0.002791348	B memory
1320	HLA-DQB1	0.176077522	-0.461532879	0.944	1	1	0.001411445	-0.300135559	0.932	0.981	1	0.176077522	0.002820899	B memory
1321	PCNP	0.327158328	0.239827015	0.444	0.243	1	0.00142145	0.17912888	0.399	0.269	1	0.327158328	0.002840879	B memory
1322	TRIM4	0.491922119	-0.162105497	0.111	0.243	1	0.001441621	0.162410317	0.228	0.123	1	0.491922119	0.002881163	B memory
1323	ALDOA	0.106852654	0.161518889	0.778	0.541	1	0.00147901	-0.208353705	0.499	0.651	1	0.106852654	0.002955833	B memory
1324	RPS16	0.024162187	-0.442707835	1	1	1	0.00148204	-0.146137566	1	1	1	0.024162187	0.002961884	B memory
1325	ADD1	0.514155753	0.257119799	0.222	0.108	1	0.00152499	0.199344252	0.493	0.382	1	0.514155753	0.003047654	B memory
1326	RPL23A	0.001615504	-0.463709739	1	1	1	0.004300851	-0.118258079	1	1	1	0.004300851	0.003228398	B memory
1327	SNRPA	0.508236504	0.100928909	0.333	0.216	1	0.001627117	-0.186838384	0.33	0.472	1	0.508236504	0.003251586	B memory
1328	RNF213	0.630093779	0.149711282	0.944	0.892	1	0.001684402	0.214422364	0.442	0.302	1	0.630093779	0.003365966	B memory
1329	SMAGP	0.3651017	0.177031888	0.222	0.081	1	0.001688576	0.152704499	0.197	0.094	1	0.3651017	0.0033743	B memory
1330	SLC35B2	0.654224345	0.132637769	0.333	0.216	1	0.001714047	-0.13869213	0.097	0.193	1	0.654224345	0.003425157	B memory
1331	PARP1	0.152509681	-0.367647017	0.278	0.486	1	0.001764696	-0.149107995	0.584	0.731	1	0.152509681	0.003526278	B memory
1332	SRSF7	0.433805097	-0.147349771	0.722	0.865	1	0.001776789	0.212051692	0.635	0.533	1	0.433805097	0.003550421	B memory
1333	PPP1CA	0.452668061	-0.237311841	0.389	0.514	1	0.001813322	-0.191118112	0.561	0.689	1	0.452668061	0.003623356	B memory
1334	SNX2	0.098919175	0.517575661	0.611	0.378	1	0.001823674	0.189700226	0.726	0.594	1	0.098919175	0.003644022	B memory
1335	TUBA1C	0.25500857	-0.375509135	0.167	0.351	1	0.001835334	-0.155602487	0.083	0.175	1	0.25500857	0.0036673	B memory
1336	NEAT1	0.652997803	0.109917692	0.167	0.081	1	0.001852193	0.245875896	0.536	0.42	1	0.652997803	0.003700956	B memory
1337	HLA-F	0.825206407	-0.158411013	0.833	0.865	1	0.001931126	-0.215597377	0.553	0.656	1	0.825206407	0.003858522	B memory
1338	RBCK1	0.23644945	0.324930583	0.667	0.514	1	0.001957812	0.151476517	0.362	0.259	1	0.23644945	0.00391179	B memory
1339	C4ORF3	0.851152861	0.143364175	0.611	0.541	1	0.002031895	0.196837397	0.507	0.363	1	0.851152861	0.004059661	B memory
1340	TMPO	0.54090037	0.150559677	0.444	0.297	1	0.002086304	0.185460643	0.399	0.269	1	0.54090037	0.004168256	B memory
1341	ILF2	0.573460192	-0.150296195	0.5	0.649	1	0.00209785	-0.193491871	0.311	0.425	1	0.573460192	0.004191299	B memory
1342	FCMR	0.247098406	0.373947403	0.389	0.216	1	0.002131799	0.227297149	0.858	0.783	1	0.247098406	0.004259054	B memory
1343	PPP1R14B	0.707025542	-0.159780444	0.389	0.405	1	0.002132918	-0.210878721	0.179	0.264	1	0.707025542	0.004261287	B memory
1344	TNIP1	0.675177329	-0.137349398	0.278	0.378	1	0.002270639	-0.19591029	0.348	0.467	1	0.675177329	0.004536121	B memory
1345	DDHD1	0.176937113	-0.359021012	0.222	0.432	1	0.002301449	0.156865527	0.239	0.123	1	0.176937113	0.004597601	B memory
1346	SNX8	0.546249081	-0.173465359	0.222	0.324	1	0.002313351	-0.160233578	0.145	0.241	1	0.546249081	0.00462135	B memory
1347	RPL29	0.575652507	0.144300686	1	1	1	0.002335205	-0.121070614	1	1	1	0.575652507	0.004664957	B memory
1348	IGHV5-78	0.169507848	-0.148098639	0	0.081	1	0.002462461	0.14148132	0.313	0.189	1	0.169507848	0.004918859	B memory
1349	BNIP2	0.4989322	-0.164830134	0.278	0.324	1	0.002493581	-0.170278473	0.282	0.425	1	0.4989322	0.004980944	B memory
1350	MRPL11	0.24094352	-0.268593931	0.167	0.378	1	0.002509868	-0.152359734	0.236	0.354	1	0.24094352	0.005013436	B memory
1351	ABHD13	0.087528545	-0.297506623	0.056	0.297	1	0.00253429	0.131894371	0.157	0.066	1	0.087528545	0.005062157	B memory
1352	CDK13	0.07089175	0.257119799	0.389	0.135	1	0.002598077	0.190698617	0.484	0.34	1	0.07089175	0.005189405	B memory
1353	LGALS3	0.002805188	0.441626808	0.333	0.324	1	0.00264131	-0.191739561	0.054	0.137	1	0.002805188	0.005275644	B memory
1354	CD99	0.774717885	0.132637769	0.222	0.162	1	0.002705706	0.177916535	0.462	0.316	1	0.774717885	0.005404092	B memory
1355	MSL2	0.205775992	0.183918274	0.167	0.027	1	0.002728294	0.145959796	0.231	0.123	1	0.205775992	0.005449144	B memory
1356	EPC2	0.725698117	0.10664256	0.222	0.135	1	0.002767861	0.159801464	0.271	0.151	1	0.725698117	0.00552806	B memory
1357	IDS	0.022511685	0.382416078	0.444	0.108	1	0.002828779	0.176464586	0.405	0.321	1	0.022511685	0.005649557	B memory
1358	NDUFB9	0.666699836	-0.135558342	0.611	0.649	1	0.002845259	-0.18974998	0.353	0.467	1	0.666699836	0.005682423	B memory
1359	HP1BP3	0.68328671	-0.159780444	0.389	0.514	1	0.003029599	0.197850462	0.493	0.382	1	0.68328671	0.006050019	B memory
1360	OGDH	0.652087686	-0.104861545	0.056	0.135	1	0.003040954	-0.137010379	0.125	0.236	1	0.652087686	0.006072661	B memory
1361	P2RY8	0.709168228	-0.182864057	0.278	0.378	1	0.003073994	0.19738689	0.496	0.401	1	0.709168228	0.006138538	B memory
1362	CUL3	0.499879188	0.121990524	0.444	0.378	1	0.003134191	0.18301788	0.496	0.373	1	0.499879188	0.006258558	B memory
1363	ATP5MC3	0.530693938	0.143364175	0.722	0.568	1	0.00313906	-0.185257349	0.527	0.585	1	0.530693938	0.006268266	B memory
1364	NME1	0.015991468	-0.687453141	0.333	0.73	1	0.003188261	-0.190097241	0.128	0.184	1	0.015991468	0.006366357	B memory
1365	NDUFA3	0.767053624	-0.10342959	0.333	0.405	1	0.003218618	0.177245358	0.322	0.198	1	0.767053624	0.006426876	B memory
1366	RNF169	0.101631585	-0.148098639	0	0.108	1	0.003230687	0.135089711	0.188	0.09	1	0.101631585	0.006450937	B memory
1367	MYL6	0.123063821	0.343534551	0.889	0.676	1	0.003239035	-0.216708914	0.829	0.887	1	0.123063821	0.006467578	B memory
1368	PTGES3	0.703217902	0.120146824	0.833	0.757	1	0.003269965	0.190599862	0.635	0.557	1	0.703217902	0.006529237	B memory
1369	CDK5RAP3	0.545924221	0.159822598	0.389	0.243	1	0.003305399	0.158773335	0.433	0.292	1	0.545924221	0.006599872	B memory
1370	YPEL3	0.222256765	0.141407978	0.222	0.081	1	0.003339397	0.218780188	0.729	0.608	1	0.222256765	0.006667642	B memory
1371	PPP3R1	0.060566237	0.325832549	0.389	0.108	1	0.00335421	0.17618875	0.348	0.217	1	0.060566237	0.006697169	B memory
1372	NDUFV2	0.772157292	0.150559677	0.389	0.297	1	0.003409064	-0.17991897	0.365	0.486	1	0.772157292	0.006806507	B memory
1373	LYAR	0.683685329	-0.130396637	0.111	0.189	1	0.003422904	-0.165527878	0.051	0.113	1	0.683685329	0.006834093	B memory
1374	OGT	0.401165169	-0.223506042	0.111	0.243	1	0.003429419	0.178791724	0.413	0.278	1	0.401165169	0.006847077	B memory
1375	ALOX5AP	0.003459603	0.530514717	0.222	0	1	0.025072276	0.158486749	0.299	0.203	1	0.025072276	0.006907236	B memory
1376	LY6E	0.003525895	0.693352723	1	0.946	1	0.069883734	0.152196504	0.407	0.358	1	0.069883734	0.007039357	B memory
1377	PYCARD	0.3651017	0.177031888	0.222	0.081	1	0.003547125	0.192957118	0.348	0.217	1	0.3651017	0.007081668	B memory
1378	TEX9	0.856946419	-0.130396637	0.556	0.541	1	0.003630781	-0.152408651	0.336	0.476	1	0.856946419	0.007248379	B memory
1379	C5ORF15	0.550330167	0.141407978	0.222	0.108	1	0.003759287	0.131650627	0.188	0.09	1	0.550330167	0.007504442	B memory
1380	LSM10	0.328127446	0.216406126	0.444	0.243	1	0.003770138	0.178200864	0.501	0.373	1	0.328127446	0.007526061	B memory
1381	EXOSC4	0.013061554	-0.282399731	0	0.216	1	0.003798976	-0.110735405	0.048	0.123	1	0.013061554	0.00758352	B memory
1382	HNRNPH3	0.421626544	-0.123970368	0.333	0.486	1	0.003801438	0.160534727	0.416	0.311	1	0.421626544	0.007588426	B memory
1383	C17ORF49	0.132221184	-0.101827485	0.722	0.622	1	0.003872882	-0.186838384	0.313	0.453	1	0.132221184	0.007730765	B memory
1384	ATP6V0C	0.265757766	0.26901021	0.556	0.432	1	0.00390316	0.206538831	0.53	0.401	1	0.265757766	0.007791086	B memory
1385	MIER1	0.341743411	0.225084017	0.389	0.324	1	0.003913414	0.145518537	0.313	0.189	1	0.341743411	0.007811513	B memory
1386	NUDT4	0.116521097	0.159822598	0.389	0.189	1	0.003965619	0.142436843	0.37	0.321	1	0.116521097	0.007915513	B memory
1387	TRBC2	0.283270547	0.291067131	0.278	0.135	1	0.00398173	0.206666442	0.59	0.5	1	0.283270547	0.007947605	B memory
1388	RMND5A	0.3651017	0.177031888	0.222	0.081	1	0.004000538	0.126203747	0.168	0.075	1	0.3651017	0.007985072	B memory
1389	MYO1D	0.086336014	-0.366463995	0.111	0.378	1	0.004035165	-0.149185843	0.185	0.307	1	0.086336014	0.008054047	B memory
1390	CD70	0.254241624	-0.419903254	0.5	0.541	1	0.004093107	-0.205043891	0.236	0.34	1	0.254241624	0.008169461	B memory
1391	B2M	0.004590826	0.413145936	1	1	1	0.004125354	0.103987612	1	1	1	0.004590826	0.008233688	B memory
1392	PRDX1	0.675792388	0.222392421	0.556	0.432	1	0.00414458	-0.297293946	0.305	0.368	1	0.675792388	0.008271983	B memory
1393	TYMP	0.007299568	-0.709409872	0.611	0.865	1	0.004160219	-0.190449638	0.114	0.203	1	0.007299568	0.008303131	B memory
1394	MGLL	0.061161204	-0.345135486	0	0.135	1	0.004162596	-0.114661109	0.04	0.113	1	0.061161204	0.008307866	B memory
1395	RPS4X	0.456584751	-0.225995594	1	1	1	0.004315741	-0.180013111	1	1	1	0.456584751	0.008612857	B memory
1396	S1PR4	0.224876585	0.113528946	0.111	0.027	1	0.004504149	0.188935305	0.425	0.297	1	0.224876585	0.00898801	B memory
1397	ARFGEF1	0.42753656	0.146443568	0.167	0.054	1	0.004736187	0.156400217	0.299	0.179	1	0.42753656	0.009449943	B memory
1398	AC087500.1	0.224876585	0.113528946	0.111	0.027	1	0.004776406	0.129949641	0.211	0.108	1	0.224876585	0.009529998	B memory
1399	AAGAB	0.737284244	-0.104861545	0.056	0.108	1	0.004814774	0.126876404	0.171	0.08	1	0.737284244	0.009606366	B memory
1400	BUB3	0.529071907	-0.14950546	0.333	0.486	1	0.004844959	0.175170837	0.362	0.245	1	0.529071907	0.009666444	B memory
1401	MCUB	0.407839266	0.177031888	0.167	0.054	1	0.005043616	0.13282587	0.416	0.288	1	0.407839266	0.010061794	B memory
1402	FBXO42	0.224876585	0.113528946	0.111	0.027	1	0.005374289	0.133547546	0.199	0.099	1	0.224876585	0.010719696	B memory
1403	DAZAP1	0.27050817	-0.329705445	0.278	0.486	1	0.005398083	-0.144156663	0.179	0.297	1	0.27050817	0.010767026	B memory
1404	SERBP1	0.079009281	-0.532377984	0.667	0.811	1	0.005517912	-0.14126318	0.573	0.604	1	0.079009281	0.011005376	B memory
1405	BCL2L1	0.408324615	-0.306246473	0.222	0.378	1	0.00551879	-0.114888542	0.051	0.127	1	0.408324615	0.011007124	B memory
1406	AFF3	0.184368	0.291067131	0.333	0.135	1	0.005561688	0.164387028	0.869	0.774	1	0.184368	0.011092444	B memory
1407	RAB6A	0.245531024	0.232173442	0.333	0.135	1	0.005595316	0.146539731	0.276	0.184	1	0.245531024	0.011159324	B memory
1408	TMBIM6	0.414222801	-0.176789543	0.611	0.784	1	0.005601521	0.19773924	0.621	0.495	1	0.414222801	0.011171665	B memory
1409	IGHG2	0.134816287	-0.811949111	0.278	0.432	1	0.005771157	-0.199287061	0.419	0.547	1	0.134816287	0.011509009	B memory
1410	ZNF593	0.194276595	-0.107313024	0.333	0.541	1	0.005828527	-0.118133858	0.103	0.198	1	0.194276595	0.011623083	B memory
1411	TRAPPC2L	0.303194953	0.205538316	0.278	0.108	1	0.006001883	-0.135176265	0.131	0.236	1	0.303194953	0.011967744	B memory
1412	IRF7	0.063789065	0.56930795	0.944	0.946	1	0.006031908	0.16567803	0.379	0.25	1	0.063789065	0.012027432	B memory
1413	BCAP31	0.132168521	0.408762174	0.5	0.243	1	0.00603739	0.160779231	0.447	0.363	1	0.132168521	0.012038331	B memory
1414	C9ORF72	0.652997803	0.109917692	0.167	0.081	1	0.00620519	0.123387418	0.168	0.08	1	0.652997803	0.012371877	B memory
1415	VDAC1	0.006238832	-0.691654877	0.389	0.595	1	0.007669853	-0.121957809	0.288	0.33	1	0.007669853	0.012438741	B memory
1416	TMEM38B	0.303194953	0.205538316	0.278	0.108	1	0.006470177	0.13420975	0.245	0.16	1	0.303194953	0.012898491	B memory
1417	SH3BGRL	0.475031375	0.239827015	0.389	0.243	1	0.006656027	0.137829072	0.553	0.509	1	0.475031375	0.013267751	B memory
1418	ZNF146	0.282115839	0.248114986	0.389	0.216	1	0.006735045	0.148094692	0.299	0.193	1	0.282115839	0.013424729	B memory
1419	DCXR	0.006748634	0.594743522	0.667	0.297	1	0.032479022	0.134247425	0.288	0.193	1	0.032479022	0.013451725	B memory
1420	TMEM14B	0.65436183	-0.144896207	0.222	0.324	1	0.006817837	0.130023407	0.362	0.241	1	0.65436183	0.01358919	B memory
1421	CD40	0.349734819	-0.260516613	0.944	1	1	0.006831083	-0.181011921	0.567	0.642	1	0.349734819	0.013615503	B memory
1422	ATP6V1G1	0.006912333	0.486987341	0.667	0.649	1	0.023283276	0.161561922	0.661	0.594	1	0.023283276	0.013776886	B memory
1423	LDHB	0.626852179	-0.199258495	0.389	0.459	1	0.006934786	-0.227544376	0.564	0.656	1	0.626852179	0.013821481	B memory
1424	CHCHD10	0.345012256	-0.255927519	0.167	0.351	1	0.006968875	-0.15367152	0.61	0.656	1	0.345012256	0.013889185	B memory
1425	CXCR4	0.007006489	0.501871578	0.444	0.081	1	0.015055683	0.184258335	0.832	0.736	1	0.015055683	0.013963887	B memory
1426	RNH1	0.64823398	-0.112474729	0.5	0.541	1	0.007041436	-0.148744253	0.279	0.363	1	0.64823398	0.014033291	B memory
1427	CITED2	0.42753656	0.146443568	0.167	0.054	1	0.007088874	0.120590141	0.171	0.08	1	0.42753656	0.014127496	B memory
1428	PYURF	0.45776002	0.16083466	0.611	0.432	1	0.007184606	0.154096472	0.393	0.297	1	0.45776002	0.014317594	B memory
1429	ZEB1	0.291414258	0.239827015	0.444	0.27	1	0.007216407	0.202932356	0.43	0.302	1	0.291414258	0.014380738	B memory
1430	QARS	0.036755941	-0.216811389	0	0.162	1	0.007286759	-0.119557836	0.177	0.259	1	0.036755941	0.01452042	B memory
1431	HLA-DRB1	0.054029506	-0.495348905	1	1	1	0.007324199	-0.223941161	0.989	1	1	0.054029506	0.014594754	B memory
1432	PGAM1	0.119375724	-0.2923152	0.556	0.622	1	0.007482679	-0.15901849	0.299	0.429	1	0.119375724	0.014909367	B memory
1433	CD19	0.757004406	-0.142674967	0.389	0.486	1	0.007559385	-0.169794753	0.575	0.698	1	0.757004406	0.015061626	B memory
1434	FAM136A	0.007691087	-0.31410859	0	0.243	1	0.029151935	-0.111638218	0.199	0.297	1	0.029151935	0.01532302	B memory
1435	RPL11	0.426220764	-0.128448365	1	1	1	0.00774067	-0.107016442	1	1	1	0.426220764	0.015421422	B memory
1436	NDUFA10	0.730693871	-0.115749861	0.222	0.324	1	0.008303542	-0.142444265	0.199	0.316	1	0.730693871	0.016538135	B memory
1437	SLC25A5	0.410814345	-0.338983259	0.444	0.568	1	0.008305902	-0.20054722	0.584	0.637	1	0.410814345	0.016542816	B memory
1438	TUBB4B	0.26652914	-0.32820342	0.556	0.757	1	0.00837604	-0.15367152	0.254	0.34	1	0.26652914	0.016681922	B memory
1439	LAPTM5	0.933125885	0.325282847	0.722	0.676	1	0.008467746	0.189652076	0.94	0.887	1	0.933125885	0.016863789	B memory
1440	KANSL1	0.470698041	0.159822598	0.333	0.243	1	0.008542681	0.128344981	0.322	0.259	1	0.470698041	0.017012385	B memory
1441	CYTIP	0.008569039	0.30256277	0.5	0.162	1	0.01915752	0.169805916	0.593	0.486	1	0.01915752	0.01706465	B memory
1442	GPBP1	0.047339019	0.466343031	0.778	0.432	1	0.008653906	0.136480707	0.504	0.434	1	0.047339019	0.017232921	B memory
1443	OTUD6B-AS1	0.029118609	0.339088646	0.333	0.054	1	0.008768499	0.122609308	0.211	0.113	1	0.029118609	0.017460112	B memory
1444	TMEM243	0.166906118	0.239827015	0.333	0.27	1	0.008817846	0.100229187	0.581	0.458	1	0.166906118	0.017557938	B memory
1445	AC022182.1	0.453326928	-0.153116714	0.167	0.189	1	0.00881973	0.162675542	0.308	0.203	1	0.453326928	0.017561673	B memory
1446	C16ORF72	0.652997803	0.109917692	0.167	0.081	1	0.008848248	0.12407071	0.168	0.08	1	0.652997803	0.017618204	B memory
1447	FKBP15	0.3651017	0.177031888	0.222	0.081	1	0.008894239	0.105483248	0.128	0.052	1	0.3651017	0.017709371	B memory
1448	ELF2	0.062924042	0.420618532	0.444	0.162	1	0.00893558	0.164879417	0.399	0.278	1	0.062924042	0.017791316	B memory
1449	EIF4A2	0.13822789	0.387451668	0.667	0.405	1	0.008957554	0.182215032	0.661	0.585	1	0.13822789	0.01783487	B memory
1450	CANX	0.382876982	-0.136321471	0.278	0.432	1	0.009164722	-0.124182059	0.311	0.434	1	0.382876982	0.018245451	B memory
1451	AUP1	0.466424735	0.150559677	0.444	0.351	1	0.009216521	0.154381049	0.422	0.33	1	0.466424735	0.018348097	B memory
1452	HNRNPC	0.452233669	-0.290177081	0.611	0.73	1	0.009333298	0.185668291	0.735	0.656	1	0.452233669	0.018579486	B memory
1453	LCP1	0.051246507	-0.589489317	0.667	0.73	1	0.009377674	-0.228652407	0.516	0.604	1	0.051246507	0.018667408	B memory
1454	CHIC2	0.009487629	0.397982335	0.389	0.054	1	0.051623059	0.110040221	0.217	0.146	1	0.051623059	0.018885243	B memory
1455	HSPA1B	0.115014468	0.245979242	0.5	0.243	1	0.009520658	0.112696739	0.131	0.057	1	0.115014468	0.018950673	B memory
1456	SGPP2	0.124772255	-0.338983259	0.111	0.351	1	0.009598864	-0.116943893	0.054	0.118	1	0.124772255	0.019105589	B memory
1457	PAF1	0.569986506	-0.162105497	0.111	0.216	1	0.009692052	-0.130075708	0.165	0.274	1	0.569986506	0.019290168	B memory
1458	CCT2	0.640503421	0.132637769	0.722	0.595	1	0.0097436	-0.175890748	0.293	0.377	1	0.640503421	0.019392263	B memory
1459	AC009133.3	0.052132752	0.152003093	0.111	0	1	0.009770622	0.100229187	0.12	0.047	1	0.052132752	0.019445778	B memory
1460	MRPL20	0.121343305	-0.159780444	0.278	0.514	1	0.009775191	-0.15856393	0.242	0.354	1	0.121343305	0.019454828	B memory
1461	MANBA	0.029118609	0.339088646	0.333	0.054	1	0.009920178	0.167240234	0.422	0.297	1	0.029118609	0.019741945	B memory
1462	WASHC4	0.371132809	0.19822611	0.333	0.162	1	0.00993212	0.170369726	0.504	0.387	1	0.371132809	0.019765594	B memory
1463	GATC	0.615923418	0.136825566	0.278	0.162	1	0.010154486	0.107533988	0.117	0.047	1	0.615923418	0.020205859	B memory
1464	LCOR	0.352774662	-0.223506042	0.111	0.27	1	0.010187623	0.131193368	0.222	0.123	1	0.352774662	0.020271458	B memory
1465	ISG20	0.664287205	0.134165238	1	1	1	0.01037996	0.17644919	0.57	0.439	1	0.664287205	0.020652177	B memory
1466	DOCK8	0.421778599	0.130293828	0.778	0.622	1	0.010495229	0.172635164	0.632	0.505	1	0.421778599	0.020880308	B memory
1467	CDC42SE2	0.249456801	0.293284956	0.556	0.324	1	0.010519629	0.160482868	0.507	0.377	1	0.249456801	0.020928595	B memory
1468	TMEM50B	0.013521792	0.222392421	0.167	0	1	0.010537253	0.107822845	0.154	0.071	1	0.013521792	0.020963471	B memory
1469	SNRPN	0.052132752	0.152003093	0.111	0	1	0.010613832	0.118515813	0.182	0.094	1	0.052132752	0.021115011	B memory
1470	DNAJB2	0.504472862	0.146443568	0.111	0.054	1	0.01084664	-0.114210584	0.103	0.184	1	0.504472862	0.021575631	B memory
1471	SLAMF1	0.27355978	-0.375509135	0.111	0.297	1	0.010928446	-0.144376878	0.054	0.123	1	0.27355978	0.02173746	B memory
1472	SMIM14	0.798495033	-0.156868849	0.278	0.351	1	0.010955183	-0.160591612	0.299	0.368	1	0.798495033	0.02179035	B memory
1473	ALKBH5	0.491922119	-0.162105497	0.111	0.243	1	0.010956019	0.151476517	0.35	0.245	1	0.491922119	0.021792005	B memory
1474	SLC4A7	0.42753656	0.146443568	0.167	0.054	1	0.011167264	0.132042835	0.205	0.113	1	0.42753656	0.022209821	B memory
1475	SPCS3	0.470698041	0.159822598	0.333	0.243	1	0.011264629	0.132662973	0.211	0.118	1	0.470698041	0.022402366	B memory
1476	IGLV3-9	0.61967477	1.346189702	0.056	0.027	1	0.011376674	0.336996267	0.006	0.019	1	0.61967477	0.022623918	B memory
1477	ZNF148	0.011441901	-0.212010403	0.111	0.351	1	0.040766109	0.135634021	0.308	0.222	1	0.040766109	0.022752885	B memory
1478	CYTH1	0.108596801	-0.296074668	0.111	0.351	1	0.011479044	-0.170030097	0.402	0.505	1	0.108596801	0.02282632	B memory
1479	JUN	0.418626021	-0.270811756	0.278	0.459	1	0.011506176	-0.14603753	0.134	0.212	1	0.418626021	0.02287996	B memory
1480	PPDPF	0.011579121	0.597010128	0.722	0.324	1	0.087094342	0.119436446	0.846	0.778	1	0.087094342	0.023024165	B memory
1481	GKAP1	0.652997803	0.141407978	0.167	0.081	1	0.011583984	0.111049374	0.188	0.099	1	0.652997803	0.02303378	B memory
1482	APOBEC3G	0.530884938	-0.205584134	0.389	0.405	1	0.011605098	-0.123872159	0.202	0.311	1	0.530884938	0.023075518	B memory
1483	SESTD1	0.205775992	0.183918274	0.167	0.027	1	0.011757768	0.107896748	0.214	0.123	1	0.205775992	0.023377291	B memory
1484	VAMP2	0.41490857	0.191531458	0.333	0.216	1	0.011768743	0.161105301	0.527	0.401	1	0.41490857	0.023398983	B memory
1485	NOP16	0.669926557	-0.102490641	0.389	0.514	1	0.011902604	-0.105324809	0.066	0.113	1	0.669926557	0.023663536	B memory
1486	PIM3	0.42223275	0.146443568	0.389	0.351	1	0.011921378	-0.185148716	0.291	0.387	1	0.42223275	0.023700636	B memory
1487	PCM1	0.339366636	-0.137349398	0.222	0.378	1	0.011964008	0.17201628	0.436	0.344	1	0.339366636	0.023784879	B memory
1488	PRDX4	0.096141264	-0.401044227	0.111	0.378	1	0.012287646	-0.10997987	0.088	0.17	1	0.096141264	0.024424307	B memory
1489	PDCD4	0.147335642	0.484939513	0.389	0.189	1	0.012314515	-0.180299629	0.473	0.59	1	0.147335642	0.024477382	B memory
1490	CCDC18-AS1	0.012522766	0.512281361	0.667	0.324	1	0.067386592	0.1238358	0.433	0.354	1	0.067386592	0.024888713	B memory
1491	ZNF37A	0.384565282	0.205538316	0.222	0.108	1	0.012630295	0.119904938	0.182	0.104	1	0.384565282	0.025101066	B memory
1492	CCDC88C	0.652997803	0.109917692	0.167	0.081	1	0.012714574	0.125751846	0.254	0.151	1	0.652997803	0.025267488	B memory
1493	FLII	0.013061554	-0.282399731	0	0.216	1	0.051389265	-0.113018151	0.188	0.264	1	0.051389265	0.025952505	B memory
1494	SPECC1L	0.013061554	-0.282399731	0	0.216	1	0.115178883	0.101607037	0.262	0.189	1	0.115178883	0.025952505	B memory
1495	MTX1	0.377232479	-0.193132393	0.111	0.27	1	0.013159594	-0.109455853	0.066	0.142	1	0.377232479	0.026146013	B memory
1496	GPR137	0.348104259	0.209453366	0.5	0.297	1	0.013469641	0.110842164	0.177	0.09	1	0.348104259	0.026757851	B memory
1497	ANXA7	0.401271265	-0.254202839	0.556	0.73	1	0.013490064	-0.111321748	0.37	0.42	1	0.401271265	0.026798146	B memory
1498	CDIPT	0.013521792	0.222392421	0.167	0	1	0.033195888	0.104949174	0.199	0.118	1	0.033195888	0.026860745	B memory
1499	TRIM52	0.013521792	0.222392421	0.167	0	1	0.01570018	0.101862933	0.125	0.057	1	0.01570018	0.026860745	B memory
1500	ZNRD2	0.785027867	0.100928909	0.333	0.243	1	0.013633078	-0.127944695	0.131	0.226	1	0.785027867	0.027080295	B memory
1501	UBE2G1	0.144179609	0.30256277	0.389	0.216	1	0.01365457	0.112436009	0.345	0.292	1	0.144179609	0.027122694	B memory
1502	GPI	0.72157722	-0.122743065	0.167	0.243	1	0.013698977	-0.136626938	0.387	0.472	1	0.72157722	0.027210292	B memory
1503	IL13RA1	0.367721662	-0.240579555	0.167	0.297	1	0.013700425	0.16832842	0.245	0.156	1	0.367721662	0.027213149	B memory
1504	ITGA4	0.202558821	0.273993618	0.5	0.351	1	0.013783721	0.193881258	0.53	0.448	1	0.202558821	0.027377452	B memory
1505	PARVB	0.142663269	-0.282399731	0.111	0.351	1	0.013877212	-0.128471322	0.179	0.278	1	0.142663269	0.027561848	B memory
1506	CUTA	0.687967503	-0.122743065	0.167	0.27	1	0.01398612	0.17177952	0.635	0.547	1	0.687967503	0.027776629	B memory
1507	THUMPD3-AS1	0.325633424	0.261920786	0.444	0.243	1	0.014272893	0.121192644	0.336	0.226	1	0.325633424	0.02834207	B memory
1508	ARHGEF3	0.384565282	0.205538316	0.222	0.108	1	0.01453165	0.128042445	0.194	0.104	1	0.384565282	0.02885213	B memory
1509	FAM214A	0.077145587	0.251032469	0.222	0.027	1	0.014782097	0.132637769	0.311	0.241	1	0.077145587	0.029345685	B memory
1510	BAG1	0.263767726	-0.174596441	0.389	0.432	1	0.014918672	-0.119043832	0.14	0.236	1	0.263767726	0.029614777	B memory
1511	MAZ	0.38588306	-0.269799694	0.278	0.405	1	0.014930392	0.152299001	0.382	0.269	1	0.38588306	0.029637868	B memory
1512	TENT4B	0.652997803	0.109917692	0.167	0.081	1	0.015057737	0.1070503	0.137	0.061	1	0.652997803	0.029888739	B memory
1513	TRIR	0.507773684	0.177031888	0.889	0.811	1	0.015160257	0.149874076	0.815	0.722	1	0.507773684	0.030090681	B memory
1514	RPL18	0.507757616	0.141943931	1	1	1	0.015215359	-0.102307514	1	1	1	0.507757616	0.030199211	B memory
1515	NFKBID	0.326663553	-0.282399731	0.222	0.378	1	0.015342099	-0.147777709	0.148	0.16	1	0.326663553	0.030448819	B memory
1516	PFN1	0.085017587	-0.418153473	1	0.973	1	0.015345912	-0.21486699	0.966	0.972	1	0.085017587	0.030456327	B memory
1517	SOD2	0.144784214	0.313703328	0.389	0.162	1	0.015396349	0.137781028	0.211	0.132	1	0.144784214	0.030555651	B memory
1518	ZC3HAV1	0.705685855	-0.190769255	0.333	0.432	1	0.015658257	0.166464883	0.399	0.288	1	0.705685855	0.031071333	B memory
1519	OVCA2	0.615923418	0.136825566	0.278	0.162	1	0.015730408	-0.103867233	0.08	0.156	1	0.615923418	0.031213371	B memory
1520	CDKN1B	0.173964838	0.241162225	0.278	0.081	1	0.015926802	0.15813451	0.453	0.344	1	0.173964838	0.031599941	B memory
1521	ARL6IP6	0.72157722	-0.122743065	0.167	0.243	1	0.01594261	0.108404602	0.256	0.16	1	0.72157722	0.031631053	B memory
1522	ATP5PB	0.50431134	0.20663835	0.556	0.432	1	0.016000488	-0.107743174	0.496	0.538	1	0.50431134	0.031744961	B memory
1523	MRPL3	0.038161466	0.454565863	0.611	0.432	1	0.016047628	-0.12836908	0.168	0.269	1	0.038161466	0.031837729	B memory
1524	STK17A	0.038104769	0.572402354	0.5	0.243	1	0.016179013	0.189656893	0.581	0.476	1	0.038104769	0.032096266	B memory
1525	ARPC1B	0.669346716	0.178931421	0.667	0.568	1	0.016276375	-0.179614058	0.65	0.75	1	0.669346716	0.03228783	B memory
1526	MARCKSL1	0.282368655	-0.311944006	0.444	0.541	1	0.016487964	-0.158878723	0.47	0.594	1	0.282368655	0.032704075	B memory
1527	IARS	0.241812567	-0.311944006	0.5	0.649	1	0.016495975	-0.147515255	0.197	0.288	1	0.241812567	0.032719833	B memory
1528	RESF1	0.075602882	0.37901483	0.556	0.243	1	0.016722918	0.187275665	0.573	0.495	1	0.075602882	0.033166179	B memory
1529	ATP5F1D	0.665963027	0.111081625	0.556	0.514	1	0.016823812	-0.161984451	0.632	0.703	1	0.665963027	0.033364583	B memory
1530	KRT10	0.340697378	0.310830386	0.611	0.432	1	0.016940762	0.115623888	0.39	0.349	1	0.340697378	0.033594535	B memory
1531	PCBP2	0.711706592	0.150559677	0.389	0.297	1	0.017061734	-0.121382649	0.544	0.665	1	0.711706592	0.033832365	B memory
1532	POMP	0.089096442	-0.375509135	0.333	0.595	1	0.017095735	-0.134032025	0.214	0.307	1	0.089096442	0.033899205	B memory
1533	IGHV5-10-1	0.501373512	-0.345135486	0	0.027	1	0.017335384	0.204975656	0.014	0.024	1	0.501373512	0.034370253	B memory
1534	SMG7	0.050524042	0.361456459	0.5	0.297	1	0.017384217	0.129949641	0.205	0.123	1	0.050524042	0.034466223	B memory
1535	FBL	0.545504383	-0.169925001	0.667	0.73	1	0.017565059	-0.166031085	0.444	0.528	1	0.545504383	0.034821586	B memory
1536	CAPZA1	0.017717652	-0.459277493	0.222	0.622	1	0.069521478	0.117369838	0.447	0.349	1	0.069521478	0.035121388	B memory
1537	DDX56	0.183290094	-0.267132974	0.056	0.243	1	0.017960529	-0.111456573	0.14	0.222	1	0.183290094	0.035598477	B memory
1538	PLGRKT	0.683685329	-0.130396637	0.111	0.189	1	0.018270135	-0.107678847	0.074	0.146	1	0.683685329	0.036206473	B memory
1539	NT5E	0.052132752	0.152003093	0.111	0	1	0.018610752	0.152176484	0.276	0.184	1	0.052132752	0.036875144	B memory
1540	TTC17	0.632959137	0.165059246	0.5	0.405	1	0.018897444	0.160403088	0.359	0.264	1	0.632959137	0.037437775	B memory
1541	SRRM2	0.4636506	-0.249978253	0.722	0.757	1	0.018935378	0.102033104	0.647	0.67	1	0.4636506	0.037512207	B memory
1542	DCK	0.564390907	0.165059246	0.444	0.378	1	0.018963091	0.154910214	0.467	0.354	1	0.564390907	0.037566584	B memory
1543	NRDC	0.512885228	0.209453366	0.389	0.243	1	0.019333856	0.113394639	0.342	0.236	1	0.512885228	0.038293914	B memory
1544	GRHPR	0.572915007	0.146443568	0.5	0.351	1	0.0193467	-0.154827989	0.282	0.382	1	0.572915007	0.038319105	B memory
1545	SRPK2	0.51664164	0.103658702	0.222	0.189	1	0.019479494	0.145978027	0.587	0.542	1	0.51664164	0.038579538	B memory
1546	NDUFA1	0.056949511	-0.247352784	0.278	0.568	1	0.019491641	0.151738839	0.399	0.292	1	0.056949511	0.038603358	B memory
1547	DNTTIP2	0.019556753	-0.441598326	0.278	0.676	1	0.050930193	-0.115602653	0.225	0.311	1	0.050930193	0.03873104	B memory
1548	ABLIM1	0.140848632	0.30256277	0.278	0.081	1	0.019564166	0.146595536	0.393	0.278	1	0.140848632	0.038745575	B memory
1549	SMAD4	0.142663269	-0.282399731	0.111	0.351	1	0.019710518	0.128803448	0.279	0.189	1	0.142663269	0.039032531	B memory
1550	ROCK2	0.3651017	0.177031888	0.222	0.081	1	0.020145672	0.127598168	0.259	0.16	1	0.3651017	0.039885497	B memory
1551	SAT1	0.401772729	-0.266280065	0.889	0.811	1	0.020396837	0.165316498	0.467	0.377	1	0.401772729	0.040377643	B memory
1552	TMEM256	0.65436183	-0.144896207	0.222	0.324	1	0.020509972	-0.140965336	0.345	0.462	1	0.65436183	0.040599284	B memory
1553	SNHG29	0.555980138	-0.176200327	0.611	0.703	1	0.020598629	-0.123276854	0.795	0.882	1	0.555980138	0.040772954	B memory
1554	ACTR3	0.595823068	-0.114276972	0.833	0.811	1	0.020984383	-0.182370449	0.504	0.594	1	0.595823068	0.041528421	B memory
1555	TAGAP	0.064489021	0.376563351	0.889	0.595	1	0.021188498	0.151427545	0.587	0.467	1	0.064489021	0.041928044	B memory
1556	TAF1B	0.50932827	0.141407978	0.167	0.108	1	0.021306769	0.101481318	0.151	0.075	1	0.50932827	0.04215956	B memory
1557	IGHG4	0.169507848	-0.112474729	0	0.081	1	0.021337915	0.118515813	0.168	0.09	1	0.169507848	0.042220522	B memory
1558	CREBBP	0.418083731	0.185379231	0.389	0.27	1	0.021606733	0.137241381	0.35	0.241	1	0.418083731	0.042746616	B memory
1559	CCL5	0.021634102	1.039528364	0.333	0.324	1	0.080221196	-0.312369266	0.066	0.104	1	0.080221196	0.04280017	B memory
1560	IKZF1	0.021702985	0.146443568	0.5	0.243	1	0.102406952	0.143606794	0.61	0.547	1	0.102406952	0.04293495	B memory
1561	ZNF296	0.763589717	0.103658702	0.278	0.189	1	0.021828785	0.119971091	0.288	0.217	1	0.763589717	0.043181074	B memory
1562	IGHV3-30	0.021987348	-0.462971976	0	0.189	1	0.092301554	-0.199669134	0.1	0.16	1	0.092301554	0.043491253	B memory
1563	TCEA1	0.198655536	0.30256277	0.778	0.541	1	0.022290706	0.155355559	0.715	0.651	1	0.198655536	0.044084536	B memory
1564	YWHAZ	0.641084051	0.174457944	0.944	0.919	1	0.022471656	0.11953167	0.86	0.882	1	0.641084051	0.044438336	B memory
1565	SNX29	0.405731027	0.19822611	0.278	0.162	1	0.022503068	0.160779231	0.439	0.33	1	0.405731027	0.044499748	B memory
1566	KDM5A	0.082628671	0.420618532	0.389	0.162	1	0.022517631	0.112764111	0.305	0.25	1	0.082628671	0.044528218	B memory
1567	BATF	0.243603371	-0.545434137	0.611	0.703	1	0.022743797	-0.110235684	0.091	0.17	1	0.243603371	0.044970313	B memory
1568	DDX58	0.030744311	0.645864516	0.778	0.459	1	0.022971687	0.111049374	0.191	0.113	1	0.030744311	0.045415676	B memory
1569	IKBKE	0.511865387	0.159822598	0.278	0.216	1	0.023112493	0.105039137	0.148	0.075	1	0.511865387	0.045690798	B memory
1570	PHYKPL	0.514976462	0.10664256	0.167	0.135	1	0.023228716	0.138166914	0.396	0.283	1	0.514976462	0.045917859	B memory
1571	QRSL1	0.687967503	-0.122743065	0.167	0.27	1	0.023351751	0.142825359	0.379	0.288	1	0.687967503	0.046158198	B memory
1572	IGHV3-23	0.02360754	-0.69743723	0.111	0.081	1	0.051141822	0.424596328	0.1	0.061	1	0.051141822	0.046657765	B memory
1573	PPIB	0.32801909	0.327330675	0.778	0.595	1	0.023659688	-0.143769662	0.425	0.542	1	0.32801909	0.046759596	B memory
1574	LINC00926	0.503863961	0.153185146	0.444	0.432	1	0.023900629	-0.191591914	0.758	0.835	1	0.503863961	0.047230017	B memory
1575	RANBP1	0.244637552	-0.375509135	0.444	0.676	1	0.023930594	-0.147151268	0.271	0.363	1	0.244637552	0.047288515	B memory
1576	NCL	0.023932616	-0.776508801	0.944	0.973	1	0.127150864	-0.203059547	0.744	0.783	1	0.127150864	0.047292461	B memory
1577	SIAH2	0.248380815	-0.323041715	0.167	0.243	1	0.024049004	-0.122317565	0.131	0.198	1	0.248380815	0.047519653	B memory
1578	TMEM219	0.511651599	0.165059246	0.333	0.189	1	0.024065584	0.134832063	0.387	0.302	1	0.511651599	0.047552016	B memory
1579	PLEK	0.254519647	-0.164830134	0.222	0.405	1	0.024346528	-0.189950996	0.245	0.33	1	0.254519647	0.048100303	B memory
1580	NSA2	0.474392824	0.16083466	0.444	0.459	1	0.024464129	0.140431053	0.547	0.481	1	0.474392824	0.048329765	B memory
1581	THAP5	0.205775992	0.183918274	0.167	0.027	1	0.024552372	0.103465963	0.131	0.066	1	0.205775992	0.048501925	B memory
1582	ORAI2	0.700510497	0.179706022	0.278	0.27	1	0.024573492	-0.14698819	0.567	0.679	1	0.700510497	0.048543128	B memory
1583	CENPC	0.456279765	0.170772897	0.278	0.135	1	0.024577221	0.113631283	0.251	0.193	1	0.456279765	0.048550402	B memory
1584	ATF5	0.406070469	-0.375509135	0.222	0.378	1	0.024666481	-0.122544708	0.034	0.075	1	0.406070469	0.048724527	B memory
1585	PSMA6	0.293561978	0.27596856	0.778	0.568	1	0.024853372	-0.134370964	0.259	0.363	1	0.293561978	0.049089053	B memory
1586	LRP10	0.508981067	0.191531458	0.333	0.189	1	0.02510251	0.131120808	0.353	0.245	1	0.508981067	0.049574884	B memory
1587	EGR1	0.286426523	-0.182864057	0	0.054	1	0.025197916	-0.117569596	0	0.014	1	0.286426523	0.049760897	B memory
1588	PSMB9	0.452475535	0.180572246	1	0.946	1	0.025809071	-0.168950019	0.749	0.811	1	0.452475535	0.050952034	B memory
1589	SLC9A3R1	0.025931049	0.397982335	0.333	0.054	1	0.059815459	0.115388891	0.231	0.151	1	0.059815459	0.051189679	B memory
1590	RSL1D1	0.138105055	-0.16400503	0.444	0.703	1	0.026211565	-0.163836559	0.467	0.571	1	0.138105055	0.051736084	B memory
1591	RNPEPL1	0.42753656	0.146443568	0.167	0.054	1	0.026293638	0.137241381	0.35	0.25	1	0.42753656	0.051895922	B memory
1592	IRF4	0.182950026	-0.507959431	0.333	0.568	1	0.026463084	-0.132027649	0.174	0.259	1	0.182950026	0.052225873	B memory
1593	CD2AP	0.243887978	0.31160791	0.5	0.378	1	0.026588782	0.129574925	0.256	0.165	1	0.243887978	0.0524706	B memory
1594	DDX21	0.026698806	-0.755651844	0.5	0.784	1	0.04737141	-0.125956142	0.234	0.283	1	0.04737141	0.052684786	B memory
1595	LY75	0.045453118	0.408762174	0.556	0.216	1	0.026728811	-0.107437815	0.234	0.278	1	0.045453118	0.052743193	B memory
1596	NDUFA5	0.41490857	0.191531458	0.333	0.216	1	0.026773468	0.115051957	0.313	0.212	1	0.41490857	0.052830118	B memory
1597	SEC11C	0.465214914	-0.118012913	0.444	0.432	1	0.026879377	-0.136252431	0.305	0.406	1	0.465214914	0.053036254	B memory
1598	EIF2A	0.239593665	-0.308394939	0.222	0.432	1	0.027146681	-0.135780535	0.214	0.311	1	0.239593665	0.053556419	B memory
1599	TRMT1L	0.384565282	0.10664256	0.222	0.108	1	0.027403473	0.118601588	0.222	0.142	1	0.384565282	0.054055996	B memory
1600	TSPOAP1-AS1	0.434709379	0.174457944	0.5	0.324	1	0.027435112	-0.119217713	0.145	0.236	1	0.434709379	0.054117538	B memory
1601	LAPTM4A	0.456279765	0.170772897	0.278	0.135	1	0.027549764	0.132520351	0.413	0.307	1	0.456279765	0.054340538	B memory
1602	KHNYN	0.27058116	-0.204397219	0.056	0.216	1	0.027638593	0.106132088	0.177	0.104	1	0.27058116	0.054513295	B memory
1603	TUFM	0.027986651	-0.237311841	0.278	0.595	1	0.099479338	-0.111790007	0.456	0.505	1	0.099479338	0.055190049	B memory
1604	ZNF512	0.652087686	-0.104861545	0.056	0.135	1	0.0280621	0.109587647	0.179	0.099	1	0.652087686	0.055336719	B memory
1605	TMEM80	0.61967477	0.113528946	0.056	0.027	1	0.02816223	-0.102316152	0.14	0.203	1	0.61967477	0.055531349	B memory
1606	MTPN	0.028368659	0.361456459	0.778	0.405	1	0.032050652	0.135297577	0.581	0.519	1	0.032050652	0.055932536	B memory
1607	RABGAP1L	0.130601165	0.348856422	0.889	0.649	1	0.028567196	-0.131442724	0.678	0.684	1	0.130601165	0.056318308	B memory
1608	MDH2	0.316479178	-0.23349013	0.333	0.459	1	0.029249589	-0.134973016	0.328	0.439	1	0.316479178	0.057643639	B memory
1609	EVI2B	0.744402459	0.132637769	0.278	0.189	1	0.029446918	0.169659712	0.51	0.434	1	0.744402459	0.058026714	B memory
1610	HIST1H2BK	0.652997803	0.109917692	0.167	0.081	1	0.029455412	0.103838777	0.165	0.09	1	0.652997803	0.058043202	B memory
1611	MTRNR2L8	0.115783982	1.361456459	0.278	0.108	1	0.029475806	-0.757764026	0.236	0.297	1	0.115783982	0.05808279	B memory
1612	PDHB	0.321876789	0.232173442	0.278	0.135	1	0.029630635	-0.10277412	0.191	0.283	1	0.321876789	0.058383296	B memory
1613	NUDT5	0.62054041	-0.130396637	0.111	0.216	1	0.029921995	0.111438442	0.242	0.16	1	0.62054041	0.058948663	B memory
1614	EIF3D	0.606886805	0.168811381	0.611	0.541	1	0.030031004	-0.13100937	0.496	0.608	1	0.606886805	0.059160146	B memory
1615	PRKACB	0.198673324	0.213557764	0.222	0.054	1	0.030289989	0.13786146	0.393	0.316	1	0.198673324	0.059662494	B memory
1616	AKT3	0.708933702	0.132637769	0.222	0.189	1	0.03049029	0.132637769	0.302	0.231	1	0.708933702	0.060050922	B memory
1617	PTPRC	0.030550231	0.339088646	0.611	0.27	1	0.27928436	0.100914777	0.829	0.778	1	0.27928436	0.060167145	B memory
1618	HLA-DOA	0.62054041	-0.130396637	0.111	0.216	1	0.030627151	0.132415576	0.356	0.255	1	0.62054041	0.060316279	B memory
1619	LYPLAL1	0.311472456	-0.282399731	0.111	0.27	1	0.03074138	0.174818019	0.573	0.476	1	0.311472456	0.060537727	B memory
1620	SLC25A38	0.140312423	0.128795702	0.278	0.27	1	0.030803156	0.119946224	0.254	0.17	1	0.140312423	0.060657478	B memory
1621	ENSA	0.350498614	-0.199258495	0.389	0.486	1	0.031375154	-0.119434287	0.319	0.429	1	0.350498614	0.061765908	B memory
1622	USP47	0.377232479	-0.193132393	0.111	0.27	1	0.031803236	0.116871853	0.291	0.217	1	0.377232479	0.062595025	B memory
1623	HARS	0.442915137	0.185379231	0.444	0.27	1	0.03191457	-0.106193739	0.148	0.231	1	0.442915137	0.062810599	B memory
1624	PDE4D	0.351422935	0.286168332	0.333	0.297	1	0.031915784	0.171946085	0.775	0.675	1	0.351422935	0.062812951	B memory
1625	TNFRSF13C	0.642452851	0.159822598	0.333	0.216	1	0.03212873	0.110964117	0.661	0.66	1	0.642452851	0.063225204	B memory
1626	PEX6	0.615923418	0.136825566	0.278	0.162	1	0.032341062	0.100324292	0.154	0.09	1	0.615923418	0.06363618	B memory
1627	ZNF92	0.061595684	0.361456459	0.444	0.297	1	0.032395428	0.141728908	0.339	0.255	1	0.061595684	0.063741393	B memory
1628	HMGCS1	0.034782709	-0.496524536	0.111	0.432	1	0.032533158	-0.138833011	0.123	0.203	1	0.034782709	0.06400791	B memory
1629	TCF4	0.032955352	0.454565863	0.722	0.351	1	0.089367607	-0.152192242	0.504	0.585	1	0.089367607	0.064824648	B memory
1630	TPM3	0.033381675	0.471244605	0.944	0.757	1	0.105989548	-0.115364731	0.689	0.764	1	0.105989548	0.065649013	B memory
1631	NDUFA12	0.614240625	-0.144896207	0.222	0.351	1	0.033587255	0.110501323	0.387	0.335	1	0.614240625	0.066046406	B memory
1632	LYSMD2	0.362659504	0.118962832	0.333	0.351	1	0.03372023	0.128718022	0.464	0.354	1	0.362659504	0.066303406	B memory
1633	HAGH	0.101631585	-0.148098639	0	0.108	1	0.03376768	0.103838777	0.154	0.09	1	0.101631585	0.066395104	B memory
1634	PIK3CD	0.569836386	0.177031888	0.5	0.459	1	0.034267074	0.134343296	0.405	0.297	1	0.569836386	0.067359915	B memory
1635	RAPGEF6	0.034800796	0.26693886	0.333	0.081	1	0.058062492	0.104788285	0.251	0.193	1	0.058062492	0.068390496	B memory
1636	SNHG16	0.384336096	-0.270811756	0.333	0.514	1	0.03507284	-0.116818457	0.197	0.292	1	0.384336096	0.068915575	B memory
1637	CSTB	0.566735921	-0.23349013	0.278	0.405	1	0.035982408	0.125114472	0.379	0.274	1	0.566735921	0.070670082	B memory
1638	PCMTD1	0.184368	0.291067131	0.333	0.135	1	0.035991517	0.108688052	0.402	0.297	1	0.184368	0.070687644	B memory
1639	AKR1A1	0.31863012	-0.214228228	0.444	0.568	1	0.036266898	-0.137812816	0.293	0.382	1	0.31863012	0.071218508	B memory
1640	PRKDC	0.300495164	-0.244264602	0.278	0.486	1	0.036332209	0.12335128	0.396	0.335	1	0.300495164	0.071344389	B memory
1641	TERF2IP	0.629423781	0.19822611	0.222	0.135	1	0.036422538	0.131730698	0.473	0.363	1	0.629423781	0.071518475	B memory
1642	NDUFA11	0.42356024	-0.223506042	0.5	0.676	1	0.036610877	-0.136958726	0.422	0.528	1	0.42356024	0.071881397	B memory
1643	HSPD1	0.97281264	-0.163288519	0.722	0.73	1	0.036812897	-0.207500149	0.425	0.491	1	0.97281264	0.072270605	B memory
1644	MICU2	0.622291099	-0.153116714	0.167	0.27	1	0.036840169	0.116882092	0.442	0.335	1	0.622291099	0.072323141	B memory
1645	HIST1H1E	0.27205503	-0.144896207	0.167	0.324	1	0.037421038	0.133841164	0.348	0.307	1	0.27205503	0.073441742	B memory
1646	VPREB3	0.037446247	-0.109335022	0.111	0.27	1	0.13446606	-0.149639766	0.447	0.528	1	0.13446606	0.073490273	B memory
1647	H1FX	0.03760047	0.492040569	0.222	0.027	1	0.201484378	0.122417494	0.219	0.165	1	0.201484378	0.073787145	B memory
1648	SERP1	0.338305323	0.280536464	0.611	0.568	1	0.037720613	0.164723077	0.769	0.722	1	0.338305323	0.074018382	B memory
1649	EPSTI1	0.038015301	0.526356547	1	0.892	1	0.112218343	0.126303792	0.33	0.25	1	0.112218343	0.07458544	B memory
1650	FIBP	0.580484153	-0.164830134	0.278	0.405	1	0.039396094	-0.108255579	0.199	0.292	1	0.580484153	0.077240137	B memory
1651	DYNLL1	0.613060387	0.156342029	0.778	0.649	1	0.03963159	0.152958131	0.538	0.462	1	0.613060387	0.077692518	B memory
1652	GABARAPL2	0.763589717	0.103658702	0.278	0.189	1	0.039824403	0.103560714	0.47	0.363	1	0.763589717	0.078062823	B memory
1653	RAB5IF	0.566242082	0.155005582	0.444	0.297	1	0.040185578	0.100171294	0.254	0.193	1	0.566242082	0.078756275	B memory
1654	HADHA	0.328972203	-0.218269393	0.278	0.486	1	0.040241044	-0.12965811	0.387	0.458	1	0.328972203	0.078862747	B memory
1655	SH3BGRL3	0.040387815	0.532568375	0.611	0.351	1	0.092758132	0.114971068	0.909	0.854	1	0.092758132	0.079144454	B memory
1656	IGKV4-1	0.98207392	0.779465525	0.056	0.054	1	0.040619933	1.038715158	0.077	0.028	1	0.98207392	0.079589887	B memory
1657	PRDX2	0.763589717	0.103658702	0.278	0.189	1	0.040713398	-0.103970117	0.274	0.373	1	0.763589717	0.079769216	B memory
1658	ARMCX6	0.205775992	0.183918274	0.167	0.027	1	0.040822789	0.104949174	0.188	0.118	1	0.205775992	0.079979078	B memory
1659	UBE2E2	0.454588618	-0.201479735	0.222	0.378	1	0.040846693	-0.121546924	0.265	0.34	1	0.454588618	0.080024934	B memory
1660	RPL7L1	0.65436183	-0.144896207	0.222	0.324	1	0.041110375	0.116148147	0.276	0.184	1	0.65436183	0.080530686	B memory
1661	SUDS3	0.187296418	0.128795702	0.389	0.216	1	0.041230675	0.119296824	0.239	0.16	1	0.187296418	0.080761382	B memory
1662	CLEC2D	0.709064563	0.174457944	0.778	0.703	1	0.041244141	-0.148769111	0.419	0.528	1	0.709064563	0.080787203	B memory
1663	RSPRY1	0.474558565	-0.171975741	0.056	0.162	1	0.041296525	0.101112766	0.162	0.09	1	0.474558565	0.080887646	B memory
1664	IL7	0.877377421	-0.10342959	0.278	0.324	1	0.041454273	0.112485091	0.191	0.113	1	0.877377421	0.081190088	B memory
1665	FBXW5	0.507503626	0.132637769	0.278	0.216	1	0.041638208	0.116234362	0.305	0.212	1	0.507503626	0.081542675	B memory
1666	HPS1	0.27058116	-0.204397219	0.056	0.216	1	0.04173358	0.127203883	0.313	0.241	1	0.27058116	0.081725468	B memory
1667	MRPL52	0.2656316	0.179706022	0.5	0.297	1	0.041835885	-0.131520616	0.291	0.387	1	0.2656316	0.081921529	B memory
1668	FAM117A	0.504472862	0.146443568	0.111	0.054	1	0.042183648	0.124494595	0.399	0.33	1	0.504472862	0.082587836	B memory
1669	CD53	0.10926743	-0.230560799	0.722	0.649	1	0.042201066	0.148232896	0.741	0.717	1	0.10926743	0.082621203	B memory
1670	CYSLTR1	0.633651094	-0.122743065	0.167	0.189	1	0.042286462	0.138666431	0.373	0.292	1	0.633651094	0.08278478	B memory
1671	ADAR	0.312217595	0.136825566	0.889	0.919	1	0.042538533	0.120590141	0.501	0.448	1	0.312217595	0.08326754	B memory
1672	CYC1	0.36854652	-0.112474729	0.333	0.514	1	0.042838304	-0.131229478	0.254	0.349	1	0.36854652	0.083841487	B memory
1673	FNBP1	0.224111998	-0.230560799	0.556	0.784	1	0.042847923	-0.156630171	0.692	0.764	1	0.224111998	0.083859901	B memory
1674	ADGRE5	0.42753656	0.146443568	0.167	0.054	1	0.043477451	-0.124342459	0.12	0.198	1	0.42753656	0.085064613	B memory
1675	CCAR1	0.385303195	-0.218269393	0.222	0.405	1	0.043710322	-0.127846889	0.239	0.335	1	0.385303195	0.085510051	B memory
1676	WDR82	0.51664164	0.103658702	0.222	0.189	1	0.044197857	0.104865789	0.236	0.151	1	0.51664164	0.086442263	B memory
1677	SET	0.226729776	-0.271259173	0.889	0.892	1	0.044288868	-0.156410444	0.724	0.741	1	0.226729776	0.086616232	B memory
1678	RBM6	0.04456106	-0.481303799	0.278	0.568	1	0.045478104	0.134850834	0.453	0.349	1	0.045478104	0.087136433	B memory
1679	BST2	0.289739517	0.329034981	1	0.946	1	0.044959109	0.124816274	0.45	0.344	1	0.289739517	0.087896896	B memory
1680	UBL5	0.602682417	0.168261678	0.778	0.649	1	0.045638114	0.132062925	0.538	0.476	1	0.602682417	0.08919339	B memory
1681	PML	0.875892937	-0.120936308	0.556	0.622	1	0.045818712	0.110742355	0.234	0.151	1	0.875892937	0.089538071	B memory
1682	IGKV1-5	0.924044938	0.719065678	0.111	0.081	1	0.046116033	0.842475162	0.1	0.057	1	0.924044938	0.090105378	B memory
1683	AKAP13	0.313137872	-0.255927519	0.222	0.405	1	0.046433109	0.171718632	0.635	0.566	1	0.313137872	0.090710184	B memory
1684	ZDHHC21	0.280611108	-0.223506042	0.111	0.297	1	0.046648922	0.110939971	0.234	0.17	1	0.280611108	0.091121723	B memory
1685	OST4	0.620321228	-0.108570275	0.667	0.784	1	0.046901986	0.141780168	0.675	0.627	1	0.620321228	0.091604175	B memory
1686	NCBP2	0.625868626	-0.123970368	0.389	0.459	1	0.047308187	-0.105382171	0.177	0.255	1	0.625868626	0.092378309	B memory
1687	TSHZ2	0.607137801	-0.138808877	0.056	0.135	1	0.047576474	-0.110487498	0.097	0.156	1	0.607137801	0.092889427	B memory
1688	RBL2	0.42753656	0.146443568	0.167	0.054	1	0.047953286	0.133497625	0.345	0.25	1	0.42753656	0.093607055	B memory
1689	C5ORF56	0.171466708	0.292294435	0.5	0.243	1	0.048270181	0.108441058	0.291	0.236	1	0.171466708	0.094210351	B memory
1690	NSUN5	0.469784322	0.165059246	0.278	0.189	1	0.048633115	-0.112804775	0.182	0.269	1	0.469784322	0.09490105	B memory
1691	BOD1L1	0.456713523	-0.258152184	0.278	0.378	1	0.048739343	0.130272694	0.521	0.415	1	0.456713523	0.095103163	B memory
1692	TCIRG1	0.566178857	0.174457944	0.444	0.297	1	0.049052003	0.116798562	0.271	0.189	1	0.566178857	0.095697907	B memory
1693	SPIDR	0.193894539	0.334984248	0.333	0.162	1	0.04908942	0.137476303	0.439	0.335	1	0.193894539	0.095769068	B memory
1694	CNOT6L	0.165638973	0.277688101	0.222	0.054	1	0.050041738	0.119958903	0.262	0.175	1	0.165638973	0.097579301	B memory
1695	DEK	0.501010328	0.20458761	0.722	0.568	1	0.05010862	0.12407071	0.501	0.396	1	0.501010328	0.097706367	B memory
1696	PAX5	0.220789147	-0.431101461	0.667	0.784	1	0.050723098	-0.155643763	0.419	0.514	1	0.220789147	0.098873363	B memory
1697	DANCR	0.483445697	-0.191797182	0.278	0.351	1	0.050962838	-0.119724189	0.402	0.467	1	0.483445697	0.099328465	B memory
1698	TERF1	0.140848632	0.30256277	0.278	0.081	1	0.051537549	0.105695926	0.188	0.118	1	0.140848632	0.100418979	B memory
1699	SFPQ	0.107216548	-0.450797262	0.778	0.838	1	0.05167492	-0.171168554	0.425	0.514	1	0.107216548	0.100679543	B memory
1700	NDUFV1	0.503061668	-0.138808877	0.056	0.162	1	0.051680172	-0.10162536	0.302	0.401	1	0.503061668	0.100689503	B memory
1701	YWHAH	0.72157722	-0.122743065	0.167	0.243	1	0.052229975	0.109319028	0.285	0.208	1	0.72157722	0.101731979	B memory
1702	SIK3	0.155399252	0.349868485	0.556	0.297	1	0.053030348	0.139326703	0.496	0.392	1	0.155399252	0.103248478	B memory
1703	PSMC3	0.055461764	-0.383683067	0.167	0.486	1	0.053074042	-0.102618285	0.145	0.226	1	0.055461764	0.103331231	B memory
1704	LINC01781	0.053272584	-0.384969464	0.056	0.324	1	0.151895848	0.163658863	0.504	0.448	1	0.151895848	0.1037072	B memory
1705	MGAT1	0.652087686	-0.104861545	0.056	0.135	1	0.053970699	0.100079111	0.222	0.142	1	0.652087686	0.105028561	B memory
1706	STT3B	0.554950633	-0.173465359	0.222	0.351	1	0.054343508	0.105274056	0.208	0.142	1	0.554950633	0.105733799	B memory
1707	STAT4	0.550330167	0.141407978	0.222	0.108	1	0.05436226	-0.108114272	0.134	0.212	1	0.550330167	0.105769266	B memory
1708	TOMM20	0.078342013	-0.329705445	0.278	0.595	1	0.054452132	0.134874367	0.573	0.481	1	0.078342013	0.10593923	B memory
1709	PPAN	0.319375557	-0.214228228	0.333	0.541	1	0.054897682	-0.112145664	0.154	0.222	1	0.319375557	0.106781608	B memory
1710	SERF2	0.659716668	0.159368134	0.944	0.946	1	0.054957925	0.100826886	0.974	0.967	1	0.659716668	0.106895477	B memory
1711	NOP14	0.311767057	-0.244264602	0.278	0.405	1	0.055260669	-0.1033747	0.111	0.184	1	0.311767057	0.107467597	B memory
1712	TMC8	0.652087686	-0.104861545	0.056	0.135	1	0.055688413	-0.127767688	0.348	0.448	1	0.652087686	0.108275627	B memory
1713	EPRS	0.329880575	-0.323041715	0.5	0.595	1	0.05609557	-0.126607717	0.268	0.363	1	0.329880575	0.109044427	B memory
1714	GMIP	0.184368	0.291067131	0.333	0.135	1	0.057345904	-0.116999248	0.199	0.288	1	0.184368	0.111403256	B memory
1715	MYC	0.927972638	-0.306246473	0.222	0.243	1	0.058050752	-0.103335228	0.194	0.203	1	0.927972638	0.112731614	B memory
1716	TCF7	0.205775992	0.183918274	0.167	0.027	1	0.05822669	0.17147131	0.43	0.354	1	0.205775992	0.113063032	B memory
1717	METTL8	0.384565282	0.205538316	0.222	0.108	1	0.058494337	0.122769439	0.385	0.34	1	0.384565282	0.113567086	B memory
1718	PHC3	0.058901994	0.402098444	0.389	0.135	1	0.06351306	0.131730698	0.456	0.358	1	0.06351306	0.114334543	B memory
1719	SP110	0.480849525	0.217526666	0.944	0.838	1	0.059182142	0.158260559	0.681	0.604	1	0.480849525	0.114861759	B memory
1720	PPM1K	0.350544202	0.247333249	0.778	0.595	1	0.059825374	0.128334688	0.41	0.316	1	0.350544202	0.116071673	B memory
1721	RPS4Y1	0.060030757	0.698491446	0.167	0.027	1	0.102094212	-0.160038325	0.194	0.231	1	0.102094212	0.116457822	B memory
1722	KLF10	0.084909724	-0.327253966	0.056	0.297	1	0.060412761	-0.105066655	0.105	0.17	1	0.084909724	0.117175821	B memory
1723	SERINC1	0.060566237	0.325832549	0.389	0.108	1	0.084388151	0.100640551	0.328	0.241	1	0.084388151	0.117464204	B memory
1724	RPN2	0.672354705	0.125258238	0.389	0.27	1	0.060929515	0.108873382	0.293	0.222	1	0.672354705	0.118146623	B memory
1725	IGKV1-39	0.061161204	-0.249978253	0	0.135	1	0.186977952	-0.14980497	0.06	0.09	1	0.186977952	0.118581714	B memory
1726	S100A4	0.243122203	-0.467431625	0.056	0.216	1	0.061207228	0.231621453	0.481	0.406	1	0.243122203	0.118668131	B memory
1727	TAP1	0.632856406	-0.178376666	0.833	0.838	1	0.061472537	-0.121685705	0.345	0.443	1	0.632856406	0.119166202	B memory
1728	C16ORF54	0.205775992	0.183918274	0.167	0.027	1	0.061542376	0.110252828	0.242	0.17	1	0.205775992	0.119297287	B memory
1729	PEBP1	0.659859029	0.116149646	0.5	0.378	1	0.061549464	-0.141195719	0.493	0.585	1	0.659859029	0.119310591	B memory
1730	PEAK1	0.278575282	0.241162225	0.222	0.081	1	0.062208879	-0.103674695	0.117	0.189	1	0.278575282	0.120547814	B memory
1731	SRP14	0.183824853	0.280536464	0.944	0.811	1	0.062492806	-0.120162818	0.749	0.825	1	0.183824853	0.12108026	B memory
1732	BCL2L11	0.210356201	0.191531458	0.389	0.189	1	0.062579754	-0.114224391	0.162	0.236	1	0.210356201	0.121243283	B memory
1733	NPEPPS	0.243906826	0.185379231	0.444	0.243	1	0.062885641	0.135888029	0.328	0.259	1	0.243906826	0.121816678	B memory
1734	ATP5MC2	0.531083465	0.223952935	0.722	0.703	1	0.064216088	-0.150595106	0.883	0.892	1	0.531083465	0.124308471	B memory
1735	EIF1	0.328878502	0.296686204	1	1	1	0.064702821	-0.11557381	0.954	0.976	1	0.328878502	0.125219187	B memory
1736	TERF2	0.62054041	-0.130396637	0.111	0.216	1	0.065579303	0.114411566	0.296	0.212	1	0.62054041	0.126857961	B memory
1737	NIBAN1	0.234749482	-0.469485283	0.278	0.514	1	0.065755676	-0.104773847	0.091	0.156	1	0.234749482	0.127187542	B memory
1738	CLASP2	0.321876789	0.232173442	0.278	0.135	1	0.065935672	0.115779148	0.302	0.241	1	0.321876789	0.12752383	B memory
1739	IGKV3-15	0.61967477	1.191531458	0.056	0.027	1	0.066093445	0.388308069	0.077	0.033	1	0.61967477	0.127818546	B memory
1740	IGKV3D-11	0.20651346	1.415037499	0.056	0	1	0.067188389	0.322289136	0.031	0.009	1	0.20651346	0.129862499	B memory
1741	CREBRF	0.149798607	0.165059246	0.222	0.189	1	0.067568528	0.12118153	0.336	0.245	1	0.149798607	0.130571549	B memory
1742	IGLV1-40	0.192678719	1.678429672	0.056	0.081	1	0.067736287	0.514271326	0.043	0.052	1	0.192678719	0.13088437	B memory
1743	SELENOH	0.758866618	0.178931421	0.611	0.568	1	0.067787628	-0.148249887	0.57	0.637	1	0.758866618	0.130980093	B memory
1744	ZBTB1	0.725698117	0.10664256	0.222	0.135	1	0.068579797	0.114528388	0.322	0.236	1	0.725698117	0.132456405	B memory
1745	RBBP4	0.680507942	0.118962832	0.5	0.378	1	0.068714274	0.109094502	0.45	0.401	1	0.680507942	0.132706897	B memory
1746	PDIA6	0.271542932	0.161518889	0.444	0.541	1	0.069140791	-0.129844228	0.282	0.358	1	0.271542932	0.133501133	B memory
1747	UBE2D3	0.488180288	0.204159066	0.889	0.784	1	0.070045738	0.129347042	0.635	0.552	1	0.488180288	0.135185071	B memory
1748	FGD3	0.42753656	0.146443568	0.167	0.054	1	0.070547352	0.102303132	0.239	0.16	1	0.42753656	0.136117775	B memory
1749	IK	0.648836992	0.239827015	0.278	0.189	1	0.070768019	0.123501736	0.348	0.274	1	0.648836992	0.136527925	B memory
1750	DNAJB14	0.658621246	0.155005582	0.389	0.27	1	0.070898723	0.116871853	0.285	0.203	1	0.658621246	0.136770817	B memory
1751	WDFY4	0.640902573	-0.166922513	0.389	0.514	1	0.071479604	-0.125323995	0.464	0.557	1	0.640902573	0.137849874	B memory
1752	MRPL4	0.214912978	-0.23349013	0.278	0.514	1	0.071695022	-0.105145724	0.211	0.297	1	0.214912978	0.138249867	B memory
1753	S100A10	0.482752203	0.282799515	0.333	0.27	1	0.071803984	0.158790001	0.43	0.335	1	0.482752203	0.138452155	B memory
1754	HLA-DPB1	0.126424243	-0.277144005	0.833	0.973	1	0.071825441	-0.138689467	0.977	0.995	1	0.126424243	0.138491989	B memory
1755	ARHGDIA	0.257813979	-0.197510833	0.389	0.622	1	0.071968904	-0.113725448	0.336	0.429	1	0.257813979	0.138758284	B memory
1756	EIF3B	0.590151483	-0.249978253	0.389	0.486	1	0.072118623	-0.115028807	0.191	0.269	1	0.590151483	0.139036151	B memory
1757	FAM30A	0.072436893	0.505191937	0.333	0.081	1	0.264455873	-0.118889537	0.274	0.33	1	0.264455873	0.139626682	B memory
1758	AKR1B1	0.505413596	0.128795702	0.333	0.27	1	0.072525178	-0.101890167	0.313	0.368	1	0.505413596	0.139790455	B memory
1759	TCF12	0.454520669	-0.174596441	0.389	0.486	1	0.072624607	0.119456838	0.376	0.283	1	0.454520669	0.139974881	B memory
1760	ARHGAP17	0.374448659	-0.112474729	0.5	0.514	1	0.072934694	-0.109918361	0.313	0.382	1	0.374448659	0.140549918	B memory
1761	CLASRP	0.654224345	0.132637769	0.333	0.216	1	0.073201747	0.107782365	0.313	0.236	1	0.654224345	0.141044998	B memory
1762	PCID2	0.652087686	-0.104861545	0.056	0.135	1	0.073514541	0.101568198	0.214	0.156	1	0.652087686	0.141624695	B memory
1763	PLAC8	0.073667461	0.387451668	0.778	0.459	1	0.124888767	0.100952985	0.293	0.217	1	0.124888767	0.141908027	B memory
1764	ARHGDIB	0.214715645	0.37901483	0.444	0.27	1	0.074229959	0.118775144	0.9	0.882	1	0.214715645	0.14294983	B memory
1765	IFNGR2	0.72157722	-0.122743065	0.167	0.243	1	0.07479981	0.102985692	0.376	0.316	1	0.72157722	0.144004609	B memory
1766	WDR83OS	0.075086473	0.294101191	0.667	0.514	1	0.117105194	0.103805557	0.484	0.429	1	0.117105194	0.144534968	B memory
1767	PCED1B-AS1	0.075331754	0.382416078	0.333	0.108	1	0.101432217	0.129085977	0.425	0.34	1	0.101432217	0.144988635	B memory
1768	TAF15	0.215739974	0.214615071	0.778	0.541	1	0.076635133	0.117618574	0.501	0.448	1	0.215739974	0.147397322	B memory
1769	RPS27L	0.371116896	0.291067131	0.222	0.135	1	0.081470833	0.125845866	0.336	0.25	1	0.371116896	0.156304169	B memory
1770	OAS2	0.177864792	0.315162807	0.833	0.595	1	0.082777243	0.102668233	0.202	0.137	1	0.177864792	0.158702414	B memory
1771	HLA-DRB5	0.843478889	-0.142674967	0.944	0.973	1	0.084270945	-0.175953527	0.866	0.901	1	0.843478889	0.161440297	B memory
1772	MAGED2	0.785027867	0.100928909	0.333	0.243	1	0.084512388	0.105884945	0.245	0.184	1	0.785027867	0.161882433	B memory
1773	RPL35A	0.088110669	-0.286457947	0.944	1	1	0.148391705	0.117330147	1	1	1	0.148391705	0.168457848	B memory
1774	ITGB1	0.255388773	-0.267132974	0.056	0.216	1	0.088697299	0.184433046	0.479	0.401	1	0.255388773	0.169527388	B memory
1775	HERC4	0.683685329	-0.130396637	0.111	0.189	1	0.088923276	0.106206223	0.353	0.292	1	0.683685329	0.169939203	B memory
1776	CD82	0.477004995	-0.165586066	0.667	0.649	1	0.088947158	-0.122544708	0.595	0.684	1	0.477004995	0.169982719	B memory
1777	RHOF	0.743688708	-0.115749861	0.222	0.297	1	0.089278121	-0.105179997	0.262	0.33	1	0.743688708	0.170585659	B memory
1778	IGHA1	0.390860501	-0.297506623	0.667	0.595	1	0.089425032	0.149018549	0.558	0.533	1	0.390860501	0.170853228	B memory
1779	PFKL	0.353630535	0.216406126	0.389	0.243	1	0.089468524	0.109094502	0.319	0.236	1	0.353630535	0.170932432	B memory
1780	REST	0.65201408	0.125258238	0.389	0.27	1	0.089869688	0.111819931	0.348	0.274	1	0.65201408	0.171662815	B memory
1781	IGLC3	0.090930459	-0.529314471	0.167	0.432	1	0.378168631	0.111312327	0.174	0.132	1	0.378168631	0.17359257	B memory
1782	SRSF2	0.220484091	-0.31595229	0.611	0.757	1	0.091593353	-0.111619139	0.425	0.519	1	0.220484091	0.174797364	B memory
1783	PTK2B	0.72157722	-0.122743065	0.167	0.243	1	0.09202729	0.112128562	0.368	0.307	1	0.72157722	0.175585558	B memory
1784	FYTTD1	0.52530209	0.129726173	0.611	0.459	1	0.092109436	-0.113875113	0.268	0.354	1	0.52530209	0.175734724	B memory
1785	SYF2	0.193663722	0.257119799	0.389	0.162	1	0.09310912	0.110928566	0.385	0.302	1	0.193663722	0.177548932	B memory
1786	IGLV2-5	0.501373512	-0.623436649	0	0.027	1	0.094048897	0.265804069	0.011	0.005	1	0.501373512	0.179252599	B memory
1787	PSMB3	0.429177166	-0.272415642	0.5	0.649	1	0.09447421	-0.116132988	0.368	0.448	1	0.429177166	0.180023043	B memory
1788	BBX	0.562990754	0.201279434	0.556	0.405	1	0.094795958	0.117618574	0.49	0.396	1	0.562990754	0.180605643	B memory
1789	JAZF1	0.45640038	-0.193132393	0.111	0.243	1	0.095762136	-0.122607849	0.285	0.373	1	0.45640038	0.182353886	B memory
1790	UBB	0.242986566	0.271344039	0.889	0.865	1	0.0957773	0.127476526	0.718	0.642	1	0.242986566	0.182381308	B memory
1791	MAT2B	0.147984352	0.248114986	0.389	0.162	1	0.096025981	0.125590822	0.504	0.434	1	0.147984352	0.182830974	B memory
1792	IGLV1-51	0.61967477	0.308714997	0.056	0.027	1	0.096426679	-0.585004443	0.034	0.075	1	0.61967477	0.183555254	B memory
1793	TAGLN2	0.371041945	-0.379424185	0.667	0.811	1	0.097581197	-0.127677554	0.815	0.849	1	0.371041945	0.185640305	B memory
1794	WBP2	0.607137801	-0.138808877	0.056	0.135	1	0.098583015	0.102668233	0.296	0.217	1	0.607137801	0.18744742	B memory
1795	HSD17B11	0.3651017	0.177031888	0.222	0.081	1	0.099813781	0.106583283	0.342	0.278	1	0.3651017	0.189664772	B memory
1796	PSMB8	0.10009713	0.471843855	0.889	0.73	1	0.15032975	-0.103636245	0.521	0.585	1	0.15032975	0.190174825	B memory
1797	CD74	0.200181603	-0.25617641	1	1	1	0.100110762	-0.103031351	1	1	1	0.200181603	0.190199359	B memory
1798	PCBP1	0.339000312	0.148234624	0.889	0.946	1	0.100121042	-0.118091089	0.818	0.868	1	0.339000312	0.190217861	B memory
1799	PBRM1	0.647514381	-0.137349398	0.278	0.405	1	0.10330171	0.109094502	0.305	0.226	1	0.647514381	0.195932178	B memory
1800	SMC1A	0.519103131	0.186369753	0.611	0.459	1	0.104193816	0.107118357	0.293	0.226	1	0.519103131	0.19753128	B memory
1801	RHEX	0.740303028	-0.136321471	0.333	0.432	1	0.106486011	-0.127400385	0.274	0.358	1	0.740303028	0.201632751	B memory
1802	UBE2Z	0.107603393	0.349868485	0.556	0.351	1	0.106629453	-0.108151087	0.256	0.325	1	0.107603393	0.201889066	B memory
1803	CFLAR	0.413083433	-0.188740623	0.611	0.784	1	0.10731476	-0.107678847	0.231	0.292	1	0.413083433	0.203113063	B memory
1804	TOX	0.318898886	-0.545434137	0.333	0.486	1	0.107643514	-0.107916582	0.225	0.259	1	0.318898886	0.203699901	B memory
1805	CCNL1	0.315038942	0.26580422	0.556	0.378	1	0.109058544	0.106583283	0.359	0.278	1	0.315038942	0.206223323	B memory
1806	HDAC9	0.713541283	-0.144896207	0.222	0.297	1	0.109376455	-0.108496933	0.199	0.274	1	0.713541283	0.206789701	B memory
1807	DBI	0.437582133	-0.112474729	0.333	0.486	1	0.110501274	-0.128450993	0.385	0.458	1	0.437582133	0.208792016	B memory
1808	FUS	0.223257604	-0.338983259	0.833	0.892	1	0.112167431	-0.122748464	0.547	0.618	1	0.223257604	0.211753329	B memory
1809	YTHDC1	0.615923418	0.136825566	0.278	0.162	1	0.112539762	0.110135783	0.356	0.274	1	0.615923418	0.212414325	B memory
1810	RAD21	0.442915137	0.185379231	0.444	0.27	1	0.114502541	0.107127881	0.496	0.406	1	0.442915137	0.21589425	B memory
1811	UHMK1	0.668611868	0.16083466	0.556	0.432	1	0.115735761	0.104936877	0.365	0.288	1	0.668611868	0.218076755	B memory
1812	ANKRD10	0.753715947	0.116149646	0.556	0.459	1	0.117055057	0.104585436	0.368	0.283	1	0.753715947	0.220408227	B memory
1813	JUNB	0.118790853	-0.507959431	0.5	0.757	1	0.209601429	-0.12129443	0.313	0.325	1	0.209601429	0.223470439	B memory
1814	ACAP2	0.310226335	0.273993618	0.5	0.351	1	0.120111789	0.116882092	0.444	0.368	1	0.310226335	0.225796735	B memory
1815	SESN3	0.711573866	0.185379231	0.278	0.189	1	0.122656844	-0.139634731	0.641	0.646	1	0.711573866	0.230268987	B memory
1816	SERPINB1	0.124152242	-0.323041715	0.167	0.432	1	0.190467382	-0.100967629	0.35	0.425	1	0.190467382	0.232890704	B memory
1817	TGOLN2	0.525633147	-0.182864057	0.167	0.27	1	0.124376642	0.113895488	0.379	0.302	1	0.525633147	0.233283735	B memory
1818	MTRNR2L12	0.847084186	-0.218783631	0.833	0.838	1	0.124823486	-0.211215516	0.801	0.849	1	0.847084186	0.23406607	B memory
1819	WNK1	0.545924221	0.159822598	0.389	0.243	1	0.131660202	0.116191677	0.393	0.325	1	0.545924221	0.245985996	B memory
1820	TMED5	0.339578891	0.155005582	0.444	0.27	1	0.131956348	0.101321807	0.313	0.236	1	0.339578891	0.246500218	B memory
1821	MAP4K4	0.152660053	0.216406126	0.778	0.514	1	0.132824531	0.117791507	0.573	0.495	1	0.152660053	0.248006707	B memory
1822	NAP1L1	0.168496272	-0.32820342	0.611	0.649	1	0.135736833	-0.115441163	0.692	0.708	1	0.168496272	0.253049179	B memory
1823	PPP1R12A	0.850840282	0.125258238	0.333	0.27	1	0.136563162	0.112857454	0.387	0.311	1	0.850840282	0.254476827	B memory
1824	CAPNS1	0.423768069	-0.212010403	0.167	0.27	1	0.138194875	-0.10405203	0.305	0.387	1	0.423768069	0.257291927	B memory
1825	WAC	0.487580105	-0.191797182	0.278	0.405	1	0.138230457	0.108473854	0.35	0.278	1	0.487580105	0.257353254	B memory
1826	UQCR11	0.446044267	-0.219205904	0.444	0.622	1	0.139784843	0.109270968	0.516	0.434	1	0.446044267	0.260029883	B memory
1827	SIPA1L1	0.466070745	0.139064038	0.444	0.432	1	0.141710611	0.130852125	0.521	0.491	1	0.466070745	0.263339324	B memory
1828	MCPH1	0.256780015	-0.122743065	0.111	0.243	1	0.144319329	0.107782365	0.288	0.222	1	0.256780015	0.267810589	B memory
1829	IER5	0.655091246	0.146443568	0.722	0.757	1	0.145833402	-0.10330201	0.285	0.363	1	0.655091246	0.270399423	B memory
1830	CCL4L2	0.146680599	1.464026193	0.167	0.027	1	0.173369371	-0.190538553	0.009	0.019	1	0.173369371	0.271846	B memory
1831	EML4	0.507503626	0.132637769	0.278	0.216	1	0.148590736	0.106234848	0.427	0.358	1	0.507503626	0.275102266	B memory
1832	CYBB	0.743688708	-0.115749861	0.222	0.297	1	0.151645514	0.109094502	0.336	0.278	1	0.743688708	0.280294666	B memory
1833	PRRC2C	0.551373399	-0.123410207	0.889	0.838	1	0.152541291	0.119741746	0.644	0.566	1	0.551373399	0.281813737	B memory
1834	PALM2-AKAP2	0.319081572	-0.249978253	0.5	0.514	1	0.153013694	-0.122759072	0.632	0.693	1	0.319081572	0.282614197	B memory
1835	CREB1	0.218799935	0.331709116	0.5	0.297	1	0.153686236	0.102076843	0.444	0.363	1	0.218799935	0.283753013	B memory
1836	MCL1	0.444996712	0.169588905	0.444	0.378	1	0.156498898	0.10167703	0.316	0.25	1	0.444996712	0.288505891	B memory
1837	TNRC6B	0.347743279	0.146443568	0.5	0.324	1	0.158086422	0.106583283	0.601	0.524	1	0.347743279	0.291181527	B memory
1838	WDR1	0.221311796	-0.182864057	0.278	0.486	1	0.158982091	-0.101357073	0.279	0.354	1	0.221311796	0.292688876	B memory
1839	MX1	0.159679475	0.356002029	1	1	1	0.375015178	0.122350599	0.225	0.189	1	0.375015178	0.293861415	B memory
1840	PIAS1	0.165811572	0.30256277	0.278	0.189	1	0.162763099	0.103292101	0.387	0.311	1	0.165811572	0.299034371	B memory
1841	EIF2AK2	0.201880868	0.259918433	0.944	0.784	1	0.166832305	0.110191192	0.265	0.198	1	0.201880868	0.305831592	B memory
1842	ATF7IP	0.206029482	0.278716028	0.556	0.514	1	0.167203537	0.113004477	0.499	0.448	1	0.206029482	0.306450051	B memory
1843	SNED1	0.169332652	0.291067131	0.222	0.135	1	0.186177802	0.122452885	0.504	0.448	1	0.186177802	0.309991758	B memory
1844	IGLV2-23	0.169507848	-3.282399731	0	0.081	1	0.60037687	-0.174865743	0.02	0.033	1	0.60037687	0.310282785	B memory
1845	CCL4	0.450188837	0.182653306	0.222	0.108	1	0.17045934	-0.55140725	0.011	0.014	1	0.450188837	0.311862293	B memory
1846	SOX5	0.171562263	0.103658702	0.111	0.135	1	0.280466416	-0.107050358	0.08	0.118	1	0.280466416	0.313690915	B memory
1847	RPL22	0.173817194	-0.25465474	1	0.973	1	0.243266263	0.106252246	0.994	0.995	1	0.243266263	0.317421971	B memory
1848	BLK	0.42831822	0.169588905	0.389	0.378	1	0.174843401	0.112318403	0.729	0.684	1	0.42831822	0.319116586	B memory
1849	ITPR1	0.567539888	-0.137349398	0.222	0.351	1	0.176007666	0.108555076	0.479	0.415	1	0.567539888	0.321036633	B memory
1850	NME3	0.514976462	0.10664256	0.167	0.135	1	0.179557292	0.101365574	0.333	0.274	1	0.514976462	0.326873763	B memory
1851	TRIM22	0.250445923	0.240786572	1	0.946	1	0.180616755	0.101903891	0.553	0.481	1	0.250445923	0.328611098	B memory
1852	GCC2	0.444136803	-0.212010403	0.167	0.297	1	0.193178179	0.108894807	0.345	0.297	1	0.444136803	0.349038549	B memory
1853	TLN1	0.221570902	-0.255927519	0.222	0.459	1	0.208906318	0.103560714	0.416	0.363	1	0.221570902	0.374170786	B memory
1854	PDE4B	0.219237668	-0.244264602	0.167	0.378	1	0.223393758	0.108927223	0.533	0.486	1	0.223393758	0.390410181	B memory
1855	HSPA8	0.259951578	-0.264124672	1	0.973	1	0.220174725	-0.187049567	0.903	0.929	1	0.259951578	0.39187254	B memory
1856	ATP5F1B	0.508901446	-0.134501036	0.722	0.676	1	0.220490832	-0.100751317	0.624	0.689	1	0.508901446	0.392365458	B memory
1857	IGLV1-47	0.224876585	1.391830108	0.111	0.027	1	0.417097973	0.249435513	0.057	0.033	1	0.417097973	0.399183691	B memory
1858	IGHV3-21	0.224876585	0.920883868	0.111	0.027	1	0.552657498	0.287914034	0.048	0.042	1	0.552657498	0.399183691	B memory
1859	IGHV2-5	0.286426523	-1.584962501	0	0.054	1	0.763934647	0.14593127	0.023	0.014	1	0.763934647	0.490812893	B memory
1860	IGHV3-43	0.501373512	-0.856635825	0	0.027	1	0.304756262	-0.221670956	0.02	0.024	1	0.501373512	0.516636145	B memory
1861	IGKV2-24	0.501373512	-0.721283972	0	0.027	1	0.317650368	-0.280308057	0.003	0.009	1	0.501373512	0.53439898	B memory
1862	IGLV3-21	0.45531525	-1.218101237	0.056	0.162	1	0.33128435	0.308965624	0.091	0.061	1	0.45531525	0.55281938	B memory
1863	IGHV3-7	0.501373512	-0.545434137	0	0.027	1	0.342393508	0.261985135	0.066	0.066	1	0.501373512	0.567553701	B memory
1864	IGKV3-20	0.345195886	0.733902082	0.167	0.054	1	0.664279456	0.297882138	0.151	0.127	1	0.664279456	0.571231572	B memory
1865	IGLV2-11	0.613718135	2.039528364	0.111	0.054	1	0.40344418	-0.406543784	0.026	0.047	1	0.613718135	0.644121154	B memory
1866	IGHV1-46	0.589700075	0.592069387	0.111	0.054	1	0.416436159	0.193158767	0.031	0.024	1	0.589700075	0.659453243	B memory
1867	IGLV4-69	0.501373512	-0.112474729	0	0.027	1	0.485443821	0.53259358	0.037	0.028	1	0.501373512	0.735231938	B memory
1868	IGHV3-66	0.98207392	-0.123970368	0.056	0.054	1	0.514032149	0.154687918	0.028	0.019	1	0.98207392	0.763835247	B memory
1869	IGLV3-19	0.61967477	0.603429249	0.056	0.027	1	0.516708607	0.166702066	0.026	0.019	1	0.61967477	0.766429429	B memory
1870	IGHV5-51	0.749116338	0.873169978	0.111	0.054	1	0.609794747	-0.103905879	0.071	0.057	1	0.749116338	0.847739861	B memory
1871	IGKV1-27	0.61967477	-1.070096127	0.056	0.027	1	0.719710958	-0.384584334	0.014	0.024	1	0.719710958	0.85535272	B memory
1872	IGKV3-11	0.61967477	1.791600851	0.056	0.027	1	0.879976803	0.308771659	0.06	0.052	1	0.879976803	0.85535272	B memory
1873	IGHV3-13	0.98207392	-0.493903836	0.056	0.054	1	0.637312207	0.111172565	0.026	0.014	1	0.98207392	0.868457564	B memory
1874	IGHV4-59	0.98207392	-0.164830134	0.056	0.054	1	0.726837766	-0.156076131	0.088	0.108	1	0.98207392	0.925382394	B memory
1875	IGLV2-8	0.98207392	-1.64328146	0.056	0.054	1	0.831109782	0.256972254	0.017	0.024	1	0.98207392	0.971476094	B memory
1876	RBM3	6.16E-36	-0.743005947	0.317	0.743	1.51E-31	2.46E-12	-0.316306928	0.146	0.352	6.02E-08	2.46E-12	1.23E-35	MAIT
1877	FTL	9.71E-28	0.784152755	0.996	0.91	2.38E-23	9.89E-17	0.341175979	0.992	0.998	2.42E-12	9.89E-17	1.94E-27	MAIT
1878	IL7R	5.13E-25	0.735473415	0.989	0.861	1.26E-20	1.49E-11	0.260854696	1	0.998	3.65E-07	1.49E-11	1.03E-24	MAIT
1879	RPL3	0.016881402	-0.145212267	0.996	0.998	1	8.16E-19	-0.30486792	1	1	2.00E-14	0.016881402	1.63E-18	MAIT
1880	LTB	2.81E-11	0.472274177	0.939	0.781	6.87E-07	1.37E-18	0.54343924	0.979	0.939	3.34E-14	2.81E-11	2.73E-18	MAIT
1881	RPS28	0.004796673	0.115661769	1	1	1	5.11E-18	0.319903066	1	0.996	1.25E-13	0.004796673	1.02E-17	MAIT
1882	HIST1H4C	6.37E-09	0.301345622	0.651	0.512	0.000156006	6.28E-18	0.444020827	0.695	0.45	1.54E-13	6.37E-09	1.26E-17	MAIT
1883	SERF2	1.39E-09	0.325639785	0.975	0.95	3.40E-05	5.82E-16	0.348234129	0.977	0.897	1.42E-11	1.39E-09	1.16E-15	MAIT
1884	RPL38	0.024469382	0.121257429	0.942	0.887	1	2.91E-15	0.390775258	0.908	0.79	7.12E-11	0.024469382	5.81E-15	MAIT
1885	ACTB	1.03E-14	-0.573186631	1	1	2.52E-10	0.033632422	-0.189327656	0.987	0.996	1	0.033632422	2.06E-14	MAIT
1886	RPL35A	0.026129802	0.113423435	1	1	1	1.08E-14	0.267272321	0.997	1	2.65E-10	0.026129802	2.16E-14	MAIT
1887	COX7C	0.039796694	0.110150137	0.917	0.917	1	5.49E-14	0.35500507	0.89	0.827	1.35E-09	0.039796694	1.10E-13	MAIT
1888	AHNAK	7.06E-14	0.480493454	0.586	0.361	1.73E-09	0.124832686	0.104384361	0.836	0.808	1	0.124832686	1.41E-13	MAIT
1889	GZMK	7.47E-14	0.449843566	0.982	0.922	1.83E-09	0.000401239	0.200631204	0.962	0.949	1	0.000401239	1.49E-13	MAIT
1890	CST7	7.67E-14	0.471707598	0.914	0.837	1.88E-09	0.011679711	0.146174634	0.941	0.931	1	0.011679711	1.53E-13	MAIT
1891	RPS29	0.052757242	-0.130241866	0.982	0.979	1	2.51E-13	0.330811216	0.967	0.931	6.15E-09	0.052757242	5.03E-13	MAIT
1892	MT2A	7.59E-13	0.463397357	0.968	0.936	1.86E-08	0.006173036	0.143088816	0.431	0.328	1	0.006173036	1.52E-12	MAIT
1893	RPS24	4.67E-08	0.23714832	0.996	0.998	0.001143282	1.38E-11	0.253110551	0.995	1	3.39E-07	4.67E-08	2.77E-11	MAIT
1894	HIST1H2AC	0.000148687	0.150352614	0.137	0.057	1	3.37E-11	0.240639564	0.2	0.055	8.26E-07	0.000148687	6.75E-11	MAIT
1895	ACTG1	3.88E-11	-0.537986769	0.917	0.967	9.51E-07	0.000436614	-0.242183692	0.874	0.89	1	0.000436614	7.77E-11	MAIT
1896	RPS15A	0.009157813	0.125477004	1	1	1	9.80E-11	0.208169665	1	1	2.40E-06	0.009157813	1.96E-10	MAIT
1897	RPS15	1.48E-10	0.257128974	1	0.995	3.62E-06	0.016495467	0.109751434	1	1	1	0.016495467	2.95E-10	MAIT
1898	EIF4A2	1.82E-10	0.342585964	0.647	0.495	4.46E-06	8.42E-09	0.238512087	0.687	0.625	0.000206281	8.42E-09	3.64E-10	MAIT
1899	IL18RAP	5.17E-10	-0.334954556	0.403	0.651	1.27E-05	0.016420718	-0.127228223	0.318	0.406	1	0.016420718	1.03E-09	MAIT
1900	RPS27L	6.52E-10	0.291828427	0.468	0.377	1.60E-05	4.58E-08	0.274189878	0.572	0.396	0.001120825	4.58E-08	1.30E-09	MAIT
1901	RPL31	0.001448789	0.160981684	0.968	0.915	1	3.16E-09	0.250137412	0.951	0.952	7.75E-05	0.001448789	6.33E-09	MAIT
1902	RPL37A	0.012218892	-0.115011219	0.993	0.986	1	8.85E-09	0.260754956	0.974	0.954	0.00021675	0.012218892	1.77E-08	MAIT
1903	APOBEC3G	1.37E-08	-0.354678771	0.36	0.557	0.000334895	0.000450122	-0.164773667	0.326	0.453	1	0.000450122	2.73E-08	MAIT
1904	IRF1	2.52E-08	-0.419662959	0.777	0.825	0.00061657	0.000584856	0.185212646	0.61	0.495	1	0.000584856	5.04E-08	MAIT
1905	HNRNPA1	0.002232089	-0.164428208	0.755	0.851	1	4.75E-08	-0.300509111	0.826	0.888	0.001163102	0.002232089	9.50E-08	MAIT
1906	TAP1	6.61E-08	-0.337194766	0.802	0.866	0.00161798	0.022025065	0.116158603	0.426	0.341	1	0.022025065	1.32E-07	MAIT
1907	RPL30	6.64E-08	0.196307442	0.996	1	0.001625992	1.03E-05	0.147186921	1	1	0.253466946	1.03E-05	1.33E-07	MAIT
1908	MTRNR2L8	1.43E-07	-1.505267654	0.04	0.146	0.003499155	0.8023217	-0.257102303	0.172	0.162	1	0.8023217	2.86E-07	MAIT
1909	IL2RG	1.50E-07	0.304058808	0.935	0.868	0.003662727	2.11E-07	0.251186661	0.905	0.836	0.005161004	2.11E-07	2.99E-07	MAIT
1910	RELB	0.048629012	-0.118723291	0.277	0.366	1	2.22E-07	0.183449052	0.2	0.078	0.005425992	0.048629012	4.43E-07	MAIT
1911	CLIC3	2.62E-07	-0.338246079	0.18	0.363	0.006406809	0.000765009	-0.193819911	0.192	0.29	1	0.000765009	5.23E-07	MAIT
1912	RPLP0	0.006601551	-0.132376072	0.996	1	1	3.56E-07	-0.217256585	0.995	1	0.008724595	0.006601551	7.13E-07	MAIT
1913	RPL22	0.035742711	0.103301718	0.986	0.969	1	6.35E-07	0.238930751	0.985	0.979	0.015539666	0.035742711	1.27E-06	MAIT
1914	HNRNPAB	7.55E-07	-0.244550398	0.227	0.413	0.018499141	0.016220347	0.109207015	0.254	0.181	1	0.016220347	1.51E-06	MAIT
1915	RSRP1	8.33E-07	0.265495144	0.669	0.526	0.020390131	3.45E-05	0.225947053	0.715	0.63	0.845552645	3.45E-05	1.67E-06	MAIT
1916	ZYX	8.61E-07	-0.239422265	0.338	0.54	0.021084648	0.000410798	-0.181047598	0.423	0.55	1	0.000410798	1.72E-06	MAIT
1917	HNRNPC	0.017347283	0.121353883	0.633	0.623	1	9.71E-07	0.24769386	0.736	0.585	0.023769287	0.017347283	1.94E-06	MAIT
1918	UQCRB	0.009428722	0.152637047	0.766	0.726	1	1.15E-06	0.239209615	0.867	0.77	0.028234963	0.009428722	2.31E-06	MAIT
1919	CXCR6	0.00175896	0.170366235	0.665	0.677	1	1.93E-06	0.271538374	0.626	0.505	0.04722433	0.00175896	3.86E-06	MAIT
1920	RPS25	0.000468158	0.15002787	0.996	0.998	1	1.98E-06	0.173124535	1	1	0.048519214	0.000468158	3.96E-06	MAIT
1921	SEC61B	2.29E-06	-0.278105513	0.863	0.908	0.056129309	0.03085071	0.114915382	0.746	0.682	1	0.03085071	4.58E-06	MAIT
1922	CORO1A	2.45E-06	-0.347077271	0.878	0.943	0.060052068	0.022587806	-0.128462859	0.913	0.928	1	0.022587806	4.90E-06	MAIT
1923	LINC00649	2.85E-06	0.212089229	0.234	0.113	0.069705931	0.018977324	0.117122361	0.305	0.236	1	0.018977324	5.69E-06	MAIT
1924	DEK	3.99E-06	0.207576008	0.543	0.479	0.097767395	0.000176458	0.198013244	0.608	0.501	1	0.000176458	7.98E-06	MAIT
1925	SMG7	4.03E-06	-0.146867678	0.158	0.3	0.098744969	0.024575406	0.102824107	0.226	0.158	1	0.024575406	8.06E-06	MAIT
1926	HLA-E	4.85E-06	-0.22402835	0.993	0.995	0.1187211	0.001972826	-0.122912679	0.979	0.994	1	0.001972826	9.70E-06	MAIT
1927	COMMD6	5.80E-06	0.262627813	0.763	0.665	0.142157111	1.61E-05	0.214771194	0.777	0.665	0.393901904	1.61E-05	1.16E-05	MAIT
1928	TOMM7	0.000332845	0.175144287	0.939	0.854	1	6.81E-06	0.203326807	0.91	0.87	0.166815087	0.000332845	1.36E-05	MAIT
1929	RPS13	7.28E-06	0.20881398	1	0.998	0.178288356	0.000774003	0.133517721	1	0.998	1	0.000774003	1.46E-05	MAIT
1930	TRAV1-2	8.90E-06	0.255251655	0.633	0.59	0.217928427	0.102402245	0.127816981	0.756	0.71	1	0.102402245	1.78E-05	MAIT
1931	FCMR	1.01E-05	0.242795335	0.439	0.295	0.2462313	0.002330973	-0.167653539	0.644	0.716	1	0.002330973	2.01E-05	MAIT
1932	LBH	1.04E-05	0.260369244	0.673	0.564	0.253849105	0.067405119	0.119638712	0.79	0.737	1	0.067405119	2.07E-05	MAIT
1933	NFKBIA	1.51E-05	-0.412116454	0.644	0.741	0.36992882	0.001445152	0.166857744	0.528	0.41	1	0.001445152	3.02E-05	MAIT
1934	GAPDH	0.019748018	-0.175238495	0.849	0.858	1	1.63E-05	-0.218684888	0.908	0.945	0.39893313	0.019748018	3.26E-05	MAIT
1935	PPP1R14B	1.66E-05	-0.325395887	0.417	0.58	0.406396871	0.066993079	-0.100300686	0.469	0.547	1	0.066993079	3.32E-05	MAIT
1936	HSPD1	0.02422895	0.136547877	0.493	0.399	1	1.88E-05	0.194629846	0.387	0.248	0.45978865	0.02422895	3.75E-05	MAIT
1937	PDIA3	3.31E-05	-0.242196144	0.867	0.932	0.809913352	0.002083476	0.11512148	0.651	0.63	1	0.002083476	6.61E-05	MAIT
1938	CARD16	0.006242182	0.168048104	0.734	0.656	1	3.37E-05	0.166976594	0.423	0.352	0.824709477	0.006242182	6.73E-05	MAIT
1939	RPS4Y1	4.04E-05	-0.133984953	0.011	0.068	0.988401021	0.145366234	0.143309441	0.144	0.11	1	0.145366234	8.07E-05	MAIT
1940	HSP90AA1	4.21E-05	0.260897671	0.957	0.95	1	0.005021385	0.131890067	0.849	0.834	1	0.005021385	8.43E-05	MAIT
1941	COX7A2	4.64E-05	-0.137685039	0.683	0.828	1	0.003039799	0.146180086	0.623	0.52	1	0.003039799	9.29E-05	MAIT
1942	AC008105.3	5.43E-05	-0.150208258	0.165	0.3	1	0.008067877	-0.142411782	0.367	0.444	1	0.008067877	0.000108498	MAIT
1943	GZMA	6.20E-05	0.263382381	0.835	0.731	1	0.027995976	0.135872826	0.841	0.785	1	0.027995976	0.000123911	MAIT
1944	ARHGEF1	6.61E-05	-0.184705402	0.371	0.538	1	0.003036983	-0.156119202	0.531	0.636	1	0.003036983	0.000132233	MAIT
1945	VIM	0.000108029	0.26006962	0.676	0.517	1	0.035040611	0.133798498	0.846	0.802	1	0.035040611	0.000216047	MAIT
1946	HSPB1	0.001319309	0.160730104	0.255	0.16	1	0.000113002	0.152189284	0.226	0.128	1	0.001319309	0.000225992	MAIT
1947	SYTL2	0.000113322	-0.251458552	0.536	0.682	1	0.030936499	-0.133470463	0.462	0.533	1	0.030936499	0.000226631	MAIT
1948	UBXN1	0.000131843	0.104056379	0.576	0.59	1	0.008281237	0.140217179	0.751	0.686	1	0.008281237	0.000263668	MAIT
1949	DDT	0.001498269	-0.135685737	0.068	0.153	1	0.00013716	0.12771912	0.167	0.08	1	0.001498269	0.000274302	MAIT
1950	CIRBP	0.000211496	-0.178910147	0.561	0.712	1	0.000141241	-0.197573629	0.649	0.75	1	0.000211496	0.000282463	MAIT
1951	ESYT2	0.000151023	0.232882312	0.439	0.335	1	0.03394084	0.105124148	0.446	0.408	1	0.03394084	0.000302022	MAIT
1952	NKG7	0.068991539	-0.145368291	0.737	0.802	1	0.000194938	-0.255420843	0.685	0.775	1	0.068991539	0.000389838	MAIT
1953	VPS28	0.000195037	-0.171284279	0.371	0.528	1	0.030299281	-0.110845122	0.467	0.537	1	0.030299281	0.000390036	MAIT
1954	APH1A	0.000205127	-0.189101235	0.324	0.476	1	0.004090709	-0.13058411	0.246	0.328	1	0.004090709	0.000410212	MAIT
1955	PTGES3	0.000229702	0.133928089	0.709	0.722	1	0.008242102	0.133454125	0.672	0.619	1	0.008242102	0.000459351	MAIT
1956	SON	0.041949778	0.116516911	0.885	0.825	1	0.000231661	0.190818317	0.772	0.67	1	0.041949778	0.000463269	MAIT
1957	FYCO1	0.000231725	-0.222116994	0.227	0.363	1	0.002312813	-0.11360237	0.267	0.37	1	0.002312813	0.000463396	MAIT
1958	CD27	0.010358627	0.1223548	0.209	0.125	1	0.000264213	-0.202635912	0.367	0.491	1	0.010358627	0.000528355	MAIT
1959	EIF2S2	0.000270784	-0.202829681	0.478	0.632	1	0.060382759	0.100789101	0.349	0.284	1	0.060382759	0.000541495	MAIT
1960	SERP1	0.000281659	0.204719281	0.82	0.788	1	0.000451636	0.19041836	0.762	0.672	1	0.000451636	0.000563238	MAIT
1961	ARPC5L	0.000346624	-0.206280738	0.41	0.524	1	0.006108504	-0.138542065	0.3	0.387	1	0.006108504	0.000693128	MAIT
1962	UBB	0.000455151	0.205623688	0.831	0.712	1	0.077160618	0.101788029	0.774	0.718	1	0.077160618	0.000910094	MAIT
1963	FTH1	0.008178075	-0.415199553	0.989	0.983	1	0.000497398	-0.232153737	1	0.996	1	0.008178075	0.000994548	MAIT
1964	RPS3	0.005022894	0.12514007	1	0.998	1	0.000525659	-0.107417086	1	1	1	0.005022894	0.001051041	MAIT
1965	HYOU1	0.000532019	-0.200638592	0.252	0.387	1	0.018721256	0.103906454	0.19	0.126	1	0.018721256	0.001063755	MAIT
1966	NFKB2	0.034417789	-0.118159066	0.277	0.37	1	0.000557972	0.136996543	0.249	0.147	1	0.034417789	0.001115633	MAIT
1967	H1FX	0.000630991	0.237182733	0.205	0.12	1	0.001962847	0.222112856	0.392	0.299	1	0.001962847	0.001261584	MAIT
1968	GIMAP5	0.01898367	0.105859726	0.82	0.83	1	0.000721517	-0.161846462	0.715	0.76	1	0.01898367	0.001442513	MAIT
1969	TMEM259	0.013079396	-0.12873547	0.313	0.422	1	0.00072786	-0.164681215	0.362	0.482	1	0.013079396	0.001455189	MAIT
1970	MYL12B	0.020064423	-0.105176329	0.835	0.903	1	0.00074983	-0.156588295	0.81	0.872	1	0.020064423	0.001499098	MAIT
1971	HLA-F	0.000767312	-0.19171181	0.82	0.882	1	0.010030975	-0.125867517	0.623	0.669	1	0.010030975	0.001534036	MAIT
1972	CACYBP	0.002727167	0.14573279	0.399	0.311	1	0.000802748	0.151961684	0.338	0.25	1	0.002727167	0.001604853	MAIT
1973	TMEM59	0.00082285	0.193941883	0.669	0.571	1	0.032406898	0.121087551	0.644	0.566	1	0.032406898	0.001645022	MAIT
1974	STOM	0.025644159	0.135884781	0.716	0.684	1	0.001007636	0.150378852	0.449	0.368	1	0.025644159	0.002014256	MAIT
1975	GNLY	0.631325981	-0.186347828	0.183	0.189	1	0.001051917	-0.291885585	0.121	0.211	1	0.631325981	0.002102728	MAIT
1976	DYNLT3	0.001085213	-0.188273709	0.338	0.462	1	0.012594099	0.10637998	0.315	0.259	1	0.012594099	0.002169249	MAIT
1977	TRBV30	0.001246237	0.462369547	0.043	0.012	1	0.245722109	-0.134193323	0.013	0.029	1	0.245722109	0.00249092	MAIT
1978	FLT3LG	0.025469365	-0.138402828	0.396	0.491	1	0.001293081	-0.171257799	0.472	0.56	1	0.025469365	0.00258449	MAIT
1979	DDIT4	0.001458707	-0.218184021	0.176	0.285	1	0.002582682	-0.130701474	0.115	0.189	1	0.002582682	0.002915286	MAIT
1980	HCLS1	0.100413122	-0.109571593	0.705	0.771	1	0.001713033	-0.15357252	0.636	0.737	1	0.100413122	0.003423131	MAIT
1981	EIF6	0.001716217	-0.157503259	0.263	0.392	1	0.018346763	0.104714296	0.29	0.229	1	0.018346763	0.003429489	MAIT
1982	SLC3A2	0.001717751	-0.17644186	0.468	0.604	1	0.007329065	0.144894677	0.521	0.425	1	0.007329065	0.003432552	MAIT
1983	TRIM69	0.006912428	0.150510095	0.371	0.285	1	0.001782649	0.115251063	0.208	0.143	1	0.006912428	0.003562121	MAIT
1984	RPS7	0.015097846	0.122344773	1	0.998	1	0.002048722	-0.127215622	0.997	1	1	0.015097846	0.004093247	MAIT
1985	LYAR	0.039256353	0.14232424	0.723	0.677	1	0.002205851	-0.16709032	0.91	0.949	1	0.039256353	0.004406836	MAIT
1986	CRIP1	0.002357629	0.18097375	0.428	0.335	1	0.021555878	0.138393435	0.705	0.68	1	0.021555878	0.004709699	MAIT
1987	DNAJA1	0.008051911	0.165497905	0.773	0.71	1	0.00241814	0.147272942	0.387	0.282	1	0.008051911	0.004830434	MAIT
1988	NACA	0.059961094	0.133383564	0.996	0.993	1	0.002550914	-0.131611918	0.995	0.996	1	0.059961094	0.005095321	MAIT
1989	SHC1	0.007824551	-0.109607683	0.122	0.21	1	0.002836187	-0.1115139	0.09	0.16	1	0.007824551	0.005664331	MAIT
1990	FAM107B	0.002880319	-0.182170105	0.525	0.646	1	0.04302301	0.106518369	0.605	0.53	1	0.04302301	0.005752341	MAIT
1991	SH2D2A	0.002881943	-0.210363255	0.669	0.759	1	0.056356828	-0.125150224	0.559	0.632	1	0.056356828	0.005755579	MAIT
1992	FIS1	0.003162699	-0.123324835	0.291	0.413	1	0.013072551	-0.131735043	0.315	0.398	1	0.013072551	0.006315395	MAIT
1993	DBN1	0.00967906	-0.145420806	0.165	0.252	1	0.003426627	-0.147277325	0.2	0.297	1	0.00967906	0.006841512	MAIT
1994	HSP90B1	0.079397352	-0.123558912	0.777	0.833	1	0.003851546	0.145398124	0.715	0.672	1	0.079397352	0.007688258	MAIT
1995	AL136456.1	0.057046849	0.169200025	0.615	0.535	1	0.004264737	0.29738882	0.618	0.537	1	0.057046849	0.008511286	MAIT
1996	STAT3	0.052111617	-0.120182975	0.536	0.627	1	0.00447922	0.109435196	0.341	0.307	1	0.052111617	0.008938377	MAIT
1997	TMSB10	0.014881344	-0.151169697	1	0.998	1	0.004667163	0.152771947	0.897	0.886	1	0.014881344	0.009312543	MAIT
1998	ZBTB7A	0.049540428	-0.108212539	0.313	0.403	1	0.005288814	-0.146985563	0.374	0.478	1	0.049540428	0.010549657	MAIT
1999	TRBV6-4	0.006273222	0.15627781	0.219	0.238	1	0.33278485	-0.142313402	0.221	0.246	1	0.33278485	0.012507091	MAIT
[truncated: 18,038 more rows]
