# Supplementary material for: Single-cell analysis identifies conserved features of immune dysfunction in simulated microgravity and spaceflight
Source: Nat Commun. 2024 Jun 11;15:4795. doi: 10.1038/s41467-023-42013-y (PMC11166937; doi:10.1038/s41467-023-42013-y)
Supplement: Supplementary file 12 — Supplementary Data 9 [file 41467_2023_42013_MOESM12_ESM.xlsx]

## Sheet: RRHO_UpUp
	avg_log2FC_1G	p_val_adj_1G	avg_log2FC_uG	p_val_adj_uG		Genes were initially calculated by the Seurat FindMarkers() function and then performed by RRHO analysis.
ISG15	2.93415	0	3.03538	0
IFI6	2.64149	0	2.20543	0
MX1	2.52208	0	2.22022	0
IFITM1	2.39841	0	2.22606	0
MT2A	2.39644	0	2.62671	0
ISG20	2.28323	0	2.03448	0
GBP5	2.10768	0	1.04847	0
CCL8	2.08159	0	3.19118	0
IFIT3	2.04153	0	1.85366	0
TNFSF10	2.00534	0	1.61233	0
GBP1	1.89423	0	1.36787	0
CXCL10	1.8272	0	2.4519	0
GBP4	1.77594	0	1.01874	0
IFI44L	1.77073	0	1.75213	0
IFIT1	1.75393	0	1.80789	0
TRIM22	1.74757	0	1.4832	0
RSAD2	1.73612	0	1.67825	0
IFIT2	1.72215	0	1.63066	0
LY6E	1.71744	0	1.64355	0
IFITM3	1.69867	0	1.81044	0
STAT1	1.64912	0	1.84232	0
EPSTI1	1.55722	0	1.46526	0
RNF213	1.53309	0	1.36833	0
IRF7	1.51947	0	1.50233	0
HERC5	1.48768	0	1.53891	0
OAS3	1.4787	0	1.36402	0
MX2	1.47736	0	1.37721	0
OAS1	1.43303	0	1.45413	0
SAMD9L	1.42443	0	1.26076	0
CCL3	1.41864	0	1.70661	0
SAT1	1.3449	0	1.02461	0
IFI35	1.31936	0	1.21599	0
OASL	1.28659	0	1.15278	0
PLSCR1	1.2569	0	1.21818	0
CCL4	1.69211	3.99253e-227	2.12592	0
DDX58	1.21134	0	1.06366	0
PARP14	1.20551	0	1.02549	0
LAG3	1.20346	0	0.809383	0
IFITM2	1.20082	0	0.984643	0
EIF2AK2	1.16547	0	1.07802	0
WARS	1.16384	0	0.73648	0
XAF1	1.13375	0	1.14115	0
CMPK2	1.12834	0	1.04434	0
CD38	1.11519	0	0.688937	0
MIR155HG	1.09259	0	0.969711	0
DDX60L	1.09023	0	1.03627	0
BST2	1.07915	0	1.07071	0
XRN1	1.05629	0	0.548611	0
PSMB9	1.04172	0	0.922908	0
OAS2	1.03853	0	0.982573	0
UBE2L6	1.03723	0	1.11482	0
SP110	1.018	0	0.802354	0
GBP2	1.01733	0	0.56611	0
SP100	1.00118	0	0.859798	0
HSPA8	0.9969	0	0.775063	0
APOL6	0.976939	0	0.628064	0
IFI16	0.975597	0	0.745487	0
PARP9	0.964777	0	0.835969	0
SOCS1	0.963405	0	0.441029	0
HERC6	0.951016	0	0.747002	0
SAMD9	0.942431	0	0.796371	0
IRF1	0.940285	0	0.533943	0
IFI44	0.926961	0	0.842961	0
TAP1	0.924985	0	0.58411	0
STAT2	0.924884	0	0.710794	0
LAMP3	0.903856	0	0.601997	0
DDX60	0.896137	0	0.740945	0
SYNE2	0.891918	0	0.386956	9.03819e-244
PSME2	0.88927	0	1.08029	0
SMCHD1	0.889182	0	0.844079	0
ADAR	0.870562	0	0.760998	0
PLAAT4	0.857842	0	0.420312	7.21391e-182
USP18	0.853799	0	0.722037	0
SHFL	0.852797	0	0.683527	0
TAP2	0.848877	0	0.748645	0
DYNLT1	0.847076	0	0.87259	0
SLAMF7	0.841867	0	1.07343	0
HSP90AB1	0.82552	0	0.828086	0
DRAP1	0.821077	0	0.785622	0
IFIH1	0.812894	0	0.79613	0
PSMB8	0.812455	0	0.666551	0
NT5C3A	0.783842	0	0.630513	0
CCR7	0.782052	0	0.601528	2.32506e-265
PHF11	0.757231	0	0.565476	0
APOBEC3A	0.877954	1.58762e-262	1.36528	0
PPM1K	0.745598	0	0.505246	0
SPATS2L	0.743976	0	0.732703	0
PNPT1	0.742167	0	0.641431	0
HELZ2	0.731004	0	0.608403	0
NUB1	0.726163	0	0.444885	0
NFKBIA	0.722399	0	0.55282	4.994379822764e-314
AP001610.2	0.722338	0	0.465547	0
HLA-C	0.719615	0	0.473883	0
RTP4	0.707877	0	0.582641	0
LGALS9	0.70444	0	0.614234	0
ZNFX1	0.70402	0	0.513781	0
ZBP1	0.693232	0	0.506224	0
DTX3L	0.692954	0	0.542922	0
PARP10	0.690992	0	0.622472	0
LAP3	0.6843	0	0.800904	0
HAPLN3	0.674644	0	0.269085	1.81436e-303
PML	0.663907	0	0.503243	0
PARP12	0.661245	0	0.548024	0
GIMAP7	0.656568	0	0.347405	5.72183e-121
HLA-E	0.656132	0	0.532012	0
ANK3	0.648188	0	0.309684	1.32847e-145
DNAJA1	0.64505	0	0.638537	0
PSME1	0.638098	0	0.668072	0
SLFN5	0.636161	0	0.161436	1.2583e-38
TNFSF13B	0.629721	0	0.606648	0
RBCK1	0.627357	0	0.423344	0
RGS1	0.620347	0	0.164585	3.82214e-200
C5ORF56	0.615272	0	0.444604	0
CD69	0.608549	0	0.274127	2.84344e-203
IL1RN	0.585004	1.97865865352762e-315	0.796116	0
NMI	0.598169	0	0.503384	0
TAPBP	0.596318	0	0.369726	0
TRANK1	0.59361	0	0.448647	0
HSH2D	0.587707	0	0.480065	0
TMSB10	0.58675	0	0.417477	0
TSHZ2	0.597714	4.82805e-297	0.260659	1.5301e-85
HSP90AA1	0.580349	0	0.753439	0
GIMAP4	0.576789	0	0.441785	1.74824e-252
HLA-B	0.573625	0	0.615554	0
CD164	0.571217	0	0.435368	0
HLA-A	0.566975	0	0.391168	0
TRAFD1	0.55936	0	0.337227	0
CCL2	1.55921	7.71639e-109	1.62403	0
ARHGEF3	0.54603	0	0.228411	3.77123e-137
IFIT5	0.545343	0	0.414335	0
PCED1B-AS1	0.539537	0	0.399724	1.3095e-254
USP15	0.538673	0	0.449368	0
PSMB10	0.532956	0	0.443084	0
BAZ1A	0.519703	0	0.275878	3.75243e-220
KPNB1	0.51823	0	0.384124	0
SP140	0.517666	0	0.353242	1.93367e-283
TMEM123	0.509741	0	0.524622	0
CARD16	0.509693	0	0.363275	2.47861e-291
CHST12	0.507754	0	0.333026	4.90579e-268
PIM2	0.505009	0	0.303099	5.63428e-208
TARBP1	0.504182	0	0.293155	0
IRF9	0.497984	0	0.512147	0
CD48	0.497927	0	0.418061	0
LGALS3BP	0.494776	0	0.363719	0
PLAC8	0.492759	0	0.454891	0
BCL2A1	0.663737	1.42759e-226	0.514146	2.03861e-272
TRIM21	0.48517	0	0.375635	0
DDX21	0.485015	0	0.233106	2.54021e-170
MYL12A	0.478538	0	0.526991	0
IDO1	0.615382	2.87989e-236	1.37535	0
AC008875.3	0.470088	0	0.252758	3.34797e-192
N4BP1	0.465842	0	0.33592	1.54008e-306
B2M	0.46556	0	0.337942	6.53027e-233
GIMAP5	0.448351	5.48114945299341e-317	0.231219	7.77951e-103
ODF2L	0.464807	0	0.325788	6.01984e-279
HIF1A	0.456762	0	0.0898727	3.82265e-17
ERAP2	0.455669	0	0.234929	2.12944e-184
PRF1	0.746889	1.07877e-185	0.0921279	0.00782694
TMEM140	0.450151	0	0.292604	0
HELB	0.446456	0	0.2045	3.86573e-160
UBALD2	0.446304	8.08003e-303	0.306909	7.38016e-259
TOP1	0.44162	0	0.190798	1.20071e-118
H3F3B	0.43983	0	0.502858	0
PSMA2	0.439796	0	0.296824	5.25138e-300
DHX58	0.433848	0	0.363661	0
MTHFD2	0.43357	0	0.22122	2.0306e-162
SLFN12L	0.433378	0	0.233329	2.57953e-163
HNRNPF	0.431329	0	0.203234	1.6134e-142
GADD45B	0.427055	0	0.325183	3.49284e-238
SOD2	1.10504	5.72387e-118	1.27228	0
FBXO6	0.422261	0	0.307479	0
NEXN	0.421762	0	0.244203	0
NAPA	0.419894	0	0.419453	0
BISPR	0.413746	0	0.341367	0
GCH1	0.413457	0	0.37321	0
PSMA6	0.413165	0	0.333344	5.12633e-247
TRIM5	0.412997	0	0.288483	0
ECE1	0.406189	0	0.251423	2.0598e-275
PCGF5	0.404994	0	0.271632	5.33519e-220
HLA-F	0.404479	0	0.30365	3.3022e-209
FAS	0.398943	0	0.125002	3.02418e-91
LTA	0.470301	3.03564e-259	0.542104	3.9678e-274
CD83	0.728543	5.90599e-166	0.723865	0
TANK	0.393191	0	0.217744	1.29011e-150
CASP1	0.392485	0	0.295917	5.74977e-240
TRIM25	0.389821	0	0.308469	0
ZCCHC2	0.388852	0	0.300653	0
CFLAR	0.38781	0	0.342147	1.48549e-293
PIM1	0.384154	3.74099e-308	0.21948	3.54881e-164
SNX6	0.38607	0	0.236846	6.77143e-151
MOV10	0.385245	0	0.303042	0
PRKD2	0.384071	0	0.255924	1.02756e-247
NUCB1	0.383762	0	0.105428	4.05573e-45
C4ORF3	0.383143	0	0.192851	1.85737e-167
MCL1	0.382221	0	0.230921	9.69522e-153
HM13	0.380808	0	0.114497	4.23984e-63
MT-ND3	0.396199	1.7996e-291	0.298327	5.44595e-163
ELF1	0.377588	0	0.189777	6.00635e-132
SUB1	0.376943	0	0.217337	4.46442e-120
PARP11	0.376688	0	0.253605	4.81401e-247
AC099063.1	0.375288	0	0.089943	1.04235e-111
TBC1D1	0.372427	0	0.275226	1.29158e-239
CHMP5	0.368936	0	0.394398	0
C15ORF48	0.807361	7.48524e-140	1.00388	0
AC004551.1	0.367875	0	0.204728	1.12467e-293
IRF2	0.363705	0	0.213751	2.38063e-142
CLEC2B	0.423585	2.89274e-261	0.0992504	1.70866e-24
UBC	0.362329	1.25316e-301	0.2635	4.60043e-142
AF165147.1	0.355819	0	0.168126	2.29273e-109
MVP	0.354063	0	0.23828	3.0833e-199
PI4K2B	0.351934	0	0.294113	0
GPR155	0.347549	0	0.248469	7.2122e-258
TRIM14	0.345826	0	0.263436	1.41818e-245
LPIN2	0.3417	7.92305e-308	0.119542	2.68902e-63
GSTK1	0.365416	7.37114e-285	0.05988	3.80815e-67
CD40	0.511406	1.21636e-203	0.544174	0
NFKB1	0.431423	1.3376e-238	0.333194	1.53065e-263
PGAP1	0.335335	0	0.200228	0
ETV7	0.335277	0	0.144504	0
NLRC5	0.338063	1.84236e-301	0.259358	6.91643e-214
BCL2L14	0.330862	0	0.146415	6.26036805072581e-316
SLC38A5	0.328058	0	0.196775	2.1465e-306
APOL2	0.327542	0	0.129099	9.55755e-101
ALOX5AP	0.417926	1.03577e-239	0.297309	8.02312e-192
IPCEF1	0.323656	0	0.129233	1.90421e-68
OGFR	0.318818	6.29755e-307	0.232151	4.58126e-191
IL15RA	0.31938	0	0.216553	0
MYD88	0.311238	0	0.236529	5.19843e-204
ZNF267	0.316142	7.99851e-299	0.0984871	7.92626e-40
YEATS2	0.307727	0	0.15424	7.16525e-118
PMAIP1	0.306987	0	0.189923	8.09742e-182
DUSP5	0.306566	0	0.24352	0
TXN	0.826231	1.09186e-113	0.882988	0
GNG5	0.343108	5.15266e-272	0.31095	3.69758e-233
NFKBIZ	0.368263	2.70447e-247	0.313174	6.28767e-199
JAK2	0.327967	5.2136e-277	0.366625	0
CXCL1	0.561339	9.30705e-162	0.796549	0
CXCL11	0.411058	4.88911e-220	0.534702	0
GSDMD	0.30519	3.67643e-292	0.207774	7.00493e-156
EHD4	0.289243	0	0.161018	9.2033e-124
LYN	0.432131	2.04345e-204	0.758546	0
TDRD7	0.288088	0	0.251593	1.20996676666521e-319
STOM	0.342722	5.20536e-257	0.149731	9.69196e-65
SCLT1	0.317631	4.00564e-275	0.233129	1.41182e-173
SOCS3	0.284408	0	0.167569	1.76801e-148
PDIA3	0.346459	3.38286e-249	0.108883	1.01652e-33
APOL1	0.28087	0	0.156945	6.64018e-187
CLEC2D	0.373626	4.23364e-227	0.260011	7.03119e-159
TYMP	0.276773	0	0.760691	0
ATP10A	0.303704	1.59179e-278	0.238649	7.61492e-207
GPBP1	0.309778	2.6219e-271	0.188434	1.45159e-129
PSMA5	0.305212	2.00888e-273	0.244347	2.55895e-212
CMTR1	0.26452	2.40710788560377e-314	0.186474	1.409e-190
UTRN	0.368727	2.73429e-224	0.20808	5.77578e-108
AC083837.1	0.298293	1.57614e-276	0.31536	0
CXCL8	0.642688	1.11176e-128	0.761064	3.67496e-282
TNF	0.439456	1.07269e-185	0.518685	0
ALPK1	0.279893	5.7889e-287	0.0951736	5.14368e-56
IL12RB2	0.280778	2.14219e-284	0.060359	1.09449e-39
PTMS	0.353146	1.1366e-225	0.157432	5.19849e-100
BAG1	0.286477	2.91031e-277	0.236495	4.09605e-215
CNP	0.256499	0	0.182348	5.63155e-199
CCL7	0.459145	6.41559e-170	1.03059	0
TRIM56	0.297433	5.21961e-256	0.174818	1.85408e-100
TNK2	0.251139	9.30496e-303	0.204702	2.91062e-236
ZC3HAV1	0.320318	3.51557e-236	0.195655	4.62886e-98
GBP3	0.273576	7.34086e-271	0.136699	3.38236e-92
CFAP43	0.238897	0	0.0784687	5.79416e-151
PALM2-AKAP2	0.233626	3.63520068041369e-312	0.160314	1.55867e-169
ENDOD1	0.233215	6.4097e-307	0.114323	4.06498e-103
PSMA3	0.282228	1.56521e-252	0.233792	4.91081e-207
USP30-AS1	0.224367	5.77231948562403e-313	0.119302	4.42684e-130
WIPF1	0.326689	8.76334e-215	0.170291	4.44549e-60
CREM	0.266713	2.87526e-260	0.114766	1.7843e-64
HSPA5	0.361881	6.49545e-192	0.160001	1.15385e-47
SAMHD1	0.293415	1.31569e-235	0.249191	4.85506e-194
NAMPT	0.316615	4.94341e-217	0.229736	1.73316e-158
AC116407.2	0.222983	0	0.169237	7.84677e-236
FASLG	0.297557	7.37875e-229	0.0829461	1.61387e-39
TRIM38	0.283269	2.72417e-239	0.152417	2.22629e-78
MCOLN2	0.243663	2.39653e-277	0.149291	7.56592e-150
EBI3	0.376103	1.52875e-178	0.507516	0
PARP8	0.330626	1.07362e-197	0.196773	4.59708e-68
SEC61B	0.307542	2.40204e-211	0.169909	4.96705e-87
PRR5	0.267809	1.42365e-239	0.109004	4.32578e-60
IFI27	0.44371	7.34903e-144	0.494328	2.61466e-286
IL1B	0.516673	3.47009e-123	0.831939	5.71281e-267
CCL3L1	0.359453	4.4809e-172	0.586848	0
TNFAIP6	0.31884	1.18455e-192	0.566614	0
NCL	0.385653	5.75854e-159	0.280709	7.37908e-125
CD274	0.215046	4.97145e-283	0.123141	3.12856e-135
LYSMD2	0.269213	6.3871e-226	0.23438	5.12098e-189
UNC93B1	0.248911	3.59893e-240	0.310673	0
CASP4	0.274124	5.8816e-213	0.168236	7.33117e-97
MYCBP2	0.287076	4.19651e-201	0.17898	2.08693e-97
L3MBTL3	0.255736	1.65453e-225	0.109343	5.02158e-60
LNPEP	0.290825	2.03893e-197	0.103134	1.45759e-47
PSMA4	0.263624	1.31432e-216	0.193295	2.57045e-146
COX17	0.272013	1.0269e-208	0.16091	1.49731e-109
EIF5A	0.290657	1.00901e-189	0.20685	2.67448e-197
RASGRP3	0.205635	2.82939e-265	0.15892	5.25519e-199
ATRIP	0.213601	4.36896e-254	0.150094	1.91093e-151
STAT3	0.268707	2.62881e-196	0.0869603	4.38067e-50
MAML2	0.336699	7.13609e-156	0.445066	5.16779e-267
AZI2	0.239027	1.13275e-216	0.15391	1.80281e-99
BATF	0.297218	6.32407e-174	0.271978	5.11722e-198
ACOD1	0.290855	5.90612e-175	0.199882	5.72274e-262
IL6	0.225146	1.27373e-223	0.339519	0
CNDP2	0.246734	4.85062e-201	0.149167	2.50853e-81
EIF4E3	0.241248	5.57751e-205	0.0954398	6.45365e-42
DGLUCY	0.239101	3.36414e-206	0.198996	2.22074e-157
SCML4	0.262131	6.33932e-178	0.195928	1.19482e-128
HBB	0.456153	1.57409e-102	0.542482	9.58095e-289
CD2AP	0.239836	9.98499e-193	0.150109	1.47893e-91
ANKFY1	0.22217	6.44293e-205	0.189089	4.54142e-156
BCL3	0.242852	5.79758e-187	0.0899599	2.02998e-27
AP001011.1	0.242069	2.00553e-187	0.144105	5.18894e-93
BCL6	0.215614	2.46742e-209	0.079207	6.9658e-29
KLF6	0.290584	2.13566e-155	0.265624	4.70334e-190
NBN	0.238271	6.32805e-189	0.204053	2.99266e-151
SETX	0.255128	1.50847e-174	0.104146	1.01157e-39
ARID5A	0.245707	3.75638e-180	0.138209	5.5307e-81
RPS6KA5	0.248778	1.26235e-176	0.0763899	4.99442e-33
PRDX4	0.209546	8.65435e-208	0.144772	3.94821e-119
TENT5A	0.235821	1.07644e-184	0.178945	3.04669e-138
SEC61G	0.252124	3.07141e-172	0.0405606	1.5091e-32
EVL	0.289295	6.56466e-150	0.169505	1.59613e-45
EIF4A1	0.297193	1.00093e-145	0.313292	1.18445e-169
APOL3	0.238857	1.03864e-179	0.200035	1.49211e-150
CCL4L2	0.653606	4.42498e-66	1.15952	0
ANXA2R	0.240909	2.01765e-172	0.129316	1.24702e-72
TMX1	0.222903	4.30916e-182	0.0951598	3.19047e-50
CDC42SE2	0.260403	1.22633e-155	0.0453679	1.80664e-27
TMEM126B	0.215639	1.44611e-186	0.0732045	2.16131e-34
NRIR	0.143554	1.29594e-274	0.14	0
SELL	0.36698	2.99934e-107	0.189426	3.08022e-27
ACSL1	0.335901	6.27591e-117	0.700526	0
CD47	0.242553	1.95993e-156	0.164445	5.86459e-93
SON	0.240576	2.77831e-157	0.0358629	0.146851
GMPR	0.151014	1.62262e-248	0.207213	0
MORC3	0.232241	5.47765e-161	0.0654823	2.88781e-34
DNPEP	0.211633	1.83071e-176	0.154143	3.83018e-112
SNTB1	0.218968	7.98838e-170	0.137569	4.78078e-77
MAP3K8	0.266185	2.20771e-136	0.213439	2.84099e-93
HSPE1	0.267836	8.81628e-133	0.345175	1.31382e-245
BATF3	0.140527	3.24676e-252	0.0560361	1.92397e-98
B4GALT5	0.200503	5.88769e-176	0.210335	3.90644e-205
SHISA5	0.231242	1.34953e-152	0.197783	3.2161e-151
MTHFD1L	0.17316	7.91876e-203	0.137622	1.55821e-151
SLC25A28	0.199694	3.73605e-174	0.14931	1.68502e-111
HSPD1	0.288624	1.74176e-120	0.343289	8.34467e-239
IGKV3-20	0.316832	1.34372e-109	0.112894	5.31905e-10
SOBP	0.124317	5.63328e-272	0.0745744	4.03731e-156
EIF1	0.252107	9.06111e-130	0.214031	1.63718e-75
PCAT1	0.221516	4.74218e-147	0.159556	1.306e-83
IRF4	0.225476	3.84309e-144	0.111947	8.59334e-82
SNRPG	0.216933	9.00721e-150	0.0800978	3.50146e-79
FAR2	0.170275	3.93209e-190	0.130548	2.77399e-140
ANXA1	0.237227	6.61838e-135	0.0445576	3.89786e-91
ENO1	0.259895	3.53072e-123	0.144537	2.69937e-54
GIMAP6	0.227921	3.01606e-139	0.076942	2.11165e-41
LMNB1	0.191692	3.03027e-165	0.0559608	2.84271e-20
MTRNR2L12	0.28407	1.35853e-110	0.0920552	7.32007e-23
IL4I1	0.236539	1.39243e-132	0.396272	1.81544e-231
PPP2R2A	0.207384	7.56499e-150	0.101307	4.85828e-46
PIK3AP1	0.254288	3.88593e-122	0.364205	6.94048e-223
RIPK2	0.180336	8.81631e-172	0.122932	1.56326e-95
NABP1	0.208365	1.23335e-148	0.0889557	1.34784e-45
NDUFA9	0.195223	2.63393e-158	0.108884	4.24397e-59
SPTLC2	0.204152	1.01932e-150	0.171018	1.95207e-125
C1GALT1	0.211689	1.28511e-144	0.13161	2.63254e-69
MIR3945HG	0.190155	8.73751e-161	0.297415	0
EIF2S2	0.223132	7.71362e-137	0.0744226	2.83181e-45
CYCS	0.208573	3.69906e-144	0.107847	2.9184e-95
TRADD	0.212571	2.11658e-141	0.129499	3.76319e-59
PRMT1	0.227279	1.23101e-131	0.210445	3.58567e-200
RBM3	0.226719	1.11566e-131	0.0864708	3.73952e-44
CALCOCO2	0.208012	4.22057e-143	0.130412	1.84737e-66
ATF3	0.161831	5.03227e-182	0.216714	9.41987e-280
NCF1	0.100571	2.14703e-291	1.47396	0
Streptomyces lunaelactis (taxid 1535768)	0.195965	2.33373e-148	0.186801	1.00421e-129
ETV6	0.176087	5.33052e-164	0.163877	2.1385e-47
GIMAP8	0.211693	6.16789e-136	0.0940961	4.84812e-43
FKBP11	0.216875	2.20289e-131	0.158704	9.13446e-75
CMTM8	0.188071	1.85919e-150	0.133037	3.00651e-86
ERICH3	0.122903	2.43525e-228	0.0905344	4.34235e-186
TCAF2	0.166899	5.44505e-167	0.0388708	3.93085e-17
AFF1	0.216075	7.98015e-129	0.132524	1.34031e-66
XBP1	0.23439	1.20006e-118	0.0412263	2.19901e-20
DAPP1	0.192118	1.4989e-143	0.109684	1.28841e-58
ABTB2	0.145051	5.17114e-189	0.155974	1.28075e-289
ARAP2	0.225911	1.47397e-121	0.0431435	7.8245e-05
PTMA	0.223217	5.62855e-123	0.0662349	1.08391e-13
AIM2	0.155474	5.65151e-175	0.131312	2.00483e-131
NFKB2	0.221424	1.41105e-122	0.137694	1.10871e-109
DOCK10	0.234842	2.60283e-115	0.0583974	1.27045e-38
MSL3	0.199256	1.83723e-134	0.0735271	7.80174e-33
RIPK1	0.191959	1.20944e-138	0.0921502	2.87084e-40
SFPQ	0.216824	4.5403e-121	0.121395	3.41391e-111
STEAP1B	0.191973	2.51633e-136	0.28239	0
NME1	0.229729	2.19205e-113	0.258048	4.14032e-174
MLKL	0.157555	7.87123e-165	0.0841353	1.59954e-64
SRSF7	0.200096	2.30173e-128	0.135154	1.32239e-96
RAN	0.234602	1.54432e-109	0.320997	3.15454e-239
LILRB2	0.146464	6.19761e-175	0.312413	9.55941e-125
ZNRF2	0.217538	9.60122e-118	0.308727	2.1626e-253
ODF3B	0.177087	1.8626e-144	0.18558	4.52705e-159
CXCL9	0.232442	4.50384e-108	0.0529266	2.45475e-71
SOX5	0.227978	4.68188e-110	0.197662	5.15907e-184
JAK3	0.200759	1.11512e-124	0.0168396	3.70339e-09
KIAA0040	0.196701	3.09923e-126	0.0866798	1.08145e-27
FRMD3	0.132216	7.3907e-187	0.0877944	2.31643e-128
SIDT1	0.189459	3.7006e-130	0.103789	1.09926e-44
PTPN2	0.201192	1.45695e-122	0.0477124	2.47725e-16
SBNO2	0.174583	7.15311e-140	0.0462515	4.61936e-20
PPIB	0.233831	3.83384e-104	0.174017	6.00904e-61
ACO1	0.154223	2.79737e-157	0.0699497	2.78613e-39
SPPL2A	0.196551	3.19279e-123	0.088197	1.64774e-34
RIN2	0.180259	2.80617e-134	0.412068	1.77185e-269
STIMATE	0.163151	3.44079e-148	0.10077	3.7936e-68
PVT1	0.196242	2.81658e-123	0.169594	3.5714e-98
BASP1	0.257333	4.64673e-94	0.310064	1.37156e-190
DRAM1	0.209485	9.32384e-115	0.358631	1.81715e-290
NUDCD1	0.159422	7.02696e-150	0.0454407	2.8209e-16
GPR171	0.204844	3.06983e-116	0.0658187	3.69679e-19
IER3	0.246024	7.01042e-97	0.379889	7.32928e-125
RBM8A	0.194921	4.90794e-122	0.122484	2.01964e-91
BTBD11	0.164013	8.28334e-145	0.0717608	1.05498e-40
CYLD	0.213267	4.39938e-109	0.0531977	3.07342e-31
STX17	0.18116	1.46329e-126	0.102477	3.07488e-44
MKRN1	0.187016	3.32639e-122	0.136477	1.46768e-102
DERL1	0.184037	2.14657e-123	0.0736534	9.19203e-32
NOLC1	0.199833	3.47908e-113	0.111934	4.59918e-79
PDE4B	0.211698	1.01972e-106	0.274209	1.36012e-150
EFR3A	0.190222	2.08057e-118	0.0768659	3.80352e-32
TRAF4	0.183005	1.33176e-120	0.190148	7.71701e-184
SQOR	0.190741	1.3679e-115	0.24092	3.98369e-172
CBWD2	0.175878	5.55018e-125	0.242878	1.7842e-234
VPS37B	0.185531	9.29288e-118	0.0621782	7.83489e-22
RNF213-AS1	0.130114	7.76019e-166	0.0409699	2.23561e-30
FCHSD2	0.221184	4.59064e-97	0.136901	1.29634e-47
USP42	0.159769	2.43331e-131	0.0617705	1.55277e-25
STAT5A	0.180639	5.35311e-116	0.085236	8.18276e-41
RELB	0.179813	1.79348e-115	0.0626148	6.68956e-22
GARS	0.18786	2.20666e-110	0.0834664	2.96912e-67
LINS1	0.169693	1.39937e-120	0.0424793	1.52369e-15
ELK4	0.177308	2.91675e-114	0.0752004	1.63102e-35
PTGER4	0.181479	1.2474e-111	0.0474135	6.70161e-11
SOS1	0.199958	5.58806e-101	0.249285	3.61495e-170
GPR180	0.136159	6.85004e-147	0.0895905	1.33038e-74
SLC37A1	0.143445	6.18514e-138	0.0637469	7.46642e-36
ICAM2	0.18609	1.55992e-105	0.0693686	4.42317e-56
SERBP1	0.195564	2.86935e-98	0.0749227	7.82808e-103
EXOC2	0.172081	3.38701e-111	0.0864155	7.21205e-43
Streptomyces sp. CB04723 (taxid 2748873)	0.0999625	5.30227e-188	0.0716899	1.02664e-116
RASGEF1B	0.176795	2.19541e-106	0.229588	2.33254e-182
IFNG	0.179198	3.08798e-104	0.102464	1.07838e-07
SRM	0.191179	9.72245e-98	0.174846	3.27396e-153
FNDC3B	0.213221	1.70513e-87	0.191919	5.84203e-58
SELENOS	0.165909	6.15035e-111	0.066251	5.46388e-26
SERPINB9	0.206005	3.76431e-88	0.143321	3.2452e-70
ARHGAP15	0.218645	8.91429e-83	0.0348192	5.85366e-38
EIF4G1	0.177021	5.29463e-102	0.0545989	2.38949e-46
CCDC85B	0.170352	1.30081e-105	0.242312	2.5916e-225
SLC43A3	0.158024	6.84792e-113	0.18232	1.43295e-150
TRAF1	0.175302	3.65868e-101	0.144791	1.38955e-89
LIPA	0.167778	4.54726e-105	0.0203154	1.00088e-11
TARS	0.156934	4.1292e-112	0.07932	3.88379e-45
GTPBP1	0.135297	1.52013e-129	0.0950793	1.14327e-82
TSPAN5	0.158752	2.41109e-110	0.0615999	1.47776e-23
ARID5B	0.20901	1.49021e-83	0.146063	4.66698e-41
TRIM69	0.155944	1.54721e-111	0.165529	6.70677e-113
VCPIP1	0.161199	6.48452e-108	0.0429852	1.66876e-11
LILRB4	0.132734	8.78308e-131	0.407483	4.21783e-245
UBE2D3	0.177864	3.77356e-97	0.146699	2.80135e-75
AC012459.1	0.0952363	3.87529e-178	0.0615543	4.81576e-102
IRF8	0.207433	7.00348e-82	0.146609	5.08061e-80
PDIA6	0.183543	7.54468e-92	0.0902808	3.1746e-27
CEBPD	0.271629	3.25427e-62	0.0859642	0.846326
MIF	0.2091	2.01921e-80	0.183064	3.66074e-73
TIA1	0.162413	6.13806e-102	0.0376759	6.09302e-24
LGALS8	0.16181	2.77483e-102	0.0323643	5.3666e-10
KYNU	0.169783	2.94291e-97	0.376548	4.17729e-100
CACNA1A	0.109917	2.01191e-148	0.0578083	3.68763e-79
DNAJB6	0.167891	1.37899e-96	0.162596	2.78516e-105
SPATA13	0.17801	1.01415e-90	0.0401834	8.12754e-08
CASP7	0.131013	2.15065e-121	0.0777689	2.06872e-50
CXCR5	0.184152	1.87274e-86	0.113818	1.39072e-61
CCT5	0.163982	3.20336e-96	0.127315	2.54786e-96
RPL22L1	0.187391	2.85788e-84	0.116651	1.65853e-124
MYDGF	0.169875	5.47007e-92	0.0570242	1.06216e-08
LILRB1	0.153437	1.84229e-101	0.274168	2.65303e-136
HEXD	0.159288	1.06308e-97	0.079639	2.66817e-30
IDH3A	0.137377	1.32146e-112	0.0933483	4.63668e-55
NCAM1	0.144331	1.17791e-106	0.0220994	0.0536624
KCNA3	0.156439	2.30055e-98	0.0689486	1.27765e-23
SRSF2	0.172202	7.61308e-89	0.122122	1.62698e-109
SLC39A8	0.198093	9.09855e-77	0.231489	1.08202e-86
ME2	0.159306	2.85815e-95	0.0531872	1.58498e-17
SLC18B1	0.126841	3.3984e-119	0.0607032	3.75298e-37
RMI2	0.114737	2.65407e-131	0.0298757	2.39235e-12
OPTN	0.180815	7.18183e-83	0.0848821	1.40584e-17
CD80	0.108425	2.67793e-136	0.172763	3.96796e-291
HDAC4	0.151433	1.26851e-97	0.077958	4.92637e-35
WTAP	0.16729	6.32064e-87	0.278034	4.04344e-262
KLF5	0.0973716	1.49581e-148	0.0505334	6.18591e-69
AC025580.2	0.136145	2.9002e-106	0.298351	4.56988e-266
DENND5A	0.145234	7.43415e-98	0.0934093	1.73138e-47
GPATCH4	0.142695	3.27616e-99	0.0871323	1.48715e-46
HIVEP1	0.148333	2.05415e-94	0.120339	3.24216e-62
MDK	0.0848338	1.08036e-163	0.068969	3.07221e-146
XIAP	0.153615	2.42767e-90	0.0814583	8.47614e-31
EWSR1	0.156781	4.33719e-88	0.130299	2.15415e-76
FANCA	0.118711	1.08132e-115	0.0650806	2.00352e-49
USP25	0.166119	1.66842e-82	0.0838995	2.58337e-32
KDSR	0.146546	3.22692e-93	0.0048855	1.90222e-08
NOP16	0.140109	2.18146e-97	0.116567	9.53542e-91
IL32	0.26566	1.93612e-51	0.208407	1.96814e-25
SUPT3H	0.161555	6.07699e-84	0.097485	5.24208e-40
RTCB	0.143659	2.25132e-93	0.193659	2.38279e-160
AL627171.2	0.200615	1.28218e-66	0.266102	1.16483e-71
TNIP3	0.162228	1.08934e-81	0.104421	1.45607e-63
AIDA	0.145513	6.33811e-91	0.0390306	5.33234e-10
PRKX	0.166371	2.41181e-79	0.0829472	3.06354e-34
CCND2	0.179244	1.1941e-73	0.160883	1.62228e-109
TICAM1	0.13234	1.25936e-98	0.142119	4.0511e-116
MAT2A	0.155101	3.29325e-84	0.0937206	1.97946e-107
TINF2	0.154122	1.14324e-84	0.105557	6.79581e-57
C21ORF91	0.148266	1.19459e-87	0.0192619	6.89044e-11
UBQLN2	0.152782	1.07727e-84	0.031306	1.69616e-52
ADA	0.139658	2.52751e-92	0.29367	5.85768e-183
ICAM1	0.141904	7.19658e-91	0.0939304	6.17092e-36
UBE2S	0.145491	1.58446e-88	0.233744	2.78195e-216
ADAMTSL4-AS1	0.116613	6.48714e-110	0.0728303	2.25222e-61
TRIM26	0.140516	4.30665e-91	0.0969278	4.71012e-51
TTC39B	0.142256	7.31649e-90	0.0736729	1.94283e-31
CDK17	0.161209	2.31723e-79	0.0494593	1.16999e-13
TREX1	0.0999655	3.63827e-126	0.0858632	6.75221e-131
AL117381.1	0.107961	4.86711e-116	0.0459504	6.90736e-36
TRIM44	0.160545	2.92307e-78	0.0878522	2.3073e-34
ZNF107	0.154223	3.41307e-81	0.0657543	1.91321e-15
FFAR2	0.108536	1.66069e-114	0.276061	0
PAICS	0.137159	5.34295e-90	0.116264	1.53761e-85
CCT2	0.152919	1.56272e-79	0.118717	5.72013e-114
BAK1	0.124648	7.60545e-97	0.0511374	7.37536e-23
TGM1	0.0881562	1.43355e-136	0.07896	6.14836e-146
MARS	0.141422	6.48754e-85	0.0666645	1.30163e-42
KLHDC7B	0.119161	2.02015e-100	0.0605268	8.37131e-40
RAB29	0.156844	1.4525e-75	0.108915	9.69274e-58
WDR64	0.0853432	5.77372e-137	0.0234862	1.18874e-26
COX7A2	0.155308	1.53638e-74	0.00345465	1.81085e-43
P2RX7	0.121648	6.54265e-95	0.206271	5.8155e-243
RALB	0.125316	1.96376e-91	0.0402703	2.20117e-09
IRS1	0.0860055	2.6204e-131	0.0426176	2.48416e-49
WDFY1	0.140305	4.83626e-80	0.158495	7.15696e-116
STAG3	0.127526	2.65044e-87	0.0852839	9.48473e-63
LACTB	0.149209	3.65772e-74	0.0483352	3.6538e-10
C17ORF49	0.160838	8.52123e-69	0.0420174	1.50988e-17
IGFBP4	0.142831	3.15382e-77	0.114357	1.96419e-75
COX5A	0.11434	3.47688e-95	0.0903299	2.31266e-124
AC083862.3	0.087284	3.74457e-124	0.0354593	5.03157e-49
HES4	0.0915308	8.94484e-118	0.213274	0
STX11	0.125533	1.6163e-85	0.127372	4.59033e-99
IPO4	0.103836	1.55681e-102	0.0850696	6.13497e-83
STN1	0.132411	2.03099e-80	0.0162122	0.000256143
REL	0.153139	2.78161e-69	0.102147	4.9144e-76
CSF1	0.0880851	2.81801e-118	0.0260032	3.34076e-24
AL109930.1	0.113669	1.52433e-91	0.0320398	2.82001e-12
RARA	0.12574	2.75599e-82	0.0938995	3.66367e-54
AL157394.3	0.0783913	1.55401e-130	0.0163134	1.52266e-13
CLUAP1	0.120441	3.72526e-85	0.0608918	1.05849e-28
ICOS	0.156339	3.89221e-65	0.035422	2.60906e-27
MANF	0.139477	1.33851e-72	0.0374316	2.42048e-22
GLS	0.153048	6.82967e-66	0.0417026	2.64719e-30
MRPL17	0.128052	1.799e-78	0.0894892	1.75725e-40
NOP58	0.141434	1.74209e-70	0.0844376	1.72131e-70
UBA7	0.131254	1.28137e-75	0.0809907	1.43577e-34
ANKIB1	0.142266	1.04249e-69	0.0570284	9.89481e-18
MICB	0.108598	8.5579e-91	0.0449323	9.45442e-18
IARS	0.138799	6.25259e-71	0.0713612	1.14611e-49
SCARB2	0.130708	3.14483e-75	0.206764	2.23586e-160
AC010149.1	0.10384	1.18088e-93	0.0352514	5.31541e-13
GALM	0.13964	3.01769e-69	0.0471234	4.52056e-28
KPNA5	0.130333	3.89893e-74	0.00582575	2.21889e-06
RNF19B	0.133028	1.31503e-72	0.22136	1.52569e-179
AQP9	0.107836	2.20573e-89	0.0985898	1.08994e-87
SCAMP1-AS1	0.107093	1.40614e-89	0.0772532	2.90443e-57
ART3	0.0755838	2.07095e-126	0.0320175	5.78581e-68
CLDND1	0.172607	1.60754e-55	0.0607293	1.21503e-42
ITGB8	0.112042	5.13065e-85	0.19354	6.82955e-208
PPP5D1	0.0809608	3.48255e-117	0.0467037	5.04299e-66
GIMAP2	0.16221	8.016e-59	0.153038	6.91404e-76
BCL2	0.159021	9.65836e-60	0.24938	7.18839e-126
LINC01671	0.0607959	4.9769e-154	0.031042	2.00844e-86
SYNPO2	0.0946326	1.01558e-98	0.0417177	6.11338e-22
ZNF593	0.120286	9.43993e-77	0.089433	1.02737e-51
VAMP5	0.1501	1.87042e-61	0.147213	1.05595e-82
NME2	0.148599	5.10793e-62	0.252963	1.36782e-90
ASCC3	0.137568	6.72196e-67	0.0354825	4.45758e-09
MASTL	0.0840342	1.71871e-108	0.0608776	4.87918e-72
Streptomyces (taxid 1883)	0.145397	6.23768e-63	0.127615	1.03196e-59
NASP	0.138532	7.55353e-66	0.0586652	5.91084e-32
HERPUD2	0.141407	1.73512e-64	0.0524622	6.14463e-21
ZNRF1	0.105132	1.79728e-86	0.0169138	0.0190397
FYTTD1	0.135213	3.12735e-67	0.0242467	0.0228298
G0S2	0.196446	2.19054e-46	0.1604	1.57002e-42
THBS1	0.48302	3.34643e-19	0.18461	1.32022e-257
TMEM229B	0.0990768	8.04642e-90	0.0531709	2.24044e-36
ECPAS	0.128075	1.5392e-69	0.0807046	1.80836e-34
FAM122C	0.102515	1.36267e-86	0.0731993	1.59186e-59
USPL1	0.123165	7.15448e-72	0.0646297	1.80255e-27
LINC02068	0.0652259	1.22003e-132	0.0514402	5.31523e-121
STIP1	0.129736	9.56561e-67	0.0934604	1.65554e-71
POMP	0.147633	1.09982e-58	0.041149	9.92153e-10
FUS	0.143016	3.27718e-60	0.0831275	8.82426e-68
SET	0.148189	2.2342e-57	0.0099912	5.78057e-97
ATF5	0.147543	4.64867e-57	0.398349	4.01263e-274
unclassified (taxid 0)	0.0954216	1.17798e-87	0.146024	3.07264e-54
IDH2	0.146883	3.53342e-57	0.0367127	1.24317e-05
ATIC	0.126923	4.81566e-66	0.0925825	2.35056e-50
RANGAP1	0.113448	1.11771e-73	0.0216055	8.39714e-05
MAT2B	0.135361	1.0359e-61	0.0241629	8.03902e-51
MFSD2A	0.0750599	1.18593e-110	0.0796276	4.61124e-133
SEMA7A	0.0960862	1.41184e-85	0.0781944	9.21181e-98
SZRD1	0.123906	1.97e-66	0.080041	2.07166e-38
FUBP1	0.133489	1.07933e-60	0.0414458	2.43772e-20
NEURL3	0.0770704	1.49353e-104	0.185599	0
SNHG16	0.133513	2.39835e-60	0.0477789	2.41531e-19
JUNB	0.121759	4.27515e-66	0.152909	7.88286e-96
SNRPB	0.131503	9.82813e-61	0.0809899	3.60611e-67
PUM3	0.125317	1.37294e-63	0.0739077	6.77516e-34
TNFAIP3	0.155518	3.13648e-51	0.101161	1.01272e-39
SNRPD1	0.12413	6.06862e-64	0.0766057	8.14404e-86
CAPN2	0.133431	2.00982e-59	0.113204	2.42144e-58
DOCK4	0.0827765	2.82918e-95	0.560193	1.87171e-164
CCT6A	0.12916	3.07481e-61	0.12929	1.64731e-112
HCK	0.0673467	9.09253e-117	0.229218	2.99788e-55
TASOR2	0.130718	2.4369e-60	0.0423241	4.08316e-12
TSPAN33	0.121069	4.63942e-65	0.167931	4.32035e-118
BCAR3	0.114133	6.74655e-69	0.0891778	1.14405e-82
ANKRD33B	0.0863829	1.58834e-90	0.0937692	1.80611e-124
MYC	0.163263	3.36511e-48	0.140528	6.31465e-56
B3GNT2	0.122437	4.58979e-63	0.0818282	2.69201e-37
PPA1	0.137455	2.32042e-54	0.0775455	1.34327e-32
AC099343.3	0.0920098	2.1333e-80	0.0558809	6.2039e-37
KARS	0.116825	1.82973e-63	0.0518438	1.82871e-16
CSRNP1	0.0962036	1.38813e-76	0.0565503	1.09257e-36
PRKAG2	0.125963	1.19426e-58	0.114952	5.44953e-48
RNF144B	0.139225	4.59924e-53	0.206168	4.72113e-95
AC104389.5	0.0878206	1.92958e-83	0.0560891	1.65604e-38
IGLC1	0.156121	4.00593e-47	0.157473	1.229e-76
OTUD4	0.118375	2.22006e-61	0.0165073	1.76293e-05
RNF149	0.135251	2.81192e-53	0.0326614	1.19726e-22
AC009950.1	0.0790635	1.27707e-90	0.0245888	8.00759e-13
TMEM62	0.105849	1.77128e-67	0.0451649	1.57016e-15
CCT3	0.121767	1.63888e-58	0.141599	1.60423e-149
LINC01260	0.0622917	3.98573e-111	0.0467216	1.57689e-100
TNFAIP2	0.064158	3.3172e-107	0.404133	3.2091e-215
EIF5B	0.131882	1.69723e-52	0.0201002	4.07416e-24
PNO1	0.0973818	1.45809e-70	0.0866615	4.21794e-62
CFB	0.0762047	5.73765e-90	0.0956792	6.34519e-195
MRTO4	0.102939	1.02864e-65	0.0808924	3.91967e-49
ZC3H12A	0.108887	8.22454e-62	0.0933492	1.68274e-47
MGLL	0.129667	5.77659e-52	0.348057	3.45911e-205
RBBP6	0.130713	1.78636e-51	0.060467	1.00199e-20
HSPA9	0.114043	7.73869e-59	0.0435545	4.40731e-65
LDHA	0.133535	2.49551e-50	0.0915469	3.81814e-78
NAA25	0.109241	2.81713e-61	0.0671897	4.58171e-30
BRD7	0.131388	6.63374e-51	0.011449	1.07967e-13
CDC73	0.123252	3.04646e-53	0.0286244	1.09699e-12
NHP2	0.117849	6.75883e-55	0.119259	5.99658e-107
ADPGK	0.118127	9.29811e-55	0.0526391	4.40888e-18
SRP19	0.119476	6.37817e-54	0.0206026	3.6693e-08
TAFA2	0.120251	1.71865e-53	0.0590357	5.16366e-15
SPATA1	0.0858161	8.04665e-74	0.0400692	6.57943e-19
SMAGP	0.092303	1.10842e-68	0.0319931	3.03163e-11
BCL2L1	0.109201	7.37646e-58	0.0494491	1.4193e-21
EMC2	0.106466	9.58613e-59	0.0210792	1.57612e-08
YARS	0.116843	2.89643e-53	0.0277339	9.3549e-20
SNHG25	0.102236	1.19466e-60	0.0412488	4.80568e-10
CHODL	0.0850225	9.87676e-73	0.0642192	1.78775e-55
CASP10	0.0946165	2.656e-65	0.0262034	1.69424e-07
TFG	0.110946	9.06376e-56	0.0248239	8.42627e-08
RBM7	0.10683	8.32473e-58	0.0261717	3.11779e-05
LILRA5	0.112254	1.2226e-54	0.174786	3.16139e-223
SLC7A5	0.0907238	5.29018e-67	0.0253872	8.64304e-05
CYP2J2	0.0556243	1.78592e-108	0.0354455	1.84764e-65
EPB41L5	0.0861929	1.08077e-69	0.0239975	0.000345038
CLIC1	0.116066	1.38771e-51	0.0721238	3.45276e-43
ATP6V1H	0.10907	1.34613e-54	0.111122	1.34332e-64
WDR43	0.110576	1.01986e-53	0.0810605	1.81144e-47
CKB	0.116415	5.92333e-51	0.123673	7.88323e-81
Nocardioides seonyuensis (taxid 2518371)	0.100285	5.34612e-59	0.0249199	0.000674254
SERPINB1	0.129455	9.18666e-46	0.0797652	4.95858e-28
DCTPP1	0.102383	1.54118e-57	0.0947267	9.98805e-69
PSAT1	0.0873661	2.9913e-67	0.078181	9.68156e-59
AF117829.1	0.0831071	1.62584e-70	0.0488403	1.27554e-31
C1QBP	0.114934	3.99343e-51	0.121153	5.31807e-116
SERPINB9P1	0.0823198	4.50586e-71	0.0336047	1.11939e-14
SH3GLB1	0.116973	4.38409e-50	0.0242102	2.19412e-07
SLIRP	0.113493	1.73651e-51	0.0195088	1.78192e-27
SSB	0.116451	4.28902e-50	0.196191	7.32501e-151
HNRNPLL	0.117328	1.22885e-49	0.00935217	1.80869e-12
UBE2Z	0.113201	3.07865e-51	0.0963027	1.06429e-56
DDX18	0.126332	1.11566e-45	0.0387515	1.19897e-42
TFRC	0.103758	2.09694e-55	0.0257899	9.27048e-06
ACTR3	0.128809	9.77637e-45	0.158272	7.53889e-53
Staphylococcus aureus (taxid 1280)	0.164018	3.40417e-35	0.40623	5.67178e-139
LRBA	0.122405	1.16057e-46	0.0257658	1.83869e-32
PPP1R15A	0.115656	3.50423e-49	0.115794	7.27173e-57
ROMO1	0.119039	9.2787e-48	0.000552439	2.60547e-14
AMBRA1	0.109874	1.34506e-51	0.0473504	7.34121e-16
PSMB2	0.109598	1.75655e-51	0.0876192	1.0151e-48
EXOSC9	0.10109	1.03726e-55	0.0659079	9.03058e-27
AL121603.2	0.0743815	2.10984e-75	0.0202383	1.80863e-06
GTPBP4	0.101541	3.38461e-55	0.0439835	7.10054e-14
RRP7A	0.110116	9.43762e-51	0.102327	1.99208e-69
CFH	0.0944287	4.82144e-59	0.0160296	0.408375
NRDC	0.120183	6.95209e-46	0.0262078	4.47579e-17
NTNG2	0.0706303	1.64216e-77	0.0476858	8.37398e-47
TRAF2	0.0864256	6.65032e-63	0.0469026	1.43031e-20
HMGCS1	0.101978	2.22131e-53	0.0695262	2.85739e-34
PSMB3	0.121311	6.74866e-45	0.0622203	1.30823e-18
LINC02100	0.0908108	4.83317e-59	0.0476286	8.09615e-20
SMG7	0.113072	1.56737e-47	0.0101895	3.08785e-09
EIF3J	0.105745	2.62328e-50	0.0258372	2.42842e-14
PRPS2	0.0959553	3.57996e-55	0.0295729	1.0442e-07
HSPA1B	0.10011	8.00562e-53	0.17984	6.15483e-96
TMEM187	0.083794	1.25222e-62	0.0388097	1.73105e-15
SBK1	0.0905625	7.9767e-58	0.0472533	9.29843e-20
LINC00158	0.0589924	2.59552e-88	0.0653354	1.01249e-148
BLZF1	0.0955705	1.00568e-54	0.0420547	1.35815e-12
GTPBP2	0.0834383	1.75078e-62	0.0646882	1.27719e-40
CCT7	0.107963	3.21862e-48	0.0937028	3.24671e-104
TPM3	0.130152	5.33996e-40	0.0761145	2.57137e-10
NFE2L3	0.0822093	7.72464e-63	0.0592805	3.32016e-34
LARS	0.111115	8.44295e-46	0.0279203	4.36832e-35
RCN1	0.078864	3.93184e-64	0.0599984	9.23972e-39
NOD1	0.0888503	7.0701e-57	0.0405435	2.60895e-14
VDAC1	0.102312	1.98967e-49	0.0390035	1.77946e-52
BANF1	0.109864	9.45803e-46	0.103188	8.3167e-86
PFKP	0.0914981	1.52009e-54	0.0404486	8.54094e-11
MARCKS	0.282556	5.69809e-18	0.666555	1.04423e-214
AC009133.1	0.0828341	1.7506e-59	0.0162635	0.105583
DNAJB11	0.102285	8.10063e-48	0.0183146	0.000583592
MIA3	0.111791	9.89623e-44	0.0146026	1.94162e-08
SNRPE	0.105355	2.7599e-46	0.0409184	3.175e-56
ARHGDIA	0.10856	7.47803e-45	0.0749834	3.74154e-45
SAMD4A	0.0774261	2.99958e-62	0.181354	3.8353e-307
C18ORF25	0.0929786	7.56581e-52	0.0349784	8.46347e-07
LINC00278	0.10411	3.47031e-46	0.0488189	1.10726e-17
RRP15	0.0848202	3.68133e-56	0.0455037	1.62929e-17
JADE2	0.109335	1.55394e-43	0.0617786	2.8691e-19
TRAM1	0.102129	1.86929e-46	0.0257648	3.91067e-33
PTX3	0.0927712	5.87867e-51	0.0497708	1.10293e-25
AC012363.1	0.0545153	5.99571e-86	0.0240082	1.50005e-35
CTPS1	0.0764293	3.309e-61	0.0479187	1.58111e-28
SINHCAF	0.0996396	7.99771e-47	0.109936	3.7376e-61
SRGAP2	0.0965236	2.7764e-48	0.180005	8.57753e-143
UBE2N	0.10459	1.62388e-44	0.0390452	2.65851e-25
HNRNPAB	0.106398	1.00743e-43	0.0011308	3.33314e-47
KDM6A	0.109558	1.94336e-42	0.079886	7.33078e-36
ELF4	0.0982438	3.42095e-47	0.0432879	3.22606e-10
PYCR1	0.0552264	2.33717e-83	0.0566611	8.12015e-94
LY6E-DT	0.0587794	2.58422e-78	0.0532488	4.02446e-82
POLR3D	0.0772725	1.26243e-59	0.0280369	8.78654e-06
TRIP10	0.080618	8.69694e-57	0.0766164	3.01423e-62
IL12B	0.138593	2.5772e-33	0.196753	1.29028e-121
TNFAIP8	0.093933	8.99985e-49	0.130445	1.84053e-87
GNL3	0.0967682	3.64799e-47	0.0430465	4.45978e-18
RDH14	0.0973296	9.34122e-47	0.0207657	3.60028e-06
EIF6	0.10101	7.74408e-45	0.0880507	2.68577e-59
IL27	0.061425	3.21415e-73	0.111492	1.14554e-235
MAN1C1	0.0850327	5.4829e-53	0.011118	0.0282326
TMEM170A	0.0969253	2.25367e-46	0.00530848	0.000679111
TTC21A	0.0647588	1.03529e-68	0.0317301	5.97608e-21
SLC25A32	0.0993456	6.01381e-45	0.0169803	1.339e-11
STX16	0.10316	3.82112e-43	0.0645351	9.22641e-23
STAU1	0.106338	1.03782e-41	0.00434066	5.81965e-08
AC025171.3	0.0680984	2.10814e-64	0.01511	0.0503398
GPR137B	0.0980999	9.55533e-45	0.091456	5.46301e-52
TMEM50A	0.106559	3.86369e-41	0.057168	1.81782e-43
IFRD2	0.0865041	2.17103e-50	0.0566497	1.3435e-31
CLMP	0.0603123	5.93851e-72	0.0342304	1.11879e-31
ACOT9	0.0859318	1.29688e-50	0.166785	1.66491e-142
ACSL5	0.101137	1.01196e-42	0.0683236	3.81191e-21
GNLY	0.279885	7.03755e-16	0.0764906	1.19386e-28
BRCA2	0.0763227	6.38798e-56	0.0331779	9.20274e-11
CCDC9	0.0858131	8.24566e-50	0.0322613	6.82373e-08
SF3B4	0.104437	7.78785e-41	0.0446407	3.76578e-47
HSPH1	0.101348	5.18882e-42	0.137827	1.26292e-76
TOMM5	0.1037	6.081e-41	0.0393611	1.56999e-48
IL15	0.0943992	9.11975e-45	0.13491	4.32607e-110
CTSC	0.0658044	2.81136e-63	0.0807892	7.56137e-84
RGL1	0.0653382	1.83053e-63	0.255696	7.43393e-51
PUS7	0.0655394	7.14911e-63	0.0509129	1.25836e-35
HDX	0.0677077	4.47033e-60	0.0505892	3.63369e-49
AC007728.2	0.0621541	5.28465e-65	0.0308614	1.90092e-26
ZFYVE26	0.0871072	1.80627e-46	0.0203584	0.00438213
PPRC1	0.0849661	1.83522e-47	0.0441087	3.31142e-16
SELENOK	0.10144	7.53447e-40	0.0332643	2.12241e-17
SSTR3	0.0512877	7.71991e-77	0.0286112	8.54096e-36
MRPL14	0.0980252	2.2417e-40	0.064083	2.37098e-23
NDC80	0.070501	7.91252e-56	0.0438896	3.85884e-27
SPCS2	0.0994065	1.02373e-39	0.00258891	1.77306e-23
AARS	0.0944464	1.13958e-41	0.0417874	1.88447e-36
TLR3	0.0512832	6.17597e-76	0.0199587	2.25012e-21
DOP1A	0.0875774	3.64943e-44	0.00315844	8.36359e-05
SELENOI	0.0779656	2.26448e-49	0.0360478	4.01122e-15
AK2	0.0932289	2.31824e-41	0.0666384	4.83899e-33
AC007384.1	0.0894333	4.61343e-43	0.0352441	1.31636e-05
DEGS1	0.093331	4.51849e-41	0.0278655	4.53421e-20
IL2RA	0.0891618	1.89095e-42	0.0412728	4.7361e-26
LINC01358	0.0653721	1.50388e-57	0.0359163	2.46799e-24
AL157871.4	0.0524579	1.94908e-71	0.0182103	1.70971e-24
SLC35A4	0.0857288	6.90275e-44	0.0426014	7.28015e-16
ILF2	0.0874077	6.39503e-43	0.0460891	3.70727e-69
HNRNPD	0.0959718	4.24364e-39	0.0316213	1.43197e-52
XRN2	0.106133	3.64941e-35	0.00292794	4.89708e-09
MOB1A	0.110432	3.06963e-33	0.0495563	3.34636e-18
AKT2	0.0895183	1.68012e-40	0.011025	0.0139057
NOL7	0.0990346	1.11782e-36	0.0498752	7.83191e-54
MT1E	0.0860229	7.00002e-42	0.234342	8.9091e-174
PTK2B	0.11086	2.53052e-32	0.0159352	0.00314957
SLC7A1	0.0760485	8.99825e-47	0.0370537	2.27162e-12
DPH2	0.0700002	1.82421e-50	0.0467857	4.03093e-26
HEG1	0.0885685	5.17766e-40	0.0477078	7.15617e-13
PFDN2	0.0882159	6.64801e-40	0.0337081	4.9583e-55
C1ORF61	0.0482295	3.0786e-72	0.0255558	1.86905e-23
EIF2S1	0.0917205	3.65258e-38	0.037779	9.26341e-27
AL592295.4	0.0697822	1.02175e-49	0.00943152	0.0257857
CEACAM1	0.0562607	2.34491e-61	0.0218995	2.29411e-19
AP001341.1	0.0463986	7.85893e-74	0.0538552	2.93603e-130
ERH	0.0787994	1.23961e-43	0.0365672	5.97457e-74
FARSB	0.0847066	1.34788e-40	0.047326	7.03531e-21
ODC1	0.0758364	6.16177e-45	0.0835816	5.96694e-83
UPF2	0.0973923	3.80519e-35	0.00571429	5.26791e-05
AC099063.4	0.0746566	1.42903e-45	0.0420113	1.03743e-20
PITPNB	0.0942013	3.1307e-36	0.0115045	0.012074
RBX1	0.103979	6.96751e-33	0.0465162	3.58536e-18
RIF1	0.0994275	3.37629e-34	0.0124091	1.2312e-07
MRPS33	0.0918621	6.90213e-37	0.0252646	3.43199e-08
MACC1	0.0554866	2.51269e-60	0.0645993	3.53549e-91
AC007780.1	0.0600629	1.36379e-55	0.0251027	1.45256e-13
SP140L	0.0993823	7.50582e-34	0.075334	6.38059e-21
ARL5B	0.0741091	5.99901e-45	0.053565	1.55216e-25
CYBC1	0.0945778	2.46264e-35	0.0529661	3.74138e-21
ADTRP	0.084744	9.67582e-39	0.0606012	1.09132e-25
CMTM6	0.0614721	8.63543e-53	0.0871414	6.30997e-83
MAD2L1BP	0.0802681	1.34668e-40	0.0567249	1.17352e-22
UBE2L3	0.093646	9.12419e-35	0.0119456	1.46635e-07
DENND4A	0.0966564	1.97634e-33	0.0123161	1.04269e-23
AC009126.1	0.0765217	7.19912e-42	0.023103	1.83531e-05
LARP4	0.0813019	2.05604e-39	0.0404311	2.49686e-22
WDR74	0.0861552	5.87529e-37	0.0685808	8.58605e-26
GJB2	0.0485421	7.3388e-65	0.0452724	1.3905e-55
Priestia megaterium (taxid 1404)	0.0924516	3.56183e-34	0.0759425	3.5084e-28
CPM	0.057488	1.9376e-54	0.1215	9.13099e-62
ARID4B	0.106333	1.09057e-29	0.0142664	2.15939e-09
TUBB4B	0.0828488	8.73517e-38	0.0620051	4.28658e-49
APOBEC3F	0.0727859	8.5467e-43	0.0371569	1.04711e-14
BTG3	0.078542	1.23818e-39	0.0491877	3.73239e-15
POLR2K	0.089448	1.29799e-34	0.00861404	8.16629e-18
ELMO2	0.0790099	7.45473e-39	0.0125947	8.28214e-06
HIVEP2	0.10707	7.44647e-29	0.0633487	9.69765e-15
MR1	0.0842396	2.59296e-36	0.0168824	0.0221341
CPEB2	0.071016	1.526e-42	0.062336	2.83223e-34
EBNA1BP2	0.0807447	2.3714e-37	0.0584402	1.91527e-43
PSME3	0.0849532	2.00093e-35	0.0266997	4.89193e-10
LINC02384	0.0890812	3.45766e-33	0.0575547	4.99807e-11
Streptomyces qinzhouensis (taxid 2599401)	0.0493161	3.50893e-59	0.0375407	1.12568e-44
TESPA1	0.115916	1.36918e-25	0.0368039	4.7289e-15
NFIL3	0.0652332	7.98682e-45	0.0125521	0.00341319
HNRNPH2	0.0915468	6.45449e-32	0.0170332	3.56675e-13
CHORDC1	0.0863463	9.37995e-34	0.0908158	1.00435e-62
CCSER1	0.0925478	1.53952e-31	0.0999964	2.96896e-43
HSPA1A	0.100504	6.7264e-29	0.375125	2.54582e-162
METTL1	0.0511018	1.08707e-55	0.0541239	3.15957e-63
DDX3X	0.0975072	1.78116e-29	0.019284	2.69994e-28
RUBCN	0.092599	8.75516e-31	0.0781334	2.1699e-29
CCT8	0.0772884	9.78312e-37	0.0614636	6.33652e-85
TRIM34	0.0760193	2.5873e-37	0.0725566	4.59827e-37
CHI3L2	0.0616083	9.51126e-46	0.0319891	1.01819e-16
NR4A3	0.0676248	1.4152e-41	0.0705074	2.9886e-65
TSR1	0.0768083	1.41105e-36	0.0398138	5.46177e-19
RBM11	0.0487501	6.77046e-57	0.0230524	1.15959e-16
TNIP2	0.0821102	7.32834e-34	0.0392843	2.78009e-13
SLAMF1	0.0681414	1.7318e-40	0.000761346	1.90325e-19
TNK2-AS1	0.0432294	2.29501e-63	0.0269769	1.16742e-36
DHX15	0.0873091	9.82957e-32	0.0302882	1.01902e-23
ORMDL2	0.0858434	2.93105e-32	0.0246417	1.49756e-11
PDGFRL	0.0352972	3.32808e-77	0.109047	1.02083e-277
POGLUT3	0.053006	2.04408e-51	0.0116355	0.342053
DNAAF1	0.0468699	5.41277e-58	0.0437309	1.31552e-76
RANBP1	0.0761449	5.86801e-36	0.0648115	3.78743e-71
TENT4A	0.0732091	2.48949e-37	0.0548639	3.25885e-26
SLC3A2	0.0794104	1.98681e-34	0.045499	3.47557e-15
TENT4B	0.0840728	1.59577e-32	0.0100951	0.00255606
CHAC1	0.040975	7.7323e-66	0.0249066	5.5078e-34
HSP90B1	0.0702133	1.40714e-38	0.00649832	0.555851
AC073111.4	0.0769362	3.52995e-35	0.0428437	4.48402e-16
SEC11C	0.080692	2.48671e-33	0.0022612	3.32094e-12
DESI1	0.0725834	7.47001e-37	0.0756445	4.0472e-41
RFX5	0.0768944	9.69067e-35	0.0347443	3.86724e-07
IGKC	0.184226	7.40885e-15	0.150876	1.85665e-13
BOP1	0.0688816	3.44149e-38	0.0727924	1.24651e-49
KCNJ2	0.0559251	1.14305e-46	0.0682001	5.73362e-73
CCDC71L	0.0714996	1.34054e-36	0.029076	5.89121e-05
MAGOHB	0.0698286	1.88794e-37	0.0365653	2.95393e-10
NEAT1	0.068131	2.95057e-38	0.246197	3.31948e-92
LINC01814	0.0507818	1.67557e-49	0.0176003	2.13305e-07
RAB3GAP1	0.0900402	3.877e-28	0.0309562	3.08234e-09
INSL6	0.056783	4.49122e-44	0.0173716	2.36145e-07
ARNT2	0.0412302	1.00519e-59	0.0540866	1.23811e-86
SRFBP1	0.0787906	1.60068e-31	0.0273014	8.67817e-10
FAM49A	0.0484126	1.01785e-50	0.137101	5.11847e-83
TGS1	0.0847908	6.83095e-29	0.027628	1.1565e-05
NADK	0.0804068	2.07056e-30	0.172722	2.82918e-132
AGK	0.075387	2.36308e-32	0.0369827	9.85082e-10
SNHG15	0.0783302	3.86897e-31	0.0571224	8.49393e-24
FOXN3-AS1	0.0475701	9.8868e-51	0.0459899	2.02668e-47
AHSA1	0.0780031	3.46921e-31	0.0906867	2.40606e-69
G3BP1	0.0772534	1.8113e-31	0.0354923	5.94352e-52
SPSB1	0.0508923	2.36316e-47	0.043988	5.03406e-46
DOCK9	0.0884402	1.4939e-27	0.0212231	3.81179e-05
QKI	0.0185193	1.3492e-128	0.00118182	9.54264e-38
PSEN2	0.0534574	5.62824e-45	0.0168794	9.07635e-05
PPAN	0.0813335	8.67664e-30	0.0514532	2.70749e-22
SLA2	0.0843371	1.62988e-28	0.0520576	9.62598e-18
CMSS1	0.0767171	2.99052e-31	0.0427303	7.47264e-10
SMG1	0.0956466	3.74244e-25	0.00179287	1.5365e-08
PFKFB3	0.0380274	1.74393e-61	0.0241884	2.25615e-29
MAPK1IP1L	0.0859379	1.90546e-27	0.022361	1.95066e-18
SAMSN1	0.0890441	1.91092e-26	0.0454326	5.83812e-12
LPIN1	0.0845858	8.79324e-28	0.00925565	2.89102e-11
GRWD1	0.0667681	6.14505e-35	0.0494587	1.0726e-19
LINC02086	0.045178	6.28111e-51	0.0314883	3.33771e-30
TRA2B	0.0843253	1.48609e-27	0.0163835	1.94513e-17
SOGA3	0.0460861	9.09981e-50	0.0117507	0.0162113
PLAUR	0.0606613	6.51805e-38	0.146272	1.20759e-57
TNIP1	0.0790637	5.68453e-29	0.0552668	1.94462e-56
MYBBP1A	0.0677622	1.16669e-33	0.0438411	1.80142e-16
FKBP4	0.0647236	1.11686e-34	0.115793	1.22643e-96
GNL2	0.0707935	9.42858e-32	0.0463466	3.5207e-19
IFNG-AS1	0.122829	1.60474e-18	0.0515789	0.0011571
WDR63	0.056928	4.09206e-39	0.0140235	0.155151
MMP14	0.0608115	1.345e-36	0.134274	3.24778e-92
COA6	0.0778714	2.12469e-28	0.0551513	1.88392e-16
HNRNPDL	0.0600123	2.18678e-36	0.034535	5.92949e-80
CARD17	0.036671	6.65953e-58	0.0227349	5.63699e-34
BLVRA	0.0793403	4.48781e-27	0.0958295	1.92761e-49
RRP12	0.0576167	5.29532e-37	0.0408419	2.51251e-21
RAB8A	0.0832724	1.00151e-25	0.115841	1.82963e-61
C1GALT1C1	0.0672431	1.6435e-31	0.0155307	0.000119735
DDX10	0.0735444	7.20447e-29	0.0437975	1.187e-13
CMC2	0.0803182	1.95693e-26	0.0295315	6.03277e-08
FXYD6	0.0557837	1.021e-37	0.083256	3.11105e-124
VOPP1	0.0422754	2.97967e-49	0.00629782	5.01429e-55
ORMDL3	0.0742009	3.92815e-28	0.0209022	0.00822715
SNHG26	0.0510122	1.7629e-40	0.0245328	4.95474e-12
MAGT1	0.0736373	3.52386e-28	0.00667696	0.000172173
GRIPAP1	0.0755173	1.7728e-27	0.0306695	0.000106738
CBWD1	0.0644645	5.37384e-32	0.044255	5.26685e-17
NUDC	0.0778348	1.73098e-26	0.0536777	3.40506e-58
NECTIN2	0.0554504	1.13692e-36	0.0894969	5.97258e-59
CXORF21	0.0621534	1.23847e-32	0.0570237	4.1783e-26
DENND1B	0.0737231	1.36596e-27	0.0386069	3.58185e-23
DNAJB9	0.0700675	5.6093e-29	0.0029868	1.86532e-14
TCFL5	0.0543506	4.13623e-37	0.0642573	2.44515e-56
LRRC59	0.0717018	3.68486e-28	0.00976542	0.224385
ESF1	0.0784634	1.17857e-25	0.0396134	3.0551e-19
ZC3H7B	0.0638804	1.23053e-30	0.0277137	4.69536e-07
CCDC86	0.0506417	1.90848e-38	0.0409319	3.9538e-29
TMEM109	0.0812367	3.4825e-24	0.0243424	3.32903e-16
RRP9	0.0606866	6.05422e-32	0.0579768	3.33252e-35
L3HYPDH	0.0601504	7.91953e-32	0.00509024	0.0798333
TBK1	0.07606	3.3437e-25	0.0378661	3.70275e-07
LYRM1	0.0656704	4.73097e-29	0.00869436	0.00133992
SEC61A1	0.0714709	1.7267e-26	0.0121919	4.22178e-09
ASPHD2	0.0520828	1.83588e-35	0.0233594	2.03193e-06
DDX39A	0.0706403	3.73066e-26	0.0536351	3.79793e-37
UVRAG	0.0903064	1.42656e-20	0.0501416	1.18508e-16
SLC12A8	0.0334106	3.07312e-54	0.0225056	1.14243e-17
FMR1	0.0758604	3.41406e-24	0.080898	6.79205e-30
FABP5	0.106366	1.86258e-17	0.199853	4.94326e-54
ADPRHL2	0.071635	1.45533e-25	0.0369626	1.06673e-08
RPIA	0.0721107	2.13945e-25	0.0377127	2.5907e-18
SYNPO	0.0380707	5.44706e-47	0.0464544	1.60675e-74
PEF1	0.0712588	2.00812e-25	0.0417291	1.17805e-12
BLMH	0.0684958	2.97194e-26	0.0210049	6.27219e-05
RRS1	0.0587252	1.84531e-30	0.0441368	4.88845e-18
PMM2	0.0638182	4.78464e-28	0.0406356	1.08331e-12
GART	0.07216	6.94346e-25	0.0386499	5.90565e-15
GAR1	0.0643244	9.02318e-28	0.0241817	5.03326e-09
RAPGEF2	0.0513599	2.66578e-34	0.0906126	2.59252e-40
GRK5	0.0654107	4.7937e-27	0.0223969	0.00508672
MXD1	0.0744787	8.63152e-24	0.112374	2.11126e-50
CDKN1A	0.0787757	1.72234e-22	0.0617522	7.13362e-19
CCND3	0.0866235	2.08618e-20	0.108367	2.57627e-95
TAF4B	0.0585997	8.89209e-30	0.0209499	0.0117417
BZW2	0.069986	5.27765e-25	0.0389766	3.00909e-15
UBB	0.078134	2.08634e-22	0.16027	4.90209e-45
HLA-DQA1	0.0662489	4.12838e-26	0.194971	1.31741e-16
PUF60	0.0720406	5.34682e-24	0.03022	4.79457e-37
ZDHHC14	0.0663891	1.0198e-25	0.0258347	0.0102879
AGRN	0.0408269	3.69162e-41	0.0861003	5.55329e-120
CTSL	0.0451018	2.74158e-37	0.189305	5.99377e-49
LRATD2	0.052346	3.61836e-32	0.0196156	0.000599193
SSR4	0.0896144	4.3692e-19	0.0694767	1.24919e-11
CHRNB1	0.056021	1.26183e-29	0.0231308	0.000620325
ARL6IP6	0.0721151	8.53379e-23	0.017274	0.717249
SCFD2	0.0713353	6.21279e-23	0.0299084	0.00189506
ARF1	0.0621748	3.56541e-26	0.0224162	3.16296e-34
CASP3	0.0700988	2.82214e-23	0.0284587	1.95793e-05
SNRPB2	0.0787093	8.62868e-21	0.00783066	3.91015e-08
MAPRE1	0.0710699	6.54917e-23	0.0058086	3.85844e-07
AIMP2	0.0617936	3.41416e-26	0.0686081	3.00943e-44
FNDC3A	0.0828535	1.06245e-19	0.0420112	1.51639e-18
TRMT6	0.0607561	1.5252e-26	0.0232897	0.0661271
ADAM19	0.067365	5.71934e-24	0.0291269	0.000809996
TRPC4AP	0.0770495	6.86862e-21	0.0382165	4.43336e-10
ETF1	0.0648285	2.73625e-24	0.026127	1.03648e-05
DNAJC15	0.0805606	1.11091e-19	0.0113474	7.71613e-08
XRCC6	0.0659603	7.82346e-24	0.0158913	1.90564e-78
NBDY	0.0610748	1.21165e-25	0.0137707	2.19213e-30
NOP56	0.0658723	9.20617e-24	0.0572161	3.22717e-44
CHTOP	0.0722672	1.28312e-21	0.0212673	1.39931e-16
NOP14	0.0691465	1.53797e-22	0.0175917	1.55708e-10
COPE	0.0768056	2.34408e-20	0.054356	4.17521e-22
GREM2	0.0395614	1.14127e-38	0.022361	1.07701e-16
LY75	0.0651439	1.03986e-23	0.0217974	1.49832e-26
TIPIN	0.0493677	4.85488e-31	0.0275723	1.80475e-10
PSMB1	0.0592401	9.03063e-26	0.0540635	8.69583e-49
AC103702.2	0.0413576	2.56103e-36	0.0202478	1.73258e-06
E2F3	0.0750957	2.97534e-20	0.0175422	1.4513e-06
RBM17	0.0703802	1.46626e-21	0.00550316	4.40021e-26
ARL8B	0.0643325	1.73063e-23	0.08286	5.17665e-61
PLAAT2	0.0335593	3.38429e-44	0.00897476	5.98915e-05
P2RX4	0.0423708	4.04987e-35	0.162617	5.6199e-137
DKC1	0.0608957	1.21361e-24	0.0293054	5.00321e-32
RABGAP1L	0.0938542	3.24691e-16	0.129728	9.43908e-36
SOAT1	0.0646956	3.91099e-23	0.0116319	0.180208
SPIB	0.0782726	3.14905e-19	0.125144	8.57825e-50
THOC6	0.0586429	2.15713e-25	0.0187015	0.000115528
NIP7	0.06554	1.00019e-22	0.0278446	0.000207349
ST3GAL5	0.0681663	7.97856e-22	0.105379	2.08371e-66
RNPS1	0.0672638	4.42129e-22	0.0267738	8.32871e-34
CCNL1	0.0809565	2.41661e-18	0.00634445	2.0326e-11
RFTN1	0.0513036	1.72041e-28	0.059845	5.0997e-40
PDF	0.0431009	9.97982e-34	0.0327278	3.54611e-18
PHB	0.0650767	1.49854e-22	0.0594977	1.14772e-63
NFKBIE	0.0590684	1.08882e-24	0.0399436	2.10032e-09
MRPL12	0.0590414	1.52728e-24	0.0628951	1.10553e-39
MRPL4	0.0636087	8.2129e-23	0.04739	2.64406e-36
AL031599.1	0.0309609	1.0516e-45	0.0128451	2.46721e-16
MTG1	0.0672253	2.37863e-21	0.0264406	1.51386e-11
AL365361.1	0.0586489	2.75862e-24	0.0116548	0.0408332
OPRM1	0.0451147	2.36483e-31	0.0124495	0.165141
HESX1	0.0366277	2.12165e-38	0.0988338	8.76954e-203
PRLR	0.0442847	1.08302e-31	0.0674029	1.06663e-139
AC006160.1	0.03729	3.02806e-37	0.0165252	3.57925e-12
XPO6	0.0710154	7.02609e-20	0.107816	4.98341e-59
TOMM40	0.0568291	1.38914e-24	0.0347604	1.7735e-18
BYSL	0.0411825	5.72606e-33	0.0313378	1.47129e-22
BMPR2	0.0686154	5.9578e-20	0.0752681	2.43187e-34
METRNL	0.0660571	1.16704e-20	0.0174975	2.33438e-08
PES1	0.060138	1.96604e-22	0.0525957	1.34072e-27
AC016831.7	0.052444	1.6959e-25	0.0282935	1.05521e-06
MOB3C	0.0512793	9.33026e-26	0.0292912	4.87636e-09
ABCE1	0.0643361	1.21832e-20	0.0003127	2.67356e-22
ANKRD1	0.0399675	1.53432e-32	0.0717235	8.74609e-71
SQLE	0.0621909	3.63125e-21	0.0126178	0.0105965
NSUN2	0.0662787	6.64043e-20	0.00334335	3.30439e-05
DPM2	0.0587108	2.35711e-22	0.0505785	1.59628e-18
AL021707.1	0.0456935	1.93907e-28	0.0251515	1.35311e-11
AL662890.1	0.0241364	5.44946e-53	0.00568578	1.32289e-08
CCT4	0.0594319	6.16186e-22	0.0372424	1.46096e-85
KBTBD2	0.0675173	2.42509e-19	0.0126003	0.631532
GTF2B	0.0685601	5.58267e-19	0.0147293	3.57791e-10
HNRNPK	0.0804863	3.54753e-16	0.00477017	1.99726e-23
Z84484.1	0.0243266	1.18929e-51	0.00794611	3.34e-13
TMEM178B	0.0280183	1.24524e-44	0.0223579	1.10804e-32
SYNCRIP	0.06581	2.24513e-19	0.00941341	1.33869e-21
IMP4	0.0610202	8.5482e-21	0.0481783	1.18512e-24
EAF2	0.0414266	2.83125e-30	0.0672924	3.28144e-57
AC104162.2	0.0555485	2.27207e-22	0.0139373	0.00492177
C6ORF62	0.0690327	4.1327e-18	0.0639	2.10501e-20
NUTF2	0.0652401	4.3887e-19	0.000150535	1.7134e-27
STK3	0.0623548	6.79908e-20	0.0487554	3.06731e-13
IGLC3	0.0814618	2.29091e-15	0.102603	1.93022e-29
GRPEL1	0.0622794	8.0955e-20	0.0268921	2.26429e-07
COA4	0.0639081	2.67021e-19	0.0406788	4.70399e-23
DLGAP1	0.0597798	1.83518e-20	0.0467871	7.69684e-24
CHSY1	0.0551569	4.55156e-22	0.0507451	1.84221e-19
RABGGTA	0.0573039	2.96492e-21	0.0402538	1.30558e-15
LIMK2	0.0546813	3.70744e-22	0.0189259	1.55481e-09
RHEX	0.0684724	8.98078e-18	0.125837	2.08345e-78
PPM1K-DT	0.0279312	4.55403e-42	0.016114	1.09228e-23
PSMA7	0.0639755	9.11141e-19	0.120618	2.73277e-73
SSBP1	0.0664071	5.51709e-18	0.0390285	9.20437e-62
TLCD1	0.0300409	8.68461e-39	0.0385375	4.61589e-66
RIOK1	0.0581026	2.24195e-20	0.0161663	0.0196501
ABI1	0.0308876	1.10787e-37	0.120374	4.33692e-116
C3AR1	0.0530413	4.12727e-22	0.0700576	1.34538e-22
NOP2	0.0652704	5.63169e-18	0.0584121	8.77016e-26
ZNF620	0.0369284	5.25787e-31	0.014668	0.000187616
SFMBT2	0.0700575	1.18137e-16	0.0476127	9.4093e-13
LINC01138	0.0768577	3.62533e-15	0.0340502	1.53871e-14
GTF2E2	0.0616148	1.09745e-18	0.0275492	1.09178e-12
UGCG	0.0619831	1.47045e-18	0.0689713	4.10247e-25
BCAT1	0.0404024	7.0328e-28	0.0514352	3.74748e-54
KPNA2	0.0524307	1.27109e-21	0.0361553	7.95564e-14
ADGRE1	0.049418	7.20559e-23	0.0354352	3.84269e-13
PLD1	0.0413328	3.7275e-27	0.132696	4.91847e-103
CIB2	0.0358737	3.85291e-31	0.0217329	2.15803e-12
POLR3H	0.0481227	2.18525e-23	0.032797	2.82031e-13
ADM	0.0384863	6.48063e-29	0.0583798	5.25148e-41
PLEK	0.0552182	2.32059e-20	0.0494107	4.11473e-12
FKBP5	0.0729799	2.40871e-15	0.00767749	1.9371e-07
CGAS	0.0560865	1.42696e-19	0.089325	1.10696e-49
PAX5	0.065467	7.48502e-17	0.0964878	1.00921e-30
FSD1L	0.0472976	6.58593e-23	0.0238573	3.80537e-16
TIMM23	0.0564291	3.08322e-19	0.0266087	2.92092e-08
SRSF3	0.0453874	1.57073e-23	0.025247	5.13193e-43
FCER2	0.0522292	1.59975e-20	0.134463	1.5077e-93
CH25H	0.0257862	2.72806e-40	0.0910078	4.04874e-149
NRBF2	0.0609822	2.06655e-17	0.0257611	0.145904
URB2	0.0389591	7.9154e-27	0.0242168	4.3639e-11
PAK1IP1	0.0512475	1.559e-20	0.0393224	2.99536e-14
DEFB1	0.0265201	6.64848e-39	0.0234019	4.98807e-57
SEH1L	0.0525261	5.93635e-20	0.0191826	3.7214e-07
ALCAM	0.0705651	6.92687e-15	0.123301	2.01542e-41
HIRA	0.050552	1.81565e-20	0.0326761	3.90306e-09
IL21R	0.0292161	7.1634e-35	0.00519436	1.50485e-20
TSEN15	0.0582524	9.32577e-18	0.00808962	2.79525e-09
AC083862.2	0.0288085	3.75029e-35	0.0148188	2.42331e-13
YRDC	0.0504572	3.38499e-20	0.030478	1.73887e-08
SNX11	0.049584	3.03034e-20	0.0539817	1.05479e-26
PSMD7	0.0619963	3.5906e-16	0.0309652	1.39726e-23
PA2G4	0.0291933	1.78822e-33	0.0105067	4.51121e-97
SRA1	0.0618776	3.69075e-16	0.027569	1.96522e-05
PTCHD1-AS	0.0265696	1.23867e-36	0.0148012	2.62892e-18
PDK1	0.0578374	3.35607e-17	0.000578096	3.1212e-06
P2RX5	0.0530869	1.28023e-18	0.0286127	1.12544e-05
OTULIN	0.054482	3.77591e-18	0.0289492	1.11384e-08
SIAH2	0.0572807	3.33168e-17	0.0414507	7.17633e-27
IDO2	0.0278274	1.42926e-34	0.0925602	6.37916e-163
TAF1B	0.0547699	6.72983e-18	0.025579	0.00140122
ADGRE2	0.0451005	1.41834e-21	0.0193464	0.0742433
SND1	0.072906	1.46448e-13	0.0128848	4.28489e-12
CASZ1	0.0395153	2.18234e-24	0.0146144	0.0400405
TCF7L2	0.0522117	1.32879e-18	0.0910068	1.97174e-53
CCR1	0.0532981	3.25232e-18	0.130001	1.03183e-59
GNB4	0.0586195	1.6446e-16	0.0994636	1.15986e-56
ABCD1	0.0390291	2.77443e-24	0.0409218	2.25234e-29
VARS	0.0465397	2.10457e-20	0.0261119	2.88028e-09
RASSF4	0.0104435	3.58934e-88	0.0559311	1.02236e-27
MT-ATP6	0.0536105	9.54528e-18	0.103109	1.09709e-33
CARD11	0.0717708	2.0744e-13	0.0136914	0.0010597
IL10	0.0578155	2.59126e-16	0.0378266	2.95065e-20
UQCC2	0.0606781	2.16731e-15	0.0116626	4.05419e-05
LSS	0.0395039	4.84579e-23	0.118549	6.90488e-124
MIR222HG	0.0301305	8.53823e-30	0.0264527	4.43674e-28
AL445490.1	0.0210141	2.91196e-42	0.00567214	0.000261275
ABCF2	0.054127	7.77839e-17	0.00914061	5.10918e-09
AC007991.3	0.0262696	1.09149e-33	0.048703	8.85907e-91
GSDMB	0.0399137	2.11611e-22	0.0213226	1.53708e-06
CDC42EP2	0.0271389	1.91166e-32	0.0492717	8.15747e-60
MT1X	0.066435	1.17956e-13	0.0831276	4.00864e-11
ETV3	0.0502063	9.0323e-18	0.027453	5.2826e-08
UTP6	0.0531613	9.03669e-17	0.0213225	9.99948e-05
TCP1	0.0500524	1.16777e-17	0.0151653	8.19912e-40
TMEM268	0.0492718	8.66408e-18	0.0700262	6.92303e-42
ADRM1	0.0544011	3.57712e-16	0.0439515	5.74457e-33
AC078883.1	0.0500833	1.76621e-17	0.00300193	4.98569e-05
RNF31	0.0548885	5.60727e-16	0.0250073	0.0352389
TAPBPL	0.0587372	6.17203e-15	0.0399286	2.80138e-10
MAMLD1	0.0277969	1.17552e-30	0.0188363	1.09544e-14
MRPL32	0.0567286	2.3409e-15	0.0256853	4.78864e-08
AC012150.1	0.0246417	2.09593e-34	0.0101704	3.00198e-09
DIP2C	0.0403185	3.56658e-21	0.0197583	1.5972e-05
PSMD11	0.0606406	3.61069e-14	0.0241532	9.31039e-18
ADAMTS17	0.0300973	8.68033e-28	0.0144669	0.000139302
MED25	0.0510764	1.64041e-16	0.0292674	1.70256e-07
EDA	0.0484445	2.67643e-17	0.0229376	0.0036338
RAB8B	0.0437889	4.64193e-19	0.0326745	1.85039e-19
BARD1	0.0447545	1.17288e-18	0.035726	3.45337e-11
CTU2	0.0406445	1.88339e-20	0.0266398	1.74764e-09
ACP2	0.0433362	4.19535e-19	0.0810308	2.53488e-37
DOCK8	0.0492767	6.95806e-17	0.130819	1.36711e-88
HPSE	0.0358469	6.26222e-23	0.0336576	9.30121e-22
EXT1	0.0371997	7.39861e-22	0.0371483	4.17688e-23
CCL19	0.050466	2.84509e-16	0.0605254	4.06758e-43
CCDC146	0.0511838	4.80451e-16	0.048096	2.99528e-16
AC026470.2	0.029233	2.51396e-27	0.012408	0.000522534
CCR5	0.0472918	3.84257e-17	0.0716968	1.35186e-34
GRINA	0.0456273	1.01326e-17	0.0765329	4.29382e-17
GK	0.0385036	8.69559e-21	0.0885408	3.87879e-29
DDHD1	0.0633537	8.28991e-13	0.0403848	7.96586e-08
CXCL3	0.0763904	1.36529e-10	0.105502	2.97038e-26
C8ORF33	0.0481947	2.4069e-16	0.0283877	5.55153e-06
TMEM208	0.0570738	6.74204e-14	0.0165048	0.00300424
RPF2	0.0471056	1.12695e-16	0.047967	2.31455e-20
NUP205	0.0522353	4.59219e-15	0.0213558	0.0184449
AC016074.2	0.062883	1.37773e-12	0.0423999	2.06413e-11
TRMT61A	0.0390863	8.35949e-20	0.0386915	8.00341e-21
NDUFAF3	0.0614501	7.81258e-13	0.0343548	2.93602e-19
ISOC2	0.0466823	1.20621e-16	0.0339758	2.44201e-13
PRG4	0.0289495	2.57988e-26	0.0110969	0.284068
NFIX	0.0365742	6.32839e-21	0.025693	1.02753e-12
YDJC	0.0550298	4.51157e-14	0.0349497	1.33036e-13
NEK8	0.0369303	1.33862e-20	0.0287233	4.54654e-12
CD70	0.0531228	1.8645e-14	0.04113	4.10065e-15
TIGIT	0.0833654	1.82612e-09	0.00465149	0.451178
FEM1C	0.0433013	3.47215e-17	0.00623392	0.00123243
HSPBP1	0.0438174	5.46789e-17	0.02558	2.92702e-05
SLC2A6	0.0357549	1.39252e-20	0.0734186	2.01993e-27
ARHGAP25	0.0731423	2.10026e-10	0.0496614	1.46092e-12
IER5	0.041828	1.67227e-17	0.0436507	9.19229e-22
YIF1A	0.0527237	5.51142e-14	0.0123468	1.62233e-10
INHBA	0.0264942	5.3777e-27	0.115873	4.31119e-119
SNRNP35	0.0535077	1.08705e-13	0.00487412	1.69155e-06
UTP4	0.047281	2.26546e-15	0.0289532	1.79877e-09
SLC9A8	0.0469511	1.85858e-15	0.0385099	3.9317e-12
AC079781.5	0.0617313	6.47609e-12	0.0146373	2.59006e-07
MICOS13	0.0641009	2.76443e-11	0.00610993	5.06795e-11
CXCL2	0.0625757	1.57227e-11	0.0847997	1.18381e-26
PTRH2	0.0497489	2.8118e-14	0.0273341	3.8672e-08
RHEB	0.0584867	4.42876e-12	0.0401163	3.54941e-14
RP2	0.0463255	6.06036e-15	0.0163156	0.000104474
METTL4	0.0466738	8.14802e-15	0.0228835	0.0587004
NIFK	0.0554256	1.52767e-12	0.0208051	2.36833e-24
SRI	0.0414702	1.85507e-16	0.0124585	6.07587e-22
CASC19	0.0347044	1.96398e-19	0.0154061	0.00147723
AL354861.2	0.0224417	1.24304e-29	0.0164415	1.16124e-17
ZNRD2	0.0527219	6.09335e-13	0.0429107	8.71707e-14
AP1S3	0.0368243	4.20798e-18	0.0349003	1.70668e-22
AC107029.1	0.0199659	2.25289e-32	0.0447126	1.4114e-53
ZNF385C	0.0187068	2.25309e-34	0.0179683	1.35468e-37
URB1	0.0382325	3.81963e-17	0.0178901	7.46011e-07
PCBP1	0.0795541	1.33735e-08	0.0728754	4.60392e-08
WDR46	0.0503076	3.67464e-13	0.0281408	2.67755e-10
NCDN	0.0391445	1.36148e-16	0.011115	0.00339322
IL12A	0.0249342	1.51558e-25	0.0177736	5.78549e-21
NAT10	0.0466732	5.97751e-14	0.0198254	0.000415238
BRD2	0.0549761	6.80166e-12	0.00281638	4.20267e-13
RUVBL2	0.0487576	5.48204e-13	0.0259661	2.28973e-08
TXNDC5	0.0482375	4.30644e-13	0.0259558	7.31395e-12
HNF1B	0.0201565	3.90626e-30	0.0123333	1.34127e-32
RCL1	0.0414086	9.22474e-15	0.0226616	6.07679e-05
SAP18	0.0403556	5.13787e-15	0.0346397	2.8156e-47
DLL1	0.0244663	2.9548e-24	0.0204888	3.07245e-14
B3GALT6	0.0469243	5.61289e-13	0.0192086	0.0329754
POLR2H	0.0483811	1.48999e-12	0.0214357	1.98995e-12
TPM4	0.0348644	4.10986e-17	0.0274853	1.58723e-08
RRAGC	0.0420056	2.79854e-14	0.0257067	2.93836e-08
NPM3	0.0338858	1.94476e-17	0.0333755	1.65363e-17
LILRA4	0.0236172	1.113e-24	0.0291082	2.70702e-41
SPAG1	0.035726	1.71179e-16	0.0152695	0.0951464
NOL6	0.0348882	9.48512e-17	0.0163434	0.0324847
AL138724.1	0.0302476	3.6856e-19	0.0247859	2.22804e-12
XPO5	0.0431011	1.18701e-13	0.00667983	0.215425
EDN1	0.0241738	9.85478e-24	0.0628908	2.28373e-90
TVP23B	0.0441124	2.58525e-13	0.00402496	0.00232352
FLOT1	0.0392915	7.68371e-15	0.0147931	1.92986e-23
SRSF6	0.0463552	1.28831e-12	0.0033419	0.00443784
UBFD1	0.0377338	2.49519e-15	0.033458	1.88564e-10
DUSP1	0.0186107	3.63859e-30	0.0337739	6.11552e-17
NXT1	0.049242	8.91303e-12	0.0087079	6.79042e-06
FBXO7	0.054093	9.62931e-11	0.0163069	1.54696e-10
KNOP1	0.0443294	6.2662e-13	0.0198177	0.00401352
EPOP	0.0193492	1.55263e-28	0.0112527	4.55974e-06
BUD23	0.0478557	5.73493e-12	0.016765	1.34126e-09
PSMC3	0.0530083	7.22069e-11	0.0280119	3.65532e-17
AC090617.4	0.0216349	2.3278e-25	0.0183061	2.39854e-20
LDLRAD3	0.0377734	7.87566e-15	0.0201594	2.95878e-06
QTRT1	0.047667	8.53963e-12	0.0371987	1.46964e-10
SRC	0.0348982	1.18603e-15	0.140105	2.71303e-123
MACROD2	0.0397483	8.98501e-14	0.0398947	5.00092e-22
PTGIR	0.0376078	1.68434e-14	0.0464724	1.38802e-15
UTP20	0.0419193	4.8124e-13	0.0143755	0.00175401
CDK4	0.0378548	3.82022e-14	0.0200491	3.27411e-39
RAB21	0.0485854	3.82874e-11	0.022793	1.44279e-11
MSMO1	0.0463301	1.28213e-11	0.0308568	2.9112e-14
UBE2A	0.0423239	1.28225e-12	0.0215321	4.24193e-15
AC005532.1	0.0246404	3.91162e-21	0.0190516	4.61464e-11
TLE4	0.0589087	3.42213e-09	0.0176039	2.94475e-15
AC087623.2	0.0286443	5.1749e-18	0.0110115	0.533638
AL603832.1	0.0196853	1.24995e-25	0.00809578	4.56184e-06
RNF114	0.0475862	5.21391e-11	0.0701624	1.30621e-42
SLC25A33	0.0380459	2.30693e-13	0.0139754	0.415114
SAR1A	0.0488351	1.63122e-10	0.00139099	0.0400617
RGS16	0.0280189	8.95207e-18	0.0090584	0.0415213
FSCN1	0.0774529	7.50096e-07	0.0722304	4.3157e-09
SGTB	0.0371841	1.98957e-13	0.11627	1.24401e-83
IGKV3-11	0.127829	0.000203548	0.123789	6.40123e-06
NDUFAF4	0.0489872	2.38238e-10	0.0258167	1.68466e-11
LRRC3	0.0191651	3.84255e-25	0.0113412	1.35768e-10
Methylocaldum marinum (taxid 1432792)	0.0142442	1.42194e-33	0.00365225	3.72176e-08
LMNB1-DT	0.017193	8.17472e-28	0.00564175	0.00154181
MT1M	0.023972	8.06599e-20	0.0957394	2.29007e-88
SLC52A2	0.0427659	2.30816e-11	0.0101505	0.252237
RAD23A	0.0517359	2.393e-09	0.0416726	5.50779e-32
ZC3HAV1L	0.024522	9.43035e-19	0.0180005	5.98617e-13
CDYL2	0.0321096	1.81155e-14	0.0363665	6.58623e-23
DCAF13	0.0459972	4.05303e-10	0.0286159	1.78561e-11
WASHC4	0.0543593	1.15817e-08	0.0272353	3.8649e-11
CEMIP	0.0487634	1.55251e-09	0.0458684	1.89645e-10
GTPBP6	0.0511324	4.02132e-09	0.0250816	1.12319e-06
FAM207A	0.0417166	6.45763e-11	0.0343417	3.44562e-10
SLC6A9	0.0160269	3.19664e-27	0.00908823	1.35147e-19
GPR141	0.0413553	5.69333e-11	0.0407941	4.58176e-13
MDGA1	0.0295807	5.39576e-15	0.0160181	0.00667945
ETV3L	0.0154887	6.81961e-28	0.0192788	5.00674e-33
CERS6	0.0344502	7.9849e-13	0.00345549	9.17281e-11
WDR4	0.0336147	6.92716e-13	0.0282027	5.78578e-10
TDRD3	0.0423028	2.38854e-10	0.00842785	1.76987e-11
CKS2	0.0374692	1.50748e-11	0.0435143	1.42568e-14
DUS3L	0.0433764	4.6201e-10	0.024798	6.07022e-06
PATL2	0.0577585	1.00816e-07	0.0088441	4.63294e-07
Kitasatospora sp. MMS16-BH015 (taxid 2018025)	0.0258932	3.08188e-16	0.0143496	0.000206311
PTGES3	0.0254395	1.64003e-16	0.0577016	3.29735e-42
LINC01841	0.0212273	1.26314e-19	0.0065674	0.461467
MTF1	0.0395336	7.89231e-11	0.0697804	3.48043e-25
TRAP1	0.0462097	2.91038e-09	0.0298102	5.26098e-15
ARHGAP24	0.0338925	2.31938e-12	0.196915	1.73266e-62
TWNK	0.0274364	4.45717e-15	0.0131364	0.352334
TNFRSF18	0.0453808	2.36077e-09	0.0368333	7.37454e-15
LYRM4	0.0380571	7.47601e-11	0.0248021	2.65243e-05
AC104035.1	0.0151211	4.60883e-26	0.0095333	5.35073e-15
IRAK2	0.0337945	4.96351e-12	0.0331915	1.90093e-11
AK4	0.0178494	4.6396e-22	0.0503987	9.27805e-70
IGLV2-14	0.0018779	3.15014e-203	0.426222	2.46436e-77
IGLC2	0.0763362	1.17877e-05	0.062289	5.51344e-12
RNF138	0.0483633	1.69198e-08	0.0194628	2.91143e-05
MRPS12	0.0406739	5.96945e-10	0.0197683	1.01938e-15
EEF2KMT	0.0353856	3.03669e-11	0.0234921	0.000113145
DISC1	0.0298959	3.70985e-13	0.0544407	3.08477e-15
LINC02605	0.0143604	1.77279e-26	0.01581	8.73083e-36
LINC01891	0.041334	1.18474e-09	0.0205732	0.115812
ITPK1	0.0439698	4.06893e-09	0.0119815	0.0238963
HERPUD1	0.0242153	6.57361e-16	0.066843	3.92075e-58
KMO	0.0385319	3.11238e-10	0.133179	1.53271e-52
PCK2	0.037448	2.04771e-10	0.0635462	4.09873e-33
SLFN12	0.0286122	2.55765e-13	0.0191244	1.96629e-06
CXORF38	0.0480102	3.15083e-08	0.0162654	1.40217e-07
IL7	0.0325508	1.32647e-11	0.0169511	0.119562
DBF4B	0.0273997	1.65352e-13	0.0282505	1.64925e-15
CHROMR	0.0319954	1.53635e-11	0.0339661	1.08129e-12
APOBEC3B	0.015589	7.23087e-23	0.0286385	5.47591e-61
SYNGR2	0.0593433	1.58201e-06	0.237061	1.13715e-120
CD59	0.0461365	3.58428e-08	0.0277019	4.29871e-10
MCCC2	0.042142	7.10638e-09	0.0187312	0.00237762
SRGAP2C	0.0320957	2.18999e-11	0.041106	2.3535e-22
VPS9D1-AS1	0.0193552	2.56195e-18	0.0156917	4.78614e-15
PSMD8	0.0495469	1.36006e-07	0.0185458	1.29904e-37
EEF1E1	0.0433839	1.52334e-08	0.015839	0.000221326
AC015912.1	0.0169039	8.86092e-21	0.00875726	6.77001e-09
NSUN6	0.0409938	5.66669e-09	0.0129028	0.0782813
PLD4	0.0466275	5.99027e-08	0.160955	8.09635e-113
POU3F1	0.0292319	3.6398e-12	0.0325029	1.51124e-25
CD44	0.00604598	3.70772e-55	0.0907821	7.90993e-28
UBE2G2	0.0392247	4.12932e-09	0.00185872	5.69733e-10
PYURF	0.0358537	6.90165e-10	0.00892442	3.35135e-38
TUBA8	0.0180239	6.45462e-19	0.0100897	1.26503e-07
RNF152	0.0124234	1.33251e-26	0.00365225	1.66089e-05
ERP44	0.050122	3.90391e-07	0.00706062	1.1717e-05
AP001496.1	0.0190958	2.90455e-17	0.0134385	5.13047e-09
BRIX1	0.0385815	7.7316e-09	0.0109598	1.82942e-10
DHX37	0.0328299	2.9425e-10	0.0266192	4.42382e-09
NPM1	0.0654999	1.96471e-05	0.0623808	0.000174113
MED13	0.0400511	2.09875e-08	0.0150046	0.00510282
GMDS	0.0433182	8.81853e-08	0.0255826	1.37925e-05
RUVBL1	0.0407749	4.16158e-08	0.011229	0.0356287
CCL22	0.108406	0.00176953	0.101549	6.11599e-76
AC131011.1	0.0143007	1.64553e-21	0.012376	3.42735e-20
SPHK1	0.0296957	1.08094e-10	0.0591735	1.4093e-29
CLIC4	0.020034	1.69043e-15	0.0730959	4.2513e-24
AC104699.1	0.021571	1.98209e-14	0.022706	5.6318e-30
AL021707.6	0.0161409	5.83579e-19	0.00936586	6.96823e-11
DUSP4	0.0402129	4.94334e-08	0.0137589	0.00216326
PTCHD1	0.0115601	4.3755e-26	0.00588616	8.23194e-14
LAD1	0.0211836	1.54135e-14	0.019816	7.10359e-16
TRA2A	0.0502831	1.6116e-06	0.00396283	2.10433e-10
ZC3H8	0.0423808	1.34277e-07	0.00811401	0.156572
ALG2	0.0413032	8.97223e-08	0.00497718	4.17436e-09
AL645608.1	0.0173382	1.68966e-17	0.0103563	2.45023e-08
GPR137	0.0373698	2.5553e-08	0.00711452	1.48236e-06
FNIP2	0.0139294	6.73382e-21	0.0711514	2.52134e-37
ADSL	0.0403904	1.19666e-07	0.014585	2.52043e-13
NIBAN1	0.0174295	9.86045e-17	0.0552306	3.43742e-17
PPP1R17	0.0236945	2.14915e-12	0.00738612	0.00140388
AC087645.2	0.0166179	3.08362e-17	0.0123589	1.18156e-11
OTOF	0.0172853	1.75657e-16	0.0205901	4.83912e-23
PSMD14	0.0414559	2.75352e-07	0.0106181	0.00255457
CFAP54	0.0180952	9.41513e-16	0.00972211	5.92369e-06
LINC01871	0.0365562	3.6756e-08	0.00813595	2.70989e-12
NIPA2	0.0386567	1.00337e-07	0.0156162	2.24383e-06
CHCHD2	0.0509015	4.91655e-06	0.0440421	0.000116017
AC124319.1	0.0154278	3.50076e-18	0.00609305	0.0019573
HPRT1	0.0417597	3.82167e-07	0.0106962	1.88453e-08
AL390957.1	0.0296638	1.02915e-09	0.0150097	0.394654
PSMB6	0.0471796	2.39083e-06	0.0220515	1.17596e-15
PUS1	0.0309944	3.21184e-09	0.0235201	2.54227e-05
ADGRL1	0.0281468	4.59779e-10	0.0135735	0.336415
CBR1	0.0396141	2.38748e-07	0.0872309	2.89486e-51
APEX1	0.0314718	4.62839e-09	0.0665589	1.75802e-61
FBXW7	0.043028	8.78867e-07	0.0113534	9.82041e-09
AL512306.3	0.0174861	1.28596e-15	0.00997922	2.53376e-06
HSD11B1	0.0202681	1.89806e-13	0.0504989	1.2232e-36
RAB24	0.0382641	1.86115e-07	0.0438346	1.42763e-15
NR2C2AP	0.0353716	5.2662e-08	0.031997	4.0488e-08
CATSPERG	0.0253365	7.20742e-11	0.0137737	0.0242451
CCND1	0.0184439	1.67892e-14	0.0129118	7.64797e-09
PTGER2	0.0371604	1.47043e-07	0.0207174	1.42084e-11
RNF115	0.048674	6.11387e-06	0.00297063	1.17485e-05
SLC52A1	0.0181278	1.20549e-14	0.00951217	2.97777e-06
RAB10	0.0399127	5.02423e-07	0.0749608	6.41419e-35
TMEM138	0.0365427	1.46126e-07	0.115065	2.74807e-39
MRPS17	0.0352779	8.61355e-08	0.0168702	7.19271e-06
AC023449.2	0.0172455	3.967e-15	0.00989875	1.8476e-05
PIGW	0.0233626	2.40309e-11	0.0195379	3.98475e-08
CKS1B	0.0351592	9.08691e-08	0.0275072	2.69719e-06
CCRL2	0.0227922	1.52825e-11	0.0727515	4.26394e-75
RELA	0.0422006	1.66883e-06	0.00302107	6.49447e-07
RRP1	0.0347519	1.17401e-07	0.0245322	0.000284134
RNF157	0.0416907	1.70136e-06	0.0274126	3.25916e-05
TIMM8A	0.0281738	2.95568e-09	0.0270295	1.51364e-10
PFAS	0.0259971	6.13008e-10	0.0138063	0.019527
PDIA5	0.0223085	2.25224e-11	0.0172593	2.67867e-07
KAT2A	0.0356364	3.19501e-07	0.039015	7.69238e-14
CAD	0.0294604	1.44628e-08	0.013771	0.550423
SMS	0.0392695	1.46803e-06	0.0230611	7.1156e-11
KEAP1	0.0351976	3.83133e-07	0.00482631	0.000628689
ZPR1	0.0342628	2.58309e-07	0.0164267	0.00772711
BACH1	0.0160032	1.11218e-14	0.0754738	2.9409e-26
PXYLP1	0.0318242	9.95324e-08	0.0169031	0.00248754
UCK2	0.0253394	2.41672e-09	0.0213799	5.38138e-07
PTPRD	0.0171115	2.34367e-13	0.0145363	4.40607e-10
RNASEH2C	0.0433227	1.10689e-05	0.0187918	2.70852e-11
MREG	0.0268246	1.1752e-08	0.0282293	6.0802e-12
IFNLR1	0.0275614	2.28561e-08	0.0198574	1.55426e-06
AL357054.4	0.0174962	9.97996e-13	0.00755492	0.182826
EMG1	0.0373774	2.46026e-06	0.018053	0.0269009
TSPAN13	0.034235	8.11418e-07	0.00876911	4.91941e-06
TMEM120A	0.00892151	4.71713e-24	0.0231496	3.53005e-18
QRICH2	0.0156284	4.88436e-14	0.00706923	0.170688
RUFY4	0.0239277	2.11199e-09	0.0467067	6.74466e-57
TBRG4	0.0371922	2.62894e-06	0.0154555	0.233567
PANK2	0.0373119	3.44442e-06	0.022888	1.88885e-09
NOC3L	0.0373926	3.89402e-06	0.0114356	0.441983
PIM3	0.0175623	4.81434e-12	0.0670707	3.97726e-32
POLD2	0.0301968	2.75806e-07	0.0247941	7.2106e-31
CCL20	0.0343533	1.72617e-06	0.0415916	6.52526e-13
SLC35F2	0.0200774	1.66925e-10	0.0138027	0.000749701
RABGGTB	0.0406283	1.58347e-05	0.0013199	3.03365e-07
LLPH	0.0393739	1.12349e-05	0.0110323	0.693529
TMEM244	0.019071	6.27269e-11	0.0118318	0.000204003
MRPS18A	0.0354978	3.57544e-06	0.050903	4.42482e-19
LRRC32	0.0146437	9.25563e-14	0.0117592	6.03344e-14
RDX	0.0148892	1.74191e-13	0.129651	1.86782e-73
NFE2L2	0.0314756	1.21107e-06	0.034256	1.99434e-22
RMRP	0.0406099	2.72649e-05	0.0291567	0.00251141
RRBP1	0.0290998	4.60587e-07	0.0299353	1.86063e-14
AGPAT3	0.0410837	3.27627e-05	0.0530294	3.18685e-19
ELMO1	0.0206667	1.51814e-09	6.28129e-05	5.70235e-31
AC012368.1	0.026533	1.38998e-07	0.0218024	1.3945e-06
TIPRL	0.0328383	3.66588e-06	0.00418645	0.00394805
CETP	0.0155173	5.24706e-12	0.00868415	3.18752e-06
CHRNA6	0.0117653	1.53724e-15	0.00419758	0.0815809
SLC39A14	0.0192979	9.45817e-10	0.0106807	0.142653
PGK1	0.0220232	1.62267e-08	0.0486272	1.69973e-52
NOC2L	0.0322827	4.93584e-06	0.0131898	2.25569e-07
AC022816.1	0.0120778	7.86597e-15	0.0502637	2.13507e-82
LPP	0.0223154	2.3804e-08	0.0160035	0.000496271
PSMD13	0.0382945	3.81153e-05	0.0105587	6.86213e-11
POLR1C	0.0298436	2.52566e-06	0.0246046	3.7169e-10
VRK2	0.0362909	2.75036e-05	0.0782362	2.18267e-30
TIMM13	0.0255582	3.69818e-07	0.00890694	4.04087e-17
STAP2	0.0153471	2.00748e-11	0.00859497	0.00416014
ADORA2A	0.00704912	1.22991e-23	0.107747	5.61014e-86
AC068989.1	0.011144	3.85902e-15	0.00903806	2.44567e-12
TLR8	0.0164627	1.75687e-10	0.039543	1.22525e-13
ARHGAP17	0.0449201	0.000327295	0.050852	1.89314e-15
HES1	0.0107177	2.68435e-15	0.0116641	6.40866e-19
PRKCE	0.0321991	1.59542e-05	0.0507296	1.25273e-11
FAM72A	0.0169101	7.96503e-10	0.0243806	2.34717e-30
RBM28	0.0341961	3.19223e-05	0.00352732	0.000846396
CLEC4E	0.0132191	3.08922e-12	0.117547	1.3341e-59
ITIH4	0.0213235	7.8247e-08	0.0174549	6.98523e-08
SLC30A4	0.0243252	7.61383e-07	0.0136527	0.101252
SNAPIN	0.0370386	0.000106599	0.00424797	0.000474405
SLC11A2	0.0201499	5.42809e-08	0.0686917	2.17374e-29
ATP2C1	0.0129193	5.02497e-12	0.0795591	5.67965e-51
ENPP2	0.021433	1.58365e-07	0.0180869	2.35064e-05
CASP5	0.0152118	3.65228e-10	0.0145238	1.08443e-06
CD300E	0.0230281	6.42653e-07	0.0691836	5.20828e-21
FTH1	0.000907578	7.95109e-153	0.322122	6.07385e-100
IGLJ1	0.0118861	3.10457e-12	0.0132412	2.26738e-25
HOMER1	0.0154872	1.74687e-09	0.00852918	0.0564608
AK6	0.0321713	6.43683e-05	0.0138304	0.00693917
CEBPG	0.0321692	6.73835e-05	0.0149698	0.00378669
MIR17HG	0.0170551	1.36219e-08	0.0107317	0.263115
AF130417.1	0.0118245	4.63508e-12	0.00711387	5.7114e-06
SLC41A2	0.019556	1.84828e-07	0.0284382	7.29446e-15
NEURL1	0.0168268	1.60508e-08	0.00992224	0.0176507
LINC00487	0.0110657	1.51118e-12	0.00961709	1.7711e-17
AC013652.1	0.0297175	3.99185e-05	0.0829672	4.83615e-25
AC013486.1	0.012528	3.89114e-11	0.00745397	6.40428e-05
XPNPEP1	0.032954	0.000111855	0.0119518	0.594521
SEMA4A	0.016505	1.38344e-08	0.0521995	2.56485e-15
NRP2	0.0177298	4.86476e-08	0.0825913	7.70467e-62
C4ORF33	0.0237114	3.43141e-06	0.0168186	0.00113161
SNX9	0.0160378	8.37636e-09	0.033317	6.15738e-39
SMTNL1	0.010636	7.08115e-13	0.00782883	1.97735e-14
LDLR	0.0267566	2.45937e-05	0.024439	0.000919641
SUCNR1	0.0233191	5.31187e-06	0.00609481	5.50368e-06
MRPL27	0.0356365	0.000358349	0.0329451	1.81081e-09
POLR1B	0.0288432	5.58598e-05	0.013942	0.00446124
GPD2	0.0252115	1.52251e-05	0.114775	1.54617e-76
MIR3142HG	0.02108	1.80436e-06	0.111065	5.69016e-60
PDSS1	0.0182584	2.91739e-07	0.037278	2.00174e-20
Klebsiella (taxid 570)	0.012033	1.31821e-10	0.0129494	3.02186e-11
DAZAP1	0.0334455	0.000288082	0.011489	1.63759e-15
AL078604.4	0.0213122	2.8163e-06	0.0303416	1.06332e-17
POLR1A	0.0299566	0.000113921	0.0101791	0.13296
NLN	0.0330965	0.000279949	0.14548	5.16458e-85
WNT10A	0.0186756	5.7929e-07	0.0386038	5.27582e-31
LINC02328	0.0355819	0.000565169	0.02335	0.0118735
PSD3	0.0205253	2.56201e-06	0.0362988	4.90885e-18
CPEB3	0.028081	0.000101417	0.0307028	1.24566e-09
SRGAP2B	0.0161326	1.31029e-07	0.0639512	2.12646e-45
IRAK1	0.0322894	0.000382347	0.0123544	0.0286978
HIST2H2AA4	0.0121705	8.98507e-10	0.0117835	1.64831e-11
TOR3A	0.0285182	0.000165572	0.0274634	5.95074e-06
AC002480.2	0.00965514	9.55815e-12	0.0248797	1.44905e-56
MAFF	0.0196279	4.10245e-06	0.0119508	0.679415
HK2	0.0227338	2.30369e-05	0.0807201	7.34363e-59
AC004241.1	0.0200148	5.67958e-06	0.0158822	0.00111281
YKT6	0.0282053	0.000189753	0.00669223	0.227269
HSD11B1-AS1	0.0211186	1.07964e-05	0.0437382	1.85038e-28
LINC01918	0.0114838	9.43606e-10	0.0107815	4.54948e-10
IL1A	0.0133393	2.0182e-08	0.024778	0.00387057
TNFSF9	0.0193481	5.44603e-06	0.0603158	1.93146e-69
CYP19A1	0.00762082	6.03098e-14	0.0192175	9.5221e-46
TOR1B	0.0188647	4.74263e-06	0.0563827	1.70862e-27
TMA16	0.0236575	5.75267e-05	0.0173232	4.34154e-06
NRAS	0.0277915	0.000297762	0.0125657	0.0104263
PDCD5	0.0153918	4.36707e-07	0.0148724	7.88479e-20
ZHX2	0.0180104	4.25031e-06	0.0233221	2.34655e-13
AC093583.1	0.0127606	2.73924e-08	0.0459949	9.48116e-42
EIF1AX	0.0229415	7.05666e-05	0.010479	9.35954e-26
BATF2	0.015177	5.73251e-07	0.0429917	6.57126e-78
MRPL42	0.0325272	0.00123306	0.0019347	5.01035e-06
UBD	0.0156142	8.79314e-07	0.0054204	0.0291275
LINC02006	0.0100357	9.46009e-10	0.00552015	0.000986636
AP5B1	0.0209371	5.38598e-05	0.0452469	5.43672e-22
RHBDF2	0.0345632	0.00267097	0.0689989	2.18866e-23
PELI1	0.0375615	0.00489805	0.134743	7.10863e-60
IL21-AS1	0.00704343	6.52926e-13	0.00529862	5.0708e-07
NINJ1	0.000423901	8.80588e-201	0.415005	1.40269e-282
SECTM1	0.0170215	1.14837e-05	0.081039	2.10414e-97
SCIN	0.0117747	7.23233e-08	0.0359697	1.09926e-39
ATAD3B	0.0229971	0.000239626	0.0208299	2.50313e-05
NCBP2	0.0310611	0.00243649	0.00608635	1.45808e-11
RGS20	0.00761832	2.95887e-11	0.0048894	3.3582e-07
AC007952.4	0.0156408	8.08286e-06	0.0187889	2.0557e-09
CCDC50	0.031028	0.00276148	0.0573665	3.73411e-15
GJA3	0.00636952	3.5992e-13	0.0086565	2.14772e-11
JPH4	0.00636952	3.5992e-13	0.00900456	2.06554e-11
TPRG1	0.0405262	0.0117824	0.0632142	6.60304e-08
AC016831.1	0.0133148	1.41939e-06	0.00926782	0.521295
USP6NL	0.0314984	0.00342483	0.0705186	3.00829e-30
ABCC1	0.0246923	0.000757638	0.0977454	3.68027e-51
AL355512.1	0.0097727	1.4097e-08	0.0119631	9.20532e-16
PLSCR2	0.0115432	2.62752e-07	0.0102787	3.29714e-05
AC092053.4	0.0082146	5.91927e-10	0.00505913	0.000349381
VEGFA	0.0129013	1.54966e-06	0.016485	1.23367e-12
ANKRD22	0.0207878	0.000277063	0.0510384	8.0822e-64
NKD1	0.0171764	5.37222e-05	0.0105449	0.0428329
JUP	0.0173399	6.72409e-05	0.0694	6.47997e-59
FAM86C1	0.0192787	0.00018086	0.0147385	0.0363732
GCNT2	0.0271011	0.00227454	0.050799	2.18687e-21
ELOVL7	0.00862361	5.16465e-09	0.00915852	3.52302e-09
IRF5	0.031188	0.00523794	0.0635586	2.2447e-27
ATP13A1	0.0256137	0.0017199	0.0222723	1.20663e-08
EARS2	0.0188938	0.000203831	0.0167378	0.000127475
AC002480.1	0.00608061	3.89954e-12	0.0194511	8.8446e-47
AC015911.3	0.0104485	2.678e-07	0.00810798	2.44394e-07
SHMT2	0.00961815	7.87743e-08	0.0105071	2.25201e-31
MT1G	0.0097654	1.36359e-07	0.0581818	4.07984e-19
PLEKHN1	0.0114363	1.57998e-06	0.0082766	5.79328e-05
ARSB	0.0301235	0.00660944	0.031013	0.00394436
SNN	0.00922161	9.10397e-08	0.0928549	1.15202e-64
Candidatus Erwinia haradaeae (taxid 1922217)	0.0165248	0.000147626	0.0255334	7.70326e-08
FOXC1	0.00689792	8.46519e-10	0.00765104	6.63579e-15
TSC22D1	0.0247864	0.00311659	0.033281	8.36163e-12
GPR15	0.0195492	0.000678345	0.0197295	5.04664e-05
MMP19	0.0171485	0.000253514	0.0248244	0.00451139
AC105046.2	0.0082366	4.05531e-08	0.0112588	4.64897e-22
MAP3K5	0.0359862	0.0203827	0.0272828	0.000124719
ARMC6	0.0221048	0.00181122	0.0265966	1.03403e-08
LINC01176	0.0152271	0.000122473	0.0376958	8.31781e-40
TBL3	0.0247799	0.00412031	0.0109409	2.69436e-06
KPTN	0.0150433	0.000119189	0.0123843	0.000636604
ZNF618	0.0192849	0.000935468	0.0404476	1.6849e-30
ATF4	0.0373197	0.027419	0.0325758	9.68e-11
CXCL6	0.00935159	5.96376e-07	0.0244728	2.53733e-19
WHRN	0.0221289	0.00252389	0.0165615	0.00109271
FPR2	0.0123159	2.74578e-05	0.0193976	3.71749e-22
AC008691.1	0.0179127	0.000785715	0.0304424	2.64669e-15
SLC4A10	0.0288049	0.0119909	0.0241156	0.0398332
TMEM171	0.013467	7.79269e-05	0.00965034	0.14393
TIMM17A	0.0223565	0.003605	0.010892	0.000930714
AF127936.1	0.00813787	3.23754e-07	0.00725372	7.24274e-07
IGLV1-47	0.088221	0.252698	0.13207	7.46337e-85
PATL1	0.023276	0.00550833	0.0188223	1.24811e-05
AMOTL2	0.00530989	1.39392e-10	0.00212178	0.00317846
CYP51A1	0.0196491	0.00220373	0.00180764	2.05347e-09
DDX56	0.0285833	0.014919	0.00936583	1.02516e-06
SRGN	0.0612036	0.140605	0.239617	1.54846e-66
SLCO4A1	0.0138924	0.000192526	0.00834018	0.31396
HTR4	0.0064637	1.82445e-08	0.00348283	0.0445258
LINC02132	0.00961454	6.38672e-06	0.00912842	1.3572e-05
NFKBIB	0.0292617	0.0198291	0.0133103	1.86543e-05
TMEM106A	0.0251939	0.0112929	0.0700051	9.69297e-41
SLC5A6	0.0185299	0.00232921	0.0171823	0.00100641
NTN1	0.0064883	3.10773e-08	0.00445862	0.0112332
WDR77	0.0245178	0.0110055	0.0119012	2.16478e-14
ANXA10	0.00641453	4.13345e-08	0.0051854	4.63638e-08
MTRR	0.0283665	0.0216619	0.0122777	0.0216161
C17ORF67	0.0194641	0.00412951	0.0335199	2.15274e-10
KIAA1211	0.00986866	2.06986e-05	0.0104909	6.08262e-05
DNAJB4	0.0177947	0.00276202	0.0166282	0.162411
ADAM17	0.0207001	0.0073716	0.011992	6.12811e-09
HLA-G	0.0193277	0.00527394	0.0251405	9.63824e-10
TIMM9	0.0266441	0.0240578	0.0134876	0.000596572
BAIAP2L1	0.0114634	0.000189032	0.0217237	1.16724e-23
SPART	0.0232362	0.0153943	0.0154546	0.0538712
NOB1	0.0289886	0.0356763	0.0112492	3.81296e-05
ITGA1	0.0174739	0.00447504	0.0210135	9.38342e-11
CHI3L1	0.0151819	0.00200114	0.0575578	1.14972e-16
STOML2	0.0188886	0.00717836	0.00183265	3.99178e-18
THOC7	0.0322531	0.058801	0.000494386	4.71925e-05
AXL	0.0121891	0.000597788	0.0458966	1.58088e-84
NOC4L	0.0234804	0.0233971	0.0164966	0.332099
SERPING1	0.00745744	9.63163e-06	0.173799	3.94911012667629e-311
LINC01004	0.0237394	0.0325268	0.00689136	0.0109898
TVP23A	0.0155669	0.00640112	0.0154382	1.71816e-05
GNB1	0.00706765	1.51326e-05	0.0206055	1.76022e-32
AC013270.1	0.00434591	1.65096e-08	0.00223957	0.00765656
OLIG1	0.0080665	7.10448e-05	0.0368855	1.0692e-23
MZB1	0.0150221	0.0072109	0.031972	2.02158e-10
GRHPR	0.00174274	4.12059e-19	0.0204093	1.49612e-60
CCDC28B	0.00500849	5.06709e-07	0.0373668	6.67775e-24
OGFOD3	0.0230991	0.0460477	0.011428	0.464513
SSTR2	0.00473158	3.27863e-07	0.00259287	0.00317846
ZC3H12D	0.0216726	0.0390614	0.00757784	0.605361
CDK18	0.0108347	0.00161441	0.0171054	6.41708e-13
ASAP2	0.00870538	0.000368069	0.0455279	5.22646e-63
U62317.1	0.00762799	0.000124256	0.0106976	7.49547e-10
CRIM1	0.0201471	0.0361473	0.0499483	1.44153e-05
AL161644.1	0.00893192	0.000668095	0.00644877	0.00446289
NAPSA	0.0155401	0.0175304	0.0188327	0.000186609
AC023796.1	0.00396013	3.27863e-07	0.00318151	2.899e-06
LINC02528	0.00598039	5.19013e-05	0.00339104	0.000732237
DCUN1D5	0.0221846	0.071037	0.00523199	4.34556e-06
SMAD3	0.0299079	0.14637	0.0203019	1.19702e-07
AL451166.1	0.00494727	1.18348e-05	0.00259287	9.53969e-05
AL512306.2	0.0078174	0.000787679	0.00515902	0.240195
ZC3H12C	0.0158621	0.0311431	0.0837789	1.24788e-57
PRELID1	0.0257546	0.122296	0.0572901	2.58035e-31
ADCY3	0.0125455	0.0156497	0.0204917	4.58361e-13
AC084871.3	0.00376721	1.08502e-06	0.00623856	1.9138e-16
AC026310.2	0.00614833	0.000232265	0.0119903	1.45582e-23
NCOA2	0.00919155	0.00374905	0.0104647	6.0256e-20
MAP3K7CL	0.00211605	3.7049e-11	0.0171955	1.46906e-06
AL591468.1	0.00743842	0.0010916	0.0179965	1.01299e-41
AC004988.1	0.00585768	0.00017947	0.0244447	2.34111e-52
AC026461.3	0.00509098	5.95222e-05	0.00286389	0.0441438
GUCY1A1	0.0106722	0.010291	0.00883798	0.000902419
AC008079.1	0.0065247	0.000660617	0.00648305	0.0061423
ADIPOR1	0.00179072	2.72594e-12	0.0247447	1.22375e-48
AC005100.2	0.00581051	0.000289313	0.00598147	2.76386e-07
MYOF	0.00495429	7.23373e-05	0.116106	1.80439e-45
CALD1	0.0112186	0.0157323	0.00885898	0.155071
AL390760.1	0.00376721	6.54318e-06	0.0176177	8.36844e-42
SLC16A9	0.00357426	3.59391e-06	0.00623856	1.08174e-15
CHAC2	0.0141908	0.0457869	0.017114	6.21558e-05
EIF3I	0.0178347	0.0906474	0.00855582	3.11902e-41
ADIRF	0.0129522	0.0367882	0.021284	2.50271e-12
MB21D2	0.0189179	0.107339	0.0397892	3.62071e-08
INAFM1	0.0155912	0.072462	0.0152967	0.00715646
MVB12B	0.0183293	0.112837	0.0602332	5.00518e-33
SGPP2	0.0138178	0.0561142	0.0508117	4.54239e-23
RNF43	0.0136253	0.0541046	0.0105211	0.00325865
SASH1	0.00134721	1.54375e-13	0.067655	4.94973e-22
STOML1	0.0125498	0.0541429	0.0110137	0.0318267
CD3EAP	0.013407	0.0767843	0.0170449	1.81782e-05
AC005062.1	0.00566706	0.00242796	0.00836181	7.96588e-11
EIF3C	0.0165996	0.140954	0.0144661	0.094257
CYP27B1	0.00763548	0.0168366	0.00612338	0.247274
AP5Z1	0.0180798	0.184578	0.0174796	0.00995686
HLX	0.00576925	0.00552557	0.0206065	2.34966e-06
MYO1B	0.00647771	0.00995679	0.00932548	5.51979e-06
SMIM12	0.0227141	0.270629	0.0206819	0.0155018
AC002511.1	0.00318828	0.000131453	0.0143521	1.53154e-32
B4GALT2	0.00958894	0.0554455	0.00883179	0.00297209
VAC14	0.00485386	0.00354203	0.0478379	4.32134e-26
OLIG2	0.00347777	0.000437529	0.0369791	2.84359e-52
EDEM1	0.00369616	0.000694363	0.00298482	0.00128418
SLC1A3	0.0180243	0.23634	0.103896	1.22966e-58
NR1H3	0.00109095	4.65711e-11	0.12749	1.85662e-93
DLD	0.0114998	0.107692	0.0324603	4.78958e-21
CSK	0.00383481	0.00133235	0.0727249	6.17947e-54
AGTRAP	0.00231259	6.51232e-05	0.0232887	2.98447e-11
MRAS	0.00273118	0.000313446	0.0441366	1.06519e-15
ULBP1	0.00280219	0.000437529	0.00236235	0.0762553
POLR3G	0.00879138	0.107336	0.0134931	6.74444e-06
AC092723.4	0.00470404	0.0184662	0.00707207	6.35245e-10
LINC02323	0.00260911	0.000798718	0.00165055	0.0446143
MRPL28	0.0272876	0.51822	0.0107442	0.0340651
AC119673.1	0.00270566	0.00145874	0.00200399	0.00317846
C1QTNF1	0.00270566	0.00145874	0.00750346	3.08693e-15
TNFRSF4	0.0171649	0.379403	0.0630055	2.48604e-17
KHDRBS3	0.00565969	0.0558852	0.0128827	7.11332e-13
EREG	0.00924683	0.174951	0.0161807	1.02939e-09
USP2-AS1	0.00241601	0.00266548	0.00259287	3.97912e-05
AC010761.2	0.00340459	0.019029	0.00389681	0.00185025
WDR12	0.0150483	0.415179	0.0142994	0.00156437
LINC00114	0.00231945	0.0048731	0.00223957	0.00765656
STS	0.0134271	0.412457	0.0115283	0.578613
AC025822.2	0.00987166	0.300604	0.00994895	0.13321
CFAP46	0.00241601	0.00891427	0.00282835	0.00132102
PTGS2	0.00528193	0.119841	0.00909494	1.77583e-06
APOBEC3B-AS1	0.00251256	0.016317	0.0040052	6.53618e-09

## Sheet: RRHO_DownDown
	avg_log2FC_1G	p_val_adj_1G	avg_log2FC_uG	p_val_adj_uG
CACNA1F	-0.00308216	1	-0.00439884	1
AL451050.2	-0.00308324	1	-0.00310547	1
AC096734.2	-0.00308432	1	-0.00305608	1
AC026801.2	-0.00308648	1	-0.00293205	1
LGALS9B	-0.00308669	1	-0.00871983	0.0918383
TRAJ9	-0.00308864	1	-0.00339751	0.863802
CACNB3	-0.00308873	1	-0.00586572	1
KDM4A-AS1	-0.00309088	1	-0.00405393	1
TMEM161B	-0.00309167	1	-0.00501135	1
JCHAIN	-0.00309266	1	-0.0804096	1.76225e-59
TIMM10	-0.00309409	1	-0.0437886	7.49123e-17
AC087239.1	-0.00309847	1	-0.010137	1
SAXO2	-0.00310058	1	-0.00626467	0.0826419
RAB3GAP2	-0.0031015	1	-0.0109933	4.97822e-18
PRKRA	-0.00310343	1	-0.025818	1.82818e-05
ABHD1	-0.00310492	1	-0.00575968	0.00267649
AC099791.2	-0.00311035	1	-0.00365665	1
PEX16	-0.00311171	1	-0.0212852	0.00306887
CFAP61	-0.00311253	1	-0.00546528	0.0249052
AC005695.2	-0.00312003	1	-0.00421062	1
AC023509.2	-0.00312438	1	-0.0031542	1
BIK	-0.00312875	1	-0.00586668	0.00773067
SREK1	-0.00313957	1	-0.03552	4.41393e-11
DFFA	-0.00314127	1	-0.00772001	1
LRFN1	-0.00314489	1	-0.00382072	1
CRB1	-0.00315037	1	-0.00297562	1
AL157838.1	-0.00315147	1	-0.00320486	1
IL5RA	-0.00315698	1	-0.00484785	0.00748563
TSPEAR	-0.00315698	1	-0.00371875	1
RAI14	-0.00315698	1	-0.00333539	1
MTSS2	-0.00316029	1	-0.00285188	1
AC233976.2	-0.00316029	1	-0.00326133	0.494105
PRR7-AS1	-0.0031614	1	-0.00300711	0.199005
NPHP4	-0.0031616	1	-0.0066716	0.377785
VKORC1L1	-0.00316234	1	-0.00911327	0.885417
CSTF3	-0.00316455	1	-0.0052254	0.00360989
AC243965.1	-0.00316535	1	-0.00508302	1
LINC01303	-0.00317861	1	-0.00351432	1
CFAP53	-0.00317861	1	-0.0062235	0.000384632
KLK1	-0.00317972	1	-0.00284505	1
AL033528.2	-0.00318305	1	-0.00293872	1
ZNF655	-0.00318749	1	-0.0561899	2.47947e-20
LRP11	-0.00320021	1	-0.00635395	0.0199691
TRBV6-7	-0.0032058	1	-0.00460773	1
IDH1-AS1	-0.00320692	1	-0.00341577	1
KISS1R	-0.00320804	1	-0.0052122	0.00374176
ITPRIP	-0.00320866	1	-0.0191119	4.36548e-05
MKRN3	-0.00321311	1	-0.00529613	1
AC008735.2	-0.00321669	1	-0.00797185	1
AC021127.1	-0.00322178	1	-0.00685302	6.0861e-05
RNF32	-0.00322178	1	-0.00431223	1
RC3H2	-0.00322345	1	-0.0392845	6.18534e-11
ALKBH3	-0.00322633	1	-0.0205272	9.72869e-06
AC069277.1	-0.0032274	1	-0.00296347	1
AC090152.1	-0.00322954	1	-0.0257167	8.48277e-09
ZBTB20-AS1	-0.0032311	1	-0.00577935	1
SMAD4	-0.00323305	1	-0.0649586	2.52592e-28
AP001453.1	-0.0032388	1	-0.00337655	1
LYRM9	-0.00324504	1	-0.0239306	3.13225e-07
AL355303.1	-0.00325464	1	-0.00410967	0.6647
AL020996.1	-0.00326255	1	-0.00395271	1
WRN	-0.00326393	1	-0.0182051	1.12906e-06
AC010332.3	-0.00326595	1	-0.00632139	1
AC024575.1	-0.00326595	1	-0.00420878	1
AC091132.4	-0.00327392	1	-0.00402949	0.00988668
Bordetella holmesii (taxid 35814)	-0.00327392	1	-0.00282059	1
AL513365.2	-0.00327849	1	-0.00360101	1
C6ORF201	-0.00328173	1	-0.00943694	4.26463e-05
MYH10	-0.00328173	1	-0.0029254	1
SYP	-0.00328629	1	-0.00373812	1
AL591926.2	-0.00329173	1	-0.00841243	0.0582372
SEMA4G	-0.00329315	1	-0.006949	0.0067161
ZNF16	-0.00329429	1	-0.012565	0.131734
AC118553.1	-0.00329774	1	-0.00304347	1
KANK1	-0.00329845	1	-0.0152728	4.14515e-05
AC061958.1	-0.00330004	1	-0.00465864	1
MARK2	-0.0033029	1	-0.0454501	1.80472e-18
POGLUT2	-0.00330349	1	-0.00350895	0.0284123
AC010247.2	-0.00330465	1	-0.00256031	0.390676
AC008277.1	-0.00330465	1	-0.00230587	0.760451
AC104794.3	-0.00331348	1	-0.00836412	0.0268775
TMEM254-AS1	-0.00331348	1	-0.00411932	1
AC087164.1	-0.00331693	1	-0.00375364	1
TRBV7-7	-0.00331809	1	-0.00466926	1
FCF1	-0.00332111	1	-0.0287509	3.59322e-07
AC145207.5	-0.00332156	1	-0.00332817	1
MCC	-0.0033326	1	-0.00918627	0.000122251
TONSL	-0.0033326	1	-0.0040832	1
ACAA1	-0.00333454	1	-0.0306843	1.30755e-16
TEPP	-0.0033442	1	-0.00739564	6.31841e-06
LINC00865	-0.00334886	1	-0.0036063	1
AC022506.2	-0.00334886	1	-0.00291951	1
BCDIN3D	-0.00335018	1	-0.0188008	2.48202e-05
CCDC183-AS1	-0.00336255	1	-0.0103817	3.62816e-06
MRPL11	-0.00336404	1	-0.026968	1.94097e-06
AL133551.1	-0.00336566	1	-0.00335745	1
DEPDC4	-0.003368	1	-0.00315484	1
AC009118.3	-0.00336917	1	-0.00455872	1
SETD9	-0.00336987	1	-0.00600073	1
USP6	-0.00337152	1	-0.00289513	1
SLC5A2	-0.00337152	1	-0.00685788	4.9028e-06
AL355472.2	-0.00337186	1	-0.00707957	1
LINC00551	-0.00337505	1	-0.00663198	0.000682437
C10ORF95	-0.00337536	1	-0.00328055	1
ZBTB3	-0.00337713	1	-0.00690226	1
WNT16	-0.0033774	1	-0.00380682	0.226937
SLC35F1	-0.00337887	1	-0.00290627	1
PIGQ	-0.00338366	1	-0.00952212	1
AP002433.2	-0.00338474	1	-0.00296222	1
AC069272.1	-0.00338615	1	-0.00510441	1
AC005034.6	-0.00338709	1	-0.00372265	1
DGKQ	-0.00338751	1	-0.00633528	1
AC116535.1	-0.00338944	1	-0.00337018	1
PLGLB2	-0.0033918	1	-0.00436115	1
ASMTL	-0.00339896	1	-0.0191527	0.000106814
LINC01058	-0.00340008	1	-0.00476113	0.00364398
ECM1	-0.00340126	1	-0.00327329	1
FANCB	-0.00340758	1	-0.0138046	0.00351213
CCDC6	-0.00340953	1	-0.0228687	3.33334e-07
RPUSD2	-0.00341593	1	-0.0172169	0.00740646
AC099489.1	-0.00341799	1	-0.00315293	1
EFNB1	-0.00341799	1	-0.00681694	1
GCAT	-0.00343699	1	-0.00603641	0.00437426
RABGAP1L-DT	-0.00343808	1	-0.00419384	1
OTUD6B	-0.00343847	1	-0.0126643	0.00360528
AL078622.1	-0.00344417	1	-0.00355179	1
AC243964.3	-0.00344777	1	-0.0052024	0.403949
AC099661.1	-0.00344897	1	-0.00316181	0.158799
PPP1R16A	-0.00345293	1	-0.00595234	1
AC245452.1	-0.00345357	1	-0.00493474	1
DCLRE1A	-0.00345454	1	-0.00696932	1
LINC02614	-0.00345573	1	-0.00756404	1
ZNF814	-0.00345785	1	-0.0107207	0.958761
ZNF667-AS1	-0.00345812	1	-0.00295271	1
Streptomyces sp. endophyte	-0.00346143	1	-0.00338936	1
SPDYA	-0.00346648	1	-0.00325531	1
AL035071.1	-0.0034797	1	-0.00487794	1
AL109824.1	-0.00348051	1	-0.00694819	1
ALG1	-0.00348055	1	-0.0145929	0.131934
BLM	-0.00348365	1	-0.0192576	1.16189e-06
BNIPL	-0.00349423	1	-0.00288853	1
RAPGEF5	-0.003501	1	-0.00389064	1
AL512625.2	-0.00350343	1	-0.00625343	0.663826
AC006141.1	-0.00350771	1	-0.00974129	0.0194199
C8ORF58	-0.00351135	1	-0.00443583	1
AC098487.1	-0.00351439	1	-0.00416349	1
KCNC1	-0.00351561	1	-0.0033473	1
AC093297.2	-0.00353573	1	-0.00318584	1
AC119673.2	-0.00353573	1	-0.00310489	1
TRBJ2-7	-0.00353942	1	-0.00366189	1
C8ORF37	-0.00354352	1	-0.00607586	1
VIPR1-AS1	-0.00354558	1	-0.0044831	4.18105e-05
PLD6	-0.00355109	1	-0.00761381	0.0365464
CDC5L	-0.0035543	1	-0.046283	7.68191e-12
AL121928.1	-0.00355581	1	-0.00541393	0.252332
ZNF805	-0.00355979	1	-0.0154655	0.000138033
TGFB3	-0.00356446	1	-0.00350253	1
ZNF367	-0.003565	1	-0.0109581	0.000575416
UBQLN4	-0.00356703	1	-0.0281066	5.41885e-10
ZNF317	-0.00357266	1	-0.00536627	1
KSR1	-0.00359037	1	-0.015544	0.0166191
BHLHB9	-0.00359201	1	-0.00322391	0.809991
AC022137.4	-0.0035922	1	-0.00636643	1
AC009506.1	-0.00359326	1	-0.00415515	0.480096
AC025442.2	-0.00359832	1	-0.00311634	1
MRPS36	-0.00360003	1	-0.0420124	7.09832e-19
AL445928.2	-0.00360456	1	-0.00373039	1
MAP7D3	-0.00360468	1	-0.0177138	0.0671504
SLC18A2	-0.00360706	1	-0.00409654	0.90643
GATD1	-0.00361066	1	-0.00907604	0.0664417
APOA1-AS	-0.00361082	1	-0.0042388	1
AC093330.1	-0.0036171	1	-0.00546166	1.52674e-07
ZNF212	-0.00361787	1	-0.0097499	0.483576
AL355581.1	-0.00361945	1	-0.00467593	1
Actinosynnema pretiosum (taxid 42197)	-0.00362319	1	-0.00817907	0.136422
CAPZA2	-0.00362439	1	-0.0454435	0.000229888
POT1-AS1	-0.00362443	1	-0.00755281	1
ZNF77	-0.00362915	1	-0.00391219	1
TRBJ2-5	-0.00362957	1	-0.00346948	1
SUGP1	-0.00363133	1	-0.00688193	1
AC093673.1	-0.00363209	1	-0.00484945	1
AL391839.3	-0.00363569	1	-0.0052503	1
LINC02851	-0.0036384	1	-0.00507002	0.005805
AC005041.5	-0.00363925	1	-0.00705069	0.841697
AC068025.1	-0.00364953	1	-0.00380268	1
AC093627.5	-0.00365429	1	-0.00396137	1
ZNF26	-0.0036592	1	-0.0204847	2.47877e-09
MYO16	-0.00365933	1	-0.00630021	0.0206606
ELP6	-0.00366084	1	-0.010522	1
STAMBP	-0.00366126	1	-0.0269768	8.12229e-06
FAM66D	-0.00366476	1	-0.00234917	0.00209573
HMGXB4	-0.00366677	1	-0.0345522	5.29225e-11
RAMAC	-0.00366732	1	-0.0204808	1.75617e-06
AC006026.3	-0.00367072	1	-0.00554854	0.205798
USP12-AS1	-0.00367199	1	-0.00599123	0.219598
KIF9	-0.00367917	1	-0.00704852	1
AC024267.6	-0.00368346	1	-0.00436115	1
AC005480.1	-0.00368552	1	-0.00575248	1
C12ORF45	-0.00368679	1	-0.004481	1
ZNF257	-0.00368704	1	-0.00578892	1
AC099850.1	-0.00368806	1	-0.00881085	0.00338504
MYNN	-0.00369066	1	-0.0515345	2.61963e-25
TXNDC15	-0.00369261	1	-0.0294332	2.9283e-14
TRBJ1-4	-0.00369571	1	-0.00444352	1
C11ORF71	-0.00369572	1	-0.012509	0.237338
AC092747.4	-0.00369769	1	-0.00550439	1
TMEM248	-0.00369896	1	-0.0488666	6.11258e-20
LINC02076	-0.00370083	1	-0.00492924	1
P2RY10	-0.00370211	1	-0.0624334	3.68649e-24
AL161756.1	-0.00370468	1	-0.0057043	0.0457099
PPP1R13L	-0.00370536	1	-0.00621284	1
ISY1	-0.00371509	1	-0.0291193	3.39486e-10
ASNSD1	-0.00371984	1	-0.00699151	0.000174942
LINC00265	-0.00372055	1	-0.00760416	1
AL136456.1	-0.00372351	1	-0.00762686	1
AC093495.1	-0.00372511	1	-0.00869349	0.000222608
VPS4A	-0.00372549	1	-0.0366146	2.35814e-12
TBKBP1	-0.00372743	1	-0.00892504	1
AC005884.1	-0.00373363	1	-0.00344042	1
HIST1H1A	-0.00373492	1	-0.00304347	1
COL4A4	-0.00374832	1	-0.0125887	4.48404e-13
IGHV3-20	-0.00375092	1	-0.00450323	1
AL355916.1	-0.00375482	1	-0.00348328	1
C1ORF43	-0.00375721	1	-0.0302113	3.67532e-16
Pyricularia pennisetigena (taxid 1578925)	-0.00376067	1	-0.00522321	1
CAVIN3	-0.00376264	1	-0.00307501	1
LINC02193	-0.0037786	1	-0.00526086	0.000520782
AC079807.1	-0.00378011	1	-0.00877321	1.60242e-05
Actinoplanes sp. N902-109 (taxid 649831)	-0.00378141	1	-0.00852298	0.000455002
MDM4	-0.00378545	1	-0.0490919	1.26127e-15
ZWILCH	-0.00379095	1	-0.00512311	1
MRPS25	-0.0038002	1	-0.00772106	0.0766535
2023-03-10	-0.00380633	1	-0.00320417	1
SLC25A27	-0.00380765	1	-0.00556926	0.0121612
TNR	-0.00381162	1	-0.00521519	8.62065e-09
LINC02175	-0.00381689	1	-0.00635248	1
AC006378.1	-0.00381821	1	-0.00332098	1
C5ORF24	-0.00381885	1	-0.0377764	3.31954e-12
AC004448.2	-0.00381941	1	-0.0105622	1
AC092910.3	-0.0038208	1	-0.00624388	1
SLC25A5-AS1	-0.00382212	1	-0.0067237	0.469
USP28	-0.00382325	1	-0.0674874	2.11612e-28
HIST1H4C	-0.00382346	1	-0.13621	2.14491e-82
SATB2	-0.00383012	1	-0.00482763	0.312128
BOK	-0.00383411	1	-0.00393123	0.0185426
IGKV2-26	-0.00383411	1	-0.00650176	0.814406
AL132800.1	-0.00383663	1	-0.00309801	1
RNF34	-0.00383673	1	-0.0391356	2.73176e-10
MRPL30	-0.00384272	1	-0.0100471	0.000365438
ZKSCAN2	-0.0038444	1	-0.00333119	1
HDHD5-AS1	-0.00384969	1	-0.00837268	0.00462782
MAP3K20-AS1	-0.00385392	1	-0.00380033	0.688773
CHUK	-0.00385635	1	-0.0179125	0.000423391
AP000829.1	-0.00385793	1	-0.00391818	1
SEC23IP	-0.00385802	1	-0.017812	2.54685e-10
ITGA10	-0.00386832	1	-0.00638635	0.268034
AC092338.3	-0.00387065	1	-0.003442	1
AC008764.6	-0.003871	1	-0.00319715	1
BCS1L	-0.00387506	1	-0.00610073	1
Mycolicibacillus parakoreensis (taxid 1069221)	-0.00387636	1	-0.00292578	1
ZDHHC19	-0.00388039	1	-0.00781724	1.22543e-07
AC020978.3	-0.00388174	1	-0.00316815	1
TIGD6	-0.00388224	1	-0.00647615	1
FAM215B	-0.00389693	1	-0.0089518	0.000949096
EDC3	-0.00389846	1	-0.0115165	1
ZNF687	-0.00390382	1	-0.00831154	1
Streptomyces sp. JB150 (taxid 2714844)	-0.00390499	1	-0.00768036	0.00505904
AC011043.1	-0.00390555	1	-0.0032486	1
AC034236.2	-0.00390979	1	-0.0088297	1
SLC5A10	-0.00391037	1	-0.00636103	0.0217529
AC135507.1	-0.00391849	1	-0.00334007	1
IQCK	-0.00391919	1	-0.00394312	1
FAM66A	-0.00392391	1	-0.00420297	0.00428008
AIFM1	-0.00392711	1	-0.0249904	5.34877e-12
PBX1	-0.00392935	1	-0.00364376	0.0447564
URM1	-0.00393028	1	-0.0172004	5.64099e-12
SNORC	-0.00394495	1	-0.00373686	1
CPLANE2	-0.00395366	1	-0.00480827	1
FKBP7	-0.00396048	1	-0.00294928	1
AP4S1	-0.00397685	1	-0.00529248	1
ZSCAN32	-0.00398053	1	-0.0200228	0.00530637
AL096701.4	-0.00398144	1	-0.00307913	1
LRRC69	-0.00398382	1	-0.00628106	1
PLTP	-0.00398694	1	-0.00838878	0.0661164
TMEM240	-0.00399797	1	-0.00482763	0.0957245
Naumovozyma castellii CBS 4309 (taxid 1064592)	-0.00399797	1	-0.0032916	1
AC009309.1	-0.00400808	1	-0.00661678	1
AC002310.1	-0.00401528	1	-0.0130899	0.00286091
AL136038.2	-0.00401758	1	-0.00322248	1
DARS2	-0.00401855	1	-0.0161477	0.0481276
TRBV10-2	-0.00402543	1	-0.0313627	1
PIGA	-0.00403182	1	-0.00991613	0.242042
ZNF696	-0.00403313	1	-0.00877256	1
TMEM30B	-0.00403436	1	-0.00463191	1
RNF139-AS1	-0.00403583	1	-0.0105434	1.04366e-05
CERKL	-0.00403717	1	-0.00501426	1
SH3PXD2A	-0.00404408	1	-0.017195	2.23011e-07
CPSF3	-0.0040465	1	-0.0285927	1.17733e-08
FOXO3B	-0.00404826	1	-0.00696753	1
POLE2	-0.00404829	1	-0.00365184	1
AC127502.2	-0.0040578	1	-0.0111208	0.000208133
ZNF418	-0.00406226	1	-0.0028141	1
SLC25A25-AS1	-0.00406507	1	-0.00294382	1
AC139769.2	-0.00407351	1	-0.00391818	0.0781911
LINC01023	-0.00407351	1	-0.00312444	1
RGPD2	-0.00407676	1	-0.0075788	1
Gemmatimonas phototrophica (taxid 1379270)	-0.00408317	1	-0.00331544	1
AC090844.2	-0.00408599	1	-0.00374202	1
PNPO	-0.00408615	1	-0.0135279	0.0515468
ZFP28	-0.00409108	1	-0.00827474	0.0121741
GMFB	-0.00409467	1	-0.0109694	0.00386951
AC008554.1	-0.00410122	1	-0.00635675	1
DGCR2	-0.00411444	1	-0.0173342	2.25079e-09
KNSTRN	-0.00411456	1	-0.0113208	0.000813383
Gluconacetobacter diazotrophicus PA1 5 (taxid 272568)	-0.00411681	1	-0.00396234	0.00117905
SCN11A	-0.0041178	1	-0.00630305	1
CLIP3	-0.00412063	1	-0.00737551	0.0471316
ZSCAN31	-0.00412108	1	-0.00430758	0.343347
PIANP	-0.00412108	1	-0.00393123	0.0134636
SLC25A10	-0.00413628	1	-0.00340298	1
AC006511.6	-0.004142	1	-0.00356997	1
GPX3	-0.00414486	1	-0.0040344	1
AP001107.9	-0.00415284	1	-0.00513048	0.272725
CCDC39	-0.00415506	1	-0.00971835	0.000570995
NPIPB5	-0.00416198	1	-0.00939517	0.00142398
GOLGA4	-0.00416741	1	-0.0622321	2.46676e-27
LINC00598	-0.00417222	1	-0.00281385	1
AC092418.2	-0.00418518	1	-0.0032781	1
AL359317.2	-0.00418662	1	-0.00661508	4.46548e-05
AL591368.1	-0.00418662	1	-0.00367602	1
ZNF425	-0.00420182	1	-0.00747589	1
AC090061.1	-0.00421085	1	-0.0120013	4.06256e-05
TRAF7	-0.00421089	1	-0.0214664	0.349287
Leishmania donovani species complex (taxid 38574)	-0.00421228	1	-0.0114204	0.247893
AC113143.3	-0.00421327	1	-0.00519855	0.0536575
TBX6	-0.00421472	1	-0.00529202	0.0127723
DRAIC	-0.00421764	1	-0.00457205	1
KIAA1257	-0.00422865	1	-0.00559018	0.0707886
EIF4H	-0.00422965	1	-0.0542012	8.76626e-28
COL24A1	-0.00423118	1	-0.00408343	1
AL109955.1	-0.00423192	1	-0.00803824	0.0370733
CDCA7	-0.00423229	1	-0.00773471	1
LMNTD2	-0.00423481	1	-0.00761719	0.15973
MELTF-AS1	-0.00423556	1	-0.00806432	0.000435193
CNN3	-0.00423981	1	-0.0110246	1
RADIL	-0.00423995	1	-0.00321755	1
UBE2D3-AS1	-0.00424611	1	-0.00522071	1
ZNF461	-0.0042504	1	-0.00797383	0.108943
AL589990.1	-0.00425343	1	-0.00423692	0.00863457
RNF26	-0.0042568	1	-0.0286078	3.49611e-15
WFS1	-0.00426244	1	-0.00914751	9.20406e-08
CHCHD6	-0.00426825	1	-0.0083061	1
AL512353.1	-0.00427271	1	-0.00283853	1
FAM122A	-0.00427433	1	-0.00699862	0.618717
COPZ2	-0.00427884	1	-0.00677165	1
ZNF572	-0.0042846	1	-0.00548	1
LINC01118	-0.00429639	1	-0.00303717	1
GOSR1	-0.0042984	1	-0.040939	6.42256e-09
AL392086.3	-0.00430083	1	-0.00476467	1
CENPS	-0.00430228	1	-0.00290177	1
CENPU	-0.00430378	1	-0.00303667	1
LRGUK	-0.00430379	1	-0.00296305	1
AC010632.1	-0.00430821	1	-0.00898351	0.0132408
AC097534.1	-0.00430974	1	-0.0044432	0.307462
TMEM11	-0.00431016	1	-0.0189179	5.38362e-08
MGA	-0.00431344	1	-0.0445238	5.78132e-17
DGUOK-AS1	-0.00431413	1	-0.00525099	0.501868
ZNF675	-0.00431854	1	-0.0233294	8.87599e-07
BCL2L2	-0.00431858	1	-0.00628744	0.774777
AC046130.1	-0.00432588	1	-0.00709914	0.808887
ZNF304	-0.00432588	1	-0.00772532	0.258936
RNASEH2B-AS1	-0.00432885	1	-0.00376903	1
CCNC	-0.00433163	1	-0.0247585	3.42617e-05
SERP2	-0.00433647	1	-0.00369541	0.0870155
BOLA3-AS1	-0.00433777	1	-0.00419748	1
ZNF222	-0.00434475	1	-0.0103761	0.0438045
AC091978.1	-0.00434648	1	-0.00940569	1.16144e-07
DNAJC28	-0.00434672	1	-0.0065819	0.00028903
STPG2	-0.00434822	1	-0.00567988	1
PLEKHH2	-0.00435122	1	-0.00402786	0.501909
FANK1	-0.00435122	1	-0.00482927	1
AC099522.2	-0.00435422	1	-0.00327175	1
LAMA2	-0.00435422	1	-0.00343402	1
AL139383.1	-0.00435841	1	-0.00370722	1
ZDHHC23	-0.0043614	1	-0.00779351	0.159157
AL353801.3	-0.0043629	1	-0.00351654	1
ZNF777	-0.00436386	1	-0.0134538	0.113023
LYSMD1	-0.00437492	1	-0.00481163	1
AC097467.3	-0.00437794	1	-0.00524718	0.0466962
PRTFDC1	-0.00438654	1	-0.00810434	0.0020284
AC078881.1	-0.00438814	1	-0.00756867	1
AC114956.3	-0.00439309	1	-0.00751449	0.746
AC021087.1	-0.00440773	1	-0.0033473	1
MFSD9	-0.00440935	1	-0.0108954	0.00398943
SMIM15-AS1	-0.00441928	1	-0.00286944	1
C9ORF24	-0.00442994	1	-0.00286381	1
SOX4	-0.0044302	1	-0.00994621	0.00228468
PSMC2	-0.00443139	1	-0.0368735	1.23181e-15
LINC01163	-0.00443147	1	-0.00417844	0.00317948
AL157813.1	-0.004433	1	-0.00386106	0.330034
AC004918.1	-0.00443686	1	-0.00372781	1
AP004609.3	-0.00444069	1	-0.012562	0.0719399
PKNOX1	-0.00444291	1	-0.0121286	1
ZNF619	-0.0044437	1	-0.00731643	1
AL450992.1	-0.00445133	1	-0.00406698	0.277124
AC087071.2	-0.00445204	1	-0.00704634	0.00670317
AC099535.2	-0.00445521	1	-0.00360745	1
UHRF1	-0.00445591	1	-0.00791688	0.00188846
GNA11	-0.00445829	1	-0.00399027	0.500065
Z98884.1	-0.00445897	1	-0.00534122	1
AC026471.4	-0.00445897	1	-0.00321473	1
Cellulomonas flavigena DSM 20109 (taxid 446466)	-0.0044605	1	-0.00387116	1
ZC3H11A	-0.00446191	1	-0.0291791	1.68334e-10
TRAIP	-0.00446203	1	-0.00329002	1
FAM118A	-0.00447631	1	-0.0513017	7.70181e-23
PNMA5	-0.00447895	1	-0.00423221	1
LINC02315	-0.0044805	1	-0.00323589	1
RRNAD1	-0.00448246	1	-0.0066993	1
ZMAT2	-0.00448661	1	-0.0887607	1.6709e-43
AVIL	-0.00448775	1	-0.00837861	0.00684275
SNHG22	-0.00450428	1	-0.0228553	7.57568e-16
ITPRIPL1	-0.004506	1	-0.00983904	0.296078
AC016027.1	-0.00450623	1	-0.00354105	1
AC092919.1	-0.00450667	1	-0.00512288	1
POGK	-0.0045081	1	-0.0247381	2.15015e-06
WDR55	-0.00451737	1	-0.00632439	1
TMEM220-AS1	-0.00451863	1	-0.00449658	0.988934
AL391684.1	-0.00452019	1	-0.00651425	0.00263022
MC1R	-0.00452174	1	-0.00316117	1
LINC00653	-0.00452174	1	-0.00306185	1
AC006115.2	-0.00452174	1	-0.0032781	1
AC073195.1	-0.0045221	1	-0.00615493	1
ZNF646	-0.00452838	1	-0.0163294	8.46924e-05
AC092835.1	-0.00452863	1	-0.00501402	0.698704
C5ORF17	-0.00452986	1	-0.00896137	1
AC009495.1	-0.00453637	1	-0.00366347	1
TIMM29	-0.00453734	1	-0.014628	6.00911e-07
AC011445.2	-0.00453764	1	-0.00508191	1
PARTICL	-0.0045392	1	-0.00442121	1
AL109628.2	-0.00454	1	-0.0106331	0.000877039
TSPAN6	-0.00454076	1	-0.00478478	1
COPB2	-0.00455852	1	-0.0623485	6.42227e-32
CNIH4	-0.00456605	1	-0.0198995	0.000212686
PINK1-AS	-0.00457396	1	-0.00594928	0.51292
AL138930.1	-0.00457396	1	-0.00608775	1
AC009509.1	-0.00457867	1	-0.00281882	1
AP001412.1	-0.00458653	1	-0.00539703	1
B9D1	-0.00459756	1	-0.00312204	1
HAL	-0.00459917	1	-0.00318651	1
FAM168B	-0.00460142	1	-0.0433594	8.79199e-18
VASH1-AS1	-0.00460545	1	-0.00297433	1
MRPS2	-0.0046071	1	-0.00643455	1
[Candida] glabrata (taxid 5478)	-0.00460861	1	-0.00453209	1
ZFP69B	-0.00461168	1	-0.00814671	0.0190215
CSMD1	-0.00461228	1	-0.0280847	5.23877e-16
FKBP14	-0.00461775	1	-0.0105024	6.96601e-05
DMWD	-0.00462172	1	-0.0187462	0.0419307
Micromonospora coriariae (taxid 285665)	-0.00463385	1	-0.00436575	1
GPM6B	-0.00464608	1	-0.00421638	1
HID1	-0.00464662	1	-0.0052297	0.0188906
AP001767.3	-0.004654	1	-0.00702751	0.926927
SEMA4F	-0.00466003	1	-0.012988	0.000284246
NEK10	-0.00466231	1	-0.00842851	0.194474
PRX	-0.00466391	1	-0.00524718	0.0335652
PM20D1	-0.00466391	1	-0.00626467	0.00828326
PIF1	-0.00466873	1	-0.00585971	0.106213
AC005052.2	-0.00467593	1	-0.00620879	1
CAPN15	-0.00468022	1	-0.012749	1
AL135978.2	-0.00468116	1	-0.00368646	1
SPAG5	-0.00468277	1	-0.0055174	0.581767
ZNF613	-0.00468682	1	-0.00949932	0.457103
ZNF252P-AS1	-0.00469243	1	-0.00504007	0.0665442
SV2A	-0.00469514	1	-0.00375878	1
SEC14L2	-0.00469997	1	-0.00543814	1
LINC01355	-0.0047139	1	-0.00348463	1
BUD31	-0.00471726	1	-0.000669057	2.7204e-11
AL355574.1	-0.00472228	1	-0.00515379	1
VPS72	-0.00473165	1	-0.02301	1.73077e-07
AC096992.2	-0.00473658	1	-0.00348868	1
AC083880.1	-0.00473747	1	-0.00507626	1
OVCH1	-0.00473909	1	-0.00486448	1
LOXL1	-0.00474146	1	-0.00318017	1
ZNF530	-0.00474245	1	-0.00871222	0.466285
CLU	-0.00474396	1	-0.00512185	0.00768193
IGHV4-28	-0.00474963	1	-0.00542723	1
AL138778.1	-0.00475053	1	-0.0130076	0.773427
GOLGA6L9	-0.00476026	1	-0.00355602	1
AL158198.1	-0.0047643	1	-0.00612893	0.254009
SPIRE2	-0.00476681	1	-0.00339021	1
Streptomyces sp. ID38640 (taxid 1265399)	-0.00477409	1	-0.00552451	0.408991
AF196972.1	-0.00477573	1	-0.00692961	0.0187986
DNAJC18	-0.00477852	1	-0.0134807	0.00506875
AL022162.1	-0.00479216	1	-0.00443656	1
RRP36	-0.0047922	1	-0.0192395	2.1391e-09
SMIM35	-0.00479772	1	-0.00540069	0.000925762
LINC02802	-0.00479937	1	-0.00458074	1
AC093307.1	-0.00480266	1	-0.00345669	1
AC037459.2	-0.00481252	1	-0.00681455	1
AL591043.2	-0.00482019	1	-0.00733546	1
BHLHE40-AS1	-0.00482396	1	-0.0137297	5.62867e-06
MOCS3	-0.00483874	1	-0.00856384	0.375582
DGKG	-0.00484125	1	-0.00390365	1
AL022097.1	-0.00484165	1	-0.00321614	1
ZDHHC17	-0.00484893	1	-0.0204332	5.72813e-06
AC024075.2	-0.00485161	1	-0.0035507	1
ARHGAP5-AS1	-0.00485994	1	-0.00543088	0.769539
CLDN15	-0.00486387	1	-0.00348696	1
EXOC7	-0.00486461	1	-0.0484456	7.34135e-15
AC004803.1	-0.00486858	1	-0.00502653	1
MBD6	-0.0048713	1	-0.00884115	0.0195221
CHCHD1	-0.00488298	1	-0.0397656	3.18442e-15
PEX19	-0.00489329	1	-0.0342117	1.84808e-13
JSRP1	-0.00489554	1	-0.00319015	1
ZNF837	-0.00489915	1	-0.00424727	1
SDR42E2	-0.00490058	1	-0.00605268	1
AC233723.1	-0.00490394	1	-0.00537865	0.00993936
PPP1R32	-0.00490563	1	-0.00344585	1
KIZ-AS1	-0.0049074	1	-0.00665648	0.345412
SMIM2-AS1	-0.00491237	1	-0.00611586	0.0246301
ZBED4	-0.00491293	1	-0.0101964	1
USP30	-0.00492099	1	-0.0111173	1
LINC02536	-0.0049276	1	-0.00356886	1
C10ORF88	-0.00492917	1	-0.0172411	0.00104727
FRS3	-0.00493259	1	-0.00591529	1
RDH5	-0.00493268	1	-0.00354428	1
SOX6	-0.00493593	1	-0.00771686	1
FBXL14	-0.00494979	1	-0.0298882	3.50043e-07
AL356488.3	-0.004963	1	-0.00519262	1
RWDD3	-0.00496685	1	-0.0229608	0.000438173
LSM3	-0.00496986	1	-0.0593363	9.43925e-29
TASP1	-0.00497758	1	-0.0233836	3.6708e-06
CCAR2	-0.00498678	1	-0.0341034	3.84943e-07
CCSAP	-0.00499757	1	-0.0147262	0.00894382
AP005717.2	-0.00500677	1	-0.00360058	1
CAHM	-0.00501363	1	-0.00526918	1
IFT122	-0.00501414	1	-0.0152756	4.64527e-08
AL358781.1	-0.00501878	1	-0.00679778	0.000174166
AC009542.1	-0.0050205	1	-0.00353252	1
ZNF562	-0.00502563	1	-0.0103587	0.000327411
AC244131.2	-0.00503009	1	-0.0103345	1
PROSER1	-0.00503581	1	-0.0330043	3.7232e-10
AC007686.3	-0.00504759	1	-0.00461419	0.0801548
LGALS9C	-0.00504874	1	-0.00589459	0.35406
KBTBD11	-0.00505737	1	-0.00610689	1
LINC02696	-0.00506257	1	-0.00571766	0.262589
AL355388.2	-0.00506951	1	-0.00514796	0.57112
LINC01771	-0.00506951	1	-0.00494007	1
RPGRIP1L	-0.00507505	1	-0.00410247	1
AL138824.1	-0.00507749	1	-0.00661621	0.315261
AC068473.5	-0.00507922	1	-0.00628324	1
RANBP10	-0.0050825	1	-0.00522275	1
IFT46	-0.00509252	1	-0.0130309	0.1031
MZF1-AS1	-0.0050933	1	-0.0109242	0.000315893
CCDC78	-0.00509838	1	-0.00386756	0.323395
AC090587.2	-0.00510023	1	-0.00877321	0.0559785
AC011444.1	-0.00510454	1	-0.00297433	1
AC135457.1	-0.00511921	1	-0.0134026	0.00409265
SGTA	-0.00512517	1	-0.014659	1
BTBD3	-0.00512636	1	-0.00387685	1
ESS2	-0.00512721	1	-0.0075535	1
SDHAF2	-0.00513043	1	-0.0458933	3.24743e-20
LINC00299	-0.00513148	1	-0.0451949	3.88785e-09
ZSCAN20	-0.00513338	1	-0.00355915	1
AC135782.3	-0.00513865	1	-0.00280139	1
AL450326.1	-0.00514783	1	-0.00308266	1
NCKAP1	-0.00514887	1	-0.0131979	5.16195e-07
AC022395.1	-0.00516115	1	-0.00508696	1
MAGEE1	-0.00516544	1	-0.0110259	0.000129381
SLC4A5	-0.00517467	1	-0.00318117	1
RHOBTB2	-0.00518344	1	-0.0101134	5.67904e-06
ST8SIA6-AS1	-0.00518411	1	-0.00541348	0.0157624
TMEM60	-0.00518485	1	-0.0268673	2.95165e-09
RCC1L	-0.00518521	1	-0.0166935	0.076776
ZBTB6	-0.00518738	1	-0.028786	6.87784e-10
PPP2R1A	-0.00519235	1	-0.036165	6.97081e-20
ZNF80	-0.00519705	1	-0.00334304	1
ABCB9	-0.00519705	1	-0.00373297	1
LINC02161	-0.00520415	1	-0.00597583	1
GEMIN2	-0.0052133	1	-0.0080289	0.0643775
DMPK	-0.00521526	1	-0.00585878	1
AC103724.3	-0.00521704	1	-0.00712089	0.13729
TREML2	-0.005222	1	-0.0104809	4.60545e-11
TRMT1	-0.00522272	1	-0.00266874	3.42171e-07
SOX2-OT	-0.00522277	1	-0.00707235	1
ARHGEF12	-0.00522371	1	-0.0198656	0.00360962
CFAP70	-0.00522595	1	-0.00702468	1
CCNE2	-0.00523132	1	-0.00304194	1
OPN3	-0.00523812	1	-0.0270404	5.55431e-06
MED9	-0.00526045	1	-0.0142432	0.19425
CRIPAK	-0.0052713	1	-0.00321544	0.876391
PDCL	-0.0052797	1	-0.0352836	2.93363e-14
ZNF135	-0.00528224	1	-0.0112662	3.40216e-06
ESRRA	-0.00528738	1	-0.0122339	1
AL353759.1	-0.00528944	1	-0.00384097	1
AP001318.2	-0.00529486	1	-0.00494148	1
ZNF433	-0.00530391	1	-0.00290662	1
LINC01362	-0.00530755	1	-0.00337759	1
AC026347.1	-0.00532487	1	-0.00555842	0.000703977
AC007622.2	-0.00532561	1	-0.00672122	1
GABRR1	-0.00533297	1	-0.00404749	1
LINC00987	-0.00533297	1	-0.00760714	6.46048e-07
AL121933.2	-0.00534197	1	-0.00500624	1
PPP4C	-0.00534436	1	-0.0254411	6.77037e-17
FBRS	-0.00534468	1	-0.0513618	2.98272e-21
AC068338.2	-0.00534711	1	-0.00830256	1
COL10A1	-0.00534744	1	-0.00289378	1
SUPT16H	-0.00535557	1	-0.0676401	1.0478e-35
EXO5	-0.00535577	1	-0.00917518	1
RABL2A	-0.00536163	1	-0.00750189	0.0406003
DDX20	-0.00536354	1	-0.0209713	6.28817e-07
GNPDA2	-0.00536399	1	-0.0183727	0.00195021
PSMG3-AS1	-0.00538109	1	-0.00528563	1
SCOC-AS1	-0.0053814	1	-0.0125922	3.81032e-07
AC022558.2	-0.00538172	1	-0.00537652	1
TBC1D24	-0.00538323	1	-0.0062975	1
FAM160A1	-0.00538572	1	-0.00395116	0.334239
AL354733.3	-0.00538636	1	-0.0177475	1.006e-05
RANBP17	-0.00538757	1	-0.00647321	0.000329958
MCM3AP-AS1	-0.0053913	1	-0.00504758	1
EFHC2	-0.00539458	1	-0.00373168	1
AC091180.5	-0.00540381	1	-0.00718632	0.00137352
PSPH	-0.00540707	1	-0.00731405	1
LINC00294	-0.0054237	1	-0.00878023	0.017257
ATP13A4	-0.00542404	1	-0.0113176	0.00019642
MYB	-0.00542504	1	-0.00320703	1
SGO1	-0.00543059	1	-0.00552827	1
AC020913.1	-0.00543614	1	-0.00662279	0.13956
OXT	-0.0054367	1	-0.00746914	0.0391339
AC010260.1	-0.005438	1	-0.00553847	0.499245
ALG1L	-0.00544171	1	-0.0028331	1
TRBJ1-3	-0.0054566	1	-0.00440341	1
C3ORF35	-0.00546458	1	-0.00222763	0.0682966
ACBD3	-0.00546833	1	-0.0569156	5.76657e-25
HDDC2	-0.00547217	1	-0.0553309	3.46742e-20
PRPF40B	-0.0054784	1	-0.00925664	1
Z97055.2	-0.00547947	1	-0.00499273	0.468846
ZNF835	-0.00548022	1	-0.00505761	0.334907
MEF2B	-0.00549469	1	-0.00750164	1
GUCA1B	-0.00549632	1	-0.00309859	1
AL356776.2	-0.00549632	1	-0.00314033	1
MYRIP	-0.00551049	1	-0.00593532	1
AL360178.1	-0.00551247	1	-0.00706077	1
B3GAT1	-0.00551613	1	-0.0051276	1
ZNF354A	-0.00552456	1	-0.0286992	4.79626e-09
SNURF	-0.00552462	1	-0.0135949	2.43203e-10
AC025257.1	-0.00552462	1	-0.00761553	8.90177e-06
EXTL2	-0.00552745	1	-0.00357417	1
KCTD10	-0.00553081	1	-0.0166886	6.44005e-06
AP002336.2	-0.00553111	1	-0.0090732	0.144742
SPINK2	-0.00553483	1	-0.0182753	2.67315e-06
AP000766.1	-0.00554434	1	-0.005856	0.00064541
KCNH3	-0.00554727	1	-0.00800046	0.000131448
SLC12A7	-0.00554755	1	-0.0307012	1.18374e-13
VPS33B	-0.00556455	1	-0.0126612	1
CC2D2A	-0.0055754	1	-0.00624223	0.423866
ARL17B	-0.00557569	1	-0.00626401	1
AC097662.1	-0.00559254	1	-0.00481078	1
AC141424.1	-0.00559445	1	-0.00432614	1
TAF1A	-0.00559645	1	-0.0109966	1
AP002812.2	-0.00559703	1	-0.00665027	1
SLC16A4	-0.00559827	1	-0.0054761	1
CTNNAL1	-0.00559954	1	-0.00560068	1
ETFDH	-0.00560779	1	-0.0373278	9.63618e-14
AC090772.2	-0.00561326	1	-0.00766209	1
ZNF527	-0.00561457	1	-0.0137121	4.65581e-05
TMEM265	-0.00562485	1	-0.00303943	1
PDE1B	-0.00562624	1	-0.00288129	1
AC019163.1	-0.00562845	1	-0.0184848	6.82467e-05
CDKN3	-0.00563007	1	-0.00496844	1
PRR34	-0.00563584	1	-0.00427924	0.234208
AC107223.1	-0.0056368	1	-0.0130036	2.16926e-09
CRYGS	-0.00563776	1	-0.00267773	0.155001
SLC35G2	-0.00563824	1	-0.00810804	0.000517592
LINC00467	-0.00563915	1	-0.00511744	1
AC020911.2	-0.00564161	1	-0.00999954	0.0571696
MAP3K9	-0.0056536	1	-0.00960134	2.75719e-05
AL139317.5	-0.0056536	1	-0.00343021	1
DNAJC30	-0.00565544	1	-0.00847661	1
HINFP	-0.0056562	1	-0.0234455	1.47728e-05
HIPK1-AS1	-0.00566132	1	-0.00343021	1
HIST1H2BF	-0.00566748	1	-0.00879098	1
AC125494.1	-0.00566803	1	-0.0200127	2.38288e-11
THORLNC	-0.00567099	1	-0.00402949	1
SMC5-AS1	-0.00567327	1	-0.0072143	0.122268
AL160314.2	-0.00568323	1	-0.00973277	0.586642
GTF2IRD2B	-0.00568324	1	-0.0245309	0.105457
ZNF140	-0.00568994	1	-0.0163687	0.0174
MPPED2	-0.00569264	1	-0.00427924	1
ABCF3	-0.00569928	1	-0.0270838	2.259e-10
IGHV3-64	-0.00570238	1	-0.00298732	1
IGKV3-7	-0.00571411	1	-0.00304449	1
SMARCD3	-0.00571542	1	-0.00855405	1
TTC30A	-0.00571623	1	-0.00323516	1
ZNF284	-0.0057167	1	-0.00705934	1
COQ3	-0.00572455	1	-0.0073068	0.188088
PCNX1	-0.0057282	1	-0.0865887	2.38479e-37
C9ORF85	-0.00572833	1	-0.00844707	1
DRG2	-0.00573446	1	-0.0214273	3.25877e-05
AC008763.1	-0.00573785	1	-0.00517222	1
OSBP2	-0.00574182	1	-0.00541757	1
TMOD1	-0.00574573	1	-0.00519057	1
G2E3-AS1	-0.00574573	1	-0.00819292	0.0311063
KATNAL2	-0.00575161	1	-0.00362852	1
ZNF451-AS1	-0.0057517	1	-0.0111298	0.769657
OGFOD1	-0.00575733	1	-0.0141021	1
OAT	-0.00576086	1	-0.0414742	5.94384e-16
LYSMD4	-0.00576709	1	-0.00522944	1
AL683813.1	-0.00576727	1	-0.00423133	1
AC027031.2	-0.00576732	1	-0.00526991	1
DET1	-0.00576891	1	-0.0148955	0.0124109
BCL9	-0.00577676	1	-0.00966938	0.150753
LRRC1	-0.00577897	1	-0.00789136	0.133172
MTRF1	-0.00579508	1	-0.0196052	1.90632e-05
ZNF669	-0.00580077	1	-0.00959797	1
MEGF8	-0.00580615	1	-0.00694062	1
AC008966.1	-0.00580833	1	-0.0112896	0.0019978
COMMD5	-0.00581359	1	-0.0113427	0.000536409
KDF1	-0.00581426	1	-0.00359873	1
AC006460.2	-0.00581993	1	-0.00942927	0.0151978
RAD9B	-0.00582982	1	-0.00532196	1
AC007569.1	-0.00583741	1	-0.0213179	8.86483e-21
ZNF526	-0.00583836	1	-0.0165723	0.00254391
USP5	-0.00583955	1	-0.0250232	7.91096e-08
TCTE3	-0.00584264	1	-0.0101501	0.63647
APOBEC3H	-0.00585872	1	-0.0120829	1
NUP58	-0.00587132	1	-0.0252752	4.3565e-06
THAP1	-0.00587826	1	-0.0389893	1.02173e-20
CSE1L	-0.00588364	1	-0.0430958	1.89463e-16
ZNF497	-0.00590417	1	-0.008749	0.0337871
LINC01002	-0.00591824	1	-0.00522155	8.89883e-10
EFHB	-0.00591824	1	-0.00346749	1
Z82215.1	-0.00592227	1	-0.00869136	3.30759e-06
SREBF2-AS1	-0.00592293	1	-0.00326966	1
NAIF1	-0.00592824	1	-0.00852895	0.76263
ZNF607	-0.00593424	1	-0.00560425	1
PCF11	-0.00593703	1	-0.0649329	4.76996e-23
FBXL19	-0.00594426	1	-0.00690969	1
NSMCE1-DT	-0.00594906	1	-0.0101401	0.000998173
AL078459.1	-0.00596729	1	-0.00601382	1
GGT1.1	-0.00596932	1	-0.00584209	1
LIPE	-0.00597046	1	-0.0167277	0.000454833
FBXL13	-0.00597365	1	-0.00396292	1
PLEKHG1	-0.00598103	1	-0.00736546	1
AC243829.4	-0.00598357	1	-0.0127732	1
AC231533.1	-0.00598358	1	-0.00421246	1
AC027682.3	-0.00598672	1	-0.00884922	0.000147161
AC244033.2	-0.00599188	1	-0.00324197	1
AC114271.1	-0.00600916	1	-0.0172182	6.23822e-06
ZNF22	-0.0060136	1	-0.0457895	3.51752e-18
TRIB3	-0.0060142	1	-0.00519792	1
AC009228.1	-0.0060184	1	-0.00572476	0.379911
DENND2C	-0.00602045	1	-0.00604652	0.310689
AL138760.1	-0.00602661	1	-0.00455429	1
ZEB2-AS1	-0.00602961	1	-0.00466025	0.735962
POMK	-0.00603018	1	-0.0147369	0.000701729
NPIPB15	-0.00603576	1	-0.00319715	1
AGAP9	-0.00603576	1	-0.00330827	1
NUP210L	-0.00603781	1	-0.00874769	1.58578e-05
NDOR1	-0.00603817	1	-0.0116755	1
FAM171A2	-0.00604897	1	-0.00668797	1
LINC02482	-0.00605035	1	-0.019176	3.55372e-09
SLC9B1	-0.00605321	1	-0.0137134	0.00012633
HMGCR	-0.00605817	1	-0.0244419	8.32274e-09
ZNF571	-0.00606368	1	-0.0166281	0.0056688
EEF1AKMT3	-0.00606957	1	-0.0034621	1
AL080250.1	-0.00607472	1	-0.0102807	0.765833
MED16	-0.00607817	1	-0.0211684	2.18753e-05
UBE2K	-0.0060794	1	-0.0270364	1.35954e-07
HDHD2	-0.00609204	1	-0.0253844	2.1201e-10
XXYLT1-AS2	-0.00609517	1	-0.00488054	0.117437
WDCP	-0.00610266	1	-0.01149	1
AC092535.4	-0.00610688	1	-0.00771213	0.382985
FBXL6	-0.0061081	1	-0.0050977	1
NAT1	-0.00610816	1	-0.00359789	1
AC114760.2	-0.00611309	1	-0.00821251	1
CLIC5	-0.00611615	1	-0.019595	3.31027e-08
AURKA	-0.00612079	1	-0.00700419	0.0114258
MFN2	-0.00612448	1	-0.0213343	0.000210138
Halopiger xanaduensis SH-6 (taxid 797210)	-0.00612727	1	-0.0143534	3.12368e-05
GTF2E1	-0.00613059	1	-0.0229285	1.45576e-06
TIGD2	-0.00613345	1	-0.00938284	0.0398924
MRPS7	-0.00614925	1	-0.00617722	1.4042e-13
AL139353.2	-0.00615366	1	-0.0059202	1
MRPS11	-0.00615435	1	-0.0229435	8.50222e-09
AC069544.1	-0.00615874	1	-0.00949943	0.0230526
PRPF18	-0.00616495	1	-0.0320638	6.11578e-09
LYRM2	-0.00617083	1	-0.0329757	7.45496e-06
AC005332.6	-0.00617119	1	-0.0099661	0.0363952
PODXL2	-0.00617457	1	-0.00492537	1
AC022973.4	-0.00617705	1	-0.0033287	1
INPP5E	-0.00620014	1	-0.0111139	0.220328
Iodobacter ciconiae (taxid 2496266)	-0.00620674	1	-0.00304669	1
L3MBTL1	-0.00620756	1	-0.00988629	0.0924501
CSTF3-DT	-0.00621068	1	-0.00702751	0.0181012
STK35	-0.00621223	1	-0.00671572	0.00314162
DNAJC24	-0.00621408	1	-0.0283727	3.08562e-08
ZBED3	-0.00621774	1	-0.00297843	1
JAM3	-0.00622823	1	-0.00949947	0.0746537
CLCF1	-0.00622919	1	-0.00340728	1
ZNF70	-0.00623225	1	-0.00815659	0.0203377
AC091271.1	-0.00623471	1	-0.00767918	1
Kitasatospora setae KM-6054 (taxid 452652)	-0.00623746	1	-0.00411742	1
NSD3	-0.00624605	1	-0.081252	5.92692e-33
CCDC84-DT	-0.00624732	1	-0.0160484	5.01575e-08
CRPPA	-0.00624919	1	-0.00581759	1
CEP76	-0.00624978	1	-0.0170573	1.18715e-09
Streptomyces tendae (taxid 1932)	-0.00625769	1	-0.0035048	1
SLC22A5	-0.00625778	1	-0.0107784	0.000407738
ODF2	-0.00625783	1	-0.0315947	1.18022e-07
TYW5	-0.00626271	1	-0.00338603	1
GOLGA3	-0.00627735	1	-0.0281054	4.09855e-09
IGHV3-64D	-0.00627905	1	-0.00674744	1
GNAO1	-0.00627907	1	-0.0135056	8.1833e-10
BBS12	-0.00629181	1	-0.00714169	1
ZNF574	-0.006295	1	-0.0277076	1.87208e-06
YOD1	-0.00629596	1	-0.0064834	1
AC104850.2	-0.00630041	1	-0.00424446	1
MMP25	-0.00630857	1	-0.0082055	1
GLB1L2	-0.00630898	1	-0.00598038	1
RECQL5	-0.00632458	1	-0.0135064	0.00910507
KCTD17	-0.00632857	1	-0.0195139	7.13642e-09
MRPL35	-0.0063333	1	-0.013797	0.00294542
MRPL16	-0.00634067	1	-0.029105	7.86173e-07
MDM2	-0.00634123	1	-0.0149992	0.000469389
SLC38A1	-0.00634638	1	-0.0704319	4.16873e-37
MAPKAPK5	-0.00634652	1	-0.0279694	4.88193e-05
KRBA1	-0.00634876	1	-0.00489221	1
PURB	-0.00635306	1	-0.0180034	1.24263e-06
NEK5	-0.00635599	1	-0.00502377	1
C17ORF80	-0.00635693	1	-0.0198695	1.7947e-06
NEURL2	-0.00636619	1	-0.00498458	1
NAXE	-0.00636676	1	-0.0264152	2.01355e-26
BAG6	-0.0063824	1	-0.0419717	6.78218e-21
NRDE2	-0.00638312	1	-0.0196407	0.0248174
ARHGAP33	-0.00639429	1	-0.00467829	1
COX18	-0.00639524	1	-0.0143417	0.00436594
PPP1R9A	-0.00640517	1	-0.00640641	0.328106
AACS	-0.00640718	1	-0.00831731	1
KAT14	-0.00641361	1	-0.0085557	1
C3ORF33	-0.00641891	1	-0.00975629	1.08397e-05
AL360091.3	-0.00642005	1	-0.00959252	0.566163
ERI2	-0.00642377	1	-0.00851043	8.89775e-05
EXOC3-AS1	-0.00643297	1	-0.00606232	1
ZKSCAN5	-0.00645209	1	-0.0118958	1
GPAT4	-0.00645399	1	-0.018379	9.29439e-06
GORAB	-0.00645472	1	-0.0177562	0.0166829
FP236383.3	-0.00646412	1	-0.0104603	3.36845e-12
GRAP	-0.00646495	1	-0.0230832	3.9479e-16
MYO5B	-0.00646618	1	-0.0134797	7.80093e-14
PLEKHG2	-0.00646778	1	-0.00487887	0.0524804
GTF3C3	-0.00646829	1	-0.0204754	6.78999e-08
RNGTT	-0.00647214	1	-0.0514599	1.07831e-16
ADAMTS6	-0.00647858	1	-0.0214044	9.95591e-09
PEX11A	-0.00648736	1	-0.0120663	2.82865e-05
CYSLTR2	-0.00648955	1	-0.00483252	1
AL033527.4	-0.00649695	1	-0.00576636	0.677939
TBC1D31	-0.0064971	1	-0.0295067	3.78532e-10
DBR1	-0.00649905	1	-0.0146028	2.56318e-06
FALEC	-0.00650137	1	-0.00660593	0.0323702
AC091982.3	-0.00650413	1	-0.00371881	1
HIST4H4	-0.00650953	1	-0.00624918	1
THRA1/BTR	-0.00652486	1	-0.00712392	2.57198e-06
PACC1	-0.00652737	1	-0.0151024	0.131653
WDR44	-0.0065389	1	-0.0402728	1.18001e-16
TAF5	-0.00654061	1	-0.0225842	1.29965e-10
LRRC7	-0.00654514	1	-0.00336581	1
C7ORF31	-0.00655085	1	-0.0160178	0.00137462
ZNF436	-0.00657304	1	-0.0112372	2.66129e-06
AC012063.1	-0.00657631	1	-0.00788279	0.000218281
Methylorubrum populi (taxid 223967)	-0.00657634	1	-0.00818888	0.0477695
ARNTL	-0.00658917	1	-0.060096	6.72525e-21
DHCR24	-0.006593	1	-0.00848292	1
TXLNB	-0.0066031	1	-0.0292773	4.74021e-20
UBE2V1	-0.00660777	1	-0.0803627	1.02661e-37
CENPE	-0.00661431	1	-0.00659164	1
C6ORF136	-0.00662086	1	-0.0196263	3.04063e-05
MBOAT2	-0.00662106	1	-0.00952297	0.0440494
GPATCH3	-0.00662222	1	-0.00360818	1
PRMT6	-0.00662772	1	-0.00940143	0.443704
ZNF543	-0.00662938	1	-0.00773471	1
MRPL58	-0.00663599	1	-0.0149804	1
REEP3	-0.00664096	1	-0.0239529	0.0130141
ZNF684	-0.00664189	1	-0.0110419	1
FCRL2	-0.0066517	1	-0.0103937	0.00661554
CABLES2	-0.00665342	1	-0.013024	0.000218224
CCT6B	-0.00666374	1	-0.00556627	1
LBHD1	-0.00666741	1	-0.00885148	0.0794888
AC023908.3	-0.00667789	1	-0.0050802	1
AP002762.2	-0.00668242	1	-0.00550057	1
ZNF189	-0.0066898	1	-0.0270381	1.51413e-10
AC105285.1	-0.00668998	1	-0.0143664	1.10009e-06
ASMTL-AS1	-0.00669224	1	-0.00546629	1
ASCC2	-0.00669418	1	-0.0360188	1.11512e-08
DUS4L	-0.00670529	1	-0.0131487	0.000977543
COA3	-0.0067061	1	-0.0206451	3.25539e-05
NEK9	-0.00670934	1	-0.0593281	2.06196e-24
Dikarya (taxid 451864)	-0.0067095	1	-0.00480494	1
AC010976.1	-0.0067221	1	-0.0128285	1.87185e-06
MORN2	-0.00672764	1	-0.00707957	1
AC026979.2	-0.00672843	1	-0.0130247	0.00343597
LSM11	-0.00673052	1	-0.0126978	2.27992e-05
WDR75	-0.00673582	1	-0.0163745	0.0143307
ARFGAP1	-0.00673699	1	-0.0178427	2.66674e-05
SMPD4	-0.00674184	1	-0.0195586	5.00292e-07
CP	-0.00674303	1	-0.00543451	0.149674
AGBL5	-0.00675812	1	-0.0176779	1.12482e-06
ZNF408	-0.0067606	1	-0.0125585	1
PSKH1	-0.00677612	1	-0.0113113	0.161017
AC069185.1	-0.00677618	1	-0.00847666	0.368045
AL139011.1	-0.00678067	1	-0.0123589	0.054873
IGIP	-0.0067881	1	-0.00407983	1
NBPF20	-0.0067912	1	-0.0182427	3.44371e-14
PANK3	-0.00679151	1	-0.0184332	5.37391e-06
NAPA-AS1	-0.0067916	1	-0.0151905	7.24726e-06
SCOC	-0.00680479	1	-0.0271435	3.18899e-07
LMLN	-0.00681642	1	-0.0122981	2.28159e-05
NDUFA7	-0.00681659	1	-0.0576912	1.0526e-19
AC100861.1	-0.00681841	1	-0.00794616	0.390101
GATB	-0.00682758	1	-0.0174481	0.00257913
GRK4	-0.00683025	1	-0.0142172	5.41887e-10
PIGG	-0.00683529	1	-0.023621	0.00107341
USP27X	-0.00683997	1	-0.0129082	2.05651e-06
ALKBH8	-0.00685321	1	-0.00709878	0.0513274
TMTC4	-0.0068551	1	-0.00714828	1
ECD	-0.00685574	1	-0.0249067	1.07548e-06
AJM1	-0.00685877	1	-0.0119851	0.000514596
AC022364.1	-0.00686306	1	-0.0100616	7.13382e-06
AL049870.3	-0.00686755	1	-0.00654887	1
HIST1H2BN	-0.00687709	1	-0.0109122	0.000213156
SHOC1	-0.00687709	1	-0.00881042	0.194483
LRRN1	-0.00688387	1	-0.00801191	0.0366161
ACTR1A	-0.00689404	1	-0.0479263	3.75215e-16
RFC2	-0.00690526	1	-0.0138596	0.0284694
PBLD	-0.00691433	1	-0.00837565	0.219155
AC009879.4	-0.00691671	1	-0.00652488	1
AC116348.3	-0.00691905	1	-0.00997663	8.23281e-05
FAAP24	-0.00691905	1	-0.00462728	1
AC096564.1	-0.00692609	1	-0.0074765	0.0101211
FAM193A	-0.00692821	1	-0.0510471	9.5475e-18
ABCB8	-0.00692977	1	-0.0173522	2.92226e-05
PLCXD1	-0.00693542	1	-0.00789136	1
WDR24	-0.00695091	1	-0.0088771	1
ZNF20	-0.00695598	1	-0.0166097	1.2597e-09
FAM118B	-0.00695704	1	-0.0153944	0.0729568
AL137003.1	-0.00698929	1	-0.00898306	5.22635e-11
KDM5C	-0.00699647	1	-0.0352959	9.81536e-11
ZNF775	-0.0069967	1	-0.0104166	0.0537551
GAN	-0.00700898	1	-0.00922946	1
NPIPA1	-0.00702816	1	-0.00937519	0.205579
AL160408.2	-0.00702856	1	-0.00717482	1
ATG5	-0.00702953	1	-0.0392288	1.14806e-15
MYOM2	-0.00703052	1	-0.011224	0.0568861
TMSB15B-AS1	-0.0070333	1	-0.00358667	1
SNRPD3	-0.00703492	1	-0.0348847	3.11691e-17
PCSK1N	-0.00704807	1	-0.00363248	1
TMEM182	-0.0070612	1	-0.0123655	0.798318
KIF3B	-0.00706184	1	-0.0196221	1.80021e-05
MAGI3	-0.00706221	1	-0.0127711	0.671233
SEC61A2	-0.0070693	1	-0.0122039	0.000113466
AC007406.5	-0.00707697	1	-0.0122642	0.000265575
ZNF45	-0.00707897	1	-0.0197601	0.000311142
KRTCAP3	-0.00708173	1	-0.0106916	0.00256413
AC211433.1	-0.00708236	1	-0.0111719	0.200018
APOOL	-0.00708707	1	-0.0129448	0.00135734
MAP2K4	-0.00709109	1	-0.0441696	2.01932e-12
MRPL36	-0.00710431	1	-0.0274433	4.25694e-21
UQCC1	-0.00710466	1	-0.00594719	1
CPSF4	-0.00710822	1	-0.0124032	0.0335347
CLINT1	-0.00710985	1	-0.0818812	4.02606e-47
AL359636.2	-0.00711351	1	-0.00812058	7.98592e-06
PRKAB1	-0.00711409	1	-0.0164349	0.0129704
PPP2R3A	-0.00711523	1	-0.00556613	1
AC073167.1	-0.00711792	1	-0.0162213	4.47384e-11
AC130324.2	-0.00712075	1	-0.00314095	1
DLEC1	-0.00712653	1	-0.0081629	0.0420526
SLC35E4	-0.00713451	1	-0.00681458	1
CAPN10-DT	-0.00713463	1	-0.00754335	1
MEPCE	-0.00714066	1	-0.00488613	1
POMGNT1	-0.00714203	1	-0.0161868	0.000101283
PHLPP2	-0.00714742	1	-0.0248247	1.95274e-12
ZNF688	-0.00715605	1	-0.0346055	3.23164e-12
ZNF582-AS1	-0.00716416	1	-0.01159	0.0478596
GATAD2A	-0.00716544	1	-0.0374948	1.37346e-09
NSUN3	-0.0071655	1	-0.0224327	0.000968013
ZNF550	-0.00716983	1	-0.0189038	0.000134007
AL353660.1	-0.00717527	1	-0.0108285	0.0012711
AC012291.3	-0.00718097	1	-0.0152452	2.87017e-09
NDEL1	-0.00718199	1	-0.0253919	1.5403e-15
RNF121	-0.0071872	1	-0.0215281	7.47188e-08
GLI4	-0.00719875	1	-0.0153599	0.74625
ZNF584	-0.00721381	1	-0.00829401	0.325799
TLR1	-0.00721479	1	-0.0382771	5.30528e-10
THOC5	-0.00721569	1	-0.017213	0.000154577
INTS2	-0.00722	1	-0.0138992	0.046027
STK36	-0.00722075	1	-0.00921006	3.74165e-05
Rhizorhabdus sp. MK52 (taxid 2711156)	-0.00722109	1	-0.006078	0.874261
PREB	-0.00722382	1	-0.047984	7.0979e-18
SLC25A30	-0.00723591	1	-0.00593106	1
RNFT2	-0.00723922	1	-0.00946827	0.000121277
TMEM30A	-0.00724425	1	-0.0868377	2.49519e-39
MIER3	-0.00724849	1	-0.0206026	1.57509e-07
AL160396.1	-0.00725161	1	-0.00964782	3.18161e-06
PRC1	-0.00726012	1	-0.00970282	0.00987074
SCAP	-0.00726033	1	-0.0224218	4.05733e-09
ZNF773	-0.00726042	1	-0.0116488	0.0634647
ASB1	-0.00726327	1	-0.0164525	0.0238304
MRGBP	-0.00726791	1	-0.01126	0.552175
TUBGCP5	-0.00727359	1	-0.0106863	0.0995516
ACTR3B	-0.00727717	1	-0.0120466	0.302513
AGMAT	-0.00727723	1	-0.00512817	1
AC009961.1	-0.00727726	1	-0.0114502	0.00108081
FAM161B	-0.00727974	1	-0.00909514	0.000346752
AC097382.2	-0.00728225	1	-0.00699417	0.0297119
AC011921.1	-0.00728464	1	-0.00823945	0.0672181
AC023480.1	-0.0072933	1	-0.00666574	0.022752
CETN3	-0.00729476	1	-0.0224121	1.90151e-05
AC139795.2	-0.00729577	1	-0.00499	1
LINC01422	-0.00729577	1	-0.00433933	1
ZNF579	-0.00730222	1	-0.0119218	0.195188
AC009630.1	-0.00730298	1	-0.00562473	1
HNRNPUL2	-0.00730548	1	-0.0845837	3.19088e-37
CARNMT1	-0.00731061	1	-0.0292761	3.70149e-10
DLGAP3	-0.00731172	1	-0.00288129	1
BFAR	-0.00731383	1	-0.028669	1.5545e-05
APEX2	-0.00731423	1	-0.0111606	1
TRIB2	-0.00731552	1	-0.0378308	6.7385e-17
AHCYL1	-0.00732238	1	-0.0591235	3.80885e-28
PADI4	-0.00734996	1	-0.00405879	1
PRKAG1	-0.00735874	1	-0.0223688	9.9054e-05
AC004158.1	-0.00736242	1	-0.00283256	1
AL928970.1	-0.00736337	1	-0.00852971	0.000239957
ACOT4	-0.00736432	1	-0.00307695	1
GCC2-AS1	-0.00736527	1	-0.00674573	0.848055
ZNF682	-0.00736777	1	-0.0146039	0.000505859
AC124014.1	-0.00736929	1	-0.0104058	1.10113e-06
ING5	-0.00737506	1	-0.0178737	5.70574e-07
Streptomyces cadmiisoli (taxid 2184053)	-0.00738034	1	-0.0109004	0.285612
MYL6B	-0.00739928	1	-0.0166945	7.24008e-07
HEXIM2	-0.0074034	1	-0.0102134	0.00334992
CYB5RL	-0.00740757	1	-0.00477312	1
AC073254.1	-0.00740919	1	-0.00811295	1
AL009179.1	-0.00741759	1	-0.004176	1
AC244502.1	-0.00741953	1	-0.0468101	2.45792e-16
Bifidobacterium dentium (taxid 1689)	-0.00742491	1	-0.0121402	0.000837524
NSFL1C	-0.0074353	1	-0.034019	2.5187e-14
PROK2	-0.00743916	1	-0.0116292	0.000209875
AC025165.2	-0.00745125	1	-0.014012	2.42001e-05
AC034193.1	-0.00745808	1	-0.00987339	0.00257106
SPAG16	-0.00746389	1	-0.0125783	1
C17ORF97	-0.00746748	1	-0.0157653	6.1643e-14
MAPK7	-0.00746811	1	-0.0189416	2.74581e-06
OSBPL5	-0.00747456	1	-0.00864116	1
KLHL8	-0.00748105	1	-0.0219574	1.71088e-08
MTHFSD	-0.0074872	1	-0.00703452	1
CMC4	-0.00748825	1	-0.0102653	5.27205e-05
FANCC	-0.00749299	1	-0.00962257	1
NDUFAF5	-0.00750307	1	-0.0117437	1
C2ORF42	-0.0075124	1	-0.0150197	0.0104695
THNSL1	-0.0075135	1	-0.0143733	0.0298449
LRSAM1	-0.00754131	1	-0.0141215	1.38587e-06
IMPG2	-0.00754244	1	-0.00498326	0.131714
MORN1	-0.00754538	1	-0.00935938	0.000183762
CXORF56	-0.00755093	1	-0.0124479	0.00445264
WBP4	-0.00755255	1	-0.0231477	0.0176935
ICA1	-0.00756829	1	-0.00549042	1
CEP70	-0.00756833	1	-0.010758	0.114989
FH	-0.00757287	1	-0.0116944	3.91735e-06
MRPS30	-0.00757715	1	-0.025516	9.3428e-09
SETD6	-0.00757803	1	-0.0137419	0.236867
CHN1	-0.00757852	1	-0.00838122	0.732337
PRCC	-0.00758235	1	-0.0232598	1.59904e-12
CHRM5	-0.00758648	1	-0.00533187	1
SPATA5L1	-0.00759453	1	-0.0101684	1
DOLK	-0.00760295	1	-0.00719211	1
DNAJC27-AS1	-0.00760741	1	-0.0136255	1.938e-06
ANKRD52	-0.0076094	1	-0.033567	2.33924e-14
CCDC183	-0.00762534	1	-0.0105918	3.68365e-05
C1QTNF6	-0.00763379	1	-0.0172372	0.000218398
AC023389.1	-0.00764851	1	-0.00956211	0.000189038
MED20	-0.00764883	1	-0.00436456	1
SPP1	-0.00765356	1	-0.0139348	7.53987e-06
COQ5	-0.00765702	1	-0.0106865	1
MED18	-0.00765702	1	-0.0149418	6.68263e-05
TRAV40	-0.00765881	1	-0.00520624	1
LINC02021	-0.00766145	1	-0.00686478	1
DDIAS	-0.00766673	1	-0.00970088	0.349817
CENPQ	-0.00767189	1	-0.017145	3.73083e-05
SHF	-0.00768214	1	-0.00987269	0.0149734
TEX22	-0.00769472	1	-0.0170355	0.000376707
L2HGDH	-0.00769497	1	-0.00865368	0.00743962
ZNF845	-0.00769693	1	-0.013377	0.0286703
AC006213.2	-0.0077002	1	-0.0145774	2.48156e-05
NIPSNAP3A	-0.00772533	1	-0.0100585	1
OAF	-0.0077263	1	-0.00364352	1
ELOVL6	-0.00772842	1	-0.00525559	1
SYT11	-0.00772927	1	-0.0270918	4.60576e-11
FAM219A	-0.00773763	1	-0.00582313	1
RNF10	-0.00774165	1	-0.068189	7.09304e-33
NFX1	-0.00775264	1	-0.0340888	5.39188e-18
AL031428.1	-0.00775649	1	-0.0152159	6.40495e-10
ZSWIM3	-0.00775858	1	-0.0103476	1
SACS	-0.00775862	1	-0.0220726	3.80693e-07
CAPS	-0.0077756	1	-0.00391067	1
MCM8	-0.00777957	1	-0.0117592	5.2845e-07
PDRG1	-0.00778592	1	-0.00872799	1
IQCH-AS1	-0.00779117	1	-0.0197235	3.77857e-06
LDAH	-0.0077923	1	-0.0217909	1.58838e-07
AL137779.2	-0.00779855	1	-0.0049268	1
PPP2R1B	-0.00780066	1	-0.0194805	2.65137e-05
DISC1FP1	-0.00780524	1	-0.0101451	0.0113653
CCNT1	-0.00783709	1	-0.0407095	1.12439e-11
PLEKHA3	-0.00784216	1	-0.0496231	2.96476e-17
CES4A	-0.00784243	1	-0.00578658	0.828289
GEMIN7-AS1	-0.0078583	1	-0.00391416	1
ZNF341	-0.00786338	1	-0.00889973	1
ARL4A	-0.0078646	1	-0.0146241	1
Streptomyces lividans 1326 (taxid 1200984)	-0.00787012	1	-0.00439017	1
ZNF614	-0.00787252	1	-0.0234609	3.32589e-08
MFSD3	-0.00787325	1	-0.0113014	0.337374
RNF4	-0.007877	1	-0.0647563	5.17282e-22
POFUT2	-0.0078794	1	-0.0156371	0.000398421
FRMD8	-0.00788973	1	-0.0167429	0.00811829
DUSP8	-0.00789419	1	-0.00567575	1
AP001977.1	-0.00789758	1	-0.0138845	5.15265e-07
FAM156A	-0.00790153	1	-0.0053263	0.221351
C1ORF74	-0.00790279	1	-0.00904145	0.136513
B3GALNT2	-0.00790323	1	-0.00729032	0.625693
NMD3	-0.00791556	1	-0.0171072	0.0038729
Aspergillus oryzae RIB40 (taxid 510516)	-0.00792952	1	-0.0160132	7.55097e-08
SLC30A7	-0.00793011	1	-0.0654201	4.95493e-32
LRRC14	-0.00793727	1	-0.0231472	1.3361e-05
ENTPD7	-0.00794711	1	-0.00848114	1
SLC19A2	-0.00795414	1	-0.0069765	0.0895172
SLC26A2	-0.00795894	1	-0.0422852	6.52827e-27
PIDD1	-0.00796409	1	-0.0111154	0.00232451
AL356481.1	-0.00796579	1	-0.0103873	0.0118324
LINC00174	-0.00797017	1	-0.0104924	1
WDR60	-0.00798204	1	-0.0311065	1.61977e-12
AC005586.1	-0.0079882	1	-0.00754417	1.45068e-05
AKIP1	-0.00799278	1	-0.0181293	3.10584e-07
PRKY	-0.00800374	1	-0.0825239	6.87006e-64
AC008105.1	-0.00800643	1	-0.0231303	4.67791e-18
HHLA3	-0.0080171	1	-0.00901501	1
AC002460.2	-0.00802412	1	-0.00632843	1
AKAP17A	-0.00803021	1	-0.0427993	2.97864e-17
AC109587.1	-0.00803423	1	-0.0119695	6.66262e-07
AC132192.2	-0.00803913	1	-0.00523376	1
MCM2	-0.00803961	1	-0.00819234	1
TMEM234	-0.0080441	1	-0.0105903	1
RABL3	-0.00804453	1	-0.0193164	0.154019
AMN1	-0.00806044	1	-0.0269787	1.93623e-05
LRRC40	-0.00806277	1	-0.0168462	1.22948e-05
USP35	-0.00807475	1	-0.00820909	0.00122251
ZSCAN2	-0.00809287	1	-0.011442	0.00441751
LINC00486	-0.00810649	1	-0.0285642	7.08649e-12
AKAP5	-0.00814698	1	-0.0134269	0.00059443
WARS2-AS1	-0.00814851	1	-0.00727461	0.335274
SLC12A2	-0.00816778	1	-0.0234646	1.97011e-07
SCGB2B2	-0.00816856	1	-0.00805971	1
AASS	-0.00818133	1	-0.0119178	9.65652e-06
AC073475.1	-0.00819078	1	-0.00716651	1
C16ORF87	-0.0081972	1	-0.0123681	1
FAM241B	-0.0082002	1	-0.00466184	1
TIMM21	-0.00820314	1	-0.0251581	3.55819e-06
AL135791.1	-0.00821234	1	-0.00953837	0.246909
C12ORF43	-0.00821578	1	-0.0209576	0.00912149
FANCG	-0.00822113	1	-0.0161365	8.4172e-05
OTUD7A	-0.00822436	1	-0.0158093	3.92498e-07
IGHV4-55	-0.00822453	1	-0.0173592	1
FBXO44	-0.00823727	1	-0.0300428	4.45217e-09
CDK11B	-0.00824116	1	-0.0431324	4.43139e-16
THUMPD3	-0.00824176	1	-0.0335274	2.32531e-13
ELK1	-0.0082531	1	-0.0179933	8.35449e-10
YIPF2	-0.00825357	1	-0.0240871	3.64194e-08
Skermania piniformis (taxid 39122)	-0.00825937	1	-0.0066376	1
CACNB1	-0.00826314	1	-0.00718727	1
APTR	-0.00827073	1	-0.0118011	1
AC006333.2	-0.00827147	1	-0.00451903	1
ZFY	-0.00827187	1	-0.034988	9.40481e-22
CD200	-0.00827535	1	-0.0179315	0.000373456
ZNF347	-0.0082946	1	-0.0100265	0.0989831
RBM45	-0.00829765	1	-0.0166303	0.0562364
SEPTIN8	-0.00830027	1	-0.0119221	1.57569e-07
ICMT	-0.00830243	1	-0.0200518	0.000335564
BRD1	-0.00832423	1	-0.0246519	4.57838e-07
RPL26L1	-0.00834765	1	-0.0256996	2.59837e-06
ZNF181	-0.0083624	1	-0.0374485	2.34096e-17
LRRC41	-0.00838107	1	-0.0117814	0.00186338
FAIM	-0.00838494	1	-0.0110402	1
NUP37	-0.00841483	1	-0.0334054	6.35091e-13
RPH3AL	-0.00842596	1	-0.00530661	1
TRBV11-3	-0.00843055	1	-0.00559026	1
VILL	-0.00843302	1	-0.0158071	0.00161838
SLC35C1	-0.00843995	1	-0.0126251	1
ZFP37	-0.00844575	1	-0.0156575	8.66353e-11
TRBV5-5	-0.00844909	1	-0.033187	1
ZNF596	-0.00845001	1	-0.0131167	0.00223195
CEP295	-0.00845274	1	-0.0234373	8.78099e-07
USP37	-0.00845486	1	-0.0305972	2.14291e-10
ARMCX3	-0.00847005	1	-0.0413502	3.34219e-17
AL691432.2	-0.00848352	1	-0.00501527	1
NUP155	-0.00849183	1	-0.0206951	1.6026e-07
ZC3H10	-0.00850294	1	-0.00871893	1
TTC21B-AS1	-0.00851044	1	-0.0176173	2.95502e-07
DHCR7	-0.00851166	1	-0.00257947	0.142335
LPCAT3	-0.00852578	1	-0.0298108	1.0101e-10
TIGD7	-0.00852849	1	-0.0197324	6.44615e-06
SAAL1	-0.00853989	1	-0.0154537	0.0258684
DMGDH	-0.00854983	1	-0.00483414	1
MED7	-0.008566	1	-0.0187963	0.00042314
AL161781.2	-0.00857575	1	-0.00861128	0.554113
LINC01146	-0.00857615	1	-0.00905601	1
ZKSCAN7	-0.00857889	1	-0.0115103	2.87159e-07
PDHX	-0.00858172	1	-0.0174737	1.27013e-08
COG7	-0.00858368	1	-0.0207397	6.10618e-09
ATF6	-0.00859071	1	-0.0496334	2.26252e-17
ZNF213	-0.00859087	1	-0.00920652	0.979336
PHF6	-0.00860097	1	-0.0316314	1.84476e-11
AL157938.2	-0.00860208	1	-0.00748349	0.103754
ZNF850	-0.00860506	1	-0.0100948	1
AC078777.1	-0.00861063	1	-0.00796713	0.185156
CSTF1	-0.00861973	1	-0.0286392	5.38873e-08
NARS2	-0.00862245	1	-0.0226332	3.19877e-10
PCGF3	-0.0086362	1	-0.00746075	1
DKK3	-0.00863658	1	-0.011605	0.287398
ARIH1	-0.00864136	1	-0.0390175	1.43994e-09
MTCH2	-0.00864257	1	-0.01788	6.90909e-07
RDH13	-0.00864519	1	-0.00922901	1
SUDS3	-0.00865302	1	-0.0556469	1.72784e-18
ZNF446	-0.00865669	1	-0.0103147	0.163738
AC008083.3	-0.00865867	1	-0.0072588	1
UTP3	-0.00866624	1	-0.0224672	2.87169e-07
ELL	-0.00867186	1	-0.0241796	4.0994e-05
TOP3A	-0.00867501	1	-0.0119263	0.00124474
CNIH3	-0.00868882	1	-0.00559381	0.315668
AC104596.1	-0.00868964	1	-0.0179579	0.000207582
PLXNA3	-0.00869447	1	-0.0103045	0.00686136
DHFR2	-0.00869661	1	-0.0236092	6.40224e-15
GGCX	-0.00870463	1	-0.011742	1
CHD1	-0.00871292	1	-0.067204	1.47755e-27
KCNMB3	-0.00872024	1	-0.00737785	1
PLCXD2	-0.0087478	1	-0.0127344	1.35153e-06
PAAF1	-0.00875321	1	-0.0236478	8.05504e-10
NUDT18	-0.00876927	1	-0.0174151	0.00411984
ZDHHC4	-0.00877237	1	-0.0345197	7.29697e-10
ZNF501	-0.00877553	1	-0.0095229	0.00398453
PAXIP1	-0.00877769	1	-0.0166713	0.038291
CCDC30	-0.00878099	1	-0.0202715	2.74909e-12
ZNF208	-0.00878644	1	-0.0159575	6.27801e-06
DHRS11	-0.00879026	1	-0.0157596	1.16042e-09
AC074032.1	-0.0087912	1	-0.0181755	1.15049e-07
FMO5	-0.00880604	1	-0.0122722	0.000260765
GMNN	-0.00881623	1	-0.0117375	1
Sulfitobacter (taxid 60136)	-0.00883319	1	-0.00735696	1
TMEM250	-0.00884318	1	-0.0408112	6.86527e-13
KLHL4	-0.00884609	1	-0.00829516	0.12196
FGFRL1	-0.00884726	1	-0.0126949	4.47933e-05
COIL	-0.00884746	1	-0.0523065	1.35717e-22
H6PD	-0.00885047	1	-0.0207639	0.000114615
AC092329.4	-0.00885245	1	-0.00923035	0.388123
Streptomyces gardneri (taxid 66892)	-0.00885722	1	-0.0122747	5.79655e-05
RBMX2	-0.00887706	1	-0.0358559	1.01434e-10
TAF5L	-0.00887853	1	-0.0174057	7.08413e-05
RPAP1	-0.00888224	1	-0.0250212	3.45305e-07
TRBV10-1	-0.00888289	1	-0.00362385	1
CROT	-0.00890221	1	-0.0118097	0.000345047
AC097634.3	-0.0089097	1	-0.00405044	1
KCTD2	-0.00892016	1	-0.027004	1.51191e-10
GGA3	-0.0089242	1	-0.0314744	2.82867e-08
CHCHD3	-0.00893321	1	-0.019701	8.61882e-08
TMEM79	-0.00893823	1	-0.0172559	0.000126209
MSH6	-0.00894235	1	-0.040594	2.74368e-22
ARMC8	-0.00894611	1	-0.0364661	7.04628e-11
TESMIN	-0.00895232	1	-0.0116145	1.73734e-05
CACNA1D	-0.00895924	1	-0.00940576	0.00013347
JAGN1	-0.00896246	1	-0.0188641	0.00461434
CCDC127	-0.00896288	1	-0.0247146	2.85677e-09
LOXL1-AS1	-0.00896666	1	-0.0147381	0.000284298
TIAM2	-0.00896753	1	-0.00644807	1
NGRN	-0.00898409	1	-0.03075	1.3759e-12
AC131571.1	-0.00898467	1	-0.0218572	2.00444e-11
ANKRD16	-0.00898668	1	-0.00769915	1
ACSF3	-0.00898821	1	-0.0115191	0.0342532
PAK4	-0.00899558	1	-0.00772097	1
SMARCAD1	-0.00902523	1	-0.0428519	9.08534e-21
AC099778.1	-0.00902669	1	-0.0110422	0.183846
NRXN1	-0.00903245	1	-0.00987916	1
DOLPP1	-0.00903355	1	-0.00936037	1
SLC20A2	-0.00903889	1	-0.014675	0.018537
FANCM	-0.00903933	1	-0.00951455	1
ABCB10	-0.00903933	1	-0.0207923	4.58386e-08
ZNF382	-0.00904223	1	-0.0174448	6.30848e-07
UQCRFS1	-0.00905284	1	-0.00596016	6.36261e-20
AP4B1	-0.00905781	1	-0.0233407	1.29908e-06
Halobacterium litoreum (taxid 2039234)	-0.00907577	1	-0.0153767	2.96906e-05
GCNA	-0.00908253	1	-0.0163651	9.54355e-06
ARFGEF2	-0.00908406	1	-0.0379196	2.18281e-13
AC073343.2	-0.00909817	1	-0.0103522	0.0504301
BROX	-0.00910031	1	-0.0631099	3.40614e-35
AC017083.2	-0.00910038	1	-0.025772	2.72918e-15
STX2	-0.00910682	1	-0.0113974	0.0235428
TBC1D10B	-0.00911084	1	-0.0391778	1.57993e-15
PET117	-0.00911182	1	-0.00869201	1
Micromonospora ferruginea (taxid 2749844)	-0.00913244	1	-0.0114072	3.56104e-05
AC067945.4	-0.00913623	1	-0.0142896	1.44089e-07
DENND6A-AS1	-0.00915287	1	-0.0135056	1.67422e-08
ZNF689	-0.00917931	1	-0.0156136	0.0051693
LEKR1	-0.00918053	1	-0.0109515	0.000102449
NREP	-0.00918355	1	-0.012093	0.000756501
Thermothelomyces thermophilus ATCC 42464 (taxid 573729)	-0.009202	1	-0.0058132	1
USP54	-0.00920351	1	-0.0101055	0.0364497
OLA1	-0.00921411	1	-0.059241	6.35295e-26
ZNF8	-0.00921691	1	-0.016833	3.16633e-06
TOR1AIP2	-0.00921738	1	-0.0335867	1.39356e-12
POLR2A	-0.00922178	1	-0.0555031	1.34681e-15
AL117336.2	-0.00922181	1	-0.0134129	5.69489e-05
UNC119B	-0.00922649	1	-0.0140945	4.61805e-06
XKR6	-0.00923868	1	-0.0292019	2.71588e-07
TNK1	-0.00925362	1	-0.0082337	1
PGM1	-0.00925723	1	-0.0343115	2.9737e-14
IRF3	-0.00926333	1	-0.0372671	3.80533e-20
CC2D1B	-0.00926554	1	-0.0242576	2.73809e-07
APBA3	-0.00926896	1	-0.0132324	0.00083906
ZNF283	-0.00927818	1	-0.0142387	0.000113121
AC015871.1	-0.00929237	1	-0.0139134	1
RHOB	-0.00932146	1	-0.0163359	4.16654e-11
PYGO2	-0.0093346	1	-0.0280244	1.6156e-14
MAK	-0.00933582	1	-0.0139726	7.24361e-06
NDC1	-0.00934037	1	-0.0129578	0.0608438
ZNF761	-0.00934291	1	-0.011972	0.635602
PIGH	-0.00934529	1	-0.0269189	4.54223e-06
C7ORF26	-0.00935381	1	-0.0255295	2.38824e-09
DNAL1	-0.00939556	1	-0.0064506	1
ZNF677	-0.00939563	1	-0.0157593	0.0206449
ZNF385D	-0.0093987	1	-0.00765652	1
CCNT2	-0.00941045	1	-0.0324353	1.5948e-06
DNAJC14	-0.00941979	1	-0.02277	2.17954e-06
ABHD18	-0.00943737	1	-0.0357219	5.4544e-09
CCNJL	-0.00943845	1	-0.0170788	4.9837e-12
BLOC1S3	-0.00944315	1	-0.0034971	1
QSOX2	-0.00945251	1	-0.0121205	0.448002
ZNF146	-0.00945629	1	-0.0566256	9.80687e-28
KLHL9	-0.00946122	1	-0.0572466	2.61989e-27
ZNF514	-0.00946639	1	-0.0188512	6.4536e-10
MAU2	-0.00947456	1	-0.024898	3.50161e-09
GOLGA5	-0.00948784	1	-0.0396778	8.98645e-19
DPY19L1	-0.00949528	1	-0.0349258	5.54919e-15
TBCCD1	-0.00950284	1	-0.0262962	1.88292e-09
ZNF624	-0.00951366	1	-0.0188481	1.36798e-08
KIF5C	-0.00951901	1	-0.0236581	1.18063e-08
TRMT13	-0.00951966	1	-0.0313963	1.73819e-13
CCDC163	-0.00952486	1	-0.0113095	0.00103635
TTC37	-0.00952999	1	-0.0431595	1.79025e-19
DDX49	-0.00956414	1	-0.0252007	9.54663e-06
EFNA4	-0.009565	1	-0.0045693	1
FAM114A2	-0.00956948	1	-0.0280597	6.16588e-10
ZMYM1	-0.00957187	1	-0.0219285	0.00217138
C18ORF21	-0.0095761	1	-0.0157271	0.0876963
AL359232.1	-0.00958527	1	-0.00824913	1
NOP10	-0.00958842	1	-0.0601442	3.87438e-31
MCRIP1	-0.00959121	1	-0.0430447	1.6216e-13
ZNF528	-0.00960433	1	-0.0107018	1
LINC00893	-0.00960587	1	-0.00877574	0.0127121
OXCT1	-0.00961821	1	-0.0393965	6.95022e-17
SLC39A6	-0.00962878	1	-0.0315894	5.46506e-10
B3GNTL1	-0.00963061	1	-0.0106985	0.0365174
LHFPL5	-0.00965319	1	-0.0157135	0.000453088
ZSWIM1	-0.00965319	1	-0.0123077	0.000356608
FAM169A	-0.00965562	1	-0.0270212	3.03439e-07
GPR107	-0.00967225	1	-0.00654647	0.000138916
Virgibacillus sp. MSP4-1 (taxid 2700081)	-0.00968133	1	-0.00887501	0.0524584
ZIK1	-0.00968419	1	-0.0123439	4.29521e-05
TADA2A	-0.00972151	1	-0.00837307	1
ZNF724	-0.00974405	1	-0.0139119	0.000181223
ZNF236-DT	-0.00975596	1	-0.0200959	1.78884e-06
CETN2	-0.00975781	1	-0.0165502	0.000236708
USP1	-0.00978448	1	-0.0840764	1.36713e-35
RPP30	-0.00979169	1	-0.0310692	4.7637e-10
POLA1	-0.00979731	1	-0.0159198	0.000711257
KANK3	-0.0097995	1	-0.00674517	1
TRAV6	-0.00981289	1	-0.0116457	1
LONRF3	-0.00982274	1	-0.0186824	6.72929e-12
CCHCR1	-0.00983258	1	-0.0128539	1.82056e-06
RGPD8	-0.00983901	1	-0.0108487	0.073516
MYL12B	-0.00985498	1	-0.0158485	1
CLPTM1L	-0.00986405	1	-0.0456697	4.56702e-15
FBXO4	-0.00987659	1	-0.0241637	3.72604e-11
TRAV34	-0.00988734	1	-0.0178172	1
ZNF888	-0.00988791	1	-0.0125252	0.210305
QPCT	-0.00989156	1	-0.0086766	1
CCDC102B	-0.0099034	1	-0.0215299	8.04451e-08
SIRT6	-0.00993413	1	-0.0102454	1
MMP24	-0.00994292	1	-0.022396	3.12775e-13
MAP11	-0.00994575	1	-0.0053778	0.241829
PRKCA-AS1	-0.00994697	1	-0.0121187	0.000590873
AC012360.3	-0.00995278	1	-0.00453666	1
CCDC142	-0.00995304	1	-0.00844339	0.19538
DEPDC5	-0.00995816	1	-0.0337002	3.29312e-16
ZFP3	-0.00997649	1	-0.0120374	0.0186929
DR1	-0.00997722	1	-0.0663949	3.10957e-29
DYNC1LI1	-0.00998363	1	-0.0295375	1.46572e-07
KCTD5	-0.010012	1	-0.011258	0.302454
CNOT4	-0.0100274	1	-0.0502597	2.5085e-15
TMCC3	-0.0100466	1	-0.00414903	1
MED26	-0.0100629	1	-0.0160961	0.00117622
GTF2H4	-0.0100731	1	-0.0121148	0.0101674
ZNF23	-0.0100742	1	-0.0152406	0.000203469
C2ORF69	-0.0100753	1	-0.0302351	6.66975e-13
TMEM38B	-0.0100915	1	-0.0244545	1.63314e-06
CEP89	-0.0100974	1	-0.0184052	3.27474e-05
AKR1C3	-0.0100997	1	-0.0325559	6.08258e-31
SLC25A14	-0.0101071	1	-0.0123852	6.65946e-05
UHRF2	-0.0101239	1	-0.0565062	2.04632e-24
AP3M2	-0.0101252	1	-0.0273869	6.96253e-15
Pandoraea pnomenusa (taxid 93220)	-0.0101313	1	-0.0185977	5.84265e-10
TTN-AS1	-0.0101435	1	-0.0140899	6.90969e-10
ZNF707	-0.0101487	1	-0.00742526	0.000278483
BX664615.2	-0.010164	1	-0.018199	4.45897e-08
PLEKHA7	-0.0101697	1	-0.00925989	0.0011435
RBM48	-0.0101758	1	-0.0383772	5.10349e-14
LRWD1	-0.0101778	1	-0.0133703	0.0291282
IPP	-0.0101788	1	-0.0276925	4.32681e-12
HSDL1	-0.0101796	1	-0.0197996	1.1858e-05
GPANK1	-0.0101914	1	-0.0368295	2.17277e-10
AC017083.1	-0.0101977	1	-0.015161	1.50025e-06
ZNF507	-0.0102085	1	-0.0327497	6.04219e-15
ACAD9	-0.0102229	1	-0.00925133	1
SLC6A16	-0.0102232	1	-0.0125724	0.000198365
ACBD5	-0.0102353	1	-0.0388741	7.21889e-11
POC1B	-0.0102478	1	-0.0302028	1.77639e-11
LMAN2L	-0.0102691	1	-0.0124804	0.00644223
AL162493.1	-0.0102862	1	-0.0260416	1.16455e-10
TPST1	-0.0102944	1	-0.0199736	1.10173e-09
CRTC3	-0.0103023	1	-0.0562115	9.2841e-36
F5	-0.0103024	1	-0.0193753	8.51047e-15
EDRF1-AS1	-0.0103128	1	-0.0123616	8.89666e-06
TAF2	-0.0103198	1	-0.0206396	0.00289234
SUPV3L1	-0.0103283	1	-0.00973252	1
MED8	-0.0103366	1	-0.0162728	0.00109301
ITGAE	-0.0103385	1	-0.0529323	1.2545e-22
ZNF2	-0.01034	1	-0.0197637	8.60793e-08
NUF2	-0.0103459	1	-0.017384	1.11062e-07
ZNF155	-0.0103468	1	-0.0237755	6.04219e-11
NFATC2IP	-0.0103486	1	-0.0291082	2.23643e-08
GRIK1	-0.0103609	1	-0.00641266	1
ZNF561-AS1	-0.0103675	1	-0.0122885	0.0292568
PSMD9	-0.0103682	1	-0.0207652	3.23705e-07
SSSCA1-AS1	-0.0103744	1	-0.0111542	0.00401814
AC036176.1	-0.0103757	1	-0.0114119	0.00770761
ZNF546	-0.010383	1	-0.012706	0.157631
PPP1R3D	-0.010389	1	-0.0154367	0.0286743
LETMD1	-0.0103916	1	-0.0537241	2.4807e-32
LRFN3	-0.0103962	1	-0.00989089	1
TAF1C	-0.0104196	1	-0.0267701	8.44745e-08
HIST1H2AG	-0.0104276	1	-0.036945	2.88336e-18
Pyricularia oryzae 70-15 (taxid 242507)	-0.0104397	1	-0.0380726	1.16049e-12
POLA2	-0.0104478	1	-0.00375405	1
LIPT2	-0.0104512	1	-0.0124047	0.000695872
TMEM150A	-0.0104594	1	-0.0106833	1
PAQR3	-0.0104647	1	-0.0185118	0.000129137
UBLCP1	-0.0104669	1	-0.0568923	2.7659e-19
CRAMP1	-0.0104681	1	-0.0128636	0.000110953
AC009226.1	-0.010483	1	-0.0048307	1
ZKSCAN7-AS1	-0.0105074	1	-0.0129849	3.49973e-05
LINC00200	-0.0105128	1	-0.0160799	5.09627e-09
KLHL42	-0.0105454	1	-0.0232708	4.9276e-08
GPAM	-0.0105463	1	-0.0156509	1.94414e-06
LEMD3	-0.0105595	1	-0.0513775	1.73044e-23
ZNF567	-0.0105747	1	-0.0409572	6.51166e-19
NEURL4	-0.0105778	1	-0.00352939	1
FAM189B	-0.0105865	1	-0.0151886	0.230505
FAM174C	-0.0105946	1	-0.0303323	7.82978e-12
PSTK	-0.0106144	1	-0.0155685	0.00292023
MAP3K14	-0.0106196	1	-0.0462922	3.3351e-20
ZNF644	-0.0106252	1	-0.0775118	1.03198e-34
CLCC1	-0.0106295	1	-0.0212384	9.84103e-07
UBAP1	-0.010654	1	-0.0394073	8.60593e-14
AC104365.1	-0.0106587	1	-0.022575	2.02e-11
KIF9-AS1	-0.010666	1	-0.0256145	1.67095e-16
AL355816.2	-0.0106691	1	-0.00939051	7.66787e-06
TBL2	-0.0106726	1	-0.0103974	1
AFG1L	-0.0106769	1	-0.00899445	1
C6ORF120	-0.0106997	1	-0.0411466	2.27252e-17
AC011450.1	-0.0107015	1	-0.0151482	3.64204e-05
RPGR	-0.0107153	1	-0.0267098	1.81784e-12
MFSD5	-0.0107323	1	-0.0267857	8.19539e-10
ZNF268	-0.0107544	1	-0.0141137	1
PUSL1	-0.010758	1	-0.00944555	0.0365186
SLX4	-0.0107582	1	-0.0144345	1.71715e-05
EEF1AKMT2	-0.0107597	1	-0.011303	0.306403
FAM89B	-0.010767	1	-0.0694873	1.20068e-71
WBP11	-0.0107888	1	-0.0607804	1.21267e-28
CCDC12	-0.0107929	1	-0.0153277	2.44406e-14
SEPHS1	-0.0108	1	-0.0293318	4.68613e-11
C10ORF143	-0.0108068	1	-0.00377978	1
LIPT1	-0.0108074	1	-0.0130228	0.303661
THUMPD3-AS1	-0.0108079	1	-0.0517255	6.52798e-19
DTYMK	-0.0108149	1	-0.0114012	0.00109007
FBXO21	-0.0108155	1	-0.0412464	6.29422e-15
N6AMT1	-0.0108435	1	-0.0188665	0.0689909
RELA-DT	-0.0108469	1	-0.0175395	0.00605245
GPATCH2	-0.0108562	1	-0.0141937	0.275865
CDKN2AIPNL	-0.0108608	1	-0.0270426	1.22245e-10
PGM3	-0.0108728	1	-0.0252513	9.30871e-13
FAM221A	-0.010873	1	-0.0131306	0.021723
A1BG-AS1	-0.010873	1	-0.00668269	1
EIF4ENIF1	-0.0108734	1	-0.0139789	0.254307
HECTD3	-0.0108862	1	-0.0223535	2.3955e-05
PDLIM5	-0.0108884	1	-0.0342906	4.92636e-06
TP53BP1	-0.0108926	1	-0.0385528	3.27594e-12
FBXL18	-0.0109209	1	-0.0101179	1
EXT2	-0.0109255	1	-0.0322881	4.02283e-11
SNRPA1	-0.0109439	1	-0.0203625	3.22509e-07
TRMU	-0.0109612	1	-0.0310302	6.83488e-16
PPID	-0.0109874	1	-0.0259417	7.13402e-09
PRH1	-0.0109946	1	-0.055761	2.98689e-30
PRXL2A	-0.0109955	1	-0.014715	0.00323663
KCTD9	-0.0110026	1	-0.016702	3.21318e-06
MATN1-AS1	-0.0110183	1	-0.010598	0.422084
AC008083.2	-0.0110194	1	-0.00961358	1
TEN1	-0.0110287	1	-0.0166914	0.000620938
ACACA	-0.0110343	1	-0.0147947	0.18758
TOP3B	-0.0110471	1	-0.0173069	6.01928e-06
PIP4K2C	-0.0110508	1	-0.0381101	1.12994e-17
FAM120AOS	-0.0110509	1	-0.0372572	1.4707e-13
POLR3C	-0.011069	1	-0.016065	0.00451037
RAB39B	-0.0110843	1	-0.0290083	3.36593e-15
LATS1	-0.0110871	1	-0.0537876	1.7466e-23
ZNF19	-0.0110873	1	-0.0111031	0.0281072
CPEB4	-0.0110892	1	-0.0227993	0.00144716
FRG1-DT	-0.0110962	1	-0.0187329	3.27586e-09
AC005842.1	-0.011105	1	-0.0229123	1.23808e-05
ALG9	-0.0111081	1	-0.0245049	1.94826e-12
RNF144A	-0.0111171	1	-0.0181784	0.000125008
TRMT61B	-0.011133	1	-0.0193901	4.40624e-06
GFI1	-0.0111442	1	-0.0387291	1.49279e-19
ZSCAN30	-0.0111693	1	-0.0139898	8.14505e-05
NEMP1	-0.0111757	1	-0.0207367	1.04672e-07
TOLLIP	-0.0111834	1	-0.0243421	3.43076e-05
SNHG8	-0.0111994	1	-0.0403606	6.41269e-24
FAM234A	-0.0112216	1	-0.0200945	6.78437e-06
LMNB2	-0.0112369	1	-0.0305357	1.12164e-10
TM2D3	-0.0112534	1	-0.0363025	6.56781e-17
C7ORF25	-0.0112608	1	-0.0249857	7.42438e-11
ATP6V1E2	-0.0112641	1	-0.0201798	0.00112707
GRPEL2	-0.0112702	1	-0.0339714	1.20603e-17
PPP1R11	-0.0112858	1	-0.0369247	1.22278e-20
GLYCTK	-0.0112865	1	-0.0229346	1.26823e-08
NSMF	-0.0113088	1	-0.0108599	0.00509261
EIF2B5	-0.0113246	1	-0.0273304	1.94098e-05
SLMAP	-0.0113445	1	-0.0405674	2.29202e-13
POLR3B	-0.0113459	1	-0.0237294	6.05772e-11
AL110114.1	-0.0113517	1	-0.00885597	1
INTS6	-0.0113534	1	-0.0510006	1.88561e-17
ZNF678	-0.011366	1	-0.0255091	3.89879e-09
HSCB	-0.011382	1	-0.0183977	0.364617
LMTK2	-0.0113828	1	-0.0270317	5.60505e-08
TRAF3IP2-AS1	-0.0113848	1	-0.0195536	1.77583e-05
IDUA	-0.0113998	1	-0.0158658	0.0669419
COX19	-0.0114018	1	-0.0215931	2.14925e-06
EIPR1	-0.0114071	1	-0.0193662	1.18301e-07
FAN1	-0.0114166	1	-0.0107672	1
NAA10	-0.0114215	1	-0.0149477	0.211027
ZFAND2A	-0.0114247	1	-0.0129625	0.0112463
USP19	-0.0114252	1	-0.0381001	9.20234e-15
PCNX3	-0.0114355	1	-0.00391174	0.145992
NXPH4	-0.011462	1	-0.0094761	3.59136e-06
ZNF518B	-0.0114755	1	-0.0247721	0.000439341
SEC16A	-0.0114769	1	-0.0396029	8.77891e-17
ARFIP1	-0.0114773	1	-0.0210512	0.0011807
ZNF329	-0.0114841	1	-0.014418	0.000114092
ZBTB33	-0.0114859	1	-0.0229476	8.07267e-13
RMDN2	-0.0115031	1	-0.0111107	0.780256
MED22	-0.0115218	1	-0.0137506	0.0338057
MTHFD2L	-0.0115308	1	-0.00239823	0.751046
BRD8	-0.0115378	1	-0.0510426	2.76336e-25
HAUS2	-0.0115507	1	-0.0211927	0.00233718
AK3	-0.0115536	1	-0.0498302	2.98286e-25
SURF6	-0.0115567	1	-0.017887	0.378119
LINC02611	-0.0115597	1	-0.014936	0.000602054
UPRT	-0.0115607	1	-0.0139068	0.0730875
SETD1A	-0.0115803	1	-0.0246878	4.68097e-08
PTPMT1	-0.011612	1	-0.0453113	1.07598e-27
FBXO45	-0.0116129	1	-0.0216114	3.82515e-05
TP53RK	-0.0116264	1	-0.0318987	9.86462e-08
JRK	-0.0116313	1	-0.0162824	8.53639e-05
MTX2	-0.011674	1	-0.030413	2.58915e-06
RBM15	-0.0116785	1	-0.0309527	5.32221e-09
POC5	-0.0116854	1	-0.0149295	0.00622427
DHX38	-0.0116868	1	-0.046777	1.03409e-16
DDX11	-0.0116888	1	-0.0224665	9.44567e-07
JRKL	-0.0117113	1	-0.0233872	5.09749e-07
DCAF12	-0.0117371	1	-0.0562715	1.41958e-30
TRAV24	-0.0117375	1	-0.00702186	1
PNKP	-0.0117656	1	-0.0303537	5.5195e-06
AC116366.2	-0.0117883	1	-0.012095	0.106672
RBM26-AS1	-0.0118018	1	-0.0144925	0.00041715
ZSCAN5A	-0.0118345	1	-0.0155245	4.13382e-05
PPCDC	-0.0118352	1	-0.0147396	0.00416314
CACNA1C	-0.0118362	1	-0.0213614	1.33173e-12
NXF1	-0.0118364	1	-0.0050976	1
TTC31	-0.0118544	1	-0.0319436	7.21804e-14
Streptomyces sp. M56 (taxid 1495638)	-0.0118968	1	-0.0261502	1.53759e-14
MRPS14	-0.0119086	1	-0.0334872	8.17738e-13
CINP	-0.0119091	1	-0.0154017	0.0188469
HDHD3	-0.011914	1	-0.0291277	1.03193e-07
ROCK2	-0.0119347	1	-0.0484067	1.63901e-13
MRPS5	-0.0119502	1	-0.0691198	1.06919e-29
FBXO38	-0.0119606	1	-0.0378467	1.07092e-11
KLHDC4	-0.0119791	1	-0.0267122	1.43242e-05
BCORL1	-0.0119861	1	-0.0142784	0.000253256
MKRN2	-0.0120014	1	-0.0233969	0.00512729
ZNF394	-0.0120386	1	-0.0325351	3.33178e-12
PRPF39	-0.0120575	1	-0.0344078	2.38579e-11
CERS5	-0.0120686	1	-0.0209448	0.0583581
AKIRIN1	-0.0120718	1	-0.0542832	4.20345e-19
POLR3K	-0.0120741	1	-0.0278171	3.26771e-07
HGH1	-0.0120959	1	-0.0139689	3.9401e-05
SFI1	-0.0120985	1	-0.00825665	1
PYROXD1	-0.0121204	1	-0.0266351	2.16428e-10
TBC1D25	-0.012152	1	-0.0331569	1.92372e-17
TUBGCP6	-0.012154	1	-0.0113068	0.079266
FBXO30	-0.012165	1	-0.0205258	3.00119e-07
AC079447.1	-0.012175	1	-0.0274527	3.95682e-11
ZNF839	-0.0121798	1	-0.0225463	1.60242e-08
ZNF791	-0.0121848	1	-0.0575688	2.8276e-27
CWC22	-0.0122394	1	-0.0449924	4.50369e-15
ZSWIM9	-0.0122625	1	-0.0245717	1.96346e-10
RIDA	-0.0122642	1	-0.0244972	9.54884e-11
SUPT5H	-0.0122686	1	-0.0520526	1.84293e-22
TUBD1	-0.0122716	1	-0.0330047	6.86599e-12
LARP4B	-0.0122848	1	-0.0113658	8.12629e-12
FOSL2	-0.0123058	1	-0.028786	2.36401e-09
SYMPK	-0.0123274	1	-0.00734268	0.0322724
C8ORF82	-0.0123405	1	-0.0134246	0.310576
LPAR2	-0.0123633	1	-0.012429	0.0122211
MED24	-0.0123831	1	-0.0215168	0.00554949
RANBP6	-0.0123874	1	-0.051286	1.04625e-27
PHF13	-0.0123975	1	-0.016547	7.5398e-06
AC008875.2	-0.0124024	1	-0.0252877	1.05907e-11
GNGT2	-0.0124202	1	-0.0120676	0.651224
ZFP82	-0.0124227	1	-0.0199196	0.000102409
FIGNL1	-0.0124387	1	-0.0262759	2.0289e-17
FAM222B	-0.0124397	1	-0.0230554	1.59065e-09
ZDHHC12	-0.0124677	1	-0.0232055	4.19864e-10
HSD17B10	-0.0124834	1	-0.038914	1.2881e-14
PUDP	-0.012487	1	-0.00589464	1
TRBV7-4	-0.0124986	1	-0.010369	1
AC022098.1	-0.0125078	1	-0.0110617	0.150177
ZNF680	-0.0125616	1	-0.0243555	0.000168892
PCNA	-0.0125802	1	-0.0348855	2.1036e-12
ABHD16A	-0.0126131	1	-0.0312952	2.76462e-08
ZNF552	-0.0126171	1	-0.0165032	1.64408e-07
IGHV3-49	-0.0126379	1	-0.0096869	1
WDR5B	-0.0126449	1	-0.0185344	1.68224e-06
PNPLA4	-0.0126598	1	-0.00857129	1
AL137009.1	-0.0126716	1	-0.0234871	5.68495e-12
ZNF649	-0.0126798	1	-0.0286827	3.62653e-13
POLR1E	-0.0127181	1	-0.0278277	3.59015e-11
DCAF16	-0.0127406	1	-0.0464516	4.27288e-23
VRK3	-0.01275	1	-0.0272278	3.45884e-07
PIGB	-0.0127609	1	-0.015284	3.24117e-06
AC067852.2	-0.0127684	1	-0.0160339	1.90417e-05
CNOT6	-0.0127769	1	-0.036784	1.67671e-15
TXNL1	-0.012787	1	-0.0446069	8.28433e-24
PPP3CB-AS1	-0.0127932	1	-0.0204361	0.000253975
TRGV8	-0.0127933	1	-0.021718	0.012156
CHFR	-0.0127967	1	-0.00590146	0.654563
EPG5	-0.0128025	1	-0.0286233	1.3396e-09
EIF1AD	-0.0128221	1	-0.0165221	1.72494e-06
unclassified Streptomyces (taxid 2593676)	-0.012826	1	-0.00636351	1
ABL2	-0.0128341	1	-0.00637707	0.0513645
PDCD2	-0.0128417	1	-0.0438383	1.77855e-22
SLU7	-0.0128651	1	-0.0562176	1.03549e-19
RNF123	-0.0128865	1	-0.014695	0.0479513
MBD3	-0.0129187	1	-0.0181439	1.47601e-07
TGDS	-0.0129369	1	-0.0253587	3.90862e-07
EFL1	-0.0129386	1	-0.0172697	6.25831e-08
RFWD3	-0.0129507	1	-0.0332831	2.81054e-12
ZNF41	-0.0129645	1	-0.0269248	2.57066e-15
ZNF260	-0.0129684	1	-0.0258687	1.84602e-08
ZFP1	-0.0129797	1	-0.0243239	1.60613e-09
ZNF100	-0.0129831	1	-0.0375034	3.85632e-13
GID4	-0.0129976	1	-0.0210843	8.29485e-05
ELP3	-0.0130431	1	-0.0215446	0.000912978
RSF1	-0.0130521	1	-0.0990658	4.69691e-34
SIL1	-0.0130533	1	-0.0266292	6.41045e-06
ARFGAP2	-0.0130652	1	-0.0497372	1.97966e-17
FEM1B	-0.0130693	1	-0.0317685	2.15459e-12
APBB3	-0.0130849	1	-0.0072135	1
USP9X	-0.0131148	1	-0.0767049	1.06487e-35
SNRPN	-0.0131478	1	-0.131762	5.30065e-129
TERF2	-0.0131525	1	-0.0330632	1.40978e-08
SLC30A6	-0.0131653	1	-0.0310817	4.06079e-10
ACOX3	-0.0131654	1	-0.0172438	3.16963e-08
LRRCC1	-0.0131691	1	-0.0151029	0.00346196
AL162253.2	-0.0131807	1	-0.018179	7.56419e-06
RNF220	-0.0131993	1	-0.0443767	1.30819e-23
DPM1	-0.0132035	1	-0.0275946	3.25624e-05
CCAR1	-0.0132057	1	-0.0773129	8.55071e-30
PLEKHA5	-0.0132207	1	-0.0281156	2.15881e-09
ZNF316	-0.0132255	1	-0.0291895	1.02732e-13
DONSON	-0.0132289	1	-0.0216872	3.22381e-10
WDR86-AS1	-0.013247	1	-0.00690882	1
CIAO3	-0.013248	1	-0.0305922	3.95717e-15
C14ORF28	-0.0132648	1	-0.0262688	1.80389e-13
TMEM102	-0.0132678	1	-0.0215492	0.00029544
FRS2	-0.0132886	1	-0.0222016	0.000778338
FAM76A	-0.0132945	1	-0.0350387	1.38375e-16
TAF9	-0.013318	1	-0.0150462	1.71018e-11
TRAF3IP1	-0.0133256	1	-0.0194007	7.38295e-09
PATZ1	-0.0133263	1	-0.0233468	1.39235e-05
RBKS	-0.0133277	1	-0.0120085	1.9138e-07
RWDD4	-0.0133376	1	-0.0359518	4.80618e-09
GEMIN7	-0.0133429	1	-0.00340521	1
MRPS15	-0.0133707	1	-0.0404165	1.10144e-18
MCMBP	-0.0133873	1	-0.0411222	3.33187e-18
EXOSC10	-0.013406	1	-0.0479369	3.96012e-16
CIAO1	-0.0134181	1	-0.0687579	1.06192e-25
ZW10	-0.0134266	1	-0.0242669	4.83179e-09
NUDCD3	-0.013443	1	-0.0321822	2.38306e-10
NME6	-0.0134547	1	-0.00960015	1
MCUR1	-0.0134643	1	-0.0230916	0.00311989
BRPF3	-0.0134647	1	-0.0256568	5.23928e-09
ZNF891	-0.0135057	1	-0.0190344	6.06279e-07
TRIM37	-0.0135753	1	-0.0330527	2.99494e-09
FIP1L1	-0.013592	1	-0.0603785	2.8758e-24
TRIM11	-0.0135927	1	-0.0429045	5.01004e-22
ZNF287	-0.0136168	1	-0.0183198	4.5068e-06
SNF8	-0.0136346	1	-0.0225657	5.7938e-13
ZFR	-0.0136371	1	-0.0545842	1.68288e-27
GANAB	-0.0136568	1	-0.0632553	3.6345e-35
ZNF816	-0.0136783	1	-0.0243352	3.18506e-08
SNHG9	-0.0136859	1	-0.0390689	3.11485e-12
HPS6	-0.0137065	1	-0.024694	1.17054e-09
MPI	-0.0137069	1	-0.00994996	9.8032e-07
FOXK2	-0.0137103	1	-0.0079075	2.68825e-05
SLC25A17	-0.0137168	1	-0.0157004	0.0023756
OXSM	-0.0137173	1	-0.0225258	1.02579e-06
TXNDC11	-0.0137484	1	-0.0161628	0.0220179
AL451165.2	-0.0137588	1	-0.0308563	5.61903e-16
CAMK1D	-0.0137634	1	-0.0103697	9.34674e-09
CDC23	-0.0137943	1	-0.0401496	1.55649e-17
PRMT9	-0.0137946	1	-0.031893	7.24929e-12
MEMO1	-0.0138007	1	-0.00800726	1
ZNF444	-0.0138014	1	-0.015986	1
HINT3	-0.0138133	1	-0.0142381	1
FXR1	-0.0138387	1	-0.0544903	4.64862e-21
PTRH1	-0.0138728	1	-0.0212738	9.9354e-05
SYNC	-0.0138756	1	-0.035806	2.74285e-12
MFN1	-0.0138859	1	-0.0254887	7.52268e-12
TRBV13	-0.013896	1	-0.0203054	1
NCALD	-0.0138987	1	-0.0580852	6.78858e-26
COQ7	-0.0139007	1	-0.0178481	0.000285307
BAHD1	-0.0139079	1	-0.0275625	5.67389e-09
SCAMP1	-0.0139087	1	-0.0333735	9.92836e-13
PRPS1	-0.013933	1	-0.0354275	5.76475e-10
ANGEL1	-0.0139413	1	-0.0152301	0.000288014
CSNK2A2	-0.0139571	1	-0.0600608	3.68813e-31
SKIV2L	-0.0139636	1	-0.0438681	1.04996e-19
MTBP	-0.013979	1	-0.019103	1.52558e-13
RAD52	-0.0139803	1	-0.0122141	0.0784058
NIPSNAP1	-0.0139894	1	-0.0420724	1.85278e-23
FAF2	-0.0140017	1	-0.0403806	2.28631e-11
SC5D	-0.0140526	1	-0.0182918	0.00325838
SPRYD7	-0.0140782	1	-0.0240748	2.10718e-08
IPO9	-0.0140834	1	-0.0333342	3.7685e-07
GUF1	-0.0140865	1	-0.0172908	8.64022e-06
CCDC88B	-0.0141177	1	-0.0350875	4.1042e-09
TIAL1	-0.014118	1	-0.0806545	2.8332e-31
ZBTB37	-0.0141522	1	-0.0198473	5.7389e-11
MBIP	-0.0141585	1	-0.0184797	0.000207525
ERMARD	-0.0141692	1	-0.0190549	2.06041e-06
DNHD1	-0.0141813	1	-0.0141454	6.05913e-07
RABL2B	-0.0142056	1	-0.0279606	6.72989e-14
USB1	-0.0142155	1	-0.0296907	8.32835e-14
TEP1	-0.0142218	1	-0.00873479	1
EEFSEC	-0.0142305	1	-0.0314094	2.58107e-12
RTTN	-0.0142453	1	-0.0256884	7.3651e-10
MOB4	-0.0142462	1	-0.0472263	1.3242e-21
CD8B2	-0.0142482	1	-0.0109095	1
RAB11FIP4	-0.0142647	1	-0.0317333	1.63016e-15
SLC25A38	-0.0142707	1	-0.034617	2.98577e-09
XAB2	-0.0142799	1	-0.0296567	5.00285e-07
TMTC2	-0.0143134	1	-0.0094252	1
MOSPD2	-0.0143149	1	-0.0274417	1.62651e-09
RPL35A	-0.0143246	1	-0.34387	1.54866e-230
FAM122B	-0.0143268	1	-0.0396411	3.21426e-18
GSR	-0.0143653	1	-0.0270333	5.51474e-08
ZSCAN29	-0.0144011	1	-0.0276212	2.63991e-12
ERVK13-1	-0.0144206	1	-0.0169623	8.03131e-07
VPS18	-0.0144223	1	-0.0102068	0.0610095
COMMD1	-0.014442	1	-0.0228185	9.48656e-09
RNASEH2A	-0.0144613	1	-0.0162418	0.0148198
TP53TG1	-0.0144674	1	-0.0443072	2.31552e-18
RIT1	-0.0144726	1	-0.0271279	5.824e-07
ZNF639	-0.0145055	1	-0.04876	8.9143e-17
ENOPH1	-0.0145259	1	-0.0243561	5.16925e-07
ERCC4	-0.0145327	1	-0.0332298	3.57371e-12
PRAF2	-0.0145435	1	-0.0499188	4.18187e-36
CHIC1	-0.0145677	1	-0.0267487	3.21869e-12
SLC35A3	-0.0145984	1	-0.0307045	8.81515e-16
GOPC	-0.0145988	1	-0.0616322	2.66631e-24
ABHD15-AS1	-0.0146189	1	-0.0234923	2.21423e-14
AC053527.2	-0.0146482	1	-0.0133263	1
HCP5	-0.0146589	1	-0.0884301	1.54219e-46
TRDV1	-0.0146697	1	-0.0221783	1
SNHG3	-0.0146705	1	-0.00567567	0.388233
SCAMP4	-0.014674	1	-0.0203185	0.00246407
USP39	-0.0146746	1	-0.0415357	4.91477e-15
MMUT	-0.0146913	1	-0.0380956	3.34737e-23
INIP	-0.0146934	1	-0.0377139	1.44109e-12
PPP6R3	-0.0147016	1	-0.0467908	3.12326e-19
ASCC1	-0.0147064	1	-0.0247797	9.8147e-08
ATF2	-0.0147072	1	-0.0478752	7.5996e-20
CCDC152	-0.0147152	1	-0.027189	1.30975e-07
CDCA7L	-0.0147235	1	-0.0384984	9.87607e-14
ZNF346	-0.0147247	1	-0.0176644	0.000141199
AP002495.1	-0.0147436	1	-0.024871	3.20103e-10
C6ORF89	-0.0147666	1	-0.0521954	1.30617e-18
POLD3	-0.0147838	1	-0.033255	3.26231e-16
ASPSCR1	-0.0147889	1	-0.010631	0.866238
HSPB11	-0.0147996	1	-0.0443707	3.57815e-19
TRIM62	-0.0148053	1	-0.0133992	0.403301
ANKS3	-0.0148216	1	-0.0194316	1.77735e-09
MLST8	-0.0148437	1	-0.00709448	0.0846765
PCNP	-0.0148536	1	-0.0633082	1.21894e-38
IQCB1	-0.0148627	1	-0.0386123	1.46636e-13
SMIM19	-0.0148653	1	-0.0290637	2.19534e-06
FAM160B1	-0.014893	1	-0.0399177	3.48213e-17
MTMR4	-0.0149073	1	-0.0185857	5.77061e-11
EIF4E2	-0.0149329	1	-0.028288	9.73739e-06
CWF19L1	-0.0149381	1	-0.0331114	1.96344e-12
DIRC3	-0.0149459	1	-0.0207115	1.00261e-05
C9ORF40	-0.0149502	1	-0.0251521	1.93555e-07
ILKAP	-0.0149816	1	-0.0364583	7.26209e-14
POMC	-0.0149984	1	-0.0149778	0.166588
SMARCC1	-0.0150551	1	-0.0968784	1.34375e-52
LZTR1	-0.0150635	1	-0.0145546	0.000113063
ARL14EP	-0.0150861	1	-0.0596285	3.09123e-26
MLH1	-0.015089	1	-0.0161055	0.0455162
RNF2	-0.0151052	1	-0.0352629	3.00112e-13
SETD1B	-0.0151059	1	-0.021437	3.54373e-05
EBPL	-0.0151061	1	-0.0198512	3.43174e-17
TRMT10B	-0.0151424	1	-0.0378647	2.25266e-13
PPP1CB	-0.0151434	1	-0.0989384	1.46505e-60
RAB33B	-0.0151481	1	-0.0427434	2.71651e-25
VAMP3	-0.0151581	1	-0.0389825	4.76712e-16
FBXO22	-0.0151828	1	-0.0326639	8.12402e-13
DAP3	-0.0151872	1	-0.0442309	5.6046e-13
ZMYND19	-0.0151879	1	-0.0267273	4.66898e-06
CNKSR2	-0.015203	1	-0.0119118	1
UBR7	-0.0152101	1	-0.0358408	1.40214e-11
PARP6	-0.0152168	1	-0.0317486	8.00426e-14
BRAP	-0.015235	1	-0.0520551	8.02152e-20
NRF1	-0.0152571	1	-0.0256502	1.23967e-09
CCDC84	-0.0152593	1	-0.0141484	3.12216e-05
CCDC22	-0.0152682	1	-0.0240374	1.43313e-08
NDUFA8	-0.0152891	1	-0.0600846	8.61491e-22
RPUSD1	-0.0153006	1	-0.0136774	0.0022924
BORCS7	-0.0153198	1	-0.021542	7.87244e-08
C11ORF68	-0.0153378	1	-0.025635	3.90155e-07
HSBP1	-0.015341	1	-0.00970665	1
RELL2	-0.0153631	1	-0.00884728	0.119947
TULP3	-0.0153816	1	-0.0253601	3.89449e-08
ZNF658	-0.0153874	1	-0.0244352	4.96896e-14
ZNF384	-0.0153894	1	-0.0548308	2.39866e-21
PDZD11	-0.015399	1	-0.0198922	5.98339e-05
TRAV30	-0.0154	1	-0.0246673	0.0340753
GLMN	-0.0154016	1	-0.0370233	4.62627e-09
TRMT11	-0.0154319	1	-0.0155165	0.0110314
PAF1	-0.0154553	1	-0.0533627	5.44547e-16
IPO8	-0.0154618	1	-0.0584061	1.25702e-25
CRY2	-0.0154654	1	-0.0222512	7.1212e-05
ACOT2	-0.0154805	1	-0.011019	1
RORA-AS1	-0.0154944	1	-0.0580159	1.28069e-30
BUD13	-0.0155104	1	-0.0350391	5.10246e-10
WDR83	-0.0155465	1	-0.0202693	0.000168515
NFYB	-0.0155728	1	-0.0437419	6.56294e-18
GLOD4	-0.0155998	1	-0.0669026	4.03559e-24
CES2	-0.0156056	1	-0.0351114	2.06205e-15
RFC4	-0.0156396	1	-0.0220029	2.84393e-05
TBC1D32	-0.0156429	1	-0.0277424	3.22404e-05
PARP15	-0.0156709	1	-0.0607592	1.14363e-29
AASDHPPT	-0.0156916	1	-0.0647817	1.31754e-23
TRMT2A	-0.015696	1	-0.0231069	1.75836e-06
HLA-DOB	-0.015709	1	-0.00614541	1
ZNF426	-0.0157217	1	-0.0219514	1.30223e-05
TRGV5	-0.0157343	1	-0.0325662	3.62774e-19
DNAJC17	-0.0157385	1	-0.0317709	7.16942e-16
SNX25	-0.015741	1	-0.0299335	5.14118e-12
RNF185	-0.0157501	1	-0.011295	1
OFD1	-0.0157985	1	-0.0965835	4.59901e-45
CHD1L	-0.0158448	1	-0.0274448	2.59825e-11
LUC7L	-0.0158927	1	-0.0188986	2.87519e-13
TEC	-0.015923	1	-0.0151292	1
ZCCHC9	-0.0159433	1	-0.0233375	0.00113555
SCAF8	-0.0159475	1	-0.0374134	1.18118e-20
GFER	-0.015965	1	-0.0147319	1
IPO11	-0.0159682	1	-0.0199308	1.62585e-05
DNAJC16	-0.0159758	1	-0.0331289	5.04381e-21
C16ORF72	-0.0159842	1	-0.048424	1.90626e-23
KCTD18	-0.0159909	1	-0.0247057	3.28395e-07
ZNF565	-0.0160061	1	-0.0318547	1.39275e-14
SPRYD3	-0.016018	1	-0.0363054	1.44997e-11
HSD17B7	-0.0160326	1	-0.0195851	0.000610266
UBE3B	-0.0160949	1	-0.0230918	5.11733e-06
LACTB2	-0.0160964	1	-0.0267251	1.68949e-07
HELQ	-0.0160975	1	-0.0374453	1.26171e-14
TMEM209	-0.0161379	1	-0.0441476	3.35271e-21
PPP1R3F	-0.0161394	1	-0.0204514	2.62216e-05
MTOR	-0.0161441	1	-0.030188	7.81583e-10
TMEM19	-0.016171	1	-0.029602	2.35386e-11
PDCD10	-0.0161937	1	-0.0614783	1.28005e-29
HARS	-0.0161982	1	-0.0179623	6.16694e-05
MRPS31	-0.0162475	1	-0.0460242	3.59498e-14
MYSM1	-0.0162538	1	-0.0387167	2.3264e-16
KHSRP	-0.016293	1	-0.0189817	0.078125
MECP2	-0.0163149	1	-0.0597559	3.2024e-20
ALKBH4	-0.0163522	1	-0.019169	4.56488e-05
TRBV25-1	-0.016364	1	-0.0190539	1
PSMD5	-0.0164353	1	-0.027666	1.07314e-10
GLE1	-0.0164662	1	-0.0370251	2.49024e-12
ACTR10	-0.0164729	1	-0.0520653	1.6391e-21
RLF	-0.0164786	1	-0.0480858	1.66915e-19
DNAJB1	-0.0164975	1	-0.0187902	1.41764e-15
GCDH	-0.0165016	1	-0.011952	0.142028
UBE3D	-0.01653	1	-0.0147276	1
LINC01550	-0.0165421	1	-0.0520365	5.70579e-16
C2ORF49	-0.0165683	1	-0.032526	7.26824e-10
DCAF10	-0.0165891	1	-0.0568964	9.10063e-25
TEFM	-0.0166483	1	-0.0248799	7.45812e-07
ZBTB24	-0.016678	1	-0.0443464	3.49157e-21
UIMC1	-0.016692	1	-0.0373307	5.34588e-09
CFAP298	-0.0167178	1	-0.0422708	7.04461e-16
SHLD1	-0.0167251	1	-0.0325988	1.20851e-07
ZSWIM8	-0.0167367	1	-0.0369877	2.39673e-13
IGHV1-46	-0.0167601	1	-0.0112492	1
MYCBP	-0.0167821	1	-0.0557649	7.47267e-28
R3HCC1	-0.0167822	1	-0.0255797	1.55041e-10
SP1	-0.0167983	1	-0.0336953	1.53366e-12
UBR5	-0.0168391	1	-0.061854	1.46938e-24
RPTOR	-0.0168417	1	-0.0186759	2.24691e-09
CD28	-0.0168546	1	-0.0288854	3.62715e-16
TTC9C	-0.016918	1	-0.0457365	5.91405e-20
CRK	-0.0169233	1	-0.0195312	1.1274e-08
ZDHHC6	-0.0169382	1	-0.0534737	3.85018e-19
PPME1	-0.0169445	1	-0.0355834	1.84405e-14
MNAT1	-0.0169834	1	-0.0321702	3.76178e-07
PUM1	-0.0169966	1	-0.0603141	4.91917e-19
EIF2B1	-0.0170328	1	-0.0378451	3.67888e-13
BLOC1S5	-0.0170742	1	-0.0449494	3.86497e-19
LARP1B	-0.0171682	1	-0.0294363	6.73194e-09
SUZ12	-0.0171776	1	-0.0859592	1.43932e-39
WDR73	-0.0172287	1	-0.0261239	4.5228e-10
MRPS9	-0.0172875	1	-0.0237701	5.19624e-06
ERCC8	-0.0172984	1	-0.0254317	3.36906e-13
TRGC1	-0.0173164	1	-0.0212922	0.020587
GPKOW	-0.0173227	1	-0.0225418	7.50247e-06
TRBV6-2	-0.0173263	1	-0.0304855	1
NR2C2	-0.0173592	1	-0.0536464	2.93655e-21
EEF1AKMT1	-0.017397	1	-0.0263249	1.07375e-07
SS18	-0.0173976	1	-0.0682187	1.62066e-31
KXD1	-0.0174009	1	-0.021366	1.36526e-11
METTL22	-0.0174289	1	-0.0243116	2.58687e-06
PDCD4-AS1	-0.0174403	1	-0.0196952	9.34002e-06
Mycobacterium canettii (taxid 78331)	-0.0174477	1	-0.382146	4.67509e-99
COA6-AS1	-0.0174483	1	-0.0139594	6.64229e-05
POP7	-0.0174698	1	-0.0220822	0.0007309
ZNF766	-0.0174783	1	-0.0395771	1.97272e-16
RANBP3	-0.01748	1	-0.0276075	5.802e-09
ZC3H18	-0.0174925	1	-0.0495689	3.57164e-20
EXOC5	-0.0175104	1	-0.0415507	1.86265e-16
TRBV21-1	-0.0175104	1	-0.0145193	1
RRN3	-0.0175252	1	-0.0554953	2.34219e-23
ZC3H3	-0.0175471	1	-0.0156058	1.0053e-05
RAD17	-0.017572	1	-0.0433909	2.05652e-20
MRPL2	-0.0176341	1	-0.0411547	5.3762e-20
MED12	-0.0176441	1	-0.0424935	1.08172e-21
PRMT7	-0.0176992	1	-0.0161833	0.652722
GFM2	-0.0177385	1	-0.0311425	5.07501e-12
POLR2I	-0.0177564	1	-0.0542479	7.42981e-29
FCHSD1	-0.0177606	1	-0.0405792	4.32707e-16
SETDB1	-0.0177747	1	-0.022841	0.000155697
RNF139	-0.0177801	1	-0.0402254	6.84624e-16
DYNC1LI2	-0.0178381	1	-0.0276452	1.14242e-06
DCAF17	-0.0178415	1	-0.0444496	4.17479e-21
RIC8A	-0.0178809	1	-0.0425759	9.95505e-13
DDX41	-0.0179029	1	-0.0206847	0.00235679
DAPK3	-0.0179088	1	-0.0230562	3.91076e-05
IGHV5-10-1	-0.0179144	1	-0.009988	1
KIF5B	-0.0179587	1	-0.064747	3.96271e-24
MUTYH	-0.0179618	1	-0.0157079	0.0371503
TRIP11	-0.017981	1	-0.074873	1.8292e-28
H2AFX	-0.0179994	1	-0.0278236	8.28368e-10
TUG1	-0.0180722	1	-0.0164535	6.74545e-07
SEC63	-0.0181262	1	-0.0800609	2.68e-41
ACP1	-0.0181331	1	-0.0545953	9.84051e-22
SAP30L	-0.0181539	1	-0.0347657	5.95862e-18
[truncated: 7,355 more rows]
