# Supplementary material for: Single-cell analysis identifies conserved features of immune dysfunction in simulated microgravity and spaceflight
Source: Nat Commun. 2024 Jun 11;15:4795. doi: 10.1038/s41467-023-42013-y (PMC11166937; doi:10.1038/s41467-023-42013-y)
Supplement: Supplementary file 13 — Supplementary Data 10 [file 41467_2023_42013_MOESM13_ESM.xlsx]

## Sheet: Sex_cellTypes_unstim
	Gene	p_val	avg_log2FC	pct.1	pct.2	p_val_adj	CellType_sex			DEGs were calculated by the MAST method in Seurat findmarker() function; a likelihood ratio test (LRT), which is two-tailed, was utilized to determine p-value. Adjustments for multiple comparisons were made using the Bonferroni correction.
1	MT-ATP8	1.38003e-20	-0.732418	1	1	3.37969e-16	B intermediate_uGvs1G_Female.csv
2	RBM3	1.0672e-18	-0.844165	0.234	0.715	2.61358e-14	B intermediate_uGvs1G_Female.csv
3	RPS2	3.44457e-17	-0.889148	0.982	1	8.43576e-13	B intermediate_uGvs1G_Female.csv
4	ACTG1	3.4063e-16	-1.53199	0.757	0.927	8.34202e-12	B intermediate_uGvs1G_Female.csv
5	SLC25A3	1.44834e-15	-0.773806	0.712	0.876	3.54699e-11	B intermediate_uGvs1G_Female.csv
6	RPLP0	3.10301e-15	-0.807373	0.973	1	7.59927e-11	B intermediate_uGvs1G_Female.csv
7	HNRNPA1	8.03238e-14	-0.86116	0.757	0.912	1.96713e-09	B intermediate_uGvs1G_Female.csv
8	ACTB	7.03031e-13	-1.11435	1	1	1.72172e-08	B intermediate_uGvs1G_Female.csv
9	GAPDH	9.15159e-13	-1.12959	0.919	0.943	2.24122e-08	B intermediate_uGvs1G_Female.csv
10	RPS6	3.5154e-12	-0.608873	1	1	8.60922e-08	B intermediate_uGvs1G_Female.csv
11	RFTN1	1.28616e-11	-0.727312	0.144	0.534	3.14981e-07	B intermediate_uGvs1G_Female.csv
12	RPL3	2.54489e-11	-0.567054	1	1	6.23243e-07	B intermediate_uGvs1G_Female.csv
13	root (taxid 1)	3.16323e-11	0.391077	0.514	0.166	7.74675e-07	B intermediate_uGvs1G_Female.csv
14	RPS9	4.0374e-11	-0.51807	0.946	0.99	9.88758e-07	B intermediate_uGvs1G_Female.csv
15	RPS27	1.20997e-10	0.555601	1	1	2.96322e-06	B intermediate_uGvs1G_Female.csv
16	MT-CO3	3.11734e-10	-0.398595	0.991	1	7.63435e-06	B intermediate_uGvs1G_Female.csv
17	SYNGR2	3.38906e-10	-0.889681	0.766	0.902	8.29982e-06	B intermediate_uGvs1G_Female.csv
18	RIPOR2	9.93295e-10	0.664892	0.82	0.591	2.43258e-05	B intermediate_uGvs1G_Female.csv
19	CFL1	1.12049e-09	-0.566531	0.919	0.979	2.74407e-05	B intermediate_uGvs1G_Female.csv
20	CD83	2.05934e-09	-0.959716	0.378	0.689	5.04334e-05	B intermediate_uGvs1G_Female.csv
21	FABP5	2.41174e-09	-1.12663	0.18	0.523	5.90635e-05	B intermediate_uGvs1G_Female.csv
22	RPL7A	2.72478e-09	-0.425277	0.991	1	6.67299e-05	B intermediate_uGvs1G_Female.csv
23	LTB	4.11354e-09	0.828629	0.838	0.534	0.000100741	B intermediate_uGvs1G_Female.csv
24	RPL10A	5.19801e-09	-0.575797	0.973	1	0.000127299	B intermediate_uGvs1G_Female.csv
25	EEF1A1	7.15995e-09	-0.446824	1	1	0.000175347	B intermediate_uGvs1G_Female.csv
26	RPL4	7.90404e-09	-0.553783	0.991	0.979	0.00019357	B intermediate_uGvs1G_Female.csv
27	CCL22	8.276e-09	-1.20844	0.081	0.383	0.000202679	B intermediate_uGvs1G_Female.csv
28	IMPDH2	1.1147e-08	-0.665906	0.414	0.684	0.000272991	B intermediate_uGvs1G_Female.csv
29	Mycobacterium canettii (taxid 78331)	3.30487e-08	0.628116	0.495	0.181	0.000809364	B intermediate_uGvs1G_Female.csv
30	RPL12	5.4796e-08	-0.51608	0.982	0.99	0.00134195	B intermediate_uGvs1G_Female.csv
31	RPSA	5.73659e-08	-0.483702	0.982	1	0.00140489	B intermediate_uGvs1G_Female.csv
32	TUBB	1.10325e-07	-0.751516	0.604	0.741	0.00270185	B intermediate_uGvs1G_Female.csv
33	KLF2	2.08226e-07	0.6341	0.73	0.435	0.00509946	B intermediate_uGvs1G_Female.csv
34	RALGPS2	3.32519e-07	0.49485	0.901	0.731	0.0081434	B intermediate_uGvs1G_Female.csv
35	TOMM7	4.33092e-07	0.444787	0.856	0.705	0.0106064	B intermediate_uGvs1G_Female.csv
36	RPL39	4.55881e-07	0.353098	0.991	1	0.0111645	B intermediate_uGvs1G_Female.csv
37	RPS4X	5.09288e-07	-0.364211	0.991	1	0.0124725	B intermediate_uGvs1G_Female.csv
38	RPS21	5.74626e-07	0.419413	0.991	0.995	0.0140726	B intermediate_uGvs1G_Female.csv
39	MOSPD3	6.07073e-07	-0.188903	0	0.14	0.0148672	B intermediate_uGvs1G_Female.csv
40	REL	7.00563e-07	-0.629641	0.595	0.736	0.0171568	B intermediate_uGvs1G_Female.csv
41	FTL	8.75015e-07	0.651614	1	0.984	0.0214291	B intermediate_uGvs1G_Female.csv
42	RPS26	1.04598e-06	0.334734	0.982	0.995	0.0256161	B intermediate_uGvs1G_Female.csv
43	TOX	1.09228e-06	-0.311877	0.036	0.228	0.0267499	B intermediate_uGvs1G_Female.csv
44	ENTPD1	1.60958e-06	-0.474276	0.225	0.497	0.0394187	B intermediate_uGvs1G_Female.csv
45	GZMA	1.75803e-06	-0.140558	0.018	0.13	0.0430543	B intermediate_uGvs1G_Female.csv
46	MT-ATP8	2.04462e-25	-1.259	0.943	0.963	5.00727e-21	B intermediate_uGvs1G_Male.csv
47	other sequences (taxid 28384)	4.99249e-18	-1.19704	0	0.512	1.22266e-13	B intermediate_uGvs1G_Male.csv
48	MT-ND4L	5.9449e-11	-0.597087	0.966	0.951	1.45591e-06	B intermediate_uGvs1G_Male.csv
49	STAT1	1.31289e-10	-0.943182	0.523	0.89	3.21527e-06	B intermediate_uGvs1G_Male.csv
50	MT-CO3	1.77179e-09	-0.640969	0.966	0.976	4.33911e-05	B intermediate_uGvs1G_Male.csv
51	RBM3	3.3053e-08	-0.65674	0.261	0.646	0.000809468	B intermediate_uGvs1G_Male.csv
52	MT-ND5	2.20171e-07	-0.617208	0.955	0.951	0.00539199	B intermediate_uGvs1G_Male.csv
53	GBP2	3.82123e-07	-0.835898	0.114	0.451	0.00935818	B intermediate_uGvs1G_Male.csv
54	FTL	1.19446e-06	0.642991	1	0.976	0.0292523	B intermediate_uGvs1G_Male.csv
55	MT-CYB	1.35475e-06	-0.463684	0.966	0.951	0.0331778	B intermediate_uGvs1G_Male.csv
56	MT-ATP8	3.69734e-27	-0.748398	0.985	0.994	9.05479e-23	B memory_uGvs1G_Female.csv
57	HNRNPA1	2.0162e-24	-0.923326	0.796	0.885	4.93767e-20	B memory_uGvs1G_Female.csv
58	RPL3	7.78032e-23	-0.55955	1	1	1.9054e-18	B memory_uGvs1G_Female.csv
59	RPS2	5.47689e-22	-0.703571	1	1	1.34129e-17	B memory_uGvs1G_Female.csv
60	RPL39	2.98886e-20	0.424731	1	1	7.31972e-16	B memory_uGvs1G_Female.csv
61	GAPDH	2.26443e-19	-1.02389	0.927	0.962	5.54559e-15	B memory_uGvs1G_Female.csv
62	RPL4	2.28232e-18	-0.623181	0.982	0.994	5.58939e-14	B memory_uGvs1G_Female.csv
63	RPLP0	3.45071e-18	-0.641249	1	1	8.45078e-14	B memory_uGvs1G_Female.csv
64	ACTG1	3.88372e-18	-1.23111	0.793	0.904	9.51123e-14	B memory_uGvs1G_Female.csv
65	root (taxid 1)	7.55104e-18	0.69633	0.513	0.109	1.84925e-13	B memory_uGvs1G_Female.csv
66	RBM3	6.6767e-17	-0.638915	0.28	0.622	1.63512e-12	B memory_uGvs1G_Female.csv
67	RPS27	8.89924e-17	0.415629	1	1	2.17943e-12	B memory_uGvs1G_Female.csv
68	RPL10A	1.02801e-16	-0.528209	0.993	1	2.51759e-12	B memory_uGvs1G_Female.csv
69	CCL22	1.28224e-16	-1.69684	0.015	0.276	3.1402e-12	B memory_uGvs1G_Female.csv
70	RPL37	1.34583e-16	0.419693	1	1	3.29593e-12	B memory_uGvs1G_Female.csv
71	PKM	3.48068e-16	-0.781106	0.458	0.705	8.52417e-12	B memory_uGvs1G_Female.csv
72	EEF1A1	4.64935e-16	-0.410868	1	1	1.13863e-11	B memory_uGvs1G_Female.csv
73	RPS28	1.5312e-15	0.371445	1	1	3.74992e-11	B memory_uGvs1G_Female.csv
74	MT-CO3	2.24857e-15	-0.487099	0.996	0.994	5.50675e-11	B memory_uGvs1G_Female.csv
75	SLC25A3	1.22612e-14	-0.604404	0.633	0.776	3.00278e-10	B memory_uGvs1G_Female.csv
76	RPL7A	1.44768e-14	-0.416629	1	1	3.54538e-10	B memory_uGvs1G_Female.csv
77	TNFRSF18	3.75998e-14	-0.404534	0.018	0.256	9.20819e-10	B memory_uGvs1G_Female.csv
78	RPS26	5.44927e-14	0.414378	1	1	1.33453e-09	B memory_uGvs1G_Female.csv
79	RPL5	7.08053e-14	-0.391889	1	1	1.73402e-09	B memory_uGvs1G_Female.csv
80	RPL41	7.12185e-14	0.290876	1	1	1.74414e-09	B memory_uGvs1G_Female.csv
81	FABP5	1.12243e-13	-0.859438	0.109	0.391	2.74884e-09	B memory_uGvs1G_Female.csv
82	LTB	1.54047e-13	0.461195	0.989	0.795	3.77261e-09	B memory_uGvs1G_Female.csv
83	EEF2	2.30018e-13	-0.408518	1	0.994	5.63314e-09	B memory_uGvs1G_Female.csv
84	CTSH	3.12295e-13	-0.538831	0.556	0.821	7.64811e-09	B memory_uGvs1G_Female.csv
85	SYNGR2	3.88359e-12	-0.674659	0.789	0.917	9.51091e-08	B memory_uGvs1G_Female.csv
86	RPS5	4.11379e-12	-0.405603	1	1	1.00747e-07	B memory_uGvs1G_Female.csv
87	HLA-DQA1	5.61043e-12	-0.501451	0.942	1	1.37399e-07	B memory_uGvs1G_Female.csv
88	Mycobacterium canettii (taxid 78331)	6.84294e-12	0.354609	0.538	0.244	1.67584e-07	B memory_uGvs1G_Female.csv
89	RPS6	9.52435e-12	-0.421752	0.996	1	2.33251e-07	B memory_uGvs1G_Female.csv
90	RPL12	9.57896e-12	-0.43548	1	1	2.34589e-07	B memory_uGvs1G_Female.csv
91	RPSA	9.96387e-12	-0.457475	0.993	1	2.44015e-07	B memory_uGvs1G_Female.csv
92	RPS9	1.30908e-11	-0.378591	0.996	1	3.20593e-07	B memory_uGvs1G_Female.csv
93	RPS21	2.06477e-11	0.339778	0.996	1	5.05663e-07	B memory_uGvs1G_Female.csv
94	CD83	6.22654e-11	-0.735647	0.24	0.532	1.52488e-06	B memory_uGvs1G_Female.csv
95	ACTB	1.4271e-10	-0.83912	1	1	3.49498e-06	B memory_uGvs1G_Female.csv
96	REL	1.4746e-10	-0.614621	0.538	0.763	3.6113e-06	B memory_uGvs1G_Female.csv
97	RPS15A	1.34427e-09	0.269721	1	1	3.29211e-05	B memory_uGvs1G_Female.csv
98	RPL13	3.58057e-09	-0.239405	1	1	8.76881e-05	B memory_uGvs1G_Female.csv
99	CTSZ	4.08982e-09	-0.451758	0.404	0.654	0.00010016	B memory_uGvs1G_Female.csv
100	BID	5.05055e-09	-0.314119	0.036	0.224	0.000123688	B memory_uGvs1G_Female.csv
101	ATP5F1E	5.68298e-09	0.413159	0.909	0.782	0.000139176	B memory_uGvs1G_Female.csv
102	GNG8	9.99648e-09	-0.419565	0.033	0.205	0.000244814	B memory_uGvs1G_Female.csv
103	ZFP36L1	1.01048e-08	-0.558524	0.829	0.904	0.000247467	B memory_uGvs1G_Female.csv
104	SLC25A6	1.02833e-08	-0.412335	0.924	0.974	0.000251837	B memory_uGvs1G_Female.csv
105	MT-ND5	1.31026e-08	-0.424874	0.902	0.981	0.000320881	B memory_uGvs1G_Female.csv
106	RPS18	1.77029e-08	-0.290962	1	1	0.000433544	B memory_uGvs1G_Female.csv
107	DUSP2	1.8331e-08	-0.466909	0.08	0.295	0.000448925	B memory_uGvs1G_Female.csv
108	MT-ND4L	2.03637e-08	-0.350718	0.982	0.994	0.000498707	B memory_uGvs1G_Female.csv
109	LOR	2.25691e-08	-0.217156	0.004	0.128	0.000552718	B memory_uGvs1G_Female.csv
110	CFL1	2.72407e-08	-0.352898	0.873	0.878	0.000667126	B memory_uGvs1G_Female.csv
111	RPS7	3.05812e-08	-0.265235	1	1	0.000748933	B memory_uGvs1G_Female.csv
112	MT-ND3	3.20051e-08	0.452968	0.975	0.923	0.000783805	B memory_uGvs1G_Female.csv
113	RPL10	4.24178e-08	-0.263592	1	1	0.00103881	B memory_uGvs1G_Female.csv
114	EIF4A1	4.74102e-08	-0.48136	0.473	0.615	0.00116108	B memory_uGvs1G_Female.csv
115	CD52	5.05539e-08	0.428583	0.982	0.929	0.00123807	B memory_uGvs1G_Female.csv
116	EEF1G	6.67865e-08	-0.297608	0.989	0.994	0.0016356	B memory_uGvs1G_Female.csv
117	FTL	7.12415e-08	0.319802	1	0.981	0.0017447	B memory_uGvs1G_Female.csv
118	RPL36	7.5688e-08	0.298367	1	1	0.0018536	B memory_uGvs1G_Female.csv
119	EEF1B2	8.3825e-08	-0.36371	0.996	1	0.00205287	B memory_uGvs1G_Female.csv
120	BASP1	8.47232e-08	-0.331838	0.545	0.615	0.00207487	B memory_uGvs1G_Female.csv
121	ENTPD1	9.96197e-08	-0.345552	0.265	0.462	0.00243969	B memory_uGvs1G_Female.csv
122	PPIA	1.09602e-07	-0.385682	0.964	1	0.00268415	B memory_uGvs1G_Female.csv
123	EBI3	1.15117e-07	-0.424029	0.065	0.231	0.00281923	B memory_uGvs1G_Female.csv
124	MT-ND1	1.15391e-07	-0.368291	0.964	0.981	0.00282593	B memory_uGvs1G_Female.csv
125	PABPC1	1.5898e-07	-0.325265	1	0.994	0.00389341	B memory_uGvs1G_Female.csv
126	WARS	1.6158e-07	-0.463511	0.178	0.397	0.00395708	B memory_uGvs1G_Female.csv
127	HIST1H4C	1.65345e-07	0.36318	0.669	0.558	0.0040493	B memory_uGvs1G_Female.csv
128	PHB2	1.6623e-07	-0.378001	0.509	0.705	0.00407097	B memory_uGvs1G_Female.csv
129	RPL34	2.24507e-07	0.273838	1	1	0.00549819	B memory_uGvs1G_Female.csv
130	COX7C	3.71851e-07	0.367017	0.887	0.788	0.00910663	B memory_uGvs1G_Female.csv
131	RPL15	3.74283e-07	-0.29425	1	1	0.00916619	B memory_uGvs1G_Female.csv
132	GRN	3.76646e-07	-0.378918	0.342	0.577	0.00922407	B memory_uGvs1G_Female.csv
133	MIR155HG	4.1099e-07	-0.656552	0.065	0.224	0.0100651	B memory_uGvs1G_Female.csv
134	TUBB	5.08135e-07	-0.446657	0.687	0.776	0.0124442	B memory_uGvs1G_Female.csv
135	MDFIC	5.83789e-07	-0.39921	0.378	0.577	0.014297	B memory_uGvs1G_Female.csv
136	RPL13A	6.80264e-07	-0.28372	1	1	0.0166597	B memory_uGvs1G_Female.csv
137	TOMM7	7.39857e-07	0.369655	0.905	0.814	0.0181191	B memory_uGvs1G_Female.csv
138	NME2	9.11802e-07	-0.433406	0.767	0.821	0.02233	B memory_uGvs1G_Female.csv
139	RPL9	1.06897e-06	-0.278859	0.982	1	0.0261791	B memory_uGvs1G_Female.csv
140	unclassified (taxid 0)	2.02083e-06	0.132906	1	1	0.0494902	B memory_uGvs1G_Female.csv
141	MT-ATP8	8.65583e-25	-1.56702	0.842	1	2.11981e-20	B memory_uGvs1G_Male.csv
142	other sequences (taxid 28384)	9.02781e-17	-1.21818	0.013	0.643	2.21091e-12	B memory_uGvs1G_Male.csv
143	MT-CO3	6.46733e-12	-0.786513	0.947	1	1.58385e-07	B memory_uGvs1G_Male.csv
144	RBM3	6.76925e-10	-0.984016	0.211	0.696	1.65779e-05	B memory_uGvs1G_Male.csv
145	HNRNPA1	9.43557e-10	-0.935337	0.75	0.964	2.31077e-05	B memory_uGvs1G_Male.csv
146	MT-ND5	5.82869e-09	-0.729171	0.882	0.982	0.000142745	B memory_uGvs1G_Male.csv
147	MT-ND4L	2.38928e-08	-0.651892	0.921	0.982	0.000585134	B memory_uGvs1G_Male.csv
148	RPL3	4.95571e-08	-0.554457	1	1	0.00121365	B memory_uGvs1G_Male.csv
149	FTH1	1.10599e-07	0.702792	1	0.875	0.00270857	B memory_uGvs1G_Male.csv
150	KLF2	1.20066e-07	0.748005	0.816	0.339	0.00294042	B memory_uGvs1G_Male.csv
151	CD52	8.3654e-07	0.662327	1	0.839	0.0204869	B memory_uGvs1G_Male.csv
152	RPL4	1.087e-06	-0.6883	0.987	1	0.0266205	B memory_uGvs1G_Male.csv
153	MT-ATP8	2.86607e-39	-0.590175	0.993	1	7.01901e-35	B naive_uGvs1G_Female.csv
154	Mycobacterium canettii (taxid 78331)	2.88028e-39	0.607069	0.588	0.195	7.0538e-35	B naive_uGvs1G_Female.csv
155	STAT1	1.22064e-30	-0.70131	0.151	0.446	2.98935e-26	B naive_uGvs1G_Female.csv
156	RPS28	3.6664e-28	0.425065	1	0.998	8.97901e-24	B naive_uGvs1G_Female.csv
157	RPS21	2.12704e-27	0.418202	0.993	0.99	5.20913e-23	B naive_uGvs1G_Female.csv
158	SYNGR2	2.66698e-25	-0.61478	0.576	0.79	6.53143e-21	B naive_uGvs1G_Female.csv
159	MT-CO3	1.69489e-24	-0.41925	0.996	1	4.15079e-20	B naive_uGvs1G_Female.csv
160	RPL39	4.28929e-24	0.394556	1	0.993	1.05045e-19	B naive_uGvs1G_Female.csv
161	RPL36	1.46036e-23	0.419072	0.996	0.981	3.57642e-19	B naive_uGvs1G_Female.csv
162	RBM3	4.84688e-22	-0.399109	0.128	0.398	1.187e-17	B naive_uGvs1G_Female.csv
163	HNRNPA1	1.30578e-21	-0.470603	0.777	0.908	3.19785e-17	B naive_uGvs1G_Female.csv
164	root (taxid 1)	2.15504e-21	0.488591	0.406	0.13	5.27768e-17	B naive_uGvs1G_Female.csv
165	PSMB9	1.2637e-20	-0.493249	0.54	0.766	3.09481e-16	B naive_uGvs1G_Female.csv
166	RPL38	1.34377e-20	0.46302	0.858	0.689	3.2909e-16	B naive_uGvs1G_Female.csv
167	RPL37	2.87186e-20	0.383944	0.998	0.995	7.03319e-16	B naive_uGvs1G_Female.csv
168	CIRBP	8.45569e-20	-0.456933	0.576	0.793	2.0708e-15	B naive_uGvs1G_Female.csv
169	MT-ND3	2.17708e-19	0.453166	0.978	0.937	5.33167e-15	B naive_uGvs1G_Female.csv
170	RPL41	2.62679e-17	0.286192	1	1	6.43301e-13	B naive_uGvs1G_Female.csv
171	IRF1	1.81379e-16	-0.568159	0.487	0.655	4.44197e-12	B naive_uGvs1G_Female.csv
172	RPS27	3.70963e-16	0.323216	1	0.998	9.08489e-12	B naive_uGvs1G_Female.csv
173	RPS26	9.42552e-15	0.313123	0.996	0.988	2.30831e-10	B naive_uGvs1G_Female.csv
174	RPS24	1.05647e-14	0.314992	0.995	0.995	2.58728e-10	B naive_uGvs1G_Female.csv
175	RPL3	2.37166e-14	-0.357843	0.996	0.998	5.80819e-10	B naive_uGvs1G_Female.csv
176	TMSB10	2.61374e-14	0.316775	1	0.993	6.40106e-10	B naive_uGvs1G_Female.csv
177	RPL37A	5.11523e-14	0.37178	0.966	0.92	1.25272e-09	B naive_uGvs1G_Female.csv
178	ATP5F1E	9.51185e-14	0.378567	0.899	0.793	2.32945e-09	B naive_uGvs1G_Female.csv
179	MT-ND5	1.08114e-13	-0.355214	0.926	0.99	2.64771e-09	B naive_uGvs1G_Female.csv
180	GBP2	1.79611e-13	-0.368081	0.068	0.227	4.39867e-09	B naive_uGvs1G_Female.csv
181	KLF2	2.02923e-13	0.454053	0.865	0.711	4.96958e-09	B naive_uGvs1G_Female.csv
182	Bacteria (taxid 2)	4.34986e-13	-0.581743	0.572	0.658	1.06528e-08	B naive_uGvs1G_Female.csv
183	HLA-B	1.41233e-12	-0.302981	1	1	3.4588e-08	B naive_uGvs1G_Female.csv
184	EEF1A1	2.74468e-12	-0.296674	1	1	6.72171e-08	B naive_uGvs1G_Female.csv
185	GBP4	5.51619e-12	-0.428429	0.174	0.333	1.35091e-07	B naive_uGvs1G_Female.csv
186	PSME1	1.23434e-11	-0.340625	0.741	0.843	3.02289e-07	B naive_uGvs1G_Female.csv
187	RIPOR2	1.27206e-11	0.350349	0.862	0.798	3.11527e-07	B naive_uGvs1G_Female.csv
188	EEF2	1.72826e-11	-0.277584	0.984	0.988	4.2325e-07	B naive_uGvs1G_Female.csv
189	HLA-A	3.48958e-11	-0.31325	0.996	0.998	8.54598e-07	B naive_uGvs1G_Female.csv
190	B2M	3.80848e-11	-0.246147	1	1	9.32697e-07	B naive_uGvs1G_Female.csv
191	RPS29	1.03469e-10	0.328999	0.944	0.872	2.53395e-06	B naive_uGvs1G_Female.csv
192	SERF2	1.50941e-10	0.293439	0.975	0.935	3.69655e-06	B naive_uGvs1G_Female.csv
193	IRF9	2.5299e-10	-0.329715	0.324	0.516	6.19572e-06	B naive_uGvs1G_Female.csv
194	MT-ND1	2.71675e-10	-0.299983	0.986	0.993	6.65333e-06	B naive_uGvs1G_Female.csv
195	RPS5	2.82901e-10	-0.280253	0.996	0.998	6.92825e-06	B naive_uGvs1G_Female.csv
196	CD83	2.92732e-10	-0.421974	0.293	0.47	7.16901e-06	B naive_uGvs1G_Female.csv
197	MT-CYB	3.96162e-10	-0.231354	0.993	1	9.702e-06	B naive_uGvs1G_Female.csv
198	EPSTI1	6.2299e-10	-0.28552	0.207	0.371	1.5257e-05	B naive_uGvs1G_Female.csv
199	RPL34	7.52904e-10	0.230519	1	1	1.84386e-05	B naive_uGvs1G_Female.csv
200	PRKCB	1.24422e-09	0.322807	0.878	0.81	3.0471e-05	B naive_uGvs1G_Female.csv
201	MT-ND4L	1.53686e-09	-0.220517	0.989	1	3.76377e-05	B naive_uGvs1G_Female.csv
202	JUND	1.6038e-09	-0.335238	0.791	0.894	3.9277e-05	B naive_uGvs1G_Female.csv
203	TYROBP	1.65799e-09	0.135182	0.133	0.029	4.06041e-05	B naive_uGvs1G_Female.csv
204	RPL7A	1.7574e-09	-0.242115	0.996	1	4.30387e-05	B naive_uGvs1G_Female.csv
205	MT-CO1	1.86287e-09	-0.207082	0.996	1	4.56217e-05	B naive_uGvs1G_Female.csv
206	RPS9	2.29604e-09	-0.285346	0.969	0.981	5.62301e-05	B naive_uGvs1G_Female.csv
207	TAP1	2.71642e-09	-0.264853	0.165	0.301	6.65251e-05	B naive_uGvs1G_Female.csv
208	PSME2	3.13816e-09	-0.315761	0.32	0.508	7.68534e-05	B naive_uGvs1G_Female.csv
209	HLA-C	3.14313e-09	-0.267061	0.914	0.971	7.69751e-05	B naive_uGvs1G_Female.csv
210	GBP1	3.87204e-09	-0.226791	0.023	0.116	9.48263e-05	B naive_uGvs1G_Female.csv
211	HINT1	3.9932e-09	0.267142	0.921	0.817	9.77935e-05	B naive_uGvs1G_Female.csv
212	NOP53	6.18204e-09	-0.266019	0.862	0.94	0.000151398	B naive_uGvs1G_Female.csv
213	RPL36AL	9.18266e-09	0.300452	0.879	0.79	0.000224883	B naive_uGvs1G_Female.csv
214	RPL10	1.00888e-08	-0.226045	1	0.998	0.000247075	B naive_uGvs1G_Female.csv
215	BACH2	2.19596e-08	0.309794	0.924	0.911	0.00053779	B naive_uGvs1G_Female.csv
216	BCL3	2.232e-08	-0.241691	0.165	0.325	0.000546618	B naive_uGvs1G_Female.csv
217	RPL19	2.43126e-08	-0.180498	1	0.998	0.000595415	B naive_uGvs1G_Female.csv
218	RPS2	2.69664e-08	-0.30707	0.996	0.995	0.000660408	B naive_uGvs1G_Female.csv
219	UBE2L6	3.23454e-08	-0.254329	0.243	0.386	0.000792139	B naive_uGvs1G_Female.csv
220	COL9A3	3.53462e-08	-0.261788	0.074	0.19	0.000865628	B naive_uGvs1G_Female.csv
221	IGHD	3.96127e-08	-0.305066	0.46	0.605	0.000970115	B naive_uGvs1G_Female.csv
222	HNRNPC	4.11564e-08	0.291299	0.685	0.525	0.00100792	B naive_uGvs1G_Female.csv
223	CD52	4.70088e-08	0.261678	0.987	0.976	0.00115124	B naive_uGvs1G_Female.csv
224	RPL35A	6.50813e-08	0.221352	1	0.998	0.00159384	B naive_uGvs1G_Female.csv
225	RPS25	7.12222e-08	0.198748	1	0.998	0.00174423	B naive_uGvs1G_Female.csv
226	ARHGAP24	1.47422e-07	-0.292149	0.719	0.851	0.00361035	B naive_uGvs1G_Female.csv
227	KLF3	1.72605e-07	0.234637	0.291	0.169	0.00422711	B naive_uGvs1G_Female.csv
228	PARP9	1.75126e-07	-0.169156	0.059	0.166	0.00428883	B naive_uGvs1G_Female.csv
229	YBX3	2.24499e-07	0.31405	0.464	0.316	0.00549798	B naive_uGvs1G_Female.csv
230	RPL36A	2.36628e-07	0.272113	0.91	0.853	0.00579502	B naive_uGvs1G_Female.csv
231	RPL4	2.56244e-07	-0.272882	0.924	0.952	0.00627541	B naive_uGvs1G_Female.csv
232	HSPA8	3.45876e-07	0.249665	0.773	0.627	0.0084705	B naive_uGvs1G_Female.csv
233	VAMP5	3.79514e-07	-0.145357	0.086	0.2	0.00929431	B naive_uGvs1G_Female.csv
234	LBH	3.97064e-07	0.281771	0.629	0.52	0.0097241	B naive_uGvs1G_Female.csv
235	RPLP0	3.98051e-07	-0.269364	0.998	1	0.00974826	B naive_uGvs1G_Female.csv
236	PTPN1	4.2068e-07	-0.244577	0.248	0.4	0.0103024	B naive_uGvs1G_Female.csv
237	HLA-E	4.4206e-07	-0.234003	0.919	0.947	0.010826	B naive_uGvs1G_Female.csv
238	TLE5	4.55126e-07	0.247716	0.892	0.793	0.011146	B naive_uGvs1G_Female.csv
239	RPS6	5.58763e-07	-0.26699	1	1	0.0136841	B naive_uGvs1G_Female.csv
240	FTL	5.60055e-07	0.177556	1	0.998	0.0137157	B naive_uGvs1G_Female.csv
241	RPLP2	5.67048e-07	0.206058	0.996	0.998	0.013887	B naive_uGvs1G_Female.csv
242	SELL	7.25441e-07	0.290358	0.84	0.793	0.0177661	B naive_uGvs1G_Female.csv
243	RPL10A	8.67823e-07	-0.250442	0.978	0.973	0.021253	B naive_uGvs1G_Female.csv
244	VPREB3	9.80281e-07	-0.287672	0.379	0.537	0.0240071	B naive_uGvs1G_Female.csv
245	NLRC5	1.39368e-06	-0.155563	0.068	0.176	0.0341313	B naive_uGvs1G_Female.csv
246	EHMT1	1.49423e-06	-0.236734	0.327	0.489	0.0365937	B naive_uGvs1G_Female.csv
247	TMA7	1.50434e-06	0.229209	0.772	0.692	0.0368413	B naive_uGvs1G_Female.csv
248	TOMM7	1.61039e-06	0.253605	0.82	0.723	0.0394385	B naive_uGvs1G_Female.csv
249	PTGES3	1.89372e-06	0.237207	0.561	0.443	0.0463773	B naive_uGvs1G_Female.csv
250	TSPAN33	1.97302e-06	-0.187508	0.237	0.39	0.0483193	B naive_uGvs1G_Female.csv
251	MT-ATP8	1.12418e-44	-1.18699	0.887	1	2.75311e-40	B naive_uGvs1G_Male.csv
252	other sequences (taxid 28384)	1.42232e-31	-0.95744	0	0.453	3.48325e-27	B naive_uGvs1G_Male.csv
253	GBP4	1.54535e-31	-1.4677	0.366	0.843	3.78456e-27	B naive_uGvs1G_Male.csv
254	GBP2	1.78186e-28	-1.0809	0.177	0.721	4.36378e-24	B naive_uGvs1G_Male.csv
255	STAT1	1.0638e-25	-1.06129	0.532	0.89	2.60525e-21	B naive_uGvs1G_Male.csv
256	GBP1	1.42914e-23	-0.91717	0.081	0.541	3.49998e-19	B naive_uGvs1G_Male.csv
257	PSMB9	1.47232e-20	-0.777064	0.699	0.907	3.6057e-16	B naive_uGvs1G_Male.csv
258	MT-CO3	1.75817e-20	-0.601132	0.968	1	4.30576e-16	B naive_uGvs1G_Male.csv
259	IRF1	5.07374e-17	-0.857637	0.656	0.802	1.24256e-12	B naive_uGvs1G_Male.csv
260	KLF2	6.29727e-15	0.728969	0.919	0.605	1.5422e-10	B naive_uGvs1G_Male.csv
261	MT-ND5	8.97954e-15	-0.575296	0.946	0.971	2.19909e-10	B naive_uGvs1G_Male.csv
262	WARS	3.09955e-13	-0.637556	0.199	0.552	7.59079e-09	B naive_uGvs1G_Male.csv
263	TAP1	3.80708e-13	-0.61161	0.285	0.634	9.32353e-09	B naive_uGvs1G_Male.csv
264	RBM3	4.3734e-13	-0.490894	0.156	0.517	1.07105e-08	B naive_uGvs1G_Male.csv
265	MT-ND4L	1.36731e-12	-0.525603	0.968	0.988	3.34855e-08	B naive_uGvs1G_Male.csv
266	PSME2	1.74132e-11	-0.515118	0.527	0.802	4.2645e-07	B naive_uGvs1G_Male.csv
267	root (taxid 1)	3.41059e-11	0.479505	0.43	0.395	8.35254e-07	B naive_uGvs1G_Male.csv
268	GBP5	4.57114e-11	-0.704743	0.124	0.407	1.11947e-06	B naive_uGvs1G_Male.csv
269	CIRBP	5.54352e-11	-0.497374	0.586	0.837	1.35761e-06	B naive_uGvs1G_Male.csv
270	NLRC5	5.59051e-10	-0.393795	0.124	0.424	1.36911e-05	B naive_uGvs1G_Male.csv
271	ADAM28	6.67852e-10	-0.520378	0.602	0.86	1.63557e-05	B naive_uGvs1G_Male.csv
272	MT-CO1	6.78988e-10	-0.376541	1	1	1.66284e-05	B naive_uGvs1G_Male.csv
273	VIM	2.67452e-09	0.568631	0.715	0.395	6.54991e-05	B naive_uGvs1G_Male.csv
274	FAS	3.03941e-09	-0.286226	0.011	0.192	7.44353e-05	B naive_uGvs1G_Male.csv
275	APOL6	3.56043e-09	-0.342376	0.075	0.331	8.7195e-05	B naive_uGvs1G_Male.csv
276	HAPLN3	4.89754e-09	-0.292119	0.016	0.203	0.000119941	B naive_uGvs1G_Male.csv
277	MT-CYB	7.2696e-09	-0.393245	0.984	1	0.000178032	B naive_uGvs1G_Male.csv
278	SLC2A5	1.41951e-08	-0.324733	0.054	0.273	0.000347638	B naive_uGvs1G_Male.csv
279	FTH1	2.03079e-08	0.384422	1	0.988	0.00049734	B naive_uGvs1G_Male.csv
280	PSME1	4.45161e-08	-0.412823	0.833	0.936	0.0010902	B naive_uGvs1G_Male.csv
281	FTL	2.01083e-07	0.303297	0.989	1	0.00492451	B naive_uGvs1G_Male.csv
282	CNN2	2.05945e-07	0.380472	0.581	0.308	0.0050436	B naive_uGvs1G_Male.csv
283	MT-ND1	2.31324e-07	-0.446085	0.909	0.983	0.00566512	B naive_uGvs1G_Male.csv
284	UBE2L6	3.77439e-07	-0.38444	0.613	0.779	0.00924347	B naive_uGvs1G_Male.csv
285	CD52	4.73394e-07	0.350225	0.995	0.965	0.0115934	B naive_uGvs1G_Male.csv
286	ODF3B	9.42149e-07	-0.34471	0.151	0.39	0.0230732	B naive_uGvs1G_Male.csv
287	SIPA1L1	9.95865e-07	-0.415255	0.645	0.849	0.0243887	B naive_uGvs1G_Male.csv
288	CD83	1.03366e-06	-0.561522	0.495	0.721	0.0253144	B naive_uGvs1G_Male.csv
289	RPS24	1.70053e-06	0.339308	1	0.988	0.041646	B naive_uGvs1G_Male.csv
290	MMP9	4.24514e-170	1.75328	0.957	0.763	1.03963e-165	CD14 Mono_uGvs1G_Female.csv
291	STAT1	2.28252e-158	-1.49807	0.488	0.854	5.58989e-154	CD14 Mono_uGvs1G_Female.csv
292	unclassified (taxid 0)	9.94626e-92	-0.495823	1	1	2.43584e-87	CD14 Mono_uGvs1G_Female.csv
293	Plasmodium vivax (taxid 5855)	2.87433e-87	-1.98731	0.516	0.84	7.03923e-83	CD14 Mono_uGvs1G_Female.csv
294	Streptomyces seoulensis (taxid 73044)	2.26658e-81	-1.67391	0.558	0.858	5.55085e-77	CD14 Mono_uGvs1G_Female.csv
295	TYMP	5.66704e-80	-0.689038	0.972	0.994	1.38786e-75	CD14 Mono_uGvs1G_Female.csv
296	FTH1	6.76641e-77	0.92255	1	0.998	1.65709e-72	CD14 Mono_uGvs1G_Female.csv
297	TALDO1	1.19698e-75	0.658682	0.983	0.91	2.93141e-71	CD14 Mono_uGvs1G_Female.csv
298	Staphylococcus aureus (taxid 1280)	7.51498e-75	-1.4638	0.829	0.962	1.84042e-70	CD14 Mono_uGvs1G_Female.csv
299	PSME2	6.66588e-72	-0.722748	0.609	0.816	1.63247e-67	CD14 Mono_uGvs1G_Female.csv
300	TMEM138	3.00805e-71	0.688298	0.66	0.269	7.36672e-67	CD14 Mono_uGvs1G_Female.csv
301	ANXA5	1.56723e-66	0.536123	0.977	0.928	3.83814e-62	CD14 Mono_uGvs1G_Female.csv
302	PLA2G7	3.42208e-66	0.763188	0.908	0.679	8.38067e-62	CD14 Mono_uGvs1G_Female.csv
303	CYB561A3	6.70094e-66	0.653523	0.702	0.338	1.64106e-61	CD14 Mono_uGvs1G_Female.csv
304	HSP90AB1	2.7753e-65	0.68626	0.928	0.706	6.79671e-61	CD14 Mono_uGvs1G_Female.csv
305	C15ORF48	5.23711e-64	1.06447	0.629	0.256	1.28257e-59	CD14 Mono_uGvs1G_Female.csv
306	RPL41	2.74074e-63	0.425787	0.99	0.994	6.71208e-59	CD14 Mono_uGvs1G_Female.csv
307	Bacteria (taxid 2)	4.74214e-63	-0.741863	0.667	0.668	1.16135e-58	CD14 Mono_uGvs1G_Female.csv
308	SLC7A11	6.57704e-63	0.927805	0.745	0.417	1.61072e-58	CD14 Mono_uGvs1G_Female.csv
309	NFKBIA	7.47466e-63	0.799385	0.9	0.67	1.83054e-58	CD14 Mono_uGvs1G_Female.csv
310	MT-CO3	5.33368e-62	-0.62469	0.991	0.995	1.30622e-57	CD14 Mono_uGvs1G_Female.csv
311	CYBB	6.95582e-62	0.575049	0.996	0.98	1.70348e-57	CD14 Mono_uGvs1G_Female.csv
312	TXN	8.66595e-59	0.707892	0.931	0.794	2.12229e-54	CD14 Mono_uGvs1G_Female.csv
313	CD44	1.0215e-58	0.661946	0.842	0.53	2.50166e-54	CD14 Mono_uGvs1G_Female.csv
314	THBS1	2.89226e-57	1.20766	0.941	0.868	7.08313e-53	CD14 Mono_uGvs1G_Female.csv
315	SERPINA1	5.77182e-57	0.688864	0.687	0.314	1.41352e-52	CD14 Mono_uGvs1G_Female.csv
316	MT-CO1	4.06776e-54	-0.622488	0.996	0.997	9.96195e-50	CD14 Mono_uGvs1G_Female.csv
317	CYP27A1	1.04645e-53	0.738896	0.908	0.73	2.56275e-49	CD14 Mono_uGvs1G_Female.csv
318	MS4A7	1.21492e-53	0.631667	0.94	0.835	2.97533e-49	CD14 Mono_uGvs1G_Female.csv
319	CD81	7.2773e-53	0.605112	0.851	0.575	1.78221e-48	CD14 Mono_uGvs1G_Female.csv
320	ODF3B	1.10687e-52	-0.494883	0.276	0.591	2.71073e-48	CD14 Mono_uGvs1G_Female.csv
321	Mycobacterium canettii (taxid 78331)	6.91797e-52	0.588591	0.528	0.192	1.69421e-47	CD14 Mono_uGvs1G_Female.csv
322	RNASE1	1.27116e-51	-0.897631	0.322	0.668	3.11307e-47	CD14 Mono_uGvs1G_Female.csv
323	SQSTM1	1.29934e-51	0.59057	0.91	0.783	3.18208e-47	CD14 Mono_uGvs1G_Female.csv
324	PLIN2	2.29031e-51	0.665656	0.65	0.33	5.60897e-47	CD14 Mono_uGvs1G_Female.csv
325	MEF2A	3.62425e-51	-0.566114	0.37	0.646	8.87578e-47	CD14 Mono_uGvs1G_Female.csv
326	ATP8B4	1.75188e-50	-0.55349	0.304	0.624	4.29035e-46	CD14 Mono_uGvs1G_Female.csv
327	root (taxid 1)	7.37109e-50	0.218734	0.472	0.184	1.80518e-45	CD14 Mono_uGvs1G_Female.csv
328	VAMP5	1.20212e-48	-0.490544	0.089	0.346	2.94399e-44	CD14 Mono_uGvs1G_Female.csv
329	CALHM6	1.22733e-48	-0.347631	0.034	0.263	3.00573e-44	CD14 Mono_uGvs1G_Female.csv
330	ARHGDIB	1.49492e-48	0.526445	0.969	0.887	3.66106e-44	CD14 Mono_uGvs1G_Female.csv
331	SLC8A1	6.75105e-48	-0.673442	0.743	0.921	1.65333e-43	CD14 Mono_uGvs1G_Female.csv
332	HSP90B1	7.80117e-48	0.593784	0.824	0.557	1.91051e-43	CD14 Mono_uGvs1G_Female.csv
333	TMEM176A	8.07658e-48	0.604403	0.839	0.623	1.97795e-43	CD14 Mono_uGvs1G_Female.csv
334	S100A12	9.92019e-48	0.848053	0.649	0.376	2.42945e-43	CD14 Mono_uGvs1G_Female.csv
335	NEAT1	3.20522e-47	-0.675998	0.798	0.907	7.84959e-43	CD14 Mono_uGvs1G_Female.csv
336	PLXDC2	1.02938e-46	-0.618031	0.737	0.904	2.52096e-42	CD14 Mono_uGvs1G_Female.csv
337	TMEM176B	1.52314e-46	0.538101	0.956	0.882	3.73017e-42	CD14 Mono_uGvs1G_Female.csv
338	PSMB10	5.74725e-46	-0.442005	0.348	0.602	1.4075e-41	CD14 Mono_uGvs1G_Female.csv
339	MS4A6A	2.03773e-45	-0.616627	0.322	0.648	4.99039e-41	CD14 Mono_uGvs1G_Female.csv
340	GBP1	2.65009e-45	-0.612279	0.057	0.289	6.49007e-41	CD14 Mono_uGvs1G_Female.csv
341	RBM3	6.77717e-45	-0.456596	0.363	0.631	1.65973e-40	CD14 Mono_uGvs1G_Female.csv
342	MPEG1	1.4352e-44	0.536215	0.887	0.75	3.5148e-40	CD14 Mono_uGvs1G_Female.csv
343	SIGLEC1	2.45488e-44	-0.38372	0.065	0.313	6.01201e-40	CD14 Mono_uGvs1G_Female.csv
344	NRG1	2.51726e-43	-0.696219	0.137	0.406	6.16476e-39	CD14 Mono_uGvs1G_Female.csv
345	PTAFR	2.52007e-43	0.477759	0.818	0.575	6.17164e-39	CD14 Mono_uGvs1G_Female.csv
346	CSF3R	3.31119e-43	-0.435306	0.203	0.5	8.1091e-39	CD14 Mono_uGvs1G_Female.csv
347	MSR1	3.7625e-43	-0.244982	0.005	0.159	9.21436e-39	CD14 Mono_uGvs1G_Female.csv
348	PSMB9	6.46939e-43	-0.490901	0.182	0.445	1.58435e-38	CD14 Mono_uGvs1G_Female.csv
349	ITGB2	3.60715e-42	0.522089	0.939	0.78	8.8339e-38	CD14 Mono_uGvs1G_Female.csv
350	PSME1	3.69386e-42	-0.423442	0.615	0.722	9.04626e-38	CD14 Mono_uGvs1G_Female.csv
351	IRF1	4.20601e-42	-0.653381	0.21	0.439	1.03005e-37	CD14 Mono_uGvs1G_Female.csv
352	AC009093.2	4.58047e-42	-0.442418	0.138	0.407	1.12176e-37	CD14 Mono_uGvs1G_Female.csv
353	FGL2	1.07903e-41	-0.573167	0.457	0.733	2.64255e-37	CD14 Mono_uGvs1G_Female.csv
354	SECTM1	1.97205e-41	-0.327627	0.064	0.297	4.82955e-37	CD14 Mono_uGvs1G_Female.csv
355	TMBIM6	3.52726e-41	0.446363	0.891	0.67	8.63827e-37	CD14 Mono_uGvs1G_Female.csv
356	PGD	3.59407e-41	0.448497	0.935	0.811	8.80188e-37	CD14 Mono_uGvs1G_Female.csv
357	CYBA	5.21243e-41	0.400257	0.993	0.961	1.27652e-36	CD14 Mono_uGvs1G_Female.csv
358	GCNT1	6.29088e-41	-0.411174	0.122	0.381	1.54064e-36	CD14 Mono_uGvs1G_Female.csv
359	MSC-AS1	6.89076e-41	0.447473	0.328	0.069	1.68755e-36	CD14 Mono_uGvs1G_Female.csv
360	HSPA5	7.62047e-41	0.64088	0.711	0.436	1.86625e-36	CD14 Mono_uGvs1G_Female.csv
361	SOD2	2.00465e-40	0.796907	0.894	0.767	4.90938e-36	CD14 Mono_uGvs1G_Female.csv
362	HSPB1	2.13952e-40	0.568521	0.642	0.354	5.23969e-36	CD14 Mono_uGvs1G_Female.csv
363	FCGR3A	2.77091e-40	-0.496134	0.205	0.503	6.78595e-36	CD14 Mono_uGvs1G_Female.csv
364	STAB1	2.77918e-40	-0.523491	0.847	0.943	6.8062e-36	CD14 Mono_uGvs1G_Female.csv
365	MEF2C	5.39602e-40	-0.407711	0.129	0.395	1.32149e-35	CD14 Mono_uGvs1G_Female.csv
366	LRMDA	1.3555e-38	-0.524661	0.835	0.956	3.31963e-34	CD14 Mono_uGvs1G_Female.csv
367	LAP3	6.33997e-38	-0.466543	0.388	0.618	1.55266e-33	CD14 Mono_uGvs1G_Female.csv
368	EPSTI1	1.71906e-37	-0.426085	0.168	0.436	4.20997e-33	CD14 Mono_uGvs1G_Female.csv
369	MT-ND1	2.76868e-37	-0.449193	0.967	0.987	6.7805e-33	CD14 Mono_uGvs1G_Female.csv
370	NLRC5	3.4893e-37	-0.287588	0.049	0.252	8.5453e-33	CD14 Mono_uGvs1G_Female.csv
371	NCF4	5.15228e-37	-0.432606	0.759	0.884	1.26179e-32	CD14 Mono_uGvs1G_Female.csv
372	MNDA	6.70879e-37	-0.488095	0.241	0.528	1.64298e-32	CD14 Mono_uGvs1G_Female.csv
373	ITGA4	2.89199e-36	-0.388682	0.147	0.406	7.08247e-32	CD14 Mono_uGvs1G_Female.csv
374	PKM	1.07806e-35	0.357877	0.985	0.972	2.64017e-31	CD14 Mono_uGvs1G_Female.csv
375	LILRB1	2.46505e-35	0.438818	0.76	0.541	6.0369e-31	CD14 Mono_uGvs1G_Female.csv
376	TUBA1C	1.05088e-34	0.456576	0.783	0.597	2.5736e-30	CD14 Mono_uGvs1G_Female.csv
377	EIF1	1.43821e-34	0.380184	0.967	0.866	3.52219e-30	CD14 Mono_uGvs1G_Female.csv
378	IL1B	3.54307e-34	0.783484	0.342	0.097	8.67698e-30	CD14 Mono_uGvs1G_Female.csv
379	FGD2	4.41232e-34	-0.364699	0.179	0.436	1.08058e-29	CD14 Mono_uGvs1G_Female.csv
380	VCAN	4.67551e-34	-0.640441	0.178	0.425	1.14503e-29	CD14 Mono_uGvs1G_Female.csv
381	LAMP1	1.2158e-33	0.477707	0.599	0.322	2.97749e-29	CD14 Mono_uGvs1G_Female.csv
382	FCN1	1.25154e-33	0.45951	0.979	0.947	3.06503e-29	CD14 Mono_uGvs1G_Female.csv
383	CXCL8	1.43423e-33	1.23659	0.308	0.09	3.51243e-29	CD14 Mono_uGvs1G_Female.csv
384	CALM1	1.92324e-33	0.410998	0.916	0.764	4.71003e-29	CD14 Mono_uGvs1G_Female.csv
385	SLC23A2	3.26252e-33	-0.476621	0.452	0.662	7.98992e-29	CD14 Mono_uGvs1G_Female.csv
386	AC025048.4	3.48647e-33	0.324237	0.255	0.047	8.53837e-29	CD14 Mono_uGvs1G_Female.csv
387	HSP90AA1	4.94339e-33	0.459402	0.929	0.811	1.21064e-28	CD14 Mono_uGvs1G_Female.csv
388	IL4I1	5.89762e-33	0.42462	0.431	0.173	1.44433e-28	CD14 Mono_uGvs1G_Female.csv
389	CARMIL1	6.39387e-33	-0.259224	0.042	0.226	1.56586e-28	CD14 Mono_uGvs1G_Female.csv
390	HSPA8	9.5034e-33	0.458702	0.873	0.703	2.32738e-28	CD14 Mono_uGvs1G_Female.csv
391	RPS28	9.87379e-33	0.361377	0.987	0.956	2.41809e-28	CD14 Mono_uGvs1G_Female.csv
392	GBP2	1.90831e-32	-0.30168	0.038	0.209	4.67346e-28	CD14 Mono_uGvs1G_Female.csv
393	PRDX1	3.71363e-32	0.424054	0.918	0.783	9.09469e-28	CD14 Mono_uGvs1G_Female.csv
394	Terrabacteria group (taxid 1783272)	5.31215e-32	-0.46081	0.159	0.401	1.30094e-27	CD14 Mono_uGvs1G_Female.csv
395	MT-ATP8	5.61535e-32	-0.578634	0.891	0.925	1.3752e-27	CD14 Mono_uGvs1G_Female.csv
396	ACTR3	8.7616e-32	0.385847	0.88	0.719	2.14572e-27	CD14 Mono_uGvs1G_Female.csv
397	HSPA6	2.73926e-31	-0.311608	0.121	0.343	6.70846e-27	CD14 Mono_uGvs1G_Female.csv
398	SAT1	4.20416e-31	-0.531579	0.927	0.965	1.0296e-26	CD14 Mono_uGvs1G_Female.csv
399	PYCARD	6.43852e-31	-0.414921	0.591	0.783	1.57679e-26	CD14 Mono_uGvs1G_Female.csv
400	CCL4	1.47085e-30	1.06666	0.258	0.055	3.6021e-26	CD14 Mono_uGvs1G_Female.csv
401	JAK2	4.63086e-30	-0.360009	0.201	0.428	1.1341e-25	CD14 Mono_uGvs1G_Female.csv
402	TNIP1	8.105e-30	0.39313	0.533	0.274	1.98491e-25	CD14 Mono_uGvs1G_Female.csv
403	ANXA2	1.3015e-29	0.354806	0.974	0.925	3.18738e-25	CD14 Mono_uGvs1G_Female.csv
404	APOL6	1.99249e-29	-0.282547	0.071	0.258	4.8796e-25	CD14 Mono_uGvs1G_Female.csv
405	CALR	2.76514e-29	0.467439	0.927	0.792	6.77183e-25	CD14 Mono_uGvs1G_Female.csv
406	S100A9	2.28476e-28	0.514665	0.971	0.973	5.59539e-24	CD14 Mono_uGvs1G_Female.csv
407	IFNGR1	3.08132e-28	0.419026	0.769	0.571	7.54615e-24	CD14 Mono_uGvs1G_Female.csv
408	ADA2	3.56651e-28	-0.409395	0.535	0.753	8.73438e-24	CD14 Mono_uGvs1G_Female.csv
409	HSPA1A	4.20177e-28	0.418779	0.663	0.45	1.02901e-23	CD14 Mono_uGvs1G_Female.csv
410	FN1	8.94592e-28	-0.22087	0.173	0.387	2.19086e-23	CD14 Mono_uGvs1G_Female.csv
411	LUCAT1	9.39792e-28	0.453218	0.567	0.332	2.30155e-23	CD14 Mono_uGvs1G_Female.csv
412	PPT1	1.25239e-27	0.414843	0.786	0.597	3.06711e-23	CD14 Mono_uGvs1G_Female.csv
413	CCL2	1.44852e-27	1.16983	0.595	0.371	3.54742e-23	CD14 Mono_uGvs1G_Female.csv
414	RHOU	2.50499e-27	0.407487	0.483	0.275	6.13472e-23	CD14 Mono_uGvs1G_Female.csv
415	CYP1B1	2.86016e-27	0.547145	0.925	0.854	7.00452e-23	CD14 Mono_uGvs1G_Female.csv
416	RPL39	3.48756e-27	0.401598	0.949	0.871	8.54103e-23	CD14 Mono_uGvs1G_Female.csv
417	NAALADL2	5.9633e-27	-0.293316	0.06	0.23	1.46041e-22	CD14 Mono_uGvs1G_Female.csv
418	RPS26	7.26127e-27	0.355597	0.938	0.841	1.77828e-22	CD14 Mono_uGvs1G_Female.csv
419	LCP1	9.49479e-27	0.378885	0.937	0.821	2.32527e-22	CD14 Mono_uGvs1G_Female.csv
420	IGSF6	1.40834e-26	0.423535	0.83	0.653	3.44902e-22	CD14 Mono_uGvs1G_Female.csv
421	RNF213	1.6889e-26	-0.415899	0.606	0.733	4.13612e-22	CD14 Mono_uGvs1G_Female.csv
422	UBE2L6	4.78225e-26	-0.279841	0.097	0.288	1.17117e-21	CD14 Mono_uGvs1G_Female.csv
423	PDIA3	7.58635e-26	0.399486	0.724	0.494	1.8579e-21	CD14 Mono_uGvs1G_Female.csv
424	PDE4DIP	8.26352e-26	0.503006	0.663	0.451	2.02374e-21	CD14 Mono_uGvs1G_Female.csv
425	ASGR1	1.13908e-25	-0.315453	0.225	0.437	2.7896e-21	CD14 Mono_uGvs1G_Female.csv
426	ABI3	3.10687e-25	-0.32336	0.256	0.492	7.60873e-21	CD14 Mono_uGvs1G_Female.csv
427	LCP2	3.36802e-25	-0.330279	0.207	0.429	8.24828e-21	CD14 Mono_uGvs1G_Female.csv
428	UBL5	3.44135e-25	0.299517	0.91	0.775	8.42786e-21	CD14 Mono_uGvs1G_Female.csv
429	ANKRD44	3.87197e-25	-0.38778	0.365	0.577	9.48245e-21	CD14 Mono_uGvs1G_Female.csv
430	FLI1	4.65632e-25	-0.349004	0.265	0.481	1.14033e-20	CD14 Mono_uGvs1G_Female.csv
431	NFKB1	4.72996e-25	0.381275	0.674	0.44	1.15837e-20	CD14 Mono_uGvs1G_Female.csv
432	DENND1A	4.93847e-25	-0.372623	0.49	0.698	1.20943e-20	CD14 Mono_uGvs1G_Female.csv
433	DAD1	5.26958e-25	0.324137	0.72	0.489	1.29052e-20	CD14 Mono_uGvs1G_Female.csv
434	CANX	6.065e-25	0.354454	0.783	0.571	1.48532e-20	CD14 Mono_uGvs1G_Female.csv
435	MT-CO2	7.14539e-25	-0.433121	0.994	0.997	1.74991e-20	CD14 Mono_uGvs1G_Female.csv
436	ADAMDEC1	1.02605e-24	0.390504	0.426	0.203	2.51279e-20	CD14 Mono_uGvs1G_Female.csv
437	GAPT	1.13035e-24	0.426471	0.81	0.682	2.76823e-20	CD14 Mono_uGvs1G_Female.csv
438	COX7C	1.6361e-24	0.316904	0.772	0.555	4.00681e-20	CD14 Mono_uGvs1G_Female.csv
439	OSBPL1A	1.67552e-24	-0.313455	0.184	0.401	4.10334e-20	CD14 Mono_uGvs1G_Female.csv
440	OST4	3.85033e-24	0.304883	0.839	0.651	9.42946e-20	CD14 Mono_uGvs1G_Female.csv
441	STARD13	1.38784e-23	-0.335752	0.102	0.278	3.39882e-19	CD14 Mono_uGvs1G_Female.csv
442	PTMA	1.71657e-23	0.246099	0.997	0.995	4.20387e-19	CD14 Mono_uGvs1G_Female.csv
443	CTSH	1.71708e-23	0.394322	0.778	0.588	4.20514e-19	CD14 Mono_uGvs1G_Female.csv
444	PSMA6	2.00028e-23	0.334173	0.818	0.645	4.89869e-19	CD14 Mono_uGvs1G_Female.csv
445	IRAK3	2.42219e-23	0.375707	0.805	0.673	5.93195e-19	CD14 Mono_uGvs1G_Female.csv
446	SDC3	2.49319e-23	-0.159662	0.015	0.126	6.10583e-19	CD14 Mono_uGvs1G_Female.csv
447	DOCK8	2.61605e-23	-0.365924	0.464	0.634	6.4067e-19	CD14 Mono_uGvs1G_Female.csv
448	CSMD1	2.96177e-23	-0.259344	0.137	0.335	7.25338e-19	CD14 Mono_uGvs1G_Female.csv
449	ATOX1	3.19212e-23	0.394958	0.864	0.731	7.81751e-19	CD14 Mono_uGvs1G_Female.csv
450	VIM	3.22459e-23	0.404877	0.943	0.846	7.89702e-19	CD14 Mono_uGvs1G_Female.csv
451	RPS25	3.53484e-23	0.30091	0.949	0.838	8.65682e-19	CD14 Mono_uGvs1G_Female.csv
452	ENTPD1	3.82292e-23	-0.283601	0.144	0.343	9.36233e-19	CD14 Mono_uGvs1G_Female.csv
453	CSF1R	5.90084e-23	0.34515	0.885	0.797	1.44512e-18	CD14 Mono_uGvs1G_Female.csv
454	TMA7	6.70882e-23	0.29563	0.869	0.709	1.64299e-18	CD14 Mono_uGvs1G_Female.csv
455	CRIM1	7.7033e-23	0.434153	0.278	0.093	1.88654e-18	CD14 Mono_uGvs1G_Female.csv
456	TXNRD1	8.73363e-23	0.401837	0.662	0.495	2.13887e-18	CD14 Mono_uGvs1G_Female.csv
457	RPS21	9.03801e-23	0.354734	0.848	0.684	2.21341e-18	CD14 Mono_uGvs1G_Female.csv
458	TIMP1	1.19804e-22	0.319046	0.942	0.835	2.934e-18	CD14 Mono_uGvs1G_Female.csv
459	IFITM3	2.65557e-22	-0.384369	0.211	0.415	6.50349e-18	CD14 Mono_uGvs1G_Female.csv
460	TTLL3	2.99255e-22	-0.192626	0.048	0.193	7.32875e-18	CD14 Mono_uGvs1G_Female.csv
461	G6PD	5.48877e-22	0.370673	0.523	0.314	1.3442e-17	CD14 Mono_uGvs1G_Female.csv
462	ARHGAP27	5.50061e-22	-0.250198	0.132	0.319	1.3471e-17	CD14 Mono_uGvs1G_Female.csv
463	UBC	7.79789e-22	0.273223	0.943	0.832	1.9097e-17	CD14 Mono_uGvs1G_Female.csv
464	H3F3B	9.26162e-22	0.303978	0.964	0.915	2.26817e-17	CD14 Mono_uGvs1G_Female.csv
465	HDGF	1.36569e-21	0.310491	0.594	0.376	3.34459e-17	CD14 Mono_uGvs1G_Female.csv
466	FAM20A	1.58019e-21	-0.122692	0.002	0.079	3.86988e-17	CD14 Mono_uGvs1G_Female.csv
467	LACC1	1.78797e-21	0.352066	0.731	0.624	4.37874e-17	CD14 Mono_uGvs1G_Female.csv
468	SERPING1	2.38228e-21	-0.14278	0.011	0.108	5.83421e-17	CD14 Mono_uGvs1G_Female.csv
469	MRC1	3.55229e-21	0.450614	0.767	0.637	8.69957e-17	CD14 Mono_uGvs1G_Female.csv
470	PTPN12	3.58003e-21	0.326422	0.777	0.627	8.7675e-17	CD14 Mono_uGvs1G_Female.csv
471	SCO2	5.10626e-21	-0.2144	0.074	0.233	1.25052e-16	CD14 Mono_uGvs1G_Female.csv
472	GSTK1	5.24888e-21	-0.308823	0.305	0.497	1.28545e-16	CD14 Mono_uGvs1G_Female.csv
473	CCL3	5.45839e-21	0.665436	0.22	0.061	1.33676e-16	CD14 Mono_uGvs1G_Female.csv
474	SIPA1L1	5.5065e-21	-0.292815	0.124	0.302	1.34854e-16	CD14 Mono_uGvs1G_Female.csv
475	DYSF	5.90454e-21	-0.129913	0.003	0.08	1.44602e-16	CD14 Mono_uGvs1G_Female.csv
476	MBNL1	8.23484e-21	-0.360507	0.844	0.89	2.01671e-16	CD14 Mono_uGvs1G_Female.csv
477	TNFSF13B	1.02445e-20	-0.323167	0.27	0.489	2.50887e-16	CD14 Mono_uGvs1G_Female.csv
478	CTTNBP2	1.23482e-20	-0.218308	0.063	0.211	3.02407e-16	CD14 Mono_uGvs1G_Female.csv
479	CLEC4A	1.25009e-20	0.319656	0.645	0.478	3.06147e-16	CD14 Mono_uGvs1G_Female.csv
480	DISC1	1.28094e-20	-0.303219	0.282	0.475	3.13702e-16	CD14 Mono_uGvs1G_Female.csv
481	NDUFA13	1.28186e-20	0.27489	0.833	0.657	3.13928e-16	CD14 Mono_uGvs1G_Female.csv
482	PARP9	1.44685e-20	-0.225927	0.09	0.252	3.54334e-16	CD14 Mono_uGvs1G_Female.csv
483	C3	1.69181e-20	0.321857	0.299	0.118	4.14324e-16	CD14 Mono_uGvs1G_Female.csv
484	FCGR2B	1.80101e-20	-0.34454	0.458	0.675	4.41068e-16	CD14 Mono_uGvs1G_Female.csv
485	PALLD	1.97905e-20	-0.190277	0.046	0.182	4.8467e-16	CD14 Mono_uGvs1G_Female.csv
486	EIF1AX	1.99197e-20	0.291514	0.525	0.341	4.87833e-16	CD14 Mono_uGvs1G_Female.csv
487	IER3	2.23344e-20	0.581742	0.503	0.358	5.46968e-16	CD14 Mono_uGvs1G_Female.csv
488	C1ORF122	2.51023e-20	0.390636	0.567	0.396	6.14755e-16	CD14 Mono_uGvs1G_Female.csv
489	BID	2.72315e-20	0.304455	0.708	0.503	6.66899e-16	CD14 Mono_uGvs1G_Female.csv
490	F13A1	2.72794e-20	-0.371284	0.06	0.192	6.68073e-16	CD14 Mono_uGvs1G_Female.csv
491	Porphyrobacter sp. GA68 (taxid 2883480)	2.7839e-20	-0.408123	0.153	0.332	6.81777e-16	CD14 Mono_uGvs1G_Female.csv
492	RPS27	3.96756e-20	0.363065	0.934	0.855	9.71657e-16	CD14 Mono_uGvs1G_Female.csv
493	HLA-DRA	4.29915e-20	0.39555	0.982	0.95	1.05286e-15	CD14 Mono_uGvs1G_Female.csv
494	TMEM123	5.03593e-20	0.31426	0.691	0.498	1.2333e-15	CD14 Mono_uGvs1G_Female.csv
495	RPL37A	5.15749e-20	0.341347	0.717	0.535	1.26307e-15	CD14 Mono_uGvs1G_Female.csv
496	SNX29	5.41761e-20	-0.317738	0.471	0.642	1.32677e-15	CD14 Mono_uGvs1G_Female.csv
497	SELENOP	6.36381e-20	-0.297108	0.022	0.131	1.5585e-15	CD14 Mono_uGvs1G_Female.csv
498	CRYL1	6.70509e-20	-0.240288	0.156	0.336	1.64208e-15	CD14 Mono_uGvs1G_Female.csv
499	CELF2	7.07447e-20	-0.307364	0.362	0.574	1.73254e-15	CD14 Mono_uGvs1G_Female.csv
500	HNRNPA2B1	1.04733e-19	0.280583	0.923	0.819	2.56492e-15	CD14 Mono_uGvs1G_Female.csv
501	ASRGL1	1.37765e-19	-0.281139	0.289	0.494	3.37387e-15	CD14 Mono_uGvs1G_Female.csv
502	VRK2	1.4954e-19	-0.280991	0.185	0.349	3.66224e-15	CD14 Mono_uGvs1G_Female.csv
503	LPAR6	1.76381e-19	-0.315176	0.346	0.533	4.31956e-15	CD14 Mono_uGvs1G_Female.csv
504	TNIP3	1.95188e-19	0.159847	0.114	0.009	4.78014e-15	CD14 Mono_uGvs1G_Female.csv
505	ABCB1	2.38323e-19	-0.222559	0.088	0.241	5.83652e-15	CD14 Mono_uGvs1G_Female.csv
506	APBB1IP	2.47647e-19	-0.293296	0.333	0.542	6.06488e-15	CD14 Mono_uGvs1G_Female.csv
507	SAMD9L	2.6096e-19	-0.189858	0.045	0.175	6.39091e-15	CD14 Mono_uGvs1G_Female.csv
508	C1ORF162	3.39389e-19	-0.352804	0.547	0.708	8.31163e-15	CD14 Mono_uGvs1G_Female.csv
509	RPL36	3.58798e-19	0.329359	0.86	0.747	8.78697e-15	CD14 Mono_uGvs1G_Female.csv
510	IRF9	4.03748e-19	-0.254288	0.17	0.352	9.88778e-15	CD14 Mono_uGvs1G_Female.csv
511	HLA-F	4.20662e-19	-0.281293	0.211	0.406	1.0302e-14	CD14 Mono_uGvs1G_Female.csv
512	EIF4G2	5.11841e-19	0.297572	0.807	0.664	1.2535e-14	CD14 Mono_uGvs1G_Female.csv
513	PPIB	5.90723e-19	0.285025	0.81	0.621	1.44668e-14	CD14 Mono_uGvs1G_Female.csv
514	HLA-DRB1	6.83889e-19	0.325359	0.972	0.926	1.67484e-14	CD14 Mono_uGvs1G_Female.csv
515	GBP4	7.14162e-19	-0.163658	0.015	0.107	1.74898e-14	CD14 Mono_uGvs1G_Female.csv
516	RPL35	7.42109e-19	0.307908	0.903	0.799	1.81743e-14	CD14 Mono_uGvs1G_Female.csv
517	TNFAIP2	8.85533e-19	-0.34641	0.623	0.755	2.16867e-14	CD14 Mono_uGvs1G_Female.csv
518	GIMAP6	1.05899e-18	-0.139255	0.017	0.115	2.59348e-14	CD14 Mono_uGvs1G_Female.csv
519	ATP5F1E	1.49341e-18	0.258834	0.987	0.976	3.65737e-14	CD14 Mono_uGvs1G_Female.csv
520	ELMO1	1.60041e-18	-0.31177	0.457	0.643	3.91941e-14	CD14 Mono_uGvs1G_Female.csv
521	SGPP2	2.47431e-18	0.322007	0.14	0.024	6.0596e-14	CD14 Mono_uGvs1G_Female.csv
522	PFDN5	2.68914e-18	-0.258592	0.966	0.973	6.5857e-14	CD14 Mono_uGvs1G_Female.csv
523	GRAMD4	3.25027e-18	-0.226588	0.104	0.256	7.95991e-14	CD14 Mono_uGvs1G_Female.csv
524	TNFRSF11A	4.65571e-18	-0.181033	0.038	0.154	1.14018e-13	CD14 Mono_uGvs1G_Female.csv
525	PKIB	5.28063e-18	-0.164562	0.026	0.132	1.29323e-13	CD14 Mono_uGvs1G_Female.csv
526	ARL6IP5	5.45412e-18	0.284382	0.593	0.387	1.33571e-13	CD14 Mono_uGvs1G_Female.csv
527	PRAM1	5.99797e-18	-0.249566	0.141	0.294	1.4689e-13	CD14 Mono_uGvs1G_Female.csv
528	TMEM258	6.11414e-18	0.260062	0.769	0.59	1.49735e-13	CD14 Mono_uGvs1G_Female.csv
529	SNTB1	8.16782e-18	-0.200289	0.068	0.208	2.0003e-13	CD14 Mono_uGvs1G_Female.csv
530	SP110	9.34842e-18	-0.225398	0.096	0.248	2.28943e-13	CD14 Mono_uGvs1G_Female.csv
531	ALDH1A2	9.44402e-18	0.241203	0.177	0.044	2.31284e-13	CD14 Mono_uGvs1G_Female.csv
532	COMT	9.64538e-18	0.292882	0.73	0.583	2.36215e-13	CD14 Mono_uGvs1G_Female.csv
533	SDCBP	1.06948e-17	0.302092	0.92	0.836	2.61916e-13	CD14 Mono_uGvs1G_Female.csv
534	Streptomyces ferrugineus (taxid 1413221)	1.09827e-17	-0.150518	0.028	0.134	2.68966e-13	CD14 Mono_uGvs1G_Female.csv
535	CD1D	1.11566e-17	-0.15416	0.035	0.149	2.73224e-13	CD14 Mono_uGvs1G_Female.csv
536	HMGN3	1.3435e-17	-0.230517	0.161	0.313	3.29023e-13	CD14 Mono_uGvs1G_Female.csv
537	C5ORF56	1.80462e-17	-0.186639	0.057	0.187	4.41952e-13	CD14 Mono_uGvs1G_Female.csv
538	KYNU	1.81272e-17	0.535319	0.705	0.566	4.43935e-13	CD14 Mono_uGvs1G_Female.csv
539	DYNLL1	1.90999e-17	0.30256	0.862	0.758	4.67756e-13	CD14 Mono_uGvs1G_Female.csv
540	ADI1	2.16909e-17	0.298623	0.603	0.445	5.3121e-13	CD14 Mono_uGvs1G_Female.csv
541	DDHD1	2.26868e-17	-0.224143	0.117	0.261	5.55601e-13	CD14 Mono_uGvs1G_Female.csv
542	ZSWIM6	2.31221e-17	-0.32081	0.532	0.706	5.66261e-13	CD14 Mono_uGvs1G_Female.csv
543	VASP	2.59255e-17	0.282653	0.749	0.601	6.34916e-13	CD14 Mono_uGvs1G_Female.csv
544	GFRA2	2.70326e-17	-0.143381	0.017	0.108	6.62029e-13	CD14 Mono_uGvs1G_Female.csv
545	POLR2L	3.46593e-17	0.261708	0.868	0.741	8.48807e-13	CD14 Mono_uGvs1G_Female.csv
546	RIN3	3.66857e-17	-0.272494	0.26	0.442	8.98433e-13	CD14 Mono_uGvs1G_Female.csv
547	CDK5RAP2	3.85184e-17	0.288274	0.354	0.19	9.43316e-13	CD14 Mono_uGvs1G_Female.csv
548	2023-03-01	4.89297e-17	-0.296088	0.531	0.7	1.19829e-12	CD14 Mono_uGvs1G_Female.csv
549	MAML3	5.06755e-17	-0.328255	0.289	0.47	1.24104e-12	CD14 Mono_uGvs1G_Female.csv
550	HLA-C	5.14737e-17	-0.347169	0.883	0.876	1.26059e-12	CD14 Mono_uGvs1G_Female.csv
551	KIAA0930	5.55012e-17	-0.27643	0.501	0.687	1.35923e-12	CD14 Mono_uGvs1G_Female.csv
552	MT1X	6.04701e-17	0.426659	0.321	0.149	1.48091e-12	CD14 Mono_uGvs1G_Female.csv
553	TOMM6	7.17467e-17	0.261004	0.81	0.648	1.75708e-12	CD14 Mono_uGvs1G_Female.csv
554	PILRA	9.32756e-17	0.283082	0.838	0.764	2.28432e-12	CD14 Mono_uGvs1G_Female.csv
555	HMGB1	9.61666e-17	0.261003	0.847	0.704	2.35512e-12	CD14 Mono_uGvs1G_Female.csv
556	SLAMF8	1.07985e-16	0.281202	0.654	0.478	2.64456e-12	CD14 Mono_uGvs1G_Female.csv
557	MTRNR2L12	1.20764e-16	-0.390373	0.658	0.767	2.95751e-12	CD14 Mono_uGvs1G_Female.csv
558	POLB	1.33896e-16	-0.152714	0.039	0.153	3.2791e-12	CD14 Mono_uGvs1G_Female.csv
559	INPP4A	1.35538e-16	-0.250187	0.266	0.447	3.31933e-12	CD14 Mono_uGvs1G_Female.csv
560	MARCKSL1	1.48434e-16	0.315097	0.38	0.204	3.63515e-12	CD14 Mono_uGvs1G_Female.csv
561	LILRB5	1.54651e-16	-0.155222	0.02	0.108	3.78741e-12	CD14 Mono_uGvs1G_Female.csv
562	IL2RG	1.92216e-16	0.267472	0.247	0.094	4.70736e-12	CD14 Mono_uGvs1G_Female.csv
563	GNG5	2.08763e-16	0.255588	0.906	0.803	5.1126e-12	CD14 Mono_uGvs1G_Female.csv
564	APOL3	2.59711e-16	-0.20164	0.073	0.201	6.36032e-12	CD14 Mono_uGvs1G_Female.csv
565	GSDMD	2.60287e-16	-0.217968	0.129	0.286	6.37444e-12	CD14 Mono_uGvs1G_Female.csv
566	PDXK	2.79667e-16	0.268196	0.679	0.514	6.84904e-12	CD14 Mono_uGvs1G_Female.csv
567	RESF1	3.95337e-16	-0.310182	0.342	0.513	9.68179e-12	CD14 Mono_uGvs1G_Female.csv
568	PSMB8	4.01049e-16	-0.254059	0.342	0.48	9.8217e-12	CD14 Mono_uGvs1G_Female.csv
569	STAT2	4.41136e-16	-0.247675	0.251	0.421	1.08034e-11	CD14 Mono_uGvs1G_Female.csv
570	DLEU2	4.94267e-16	-0.305516	0.545	0.676	1.21046e-11	CD14 Mono_uGvs1G_Female.csv
571	RB1	5.09406e-16	-0.29371	0.513	0.667	1.24754e-11	CD14 Mono_uGvs1G_Female.csv
572	FCGR1A	5.53621e-16	-0.131224	0.018	0.104	1.35582e-11	CD14 Mono_uGvs1G_Female.csv
573	SCLT1	5.59502e-16	-0.252074	0.208	0.365	1.37022e-11	CD14 Mono_uGvs1G_Female.csv
574	PIK3AP1	6.60026e-16	0.287348	0.665	0.546	1.6164e-11	CD14 Mono_uGvs1G_Female.csv
575	HCK	7.31308e-16	0.244946	0.922	0.881	1.79097e-11	CD14 Mono_uGvs1G_Female.csv
576	TIAM1	7.51524e-16	-0.24835	0.269	0.442	1.84048e-11	CD14 Mono_uGvs1G_Female.csv
577	RCSD1	8.55902e-16	-0.278872	0.276	0.456	2.0961e-11	CD14 Mono_uGvs1G_Female.csv
578	FERMT3	8.80577e-16	0.277131	0.798	0.671	2.15653e-11	CD14 Mono_uGvs1G_Female.csv
579	TRIM22	1.10498e-15	-0.193241	0.085	0.219	2.7061e-11	CD14 Mono_uGvs1G_Female.csv
580	IFI35	1.26881e-15	-0.217347	0.187	0.346	3.10731e-11	CD14 Mono_uGvs1G_Female.csv
581	S100A11	1.32748e-15	0.221906	0.994	0.984	3.25099e-11	CD14 Mono_uGvs1G_Female.csv
582	PARP14	1.35768e-15	-0.279518	0.388	0.544	3.32495e-11	CD14 Mono_uGvs1G_Female.csv
583	ATP5MF	1.41421e-15	0.227066	0.838	0.686	3.46341e-11	CD14 Mono_uGvs1G_Female.csv
584	ATP6AP2	1.46072e-15	0.329101	0.664	0.502	3.5773e-11	CD14 Mono_uGvs1G_Female.csv
585	FOXN2	1.56515e-15	-0.245518	0.246	0.42	3.83304e-11	CD14 Mono_uGvs1G_Female.csv
586	ARHGAP15	1.57238e-15	-0.28376	0.158	0.321	3.85076e-11	CD14 Mono_uGvs1G_Female.csv
587	TBC1D22A	1.85828e-15	-0.257994	0.468	0.612	4.55093e-11	CD14 Mono_uGvs1G_Female.csv
588	TNFRSF4	2.12926e-15	0.247844	0.104	0.014	5.21456e-11	CD14 Mono_uGvs1G_Female.csv
589	RASGRP3	2.38405e-15	-0.160875	0.05	0.164	5.83854e-11	CD14 Mono_uGvs1G_Female.csv
590	RCN3	2.682e-15	-0.195866	0.124	0.261	6.56822e-11	CD14 Mono_uGvs1G_Female.csv
591	HLA-DRB5	2.74588e-15	0.347068	0.751	0.58	6.72466e-11	CD14 Mono_uGvs1G_Female.csv
592	G3BP1	2.77868e-15	0.261559	0.496	0.321	6.80498e-11	CD14 Mono_uGvs1G_Female.csv
593	NQO1	2.84747e-15	0.239135	0.204	0.077	6.97345e-11	CD14 Mono_uGvs1G_Female.csv
594	SDS	2.91323e-15	-0.103861	0.002	0.058	7.13451e-11	CD14 Mono_uGvs1G_Female.csv
595	YWHAZ	2.94353e-15	0.256536	0.757	0.594	7.20871e-11	CD14 Mono_uGvs1G_Female.csv
596	SEMA4A	3.05828e-15	0.236854	0.364	0.195	7.48973e-11	CD14 Mono_uGvs1G_Female.csv
597	ZFP36L2	3.09391e-15	-0.34134	0.54	0.693	7.57699e-11	CD14 Mono_uGvs1G_Female.csv
598	Streptomyces lunaelactis (taxid 1535768)	3.25989e-15	0.223479	0.362	0.186	7.98348e-11	CD14 Mono_uGvs1G_Female.csv
599	RAP1GAP2	3.27687e-15	-0.162462	0.054	0.17	8.02504e-11	CD14 Mono_uGvs1G_Female.csv
600	ZEB2	4.15285e-15	-0.357787	0.943	0.973	1.01703e-10	CD14 Mono_uGvs1G_Female.csv
601	AP1S2	4.49602e-15	0.301553	0.748	0.627	1.10108e-10	CD14 Mono_uGvs1G_Female.csv
602	HSPE1	4.53001e-15	0.266163	0.555	0.377	1.1094e-10	CD14 Mono_uGvs1G_Female.csv
603	ADORA2A	4.75954e-15	0.104265	0.07	0.002	1.16561e-10	CD14 Mono_uGvs1G_Female.csv
604	SLC37A2	4.8153e-15	-0.233347	0.308	0.495	1.17927e-10	CD14 Mono_uGvs1G_Female.csv
605	SLC3A2	4.81871e-15	0.29789	0.538	0.371	1.1801e-10	CD14 Mono_uGvs1G_Female.csv
606	PTGES3	4.84961e-15	0.245179	0.772	0.624	1.18767e-10	CD14 Mono_uGvs1G_Female.csv
607	IFFO1	5.58269e-15	-0.218214	0.206	0.379	1.3672e-10	CD14 Mono_uGvs1G_Female.csv
608	MVB12B	6.00545e-15	-0.16761	0.061	0.179	1.47074e-10	CD14 Mono_uGvs1G_Female.csv
609	TNFAIP6	6.37187e-15	0.191037	0.1	0.013	1.56047e-10	CD14 Mono_uGvs1G_Female.csv
610	POU2F2	6.42729e-15	0.302348	0.542	0.368	1.57404e-10	CD14 Mono_uGvs1G_Female.csv
611	KMO	6.46453e-15	0.276709	0.446	0.266	1.58316e-10	CD14 Mono_uGvs1G_Female.csv
612	C9ORF72	6.80511e-15	-0.246027	0.321	0.483	1.66657e-10	CD14 Mono_uGvs1G_Female.csv
613	LILRA6	7.06164e-15	-0.18621	0.093	0.222	1.72939e-10	CD14 Mono_uGvs1G_Female.csv
614	JAML	7.52214e-15	-0.325417	0.455	0.627	1.84217e-10	CD14 Mono_uGvs1G_Female.csv
615	HEXA	7.71118e-15	-0.250681	0.226	0.396	1.88847e-10	CD14 Mono_uGvs1G_Female.csv
616	TKT	8.47712e-15	0.267004	0.815	0.701	2.07605e-10	CD14 Mono_uGvs1G_Female.csv
617	ARHGAP22	8.61686e-15	-0.232996	0.209	0.379	2.11027e-10	CD14 Mono_uGvs1G_Female.csv
618	MAP3K3	8.82806e-15	-0.237276	0.31	0.494	2.16199e-10	CD14 Mono_uGvs1G_Female.csv
619	RAPGEF1	1.01981e-14	0.28765	0.815	0.701	2.49752e-10	CD14 Mono_uGvs1G_Female.csv
620	STAC	1.0316e-14	0.33263	0.397	0.226	2.52638e-10	CD14 Mono_uGvs1G_Female.csv
621	RGL1	1.15903e-14	0.321195	0.827	0.72	2.83846e-10	CD14 Mono_uGvs1G_Female.csv
622	TESC	1.23037e-14	-0.150855	0.04	0.142	3.01318e-10	CD14 Mono_uGvs1G_Female.csv
623	SEC22B	1.29204e-14	0.251493	0.478	0.325	3.16421e-10	CD14 Mono_uGvs1G_Female.csv
624	NAPRT	1.37781e-14	-0.183163	0.105	0.245	3.37425e-10	CD14 Mono_uGvs1G_Female.csv
625	SPECC1	1.42106e-14	-0.172166	0.062	0.179	3.48017e-10	CD14 Mono_uGvs1G_Female.csv
626	LILRB4	1.44533e-14	0.301841	0.611	0.47	3.53962e-10	CD14 Mono_uGvs1G_Female.csv
627	ATP5MD	1.55231e-14	0.245938	0.638	0.483	3.80161e-10	CD14 Mono_uGvs1G_Female.csv
628	LIMD1	1.603e-14	-0.170176	0.076	0.201	3.92575e-10	CD14 Mono_uGvs1G_Female.csv
629	CAMK2D	1.60377e-14	-0.186494	0.061	0.159	3.92763e-10	CD14 Mono_uGvs1G_Female.csv
630	SLC2A9	1.66667e-14	-0.154462	0.044	0.149	4.08168e-10	CD14 Mono_uGvs1G_Female.csv
631	SLC2A6	1.71008e-14	0.245427	0.367	0.197	4.18797e-10	CD14 Mono_uGvs1G_Female.csv
632	ATXN1	1.71081e-14	0.337533	0.754	0.631	4.18976e-10	CD14 Mono_uGvs1G_Female.csv
633	ABHD12	1.81905e-14	-0.273461	0.536	0.689	4.45485e-10	CD14 Mono_uGvs1G_Female.csv
634	CORO1A	2.07052e-14	-0.291623	0.419	0.538	5.0707e-10	CD14 Mono_uGvs1G_Female.csv
635	ALOX5AP	2.19978e-14	0.335834	0.318	0.168	5.38727e-10	CD14 Mono_uGvs1G_Female.csv
636	COX6A1	2.54649e-14	0.209871	0.824	0.665	6.23635e-10	CD14 Mono_uGvs1G_Female.csv
637	RPS27L	2.56671e-14	0.294343	0.748	0.64	6.28588e-10	CD14 Mono_uGvs1G_Female.csv
638	RPS6KA2	3.09853e-14	-0.204965	0.073	0.189	7.58829e-10	CD14 Mono_uGvs1G_Female.csv
639	ARRDC1	3.25182e-14	-0.18635	0.11	0.241	7.9637e-10	CD14 Mono_uGvs1G_Female.csv
640	ETV5	3.7717e-14	0.209064	0.266	0.121	9.23689e-10	CD14 Mono_uGvs1G_Female.csv
641	ALOX5	4.14067e-14	-0.284518	0.459	0.631	1.01405e-09	CD14 Mono_uGvs1G_Female.csv
642	TMEM144	4.26845e-14	-0.145708	0.044	0.148	1.04534e-09	CD14 Mono_uGvs1G_Female.csv
643	SIGLEC10	4.33752e-14	0.206075	0.209	0.083	1.06226e-09	CD14 Mono_uGvs1G_Female.csv
644	PSMB8-AS1	4.53351e-14	-0.146456	0.047	0.154	1.11026e-09	CD14 Mono_uGvs1G_Female.csv
645	ARHGAP25	4.75241e-14	-0.211538	0.129	0.267	1.16387e-09	CD14 Mono_uGvs1G_Female.csv
646	ADAM28	4.82212e-14	-0.318658	0.449	0.596	1.18094e-09	CD14 Mono_uGvs1G_Female.csv
647	DENND4B	5.13222e-14	-0.207681	0.174	0.327	1.25688e-09	CD14 Mono_uGvs1G_Female.csv
648	BNIP3L	5.14292e-14	-0.238509	0.452	0.572	1.2595e-09	CD14 Mono_uGvs1G_Female.csv
649	PLCB2	5.19766e-14	-0.217752	0.183	0.335	1.27291e-09	CD14 Mono_uGvs1G_Female.csv
650	LSP1	5.30776e-14	-0.357197	0.597	0.747	1.29987e-09	CD14 Mono_uGvs1G_Female.csv
651	RPL23A	6.52634e-14	0.266896	0.839	0.722	1.5983e-09	CD14 Mono_uGvs1G_Female.csv
652	ENTPD1-AS1	6.74197e-14	-0.180074	0.094	0.226	1.65111e-09	CD14 Mono_uGvs1G_Female.csv
653	RPS29	6.90385e-14	0.279303	0.652	0.509	1.69075e-09	CD14 Mono_uGvs1G_Female.csv
654	FES	6.96129e-14	-0.223743	0.238	0.396	1.70482e-09	CD14 Mono_uGvs1G_Female.csv
655	SMIM25	7.42014e-14	0.324455	0.627	0.531	1.81719e-09	CD14 Mono_uGvs1G_Female.csv
656	DNAJB6	7.79743e-14	0.250436	0.576	0.409	1.90959e-09	CD14 Mono_uGvs1G_Female.csv
657	ZNF516	8.11294e-14	-0.228119	0.263	0.423	1.98686e-09	CD14 Mono_uGvs1G_Female.csv
658	PML	8.206e-14	-0.168465	0.086	0.212	2.00965e-09	CD14 Mono_uGvs1G_Female.csv
659	ITGB1	8.29185e-14	0.234267	0.412	0.245	2.03067e-09	CD14 Mono_uGvs1G_Female.csv
660	IL7R	8.97634e-14	0.306338	0.185	0.063	2.1983e-09	CD14 Mono_uGvs1G_Female.csv
661	RPS9	9.29298e-14	-0.221322	0.935	0.936	2.27585e-09	CD14 Mono_uGvs1G_Female.csv
662	MAP3K1	9.48814e-14	-0.242198	0.22	0.371	2.32364e-09	CD14 Mono_uGvs1G_Female.csv
663	KCNQ1	1.00112e-13	-0.161127	0.082	0.208	2.45173e-09	CD14 Mono_uGvs1G_Female.csv
664	MYO15B	1.02522e-13	-0.189646	0.109	0.242	2.51077e-09	CD14 Mono_uGvs1G_Female.csv
665	CUL1	1.13027e-13	-0.19426	0.135	0.267	2.76802e-09	CD14 Mono_uGvs1G_Female.csv
666	TNFSF10	1.272e-13	-0.150618	0.028	0.115	3.11513e-09	CD14 Mono_uGvs1G_Female.csv
667	PARP8	1.31705e-13	-0.195851	0.124	0.267	3.22545e-09	CD14 Mono_uGvs1G_Female.csv
668	SERPINE1	1.37301e-13	0.159352	0.102	0.016	3.36251e-09	CD14 Mono_uGvs1G_Female.csv
669	COX7B	1.42624e-13	0.237136	0.721	0.571	3.49287e-09	CD14 Mono_uGvs1G_Female.csv
670	PPDPF	1.85698e-13	0.227651	0.76	0.594	4.54774e-09	CD14 Mono_uGvs1G_Female.csv
671	MSC	1.85706e-13	0.153273	0.129	0.03	4.54793e-09	CD14 Mono_uGvs1G_Female.csv
672	FOXN3	1.89507e-13	-0.229858	0.5	0.585	4.64102e-09	CD14 Mono_uGvs1G_Female.csv
673	WWP1	2.00471e-13	-0.309839	0.446	0.579	4.90954e-09	CD14 Mono_uGvs1G_Female.csv
674	ATP6V0E1	2.23572e-13	0.196325	0.872	0.737	5.47527e-09	CD14 Mono_uGvs1G_Female.csv
675	PEA15	2.39351e-13	0.24898	0.717	0.604	5.86172e-09	CD14 Mono_uGvs1G_Female.csv
676	MORF4L1	2.50254e-13	0.227285	0.681	0.517	6.12872e-09	CD14 Mono_uGvs1G_Female.csv
677	LRP5	2.79465e-13	-0.12758	0.031	0.118	6.84409e-09	CD14 Mono_uGvs1G_Female.csv
678	WDR70	2.87971e-13	-0.212343	0.219	0.374	7.05241e-09	CD14 Mono_uGvs1G_Female.csv
679	PID1	2.88594e-13	-0.367052	0.546	0.697	7.06766e-09	CD14 Mono_uGvs1G_Female.csv
680	TLR7	3.00395e-13	-0.101397	0.018	0.093	7.35667e-09	CD14 Mono_uGvs1G_Female.csv
681	S100Z	3.17531e-13	-0.15616	0.055	0.164	7.77633e-09	CD14 Mono_uGvs1G_Female.csv
682	IPCEF1	3.54473e-13	-0.183794	0.072	0.187	8.68105e-09	CD14 Mono_uGvs1G_Female.csv
683	BLNK	4.5081e-13	-0.166032	0.092	0.219	1.10403e-08	CD14 Mono_uGvs1G_Female.csv
684	IQGAP2	4.68756e-13	-0.316702	0.386	0.519	1.14798e-08	CD14 Mono_uGvs1G_Female.csv
685	SLC26A3	4.77755e-13	-0.137753	0.046	0.145	1.17002e-08	CD14 Mono_uGvs1G_Female.csv
686	DNPH1	4.96971e-13	0.249284	0.583	0.418	1.21708e-08	CD14 Mono_uGvs1G_Female.csv
687	TUBB	5.12677e-13	0.25776	0.679	0.522	1.25555e-08	CD14 Mono_uGvs1G_Female.csv
688	RIC1	5.20667e-13	-0.207039	0.188	0.343	1.27511e-08	CD14 Mono_uGvs1G_Female.csv
689	MSANTD3	6.11027e-13	0.125008	0.101	0.017	1.49641e-08	CD14 Mono_uGvs1G_Female.csv
690	MSN	6.27624e-13	0.22016	0.798	0.648	1.53705e-08	CD14 Mono_uGvs1G_Female.csv
691	MCUB	7.07081e-13	-0.170944	0.086	0.208	1.73164e-08	CD14 Mono_uGvs1G_Female.csv
692	CISD2	8.35666e-13	0.233641	0.453	0.297	2.04655e-08	CD14 Mono_uGvs1G_Female.csv
693	SGMS1	8.40378e-13	-0.271322	0.338	0.48	2.05809e-08	CD14 Mono_uGvs1G_Female.csv
694	HEXD	8.58475e-13	-0.170504	0.115	0.25	2.1024e-08	CD14 Mono_uGvs1G_Female.csv
695	MEIKIN	9.00353e-13	-0.161332	0.051	0.153	2.20496e-08	CD14 Mono_uGvs1G_Female.csv
696	KCNAB2	9.16904e-13	-0.231983	0.467	0.615	2.2455e-08	CD14 Mono_uGvs1G_Female.csv
697	PLAUR	9.55937e-13	0.305303	0.394	0.255	2.34109e-08	CD14 Mono_uGvs1G_Female.csv
698	GBP5	9.89636e-13	-0.20756	0.032	0.11	2.42362e-08	CD14 Mono_uGvs1G_Female.csv
699	TAP1	1.17623e-12	-0.17943	0.084	0.201	2.88059e-08	CD14 Mono_uGvs1G_Female.csv
700	TTC7A	1.22549e-12	-0.210243	0.254	0.418	3.00124e-08	CD14 Mono_uGvs1G_Female.csv
701	PARP11	1.27637e-12	-0.144619	0.061	0.17	3.12584e-08	CD14 Mono_uGvs1G_Female.csv
702	MRPL52	1.37426e-12	0.222577	0.551	0.396	3.36557e-08	CD14 Mono_uGvs1G_Female.csv
703	MYO7A	1.46265e-12	-0.111646	0.022	0.099	3.58203e-08	CD14 Mono_uGvs1G_Female.csv
704	PIR	1.47659e-12	0.203654	0.345	0.189	3.61617e-08	CD14 Mono_uGvs1G_Female.csv
705	INPP5D	1.4978e-12	-0.225878	0.335	0.489	3.6681e-08	CD14 Mono_uGvs1G_Female.csv
706	ATP10A	1.63454e-12	-0.13586	0.042	0.138	4.00298e-08	CD14 Mono_uGvs1G_Female.csv
707	XBP1	1.67835e-12	0.205624	0.316	0.165	4.11028e-08	CD14 Mono_uGvs1G_Female.csv
708	RAB24	1.9508e-12	-0.191818	0.166	0.308	4.77751e-08	CD14 Mono_uGvs1G_Female.csv
709	FAM135A	2.04246e-12	-0.160354	0.082	0.19	5.00199e-08	CD14 Mono_uGvs1G_Female.csv
710	AC010894.3	2.10956e-12	-0.143035	0.055	0.159	5.16632e-08	CD14 Mono_uGvs1G_Female.csv
711	CREG1	2.15317e-12	0.254985	0.716	0.574	5.27311e-08	CD14 Mono_uGvs1G_Female.csv
712	RASA1	2.28318e-12	-0.22215	0.225	0.373	5.5915e-08	CD14 Mono_uGvs1G_Female.csv
713	ATG7	2.61639e-12	0.267741	0.874	0.819	6.40753e-08	CD14 Mono_uGvs1G_Female.csv
714	CD68	2.71708e-12	0.228722	0.934	0.882	6.65412e-08	CD14 Mono_uGvs1G_Female.csv
715	ITGAE	2.76903e-12	-0.196903	0.185	0.333	6.78136e-08	CD14 Mono_uGvs1G_Female.csv
716	NDUFA1	3.05664e-12	0.215157	0.788	0.648	7.48571e-08	CD14 Mono_uGvs1G_Female.csv
717	unclassified Actinoplanes (taxid 2626549)	3.26217e-12	-0.15374	0.047	0.145	7.98905e-08	CD14 Mono_uGvs1G_Female.csv
718	AP2S1	3.30544e-12	-0.236782	0.919	0.936	8.09503e-08	CD14 Mono_uGvs1G_Female.csv
719	MNAT1	3.42457e-12	-0.159578	0.079	0.19	8.38678e-08	CD14 Mono_uGvs1G_Female.csv
720	DGLUCY	3.60608e-12	-0.169248	0.094	0.215	8.83128e-08	CD14 Mono_uGvs1G_Female.csv
721	SERBP1	3.71779e-12	0.212486	0.544	0.373	9.10487e-08	CD14 Mono_uGvs1G_Female.csv
722	SPSB3	3.83538e-12	-0.17565	0.113	0.242	9.39285e-08	CD14 Mono_uGvs1G_Female.csv
723	TNK2	3.97586e-12	-0.139472	0.049	0.146	9.73688e-08	CD14 Mono_uGvs1G_Female.csv
724	LINC00942	4.00027e-12	0.12074	0.09	0.014	9.79667e-08	CD14 Mono_uGvs1G_Female.csv
725	RPL38	4.34642e-12	0.227515	0.658	0.494	1.06444e-07	CD14 Mono_uGvs1G_Female.csv
726	C19ORF38	4.66824e-12	-0.131683	0.048	0.146	1.14325e-07	CD14 Mono_uGvs1G_Female.csv
727	ARMC9	4.67532e-12	-0.167316	0.044	0.138	1.14499e-07	CD14 Mono_uGvs1G_Female.csv
728	RPL35A	4.82921e-12	0.264714	0.897	0.833	1.18267e-07	CD14 Mono_uGvs1G_Female.csv
729	CIITA	5.33793e-12	-0.245979	0.379	0.538	1.30726e-07	CD14 Mono_uGvs1G_Female.csv
730	DDB1	6.43999e-12	0.230149	0.493	0.333	1.57715e-07	CD14 Mono_uGvs1G_Female.csv
731	RGS12	6.71463e-12	-0.208695	0.301	0.462	1.64441e-07	CD14 Mono_uGvs1G_Female.csv
732	PAK2	7.22585e-12	0.215125	0.751	0.612	1.76961e-07	CD14 Mono_uGvs1G_Female.csv
733	CNPY3	7.24168e-12	0.217547	0.628	0.464	1.77349e-07	CD14 Mono_uGvs1G_Female.csv
734	MBP	7.41117e-12	-0.252363	0.394	0.524	1.81499e-07	CD14 Mono_uGvs1G_Female.csv
735	SLC12A7	7.59867e-12	-0.16701	0.115	0.239	1.86091e-07	CD14 Mono_uGvs1G_Female.csv
736	AGO4	8.01771e-12	-0.199729	0.216	0.363	1.96354e-07	CD14 Mono_uGvs1G_Female.csv
737	CCDC149	8.18477e-12	-0.156499	0.083	0.193	2.00445e-07	CD14 Mono_uGvs1G_Female.csv
738	LINC01619	8.22624e-12	-0.151685	0.041	0.127	2.01461e-07	CD14 Mono_uGvs1G_Female.csv
739	SKAP2	8.89107e-12	0.22717	0.677	0.528	2.17742e-07	CD14 Mono_uGvs1G_Female.csv
740	RPS20	1.07391e-11	0.227909	0.638	0.486	2.63001e-07	CD14 Mono_uGvs1G_Female.csv
741	AC090559.1	1.14128e-11	-0.196506	0.264	0.423	2.795e-07	CD14 Mono_uGvs1G_Female.csv
742	LDLRAD4	1.14921e-11	-0.229418	0.216	0.366	2.81442e-07	CD14 Mono_uGvs1G_Female.csv
743	RPL37	1.26533e-11	0.268298	0.847	0.748	3.0988e-07	CD14 Mono_uGvs1G_Female.csv
744	SET	1.38447e-11	0.223417	0.565	0.412	3.39056e-07	CD14 Mono_uGvs1G_Female.csv
745	RPS17	1.46481e-11	0.213347	0.661	0.502	3.58732e-07	CD14 Mono_uGvs1G_Female.csv
746	LTA4H	1.54282e-11	0.269187	0.743	0.607	3.77837e-07	CD14 Mono_uGvs1G_Female.csv
747	LENG8	1.6025e-11	-0.200193	0.186	0.308	3.92453e-07	CD14 Mono_uGvs1G_Female.csv
748	LYZ	1.69554e-11	0.250925	0.995	0.976	4.15238e-07	CD14 Mono_uGvs1G_Female.csv
749	DBI	1.70849e-11	0.205884	0.798	0.66	4.18408e-07	CD14 Mono_uGvs1G_Female.csv
750	SERF2	1.91027e-11	0.171041	0.995	0.994	4.67824e-07	CD14 Mono_uGvs1G_Female.csv
751	IFIT3	1.95542e-11	-0.107652	0.016	0.082	4.78882e-07	CD14 Mono_uGvs1G_Female.csv
752	CST3	1.96983e-11	-0.39319	0.959	0.958	4.82412e-07	CD14 Mono_uGvs1G_Female.csv
753	TENT5A	2.13317e-11	-0.193586	0.17	0.297	5.22414e-07	CD14 Mono_uGvs1G_Female.csv
754	PLEKHB2	2.15818e-11	0.215924	0.696	0.569	5.28539e-07	CD14 Mono_uGvs1G_Female.csv
755	MANBA	2.27956e-11	-0.23048	0.455	0.594	5.58265e-07	CD14 Mono_uGvs1G_Female.csv
756	CCDC88B	2.34993e-11	-0.130731	0.048	0.14	5.75498e-07	CD14 Mono_uGvs1G_Female.csv
757	USP15	2.41752e-11	-0.224093	0.431	0.55	5.9205e-07	CD14 Mono_uGvs1G_Female.csv
758	CFAP410	2.47803e-11	-0.148697	0.087	0.201	6.0687e-07	CD14 Mono_uGvs1G_Female.csv
759	CCT5	2.48516e-11	0.213572	0.535	0.385	6.08616e-07	CD14 Mono_uGvs1G_Female.csv
760	ULK3	2.59494e-11	-0.123953	0.043	0.134	6.35502e-07	CD14 Mono_uGvs1G_Female.csv
761	SLC8A1-AS1	2.60599e-11	-0.163872	0.077	0.186	6.38208e-07	CD14 Mono_uGvs1G_Female.csv
762	CXCL10	2.62213e-11	-0.192929	0	0.031	6.42159e-07	CD14 Mono_uGvs1G_Female.csv
763	MAP3K5	2.72452e-11	-0.18635	0.143	0.275	6.67235e-07	CD14 Mono_uGvs1G_Female.csv
764	ULK2	2.9005e-11	-0.148728	0.071	0.175	7.10332e-07	CD14 Mono_uGvs1G_Female.csv
765	LYN	2.91442e-11	0.3252	0.839	0.796	7.13742e-07	CD14 Mono_uGvs1G_Female.csv
766	GRB2	2.94998e-11	-0.193693	0.975	0.98	7.22449e-07	CD14 Mono_uGvs1G_Female.csv
767	DHRS9	2.9717e-11	-0.127786	0.025	0.097	7.27768e-07	CD14 Mono_uGvs1G_Female.csv
768	SLC11A1	3.00316e-11	-0.149633	0.064	0.167	7.35474e-07	CD14 Mono_uGvs1G_Female.csv
769	RPS19	3.03266e-11	0.24638	0.972	0.936	7.42698e-07	CD14 Mono_uGvs1G_Female.csv
770	CDKN1A	3.12959e-11	0.308082	0.396	0.277	7.66437e-07	CD14 Mono_uGvs1G_Female.csv
771	HNRNPA1	3.64837e-11	0.212561	0.577	0.415	8.93486e-07	CD14 Mono_uGvs1G_Female.csv
772	SCIMP	3.70697e-11	-0.161573	0.101	0.215	9.07837e-07	CD14 Mono_uGvs1G_Female.csv
773	NABP1	3.82893e-11	-0.159006	0.109	0.231	9.37704e-07	CD14 Mono_uGvs1G_Female.csv
774	PPIA	4.08588e-11	0.204551	0.949	0.885	1.00063e-06	CD14 Mono_uGvs1G_Female.csv
775	OSBPL3	4.12218e-11	-0.177758	0.167	0.305	1.00952e-06	CD14 Mono_uGvs1G_Female.csv
776	SRGAP2B	4.20176e-11	-0.11968	0.05	0.142	1.02901e-06	CD14 Mono_uGvs1G_Female.csv
777	RPN2	4.37287e-11	0.211326	0.503	0.347	1.07092e-06	CD14 Mono_uGvs1G_Female.csv
778	SEMA6B	4.69199e-11	-0.227029	0.43	0.591	1.14907e-06	CD14 Mono_uGvs1G_Female.csv
779	NCF2	4.9529e-11	0.26634	0.767	0.695	1.21297e-06	CD14 Mono_uGvs1G_Female.csv
780	BMF	5.07659e-11	-0.144848	0.083	0.193	1.24326e-06	CD14 Mono_uGvs1G_Female.csv
781	GARS-DT	5.25201e-11	-0.173785	0.173	0.313	1.28622e-06	CD14 Mono_uGvs1G_Female.csv
782	C20ORF194	5.25804e-11	-0.196195	0.305	0.464	1.28769e-06	CD14 Mono_uGvs1G_Female.csv
783	TNIK	5.32965e-11	0.282391	0.598	0.459	1.30523e-06	CD14 Mono_uGvs1G_Female.csv
784	CMTM6	5.68154e-11	0.196012	0.597	0.432	1.39141e-06	CD14 Mono_uGvs1G_Female.csv
785	RNF141	5.88428e-11	-0.129291	0.055	0.151	1.44106e-06	CD14 Mono_uGvs1G_Female.csv
786	PLEKHO1	6.05097e-11	-0.247293	0.725	0.781	1.48188e-06	CD14 Mono_uGvs1G_Female.csv
787	IL6R	6.32045e-11	-0.197682	0.254	0.401	1.54788e-06	CD14 Mono_uGvs1G_Female.csv
788	COX17	6.37978e-11	0.215726	0.503	0.376	1.56241e-06	CD14 Mono_uGvs1G_Female.csv
789	PABPC1	6.43248e-11	0.213152	0.853	0.758	1.57532e-06	CD14 Mono_uGvs1G_Female.csv
790	PARP10	6.73875e-11	-0.145287	0.08	0.189	1.65032e-06	CD14 Mono_uGvs1G_Female.csv
791	TENT2	6.80276e-11	-0.20815	0.388	0.542	1.666e-06	CD14 Mono_uGvs1G_Female.csv
792	FYB1	7.6101e-11	-0.248858	0.83	0.871	1.86371e-06	CD14 Mono_uGvs1G_Female.csv
793	NPM1	7.66924e-11	0.220818	0.475	0.314	1.8782e-06	CD14 Mono_uGvs1G_Female.csv
794	GIMAP4	7.86436e-11	-0.162117	0.077	0.181	1.92598e-06	CD14 Mono_uGvs1G_Female.csv
795	CCNI	8.35695e-11	0.208902	0.699	0.555	2.04662e-06	CD14 Mono_uGvs1G_Female.csv
796	GALM	8.36733e-11	-0.177439	0.11	0.225	2.04916e-06	CD14 Mono_uGvs1G_Female.csv
797	RHOBTB1	8.42736e-11	-0.114398	0.031	0.107	2.06386e-06	CD14 Mono_uGvs1G_Female.csv
798	MIF4GD	8.58549e-11	-0.176891	0.163	0.292	2.10259e-06	CD14 Mono_uGvs1G_Female.csv
799	ITSN1	8.73802e-11	-0.143697	0.058	0.153	2.13994e-06	CD14 Mono_uGvs1G_Female.csv
800	EMP3	8.87017e-11	0.230689	0.855	0.759	2.1723e-06	CD14 Mono_uGvs1G_Female.csv
801	SUGP2	9.07249e-11	-0.155359	0.113	0.231	2.22185e-06	CD14 Mono_uGvs1G_Female.csv
802	ARL15	9.46732e-11	-0.243035	0.385	0.525	2.31855e-06	CD14 Mono_uGvs1G_Female.csv
803	EIF4A1	9.64858e-11	0.201108	0.875	0.772	2.36294e-06	CD14 Mono_uGvs1G_Female.csv
804	TRIM47	9.76514e-11	0.112794	0.096	0.02	2.39148e-06	CD14 Mono_uGvs1G_Female.csv
805	S100A8	1.04944e-10	0.443441	0.883	0.873	2.57007e-06	CD14 Mono_uGvs1G_Female.csv
806	SPN	1.07496e-10	0.159098	0.15	0.053	2.63257e-06	CD14 Mono_uGvs1G_Female.csv
807	WDFY2	1.11789e-10	-0.195169	0.248	0.396	2.7377e-06	CD14 Mono_uGvs1G_Female.csv
808	RPS15	1.23989e-10	0.192818	0.984	0.951	3.03649e-06	CD14 Mono_uGvs1G_Female.csv
809	VPS13C	1.27635e-10	-0.203559	0.35	0.478	3.12578e-06	CD14 Mono_uGvs1G_Female.csv
810	SSR4	1.31552e-10	0.184118	0.792	0.651	3.22171e-06	CD14 Mono_uGvs1G_Female.csv
811	CORIN	1.31925e-10	-0.215589	0.112	0.231	3.23085e-06	CD14 Mono_uGvs1G_Female.csv
812	MARCKS	1.33525e-10	0.366729	0.877	0.836	3.27002e-06	CD14 Mono_uGvs1G_Female.csv
813	NFKBIZ	1.3678e-10	0.251257	0.272	0.156	3.34973e-06	CD14 Mono_uGvs1G_Female.csv
814	SULF2	1.38181e-10	-0.137723	0.062	0.16	3.38404e-06	CD14 Mono_uGvs1G_Female.csv
815	NAIP	1.47919e-10	-0.171331	0.421	0.582	3.62254e-06	CD14 Mono_uGvs1G_Female.csv
816	MT1F	1.48769e-10	0.188314	0.115	0.031	3.64336e-06	CD14 Mono_uGvs1G_Female.csv
817	HDAC9	1.54762e-10	-0.211661	0.077	0.165	3.79012e-06	CD14 Mono_uGvs1G_Female.csv
818	PLCL2	1.58456e-10	-0.172659	0.151	0.281	3.8806e-06	CD14 Mono_uGvs1G_Female.csv
819	FP236383.3	1.70549e-10	-0.153335	0.07	0.168	4.17675e-06	CD14 Mono_uGvs1G_Female.csv
820	PNRC1	1.71064e-10	0.211638	0.658	0.5	4.18936e-06	CD14 Mono_uGvs1G_Female.csv
821	CCDC146	1.72757e-10	-0.131321	0.054	0.146	4.23082e-06	CD14 Mono_uGvs1G_Female.csv
822	NFE2L2	1.76057e-10	0.222429	0.66	0.509	4.31163e-06	CD14 Mono_uGvs1G_Female.csv
823	C22ORF34	1.78368e-10	-0.173606	0.12	0.241	4.36822e-06	CD14 Mono_uGvs1G_Female.csv
824	ALDOA	1.84355e-10	0.217352	0.889	0.802	4.51486e-06	CD14 Mono_uGvs1G_Female.csv
825	NCOA2	1.86411e-10	-0.216791	0.282	0.421	4.5652e-06	CD14 Mono_uGvs1G_Female.csv
826	SNX3	1.87188e-10	0.197867	0.781	0.664	4.58423e-06	CD14 Mono_uGvs1G_Female.csv
827	BTG2	1.90568e-10	0.227565	0.371	0.233	4.667e-06	CD14 Mono_uGvs1G_Female.csv
828	NPIPB4	1.9201e-10	-0.127396	0.056	0.148	4.70232e-06	CD14 Mono_uGvs1G_Female.csv
829	TMBIM4	2.01451e-10	0.209709	0.76	0.626	4.93352e-06	CD14 Mono_uGvs1G_Female.csv
830	ATRN	2.09319e-10	-0.183956	0.199	0.336	5.12623e-06	CD14 Mono_uGvs1G_Female.csv
831	RNASEK	2.10576e-10	0.146461	0.983	0.948	5.157e-06	CD14 Mono_uGvs1G_Female.csv
832	TNFAIP8	2.21135e-10	0.23011	0.612	0.459	5.41561e-06	CD14 Mono_uGvs1G_Female.csv
833	FKBP4	2.37542e-10	0.198705	0.455	0.329	5.81742e-06	CD14 Mono_uGvs1G_Female.csv
834	NDUFB4	2.43926e-10	0.212374	0.56	0.432	5.97375e-06	CD14 Mono_uGvs1G_Female.csv
835	COX7A2	2.67097e-10	0.181809	0.76	0.621	6.5412e-06	CD14 Mono_uGvs1G_Female.csv
836	DUSP23	2.77139e-10	-0.193346	0.452	0.575	6.78714e-06	CD14 Mono_uGvs1G_Female.csv
837	IL1A	2.8355e-10	0.194272	0.085	0.016	6.94414e-06	CD14 Mono_uGvs1G_Female.csv
838	SEMA4D	2.84241e-10	-0.1513	0.097	0.209	6.96106e-06	CD14 Mono_uGvs1G_Female.csv
839	PLA2G15	2.86311e-10	-0.1207	0.051	0.138	7.01177e-06	CD14 Mono_uGvs1G_Female.csv
840	PISD	2.86477e-10	-0.145755	0.106	0.214	7.01581e-06	CD14 Mono_uGvs1G_Female.csv
841	FBXL17	2.89661e-10	-0.190231	0.156	0.281	7.09381e-06	CD14 Mono_uGvs1G_Female.csv
842	UTRN	2.94503e-10	-0.264349	0.736	0.81	7.21239e-06	CD14 Mono_uGvs1G_Female.csv
843	UQCR10	2.95692e-10	0.190974	0.853	0.752	7.2415e-06	CD14 Mono_uGvs1G_Female.csv
844	NCOA4	3.0183e-10	0.227343	0.792	0.678	7.39182e-06	CD14 Mono_uGvs1G_Female.csv
845	AL034397.3	3.02738e-10	-0.225838	0.278	0.412	7.41405e-06	CD14 Mono_uGvs1G_Female.csv
846	USPL1	3.17167e-10	-0.147696	0.103	0.215	7.76741e-06	CD14 Mono_uGvs1G_Female.csv
847	DNAJC10	3.20482e-10	0.163679	0.234	0.115	7.8486e-06	CD14 Mono_uGvs1G_Female.csv
848	IFI16	3.31556e-10	-0.195497	0.243	0.368	8.11981e-06	CD14 Mono_uGvs1G_Female.csv
849	TUBB4B	3.37062e-10	0.211814	0.499	0.358	8.25464e-06	CD14 Mono_uGvs1G_Female.csv
850	CAPN3	3.41336e-10	-0.105244	0.031	0.104	8.35933e-06	CD14 Mono_uGvs1G_Female.csv
851	MAN2C1	3.41464e-10	-0.165698	0.151	0.277	8.36245e-06	CD14 Mono_uGvs1G_Female.csv
852	AC108134.3	3.69726e-10	-0.113762	0.05	0.137	9.0546e-06	CD14 Mono_uGvs1G_Female.csv
853	ENOSF1	3.80783e-10	-0.167662	0.146	0.27	9.32539e-06	CD14 Mono_uGvs1G_Female.csv
854	ARHGAP20	3.83282e-10	0.123925	0.105	0.027	9.38657e-06	CD14 Mono_uGvs1G_Female.csv
855	CSTB	3.92227e-10	0.217222	0.899	0.805	9.60564e-06	CD14 Mono_uGvs1G_Female.csv
856	LINC00926	3.92465e-10	0.11127	0.097	0.022	9.61147e-06	CD14 Mono_uGvs1G_Female.csv
857	MT-CYB	4.14905e-10	-0.299205	0.979	0.973	1.0161e-05	CD14 Mono_uGvs1G_Female.csv
858	RGS18	4.18899e-10	-0.111054	0.041	0.123	1.02588e-05	CD14 Mono_uGvs1G_Female.csv
859	ZNF124	4.23243e-10	-0.181194	0.206	0.322	1.03652e-05	CD14 Mono_uGvs1G_Female.csv
860	GGA2	4.31659e-10	-0.166146	0.167	0.297	1.05713e-05	CD14 Mono_uGvs1G_Female.csv
861	RPL22	4.64227e-10	0.206909	0.818	0.695	1.13689e-05	CD14 Mono_uGvs1G_Female.csv
862	TPT1	4.7329e-10	-0.223325	0.989	0.994	1.15909e-05	CD14 Mono_uGvs1G_Female.csv
863	TNFAIP3	5.17408e-10	0.204869	0.365	0.223	1.26713e-05	CD14 Mono_uGvs1G_Female.csv
864	PLEKHA2	5.4195e-10	-0.161484	0.152	0.263	1.32723e-05	CD14 Mono_uGvs1G_Female.csv
865	TMEM268	5.51109e-10	-0.110153	0.036	0.115	1.34967e-05	CD14 Mono_uGvs1G_Female.csv
866	SYK	5.544e-10	-0.194043	0.85	0.888	1.35773e-05	CD14 Mono_uGvs1G_Female.csv
867	BAX	5.6088e-10	0.217123	0.647	0.509	1.37359e-05	CD14 Mono_uGvs1G_Female.csv
868	MTSS1	5.76497e-10	-0.157281	0.067	0.164	1.41184e-05	CD14 Mono_uGvs1G_Female.csv
869	NDUFV2	5.93195e-10	0.215655	0.592	0.473	1.45273e-05	CD14 Mono_uGvs1G_Female.csv
870	HNRNPA3	5.97735e-10	0.211467	0.585	0.451	1.46385e-05	CD14 Mono_uGvs1G_Female.csv
871	UQCR11	5.99547e-10	0.177774	0.92	0.871	1.46829e-05	CD14 Mono_uGvs1G_Female.csv
872	STK38L	6.21301e-10	-0.165415	0.141	0.261	1.52157e-05	CD14 Mono_uGvs1G_Female.csv
873	BLOC1S1	6.88445e-10	-0.156965	0.759	0.777	1.686e-05	CD14 Mono_uGvs1G_Female.csv
874	COX6B1	6.97919e-10	0.163697	0.918	0.836	1.7092e-05	CD14 Mono_uGvs1G_Female.csv
875	IRF8	6.99429e-10	-0.182991	0.246	0.388	1.7129e-05	CD14 Mono_uGvs1G_Female.csv
876	SLCO2B1	7.13792e-10	0.242235	0.645	0.511	1.74808e-05	CD14 Mono_uGvs1G_Female.csv
877	REEP4	7.66805e-10	-0.143733	0.108	0.22	1.87791e-05	CD14 Mono_uGvs1G_Female.csv
878	ARHGAP26	7.93647e-10	-0.247738	0.794	0.857	1.94364e-05	CD14 Mono_uGvs1G_Female.csv
879	RABGAP1L	8.23171e-10	-0.205547	0.192	0.319	2.01595e-05	CD14 Mono_uGvs1G_Female.csv
880	OAS1	8.41174e-10	-0.115756	0.045	0.127	2.06004e-05	CD14 Mono_uGvs1G_Female.csv
881	SPG7	8.54122e-10	-0.168773	0.199	0.333	2.09175e-05	CD14 Mono_uGvs1G_Female.csv
882	GSR	8.55994e-10	0.208879	0.395	0.261	2.09633e-05	CD14 Mono_uGvs1G_Female.csv
883	SELENOT	8.59071e-10	0.185133	0.467	0.319	2.10386e-05	CD14 Mono_uGvs1G_Female.csv
884	AHRR	8.8454e-10	0.227548	0.777	0.664	2.16624e-05	CD14 Mono_uGvs1G_Female.csv
885	LINC00486	8.95989e-10	-0.113774	0.068	0.162	2.19428e-05	CD14 Mono_uGvs1G_Female.csv
886	RPL8	9.02679e-10	0.197258	0.972	0.932	2.21066e-05	CD14 Mono_uGvs1G_Female.csv
887	HNRNPC	9.04361e-10	0.189304	0.758	0.632	2.21478e-05	CD14 Mono_uGvs1G_Female.csv
888	DHRS4L2	9.15079e-10	0.177941	0.286	0.162	2.24103e-05	CD14 Mono_uGvs1G_Female.csv
889	AMPD3	9.2929e-10	0.201392	0.404	0.266	2.27583e-05	CD14 Mono_uGvs1G_Female.csv
890	SPIDR	9.35776e-10	-0.225714	0.406	0.53	2.29171e-05	CD14 Mono_uGvs1G_Female.csv
891	LINC00937	9.87015e-10	-0.199729	0.194	0.324	2.4172e-05	CD14 Mono_uGvs1G_Female.csv
892	MT-ND3	9.89504e-10	0.201943	0.952	0.936	2.4233e-05	CD14 Mono_uGvs1G_Female.csv
893	Streptomyces sp. SirexAA-E (taxid 862751)	9.98546e-10	0.194708	0.419	0.291	2.44544e-05	CD14 Mono_uGvs1G_Female.csv
894	FHAD1	9.98671e-10	-0.121899	0.045	0.126	2.44575e-05	CD14 Mono_uGvs1G_Female.csv
895	SLC16A3	1.02153e-09	0.221111	0.583	0.453	2.50173e-05	CD14 Mono_uGvs1G_Female.csv
896	CFD	1.03202e-09	-0.168663	0.094	0.198	2.52743e-05	CD14 Mono_uGvs1G_Female.csv
897	FAM102B	1.07991e-09	-0.134252	0.074	0.17	2.64471e-05	CD14 Mono_uGvs1G_Female.csv
898	AC025580.2	1.08193e-09	0.163149	0.129	0.042	2.64964e-05	CD14 Mono_uGvs1G_Female.csv
899	NCOA7	1.12126e-09	-0.133474	0.071	0.164	2.74596e-05	CD14 Mono_uGvs1G_Female.csv
900	TMSB10	1.19319e-09	-0.213531	0.995	0.998	2.92212e-05	CD14 Mono_uGvs1G_Female.csv
901	SH3RF1	1.21423e-09	-0.110153	0.036	0.112	2.97366e-05	CD14 Mono_uGvs1G_Female.csv
902	GPNMB	1.22784e-09	-0.474257	0.249	0.343	3.00698e-05	CD14 Mono_uGvs1G_Female.csv
903	TGFBI	1.25555e-09	0.31243	0.888	0.896	3.07484e-05	CD14 Mono_uGvs1G_Female.csv
904	CLEC5A	1.28361e-09	0.243213	0.328	0.217	3.14355e-05	CD14 Mono_uGvs1G_Female.csv
905	FPR1	1.29814e-09	-0.143778	0.083	0.184	3.17914e-05	CD14 Mono_uGvs1G_Female.csv
906	RBP7	1.29907e-09	-0.156982	0.102	0.211	3.18142e-05	CD14 Mono_uGvs1G_Female.csv
907	IFNAR2	1.3049e-09	-0.177437	0.484	0.557	3.1957e-05	CD14 Mono_uGvs1G_Female.csv
908	CEBPA	1.35285e-09	-0.187297	0.266	0.396	3.31314e-05	CD14 Mono_uGvs1G_Female.csv
909	TNFRSF14	1.37591e-09	-0.187342	0.209	0.336	3.36959e-05	CD14 Mono_uGvs1G_Female.csv
910	HSPH1	1.41279e-09	0.195353	0.386	0.253	3.45992e-05	CD14 Mono_uGvs1G_Female.csv
911	CHST2	1.46682e-09	0.135578	0.146	0.057	3.59225e-05	CD14 Mono_uGvs1G_Female.csv
912	GAS7	1.48582e-09	-0.212476	0.81	0.901	3.63878e-05	CD14 Mono_uGvs1G_Female.csv
913	PTMS	1.49546e-09	-0.189774	0.185	0.289	3.66238e-05	CD14 Mono_uGvs1G_Female.csv
914	GMFG	1.53534e-09	-0.173509	0.53	0.596	3.76004e-05	CD14 Mono_uGvs1G_Female.csv
915	RPS6KA4	1.53555e-09	-0.129204	0.08	0.179	3.76056e-05	CD14 Mono_uGvs1G_Female.csv
916	CYTH4	1.5697e-09	-0.183693	0.243	0.374	3.8442e-05	CD14 Mono_uGvs1G_Female.csv
917	OGFRL1	1.58275e-09	-0.177684	0.205	0.333	3.87616e-05	CD14 Mono_uGvs1G_Female.csv
918	SRSF7	1.67412e-09	-0.207686	0.463	0.569	4.09992e-05	CD14 Mono_uGvs1G_Female.csv
919	CD14	1.77472e-09	0.173084	0.784	0.84	4.34628e-05	CD14 Mono_uGvs1G_Female.csv
920	TNFRSF1B	1.80352e-09	-0.196419	0.432	0.566	4.41681e-05	CD14 Mono_uGvs1G_Female.csv
921	SSBP4	1.80644e-09	-0.17212	0.251	0.382	4.42398e-05	CD14 Mono_uGvs1G_Female.csv
922	PTK2B	1.83922e-09	-0.162509	0.154	0.277	4.50424e-05	CD14 Mono_uGvs1G_Female.csv
923	FAM13A	1.91346e-09	-0.210126	0.283	0.418	4.68606e-05	CD14 Mono_uGvs1G_Female.csv
924	OTOA	2.19671e-09	-0.107368	0.025	0.091	5.37975e-05	CD14 Mono_uGvs1G_Female.csv
925	HNRNPU	2.28539e-09	0.212131	0.679	0.56	5.59692e-05	CD14 Mono_uGvs1G_Female.csv
926	AFF3	2.35974e-09	-0.164974	0.062	0.153	5.77901e-05	CD14 Mono_uGvs1G_Female.csv
927	ZNF704	2.4487e-09	-0.142256	0.058	0.146	5.99686e-05	CD14 Mono_uGvs1G_Female.csv
928	ASGR2	2.48212e-09	-0.156622	0.097	0.201	6.07872e-05	CD14 Mono_uGvs1G_Female.csv
929	PIAS1	2.59479e-09	-0.175225	0.455	0.531	6.35465e-05	CD14 Mono_uGvs1G_Female.csv
930	CD300A	2.63164e-09	-0.109034	0.039	0.116	6.44489e-05	CD14 Mono_uGvs1G_Female.csv
931	MS4A4A	2.64149e-09	-0.100193	0.027	0.091	6.46901e-05	CD14 Mono_uGvs1G_Female.csv
932	LMO2	2.73544e-09	-0.185045	0.362	0.5	6.69909e-05	CD14 Mono_uGvs1G_Female.csv
933	ABR	2.79585e-09	-0.219083	0.632	0.744	6.84704e-05	CD14 Mono_uGvs1G_Female.csv
934	LY6E	2.87828e-09	-0.190646	0.086	0.179	7.04892e-05	CD14 Mono_uGvs1G_Female.csv
935	ALDH2	2.93752e-09	-0.22322	0.567	0.684	7.19399e-05	CD14 Mono_uGvs1G_Female.csv
936	TNFSF13	3.01622e-09	-0.150693	0.159	0.281	7.38672e-05	CD14 Mono_uGvs1G_Female.csv
937	ZBTB20	3.04868e-09	-0.222532	0.242	0.358	7.46621e-05	CD14 Mono_uGvs1G_Female.csv
938	MTHFR	3.08345e-09	-0.150499	0.13	0.242	7.55136e-05	CD14 Mono_uGvs1G_Female.csv
939	MT1G	3.09213e-09	0.246794	0.069	0.011	7.57264e-05	CD14 Mono_uGvs1G_Female.csv
940	MYO1G	3.09474e-09	-0.163976	0.132	0.245	7.57902e-05	CD14 Mono_uGvs1G_Female.csv
941	DOCK10	3.22953e-09	-0.234868	0.701	0.786	7.90913e-05	CD14 Mono_uGvs1G_Female.csv
942	MT-ND2	3.27217e-09	-0.236432	0.943	0.975	8.01356e-05	CD14 Mono_uGvs1G_Female.csv
943	MYL12B	3.29135e-09	0.137885	0.743	0.604	8.06051e-05	CD14 Mono_uGvs1G_Female.csv
944	CTSZ	3.4048e-09	0.177397	0.965	0.928	8.33835e-05	CD14 Mono_uGvs1G_Female.csv
945	NDUFA3	3.58833e-09	0.195166	0.47	0.34	8.78781e-05	CD14 Mono_uGvs1G_Female.csv
946	SRXN1	3.69082e-09	0.181251	0.22	0.118	9.03882e-05	CD14 Mono_uGvs1G_Female.csv
947	TPM3	3.74317e-09	0.186316	0.889	0.805	9.16702e-05	CD14 Mono_uGvs1G_Female.csv
948	RNF144B	3.78291e-09	0.249705	0.394	0.259	9.26435e-05	CD14 Mono_uGvs1G_Female.csv
949	OLR1	4.06879e-09	0.216919	0.289	0.168	9.96447e-05	CD14 Mono_uGvs1G_Female.csv
950	BATF	4.19282e-09	-0.136996	0.094	0.192	0.000102682	CD14 Mono_uGvs1G_Female.csv
951	LILRA5	4.28338e-09	-0.118017	0.041	0.116	0.0001049	CD14 Mono_uGvs1G_Female.csv
952	SH2B3	4.33965e-09	-0.182083	0.296	0.431	0.000106278	CD14 Mono_uGvs1G_Female.csv
953	ARPC2	5.08087e-09	0.147804	0.984	0.964	0.000124431	CD14 Mono_uGvs1G_Female.csv
954	ANKFY1	5.57384e-09	-0.159094	0.182	0.305	0.000136503	CD14 Mono_uGvs1G_Female.csv
955	SNX18	5.71252e-09	-0.153158	0.152	0.27	0.0001399	CD14 Mono_uGvs1G_Female.csv
956	RPL27	5.72367e-09	0.185246	0.828	0.714	0.000140173	CD14 Mono_uGvs1G_Female.csv
957	RAP1B	5.89195e-09	0.203313	0.644	0.522	0.000144294	CD14 Mono_uGvs1G_Female.csv
958	SETDB2	5.94347e-09	-0.168378	0.182	0.286	0.000145556	CD14 Mono_uGvs1G_Female.csv
959	CEBPD	5.95584e-09	-0.262078	0.505	0.632	0.000145859	CD14 Mono_uGvs1G_Female.csv
960	RPN1	5.97374e-09	0.185822	0.516	0.374	0.000146297	CD14 Mono_uGvs1G_Female.csv
961	RPLP2	5.97899e-09	0.194673	0.962	0.934	0.000146426	CD14 Mono_uGvs1G_Female.csv
962	GNAQ	6.56417e-09	-0.209694	0.727	0.805	0.000160757	CD14 Mono_uGvs1G_Female.csv
963	FP671120.4	6.63886e-09	-0.208363	0.167	0.281	0.000162586	CD14 Mono_uGvs1G_Female.csv
964	FZD2	6.64282e-09	-0.102927	0.042	0.118	0.000162683	CD14 Mono_uGvs1G_Female.csv
965	RASGEF1B	6.65673e-09	-0.16569	0.228	0.36	0.000163023	CD14 Mono_uGvs1G_Female.csv
966	TLK1	7.27405e-09	0.194846	0.321	0.215	0.000178141	CD14 Mono_uGvs1G_Female.csv
967	DCAF15	7.72226e-09	-0.114248	0.065	0.153	0.000189118	CD14 Mono_uGvs1G_Female.csv
968	TRIM14	7.81179e-09	-0.137073	0.092	0.189	0.000191311	CD14 Mono_uGvs1G_Female.csv
969	DNAJA1	7.95727e-09	0.193144	0.601	0.465	0.000194874	CD14 Mono_uGvs1G_Female.csv
970	SKP1	8.22487e-09	0.1698	0.676	0.536	0.000201427	CD14 Mono_uGvs1G_Female.csv
971	LTB	8.34521e-09	0.220313	0.142	0.055	0.000204374	CD14 Mono_uGvs1G_Female.csv
972	PDIA6	8.5709e-09	0.218811	0.552	0.421	0.000209901	CD14 Mono_uGvs1G_Female.csv
973	RCBTB1	8.58063e-09	-0.112372	0.062	0.148	0.00021014	CD14 Mono_uGvs1G_Female.csv
974	TPP1	8.83658e-09	0.189891	0.67	0.546	0.000216408	CD14 Mono_uGvs1G_Female.csv
975	CHKB	8.90648e-09	-0.163926	0.22	0.336	0.00021812	CD14 Mono_uGvs1G_Female.csv
976	ORAI1	8.98116e-09	0.178132	0.353	0.226	0.000219949	CD14 Mono_uGvs1G_Female.csv
977	LTBP2	8.98723e-09	0.127371	0.153	0.061	0.000220097	CD14 Mono_uGvs1G_Female.csv
978	PCBP1	9.24563e-09	0.172414	0.842	0.737	0.000226426	CD14 Mono_uGvs1G_Female.csv
979	TNS3	9.6783e-09	0.212495	0.713	0.583	0.000237022	CD14 Mono_uGvs1G_Female.csv
980	HDAC4	9.75759e-09	-0.165643	0.193	0.313	0.000238963	CD14 Mono_uGvs1G_Female.csv
981	OTULINL	1.04467e-08	-0.17434	0.245	0.36	0.00025584	CD14 Mono_uGvs1G_Female.csv
982	SLC39A8	1.0648e-08	0.219593	0.228	0.121	0.00026077	CD14 Mono_uGvs1G_Female.csv
983	LRRK2	1.15104e-08	-0.186954	0.236	0.341	0.000281891	CD14 Mono_uGvs1G_Female.csv
984	ZNF385A	1.16688e-08	-0.179376	0.553	0.69	0.00028577	CD14 Mono_uGvs1G_Female.csv
985	ATP5MPL	1.2264e-08	0.180841	0.641	0.519	0.000300346	CD14 Mono_uGvs1G_Female.csv
986	ZNF75D	1.24333e-08	-0.126676	0.071	0.156	0.000304491	CD14 Mono_uGvs1G_Female.csv
987	LAMTOR4	1.27999e-08	-0.170825	0.795	0.846	0.000313469	CD14 Mono_uGvs1G_Female.csv
988	ARHGAP4	1.29807e-08	-0.167647	0.241	0.357	0.000317897	CD14 Mono_uGvs1G_Female.csv
989	MAP4K3-DT	1.31656e-08	-0.120643	0.05	0.127	0.000322424	CD14 Mono_uGvs1G_Female.csv
990	RRAS	1.34396e-08	0.179472	0.462	0.327	0.000329137	CD14 Mono_uGvs1G_Female.csv
991	RBMS1	1.35243e-08	-0.183715	0.299	0.409	0.00033121	CD14 Mono_uGvs1G_Female.csv
992	IL15	1.39722e-08	-0.117271	0.058	0.142	0.00034218	CD14 Mono_uGvs1G_Female.csv
993	CCM2	1.41094e-08	-0.159394	0.219	0.347	0.00034554	CD14 Mono_uGvs1G_Female.csv
994	NPIPB5	1.65821e-08	-0.13356	0.109	0.208	0.000406096	CD14 Mono_uGvs1G_Female.csv
995	NUDT22	1.7025e-08	-0.15271	0.178	0.294	0.000416943	CD14 Mono_uGvs1G_Female.csv
996	MAN2A2	1.71604e-08	-0.137359	0.101	0.201	0.000420258	CD14 Mono_uGvs1G_Female.csv
997	FARP2	1.7974e-08	-0.115454	0.058	0.14	0.000440183	CD14 Mono_uGvs1G_Female.csv
998	PFN1	1.83606e-08	0.142255	0.996	0.992	0.000449651	CD14 Mono_uGvs1G_Female.csv
999	TNRC18	1.87735e-08	-0.167662	0.394	0.536	0.000459764	CD14 Mono_uGvs1G_Female.csv
1000	CAB39	1.89686e-08	0.213058	0.657	0.546	0.000464542	CD14 Mono_uGvs1G_Female.csv
1001	TBC1D8	1.91879e-08	-0.14481	0.114	0.217	0.000469911	CD14 Mono_uGvs1G_Female.csv
1002	LINC02256	1.94402e-08	-0.133846	0.1	0.198	0.000476092	CD14 Mono_uGvs1G_Female.csv
1003	HPS3	2.04578e-08	-0.126645	0.091	0.187	0.000501011	CD14 Mono_uGvs1G_Female.csv
1004	NINJ1	2.08165e-08	0.240497	0.768	0.662	0.000509796	CD14 Mono_uGvs1G_Female.csv
1005	SOD1	2.20084e-08	0.173557	0.501	0.36	0.000538987	CD14 Mono_uGvs1G_Female.csv
1006	HINT1	2.36872e-08	0.203052	0.643	0.509	0.000580098	CD14 Mono_uGvs1G_Female.csv
1007	RUNX3	2.42686e-08	-0.148257	0.122	0.228	0.000594338	CD14 Mono_uGvs1G_Female.csv
1008	HBB	2.56505e-08	0.912957	0.012	0.05	0.000628182	CD14 Mono_uGvs1G_Female.csv
1009	PTPN22	2.604e-08	-0.12262	0.072	0.16	0.000637719	CD14 Mono_uGvs1G_Female.csv
1010	MT-ATP6	2.64652e-08	-0.211248	0.943	0.961	0.000648133	CD14 Mono_uGvs1G_Female.csv
1011	ARHGAP45	2.67074e-08	-0.150958	0.164	0.274	0.000654064	CD14 Mono_uGvs1G_Female.csv
1012	ST3GAL1	2.76635e-08	0.235886	0.617	0.525	0.000677478	CD14 Mono_uGvs1G_Female.csv
1013	PPP1R21	2.85722e-08	-0.163982	0.23	0.357	0.000699733	CD14 Mono_uGvs1G_Female.csv
1014	SCAPER	2.85762e-08	-0.133774	0.099	0.197	0.000699831	CD14 Mono_uGvs1G_Female.csv
1015	CCT2	2.88676e-08	0.154101	0.263	0.151	0.000706966	CD14 Mono_uGvs1G_Female.csv
1016	CCNL1	2.95917e-08	-0.167647	0.243	0.354	0.000724701	CD14 Mono_uGvs1G_Female.csv
1017	SON	2.99489e-08	0.167258	0.736	0.613	0.000733449	CD14 Mono_uGvs1G_Female.csv
1018	ANKRD13D	3.0488e-08	-0.1473	0.275	0.358	0.000746652	CD14 Mono_uGvs1G_Female.csv
1019	DPEP2	3.05851e-08	-0.138562	0.098	0.19	0.000749028	CD14 Mono_uGvs1G_Female.csv
1020	ADSS	3.0685e-08	0.180529	0.384	0.269	0.000751476	CD14 Mono_uGvs1G_Female.csv
1021	MAPK8IP3	3.09776e-08	-0.149249	0.147	0.253	0.000758642	CD14 Mono_uGvs1G_Female.csv
1022	CCL4L2	3.19029e-08	0.179398	0.086	0.022	0.000781302	CD14 Mono_uGvs1G_Female.csv
1023	ASPSCR1	3.23345e-08	-0.133391	0.131	0.23	0.000791873	CD14 Mono_uGvs1G_Female.csv
1024	ATP6V1C1	3.27323e-08	0.184473	0.554	0.429	0.000801614	CD14 Mono_uGvs1G_Female.csv
1025	BCAP31	3.41274e-08	0.172431	0.619	0.481	0.00083578	CD14 Mono_uGvs1G_Female.csv
1026	BEST1	3.45683e-08	0.250373	0.42	0.354	0.000846577	CD14 Mono_uGvs1G_Female.csv
1027	LRRC8D	3.55365e-08	-0.165829	0.222	0.341	0.000870289	CD14 Mono_uGvs1G_Female.csv
1028	SPCS2	3.58281e-08	0.18296	0.525	0.395	0.000877429	CD14 Mono_uGvs1G_Female.csv
1029	RPL36A	3.73384e-08	0.208781	0.673	0.561	0.000914417	CD14 Mono_uGvs1G_Female.csv
1030	TSPAN4	3.85215e-08	-0.112418	0.061	0.135	0.00094339	CD14 Mono_uGvs1G_Female.csv
1031	XXYLT1	3.87593e-08	-0.101708	0.05	0.126	0.000949214	CD14 Mono_uGvs1G_Female.csv
1032	ATP2C1	3.92474e-08	0.169798	0.359	0.263	0.000961168	CD14 Mono_uGvs1G_Female.csv
1033	ERAP2	3.95104e-08	-0.110744	0.048	0.123	0.000967609	CD14 Mono_uGvs1G_Female.csv
1034	XIST	4.11453e-08	-0.189242	0.354	0.48	0.00100765	CD14 Mono_uGvs1G_Female.csv
1035	UQCRB	4.14332e-08	0.18322	0.536	0.418	0.0010147	CD14 Mono_uGvs1G_Female.csv
1036	DAPP1	4.1903e-08	-0.159162	0.164	0.274	0.00102621	CD14 Mono_uGvs1G_Female.csv
1037	TXNIP	4.2099e-08	-0.204694	0.754	0.752	0.001031	CD14 Mono_uGvs1G_Female.csv
1038	WARS	4.36548e-08	-0.225072	0.301	0.369	0.00106911	CD14 Mono_uGvs1G_Female.csv
1039	N4BP2L2	4.51316e-08	-0.181101	0.321	0.447	0.00110527	CD14 Mono_uGvs1G_Female.csv
1040	TNS1	4.53871e-08	-0.112873	0.073	0.159	0.00111153	CD14 Mono_uGvs1G_Female.csv
1041	CCL5	4.5882e-08	0.280393	0.137	0.057	0.00112365	CD14 Mono_uGvs1G_Female.csv
1042	GSN	4.79685e-08	0.20559	0.868	0.825	0.00117475	CD14 Mono_uGvs1G_Female.csv
1043	PPP1R18	4.80415e-08	0.188949	0.602	0.478	0.00117654	CD14 Mono_uGvs1G_Female.csv
1044	UNC93B1	4.81758e-08	-0.149052	0.303	0.393	0.00117983	CD14 Mono_uGvs1G_Female.csv
1045	HSPA1B	4.87398e-08	0.137377	0.197	0.097	0.00119364	CD14 Mono_uGvs1G_Female.csv
1046	EIF3K	5.06049e-08	0.107466	0.711	0.583	0.00123932	CD14 Mono_uGvs1G_Female.csv
1047	KCTD12	5.24724e-08	-0.193893	0.557	0.671	0.00128505	CD14 Mono_uGvs1G_Female.csv
1048	MAP3K14	5.25785e-08	-0.150988	0.241	0.368	0.00128765	CD14 Mono_uGvs1G_Female.csv
1049	SGPL1	5.27331e-08	0.174637	0.465	0.354	0.00129143	CD14 Mono_uGvs1G_Female.csv
1050	ATP6V1B2	5.55824e-08	0.175069	0.813	0.726	0.00136121	CD14 Mono_uGvs1G_Female.csv
1051	RPS6KA5	5.56003e-08	-0.15543	0.17	0.263	0.00136165	CD14 Mono_uGvs1G_Female.csv
1052	2023-03-02	5.87519e-08	-0.150959	0.207	0.313	0.00143883	CD14 Mono_uGvs1G_Female.csv
1053	ADAMTS14	5.91109e-08	0.121639	0.136	0.055	0.00144763	CD14 Mono_uGvs1G_Female.csv
1054	DDX60L	5.93682e-08	-0.12174	0.071	0.156	0.00145393	CD14 Mono_uGvs1G_Female.csv
1055	YWHAE	5.95945e-08	0.169359	0.65	0.525	0.00145947	CD14 Mono_uGvs1G_Female.csv
1056	PLAAT4	5.97224e-08	-0.138125	0.048	0.119	0.0014626	CD14 Mono_uGvs1G_Female.csv
1057	MANF	5.98233e-08	0.173473	0.376	0.25	0.00146507	CD14 Mono_uGvs1G_Female.csv
1058	TRPS1	5.99736e-08	-0.233228	0.574	0.67	0.00146875	CD14 Mono_uGvs1G_Female.csv
1059	CRTAP	6.32301e-08	-0.163769	0.249	0.369	0.0015485	CD14 Mono_uGvs1G_Female.csv
1060	DICER1	6.8345e-08	0.182121	0.558	0.45	0.00167377	CD14 Mono_uGvs1G_Female.csv
1061	BIRC3	6.98543e-08	0.181819	0.251	0.154	0.00171073	CD14 Mono_uGvs1G_Female.csv
1062	ATP6V0C	7.09099e-08	0.14551	0.955	0.917	0.00173658	CD14 Mono_uGvs1G_Female.csv
1063	G0S2	7.18992e-08	0.14722	0.089	0.025	0.00176081	CD14 Mono_uGvs1G_Female.csv
1064	TRIM25	7.25205e-08	-0.130638	0.141	0.247	0.00177603	CD14 Mono_uGvs1G_Female.csv
1065	LRRK1	7.26671e-08	-0.154826	0.208	0.329	0.00177962	CD14 Mono_uGvs1G_Female.csv
1066	LIPA	7.56699e-08	0.27087	0.686	0.602	0.00185316	CD14 Mono_uGvs1G_Female.csv
1067	NPEPL1	7.60818e-08	-0.101708	0.052	0.124	0.00186324	CD14 Mono_uGvs1G_Female.csv
1068	TMLHE	7.68147e-08	-0.12464	0.121	0.206	0.00188119	CD14 Mono_uGvs1G_Female.csv
1069	CLEC10A	7.75905e-08	-0.228531	0.37	0.498	0.00190019	CD14 Mono_uGvs1G_Female.csv
1070	RAB5C	7.77245e-08	0.144013	0.818	0.704	0.00190347	CD14 Mono_uGvs1G_Female.csv
1071	ATF7	8.24146e-08	-0.144504	0.219	0.341	0.00201833	CD14 Mono_uGvs1G_Female.csv
1072	AC093583.1	8.28419e-08	0.10262	0.102	0.033	0.0020288	CD14 Mono_uGvs1G_Female.csv
1073	HMGN1	8.30371e-08	0.18047	0.402	0.275	0.00203358	CD14 Mono_uGvs1G_Female.csv
1074	FNDC3B	8.47926e-08	0.240379	0.67	0.599	0.00207657	CD14 Mono_uGvs1G_Female.csv
1075	CCR5AS	8.76269e-08	0.183455	0.373	0.267	0.00214598	CD14 Mono_uGvs1G_Female.csv
1076	FLNA	8.84577e-08	0.174248	0.696	0.566	0.00216633	CD14 Mono_uGvs1G_Female.csv
1077	ITGAM	9.3188e-08	0.175939	0.392	0.274	0.00228217	CD14 Mono_uGvs1G_Female.csv
1078	ZNF438	9.32423e-08	-0.163709	0.219	0.336	0.0022835	CD14 Mono_uGvs1G_Female.csv
1079	OPHN1	9.66994e-08	-0.115206	0.062	0.142	0.00236817	CD14 Mono_uGvs1G_Female.csv
1080	SEC61G	1.0051e-07	0.180827	0.656	0.541	0.00246148	CD14 Mono_uGvs1G_Female.csv
1081	TBCD	1.04974e-07	-0.121226	0.086	0.175	0.00257081	CD14 Mono_uGvs1G_Female.csv
1082	P2RX4	1.09473e-07	-0.124008	0.086	0.175	0.002681	CD14 Mono_uGvs1G_Female.csv
1083	SRGAP2C	1.1349e-07	-0.103614	0.056	0.132	0.00277937	CD14 Mono_uGvs1G_Female.csv
1084	PECAM1	1.14064e-07	-0.212496	0.391	0.514	0.00279343	CD14 Mono_uGvs1G_Female.csv
1085	C20ORF27	1.15056e-07	-0.133709	0.141	0.245	0.00281772	CD14 Mono_uGvs1G_Female.csv
1086	ADAM10	1.17003e-07	0.188662	0.522	0.442	0.00286541	CD14 Mono_uGvs1G_Female.csv
1087	ARHGAP6	1.20406e-07	-0.110354	0.055	0.131	0.00294873	CD14 Mono_uGvs1G_Female.csv
1088	PDIA4	1.22279e-07	0.170544	0.37	0.248	0.0029946	CD14 Mono_uGvs1G_Female.csv
1089	ARPIN	1.25235e-07	-0.115178	0.094	0.186	0.003067	CD14 Mono_uGvs1G_Female.csv
1090	GPR68	1.26073e-07	0.139069	0.261	0.151	0.00308753	CD14 Mono_uGvs1G_Female.csv
1091	SPPL3	1.26406e-07	-0.140612	0.188	0.303	0.00309568	CD14 Mono_uGvs1G_Female.csv
1092	NUTM2A-AS1	1.26457e-07	-0.120749	0.139	0.241	0.00309693	CD14 Mono_uGvs1G_Female.csv
1093	PICALM	1.28786e-07	-0.187488	0.619	0.701	0.00315398	CD14 Mono_uGvs1G_Female.csv
1094	ACYP2	1.35998e-07	-0.123916	0.111	0.208	0.00333059	CD14 Mono_uGvs1G_Female.csv
1095	SEC61B	1.39634e-07	0.175313	0.836	0.752	0.00341963	CD14 Mono_uGvs1G_Female.csv
1096	RBM6	1.39936e-07	-0.175772	0.35	0.467	0.00342704	CD14 Mono_uGvs1G_Female.csv
1097	TFEB	1.44321e-07	-0.137612	0.129	0.23	0.00353442	CD14 Mono_uGvs1G_Female.csv
1098	SNRPG	1.46209e-07	0.169479	0.603	0.484	0.00358067	CD14 Mono_uGvs1G_Female.csv
1099	AKNA	1.47442e-07	-0.1413	0.143	0.247	0.00361085	CD14 Mono_uGvs1G_Female.csv
1100	APLP2	1.4849e-07	0.187783	0.795	0.725	0.00363652	CD14 Mono_uGvs1G_Female.csv
1101	DENND1B	1.48983e-07	-0.145189	0.133	0.234	0.0036486	CD14 Mono_uGvs1G_Female.csv
1102	C3AR1	1.49437e-07	0.15532	0.265	0.156	0.00365972	CD14 Mono_uGvs1G_Female.csv
1103	RNASET2	1.55858e-07	-0.170179	0.217	0.325	0.00381696	CD14 Mono_uGvs1G_Female.csv
1104	NDUFB2	1.56732e-07	0.165694	0.812	0.72	0.00383838	CD14 Mono_uGvs1G_Female.csv
1105	DOP1B	1.58429e-07	-0.136085	0.208	0.325	0.00387992	CD14 Mono_uGvs1G_Female.csv
1106	HLA-DMB	1.5999e-07	-0.195441	0.501	0.619	0.00391815	CD14 Mono_uGvs1G_Female.csv
1107	COQ8A	1.62478e-07	-0.116705	0.079	0.16	0.00397908	CD14 Mono_uGvs1G_Female.csv
1108	RPS15A	1.63681e-07	0.237218	0.911	0.86	0.00400855	CD14 Mono_uGvs1G_Female.csv
1109	HNRNPL	1.64315e-07	0.163979	0.464	0.338	0.00402408	CD14 Mono_uGvs1G_Female.csv
1110	MTM1	1.7293e-07	-0.111967	0.076	0.148	0.00423506	CD14 Mono_uGvs1G_Female.csv
1111	PTGIR	1.75649e-07	0.159941	0.266	0.16	0.00430165	CD14 Mono_uGvs1G_Female.csv
1112	INPPL1	1.76049e-07	-0.125779	0.113	0.209	0.00431143	CD14 Mono_uGvs1G_Female.csv
1113	TRIM21	1.76202e-07	-0.119968	0.094	0.184	0.00431518	CD14 Mono_uGvs1G_Female.csv
1114	MSRB2	1.7864e-07	-0.128217	0.118	0.215	0.0043749	CD14 Mono_uGvs1G_Female.csv
1115	MT-ND5	1.79476e-07	-0.148998	0.909	0.871	0.00439537	CD14 Mono_uGvs1G_Female.csv
1116	TSPO	1.79871e-07	0.182058	0.858	0.767	0.00440504	CD14 Mono_uGvs1G_Female.csv
1117	DTX3L	1.83991e-07	-0.136018	0.127	0.225	0.00450593	CD14 Mono_uGvs1G_Female.csv
1118	WASHC1	1.90163e-07	-0.144247	0.22	0.321	0.0046571	CD14 Mono_uGvs1G_Female.csv
1119	CLCN6	1.93815e-07	-0.120022	0.093	0.181	0.00474652	CD14 Mono_uGvs1G_Female.csv
1120	XAF1	1.9588e-07	-0.143441	0.109	0.204	0.00479709	CD14 Mono_uGvs1G_Female.csv
1121	METTL17	1.98923e-07	-0.1101	0.073	0.153	0.00487162	CD14 Mono_uGvs1G_Female.csv
1122	UCP2	2.07061e-07	0.193383	0.543	0.428	0.00507093	CD14 Mono_uGvs1G_Female.csv
1123	CPEB3	2.07161e-07	-0.125238	0.101	0.193	0.00507337	CD14 Mono_uGvs1G_Female.csv
1124	ANKRD12	2.09885e-07	0.19933	0.689	0.572	0.00514007	CD14 Mono_uGvs1G_Female.csv
1125	ENTPD6	2.11091e-07	-0.103513	0.06	0.137	0.00516962	CD14 Mono_uGvs1G_Female.csv
1126	CTSB	2.12237e-07	0.122846	0.979	0.953	0.00519768	CD14 Mono_uGvs1G_Female.csv
1127	RNF135	2.13431e-07	-0.159014	0.292	0.404	0.00522692	CD14 Mono_uGvs1G_Female.csv
1128	NUP50-DT	2.16054e-07	-0.119968	0.094	0.182	0.00529115	CD14 Mono_uGvs1G_Female.csv
1129	AMDHD2	2.16487e-07	-0.115761	0.076	0.159	0.00530177	CD14 Mono_uGvs1G_Female.csv
1130	IKBKB	2.17029e-07	-0.150115	0.216	0.321	0.00531504	CD14 Mono_uGvs1G_Female.csv
1131	CD52	2.20326e-07	0.165352	0.324	0.209	0.00539578	CD14 Mono_uGvs1G_Female.csv
1132	TMCC1	2.21923e-07	-0.14297	0.219	0.336	0.0054349	CD14 Mono_uGvs1G_Female.csv
1133	ZNF710	2.23544e-07	-0.182115	0.513	0.635	0.00547458	CD14 Mono_uGvs1G_Female.csv
1134	TMEM30A	2.24354e-07	0.161436	0.362	0.255	0.00549443	CD14 Mono_uGvs1G_Female.csv
1135	ISCU	2.31473e-07	0.168662	0.477	0.349	0.00566878	CD14 Mono_uGvs1G_Female.csv
1136	TRAPPC6A	2.33276e-07	-0.12674	0.112	0.204	0.00571294	CD14 Mono_uGvs1G_Female.csv
1137	LMAN1	2.33392e-07	0.135734	0.217	0.121	0.00571578	CD14 Mono_uGvs1G_Female.csv
1138	ITM2B	2.35425e-07	0.126793	0.902	0.813	0.00576556	CD14 Mono_uGvs1G_Female.csv
1139	PSMA7	2.38944e-07	0.145422	0.802	0.692	0.00585174	CD14 Mono_uGvs1G_Female.csv
1140	RAC1	2.39838e-07	0.130463	0.977	0.956	0.00587362	CD14 Mono_uGvs1G_Female.csv
1141	STX10	2.40309e-07	-0.142531	0.254	0.355	0.00588517	CD14 Mono_uGvs1G_Female.csv
1142	SHFL	2.40928e-07	-0.10054	0.06	0.137	0.00590033	CD14 Mono_uGvs1G_Female.csv
1143	HSPD1	2.40988e-07	0.158222	0.31	0.212	0.0059018	CD14 Mono_uGvs1G_Female.csv
1144	SRGAP2	2.4583e-07	-0.139777	0.176	0.285	0.00602038	CD14 Mono_uGvs1G_Female.csv
1145	MFSD14C	2.53759e-07	-0.126771	0.131	0.231	0.00621455	CD14 Mono_uGvs1G_Female.csv
1146	MRPS6	2.55771e-07	0.157765	0.372	0.25	0.00626384	CD14 Mono_uGvs1G_Female.csv
1147	MX2	2.56208e-07	-0.107218	0.064	0.142	0.00627453	CD14 Mono_uGvs1G_Female.csv
1148	CAPZA2	2.59181e-07	0.145208	0.734	0.613	0.00634735	CD14 Mono_uGvs1G_Female.csv
1149	SUMF1	2.68257e-07	-0.176404	0.338	0.464	0.00656961	CD14 Mono_uGvs1G_Female.csv
1150	BAZ2B	2.68558e-07	-0.183103	0.461	0.58	0.00657698	CD14 Mono_uGvs1G_Female.csv
1151	TAP2	2.70518e-07	-0.136311	0.122	0.211	0.00662499	CD14 Mono_uGvs1G_Female.csv
1152	TMED10	2.71466e-07	0.172427	0.555	0.437	0.0066482	CD14 Mono_uGvs1G_Female.csv
1153	CORO7	2.7356e-07	-0.138726	0.181	0.278	0.00669948	CD14 Mono_uGvs1G_Female.csv
1154	PARL	2.78585e-07	-0.155793	0.368	0.484	0.00682255	CD14 Mono_uGvs1G_Female.csv
1155	RAN	2.94776e-07	0.173729	0.521	0.395	0.00721907	CD14 Mono_uGvs1G_Female.csv
1156	TMTC2	3.06282e-07	-0.150536	0.135	0.223	0.00750084	CD14 Mono_uGvs1G_Female.csv
1157	WWP2	3.06723e-07	-0.158898	0.281	0.401	0.00751165	CD14 Mono_uGvs1G_Female.csv
1158	BRAT1	3.07499e-07	-0.123397	0.126	0.225	0.00753065	CD14 Mono_uGvs1G_Female.csv
1159	PRR13	3.08401e-07	0.130358	0.711	0.586	0.00755274	CD14 Mono_uGvs1G_Female.csv
1160	NDUFB11	3.09567e-07	0.145553	0.682	0.555	0.00758129	CD14 Mono_uGvs1G_Female.csv
1161	RASSF4	3.12851e-07	0.170358	0.626	0.528	0.00766172	CD14 Mono_uGvs1G_Female.csv
1162	NDUFC1	3.13518e-07	0.164809	0.492	0.366	0.00767807	CD14 Mono_uGvs1G_Female.csv
1163	LRRC8C	3.18526e-07	-0.130217	0.159	0.264	0.00780071	CD14 Mono_uGvs1G_Female.csv
1164	CLCN7	3.22103e-07	-0.133816	0.193	0.305	0.00788829	CD14 Mono_uGvs1G_Female.csv
1165	CCDC47	3.26632e-07	0.147285	0.295	0.189	0.00799922	CD14 Mono_uGvs1G_Female.csv
1166	MLEC	3.35202e-07	0.153321	0.545	0.414	0.0082091	CD14 Mono_uGvs1G_Female.csv
1167	PTPRE	3.49661e-07	0.188996	0.789	0.693	0.00856319	CD14 Mono_uGvs1G_Female.csv
1168	LINC02245	3.50279e-07	-0.110927	0.078	0.154	0.00857834	CD14 Mono_uGvs1G_Female.csv
1169	TANC2	3.51384e-07	-0.14276	0.151	0.244	0.00860539	CD14 Mono_uGvs1G_Female.csv
1170	FAM111A	3.63233e-07	-0.105286	0.068	0.146	0.00889558	CD14 Mono_uGvs1G_Female.csv
1171	HDAC8	3.65305e-07	-0.155631	0.2	0.308	0.00894632	CD14 Mono_uGvs1G_Female.csv
1172	ARL6IP1	3.66391e-07	0.160669	0.342	0.226	0.00897292	CD14 Mono_uGvs1G_Female.csv
1173	CD48	3.67861e-07	0.162926	0.367	0.247	0.0090089	CD14 Mono_uGvs1G_Female.csv
1174	SP140L	3.68513e-07	-0.110503	0.086	0.17	0.00902488	CD14 Mono_uGvs1G_Female.csv
1175	CASP4	3.69249e-07	-0.153006	0.23	0.34	0.00904292	CD14 Mono_uGvs1G_Female.csv
1176	NTAN1	3.69677e-07	-0.143909	0.198	0.27	0.0090534	CD14 Mono_uGvs1G_Female.csv
1177	RERE	3.70353e-07	-0.164369	0.298	0.417	0.00906996	CD14 Mono_uGvs1G_Female.csv
1178	MTDH	3.72709e-07	0.145652	0.751	0.635	0.00912764	CD14 Mono_uGvs1G_Female.csv
1179	MGST1	3.75656e-07	0.149803	0.281	0.214	0.00919982	CD14 Mono_uGvs1G_Female.csv
1180	SEM1	3.76266e-07	0.157941	0.638	0.525	0.00921475	CD14 Mono_uGvs1G_Female.csv
1181	TEP1	4.15391e-07	-0.116884	0.1	0.19	0.0101729	CD14 Mono_uGvs1G_Female.csv
1182	RAB5A	4.22531e-07	0.164073	0.406	0.297	0.0103478	CD14 Mono_uGvs1G_Female.csv
1183	LNCAROD	4.23435e-07	0.266548	0.254	0.171	0.0103699	CD14 Mono_uGvs1G_Female.csv
1184	CAP1	4.2453e-07	0.141037	0.836	0.736	0.0103967	CD14 Mono_uGvs1G_Female.csv
1185	ACADVL	4.25271e-07	0.160516	0.768	0.682	0.0104149	CD14 Mono_uGvs1G_Female.csv
1186	CD74	4.29844e-07	0.151117	0.988	0.973	0.0105269	CD14 Mono_uGvs1G_Female.csv
1187	KCNK6	4.34262e-07	-0.139335	0.182	0.289	0.0106351	CD14 Mono_uGvs1G_Female.csv
1188	CRYBG1	4.37146e-07	0.173505	0.538	0.437	0.0107057	CD14 Mono_uGvs1G_Female.csv
1189	FRMD4B	4.47263e-07	-0.186145	0.393	0.508	0.0109535	CD14 Mono_uGvs1G_Female.csv
1190	SOCS3	4.47375e-07	0.102547	0.105	0.038	0.0109562	CD14 Mono_uGvs1G_Female.csv
1191	SPI1	4.5628e-07	0.119139	0.987	0.98	0.0111743	CD14 Mono_uGvs1G_Female.csv
1192	STEAP4	4.71475e-07	0.203697	0.149	0.069	0.0115464	CD14 Mono_uGvs1G_Female.csv
1193	RELCH	4.8347e-07	-0.141438	0.175	0.27	0.0118402	CD14 Mono_uGvs1G_Female.csv
1194	RNF149	5.14321e-07	-0.143285	0.147	0.248	0.0125957	CD14 Mono_uGvs1G_Female.csv
1195	PHYKPL	5.15819e-07	-0.140612	0.191	0.289	0.0126324	CD14 Mono_uGvs1G_Female.csv
1196	ACSL1	5.43008e-07	0.236754	0.286	0.204	0.0132983	CD14 Mono_uGvs1G_Female.csv
1197	CSDE1	5.54702e-07	0.135903	0.609	0.481	0.0135846	CD14 Mono_uGvs1G_Female.csv
1198	SEC62	5.55705e-07	0.1575	0.394	0.281	0.0136092	CD14 Mono_uGvs1G_Female.csv
1199	EDF1	5.61005e-07	0.159544	0.711	0.608	0.013739	CD14 Mono_uGvs1G_Female.csv
1200	TNRC6A	5.76171e-07	-0.148187	0.231	0.333	0.0141104	CD14 Mono_uGvs1G_Female.csv
1201	NRGN	5.77567e-07	-0.113195	0.065	0.138	0.0141446	CD14 Mono_uGvs1G_Female.csv
1202	GIMAP8	6.14057e-07	-0.140141	0.15	0.237	0.0150383	CD14 Mono_uGvs1G_Female.csv
1203	DEF8	6.37188e-07	-0.13028	0.178	0.275	0.0156047	CD14 Mono_uGvs1G_Female.csv
1204	EXOC3	6.56328e-07	-0.150518	0.293	0.412	0.0160735	CD14 Mono_uGvs1G_Female.csv
1205	DNAJC5	6.65604e-07	-0.154922	0.332	0.442	0.0163006	CD14 Mono_uGvs1G_Female.csv
1206	SERINC5	6.85542e-07	-0.165849	0.225	0.322	0.0167889	CD14 Mono_uGvs1G_Female.csv
1207	GSTP1	6.92468e-07	0.153355	0.975	0.961	0.0169585	CD14 Mono_uGvs1G_Female.csv
1208	ISG15	7.03523e-07	-0.140198	0.112	0.19	0.0172293	CD14 Mono_uGvs1G_Female.csv
1209	JPT1	7.15492e-07	-0.162958	0.382	0.505	0.0175224	CD14 Mono_uGvs1G_Female.csv
1210	TRAFD1	7.54141e-07	-0.125827	0.135	0.225	0.0184689	CD14 Mono_uGvs1G_Female.csv
1211	RASGRP4	7.92056e-07	-0.104113	0.077	0.157	0.0193974	CD14 Mono_uGvs1G_Female.csv
1212	TLN1	8.19463e-07	0.145112	0.919	0.869	0.0200686	CD14 Mono_uGvs1G_Female.csv
1213	SLC45A4	8.2701e-07	-0.128665	0.106	0.193	0.0202535	CD14 Mono_uGvs1G_Female.csv
1214	SAMSN1	8.36481e-07	0.190906	0.793	0.703	0.0204854	CD14 Mono_uGvs1G_Female.csv
1215	EFHD2	8.43038e-07	0.157237	0.886	0.827	0.020646	CD14 Mono_uGvs1G_Female.csv
1216	NINJ2	8.44793e-07	-0.100423	0.064	0.138	0.020689	CD14 Mono_uGvs1G_Female.csv
1217	DECR1	8.60754e-07	-0.129328	0.154	0.255	0.0210799	CD14 Mono_uGvs1G_Female.csv
1218	QPCT	8.72992e-07	0.123265	0.187	0.097	0.0213796	CD14 Mono_uGvs1G_Female.csv
1219	HK3	8.75164e-07	-0.140605	0.156	0.25	0.0214328	CD14 Mono_uGvs1G_Female.csv
1220	NFATC2IP	8.94185e-07	-0.117958	0.146	0.244	0.0218986	CD14 Mono_uGvs1G_Female.csv
1221	SNHG12	8.95843e-07	-0.11042	0.095	0.17	0.0219392	CD14 Mono_uGvs1G_Female.csv
1222	DENND6A	8.98423e-07	-0.106152	0.107	0.193	0.0220024	CD14 Mono_uGvs1G_Female.csv
1223	NUDT1	9.36331e-07	-0.112529	0.327	0.385	0.0229307	CD14 Mono_uGvs1G_Female.csv
1224	CUEDC1	9.51165e-07	-0.124308	0.145	0.244	0.023294	CD14 Mono_uGvs1G_Female.csv
1225	CFLAR	9.51767e-07	0.173964	0.603	0.503	0.0233088	CD14 Mono_uGvs1G_Female.csv
1226	RAD21	9.67826e-07	0.13967	0.278	0.178	0.0237021	CD14 Mono_uGvs1G_Female.csv
1227	ATP6V0B	9.76388e-07	0.138042	0.907	0.86	0.0239117	CD14 Mono_uGvs1G_Female.csv
1228	CMTM7	9.82402e-07	-0.169947	0.38	0.481	0.024059	CD14 Mono_uGvs1G_Female.csv
1229	FAM198B-AS1	1.00102e-06	-0.118364	0.106	0.195	0.0245149	CD14 Mono_uGvs1G_Female.csv
1230	ARHGAP17	1.00936e-06	-0.145412	0.265	0.365	0.0247192	CD14 Mono_uGvs1G_Female.csv
1231	COL23A1	1.0381e-06	-0.211316	0.504	0.629	0.025423	CD14 Mono_uGvs1G_Female.csv
1232	CXCL9	1.04275e-06	-0.111283	0	0.017	0.0255369	CD14 Mono_uGvs1G_Female.csv
1233	AKAP10	1.04319e-06	-0.145205	0.285	0.39	0.0255477	CD14 Mono_uGvs1G_Female.csv
1234	MICAL1	1.05652e-06	-0.124826	0.135	0.23	0.0258742	CD14 Mono_uGvs1G_Female.csv
1235	LHFPL2	1.0574e-06	0.192172	0.406	0.292	0.0258957	CD14 Mono_uGvs1G_Female.csv
1236	HERC3	1.11222e-06	-0.138972	0.188	0.291	0.0272382	CD14 Mono_uGvs1G_Female.csv
1237	LPCAT2	1.12555e-06	-0.146622	0.275	0.393	0.0275647	CD14 Mono_uGvs1G_Female.csv
1238	RAB13	1.13495e-06	0.174737	0.442	0.325	0.027795	CD14 Mono_uGvs1G_Female.csv
1239	ATP10D	1.13811e-06	-0.126528	0.136	0.231	0.0278724	CD14 Mono_uGvs1G_Female.csv
1240	other sequences (taxid 28384)	1.14274e-06	-0.114148	0.469	0.442	0.0279858	CD14 Mono_uGvs1G_Female.csv
1241	SLC49A4	1.16697e-06	-0.123829	0.132	0.226	0.0285792	CD14 Mono_uGvs1G_Female.csv
1242	BTG3	1.16767e-06	0.115153	0.174	0.094	0.0285962	CD14 Mono_uGvs1G_Female.csv
1243	AGTPBP1	1.17455e-06	-0.141719	0.199	0.296	0.0287647	CD14 Mono_uGvs1G_Female.csv
1244	SFMBT2	1.17923e-06	-0.160254	0.138	0.226	0.0288794	CD14 Mono_uGvs1G_Female.csv
1245	PLEKHM3	1.18167e-06	0.153678	0.25	0.16	0.0289391	CD14 Mono_uGvs1G_Female.csv
1246	ITFG1	1.19053e-06	-0.160369	0.289	0.392	0.0291562	CD14 Mono_uGvs1G_Female.csv
1247	PTP4A2	1.204e-06	0.12262	0.714	0.596	0.029486	CD14 Mono_uGvs1G_Female.csv
1248	SMCHD1	1.23451e-06	-0.149785	0.282	0.352	0.0302331	CD14 Mono_uGvs1G_Female.csv
1249	MAP2K5	1.26193e-06	-0.124885	0.133	0.225	0.0309047	CD14 Mono_uGvs1G_Female.csv
1250	PNPLA6	1.26937e-06	0.1567	0.597	0.505	0.031087	CD14 Mono_uGvs1G_Female.csv
1251	GNA12	1.29119e-06	0.170406	0.52	0.415	0.0316212	CD14 Mono_uGvs1G_Female.csv
1252	COX8A	1.32781e-06	0.13876	0.905	0.854	0.0325181	CD14 Mono_uGvs1G_Female.csv
1253	ENO1	1.33411e-06	0.143418	0.901	0.843	0.0326723	CD14 Mono_uGvs1G_Female.csv
1254	IFNGR2	1.34299e-06	0.172353	0.746	0.67	0.0328897	CD14 Mono_uGvs1G_Female.csv
1255	DCLRE1C	1.34652e-06	-0.114987	0.1	0.182	0.0329764	CD14 Mono_uGvs1G_Female.csv
1256	STIP1	1.34779e-06	0.149152	0.395	0.283	0.0330074	CD14 Mono_uGvs1G_Female.csv
1257	ACTB	1.34927e-06	0.143855	0.999	0.998	0.0330436	CD14 Mono_uGvs1G_Female.csv
1258	SRGN	1.35396e-06	-0.21825	0.882	0.884	0.0331585	CD14 Mono_uGvs1G_Female.csv
1259	ABHD18	1.3847e-06	-0.119499	0.131	0.225	0.0339114	CD14 Mono_uGvs1G_Female.csv
1260	TRMT1	1.39283e-06	-0.126828	0.166	0.267	0.0341105	CD14 Mono_uGvs1G_Female.csv
1261	ACAA2	1.39968e-06	0.136452	0.288	0.192	0.0342782	CD14 Mono_uGvs1G_Female.csv
1262	YBX1	1.4018e-06	0.124299	0.972	0.945	0.0343302	CD14 Mono_uGvs1G_Female.csv
1263	CST7	1.41099e-06	0.102626	0.1	0.039	0.0345551	CD14 Mono_uGvs1G_Female.csv
1264	FRYL	1.45754e-06	-0.149326	0.301	0.401	0.0356952	CD14 Mono_uGvs1G_Female.csv
1265	PRRC2C	1.48668e-06	0.163059	0.58	0.465	0.0364089	CD14 Mono_uGvs1G_Female.csv
1266	PARP12	1.49579e-06	-0.122051	0.111	0.195	0.0366319	CD14 Mono_uGvs1G_Female.csv
1267	GPATCH2	1.49916e-06	-0.120453	0.103	0.187	0.0367144	CD14 Mono_uGvs1G_Female.csv
1268	GANC	1.56415e-06	-0.101041	0.08	0.157	0.038306	CD14 Mono_uGvs1G_Female.csv
1269	BLCAP	1.57257e-06	-0.104728	0.092	0.175	0.0385123	CD14 Mono_uGvs1G_Female.csv
1270	PIK3CB	1.57507e-06	-0.139118	0.235	0.343	0.0385735	CD14 Mono_uGvs1G_Female.csv
1271	USP25	1.57765e-06	-0.133542	0.153	0.25	0.0386367	CD14 Mono_uGvs1G_Female.csv
1272	WTAP	1.60137e-06	0.203785	0.442	0.347	0.0392176	CD14 Mono_uGvs1G_Female.csv
1273	CD36	1.64699e-06	-0.224206	0.742	0.8	0.0403348	CD14 Mono_uGvs1G_Female.csv
1274	CPNE8	1.6537e-06	-0.119882	0.206	0.311	0.0404992	CD14 Mono_uGvs1G_Female.csv
1275	TRIM38	1.66984e-06	-0.133514	0.178	0.277	0.0408945	CD14 Mono_uGvs1G_Female.csv
1276	ZNFX1	1.67289e-06	-0.127183	0.164	0.252	0.0409691	CD14 Mono_uGvs1G_Female.csv
1277	SELENOS	1.68082e-06	0.133824	0.268	0.168	0.0411633	CD14 Mono_uGvs1G_Female.csv
1278	NKG7	1.68897e-06	0.137548	0.079	0.025	0.0413629	CD14 Mono_uGvs1G_Female.csv
1279	DTNB	1.73762e-06	-0.117237	0.086	0.165	0.0425543	CD14 Mono_uGvs1G_Female.csv
1280	IFNAR1	1.74536e-06	0.145395	0.403	0.285	0.0427438	CD14 Mono_uGvs1G_Female.csv
1281	GAK	1.75626e-06	-0.121401	0.249	0.325	0.0430108	CD14 Mono_uGvs1G_Female.csv
1282	PTTG1IP	1.77392e-06	0.162713	0.528	0.442	0.0434433	CD14 Mono_uGvs1G_Female.csv
1283	SDF2L1	1.77892e-06	0.176018	0.606	0.489	0.0435658	CD14 Mono_uGvs1G_Female.csv
1284	OXR1	1.8837e-06	-0.131569	0.142	0.231	0.0461317	CD14 Mono_uGvs1G_Female.csv
1285	TRERF1	1.92405e-06	-0.14925	0.275	0.39	0.0471201	CD14 Mono_uGvs1G_Female.csv
1286	RASSF3	1.95843e-06	-0.149542	0.24	0.346	0.0479619	CD14 Mono_uGvs1G_Female.csv
1287	MFSD1	1.97773e-06	0.149195	0.665	0.594	0.0484347	CD14 Mono_uGvs1G_Female.csv
1288	CYP1B1-AS1	1.99022e-06	-0.107638	0.086	0.165	0.0487404	CD14 Mono_uGvs1G_Female.csv
1289	MMP9	7.77082e-283	2.09535	0.971	0.656	1.90308e-278	CD14 Mono_uGvs1G_Male.csv
1290	MT-CO3	3.7324e-265	-1.32057	0.871	0.985	9.14066e-261	CD14 Mono_uGvs1G_Male.csv
1291	MT-ATP8	1.45215e-253	-1.67316	0.631	0.933	3.55631e-249	CD14 Mono_uGvs1G_Male.csv
1292	MT-CO1	3.75728e-226	-1.26934	0.964	1	9.20158e-222	CD14 Mono_uGvs1G_Male.csv
1293	STAT1	9.13618e-218	-1.19232	0.881	0.99	2.23745e-213	CD14 Mono_uGvs1G_Male.csv
1294	MT-CO2	7.21242e-204	-1.14004	0.95	0.998	1.76632e-199	CD14 Mono_uGvs1G_Male.csv
1295	other sequences (taxid 28384)	2.79615e-191	-1.12589	0.003	0.492	6.84776e-187	CD14 Mono_uGvs1G_Male.csv
1296	PSME2	1.90819e-188	-1.08856	0.713	0.928	4.67316e-184	CD14 Mono_uGvs1G_Male.csv
1297	MT-ND1	9.04199e-188	-1.01352	0.834	0.993	2.21438e-183	CD14 Mono_uGvs1G_Male.csv
1298	SLC7A11	3.19379e-169	1.42437	0.719	0.14	7.82158e-165	CD14 Mono_uGvs1G_Male.csv
1299	MS4A7	7.97811e-159	1.10077	0.97	0.818	1.95384e-154	CD14 Mono_uGvs1G_Male.csv
1300	MT-CYB	7.87945e-140	-0.907253	0.883	0.985	1.92968e-135	CD14 Mono_uGvs1G_Male.csv
1301	NFKBIA	2.2476e-131	1.1146	0.9	0.515	5.50437e-127	CD14 Mono_uGvs1G_Male.csv
1302	GBP1	6.65705e-131	-1.15409	0.206	0.685	1.63031e-126	CD14 Mono_uGvs1G_Male.csv
1303	VAMP5	1.12716e-130	-0.859375	0.096	0.568	2.76041e-126	CD14 Mono_uGvs1G_Male.csv
1304	PSMB9	1.82359e-130	-0.822173	0.219	0.709	4.46596e-126	CD14 Mono_uGvs1G_Male.csv
1305	C15ORF48	2.3286e-130	1.39226	0.823	0.37	5.70274e-126	CD14 Mono_uGvs1G_Male.csv
1306	CCL2	9.1899e-130	2.15413	0.839	0.457	2.25061e-125	CD14 Mono_uGvs1G_Male.csv
1307	SERPING1	8.15991e-129	-0.666104	0.058	0.507	1.99836e-124	CD14 Mono_uGvs1G_Male.csv
1308	FTH1	7.4681e-128	1.18131	1	0.99	1.82894e-123	CD14 Mono_uGvs1G_Male.csv
1309	THBS1	6.98031e-127	1.81918	0.913	0.616	1.70948e-122	CD14 Mono_uGvs1G_Male.csv
1310	MT-ND4L	2.30166e-126	-0.99389	0.705	0.923	5.63677e-122	CD14 Mono_uGvs1G_Male.csv
1311	MT-ND5	1.00879e-124	-0.867411	0.845	0.974	2.47053e-120	CD14 Mono_uGvs1G_Male.csv
1312	FGL2	5.87079e-124	-0.988918	0.48	0.841	1.43776e-119	CD14 Mono_uGvs1G_Male.csv
1313	APOL6	3.12827e-122	-0.726931	0.167	0.649	7.66113e-118	CD14 Mono_uGvs1G_Male.csv
1314	PLA2G7	6.08473e-121	0.925609	0.939	0.744	1.49015e-116	CD14 Mono_uGvs1G_Male.csv
1315	PLIN2	6.02664e-120	0.945762	0.769	0.307	1.47592e-115	CD14 Mono_uGvs1G_Male.csv
1316	TYMP	2.0578e-116	-0.660513	0.982	0.995	5.03956e-112	CD14 Mono_uGvs1G_Male.csv
1317	CALHM6	3.70147e-116	-0.653441	0.032	0.42	9.0649e-112	CD14 Mono_uGvs1G_Male.csv
1318	TMSB10	5.08846e-115	-0.732032	0.985	0.993	1.24616e-110	CD14 Mono_uGvs1G_Male.csv
1319	ARHGDIB	8.90363e-115	0.865776	0.937	0.701	2.1805e-110	CD14 Mono_uGvs1G_Male.csv
1320	MT-ND2	5.99442e-113	-0.758711	0.77	0.962	1.46803e-108	CD14 Mono_uGvs1G_Male.csv
1321	CD44	6.17147e-113	0.938751	0.861	0.47	1.51139e-108	CD14 Mono_uGvs1G_Male.csv
1322	JAK2	1.24548e-112	-0.860829	0.28	0.717	3.05018e-108	CD14 Mono_uGvs1G_Male.csv
1323	MT-ND3	2.88403e-108	-0.73647	0.856	0.982	7.06298e-104	CD14 Mono_uGvs1G_Male.csv
1324	MSR1	3.79695e-105	-0.628454	0.03	0.39	9.29873e-101	CD14 Mono_uGvs1G_Male.csv
1325	MT-ATP6	4.75075e-105	-0.70932	0.886	0.993	1.16346e-100	CD14 Mono_uGvs1G_Male.csv
1326	PSMB10	9.006e-105	-0.664828	0.307	0.716	2.20557e-100	CD14 Mono_uGvs1G_Male.csv
1327	GBP2	2.17328e-103	-0.647061	0.046	0.42	5.32237e-99	CD14 Mono_uGvs1G_Male.csv
1328	TALDO1	3.45968e-98	0.683602	0.953	0.875	8.47276e-94	CD14 Mono_uGvs1G_Male.csv
1329	GCNT1	5.57598e-97	-0.690593	0.065	0.438	1.36556e-92	CD14 Mono_uGvs1G_Male.csv
1330	SECTM1	1.16729e-95	-0.540386	0.078	0.464	2.8587e-91	CD14 Mono_uGvs1G_Male.csv
1331	SOD2	1.88824e-95	1.06084	0.954	0.814	4.6243e-91	CD14 Mono_uGvs1G_Male.csv
1332	TMEM176B	1.22861e-93	1.13994	0.786	0.452	3.00887e-89	CD14 Mono_uGvs1G_Male.csv
1333	ADA2	1.70997e-93	-0.717878	0.365	0.769	4.18771e-89	CD14 Mono_uGvs1G_Male.csv
1334	S100A9	1.89515e-93	1.01349	0.968	0.894	4.64122e-89	CD14 Mono_uGvs1G_Male.csv
1335	S100A12	6.4732e-93	1.15807	0.623	0.235	1.58529e-88	CD14 Mono_uGvs1G_Male.csv
1336	HSP90AB1	8.09515e-93	0.755658	0.924	0.778	1.9825e-88	CD14 Mono_uGvs1G_Male.csv
1337	CYP27A1	2.55041e-92	0.95355	0.899	0.616	6.24596e-88	CD14 Mono_uGvs1G_Male.csv
1338	TMEM138	7.85744e-90	0.664208	0.552	0.136	1.92429e-85	CD14 Mono_uGvs1G_Male.csv
1339	TMEM176A	1.67886e-89	0.94301	0.664	0.277	4.11154e-85	CD14 Mono_uGvs1G_Male.csv
1340	MTRNR2L8	7.22792e-88	-0.921915	0.931	0.996	1.77012e-83	CD14 Mono_uGvs1G_Male.csv
1341	LILRB1	1.26874e-85	0.674016	0.786	0.458	3.10714e-81	CD14 Mono_uGvs1G_Male.csv
1342	PLXDC2	3.06994e-84	-0.775864	0.713	0.927	7.51829e-80	CD14 Mono_uGvs1G_Male.csv
1343	LAP3	1.83675e-83	-0.643818	0.642	0.868	4.4982e-79	CD14 Mono_uGvs1G_Male.csv
1344	NEAT1	3.30497e-83	-0.844769	0.75	0.918	8.09387e-79	CD14 Mono_uGvs1G_Male.csv
1345	MT-ND4	1.28309e-82	-0.638963	0.887	0.993	3.14229e-78	CD14 Mono_uGvs1G_Male.csv
1346	TUBA1C	2.60737e-81	0.700408	0.789	0.507	6.38546e-77	CD14 Mono_uGvs1G_Male.csv
1347	IRF1	5.80978e-78	-0.763803	0.182	0.547	1.42282e-73	CD14 Mono_uGvs1G_Male.csv
1348	HSPA1A	7.70143e-78	0.706645	0.732	0.381	1.88608e-73	CD14 Mono_uGvs1G_Male.csv
1349	IL4I1	8.53354e-77	0.657569	0.667	0.273	2.08986e-72	CD14 Mono_uGvs1G_Male.csv
1350	CSF3R	3.46039e-73	-0.536804	0.211	0.579	8.4745e-69	CD14 Mono_uGvs1G_Male.csv
1351	IER3	3.54991e-72	0.967767	0.698	0.351	8.69374e-68	CD14 Mono_uGvs1G_Male.csv
1352	IFNGR1	4.95124e-72	0.619256	0.81	0.521	1.21256e-67	CD14 Mono_uGvs1G_Male.csv
1353	CXCL8	3.53747e-71	1.69166	0.398	0.071	8.66327e-67	CD14 Mono_uGvs1G_Male.csv
1354	MEF2C	1.18877e-70	-0.562238	0.145	0.492	2.91131e-66	CD14 Mono_uGvs1G_Male.csv
1355	HLA-DMB	1.29757e-70	-0.626081	0.346	0.699	3.17776e-66	CD14 Mono_uGvs1G_Male.csv
1356	GBP4	1.82717e-70	-0.480894	0.042	0.329	4.47474e-66	CD14 Mono_uGvs1G_Male.csv
1357	CYB561A3	2.66596e-69	0.615659	0.598	0.244	6.52893e-65	CD14 Mono_uGvs1G_Male.csv
1358	RBM3	1.14144e-67	-0.499577	0.356	0.671	2.79539e-63	CD14 Mono_uGvs1G_Male.csv
1359	SEMA4A	1.10102e-66	0.495106	0.503	0.153	2.69639e-62	CD14 Mono_uGvs1G_Male.csv
1360	MS4A6A	1.24595e-66	-0.724879	0.253	0.599	3.05133e-62	CD14 Mono_uGvs1G_Male.csv
1361	LUCAT1	8.71605e-66	0.564622	0.488	0.144	2.13456e-61	CD14 Mono_uGvs1G_Male.csv
1362	EIF1	3.08574e-64	0.530819	0.933	0.813	7.55697e-60	CD14 Mono_uGvs1G_Male.csv
1363	HSPB1	1.61728e-63	0.647179	0.577	0.24	3.96072e-59	CD14 Mono_uGvs1G_Male.csv
1364	LAMP1	2.50273e-63	0.757048	0.711	0.389	6.12919e-59	CD14 Mono_uGvs1G_Male.csv
1365	GAPT	5.9415e-63	0.683875	0.835	0.574	1.45507e-58	CD14 Mono_uGvs1G_Male.csv
1366	IL1B	9.94931e-63	1.00644	0.326	0.042	2.43659e-58	CD14 Mono_uGvs1G_Male.csv
1367	LINC00278	3.33749e-62	-0.476519	0.084	0.386	8.1735e-58	CD14 Mono_uGvs1G_Male.csv
1368	MEF2A	1.88053e-61	-0.592112	0.396	0.705	4.60541e-57	CD14 Mono_uGvs1G_Male.csv
1369	LRMDA	4.99134e-61	-0.620847	0.826	0.96	1.22238e-56	CD14 Mono_uGvs1G_Male.csv
1370	HSPA5	1.45927e-60	0.723359	0.834	0.608	3.57376e-56	CD14 Mono_uGvs1G_Male.csv
1371	root (taxid 1)	1.61139e-60	0.451697	0.427	0.371	3.94631e-56	CD14 Mono_uGvs1G_Male.csv
1372	STAT2	4.6243e-60	-0.518726	0.474	0.756	1.13249e-55	CD14 Mono_uGvs1G_Male.csv
1373	CLEC4A	5.22342e-60	0.528175	0.677	0.378	1.27922e-55	CD14 Mono_uGvs1G_Male.csv
1374	SDC3	4.29807e-59	-0.3195	0.013	0.22	1.0526e-54	CD14 Mono_uGvs1G_Male.csv
1375	AC025048.4	7.88003e-58	0.327625	0.219	0.006	1.92982e-53	CD14 Mono_uGvs1G_Male.csv
1376	CALM1	2.97993e-57	0.53217	0.93	0.797	7.29785e-53	CD14 Mono_uGvs1G_Male.csv
1377	GBP5	5.50288e-57	-0.661868	0.05	0.295	1.34766e-52	CD14 Mono_uGvs1G_Male.csv
1378	LINC00926	8.16247e-57	0.35304	0.249	0.017	1.99899e-52	CD14 Mono_uGvs1G_Male.csv
1379	PSME1	3.66262e-56	-0.478026	0.697	0.837	8.96975e-52	CD14 Mono_uGvs1G_Male.csv
1380	C3	4.9868e-56	0.570432	0.502	0.176	1.22127e-51	CD14 Mono_uGvs1G_Male.csv
1381	unclassified (taxid 0)	9.64201e-56	-0.293045	1	1	2.36133e-51	CD14 Mono_uGvs1G_Male.csv
1382	TNFSF13B	5.25966e-55	-0.49353	0.475	0.796	1.28809e-50	CD14 Mono_uGvs1G_Male.csv
1383	ANXA5	6.92658e-55	0.414691	0.981	0.987	1.69632e-50	CD14 Mono_uGvs1G_Male.csv
1384	CARMIL1	9.0208e-55	-0.35853	0.037	0.271	2.20919e-50	CD14 Mono_uGvs1G_Male.csv
1385	PSMA6	4.07429e-54	0.468606	0.862	0.711	9.97794e-50	CD14 Mono_uGvs1G_Male.csv
1386	Streptomyces seoulensis (taxid 73044)	2.07451e-53	-1.58413	0.462	0.712	5.08047e-49	CD14 Mono_uGvs1G_Male.csv
1387	GIMAP4	3.30296e-53	-0.42326	0.123	0.42	8.08895e-49	CD14 Mono_uGvs1G_Male.csv
1388	ACTR3	6.12856e-53	0.450629	0.913	0.794	1.50088e-48	CD14 Mono_uGvs1G_Male.csv
1389	MRC1	6.79461e-53	0.794452	0.745	0.51	1.664e-48	CD14 Mono_uGvs1G_Male.csv
1390	LACC1	8.45061e-53	0.550789	0.828	0.65	2.06955e-48	CD14 Mono_uGvs1G_Male.csv
1391	H3F3B	2.06557e-52	0.441171	0.956	0.916	5.05859e-48	CD14 Mono_uGvs1G_Male.csv
1392	PYCARD	2.08851e-52	-0.49406	0.483	0.755	5.11476e-48	CD14 Mono_uGvs1G_Male.csv
1393	Plasmodium vivax (taxid 5855)	3.77226e-52	-1.78222	0.502	0.741	9.23826e-48	CD14 Mono_uGvs1G_Male.csv
1394	LSP1	4.26478e-52	-0.569447	0.677	0.885	1.04445e-47	CD14 Mono_uGvs1G_Male.csv
1395	ITGA4	6.00483e-52	-0.39489	0.053	0.295	1.47058e-47	CD14 Mono_uGvs1G_Male.csv
1396	TNFSF10	7.14524e-51	-0.563818	0.116	0.389	1.74987e-46	CD14 Mono_uGvs1G_Male.csv
1397	IRAK3	8.36861e-51	0.511013	0.831	0.632	2.04947e-46	CD14 Mono_uGvs1G_Male.csv
1398	CLEC10A	2.2641e-50	-0.456835	0.11	0.39	5.54478e-46	CD14 Mono_uGvs1G_Male.csv
1399	YWHAZ	4.73317e-49	0.452485	0.84	0.613	1.15915e-44	CD14 Mono_uGvs1G_Male.csv
1400	RCSD1	6.05225e-49	-0.436224	0.207	0.508	1.4822e-44	CD14 Mono_uGvs1G_Male.csv
1401	HSP90AA1	1.2545e-48	0.489187	0.955	0.907	3.07226e-44	CD14 Mono_uGvs1G_Male.csv
1402	VCAN	1.26236e-48	-0.687385	0.187	0.487	3.09151e-44	CD14 Mono_uGvs1G_Male.csv
1403	GSTK1	1.60805e-48	-0.421465	0.198	0.482	3.93812e-44	CD14 Mono_uGvs1G_Male.csv
1404	KYNU	1.63145e-48	0.725583	0.811	0.632	3.99543e-44	CD14 Mono_uGvs1G_Male.csv
1405	SNX10	1.91927e-48	-0.517272	0.441	0.712	4.70028e-44	CD14 Mono_uGvs1G_Male.csv
1406	HSP90B1	4.04367e-48	0.594549	0.901	0.78	9.90295e-44	CD14 Mono_uGvs1G_Male.csv
1407	RNASE1	5.30936e-48	-0.864755	0.288	0.599	1.30026e-43	CD14 Mono_uGvs1G_Male.csv
1408	DDHD1	5.84165e-48	-0.371989	0.089	0.345	1.43062e-43	CD14 Mono_uGvs1G_Male.csv
1409	CYBB	7.05551e-48	0.451886	0.991	0.984	1.72789e-43	CD14 Mono_uGvs1G_Male.csv
1410	TXN	1.16541e-47	0.577749	0.882	0.745	2.85409e-43	CD14 Mono_uGvs1G_Male.csv
1411	DENND1A	2.51534e-47	-0.490973	0.489	0.747	6.16006e-43	CD14 Mono_uGvs1G_Male.csv
1412	SLC8A1	3.53457e-47	-0.654248	0.771	0.922	8.65617e-43	CD14 Mono_uGvs1G_Male.csv
1413	ADAMDEC1	8.67053e-47	0.579397	0.461	0.186	2.12341e-42	CD14 Mono_uGvs1G_Male.csv
1414	MNDA	3.0143e-46	-0.570205	0.451	0.736	7.38202e-42	CD14 Mono_uGvs1G_Male.csv
1415	MT-ND6	4.19357e-46	-0.521748	0.483	0.759	1.02701e-41	CD14 Mono_uGvs1G_Male.csv
1416	CCL4	4.31269e-46	1.34149	0.283	0.048	1.05618e-41	CD14 Mono_uGvs1G_Male.csv
1417	RGL1	5.39253e-46	0.537326	0.876	0.706	1.32063e-41	CD14 Mono_uGvs1G_Male.csv
1418	SLC3A2	1.32663e-45	0.469764	0.583	0.304	3.24892e-41	CD14 Mono_uGvs1G_Male.csv
1419	CIITA	1.61205e-45	-0.430478	0.194	0.483	3.9479e-41	CD14 Mono_uGvs1G_Male.csv
1420	IFI6	1.84883e-45	0.477591	0.958	0.951	4.52779e-41	CD14 Mono_uGvs1G_Male.csv
1421	MPEG1	2.40691e-45	0.483049	0.905	0.848	5.89453e-41	CD14 Mono_uGvs1G_Male.csv
1422	C1ORF122	8.33258e-45	0.496979	0.458	0.18	2.04065e-40	CD14 Mono_uGvs1G_Male.csv
1423	PLSCR1	8.42122e-45	0.46499	0.802	0.616	2.06236e-40	CD14 Mono_uGvs1G_Male.csv
1424	ODF3B	9.34362e-45	-0.443733	0.483	0.725	2.28825e-40	CD14 Mono_uGvs1G_Male.csv
1425	SLC23A2	9.80674e-45	-0.555245	0.441	0.711	2.40167e-40	CD14 Mono_uGvs1G_Male.csv
1426	LYN	1.12738e-44	0.611081	0.903	0.831	2.76096e-40	CD14 Mono_uGvs1G_Male.csv
1427	TNFAIP2	1.89307e-44	-0.511905	0.614	0.841	4.63612e-40	CD14 Mono_uGvs1G_Male.csv
1428	PGD	2.25048e-44	0.442647	0.87	0.733	5.51143e-40	CD14 Mono_uGvs1G_Male.csv
1429	SCO2	3.61897e-44	-0.347627	0.097	0.338	8.86286e-40	CD14 Mono_uGvs1G_Male.csv
1430	SQSTM1	4.00085e-44	0.470998	0.892	0.726	9.79809e-40	CD14 Mono_uGvs1G_Male.csv
1431	TLR7	4.95452e-44	-0.311123	0.062	0.286	1.21336e-39	CD14 Mono_uGvs1G_Male.csv
1432	DYSF	6.84923e-44	-0.266719	0.017	0.19	1.67738e-39	CD14 Mono_uGvs1G_Male.csv
1433	ZFP36L2	1.45372e-43	-0.500629	0.354	0.633	3.56015e-39	CD14 Mono_uGvs1G_Male.csv
1434	RNF213	2.01105e-43	-0.447192	0.841	0.958	4.92507e-39	CD14 Mono_uGvs1G_Male.csv
1435	PEA15	2.08235e-43	0.468965	0.753	0.492	5.09966e-39	CD14 Mono_uGvs1G_Male.csv
1436	CCL8	3.71275e-43	1.64105	0.315	0.083	9.09252e-39	CD14 Mono_uGvs1G_Male.csv
1437	TNIP1	4.14682e-43	0.421702	0.461	0.187	1.01556e-38	CD14 Mono_uGvs1G_Male.csv
1438	TNIK	5.32714e-43	0.503916	0.62	0.332	1.30462e-38	CD14 Mono_uGvs1G_Male.csv
1439	SNX29	1.38904e-42	-0.444575	0.394	0.657	3.40176e-38	CD14 Mono_uGvs1G_Male.csv
1440	JAML	2.76104e-42	-0.525544	0.215	0.488	6.76179e-38	CD14 Mono_uGvs1G_Male.csv
1441	RHOU	5.90637e-42	0.426319	0.432	0.168	1.44647e-37	CD14 Mono_uGvs1G_Male.csv
1442	NLRC5	1.06251e-41	-0.308641	0.057	0.269	2.60208e-37	CD14 Mono_uGvs1G_Male.csv
1443	HSPA8	2.14982e-41	0.484109	0.88	0.715	5.26492e-37	CD14 Mono_uGvs1G_Male.csv
1444	OSBPL1A	2.49469e-41	-0.403244	0.205	0.476	6.10949e-37	CD14 Mono_uGvs1G_Male.csv
1445	MARCKSL1	2.99745e-41	0.41296	0.33	0.088	7.34075e-37	CD14 Mono_uGvs1G_Male.csv
1446	DOCK8	4.75362e-41	-0.451289	0.493	0.739	1.16416e-36	CD14 Mono_uGvs1G_Male.csv
1447	FOXN3	5.84244e-41	-0.451976	0.343	0.616	1.43081e-36	CD14 Mono_uGvs1G_Male.csv
1448	ADA	9.32723e-41	0.493151	0.498	0.234	2.28424e-36	CD14 Mono_uGvs1G_Male.csv
1449	TNIP3	9.69286e-41	0.238429	0.151	0.002	2.37378e-36	CD14 Mono_uGvs1G_Male.csv
1450	PTAFR	1.45875e-40	0.428276	0.72	0.503	3.57247e-36	CD14 Mono_uGvs1G_Male.csv
1451	FN1	1.59893e-40	-0.685755	0.416	0.714	3.91579e-36	CD14 Mono_uGvs1G_Male.csv
1452	DUSP6	2.22589e-40	0.487688	0.625	0.354	5.4512e-36	CD14 Mono_uGvs1G_Male.csv
1453	FGD2	1.31795e-39	-0.357762	0.145	0.39	3.22767e-35	CD14 Mono_uGvs1G_Male.csv
1454	TAP1	2.43188e-39	-0.373046	0.127	0.37	5.95568e-35	CD14 Mono_uGvs1G_Male.csv
1455	UBE2L6	2.58876e-39	-0.411744	0.301	0.564	6.33986e-35	CD14 Mono_uGvs1G_Male.csv
1456	CALR	3.50137e-39	0.505813	0.966	0.911	8.57486e-35	CD14 Mono_uGvs1G_Male.csv
1457	HLA-DPB1	4.18857e-39	-0.579982	0.629	0.862	1.02578e-34	CD14 Mono_uGvs1G_Male.csv
1458	AMPD3	9.1742e-39	0.341297	0.386	0.131	2.24676e-34	CD14 Mono_uGvs1G_Male.csv
1459	ST3GAL1	9.19979e-39	0.473108	0.627	0.366	2.25303e-34	CD14 Mono_uGvs1G_Male.csv
1460	PDE4DIP	1.41557e-38	0.582049	0.684	0.428	3.46673e-34	CD14 Mono_uGvs1G_Male.csv
1461	LILRB4	3.90515e-38	0.454622	0.642	0.406	9.56372e-34	CD14 Mono_uGvs1G_Male.csv
1462	ZFP36L1	4.80608e-38	0.569688	0.866	0.763	1.17701e-33	CD14 Mono_uGvs1G_Male.csv
1463	SAMSN1	6.91013e-38	0.481832	0.848	0.683	1.69229e-33	CD14 Mono_uGvs1G_Male.csv
1464	TMBIM6	1.01451e-37	0.399366	0.926	0.793	2.48453e-33	CD14 Mono_uGvs1G_Male.csv
1465	ETV5	1.64256e-37	0.297992	0.24	0.044	4.02263e-33	CD14 Mono_uGvs1G_Male.csv
1466	WARS	8.35484e-37	-0.525304	0.326	0.548	2.0461e-32	CD14 Mono_uGvs1G_Male.csv
1467	FCGR1A	2.4597e-36	-0.231661	0.009	0.143	6.02381e-32	CD14 Mono_uGvs1G_Male.csv
1468	SIGLEC10	4.17061e-36	0.294135	0.22	0.037	1.02138e-31	CD14 Mono_uGvs1G_Male.csv
1469	SLC39A8	5.19523e-36	0.54623	0.319	0.095	1.27231e-31	CD14 Mono_uGvs1G_Male.csv
1470	NFKB1	5.50591e-36	0.428957	0.657	0.397	1.3484e-31	CD14 Mono_uGvs1G_Male.csv
1471	FSIP1	6.45353e-36	0.441576	0.345	0.111	1.58047e-31	CD14 Mono_uGvs1G_Male.csv
1472	CYP1B1	7.17782e-36	0.624411	0.9	0.849	1.75785e-31	CD14 Mono_uGvs1G_Male.csv
1473	FOXN2	1.00101e-35	-0.363689	0.266	0.512	2.45148e-31	CD14 Mono_uGvs1G_Male.csv
1474	BID	1.223e-35	0.379991	0.64	0.405	2.99513e-31	CD14 Mono_uGvs1G_Male.csv
1475	ALDH1A2	1.82381e-35	0.360846	0.218	0.034	4.46652e-31	CD14 Mono_uGvs1G_Male.csv
1476	HEXA	2.0083e-35	-0.336191	0.196	0.454	4.91833e-31	CD14 Mono_uGvs1G_Male.csv
1477	LCP2	7.82157e-35	-0.347482	0.234	0.499	1.9155e-30	CD14 Mono_uGvs1G_Male.csv
1478	PSMB8	9.94586e-35	-0.371201	0.369	0.613	2.43574e-30	CD14 Mono_uGvs1G_Male.csv
1479	DISC1	1.22045e-34	-0.397635	0.239	0.475	2.98889e-30	CD14 Mono_uGvs1G_Male.csv
1480	PRAM1	2.37601e-34	-0.320312	0.106	0.323	5.81884e-30	CD14 Mono_uGvs1G_Male.csv
1481	AP1S2	2.57847e-34	0.410688	0.788	0.632	6.31468e-30	CD14 Mono_uGvs1G_Male.csv
1482	ATP8B4	3.53986e-34	-0.426996	0.309	0.569	8.66912e-30	CD14 Mono_uGvs1G_Male.csv
1483	TNFAIP3	3.93908e-34	0.344396	0.397	0.151	9.6468e-30	CD14 Mono_uGvs1G_Male.csv
1484	ADAM10	3.95895e-34	0.427472	0.639	0.42	9.69548e-30	CD14 Mono_uGvs1G_Male.csv
1485	SEC22B	7.54006e-34	0.379924	0.554	0.312	1.84656e-29	CD14 Mono_uGvs1G_Male.csv
1486	TXNRD1	8.23794e-34	0.439295	0.673	0.432	2.01747e-29	CD14 Mono_uGvs1G_Male.csv
1487	CAB39	1.0198e-33	0.400468	0.657	0.439	2.49749e-29	CD14 Mono_uGvs1G_Male.csv
1488	AC025580.2	1.11711e-33	0.309874	0.235	0.047	2.73581e-29	CD14 Mono_uGvs1G_Male.csv
1489	TDP2	2.12974e-33	0.393507	0.371	0.152	5.21574e-29	CD14 Mono_uGvs1G_Male.csv
1490	FERMT3	2.89656e-33	0.368417	0.79	0.613	7.09367e-29	CD14 Mono_uGvs1G_Male.csv
1491	CCL3	3.33441e-33	0.822591	0.26	0.061	8.16598e-29	CD14 Mono_uGvs1G_Male.csv
1492	HSPA1B	7.07795e-33	0.260798	0.283	0.076	1.73339e-28	CD14 Mono_uGvs1G_Male.csv
1493	CXCL16	7.14371e-33	0.454052	0.518	0.268	1.7495e-28	CD14 Mono_uGvs1G_Male.csv
1494	Streptomyces lunaelactis (taxid 1535768)	1.11366e-32	0.320758	0.34	0.115	2.72734e-28	CD14 Mono_uGvs1G_Male.csv
1495	Terrabacteria group (taxid 1783272)	1.23808e-32	-0.452695	0.121	0.324	3.03205e-28	CD14 Mono_uGvs1G_Male.csv
1496	KMO	2.0206e-32	0.408765	0.476	0.231	4.94844e-28	CD14 Mono_uGvs1G_Male.csv
1497	PTPN12	4.45137e-32	0.37368	0.766	0.58	1.09014e-27	CD14 Mono_uGvs1G_Male.csv
1498	CISD2	5.97349e-32	0.346367	0.55	0.302	1.46291e-27	CD14 Mono_uGvs1G_Male.csv
1499	G3BP1	6.17444e-32	0.339116	0.549	0.311	1.51212e-27	CD14 Mono_uGvs1G_Male.csv
1500	CUL1	7.20867e-32	-0.312067	0.13	0.333	1.7654e-27	CD14 Mono_uGvs1G_Male.csv
1501	ANXA2	8.28582e-32	0.345986	0.972	0.973	2.0292e-27	CD14 Mono_uGvs1G_Male.csv
1502	VAMP8	8.84232e-32	-0.334113	0.885	0.956	2.16548e-27	CD14 Mono_uGvs1G_Male.csv
1503	MBNL1	1.13749e-31	-0.405973	0.87	0.924	2.78572e-27	CD14 Mono_uGvs1G_Male.csv
1504	MAML3	2.52085e-31	-0.389659	0.233	0.474	6.17356e-27	CD14 Mono_uGvs1G_Male.csv
1505	RASSF4	4.33331e-31	0.35003	0.589	0.366	1.06123e-26	CD14 Mono_uGvs1G_Male.csv
1506	DENND1B	4.63797e-31	-0.28166	0.094	0.294	1.13584e-26	CD14 Mono_uGvs1G_Male.csv
1507	HS3ST1	7.22025e-31	0.386699	0.444	0.211	1.76824e-26	CD14 Mono_uGvs1G_Male.csv
1508	ANKRD44	8.45565e-31	-0.369955	0.324	0.573	2.07079e-26	CD14 Mono_uGvs1G_Male.csv
1509	TUBB4B	1.4118e-30	0.338962	0.509	0.269	3.45749e-26	CD14 Mono_uGvs1G_Male.csv
1510	SIPA1L1	1.43872e-30	-0.39687	0.124	0.323	3.52343e-26	CD14 Mono_uGvs1G_Male.csv
1511	PNRC1	1.55999e-30	0.423476	0.566	0.321	3.82041e-26	CD14 Mono_uGvs1G_Male.csv
1512	CRYBG1	1.58978e-30	0.363239	0.57	0.341	3.89337e-26	CD14 Mono_uGvs1G_Male.csv
1513	WNT5B	1.83517e-30	0.318751	0.131	0.007	4.49434e-26	CD14 Mono_uGvs1G_Male.csv
1514	IQGAP2	2.40715e-30	-0.45651	0.358	0.588	5.89511e-26	CD14 Mono_uGvs1G_Male.csv
1515	ITGB2	2.75868e-30	0.400861	0.949	0.863	6.75602e-26	CD14 Mono_uGvs1G_Male.csv
1516	PARP14	3.00773e-30	-0.383671	0.756	0.884	7.36593e-26	CD14 Mono_uGvs1G_Male.csv
1517	NINJ1	4.68413e-30	0.394172	0.779	0.617	1.14714e-25	CD14 Mono_uGvs1G_Male.csv
1518	PIK3AP1	5.49686e-30	0.386134	0.742	0.583	1.34618e-25	CD14 Mono_uGvs1G_Male.csv
1519	HCK	6.21463e-30	0.321791	0.898	0.825	1.52196e-25	CD14 Mono_uGvs1G_Male.csv
1520	APOL3	7.91392e-30	-0.286241	0.076	0.261	1.93812e-25	CD14 Mono_uGvs1G_Male.csv
1521	TRAF3	8.37913e-30	0.343339	0.705	0.459	2.05205e-25	CD14 Mono_uGvs1G_Male.csv
1522	VIM	1.21957e-29	0.414634	0.96	0.922	2.98672e-25	CD14 Mono_uGvs1G_Male.csv
1523	STAB1	2.00725e-29	-0.400449	0.793	0.895	4.91574e-25	CD14 Mono_uGvs1G_Male.csv
1524	DAD1	2.04408e-29	0.333206	0.73	0.52	5.00595e-25	CD14 Mono_uGvs1G_Male.csv
1525	SAMD4A	3.04012e-29	-0.189198	0.007	0.114	7.44526e-25	CD14 Mono_uGvs1G_Male.csv
1526	TNFAIP6	4.52233e-29	0.347795	0.178	0.028	1.10752e-24	CD14 Mono_uGvs1G_Male.csv
1527	LINC00877	4.91552e-29	0.262513	0.259	0.072	1.20381e-24	CD14 Mono_uGvs1G_Male.csv
1528	DGLUCY	6.63072e-29	-0.266007	0.102	0.295	1.62386e-24	CD14 Mono_uGvs1G_Male.csv
1529	KIAA0930	8.33672e-29	-0.340999	0.43	0.646	2.04166e-24	CD14 Mono_uGvs1G_Male.csv
1530	FKBP4	1.33461e-28	0.302621	0.36	0.153	3.26845e-24	CD14 Mono_uGvs1G_Male.csv
1531	UCP2	1.94921e-28	0.376137	0.736	0.542	4.77362e-24	CD14 Mono_uGvs1G_Male.csv
1532	PLAAT4	2.11103e-28	-0.226096	0.03	0.17	5.1699e-24	CD14 Mono_uGvs1G_Male.csv
1533	ABHD12	2.22605e-28	-0.356781	0.482	0.694	5.4516e-24	CD14 Mono_uGvs1G_Male.csv
1534	SLC2A6	2.31021e-28	0.291811	0.301	0.106	5.65769e-24	CD14 Mono_uGvs1G_Male.csv
1535	LCP1	2.35724e-28	0.333987	0.955	0.906	5.77289e-24	CD14 Mono_uGvs1G_Male.csv
1536	PRDX1	3.06339e-28	0.351688	0.948	0.897	7.50224e-24	CD14 Mono_uGvs1G_Male.csv
1537	MSC-AS1	4.28091e-28	0.256093	0.194	0.037	1.0484e-23	CD14 Mono_uGvs1G_Male.csv
1538	RNASET2	4.65157e-28	-0.309695	0.184	0.405	1.13917e-23	CD14 Mono_uGvs1G_Male.csv
1539	HLA-F	5.15848e-28	-0.295026	0.189	0.408	1.26331e-23	CD14 Mono_uGvs1G_Male.csv
1540	HLA-C	6.35712e-28	-0.429719	0.963	0.951	1.55686e-23	CD14 Mono_uGvs1G_Male.csv
1541	OTULINL	7.76001e-28	-0.27141	0.118	0.316	1.90043e-23	CD14 Mono_uGvs1G_Male.csv
1542	NDUFV2	8.06392e-28	0.34193	0.584	0.384	1.97485e-23	CD14 Mono_uGvs1G_Male.csv
1543	TXLNB	8.78468e-28	0.242059	0.187	0.037	2.15137e-23	CD14 Mono_uGvs1G_Male.csv
1544	CST3	1.09041e-27	-0.500307	0.946	0.976	2.67042e-23	CD14 Mono_uGvs1G_Male.csv
1545	PLEKHO1	1.14863e-27	-0.335492	0.813	0.892	2.81299e-23	CD14 Mono_uGvs1G_Male.csv
1546	HIST1H2AC	1.28105e-27	0.311037	0.239	0.069	3.13728e-23	CD14 Mono_uGvs1G_Male.csv
1547	PTGES3	1.29558e-27	0.310351	0.758	0.585	3.17288e-23	CD14 Mono_uGvs1G_Male.csv
1548	LRRK2	1.59568e-27	-0.405805	0.294	0.453	3.90781e-23	CD14 Mono_uGvs1G_Male.csv
1549	DNAJA1	2.34934e-27	0.328505	0.744	0.55	5.75352e-23	CD14 Mono_uGvs1G_Male.csv
1550	ASAH1	2.39101e-27	-0.375903	0.509	0.716	5.85559e-23	CD14 Mono_uGvs1G_Male.csv
1551	VMO1	2.59196e-27	0.387883	0.26	0.076	6.34772e-23	CD14 Mono_uGvs1G_Male.csv
1552	HLA-DMA	3.17531e-27	-0.393465	0.647	0.841	7.77634e-23	CD14 Mono_uGvs1G_Male.csv
1553	ELMO1	3.75104e-27	-0.330241	0.358	0.596	9.18629e-23	CD14 Mono_uGvs1G_Male.csv
1554	ARL6IP5	4.24762e-27	0.343808	0.621	0.405	1.04024e-22	CD14 Mono_uGvs1G_Male.csv
1555	2023-03-01	4.9687e-27	-0.35263	0.633	0.809	1.21684e-22	CD14 Mono_uGvs1G_Male.csv
1556	HNRNPA2B1	6.99724e-27	0.294057	0.94	0.885	1.71363e-22	CD14 Mono_uGvs1G_Male.csv
1557	BTG2	7.77314e-27	0.338223	0.467	0.241	1.90364e-22	CD14 Mono_uGvs1G_Male.csv
1558	ITGB7	9.82412e-27	-0.173487	0.014	0.127	2.40593e-22	CD14 Mono_uGvs1G_Male.csv
1559	SKP1	1.43291e-26	0.30331	0.699	0.479	3.50919e-22	CD14 Mono_uGvs1G_Male.csv
1560	C1ORF162	1.72413e-26	-0.339874	0.609	0.81	4.22238e-22	CD14 Mono_uGvs1G_Male.csv
1561	C3AR1	1.8374e-26	0.343042	0.476	0.256	4.49978e-22	CD14 Mono_uGvs1G_Male.csv
1562	PPP1R18	2.06901e-26	0.313285	0.556	0.334	5.06701e-22	CD14 Mono_uGvs1G_Male.csv
1563	DHRS9	2.4815e-26	-0.287736	0.052	0.2	6.07718e-22	CD14 Mono_uGvs1G_Male.csv
1564	ACSL1	2.58673e-26	0.46509	0.434	0.239	6.33491e-22	CD14 Mono_uGvs1G_Male.csv
1565	BIRC3	2.95437e-26	0.314022	0.322	0.125	7.23525e-22	CD14 Mono_uGvs1G_Male.csv
1566	ZEB2	4.52468e-26	-0.426294	0.939	0.983	1.1081e-21	CD14 Mono_uGvs1G_Male.csv
1567	DLEU2	5.34905e-26	-0.372867	0.553	0.718	1.30998e-21	CD14 Mono_uGvs1G_Male.csv
1568	SMCHD1	5.87692e-26	-0.361143	0.439	0.638	1.43926e-21	CD14 Mono_uGvs1G_Male.csv
1569	RERE	6.22752e-26	-0.318394	0.299	0.515	1.52512e-21	CD14 Mono_uGvs1G_Male.csv
1570	Porphyrobacter sp. GA68 (taxid 2883480)	7.47659e-26	-0.4971	0.154	0.337	1.83102e-21	CD14 Mono_uGvs1G_Male.csv
1571	GPNMB	7.51037e-26	-0.680526	0.353	0.508	1.83929e-21	CD14 Mono_uGvs1G_Male.csv
1572	HDGF	9.11192e-26	0.315198	0.57	0.355	2.23151e-21	CD14 Mono_uGvs1G_Male.csv
1573	TBC1D22A	1.04263e-25	-0.32389	0.399	0.619	2.55341e-21	CD14 Mono_uGvs1G_Male.csv
1574	QPCT	1.17309e-25	0.25745	0.225	0.06	2.8729e-21	CD14 Mono_uGvs1G_Male.csv
1575	RAB5A	1.23063e-25	0.284471	0.452	0.234	3.01381e-21	CD14 Mono_uGvs1G_Male.csv
1576	SDCBP	1.53648e-25	0.331915	0.924	0.886	3.76284e-21	CD14 Mono_uGvs1G_Male.csv
1577	VRK2	1.95388e-25	-0.351546	0.275	0.476	4.78505e-21	CD14 Mono_uGvs1G_Male.csv
1578	EFHD2	2.17932e-25	0.321704	0.799	0.659	5.33716e-21	CD14 Mono_uGvs1G_Male.csv
1579	GRAMD4	2.65869e-25	-0.215031	0.063	0.217	6.51114e-21	CD14 Mono_uGvs1G_Male.csv
1580	SKIL	3.18257e-25	0.318177	0.469	0.256	7.79411e-21	CD14 Mono_uGvs1G_Male.csv
1581	MCUB	3.58373e-25	-0.232323	0.082	0.253	8.77656e-21	CD14 Mono_uGvs1G_Male.csv
1582	Staphylococcus aureus (taxid 1280)	4.26385e-25	-0.830233	0.887	0.928	1.04422e-20	CD14 Mono_uGvs1G_Male.csv
1583	TIAM1	4.73445e-25	-0.258002	0.12	0.307	1.15947e-20	CD14 Mono_uGvs1G_Male.csv
1584	DYNLL1	4.75753e-25	0.330041	0.812	0.704	1.16512e-20	CD14 Mono_uGvs1G_Male.csv
1585	MAP3K8	5.03113e-25	0.410245	0.522	0.324	1.23212e-20	CD14 Mono_uGvs1G_Male.csv
1586	RPS9	5.10638e-25	-0.286064	0.89	0.919	1.25055e-20	CD14 Mono_uGvs1G_Male.csv
1587	RAP1B	5.76076e-25	0.335957	0.652	0.482	1.41081e-20	CD14 Mono_uGvs1G_Male.csv
1588	SCIMP	6.01894e-25	-0.242277	0.084	0.253	1.47404e-20	CD14 Mono_uGvs1G_Male.csv
1589	S100A11	7.25791e-25	0.289889	0.984	0.99	1.77746e-20	CD14 Mono_uGvs1G_Male.csv
1590	STARD13	9.47259e-25	-0.313568	0.1	0.272	2.31984e-20	CD14 Mono_uGvs1G_Male.csv
1591	RPL28	9.52792e-25	-0.299272	0.973	0.982	2.33339e-20	CD14 Mono_uGvs1G_Male.csv
1592	MERTK	9.61784e-25	0.331247	0.358	0.154	2.35541e-20	CD14 Mono_uGvs1G_Male.csv
1593	ABCC1	1.01105e-24	0.330795	0.522	0.328	2.47606e-20	CD14 Mono_uGvs1G_Male.csv
1594	EIF4G2	1.08566e-24	0.288454	0.827	0.741	2.65879e-20	CD14 Mono_uGvs1G_Male.csv
1595	CXCL10	1.11266e-24	-0.694078	0.037	0.171	2.7249e-20	CD14 Mono_uGvs1G_Male.csv
1596	HNRNPA1	2.00166e-24	0.306562	0.62	0.406	4.90206e-20	CD14 Mono_uGvs1G_Male.csv
1597	AL592429.2	2.90221e-24	0.194892	0.14	0.018	7.1075e-20	CD14 Mono_uGvs1G_Male.csv
1598	POU2F2	3.31817e-24	0.335775	0.535	0.312	8.1262e-20	CD14 Mono_uGvs1G_Male.csv
1599	ASGR1	3.83077e-24	-0.253219	0.115	0.285	9.38155e-20	CD14 Mono_uGvs1G_Male.csv
1600	SNTB1	4.12704e-24	-0.237062	0.064	0.214	1.01071e-19	CD14 Mono_uGvs1G_Male.csv
1601	PHLDA1	4.81233e-24	0.306742	0.311	0.121	1.17854e-19	CD14 Mono_uGvs1G_Male.csv
1602	CELF2	7.1571e-24	-0.297657	0.329	0.552	1.75277e-19	CD14 Mono_uGvs1G_Male.csv
1603	ALDOA	9.37014e-24	0.322529	0.894	0.8	2.29475e-19	CD14 Mono_uGvs1G_Male.csv
1604	PIK3R5	1.16318e-23	0.346901	0.85	0.703	2.84864e-19	CD14 Mono_uGvs1G_Male.csv
1605	MANF	1.73599e-23	0.302701	0.42	0.219	4.25145e-19	CD14 Mono_uGvs1G_Male.csv
1606	FCGR3A	1.84215e-23	-0.402044	0.585	0.771	4.51141e-19	CD14 Mono_uGvs1G_Male.csv
1607	PCBP1	1.89765e-23	0.290891	0.878	0.749	4.64734e-19	CD14 Mono_uGvs1G_Male.csv
1608	TENT5A	2.41344e-23	-0.304685	0.296	0.463	5.91051e-19	CD14 Mono_uGvs1G_Male.csv
1609	TMEM123	3.42502e-23	0.310308	0.835	0.732	8.38787e-19	CD14 Mono_uGvs1G_Male.csv
1610	ABR	3.52418e-23	-0.330545	0.533	0.694	8.63072e-19	CD14 Mono_uGvs1G_Male.csv
1611	ENTPD1	3.67092e-23	-0.251123	0.082	0.24	8.99008e-19	CD14 Mono_uGvs1G_Male.csv
1612	SLC2A9	4.44396e-23	-0.180345	0.032	0.154	1.08833e-18	CD14 Mono_uGvs1G_Male.csv
1613	AL162414.1	4.73143e-23	-0.132391	0.004	0.084	1.15873e-18	CD14 Mono_uGvs1G_Male.csv
1614	NCF4	5.62038e-23	-0.319973	0.598	0.767	1.37643e-18	CD14 Mono_uGvs1G_Male.csv
1615	ADI1	6.2556e-23	0.2983	0.507	0.332	1.532e-18	CD14 Mono_uGvs1G_Male.csv
1616	ADORA2A	6.63202e-23	0.127871	0.085	0.001	1.62418e-18	CD14 Mono_uGvs1G_Male.csv
1617	PLAUR	7.13872e-23	0.402674	0.413	0.218	1.74827e-18	CD14 Mono_uGvs1G_Male.csv
1618	KCNAB2	8.15026e-23	-0.280802	0.286	0.496	1.996e-18	CD14 Mono_uGvs1G_Male.csv
1619	IFNAR1	8.35779e-23	0.301092	0.507	0.335	2.04682e-18	CD14 Mono_uGvs1G_Male.csv
1620	CD48	9.94186e-23	0.303043	0.441	0.241	2.43476e-18	CD14 Mono_uGvs1G_Male.csv
1621	CEBPA	1.11928e-22	-0.238235	0.114	0.288	2.74113e-18	CD14 Mono_uGvs1G_Male.csv
1622	TRIM22	1.13312e-22	-0.289023	0.27	0.476	2.775e-18	CD14 Mono_uGvs1G_Male.csv
1623	ATP13A3	1.43878e-22	0.325377	0.46	0.264	3.52358e-18	CD14 Mono_uGvs1G_Male.csv
1624	HMGN3	2.91186e-22	-0.21854	0.088	0.248	7.13115e-18	CD14 Mono_uGvs1G_Male.csv
1625	TUBB	3.54095e-22	0.335363	0.695	0.51	8.67179e-18	CD14 Mono_uGvs1G_Male.csv
1626	CD81	3.65695e-22	0.360586	0.716	0.567	8.95587e-18	CD14 Mono_uGvs1G_Male.csv
1627	FYB1	3.8471e-22	-0.307803	0.908	0.942	9.42154e-18	CD14 Mono_uGvs1G_Male.csv
1628	CORO1A	4.1019e-22	-0.319737	0.326	0.524	1.00456e-17	CD14 Mono_uGvs1G_Male.csv
1629	SGPL1	4.77943e-22	0.28657	0.473	0.273	1.17048e-17	CD14 Mono_uGvs1G_Male.csv
1630	ETS2	5.13957e-22	0.297379	0.383	0.204	1.25868e-17	CD14 Mono_uGvs1G_Male.csv
1631	PPDPF	6.60828e-22	0.316249	0.802	0.661	1.61837e-17	CD14 Mono_uGvs1G_Male.csv
1632	FPR3	8.13841e-22	0.325758	0.887	0.849	1.9931e-17	CD14 Mono_uGvs1G_Male.csv
1633	PDIA3	8.8204e-22	0.358542	0.849	0.731	2.16012e-17	CD14 Mono_uGvs1G_Male.csv
1634	PTGIR	9.27351e-22	0.233235	0.244	0.083	2.27108e-17	CD14 Mono_uGvs1G_Male.csv
1635	AKR1C1	9.61264e-22	0.278023	0.127	0.017	2.35413e-17	CD14 Mono_uGvs1G_Male.csv
1636	VPS13C	9.73984e-22	-0.293669	0.416	0.617	2.38529e-17	CD14 Mono_uGvs1G_Male.csv
1637	RAP1GAP2	1.11057e-21	-0.178282	0.047	0.179	2.71978e-17	CD14 Mono_uGvs1G_Male.csv
1638	FP671120.4	1.28358e-21	-0.548179	0.23	0.382	3.14349e-17	CD14 Mono_uGvs1G_Male.csv
1639	HNMT	1.35397e-21	0.295799	0.845	0.716	3.31588e-17	CD14 Mono_uGvs1G_Male.csv
1640	NCOA2	1.35491e-21	-0.281146	0.272	0.477	3.31818e-17	CD14 Mono_uGvs1G_Male.csv
1641	RIN3	1.76235e-21	-0.275734	0.215	0.403	4.31599e-17	CD14 Mono_uGvs1G_Male.csv
1642	JUN	2.35019e-21	0.248907	0.232	0.076	5.75562e-17	CD14 Mono_uGvs1G_Male.csv
1643	SPCS2	2.51713e-21	0.282796	0.641	0.447	6.16445e-17	CD14 Mono_uGvs1G_Male.csv
1644	FOS	2.77304e-21	0.287396	0.433	0.229	6.79117e-17	CD14 Mono_uGvs1G_Male.csv
1645	NQO1	2.87464e-21	0.21902	0.159	0.034	7.04e-17	CD14 Mono_uGvs1G_Male.csv
1646	CD74	3.10861e-21	-0.481984	0.943	0.99	7.61298e-17	CD14 Mono_uGvs1G_Male.csv
1647	HLA-B	4.66021e-21	-0.325631	0.988	0.993	1.14129e-16	CD14 Mono_uGvs1G_Male.csv
1648	CCT5	4.75215e-21	0.268025	0.549	0.373	1.1638e-16	CD14 Mono_uGvs1G_Male.csv
1649	CCL7	5.80331e-21	0.451794	0.119	0.015	1.42123e-16	CD14 Mono_uGvs1G_Male.csv
1650	ACADVL	6.2699e-21	0.274844	0.774	0.663	1.5355e-16	CD14 Mono_uGvs1G_Male.csv
1651	TAP2	6.54824e-21	-0.254399	0.188	0.372	1.60366e-16	CD14 Mono_uGvs1G_Male.csv
1652	MIR3142HG	6.70825e-21	0.242516	0.218	0.07	1.64285e-16	CD14 Mono_uGvs1G_Male.csv
1653	MAP3K1	6.83081e-21	-0.270385	0.248	0.443	1.67287e-16	CD14 Mono_uGvs1G_Male.csv
1654	IL15	7.36246e-21	-0.198006	0.061	0.2	1.80307e-16	CD14 Mono_uGvs1G_Male.csv
1655	ICAM1	7.82012e-21	0.274176	0.448	0.246	1.91515e-16	CD14 Mono_uGvs1G_Male.csv
1656	NCOA4	1.07225e-20	0.2806	0.852	0.769	2.62595e-16	CD14 Mono_uGvs1G_Male.csv
1657	SMIM25	1.12875e-20	0.317808	0.505	0.335	2.7643e-16	CD14 Mono_uGvs1G_Male.csv
1658	TAPBP	1.3266e-20	-0.275534	0.479	0.661	3.24884e-16	CD14 Mono_uGvs1G_Male.csv
1659	OLFML2B	1.37768e-20	0.277992	0.341	0.166	3.37393e-16	CD14 Mono_uGvs1G_Male.csv
1660	PLCL2	1.41541e-20	-0.227146	0.106	0.268	3.46634e-16	CD14 Mono_uGvs1G_Male.csv
1661	MVP	1.75646e-20	-0.25647	0.284	0.472	4.30157e-16	CD14 Mono_uGvs1G_Male.csv
1662	APBB1IP	1.83837e-20	-0.277493	0.326	0.528	4.50218e-16	CD14 Mono_uGvs1G_Male.csv
1663	VASP	2.5897e-20	0.275709	0.678	0.517	6.34217e-16	CD14 Mono_uGvs1G_Male.csv
1664	SLCO2B1	2.83306e-20	0.322332	0.514	0.368	6.93817e-16	CD14 Mono_uGvs1G_Male.csv
1665	ALDH2	3.17428e-20	-0.305858	0.497	0.67	7.7738e-16	CD14 Mono_uGvs1G_Male.csv
1666	RRAS	4.43317e-20	0.253945	0.412	0.228	1.08568e-15	CD14 Mono_uGvs1G_Male.csv
1667	HINT1	4.61967e-20	0.289285	0.586	0.397	1.13136e-15	CD14 Mono_uGvs1G_Male.csv
1668	SERPINA1	5.19844e-20	0.395804	0.628	0.435	1.2731e-15	CD14 Mono_uGvs1G_Male.csv
1669	CPVL	5.59897e-20	-0.275296	0.404	0.594	1.37119e-15	CD14 Mono_uGvs1G_Male.csv
1670	CSF1R	6.39948e-20	0.281815	0.895	0.847	1.56723e-15	CD14 Mono_uGvs1G_Male.csv
1671	FLOT1	1.11815e-19	0.266126	0.437	0.266	2.73835e-15	CD14 Mono_uGvs1G_Male.csv
1672	MAFB	1.14055e-19	0.390624	0.901	0.849	2.79321e-15	CD14 Mono_uGvs1G_Male.csv
1673	CANX	1.21341e-19	0.310126	0.889	0.799	2.97163e-15	CD14 Mono_uGvs1G_Male.csv
1674	NFKB2	1.33849e-19	0.232175	0.286	0.122	3.27797e-15	CD14 Mono_uGvs1G_Male.csv
1675	AC009093.2	1.54381e-19	-0.205291	0.068	0.202	3.78079e-15	CD14 Mono_uGvs1G_Male.csv
1676	AHRR	1.79658e-19	0.28845	0.738	0.556	4.39982e-15	CD14 Mono_uGvs1G_Male.csv
1677	PIR	1.92711e-19	0.210921	0.239	0.087	4.71949e-15	CD14 Mono_uGvs1G_Male.csv
1678	TNFAIP8	2.17285e-19	0.306889	0.524	0.334	5.3213e-15	CD14 Mono_uGvs1G_Male.csv
1679	PSAP	2.23043e-19	-0.275897	0.998	0.998	5.46232e-15	CD14 Mono_uGvs1G_Male.csv
1680	WTAP	2.35702e-19	0.313507	0.487	0.313	5.77234e-15	CD14 Mono_uGvs1G_Male.csv
1681	ORAI1	2.69944e-19	0.252172	0.354	0.181	6.61092e-15	CD14 Mono_uGvs1G_Male.csv
1682	PLEKHA2	3.01504e-19	-0.233562	0.165	0.332	7.38383e-15	CD14 Mono_uGvs1G_Male.csv
1683	ZNF385A	3.21055e-19	-0.265682	0.479	0.657	7.86263e-15	CD14 Mono_uGvs1G_Male.csv
1684	TMED5	3.74824e-19	0.255587	0.471	0.279	9.17943e-15	CD14 Mono_uGvs1G_Male.csv
1685	GGA2	4.12525e-19	-0.218016	0.141	0.308	1.01027e-14	CD14 Mono_uGvs1G_Male.csv
1686	ZSWIM6	4.51477e-19	-0.318353	0.598	0.745	1.10567e-14	CD14 Mono_uGvs1G_Male.csv
1687	PFN1	4.53262e-19	0.267349	0.991	0.982	1.11004e-14	CD14 Mono_uGvs1G_Male.csv
1688	SDS	5.30536e-19	-0.139276	0.005	0.075	1.29928e-14	CD14 Mono_uGvs1G_Male.csv
1689	CBR1	5.32717e-19	-0.257169	0.298	0.487	1.30462e-14	CD14 Mono_uGvs1G_Male.csv
1690	ACP2	5.92782e-19	0.26285	0.4	0.226	1.45172e-14	CD14 Mono_uGvs1G_Male.csv
1691	DNAJC10	6.07993e-19	0.215579	0.282	0.12	1.48897e-14	CD14 Mono_uGvs1G_Male.csv
1692	FNDC3B	6.26013e-19	0.337514	0.724	0.581	1.53311e-14	CD14 Mono_uGvs1G_Male.csv
1693	UBE2E2	6.61921e-19	-0.342591	0.574	0.705	1.62104e-14	CD14 Mono_uGvs1G_Male.csv
1694	SAT1	7.15525e-19	-0.408865	0.953	0.987	1.75232e-14	CD14 Mono_uGvs1G_Male.csv
1695	SNX2	1.02418e-18	0.25802	0.671	0.548	2.50821e-14	CD14 Mono_uGvs1G_Male.csv
1696	TMBIM4	1.03618e-18	0.254142	0.816	0.696	2.5376e-14	CD14 Mono_uGvs1G_Male.csv
1697	PKM	1.0752e-18	0.236927	0.967	0.965	2.63317e-14	CD14 Mono_uGvs1G_Male.csv
1698	FLI1	1.2206e-18	-0.274319	0.278	0.457	2.98924e-14	CD14 Mono_uGvs1G_Male.csv
1699	NFAT5	1.3798e-18	0.26359	0.34	0.176	3.37913e-14	CD14 Mono_uGvs1G_Male.csv
1700	ARHGAP15	1.4071e-18	-0.322754	0.151	0.319	3.44598e-14	CD14 Mono_uGvs1G_Male.csv
1701	FCGR2B	1.54118e-18	-0.314884	0.413	0.602	3.77436e-14	CD14 Mono_uGvs1G_Male.csv
1702	SLAMF8	1.62068e-18	0.261769	0.406	0.223	3.96904e-14	CD14 Mono_uGvs1G_Male.csv
1703	CRTAP	1.67036e-18	-0.232494	0.239	0.412	4.09071e-14	CD14 Mono_uGvs1G_Male.csv
1704	ARHGAP17	1.79322e-18	-0.248774	0.251	0.421	4.3916e-14	CD14 Mono_uGvs1G_Male.csv
1705	CRIM1	2.13608e-18	0.24354	0.155	0.039	5.23126e-14	CD14 Mono_uGvs1G_Male.csv
1706	SAMD9L	2.16404e-18	-0.258778	0.336	0.532	5.29974e-14	CD14 Mono_uGvs1G_Male.csv
1707	MRPS6	2.26457e-18	0.25778	0.438	0.248	5.54594e-14	CD14 Mono_uGvs1G_Male.csv
1708	SLC25A6	2.5297e-18	-0.273611	0.321	0.499	6.19524e-14	CD14 Mono_uGvs1G_Male.csv
1709	HSPH1	2.58292e-18	0.265324	0.427	0.247	6.32557e-14	CD14 Mono_uGvs1G_Male.csv
1710	HLA-DPA1	2.60206e-18	-0.370202	0.707	0.863	6.37244e-14	CD14 Mono_uGvs1G_Male.csv
1711	SRXN1	2.99458e-18	0.182588	0.16	0.042	7.33372e-14	CD14 Mono_uGvs1G_Male.csv
1712	TRIM47	3.71916e-18	0.128104	0.099	0.011	9.10822e-14	CD14 Mono_uGvs1G_Male.csv
1713	NME2	4.98854e-18	-0.260103	0.65	0.807	1.22169e-13	CD14 Mono_uGvs1G_Male.csv
1714	G6PD	5.16363e-18	0.249484	0.412	0.226	1.26457e-13	CD14 Mono_uGvs1G_Male.csv
1715	CD36	5.24187e-18	-0.30662	0.82	0.912	1.28373e-13	CD14 Mono_uGvs1G_Male.csv
1716	LINC00996	5.29637e-18	-0.12188	0.01	0.087	1.29708e-13	CD14 Mono_uGvs1G_Male.csv
1717	ABI3	5.85105e-18	-0.245716	0.27	0.45	1.43292e-13	CD14 Mono_uGvs1G_Male.csv
1718	SELENOT	6.89892e-18	0.240988	0.503	0.33	1.68955e-13	CD14 Mono_uGvs1G_Male.csv
1719	MTRNR2L12	6.96775e-18	-0.374924	0.602	0.776	1.7064e-13	CD14 Mono_uGvs1G_Male.csv
1720	C2	7.13022e-18	-0.145874	0.023	0.115	1.74619e-13	CD14 Mono_uGvs1G_Male.csv
1721	CD53	7.20987e-18	0.257494	0.582	0.404	1.7657e-13	CD14 Mono_uGvs1G_Male.csv
1722	GNG5	7.29455e-18	0.21708	0.894	0.864	1.78643e-13	CD14 Mono_uGvs1G_Male.csv
1723	XRN1	7.90303e-18	-0.238403	0.189	0.359	1.93545e-13	CD14 Mono_uGvs1G_Male.csv
1724	OGFRL1	8.05557e-18	-0.239694	0.255	0.432	1.97281e-13	CD14 Mono_uGvs1G_Male.csv
1725	KCNQ1	8.16448e-18	-0.171649	0.064	0.191	1.99948e-13	CD14 Mono_uGvs1G_Male.csv
1726	ITGAV	8.44444e-18	0.270889	0.444	0.263	2.06804e-13	CD14 Mono_uGvs1G_Male.csv
1727	XBP1	8.90356e-18	0.244126	0.351	0.182	2.18048e-13	CD14 Mono_uGvs1G_Male.csv
1728	UGP2	9.37731e-18	0.243651	0.407	0.231	2.2965e-13	CD14 Mono_uGvs1G_Male.csv
1729	CAPZA2	9.94377e-18	0.229726	0.794	0.688	2.43523e-13	CD14 Mono_uGvs1G_Male.csv
1730	NAALADL2	1.12327e-17	-0.190193	0.045	0.159	2.75089e-13	CD14 Mono_uGvs1G_Male.csv
1731	TBC1D2	1.28052e-17	-0.225562	0.141	0.286	3.13599e-13	CD14 Mono_uGvs1G_Male.csv
1732	MMP14	1.58234e-17	0.246064	0.291	0.14	3.87515e-13	CD14 Mono_uGvs1G_Male.csv
1733	METTL7A	1.62702e-17	-0.191098	0.1	0.245	3.98456e-13	CD14 Mono_uGvs1G_Male.csv
1734	ALOX5AP	1.74523e-17	0.343629	0.255	0.113	4.27408e-13	CD14 Mono_uGvs1G_Male.csv
1735	HSPA6	2.40542e-17	-0.210235	0.117	0.255	5.89087e-13	CD14 Mono_uGvs1G_Male.csv
1736	SPI1	2.51987e-17	0.185014	0.96	0.977	6.17116e-13	CD14 Mono_uGvs1G_Male.csv
1737	RAB3C	3.07201e-17	0.169087	0.124	0.024	7.52334e-13	CD14 Mono_uGvs1G_Male.csv
1738	SLC16A6	3.36211e-17	0.209122	0.246	0.1	8.23382e-13	CD14 Mono_uGvs1G_Male.csv
1739	CD58	3.56178e-17	0.244306	0.396	0.22	8.72281e-13	CD14 Mono_uGvs1G_Male.csv
1740	ARMT1	4.01038e-17	0.191847	0.211	0.08	9.82142e-13	CD14 Mono_uGvs1G_Male.csv
1741	MAP4K3-DT	4.18216e-17	-0.151031	0.035	0.138	1.02421e-12	CD14 Mono_uGvs1G_Male.csv
1742	TMED10	4.49411e-17	0.25491	0.703	0.546	1.10061e-12	CD14 Mono_uGvs1G_Male.csv
1743	RHEB	4.98262e-17	0.238534	0.549	0.381	1.22024e-12	CD14 Mono_uGvs1G_Male.csv
1744	CAMK2D	5.46661e-17	-0.197379	0.044	0.144	1.33877e-12	CD14 Mono_uGvs1G_Male.csv
1745	TXNIP	5.64735e-17	-0.351234	0.764	0.825	1.38304e-12	CD14 Mono_uGvs1G_Male.csv
1746	KIFC3	6.0796e-17	0.220114	0.303	0.146	1.48889e-12	CD14 Mono_uGvs1G_Male.csv
1747	ANKRD22	6.51039e-17	-0.164941	0.026	0.119	1.59439e-12	CD14 Mono_uGvs1G_Male.csv
1748	BTG3	7.28677e-17	0.176124	0.193	0.067	1.78453e-12	CD14 Mono_uGvs1G_Male.csv
1749	PALLD	7.82358e-17	-0.174587	0.056	0.174	1.91599e-12	CD14 Mono_uGvs1G_Male.csv
1750	MT1X	8.42744e-17	0.645087	0.207	0.088	2.06388e-12	CD14 Mono_uGvs1G_Male.csv
1751	MMP2-AS1	8.79366e-17	0.1769	0.154	0.043	2.15357e-12	CD14 Mono_uGvs1G_Male.csv
1752	IL1A	8.85854e-17	0.163294	0.064	0.001	2.16946e-12	CD14 Mono_uGvs1G_Male.csv
1753	HLA-DQB1	9.09611e-17	-0.339995	0.612	0.777	2.22764e-12	CD14 Mono_uGvs1G_Male.csv
1754	MT1F	9.59679e-17	0.321077	0.119	0.027	2.35025e-12	CD14 Mono_uGvs1G_Male.csv
1755	CSTB	1.00826e-16	0.232931	0.925	0.841	2.46922e-12	CD14 Mono_uGvs1G_Male.csv
1756	CLIC1	1.02583e-16	0.249044	0.903	0.857	2.51225e-12	CD14 Mono_uGvs1G_Male.csv
1757	RHOQ	1.07021e-16	0.275539	0.646	0.51	2.62094e-12	CD14 Mono_uGvs1G_Male.csv
1758	LINC02245	1.09107e-16	-0.137607	0.03	0.126	2.67203e-12	CD14 Mono_uGvs1G_Male.csv
1759	MDM2	1.14846e-16	0.23282	0.308	0.158	2.81258e-12	CD14 Mono_uGvs1G_Male.csv
1760	RUFY4	1.24396e-16	-0.141652	0.029	0.125	3.04646e-12	CD14 Mono_uGvs1G_Male.csv
1761	ARL15	1.35961e-16	-0.312089	0.41	0.574	3.32969e-12	CD14 Mono_uGvs1G_Male.csv
1762	FAM13A	1.40848e-16	-0.2646	0.222	0.392	3.44937e-12	CD14 Mono_uGvs1G_Male.csv
1763	STAC	1.46119e-16	0.218556	0.139	0.037	3.57846e-12	CD14 Mono_uGvs1G_Male.csv
1764	CYFIP1	1.77201e-16	-0.257559	0.493	0.643	4.33965e-12	CD14 Mono_uGvs1G_Male.csv
1765	OTOA	1.78357e-16	-0.136599	0.013	0.088	4.36797e-12	CD14 Mono_uGvs1G_Male.csv
1766	TTC7A	1.80101e-16	-0.236043	0.222	0.378	4.41067e-12	CD14 Mono_uGvs1G_Male.csv
1767	NDUFB4	1.86164e-16	0.220347	0.56	0.461	4.55916e-12	CD14 Mono_uGvs1G_Male.csv
1768	FCN1	2.02572e-16	0.353771	0.937	0.881	4.96099e-12	CD14 Mono_uGvs1G_Male.csv
1769	CHORDC1	2.06539e-16	0.208102	0.322	0.165	5.05813e-12	CD14 Mono_uGvs1G_Male.csv
1770	C20ORF194	2.23037e-16	-0.236279	0.284	0.426	5.46218e-12	CD14 Mono_uGvs1G_Male.csv
1771	CFP	2.48803e-16	0.269723	0.45	0.269	6.09319e-12	CD14 Mono_uGvs1G_Male.csv
1772	MTSS1	2.99438e-16	-0.195501	0.037	0.136	7.33323e-12	CD14 Mono_uGvs1G_Male.csv
1773	PDIA6	3.00679e-16	0.295115	0.686	0.536	7.36362e-12	CD14 Mono_uGvs1G_Male.csv
1774	GRAMD1B	3.11183e-16	-0.105209	0.009	0.08	7.62088e-12	CD14 Mono_uGvs1G_Male.csv
1775	SGPP2	3.14274e-16	0.171433	0.102	0.016	7.69657e-12	CD14 Mono_uGvs1G_Male.csv
1776	UBC	3.2956e-16	0.23344	0.935	0.854	8.07093e-12	CD14 Mono_uGvs1G_Male.csv
1777	MED13L	3.4451e-16	-0.264344	0.458	0.613	8.43704e-12	CD14 Mono_uGvs1G_Male.csv
1778	GSDMD	3.86733e-16	-0.177382	0.136	0.284	9.47108e-12	CD14 Mono_uGvs1G_Male.csv
1779	SPTLC2	3.98272e-16	-0.209804	0.155	0.307	9.75368e-12	CD14 Mono_uGvs1G_Male.csv
1780	CHST2	4.02485e-16	0.120993	0.104	0.017	9.85686e-12	CD14 Mono_uGvs1G_Male.csv
1781	DHRS4L2	5.04107e-16	0.201126	0.257	0.116	1.23456e-11	CD14 Mono_uGvs1G_Male.csv
1782	LRP1	5.48682e-16	-0.25744	0.841	0.918	1.34372e-11	CD14 Mono_uGvs1G_Male.csv
1783	GABARAP	5.61943e-16	-0.222814	0.966	0.984	1.3762e-11	CD14 Mono_uGvs1G_Male.csv
1784	TNFRSF14	6.7296e-16	-0.207273	0.155	0.308	1.64808e-11	CD14 Mono_uGvs1G_Male.csv
1785	CAMK1D	8.13222e-16	-0.260487	0.366	0.519	1.99158e-11	CD14 Mono_uGvs1G_Male.csv
1786	TMEM268	9.03055e-16	-0.149035	0.055	0.168	2.21158e-11	CD14 Mono_uGvs1G_Male.csv
1787	CD300E	9.61732e-16	0.233757	0.29	0.14	2.35528e-11	CD14 Mono_uGvs1G_Male.csv
1788	ADM	1.04382e-15	0.15665	0.12	0.026	2.55632e-11	CD14 Mono_uGvs1G_Male.csv
1789	EMP3	1.04867e-15	0.242666	0.918	0.847	2.5682e-11	CD14 Mono_uGvs1G_Male.csv
1790	HIF1A	1.07935e-15	0.326898	0.715	0.579	2.64334e-11	CD14 Mono_uGvs1G_Male.csv
1791	CCL13	1.09606e-15	0.314431	0.086	0.011	2.68425e-11	CD14 Mono_uGvs1G_Male.csv
1792	UTRN	1.10133e-15	-0.294728	0.654	0.791	2.69716e-11	CD14 Mono_uGvs1G_Male.csv
1793	MMP19	1.14437e-15	0.216324	0.26	0.115	2.80255e-11	CD14 Mono_uGvs1G_Male.csv
1794	IFI30	1.24364e-15	-0.388959	0.995	0.996	3.04568e-11	CD14 Mono_uGvs1G_Male.csv
1795	UBE2J1	1.32548e-15	0.20508	0.315	0.159	3.24611e-11	CD14 Mono_uGvs1G_Male.csv
1796	APOC1	1.37703e-15	-0.404261	0.024	0.111	3.37234e-11	CD14 Mono_uGvs1G_Male.csv
1797	MAN2A1	1.4455e-15	-0.210374	0.179	0.324	3.54003e-11	CD14 Mono_uGvs1G_Male.csv
1798	PDIA4	1.60302e-15	0.249426	0.494	0.324	3.9258e-11	CD14 Mono_uGvs1G_Male.csv
1799	PTK2B	1.78373e-15	-0.191761	0.106	0.24	4.36837e-11	CD14 Mono_uGvs1G_Male.csv
1800	ISCU	1.82436e-15	0.230287	0.479	0.307	4.46786e-11	CD14 Mono_uGvs1G_Male.csv
1801	RIT1	1.96973e-15	0.221445	0.39	0.229	4.82386e-11	CD14 Mono_uGvs1G_Male.csv
1802	CFD	2.24173e-15	-0.245754	0.181	0.334	5.49e-11	CD14 Mono_uGvs1G_Male.csv
1803	MAP3K3	2.24265e-15	-0.230495	0.267	0.431	5.49224e-11	CD14 Mono_uGvs1G_Male.csv
1804	OLIG1	2.25376e-15	0.123311	0.09	0.012	5.51946e-11	CD14 Mono_uGvs1G_Male.csv
1805	CD1D	2.46589e-15	-0.145344	0.037	0.132	6.03896e-11	CD14 Mono_uGvs1G_Male.csv
1806	CCL4L2	2.57814e-15	0.56566	0.134	0.034	6.31385e-11	CD14 Mono_uGvs1G_Male.csv
1807	MBP	3.06148e-15	-0.240289	0.288	0.46	7.49756e-11	CD14 Mono_uGvs1G_Male.csv
1808	PPARGC1B	3.44748e-15	-0.157234	0.061	0.17	8.44288e-11	CD14 Mono_uGvs1G_Male.csv
1809	INPP4A	3.70759e-15	-0.225591	0.225	0.387	9.07988e-11	CD14 Mono_uGvs1G_Male.csv
1810	WWP1	3.83488e-15	-0.322126	0.448	0.585	9.39163e-11	CD14 Mono_uGvs1G_Male.csv
1811	CHI3L1	4.26779e-15	0.311423	0.089	0.012	1.04518e-10	CD14 Mono_uGvs1G_Male.csv
1812	POLB	4.32335e-15	-0.138879	0.042	0.142	1.05879e-10	CD14 Mono_uGvs1G_Male.csv
1813	IFNGR2	4.63798e-15	0.25441	0.809	0.696	1.13584e-10	CD14 Mono_uGvs1G_Male.csv
1814	SERP1	4.98798e-15	0.225303	0.835	0.743	1.22156e-10	CD14 Mono_uGvs1G_Male.csv
1815	TTLL4	5.10373e-15	0.244975	0.218	0.098	1.2499e-10	CD14 Mono_uGvs1G_Male.csv
1816	TMEM219	5.18304e-15	-0.21853	0.556	0.698	1.26933e-10	CD14 Mono_uGvs1G_Male.csv
1817	TCF25	5.87855e-15	-0.229339	0.427	0.581	1.43966e-10	CD14 Mono_uGvs1G_Male.csv
1818	LPAR6	5.93115e-15	-0.258977	0.284	0.428	1.45254e-10	CD14 Mono_uGvs1G_Male.csv
1819	TNFRSF4	6.19149e-15	0.12404	0.063	0.004	1.5163e-10	CD14 Mono_uGvs1G_Male.csv
1820	HMGN1	6.3941e-15	0.235422	0.441	0.275	1.56592e-10	CD14 Mono_uGvs1G_Male.csv
1821	BCL3	6.66977e-15	0.244958	0.409	0.255	1.63343e-10	CD14 Mono_uGvs1G_Male.csv
1822	RAB5C	7.31679e-15	0.219094	0.812	0.732	1.79188e-10	CD14 Mono_uGvs1G_Male.csv
1823	GBP3	8.22744e-15	-0.139043	0.047	0.149	2.0149e-10	CD14 Mono_uGvs1G_Male.csv
1824	MT1G	9.04773e-15	0.469415	0.057	0.001	2.21579e-10	CD14 Mono_uGvs1G_Male.csv
1825	ENTPD1-AS1	1.0461e-14	-0.168704	0.065	0.166	2.56191e-10	CD14 Mono_uGvs1G_Male.csv
1826	C5ORF56	1.09348e-14	-0.157366	0.064	0.177	2.67794e-10	CD14 Mono_uGvs1G_Male.csv
1827	TPRG1	1.16811e-14	0.265432	0.275	0.131	2.8607e-10	CD14 Mono_uGvs1G_Male.csv
1828	PDLIM7	1.19207e-14	0.186824	0.214	0.093	2.91938e-10	CD14 Mono_uGvs1G_Male.csv
1829	SEPTIN7	1.27522e-14	0.215113	0.383	0.228	3.12301e-10	CD14 Mono_uGvs1G_Male.csv
1830	NECTIN2	1.31396e-14	0.194088	0.294	0.153	3.21789e-10	CD14 Mono_uGvs1G_Male.csv
1831	LINC02328	1.37986e-14	-0.125817	0.025	0.109	3.37928e-10	CD14 Mono_uGvs1G_Male.csv
1832	HCST	1.46141e-14	-0.311514	0.4	0.55	3.579e-10	CD14 Mono_uGvs1G_Male.csv
1833	FTL	1.56271e-14	0.268035	0.999	0.996	3.82709e-10	CD14 Mono_uGvs1G_Male.csv
1834	SLC39A11	1.80617e-14	-0.244489	0.276	0.436	4.4233e-10	CD14 Mono_uGvs1G_Male.csv
1835	AC013652.1	1.84573e-14	0.232895	0.222	0.093	4.52019e-10	CD14 Mono_uGvs1G_Male.csv
1836	RNF130	1.88963e-14	-0.195726	0.93	0.977	4.62771e-10	CD14 Mono_uGvs1G_Male.csv
1837	TET3	1.89064e-14	-0.221708	0.33	0.482	4.63018e-10	CD14 Mono_uGvs1G_Male.csv
1838	ASGR2	1.90944e-14	-0.101739	0.016	0.091	4.67622e-10	CD14 Mono_uGvs1G_Male.csv
1839	RNF19B	1.96496e-14	0.22309	0.377	0.218	4.81218e-10	CD14 Mono_uGvs1G_Male.csv
1840	PXK	1.97193e-14	0.180077	0.248	0.111	4.82926e-10	CD14 Mono_uGvs1G_Male.csv
1841	TNK2	2.04389e-14	-0.135658	0.044	0.143	5.0055e-10	CD14 Mono_uGvs1G_Male.csv
1842	GRB2	2.17784e-14	-0.1899	0.96	0.991	5.33352e-10	CD14 Mono_uGvs1G_Male.csv
1843	RNF144B	2.28372e-14	0.319163	0.364	0.222	5.59283e-10	CD14 Mono_uGvs1G_Male.csv
1844	APOL2	2.31401e-14	-0.109548	0.021	0.099	5.66701e-10	CD14 Mono_uGvs1G_Male.csv
1845	MSN	2.39821e-14	0.22153	0.831	0.722	5.87322e-10	CD14 Mono_uGvs1G_Male.csv
1846	PTPRE	2.45143e-14	0.216648	0.789	0.635	6.00355e-10	CD14 Mono_uGvs1G_Male.csv
1847	ASRGL1	2.79155e-14	-0.220128	0.24	0.394	6.8365e-10	CD14 Mono_uGvs1G_Male.csv
1848	CTSD	3.01038e-14	-0.434606	0.929	0.935	7.37241e-10	CD14 Mono_uGvs1G_Male.csv
1849	CHMP5	3.0155e-14	0.20886	0.395	0.241	7.38496e-10	CD14 Mono_uGvs1G_Male.csv
1850	PSMC4	3.13514e-14	0.222937	0.348	0.209	7.67796e-10	CD14 Mono_uGvs1G_Male.csv
1851	RGS10	3.22492e-14	-0.211892	0.252	0.401	7.89782e-10	CD14 Mono_uGvs1G_Male.csv
1852	LMNB1	3.37613e-14	-0.122172	0.026	0.106	8.26814e-10	CD14 Mono_uGvs1G_Male.csv
1853	FCER1G	3.46798e-14	0.235529	0.979	0.98	8.49308e-10	CD14 Mono_uGvs1G_Male.csv
1854	PDK4	3.7106e-14	0.277427	0.63	0.49	9.08727e-10	CD14 Mono_uGvs1G_Male.csv
1855	PDCD1LG2	3.95172e-14	-0.109724	0.019	0.093	9.67777e-10	CD14 Mono_uGvs1G_Male.csv
1856	IL17RA	4.28176e-14	-0.224638	0.264	0.427	1.0486e-09	CD14 Mono_uGvs1G_Male.csv
1857	IL6ST	5.00495e-14	0.224468	0.382	0.228	1.22571e-09	CD14 Mono_uGvs1G_Male.csv
1858	AC037198.2	5.26948e-14	0.138735	0.118	0.028	1.2905e-09	CD14 Mono_uGvs1G_Male.csv
1859	HLA-A	5.48148e-14	-0.305209	0.981	0.989	1.34242e-09	CD14 Mono_uGvs1G_Male.csv
1860	LGALS3BP	6.12275e-14	-0.161554	0.061	0.169	1.49946e-09	CD14 Mono_uGvs1G_Male.csv
1861	NRG1	6.12294e-14	-0.410904	0.205	0.345	1.49951e-09	CD14 Mono_uGvs1G_Male.csv
1862	WASF2	6.20481e-14	-0.206727	0.549	0.687	1.51956e-09	CD14 Mono_uGvs1G_Male.csv
1863	SOCS3	6.49592e-14	0.116397	0.102	0.021	1.59085e-09	CD14 Mono_uGvs1G_Male.csv
1864	SDF2L1	6.55379e-14	0.26145	0.645	0.52	1.60502e-09	CD14 Mono_uGvs1G_Male.csv
1865	TXNL1	6.8353e-14	0.186047	0.319	0.175	1.67396e-09	CD14 Mono_uGvs1G_Male.csv
1866	FCAR	6.87894e-14	0.158446	0.154	0.051	1.68465e-09	CD14 Mono_uGvs1G_Male.csv
1867	ATG7	7.34461e-14	0.268677	0.862	0.786	1.7987e-09	CD14 Mono_uGvs1G_Male.csv
1868	SPG21	7.6326e-14	0.205182	0.731	0.616	1.86922e-09	CD14 Mono_uGvs1G_Male.csv
1869	SIGLEC1	7.7242e-14	-0.233884	0.58	0.72	1.89166e-09	CD14 Mono_uGvs1G_Male.csv
1870	IL6R	8.10151e-14	-0.203895	0.229	0.379	1.98406e-09	CD14 Mono_uGvs1G_Male.csv
1871	COPZ1	8.52933e-14	0.185502	0.396	0.235	2.08883e-09	CD14 Mono_uGvs1G_Male.csv
1872	ACOT13	8.6058e-14	0.207415	0.307	0.171	2.10756e-09	CD14 Mono_uGvs1G_Male.csv
1873	IL2RG	8.70557e-14	0.197438	0.186	0.071	2.13199e-09	CD14 Mono_uGvs1G_Male.csv
1874	ZYX	9.02411e-14	-0.226459	0.758	0.852	2.21e-09	CD14 Mono_uGvs1G_Male.csv
1875	IL18BP	9.12375e-14	0.284831	0.544	0.406	2.23441e-09	CD14 Mono_uGvs1G_Male.csv
1876	S100A4	9.89677e-14	-0.333391	0.936	0.956	2.42372e-09	CD14 Mono_uGvs1G_Male.csv
1877	OLR1	1.0426e-13	0.31525	0.431	0.299	2.55334e-09	CD14 Mono_uGvs1G_Male.csv
1878	HNRNPL	1.04507e-13	0.206156	0.455	0.293	2.55938e-09	CD14 Mono_uGvs1G_Male.csv
1879	HDAC4	1.07169e-13	-0.183439	0.117	0.246	2.62458e-09	CD14 Mono_uGvs1G_Male.csv
1880	HIST1H1C	1.10376e-13	0.205263	0.255	0.122	2.7031e-09	CD14 Mono_uGvs1G_Male.csv
1881	CCR5AS	1.12159e-13	0.239103	0.441	0.291	2.74678e-09	CD14 Mono_uGvs1G_Male.csv
1882	SP110	1.32327e-13	-0.243734	0.33	0.481	3.24068e-09	CD14 Mono_uGvs1G_Male.csv
1883	MEFV	1.34863e-13	-0.103283	0.019	0.092	3.3028e-09	CD14 Mono_uGvs1G_Male.csv
1884	CCR2	1.39718e-13	-0.222645	0.136	0.271	3.4217e-09	CD14 Mono_uGvs1G_Male.csv
1885	AZIN1-AS1	1.4929e-13	0.175195	0.171	0.064	3.65611e-09	CD14 Mono_uGvs1G_Male.csv
1886	EPB41L3	1.51389e-13	0.233013	0.94	0.894	3.70751e-09	CD14 Mono_uGvs1G_Male.csv
1887	LIMS1	1.53803e-13	0.236557	0.737	0.606	3.76664e-09	CD14 Mono_uGvs1G_Male.csv
1888	IRAK2	1.66871e-13	0.128557	0.113	0.027	4.08668e-09	CD14 Mono_uGvs1G_Male.csv
1889	CXCL1	1.70085e-13	0.537148	0.089	0.016	4.16538e-09	CD14 Mono_uGvs1G_Male.csv
1890	PPP1R15A	1.85407e-13	0.195686	0.362	0.208	4.54062e-09	CD14 Mono_uGvs1G_Male.csv
1891	AARS	1.86631e-13	0.183234	0.239	0.113	4.5706e-09	CD14 Mono_uGvs1G_Male.csv
1892	INSL6	1.90176e-13	-0.112743	0.023	0.099	4.65742e-09	CD14 Mono_uGvs1G_Male.csv
1893	PTGER2	2.08248e-13	0.209972	0.353	0.211	5.09999e-09	CD14 Mono_uGvs1G_Male.csv
1894	SEMA3A	2.0881e-13	0.118251	0.096	0.018	5.11376e-09	CD14 Mono_uGvs1G_Male.csv
1895	ANKRD12	2.19088e-13	0.255649	0.695	0.561	5.36547e-09	CD14 Mono_uGvs1G_Male.csv
1896	ITGB1	2.19748e-13	0.22516	0.535	0.395	5.38164e-09	CD14 Mono_uGvs1G_Male.csv
1897	MAP3K5	2.23765e-13	-0.171976	0.101	0.224	5.48002e-09	CD14 Mono_uGvs1G_Male.csv
1898	PLCB2	2.25378e-13	-0.163122	0.108	0.234	5.5195e-09	CD14 Mono_uGvs1G_Male.csv
1899	CDK5RAP2	2.48677e-13	0.20254	0.228	0.111	6.0901e-09	CD14 Mono_uGvs1G_Male.csv
1900	UBE2D1	2.64697e-13	0.220821	0.491	0.349	6.48242e-09	CD14 Mono_uGvs1G_Male.csv
1901	SPECC1	2.77259e-13	-0.126413	0.034	0.119	6.79008e-09	CD14 Mono_uGvs1G_Male.csv
1902	GNA15	2.81235e-13	0.199279	0.415	0.259	6.88746e-09	CD14 Mono_uGvs1G_Male.csv
1903	ATP1A1	2.88211e-13	0.206473	0.385	0.23	7.05828e-09	CD14 Mono_uGvs1G_Male.csv
1904	DNAJB11	2.96083e-13	0.212803	0.444	0.291	7.25108e-09	CD14 Mono_uGvs1G_Male.csv
1905	SERPINB2	3.01124e-13	0.640727	0.272	0.215	7.37454e-09	CD14 Mono_uGvs1G_Male.csv
1906	SLC5A3	3.21112e-13	0.189082	0.237	0.109	7.86403e-09	CD14 Mono_uGvs1G_Male.csv
1907	SNAP23	3.22731e-13	0.212902	0.463	0.31	7.90367e-09	CD14 Mono_uGvs1G_Male.csv
1908	SELENOP	3.51781e-13	-0.439614	0.052	0.138	8.61511e-09	CD14 Mono_uGvs1G_Male.csv
1909	LXN	3.66136e-13	0.127516	0.117	0.031	8.96667e-09	CD14 Mono_uGvs1G_Male.csv
1910	C9ORF72	4.09633e-13	-0.216237	0.34	0.482	1.00319e-08	CD14 Mono_uGvs1G_Male.csv
1911	GPR155	4.20338e-13	-0.132578	0.042	0.133	1.02941e-08	CD14 Mono_uGvs1G_Male.csv
1912	LILRB2	4.30133e-13	0.232369	0.822	0.754	1.0534e-08	CD14 Mono_uGvs1G_Male.csv
1913	ALOX5	4.4628e-13	-0.248979	0.426	0.575	1.09294e-08	CD14 Mono_uGvs1G_Male.csv
1914	JMJD1C	4.7195e-13	-0.202754	0.43	0.597	1.15581e-08	CD14 Mono_uGvs1G_Male.csv
1915	ERAP2	4.76916e-13	-0.131168	0.043	0.13	1.16797e-08	CD14 Mono_uGvs1G_Male.csv
1916	ATP6V1C1	4.93848e-13	0.218433	0.561	0.414	1.20943e-08	CD14 Mono_uGvs1G_Male.csv
1917	DDIT4	4.95015e-13	0.126764	0.089	0.016	1.21229e-08	CD14 Mono_uGvs1G_Male.csv
1918	PCBD1	5.21764e-13	0.192559	0.31	0.17	1.2778e-08	CD14 Mono_uGvs1G_Male.csv
1919	CD9	5.33667e-13	-0.355156	0.301	0.453	1.30695e-08	CD14 Mono_uGvs1G_Male.csv
1920	SEPTIN9	5.8466e-13	-0.154088	0.188	0.326	1.43183e-08	CD14 Mono_uGvs1G_Male.csv
1921	ZNRF2	6.19871e-13	-0.21295	0.236	0.383	1.51806e-08	CD14 Mono_uGvs1G_Male.csv
1922	PPIB	6.795e-13	0.234763	0.877	0.793	1.6641e-08	CD14 Mono_uGvs1G_Male.csv
1923	LHFPL2	6.88086e-13	0.275597	0.512	0.373	1.68512e-08	CD14 Mono_uGvs1G_Male.csv
1924	GALM	7.00714e-13	-0.175665	0.095	0.206	1.71605e-08	CD14 Mono_uGvs1G_Male.csv
1925	C5AR1	8.00237e-13	0.271152	0.651	0.552	1.95978e-08	CD14 Mono_uGvs1G_Male.csv
1926	S100A8	8.08642e-13	0.450489	0.866	0.798	1.98036e-08	CD14 Mono_uGvs1G_Male.csv
1927	SNX3	8.21784e-13	0.197806	0.773	0.654	2.01255e-08	CD14 Mono_uGvs1G_Male.csv
1928	RAB13	8.24129e-13	0.229023	0.484	0.354	2.01829e-08	CD14 Mono_uGvs1G_Male.csv
1929	ATP6V0E1	8.53732e-13	0.194678	0.862	0.799	2.09079e-08	CD14 Mono_uGvs1G_Male.csv
1930	CLEC12A	8.61031e-13	-0.114241	0.019	0.091	2.10867e-08	CD14 Mono_uGvs1G_Male.csv
1931	ADIPOR1	9.08354e-13	0.200243	0.459	0.35	2.22456e-08	CD14 Mono_uGvs1G_Male.csv
1932	RPS6KA2	9.52773e-13	-0.160406	0.053	0.146	2.33334e-08	CD14 Mono_uGvs1G_Male.csv
1933	SLC37A2	1.03313e-12	-0.203263	0.34	0.491	2.53015e-08	CD14 Mono_uGvs1G_Male.csv
1934	ATXN1	1.04131e-12	0.280243	0.645	0.512	2.55017e-08	CD14 Mono_uGvs1G_Male.csv
1935	SYK	1.26969e-12	-0.197629	0.841	0.901	3.10947e-08	CD14 Mono_uGvs1G_Male.csv
1936	CASP1	1.31167e-12	-0.207039	0.409	0.573	3.21227e-08	CD14 Mono_uGvs1G_Male.csv
1937	CFLAR	1.31944e-12	0.218556	0.598	0.463	3.23131e-08	CD14 Mono_uGvs1G_Male.csv
1938	CXCL9	1.36842e-12	-0.2342	0	0.033	3.35126e-08	CD14 Mono_uGvs1G_Male.csv
1939	SLC4A7	1.39833e-12	0.224072	0.393	0.257	3.42451e-08	CD14 Mono_uGvs1G_Male.csv
1940	NRIP1	1.43425e-12	-0.199041	0.24	0.386	3.51248e-08	CD14 Mono_uGvs1G_Male.csv
1941	RAN	1.48524e-12	0.207202	0.521	0.367	3.63734e-08	CD14 Mono_uGvs1G_Male.csv
1942	CHST11	1.73144e-12	0.188531	0.704	0.547	4.2403e-08	CD14 Mono_uGvs1G_Male.csv
1943	WWOX	1.73735e-12	-0.282575	0.224	0.349	4.25478e-08	CD14 Mono_uGvs1G_Male.csv
1944	EHD1	1.77617e-12	0.123152	0.102	0.024	4.34984e-08	CD14 Mono_uGvs1G_Male.csv
1945	Proteobacteria (taxid 1224)	1.78065e-12	0.191783	0.416	0.263	4.36081e-08	CD14 Mono_uGvs1G_Male.csv
1946	APOL1	1.84569e-12	-0.105173	0.026	0.102	4.52008e-08	CD14 Mono_uGvs1G_Male.csv
1947	ZNF516	1.89467e-12	-0.197313	0.207	0.345	4.64006e-08	CD14 Mono_uGvs1G_Male.csv
1948	LGALS9	1.93802e-12	-0.210851	0.661	0.777	4.74621e-08	CD14 Mono_uGvs1G_Male.csv
1949	SEMA4D	1.96863e-12	-0.156421	0.085	0.196	4.82117e-08	CD14 Mono_uGvs1G_Male.csv
1950	SLC31A2	2.08828e-12	-0.198353	0.263	0.381	5.11419e-08	CD14 Mono_uGvs1G_Male.csv
1951	ALDH1A1	2.47885e-12	-0.161679	0.027	0.1	6.0707e-08	CD14 Mono_uGvs1G_Male.csv
1952	PARP8	2.63635e-12	-0.154534	0.089	0.2	6.45641e-08	CD14 Mono_uGvs1G_Male.csv
1953	MT2A	2.65064e-12	0.15884	0.277	0.404	6.49142e-08	CD14 Mono_uGvs1G_Male.csv
1954	TMEM258	2.90857e-12	0.195197	0.745	0.662	7.1231e-08	CD14 Mono_uGvs1G_Male.csv
1955	CIAO2B	3.11951e-12	0.195181	0.569	0.415	7.63969e-08	CD14 Mono_uGvs1G_Male.csv
1956	ST3GAL5	3.23213e-12	-0.172087	0.166	0.274	7.91549e-08	CD14 Mono_uGvs1G_Male.csv
1957	GPSM3	3.29469e-12	0.208979	0.61	0.465	8.06869e-08	CD14 Mono_uGvs1G_Male.csv
1958	CD300A	3.37095e-12	-0.124615	0.048	0.14	8.25545e-08	CD14 Mono_uGvs1G_Male.csv
1959	CLTC	3.54499e-12	0.205322	0.786	0.696	8.68168e-08	CD14 Mono_uGvs1G_Male.csv
1960	SGTB	3.74745e-12	0.198417	0.281	0.155	9.17751e-08	CD14 Mono_uGvs1G_Male.csv
1961	MTF1	3.95446e-12	0.190687	0.26	0.136	9.68447e-08	CD14 Mono_uGvs1G_Male.csv
1962	MLLT6	4.12713e-12	0.169157	0.239	0.118	1.01073e-07	CD14 Mono_uGvs1G_Male.csv
1963	GAB2	4.19779e-12	-0.25868	0.484	0.608	1.02804e-07	CD14 Mono_uGvs1G_Male.csv
1964	MYL12B	4.36571e-12	0.202213	0.747	0.633	1.06916e-07	CD14 Mono_uGvs1G_Male.csv
1965	AQP9	4.37887e-12	0.151512	0.14	0.047	1.07238e-07	CD14 Mono_uGvs1G_Male.csv
1966	SORBS3	4.43723e-12	-0.137683	0.051	0.14	1.08668e-07	CD14 Mono_uGvs1G_Male.csv
1967	PDK3	4.45457e-12	-0.110199	0.034	0.115	1.09092e-07	CD14 Mono_uGvs1G_Male.csv
1968	CMIP	4.49495e-12	-0.221778	0.52	0.645	1.10081e-07	CD14 Mono_uGvs1G_Male.csv
1969	SEC62	4.55714e-12	0.200422	0.454	0.301	1.11604e-07	CD14 Mono_uGvs1G_Male.csv
1970	TMOD3	4.5754e-12	0.193785	0.602	0.475	1.12051e-07	CD14 Mono_uGvs1G_Male.csv
1971	FRMD4B	4.59845e-12	-0.205779	0.207	0.346	1.12616e-07	CD14 Mono_uGvs1G_Male.csv
1972	RPL37	5.33616e-12	-0.223679	0.854	0.889	1.30682e-07	CD14 Mono_uGvs1G_Male.csv
1973	CLIC4	5.48999e-12	0.21293	0.431	0.29	1.3445e-07	CD14 Mono_uGvs1G_Male.csv
1974	GTF2A2	5.52187e-12	0.189803	0.413	0.275	1.35231e-07	CD14 Mono_uGvs1G_Male.csv
1975	AP2S1	5.5327e-12	-0.207857	0.861	0.925	1.35496e-07	CD14 Mono_uGvs1G_Male.csv
1976	S100A10	5.6056e-12	0.274476	0.772	0.748	1.37281e-07	CD14 Mono_uGvs1G_Male.csv
1977	RBM8A	5.66447e-12	0.193295	0.428	0.283	1.38723e-07	CD14 Mono_uGvs1G_Male.csv
1978	EIF4E3	6.17987e-12	-0.107698	0.03	0.106	1.51345e-07	CD14 Mono_uGvs1G_Male.csv
1979	VSIG4	6.25774e-12	-0.221561	0.228	0.375	1.53252e-07	CD14 Mono_uGvs1G_Male.csv
1980	Streptomyces (taxid 1883)	6.413e-12	0.195057	0.372	0.231	1.57054e-07	CD14 Mono_uGvs1G_Male.csv
1981	ATP10A	6.62086e-12	-0.132173	0.061	0.157	1.62145e-07	CD14 Mono_uGvs1G_Male.csv
1982	TNFRSF1B	7.38254e-12	-0.198336	0.442	0.595	1.80798e-07	CD14 Mono_uGvs1G_Male.csv
1983	LAPTM4A	7.47515e-12	0.214885	0.605	0.459	1.83066e-07	CD14 Mono_uGvs1G_Male.csv
1984	GRN	7.86409e-12	-0.274096	0.905	0.939	1.92592e-07	CD14 Mono_uGvs1G_Male.csv
1985	SDF4	7.88753e-12	0.186008	0.434	0.305	1.93166e-07	CD14 Mono_uGvs1G_Male.csv
1986	SMURF2	8.77781e-12	0.200839	0.336	0.2	2.14968e-07	CD14 Mono_uGvs1G_Male.csv
1987	MRAS	9.19956e-12	0.163026	0.294	0.16	2.25297e-07	CD14 Mono_uGvs1G_Male.csv
1988	CYTIP	9.21256e-12	0.165548	0.189	0.081	2.25616e-07	CD14 Mono_uGvs1G_Male.csv
1989	HSPBAP1	9.21789e-12	-0.150758	0.11	0.226	2.25746e-07	CD14 Mono_uGvs1G_Male.csv
1990	RAPGEF1	9.77515e-12	0.205348	0.751	0.629	2.39393e-07	CD14 Mono_uGvs1G_Male.csv
1991	LIMD1	9.93168e-12	-0.119605	0.045	0.132	2.43227e-07	CD14 Mono_uGvs1G_Male.csv
1992	SLC9A9	9.99975e-12	0.280858	0.587	0.472	2.44894e-07	CD14 Mono_uGvs1G_Male.csv
1993	MGST1	1.01681e-11	0.233454	0.265	0.143	2.49018e-07	CD14 Mono_uGvs1G_Male.csv
1994	TNRC6B	1.02125e-11	-0.195074	0.248	0.388	2.50104e-07	CD14 Mono_uGvs1G_Male.csv
1995	KCTD12	1.02671e-11	-0.216733	0.613	0.725	2.5144e-07	CD14 Mono_uGvs1G_Male.csv
1996	SLC12A5-AS1	1.03591e-11	0.108502	0.088	0.018	2.53695e-07	CD14 Mono_uGvs1G_Male.csv
1997	RGS18	1.04931e-11	-0.118745	0.042	0.126	2.56977e-07	CD14 Mono_uGvs1G_Male.csv
1998	SELENOK	1.10278e-11	0.176155	0.298	0.173	2.70072e-07	CD14 Mono_uGvs1G_Male.csv
1999	GLUL	1.1802e-11	0.266381	0.903	0.905	2.89032e-07	CD14 Mono_uGvs1G_Male.csv
[truncated: 4,026 more rows]

## Sheet: Sex_cellTypes_stim
	Gene	p_val	avg_log2FC	pct.1	pct.2	p_val_adj	CellType_sex
1	other sequences (taxid 28384)	1.869e-162	-1.97865	0.007	0.781	4.57718e-158	B intermediate_uGvs1G_Female.csv
2	RBM3	2.05369e-91	-0.882698	0.701	0.951	5.02949e-87	B intermediate_uGvs1G_Female.csv
3	MS4A1	2.89612e-53	0.846032	0.996	0.954	7.0926e-49	B intermediate_uGvs1G_Female.csv
4	HSPA1A	1.81283e-48	1.4315	0.708	0.293	4.43963e-44	B intermediate_uGvs1G_Female.csv
5	FTH1	3.31726e-44	0.919137	0.982	0.869	8.12396e-40	B intermediate_uGvs1G_Female.csv
6	HSP90AA1	5.34394e-40	0.716813	0.995	0.995	1.30873e-35	B intermediate_uGvs1G_Female.csv
7	FTL	1.15587e-38	1.04664	0.964	0.889	2.83073e-34	B intermediate_uGvs1G_Female.csv
8	STAT3	2.79896e-35	-0.697282	0.382	0.717	6.85465e-31	B intermediate_uGvs1G_Female.csv
9	ISG15	7.85251e-35	0.821032	0.969	0.83	1.92308e-30	B intermediate_uGvs1G_Female.csv
10	MT-ATP8	5.02428e-34	-0.549082	0.984	0.997	1.23045e-29	B intermediate_uGvs1G_Female.csv
11	REL	1.26318e-30	-0.752749	0.741	0.895	3.09353e-26	B intermediate_uGvs1G_Female.csv
12	MT-ND5	3.40851e-30	-0.542721	0.89	0.985	8.34744e-26	B intermediate_uGvs1G_Female.csv
13	DUSP4	6.01826e-30	-0.668709	0.025	0.272	1.47387e-25	B intermediate_uGvs1G_Female.csv
14	CCL22	8.75509e-28	-2.14914	0.092	0.35	2.14412e-23	B intermediate_uGvs1G_Female.csv
15	VIM	2.79358e-27	-0.965059	0.64	0.843	6.84148e-23	B intermediate_uGvs1G_Female.csv
16	ACTG1	3.56297e-27	-0.731967	0.879	0.946	8.72571e-23	B intermediate_uGvs1G_Female.csv
17	HSPB1	1.61062e-26	0.769906	0.616	0.311	3.94441e-22	B intermediate_uGvs1G_Female.csv
18	WARS	2.13834e-25	-0.712363	0.921	0.979	5.2368e-21	B intermediate_uGvs1G_Female.csv
19	TRAF1	3.04291e-24	-0.665235	0.548	0.774	7.45209e-20	B intermediate_uGvs1G_Female.csv
20	RPS29	6.22709e-24	-0.403453	0.973	0.977	1.52501e-19	B intermediate_uGvs1G_Female.csv
21	BST2	6.66743e-24	0.479995	0.975	0.869	1.63285e-19	B intermediate_uGvs1G_Female.csv
22	BCL2A1	9.64408e-24	-0.627479	0.827	0.967	2.36184e-19	B intermediate_uGvs1G_Female.csv
23	IFIT1	9.97514e-24	0.670597	0.587	0.272	2.44291e-19	B intermediate_uGvs1G_Female.csv
24	GBP4	2.45548e-23	-0.887678	0.44	0.671	6.01346e-19	B intermediate_uGvs1G_Female.csv
25	EEF2	4.0788e-23	-0.381965	0.987	0.995	9.98897e-19	B intermediate_uGvs1G_Female.csv
26	HSPA1B	1.88554e-22	0.694174	0.69	0.424	4.6177e-18	B intermediate_uGvs1G_Female.csv
27	MT-ND6	2.98649e-22	-0.581338	0.562	0.797	7.31391e-18	B intermediate_uGvs1G_Female.csv
28	B2M	7.0293e-22	0.300452	1	0.997	1.72148e-17	B intermediate_uGvs1G_Female.csv
29	MT-ND4L	1.09758e-21	-0.404652	0.975	0.995	2.68798e-17	B intermediate_uGvs1G_Female.csv
30	RFTN1	1.57232e-21	-0.607875	0.337	0.627	3.8506e-17	B intermediate_uGvs1G_Female.csv
31	PLSCR1	2.76072e-21	0.598485	0.775	0.566	6.76101e-17	B intermediate_uGvs1G_Female.csv
32	SLAMF7	3.3148e-21	-0.844491	0.259	0.553	8.11795e-17	B intermediate_uGvs1G_Female.csv
33	LCP1	4.07959e-21	-0.499165	0.915	0.982	9.99092e-17	B intermediate_uGvs1G_Female.csv
34	EIF4A2	5.26044e-21	0.466609	0.822	0.617	1.28828e-16	B intermediate_uGvs1G_Female.csv
35	CFLAR	5.99982e-21	-0.505501	0.526	0.781	1.46935e-16	B intermediate_uGvs1G_Female.csv
36	IFI6	6.0511e-21	0.668165	0.847	0.64	1.48191e-16	B intermediate_uGvs1G_Female.csv
37	FCER2	3.8824e-20	0.660981	0.562	0.275	9.508e-16	B intermediate_uGvs1G_Female.csv
38	CD37	3.83966e-19	0.468157	0.897	0.674	9.40333e-15	B intermediate_uGvs1G_Female.csv
39	MT-CO3	4.97228e-19	-0.30299	0.998	0.997	1.21771e-14	B intermediate_uGvs1G_Female.csv
40	CRIP1	9.30803e-19	-1.37045	0.207	0.409	2.27954e-14	B intermediate_uGvs1G_Female.csv
41	HSPH1	1.31774e-18	0.507694	0.796	0.586	3.22713e-14	B intermediate_uGvs1G_Female.csv
42	SERPINB9	1.51117e-18	-0.60759	0.429	0.679	3.70086e-14	B intermediate_uGvs1G_Female.csv
43	ENO1	2.00586e-18	-0.441798	0.874	0.961	4.91235e-14	B intermediate_uGvs1G_Female.csv
44	CXCL9	2.2756e-18	-0.880742	0.038	0.224	5.57294e-14	B intermediate_uGvs1G_Female.csv
45	NIBAN3	2.54225e-18	0.504246	0.823	0.578	6.22596e-14	B intermediate_uGvs1G_Female.csv
46	DNAJA1	3.08079e-18	0.381277	0.964	0.913	7.54486e-14	B intermediate_uGvs1G_Female.csv
47	SMS	3.08124e-18	-0.429804	0.294	0.55	7.54595e-14	B intermediate_uGvs1G_Female.csv
48	LTB	5.63325e-18	0.708191	0.465	0.201	1.37958e-13	B intermediate_uGvs1G_Female.csv
49	MREG	1.49163e-17	-0.230595	0.013	0.159	3.653e-13	B intermediate_uGvs1G_Female.csv
50	TALDO1	1.65168e-17	0.541033	0.804	0.666	4.04496e-13	B intermediate_uGvs1G_Female.csv
51	MGLL	3.17643e-17	-0.433611	0.029	0.195	7.77908e-13	B intermediate_uGvs1G_Female.csv
52	IFI44L	3.53195e-17	0.504045	0.82	0.689	8.64975e-13	B intermediate_uGvs1G_Female.csv
53	EMP3	4.95411e-17	-0.571708	0.528	0.735	1.21326e-12	B intermediate_uGvs1G_Female.csv
54	IRF8	6.48478e-17	-0.545701	0.755	0.841	1.58812e-12	B intermediate_uGvs1G_Female.csv
55	ANXA2	1.11921e-16	-0.494721	0.24	0.447	2.74095e-12	B intermediate_uGvs1G_Female.csv
56	XAF1	1.30066e-16	0.455994	0.818	0.632	3.18532e-12	B intermediate_uGvs1G_Female.csv
57	TBX21	2.12713e-16	-0.297071	0.025	0.177	5.20934e-12	B intermediate_uGvs1G_Female.csv
58	PDCD4	2.82812e-16	0.39693	0.371	0.139	6.92607e-12	B intermediate_uGvs1G_Female.csv
59	CD58	3.08194e-16	-0.504325	0.393	0.599	7.54767e-12	B intermediate_uGvs1G_Female.csv
60	PLAC8	3.12122e-16	0.563655	0.674	0.429	7.64388e-12	B intermediate_uGvs1G_Female.csv
61	IFIT3	5.19915e-16	0.57562	0.724	0.517	1.27327e-11	B intermediate_uGvs1G_Female.csv
62	SOD1	5.20099e-16	0.39937	0.773	0.581	1.27372e-11	B intermediate_uGvs1G_Female.csv
63	FABP5	1.06034e-15	-0.633093	0.578	0.758	2.59678e-11	B intermediate_uGvs1G_Female.csv
64	ACTB	1.0843e-15	-0.726842	1	1	2.65545e-11	B intermediate_uGvs1G_Female.csv
65	TRAPPC5	2.02454e-15	0.385064	0.523	0.296	4.9581e-11	B intermediate_uGvs1G_Female.csv
66	NFKB1	2.1123e-15	-0.436346	0.87	0.961	5.17303e-11	B intermediate_uGvs1G_Female.csv
67	GAPDH	2.82527e-15	-0.795188	0.611	0.671	6.9191e-11	B intermediate_uGvs1G_Female.csv
68	SAMD9L	7.2504e-15	0.524138	0.618	0.386	1.77562e-10	B intermediate_uGvs1G_Female.csv
69	STAT5A	8.0049e-15	-0.471739	0.369	0.578	1.9604e-10	B intermediate_uGvs1G_Female.csv
70	TUBB	8.49476e-15	-0.510251	0.78	0.879	2.08037e-10	B intermediate_uGvs1G_Female.csv
71	GADD45B	1.19093e-14	-0.422911	0.541	0.779	2.9166e-10	B intermediate_uGvs1G_Female.csv
72	IRF4	2.63855e-14	-0.559512	0.542	0.725	6.46182e-10	B intermediate_uGvs1G_Female.csv
73	IFITM1	3.36287e-14	0.504054	0.953	0.864	8.23568e-10	B intermediate_uGvs1G_Female.csv
74	LACTB	4.17546e-14	-0.371908	0.218	0.432	1.02257e-09	B intermediate_uGvs1G_Female.csv
75	IRF9	5.84495e-14	0.374189	0.795	0.62	1.43143e-09	B intermediate_uGvs1G_Female.csv
76	PKM	8.01155e-14	-0.4878	0.793	0.889	1.96203e-09	B intermediate_uGvs1G_Female.csv
77	ANXA11	8.15308e-14	-0.363003	0.225	0.447	1.99669e-09	B intermediate_uGvs1G_Female.csv
78	RAC2	9.52421e-14	0.458451	0.829	0.674	2.33248e-09	B intermediate_uGvs1G_Female.csv
79	MYH9	1.11309e-13	-0.412024	0.333	0.537	2.72595e-09	B intermediate_uGvs1G_Female.csv
80	BCAP31	1.76713e-13	0.317528	0.532	0.332	4.3277e-09	B intermediate_uGvs1G_Female.csv
81	TNFRSF18	2.61721e-13	-0.398496	0.157	0.365	6.40954e-09	B intermediate_uGvs1G_Female.csv
82	MT-ND1	3.90056e-13	-0.305174	0.942	0.974	9.55248e-09	B intermediate_uGvs1G_Female.csv
83	CHORDC1	4.29746e-13	0.379885	0.712	0.553	1.05245e-08	B intermediate_uGvs1G_Female.csv
84	IRF7	5.26155e-13	0.44937	0.858	0.712	1.28855e-08	B intermediate_uGvs1G_Female.csv
85	CD79B	5.40525e-13	0.343822	0.33	0.129	1.32375e-08	B intermediate_uGvs1G_Female.csv
86	CACYBP	1.19565e-12	0.385141	0.695	0.522	2.92814e-08	B intermediate_uGvs1G_Female.csv
87	MYO1G	1.37883e-12	-0.236023	0.023	0.152	3.37676e-08	B intermediate_uGvs1G_Female.csv
88	EIF5A	1.45207e-12	-0.29165	0.933	0.982	3.55612e-08	B intermediate_uGvs1G_Female.csv
89	SLAMF1	1.51468e-12	-0.452704	0.362	0.46	3.70945e-08	B intermediate_uGvs1G_Female.csv
90	LITAF	1.57606e-12	-0.359756	0.541	0.733	3.85978e-08	B intermediate_uGvs1G_Female.csv
91	EIF2AK2	1.57696e-12	0.371146	0.811	0.676	3.86198e-08	B intermediate_uGvs1G_Female.csv
92	MIR155HG	2.4941e-12	-0.423195	0.973	0.972	6.10806e-08	B intermediate_uGvs1G_Female.csv
93	MDFIC	5.57595e-12	-0.412448	0.481	0.645	1.36555e-07	B intermediate_uGvs1G_Female.csv
94	Bacteria (taxid 2)	7.28225e-12	0.413373	0.629	0.609	1.78342e-07	B intermediate_uGvs1G_Female.csv
95	DRAM1	7.6956e-12	-0.317601	0.222	0.44	1.88465e-07	B intermediate_uGvs1G_Female.csv
96	RPL4	7.93022e-12	-0.330541	0.973	0.99	1.94211e-07	B intermediate_uGvs1G_Female.csv
97	UBB	8.99248e-12	0.320191	0.959	0.925	2.20226e-07	B intermediate_uGvs1G_Female.csv
98	MT2A	1.08222e-11	0.57863	0.355	0.152	2.65035e-07	B intermediate_uGvs1G_Female.csv
99	AHSA1	1.24184e-11	0.313885	0.744	0.609	3.04128e-07	B intermediate_uGvs1G_Female.csv
100	DNAJB1	1.2989e-11	0.318272	0.44	0.242	3.18101e-07	B intermediate_uGvs1G_Female.csv
101	MT-CYB	1.61149e-11	-0.27812	0.991	0.995	3.94654e-07	B intermediate_uGvs1G_Female.csv
102	FKBP4	3.53714e-11	0.372283	0.807	0.668	8.66245e-07	B intermediate_uGvs1G_Female.csv
103	AL133415.1	3.57414e-11	-0.301821	0.115	0.283	8.75307e-07	B intermediate_uGvs1G_Female.csv
104	RPL34	4.00432e-11	-0.240248	0.996	0.992	9.80657e-07	B intermediate_uGvs1G_Female.csv
105	SLC25A6	6.85473e-11	-0.279729	0.764	0.859	1.67872e-06	B intermediate_uGvs1G_Female.csv
106	BID	7.16763e-11	-0.339386	0.276	0.46	1.75535e-06	B intermediate_uGvs1G_Female.csv
107	RPS18	7.71592e-11	-0.300952	0.998	0.99	1.88963e-06	B intermediate_uGvs1G_Female.csv
108	STK4	8.87129e-11	-0.318508	0.732	0.864	2.17258e-06	B intermediate_uGvs1G_Female.csv
109	LDHA	9.0559e-11	-0.386795	0.67	0.799	2.21779e-06	B intermediate_uGvs1G_Female.csv
110	GNG8	1.27234e-10	-0.514853	0.135	0.288	3.11595e-06	B intermediate_uGvs1G_Female.csv
111	HLA-DQB1	1.27787e-10	-0.436066	0.822	0.882	3.12951e-06	B intermediate_uGvs1G_Female.csv
112	SLC43A3	1.48619e-10	-0.34156	0.623	0.797	3.63969e-06	B intermediate_uGvs1G_Female.csv
113	TAGLN2	1.77832e-10	-0.363626	0.777	0.874	4.3551e-06	B intermediate_uGvs1G_Female.csv
114	RPS4X	1.7937e-10	-0.302476	0.991	0.99	4.39277e-06	B intermediate_uGvs1G_Female.csv
115	SEMA7A	2.35006e-10	-0.356598	0.481	0.671	5.75529e-06	B intermediate_uGvs1G_Female.csv
116	HSPE1	2.56975e-10	0.354439	0.959	0.949	6.29331e-06	B intermediate_uGvs1G_Female.csv
117	GPHN	2.65528e-10	-0.348927	0.323	0.47	6.50278e-06	B intermediate_uGvs1G_Female.csv
118	SAMD9	3.12363e-10	0.296476	0.299	0.126	7.64977e-06	B intermediate_uGvs1G_Female.csv
119	MT-ATP6	3.6579e-10	-0.229174	0.971	0.987	8.95819e-06	B intermediate_uGvs1G_Female.csv
120	CSF2RB	3.76517e-10	-0.239902	0.054	0.188	9.22091e-06	B intermediate_uGvs1G_Female.csv
121	RPL37A	4.06155e-10	-0.299881	0.984	0.992	9.94673e-06	B intermediate_uGvs1G_Female.csv
122	CD79A	4.10075e-10	0.255931	0.895	0.735	1.00427e-05	B intermediate_uGvs1G_Female.csv
123	MT-CO1	4.63988e-10	-0.198368	1	1	1.13631e-05	B intermediate_uGvs1G_Female.csv
124	SOD2	6.39321e-10	-0.364886	0.223	0.411	1.5657e-05	B intermediate_uGvs1G_Female.csv
125	GRINA	6.47522e-10	-0.32298	0.297	0.488	1.58578e-05	B intermediate_uGvs1G_Female.csv
126	COTL1	6.89629e-10	-0.354272	0.326	0.476	1.6889e-05	B intermediate_uGvs1G_Female.csv
127	MTHFD2	8.85455e-10	-0.390195	0.456	0.604	2.16848e-05	B intermediate_uGvs1G_Female.csv
128	MSN	9.0224e-10	-0.283012	0.459	0.658	2.20959e-05	B intermediate_uGvs1G_Female.csv
129	KLHL14	9.02257e-10	0.285152	0.256	0.098	2.20963e-05	B intermediate_uGvs1G_Female.csv
130	HNRNPA1	9.4952e-10	-0.273808	0.906	0.951	2.32537e-05	B intermediate_uGvs1G_Female.csv
131	VDAC1	1.00874e-09	-0.29877	0.728	0.838	2.47041e-05	B intermediate_uGvs1G_Female.csv
132	IDH2	1.09085e-09	0.231543	0.259	0.098	2.6715e-05	B intermediate_uGvs1G_Female.csv
133	LSP1	1.14793e-09	-0.446848	0.202	0.35	2.81128e-05	B intermediate_uGvs1G_Female.csv
134	LMNB1	1.56599e-09	-0.239307	0.099	0.244	3.83512e-05	B intermediate_uGvs1G_Female.csv
135	CCDC28B	1.83765e-09	0.308728	0.465	0.272	4.5004e-05	B intermediate_uGvs1G_Female.csv
136	DRAP1	1.84682e-09	0.316069	0.62	0.427	4.52287e-05	B intermediate_uGvs1G_Female.csv
137	ARPC3	1.92666e-09	0.251378	0.957	0.907	4.71838e-05	B intermediate_uGvs1G_Female.csv
138	LY75	1.97229e-09	-0.39274	0.45	0.625	4.83013e-05	B intermediate_uGvs1G_Female.csv
139	root (taxid 1)	2.01203e-09	0.363046	0.411	0.329	4.92747e-05	B intermediate_uGvs1G_Female.csv
140	USP12	2.12041e-09	-0.268022	0.146	0.293	5.19289e-05	B intermediate_uGvs1G_Female.csv
141	SIRPA	2.32914e-09	-0.225037	0.097	0.247	5.70406e-05	B intermediate_uGvs1G_Female.csv
142	HMGN2	2.52489e-09	0.286411	0.789	0.692	6.18345e-05	B intermediate_uGvs1G_Female.csv
143	SERPINB1	2.75732e-09	-0.287751	0.297	0.47	6.75268e-05	B intermediate_uGvs1G_Female.csv
144	EIF3A	2.8539e-09	-0.254637	0.712	0.853	6.98921e-05	B intermediate_uGvs1G_Female.csv
145	GPR132	2.92599e-09	-0.284965	0.243	0.429	7.16575e-05	B intermediate_uGvs1G_Female.csv
146	CD40	3.08527e-09	-0.324207	0.973	0.959	7.55583e-05	B intermediate_uGvs1G_Female.csv
147	SYPL1	3.17026e-09	0.251367	0.508	0.314	7.76396e-05	B intermediate_uGvs1G_Female.csv
148	SYNCRIP	3.35295e-09	-0.27977	0.575	0.72	8.21138e-05	B intermediate_uGvs1G_Female.csv
149	CD83	3.49907e-09	-0.398368	0.874	0.951	8.56923e-05	B intermediate_uGvs1G_Female.csv
150	SRI	4.16612e-09	-0.279227	0.544	0.666	0.000102028	B intermediate_uGvs1G_Female.csv
151	SHISA5	4.72006e-09	0.192068	0.169	0.049	0.000115594	B intermediate_uGvs1G_Female.csv
152	CDK6	5.21428e-09	-0.231773	0.101	0.239	0.000127698	B intermediate_uGvs1G_Female.csv
153	BCL2L1	5.32793e-09	-0.310759	0.427	0.581	0.000130481	B intermediate_uGvs1G_Female.csv
154	OAS1	6.54366e-09	0.328305	0.541	0.406	0.000160254	B intermediate_uGvs1G_Female.csv
155	DCXR	6.63226e-09	0.268834	0.53	0.352	0.000162424	B intermediate_uGvs1G_Female.csv
156	HINT1	1.07148e-08	0.267622	0.912	0.848	0.000262405	B intermediate_uGvs1G_Female.csv
157	GALNT2	1.13144e-08	-0.258497	0.256	0.437	0.000277091	B intermediate_uGvs1G_Female.csv
158	SMAP2	1.18849e-08	-0.260458	0.178	0.332	0.000291061	B intermediate_uGvs1G_Female.csv
159	IGHM	1.56657e-08	0.391422	0.674	0.506	0.000383654	B intermediate_uGvs1G_Female.csv
160	BATF3	1.66525e-08	-0.244739	0.146	0.29	0.00040782	B intermediate_uGvs1G_Female.csv
161	VOPP1	1.78835e-08	-0.294333	0.773	0.869	0.000437967	B intermediate_uGvs1G_Female.csv
162	ERP44	2.23116e-08	0.223614	0.319	0.154	0.000546412	B intermediate_uGvs1G_Female.csv
163	MZB1	2.46398e-08	0.249293	0.245	0.103	0.000603429	B intermediate_uGvs1G_Female.csv
164	PRKD2	2.50902e-08	0.175225	0.245	0.103	0.00061446	B intermediate_uGvs1G_Female.csv
165	IFITM3	2.50956e-08	0.541909	0.386	0.229	0.000614591	B intermediate_uGvs1G_Female.csv
166	RPL37	2.53161e-08	-0.185285	0.996	0.992	0.000619991	B intermediate_uGvs1G_Female.csv
167	ANXA6	2.71448e-08	-0.36327	0.256	0.396	0.000664776	B intermediate_uGvs1G_Female.csv
168	ARID3A	3.33816e-08	-0.177648	0.043	0.136	0.000817516	B intermediate_uGvs1G_Female.csv
169	P2RY10	3.48109e-08	0.231347	0.283	0.129	0.00085252	B intermediate_uGvs1G_Female.csv
170	TYMP	3.49327e-08	-0.350339	0.647	0.774	0.000855503	B intermediate_uGvs1G_Female.csv
171	RPL7	3.54077e-08	-0.248965	0.932	0.967	0.000867135	B intermediate_uGvs1G_Female.csv
172	ITM2B	3.62122e-08	0.252626	0.254	0.108	0.000886837	B intermediate_uGvs1G_Female.csv
173	NUDC	3.75769e-08	0.223536	0.764	0.74	0.000920259	B intermediate_uGvs1G_Female.csv
174	CELF2	3.80431e-08	-0.258145	0.187	0.352	0.000931675	B intermediate_uGvs1G_Female.csv
175	PTPRCAP	3.96955e-08	0.202895	0.213	0.08	0.000972142	B intermediate_uGvs1G_Female.csv
176	NT5C3A	4.08484e-08	0.267317	0.389	0.219	0.00100038	B intermediate_uGvs1G_Female.csv
177	DEK	4.19055e-08	-0.269377	0.413	0.576	0.00102627	B intermediate_uGvs1G_Female.csv
178	RPL18A	4.28401e-08	-0.156789	0.996	0.992	0.00104915	B intermediate_uGvs1G_Female.csv
179	CD63	4.66231e-08	-0.241934	0.182	0.347	0.0011418	B intermediate_uGvs1G_Female.csv
180	CPNE5	4.82337e-08	0.192068	0.157	0.046	0.00118124	B intermediate_uGvs1G_Female.csv
181	PSMB10	5.4216e-08	0.24936	0.861	0.761	0.00132775	B intermediate_uGvs1G_Female.csv
182	BCAR3	5.56786e-08	-0.291971	0.568	0.702	0.00136357	B intermediate_uGvs1G_Female.csv
183	MKNK2	5.78598e-08	0.26775	0.877	0.748	0.00141699	B intermediate_uGvs1G_Female.csv
184	PREX1	5.99112e-08	-0.169889	0.054	0.17	0.00146723	B intermediate_uGvs1G_Female.csv
185	BANF1	6.0394e-08	0.230737	0.881	0.841	0.00147905	B intermediate_uGvs1G_Female.csv
186	H3F3B	6.21371e-08	0.237801	0.971	0.954	0.00152174	B intermediate_uGvs1G_Female.csv
187	HNF1B	6.22165e-08	-0.201818	0.114	0.226	0.00152368	B intermediate_uGvs1G_Female.csv
188	SHFL	6.65211e-08	0.272801	0.357	0.213	0.0016291	B intermediate_uGvs1G_Female.csv
189	RPLP0	6.66523e-08	-0.218972	0.998	0.997	0.00163231	B intermediate_uGvs1G_Female.csv
190	HCK	7.79012e-08	0.220235	0.526	0.344	0.0019078	B intermediate_uGvs1G_Female.csv
191	IFIT5	8.73965e-08	0.236437	0.396	0.224	0.00214034	B intermediate_uGvs1G_Female.csv
192	Klebsiella grimontii (taxid 2058152)	9.21252e-08	-0.155328	0.002	0.057	0.00225615	B intermediate_uGvs1G_Female.csv
193	TRIM22	9.42771e-08	0.311372	0.863	0.756	0.00230885	B intermediate_uGvs1G_Female.csv
194	SNRPG	9.49801e-08	0.215375	0.863	0.833	0.00232606	B intermediate_uGvs1G_Female.csv
195	Nocardioides seonyuensis (taxid 2518371)	1.00155e-07	-0.207341	0.162	0.308	0.00245281	B intermediate_uGvs1G_Female.csv
196	ST13	1.00314e-07	0.253888	0.728	0.622	0.00245669	B intermediate_uGvs1G_Female.csv
197	SLC25A3	1.01886e-07	-0.217654	0.861	0.913	0.00249519	B intermediate_uGvs1G_Female.csv
198	MYO1C	1.05301e-07	-0.237885	0.175	0.314	0.00257882	B intermediate_uGvs1G_Female.csv
199	TCL1A	1.17631e-07	0.363824	0.357	0.216	0.00288078	B intermediate_uGvs1G_Female.csv
200	BTG1	1.29951e-07	0.383789	0.827	0.725	0.00318251	B intermediate_uGvs1G_Female.csv
201	UBE2L6	1.32924e-07	0.273945	0.858	0.774	0.0032553	B intermediate_uGvs1G_Female.csv
202	MORC3	1.33978e-07	0.17851	0.195	0.069	0.00328112	B intermediate_uGvs1G_Female.csv
203	NCF1	1.37932e-07	0.302489	0.241	0.129	0.00337794	B intermediate_uGvs1G_Female.csv
204	PIM3	1.41582e-07	-0.25657	0.117	0.244	0.00346735	B intermediate_uGvs1G_Female.csv
205	PAPOLA	1.48212e-07	0.242997	0.575	0.409	0.00362971	B intermediate_uGvs1G_Female.csv
206	DDX60L	1.48364e-07	0.265911	0.301	0.183	0.00363343	B intermediate_uGvs1G_Female.csv
207	SP100	1.62353e-07	0.309612	0.661	0.524	0.00397603	B intermediate_uGvs1G_Female.csv
208	IFIH1	1.99461e-07	0.289804	0.541	0.391	0.00488481	B intermediate_uGvs1G_Female.csv
209	ANAPC16	2.02383e-07	0.241221	0.686	0.56	0.00495636	B intermediate_uGvs1G_Female.csv
210	SWAP70	2.11616e-07	-0.272767	0.787	0.841	0.00518248	B intermediate_uGvs1G_Female.csv
211	EEF1A1	2.25513e-07	-0.184296	1	1	0.00552282	B intermediate_uGvs1G_Female.csv
212	MBNL1	2.25659e-07	0.284699	0.796	0.648	0.00552638	B intermediate_uGvs1G_Female.csv
213	EVI2B	2.29952e-07	0.163607	0.177	0.062	0.00563152	B intermediate_uGvs1G_Female.csv
214	OAS2	2.35546e-07	0.281889	0.65	0.514	0.00576852	B intermediate_uGvs1G_Female.csv
215	CXCR5	2.43685e-07	-0.298864	0.791	0.841	0.00596786	B intermediate_uGvs1G_Female.csv
216	C4ORF3	2.63098e-07	0.248275	0.456	0.308	0.00644327	B intermediate_uGvs1G_Female.csv
217	PIP5K1B	2.67055e-07	-0.231448	0.112	0.219	0.00654018	B intermediate_uGvs1G_Female.csv
218	SSR4	2.9523e-07	0.21272	0.766	0.715	0.00723019	B intermediate_uGvs1G_Female.csv
219	OASL	3.60402e-07	0.257097	0.36	0.201	0.00882624	B intermediate_uGvs1G_Female.csv
220	GSDMD	3.65403e-07	0.219188	0.305	0.159	0.00894873	B intermediate_uGvs1G_Female.csv
221	SKP1	3.75667e-07	0.203061	0.849	0.81	0.00920008	B intermediate_uGvs1G_Female.csv
222	IL16	3.95036e-07	0.189033	0.193	0.072	0.00967444	B intermediate_uGvs1G_Female.csv
223	KMT2A	4.15965e-07	0.221208	0.333	0.177	0.010187	B intermediate_uGvs1G_Female.csv
224	DDX58	4.28185e-07	0.220865	0.2	0.08	0.0104863	B intermediate_uGvs1G_Female.csv
225	GBP5	4.32181e-07	-0.334057	0.182	0.306	0.0105841	B intermediate_uGvs1G_Female.csv
226	RAB24	4.41565e-07	0.122665	0.126	0.033	0.0108139	B intermediate_uGvs1G_Female.csv
227	TMEM87B	4.90479e-07	0.182622	0.252	0.121	0.0120118	B intermediate_uGvs1G_Female.csv
228	SRSF2	5.55642e-07	-0.237735	0.865	0.915	0.0136077	B intermediate_uGvs1G_Female.csv
229	VAMP2	5.61383e-07	0.198825	0.308	0.172	0.0137483	B intermediate_uGvs1G_Female.csv
230	WNT10A	6.91761e-07	0.220591	0.33	0.177	0.0169412	B intermediate_uGvs1G_Female.csv
231	IGKC	7.43871e-07	0.407359	0.613	0.553	0.0182174	B intermediate_uGvs1G_Female.csv
232	CHURC1	7.77343e-07	0.229456	0.512	0.347	0.0190371	B intermediate_uGvs1G_Female.csv
233	CTSZ	7.78469e-07	-0.285592	0.398	0.535	0.0190647	B intermediate_uGvs1G_Female.csv
234	PITPNC1	8.01181e-07	-0.172012	0.025	0.108	0.0196209	B intermediate_uGvs1G_Female.csv
235	CD24	8.16906e-07	0.276941	0.261	0.134	0.020006	B intermediate_uGvs1G_Female.csv
236	TUBA1C	8.2373e-07	-0.241948	0.503	0.65	0.0201731	B intermediate_uGvs1G_Female.csv
237	UBQLN2	8.31929e-07	0.165354	0.196	0.08	0.020374	B intermediate_uGvs1G_Female.csv
238	BRD7	8.4775e-07	0.216681	0.398	0.265	0.0207614	B intermediate_uGvs1G_Female.csv
239	CD44	8.65733e-07	-0.265935	0.843	0.928	0.0212018	B intermediate_uGvs1G_Female.csv
240	ADK	9.00648e-07	-0.240732	0.454	0.599	0.0220569	B intermediate_uGvs1G_Female.csv
241	ALCAM	9.19643e-07	-0.292864	0.261	0.411	0.0225221	B intermediate_uGvs1G_Female.csv
242	SRGN	9.76921e-07	-0.4221	0.323	0.463	0.0239248	B intermediate_uGvs1G_Female.csv
243	SPCS2	9.92502e-07	0.225712	0.571	0.404	0.0243064	B intermediate_uGvs1G_Female.csv
244	PARP10	1.00262e-06	0.186173	0.222	0.098	0.0245543	B intermediate_uGvs1G_Female.csv
245	SOX5	1.02616e-06	-0.456134	0.256	0.391	0.0251307	B intermediate_uGvs1G_Female.csv
246	PTGES3	1.03223e-06	0.225514	0.917	0.889	0.0252793	B intermediate_uGvs1G_Female.csv
247	TRAC	1.07342e-06	0.165802	0.119	0.031	0.026288	B intermediate_uGvs1G_Female.csv
248	ATP6V1G1	1.21565e-06	0.222557	0.686	0.558	0.0297713	B intermediate_uGvs1G_Female.csv
249	TMEM59	1.23802e-06	0.16318	0.171	0.064	0.0303191	B intermediate_uGvs1G_Female.csv
250	CD86	1.25638e-06	-0.300008	0.191	0.321	0.0307687	B intermediate_uGvs1G_Female.csv
251	BET1	1.29284e-06	0.17453	0.229	0.103	0.0316617	B intermediate_uGvs1G_Female.csv
252	ISG20	1.32532e-06	0.136928	0.993	0.941	0.0324572	B intermediate_uGvs1G_Female.csv
253	CALHM6	1.3807e-06	0.152259	0.175	0.064	0.0338133	B intermediate_uGvs1G_Female.csv
254	ST6GAL1	1.39426e-06	0.231089	0.467	0.301	0.0341455	B intermediate_uGvs1G_Female.csv
255	PTMA	1.42635e-06	0.182018	0.998	0.997	0.0349314	B intermediate_uGvs1G_Female.csv
256	FCMR	1.43112e-06	0.166232	0.153	0.051	0.0350482	B intermediate_uGvs1G_Female.csv
257	OST4	1.4677e-06	0.149425	0.778	0.789	0.0359439	B intermediate_uGvs1G_Female.csv
258	MCOLN2	1.61423e-06	-0.236886	0.321	0.458	0.0395325	B intermediate_uGvs1G_Female.csv
259	TMBIM6	1.7267e-06	0.215714	0.733	0.658	0.0422868	B intermediate_uGvs1G_Female.csv
260	ZBP1	1.81203e-06	0.141954	0.128	0.039	0.0443766	B intermediate_uGvs1G_Female.csv
261	TRMT112	1.84107e-06	0.220375	0.751	0.65	0.0450879	B intermediate_uGvs1G_Female.csv
262	EVL	1.88052e-06	0.21598	0.279	0.147	0.0460539	B intermediate_uGvs1G_Female.csv
263	EIF1	1.91585e-06	0.197924	0.995	1	0.0469192	B intermediate_uGvs1G_Female.csv
264	GBP2	1.94912e-06	-0.241659	0.081	0.188	0.047734	B intermediate_uGvs1G_Female.csv
265	ACSL1	1.99783e-06	-0.126659	0.034	0.121	0.048927	B intermediate_uGvs1G_Female.csv
266	RPL37	9.71134e-65	-1.05173	0.963	1	2.37831e-60	B intermediate_uGvs1G_Male.csv
267	RPL34	1.62803e-60	-0.962132	0.957	1	3.98705e-56	B intermediate_uGvs1G_Male.csv
268	RPL37A	5.7553e-52	-1.08252	0.802	0.993	1.40947e-47	B intermediate_uGvs1G_Male.csv
269	RPL39	2.1801e-48	-0.796532	0.981	1	5.33907e-44	B intermediate_uGvs1G_Male.csv
270	RPL41	2.86575e-46	-0.822109	0.994	1	7.01823e-42	B intermediate_uGvs1G_Male.csv
271	RPLP2	2.23445e-45	-0.831584	0.944	1	5.47216e-41	B intermediate_uGvs1G_Male.csv
272	RPL35A	1.10485e-43	-0.805276	0.938	1	2.70578e-39	B intermediate_uGvs1G_Male.csv
273	RPS21	3.06008e-43	-0.857702	0.938	1	7.49414e-39	B intermediate_uGvs1G_Male.csv
274	RPS27	1.97397e-37	-0.757134	0.981	1	4.83424e-33	B intermediate_uGvs1G_Male.csv
275	RPL36	2.10829e-36	-0.755621	0.951	0.993	5.1632e-32	B intermediate_uGvs1G_Male.csv
276	DDX21	3.43958e-36	-1.09838	0.722	0.954	8.42354e-32	B intermediate_uGvs1G_Male.csv
277	RPS26	1.14345e-35	-0.721533	0.951	1	2.8003e-31	B intermediate_uGvs1G_Male.csv
278	RPL35	1.36569e-35	-0.841124	0.938	1	3.34459e-31	B intermediate_uGvs1G_Male.csv
279	RPL21	6.71473e-35	-0.787102	0.932	1	1.64444e-30	B intermediate_uGvs1G_Male.csv
280	RPS28	8.6844e-33	-0.688921	0.981	1	2.12681e-28	B intermediate_uGvs1G_Male.csv
281	RPS23	1.26458e-32	-0.631318	0.988	1	3.09696e-28	B intermediate_uGvs1G_Male.csv
282	RPS29	2.27338e-32	-0.828963	0.679	0.968	5.56751e-28	B intermediate_uGvs1G_Male.csv
283	CCL8	1.20582e-31	1.14592	0.469	0.021	2.95306e-27	B intermediate_uGvs1G_Male.csv
284	RPL38	4.00786e-30	-0.820944	0.667	0.94	9.81524e-26	B intermediate_uGvs1G_Male.csv
285	RBM3	7.75738e-30	-0.84928	0.636	0.929	1.89978e-25	B intermediate_uGvs1G_Male.csv
286	FTL	1.0387e-29	1.35472	1	0.9	2.54378e-25	B intermediate_uGvs1G_Male.csv
287	unclassified (taxid 0)	1.26474e-29	0.281984	1	1	3.09736e-25	B intermediate_uGvs1G_Male.csv
288	RPS25	2.38941e-28	-0.621134	0.957	1	5.85167e-24	B intermediate_uGvs1G_Male.csv
289	FTH1	1.19047e-27	1.20874	0.994	0.911	2.91546e-23	B intermediate_uGvs1G_Male.csv
290	RPL27	2.04935e-27	-0.680509	0.901	0.989	5.01885e-23	B intermediate_uGvs1G_Male.csv
291	RPL28	6.41235e-27	-0.486988	0.994	1	1.57039e-22	B intermediate_uGvs1G_Male.csv
292	CXCR5	1.58365e-26	-1.13163	0.66	0.922	3.87835e-22	B intermediate_uGvs1G_Male.csv
293	RPS12	4.49257e-24	-0.539096	0.994	1	1.10023e-19	B intermediate_uGvs1G_Male.csv
294	CCL2	5.46353e-24	0.809027	0.395	0.025	1.33802e-19	B intermediate_uGvs1G_Male.csv
295	RPS19	2.00245e-23	-0.471885	1	1	4.904e-19	B intermediate_uGvs1G_Male.csv
296	RPL32	8.17958e-23	-0.497296	0.988	1	2.00318e-18	B intermediate_uGvs1G_Male.csv
297	MIR155HG	1.69075e-22	-0.941877	0.951	0.996	4.14065e-18	B intermediate_uGvs1G_Male.csv
298	EIF5A	7.79856e-22	-0.656148	0.864	0.954	1.90987e-17	B intermediate_uGvs1G_Male.csv
299	RPL26	2.89288e-21	-0.566928	0.988	1	7.08467e-17	B intermediate_uGvs1G_Male.csv
300	RPL36A	7.55293e-21	-0.766735	0.691	0.957	1.84971e-16	B intermediate_uGvs1G_Male.csv
301	RPS15A	7.87682e-21	-0.516403	0.963	1	1.92903e-16	B intermediate_uGvs1G_Male.csv
302	RPLP1	1.92787e-20	-0.434048	0.994	1	4.72136e-16	B intermediate_uGvs1G_Male.csv
303	STAT3	4.27794e-20	-0.879017	0.389	0.758	1.04767e-15	B intermediate_uGvs1G_Male.csv
304	RPL30	1.27882e-19	-0.466991	0.988	1	3.13182e-15	B intermediate_uGvs1G_Male.csv
305	RPS27A	4.96902e-19	-0.425165	1	1	1.21691e-14	B intermediate_uGvs1G_Male.csv
306	RPL31	1.11136e-18	-0.608904	0.759	0.968	2.72172e-14	B intermediate_uGvs1G_Male.csv
307	RPS17	1.77713e-18	-0.704823	0.716	0.915	4.35219e-14	B intermediate_uGvs1G_Male.csv
308	SNRPF	2.79133e-18	-0.63112	0.346	0.754	6.83598e-14	B intermediate_uGvs1G_Male.csv
309	Naumovozyma dairenensis CBS 421 (taxid 1071378)	3.35942e-18	-0.575647	0.16	0.559	8.22722e-14	B intermediate_uGvs1G_Male.csv
310	EEF2	6.27692e-18	-0.533398	0.951	1	1.53722e-13	B intermediate_uGvs1G_Male.csv
311	IRF4	9.71903e-18	-0.970308	0.432	0.733	2.38019e-13	B intermediate_uGvs1G_Male.csv
312	IFIT1	1.08169e-17	0.823463	0.691	0.352	2.64906e-13	B intermediate_uGvs1G_Male.csv
313	RPL23A	1.38252e-17	-0.449064	0.963	1	3.3858e-13	B intermediate_uGvs1G_Male.csv
314	RPS8	2.82751e-17	-0.412616	0.988	1	6.92458e-13	B intermediate_uGvs1G_Male.csv
315	REL	9.50397e-17	-0.953539	0.648	0.808	2.32752e-12	B intermediate_uGvs1G_Male.csv
316	ATP5F1E	1.09921e-16	-0.502556	0.864	0.964	2.69196e-12	B intermediate_uGvs1G_Male.csv
317	BCL2A1	1.18312e-16	-0.866577	0.796	0.975	2.89745e-12	B intermediate_uGvs1G_Male.csv
318	SLIRP	2.96118e-16	-0.537267	0.364	0.747	7.25194e-12	B intermediate_uGvs1G_Male.csv
319	NFKB1	4.52499e-16	-0.698022	0.821	0.947	1.10817e-11	B intermediate_uGvs1G_Male.csv
320	RPL23	4.68461e-16	-0.586697	0.531	0.829	1.14726e-11	B intermediate_uGvs1G_Male.csv
321	MT-ND3	4.97912e-16	-0.548595	0.716	0.936	1.21939e-11	B intermediate_uGvs1G_Male.csv
322	WARS	6.62445e-16	-0.747164	0.926	0.993	1.62233e-11	B intermediate_uGvs1G_Male.csv
323	RPS16	7.72122e-16	-0.467858	0.926	0.996	1.89093e-11	B intermediate_uGvs1G_Male.csv
324	PRRC2C	9.64056e-16	-0.506041	0.728	0.925	2.36097e-11	B intermediate_uGvs1G_Male.csv
325	RPS18	1.79826e-15	-0.510765	0.994	1	4.40393e-11	B intermediate_uGvs1G_Male.csv
326	RPS13	2.16817e-15	-0.372506	1	1	5.30986e-11	B intermediate_uGvs1G_Male.csv
327	TRAF1	2.77266e-15	-0.75746	0.506	0.84	6.79024e-11	B intermediate_uGvs1G_Male.csv
328	SOCS3	3.3874e-15	-0.83619	0.136	0.463	8.29574e-11	B intermediate_uGvs1G_Male.csv
329	THBS1	3.88323e-15	0.267329	0.204	0.011	9.51004e-11	B intermediate_uGvs1G_Male.csv
330	CCND2	1.20821e-14	-0.762579	0.685	0.9	2.95891e-10	B intermediate_uGvs1G_Male.csv
331	RPS14	1.7585e-14	-0.389428	0.994	1	4.30658e-10	B intermediate_uGvs1G_Male.csv
332	BCL9L	2.7423e-14	-0.695008	0.191	0.534	6.71589e-10	B intermediate_uGvs1G_Male.csv
333	NCF1	2.85822e-14	0.828928	0.438	0.117	6.99978e-10	B intermediate_uGvs1G_Male.csv
334	PTMA	5.04374e-14	-0.393806	0.994	1	1.23521e-09	B intermediate_uGvs1G_Male.csv
335	DDX18	6.32897e-14	-0.507517	0.389	0.754	1.54997e-09	B intermediate_uGvs1G_Male.csv
336	RPL22	7.55544e-14	-0.462445	0.895	0.986	1.85033e-09	B intermediate_uGvs1G_Male.csv
337	EIF3A	9.02564e-14	-0.50269	0.593	0.829	2.21038e-09	B intermediate_uGvs1G_Male.csv
338	EIF5B	1.54109e-13	-0.548144	0.432	0.747	3.77414e-09	B intermediate_uGvs1G_Male.csv
339	GBP4	1.79425e-13	-0.895551	0.642	0.861	4.39412e-09	B intermediate_uGvs1G_Male.csv
340	LCP1	1.94865e-13	-0.512776	0.907	0.961	4.77225e-09	B intermediate_uGvs1G_Male.csv
341	APOBEC3A	3.01636e-13	0.397854	0.216	0.011	7.38708e-09	B intermediate_uGvs1G_Male.csv
342	IRF8	3.65241e-13	-0.692848	0.753	0.911	8.94476e-09	B intermediate_uGvs1G_Male.csv
343	RPL24	3.71153e-13	-0.430086	0.92	0.996	9.08953e-09	B intermediate_uGvs1G_Male.csv
344	UBALD2	4.60611e-13	-0.814685	0.636	0.868	1.12804e-08	B intermediate_uGvs1G_Male.csv
345	RPL27A	5.67982e-13	-0.541787	0.722	0.904	1.39099e-08	B intermediate_uGvs1G_Male.csv
346	LYN	7.25338e-13	-0.508647	0.895	0.968	1.77635e-08	B intermediate_uGvs1G_Male.csv
347	UBA52	9.47865e-13	-0.411553	0.932	0.986	2.32132e-08	B intermediate_uGvs1G_Male.csv
348	BATF	1.13884e-12	-0.645094	0.617	0.879	2.78901e-08	B intermediate_uGvs1G_Male.csv
349	RPS15	1.38612e-12	-0.336199	0.994	1	3.3946e-08	B intermediate_uGvs1G_Male.csv
350	PTPN1	1.47408e-12	-0.578882	0.198	0.516	3.61002e-08	B intermediate_uGvs1G_Male.csv
351	SERPINB9	1.99388e-12	-0.697786	0.315	0.648	4.88302e-08	B intermediate_uGvs1G_Male.csv
352	HNRNPU	2.19098e-12	-0.510356	0.784	0.929	5.36572e-08	B intermediate_uGvs1G_Male.csv
353	NOLC1	3.109e-12	-0.574409	0.642	0.872	7.61393e-08	B intermediate_uGvs1G_Male.csv
354	GSPT1	4.09298e-12	-0.525259	0.525	0.751	1.00237e-07	B intermediate_uGvs1G_Male.csv
355	SNRPG	4.29566e-12	-0.480431	0.605	0.861	1.05201e-07	B intermediate_uGvs1G_Male.csv
356	COX17	4.39022e-12	-0.502461	0.605	0.833	1.07517e-07	B intermediate_uGvs1G_Male.csv
357	RPS11	7.65319e-12	-0.40301	0.735	0.954	1.87427e-07	B intermediate_uGvs1G_Male.csv
358	MAT2A	8.98296e-12	-0.561015	0.772	0.9	2.19993e-07	B intermediate_uGvs1G_Male.csv
359	RSRP1	1.06641e-11	0.410661	0.426	0.132	2.61163e-07	B intermediate_uGvs1G_Male.csv
360	CXCL9	1.40553e-11	-1.4329	0.167	0.441	3.44214e-07	B intermediate_uGvs1G_Male.csv
361	OAS1	1.89289e-11	0.566397	0.599	0.423	4.63568e-07	B intermediate_uGvs1G_Male.csv
362	NCL	1.93213e-11	-0.592484	0.951	0.989	4.73179e-07	B intermediate_uGvs1G_Male.csv
363	NFKB2	2.09522e-11	-0.508094	0.648	0.893	5.13118e-07	B intermediate_uGvs1G_Male.csv
364	DRAM1	3.03523e-11	-0.575069	0.315	0.58	7.43328e-07	B intermediate_uGvs1G_Male.csv
365	SFPQ	3.03763e-11	-0.471589	0.796	0.929	7.43915e-07	B intermediate_uGvs1G_Male.csv
366	PAX5	4.24716e-11	-0.569278	0.574	0.811	1.04013e-06	B intermediate_uGvs1G_Male.csv
367	RPL22L1	4.27488e-11	-0.677264	0.722	0.872	1.04692e-06	B intermediate_uGvs1G_Male.csv
368	B2M	7.32951e-11	0.350039	1	1	1.795e-06	B intermediate_uGvs1G_Male.csv
369	FAU	1.03827e-10	-0.311388	0.988	1	2.54273e-06	B intermediate_uGvs1G_Male.csv
370	MTHFD1L	1.13502e-10	-0.503211	0.346	0.637	2.77966e-06	B intermediate_uGvs1G_Male.csv
371	RPS20	1.40896e-10	-0.463515	0.488	0.772	3.45053e-06	B intermediate_uGvs1G_Male.csv
372	SET	1.44104e-10	-0.433865	0.883	0.964	3.52911e-06	B intermediate_uGvs1G_Male.csv
373	GPATCH4	3.8063e-10	-0.451813	0.42	0.705	9.32162e-06	B intermediate_uGvs1G_Male.csv
374	TYROBP	4.07984e-10	0.433432	0.21	0.025	9.99153e-06	B intermediate_uGvs1G_Male.csv
375	CD83	4.59674e-10	-0.700994	0.852	0.943	1.12574e-05	B intermediate_uGvs1G_Male.csv
376	STAT5A	5.19719e-10	-0.549578	0.265	0.548	1.27279e-05	B intermediate_uGvs1G_Male.csv
377	BCAR3	7.65098e-10	-0.517808	0.488	0.747	1.87373e-05	B intermediate_uGvs1G_Male.csv
378	BASP1	7.79763e-10	-0.506389	0.858	0.932	1.90964e-05	B intermediate_uGvs1G_Male.csv
379	MT2A	8.40859e-10	0.644242	0.444	0.164	2.05926e-05	B intermediate_uGvs1G_Male.csv
380	KDM6B	1.03041e-09	-0.493	0.21	0.502	2.52346e-05	B intermediate_uGvs1G_Male.csv
381	SNRPE	1.13633e-09	-0.453075	0.5	0.754	2.78287e-05	B intermediate_uGvs1G_Male.csv
382	JUN	1.15293e-09	-0.729786	0.278	0.527	2.82353e-05	B intermediate_uGvs1G_Male.csv
383	SON	1.37648e-09	-0.40359	0.673	0.865	3.37099e-05	B intermediate_uGvs1G_Male.csv
384	POU2F2	1.40212e-09	-0.558688	0.568	0.804	3.4338e-05	B intermediate_uGvs1G_Male.csv
385	SERBP1	1.48215e-09	-0.425238	0.784	0.911	3.62979e-05	B intermediate_uGvs1G_Male.csv
386	HSPE1	1.50407e-09	-0.474252	0.87	0.943	3.68346e-05	B intermediate_uGvs1G_Male.csv
387	LTB	1.8245e-09	1.04189	0.438	0.206	4.46821e-05	B intermediate_uGvs1G_Male.csv
388	NAP1L1	2.31202e-09	-0.441256	0.556	0.783	5.66214e-05	B intermediate_uGvs1G_Male.csv
389	BATF3	3.53585e-09	-0.447045	0.105	0.356	8.6593e-05	B intermediate_uGvs1G_Male.csv
390	FOXP1	3.78598e-09	-0.517579	0.747	0.851	9.27187e-05	B intermediate_uGvs1G_Male.csv
391	MTHFD2	7.02999e-09	-0.536903	0.42	0.694	0.000172164	B intermediate_uGvs1G_Male.csv
392	SNX3	7.14987e-09	0.382382	0.426	0.185	0.0001751	B intermediate_uGvs1G_Male.csv
393	SLAMF1	9.10873e-09	-0.828354	0.253	0.491	0.000223073	B intermediate_uGvs1G_Male.csv
394	CD40	1.00915e-08	-0.479845	0.926	0.975	0.00024714	B intermediate_uGvs1G_Male.csv
395	HNRNPAB	1.01112e-08	-0.477581	0.525	0.733	0.000247623	B intermediate_uGvs1G_Male.csv
396	IGLV10-54	1.14838e-08	1.0449	0.012	0.014	0.000281238	B intermediate_uGvs1G_Male.csv
397	NOP56	1.32597e-08	-0.44064	0.531	0.754	0.000324731	B intermediate_uGvs1G_Male.csv
398	BACH2	1.33492e-08	-0.570338	0.216	0.441	0.000326923	B intermediate_uGvs1G_Male.csv
399	FGFR1OP	1.38895e-08	0.246326	0.216	0.036	0.000340155	B intermediate_uGvs1G_Male.csv
400	NHP2	1.47925e-08	-0.414877	0.71	0.868	0.00036227	B intermediate_uGvs1G_Male.csv
401	NOP58	1.53239e-08	-0.404532	0.679	0.861	0.000375282	B intermediate_uGvs1G_Male.csv
402	LARP4	1.61003e-08	-0.382424	0.321	0.605	0.000394296	B intermediate_uGvs1G_Male.csv
403	DDX5	1.78843e-08	-0.260607	0.907	0.996	0.000437986	B intermediate_uGvs1G_Male.csv
404	C15ORF48	1.80682e-08	0.396027	0.191	0.028	0.000442491	B intermediate_uGvs1G_Male.csv
405	MMP7	1.83996e-08	0.98022	0.019	0.011	0.000450607	B intermediate_uGvs1G_Male.csv
406	SRSF2	1.8579e-08	-0.440824	0.667	0.858	0.000454999	B intermediate_uGvs1G_Male.csv
407	SLC43A3	1.93953e-08	-0.457487	0.611	0.794	0.00047499	B intermediate_uGvs1G_Male.csv
408	RNF19A	2.21355e-08	-0.543293	0.272	0.512	0.000542098	B intermediate_uGvs1G_Male.csv
409	PA2G4	2.91955e-08	-0.422472	0.716	0.9	0.000714998	B intermediate_uGvs1G_Male.csv
410	TAF1D	3.07966e-08	-0.382413	0.407	0.68	0.000754209	B intermediate_uGvs1G_Male.csv
411	CXCL8	3.31297e-08	0.204507	0.136	0.007	0.000811347	B intermediate_uGvs1G_Male.csv
412	RPS24	3.39105e-08	-0.330452	0.981	0.996	0.000830469	B intermediate_uGvs1G_Male.csv
413	TFRC	3.45431e-08	-0.540408	0.309	0.498	0.000845962	B intermediate_uGvs1G_Male.csv
414	KPNB1	3.46348e-08	-0.389288	0.605	0.819	0.000848207	B intermediate_uGvs1G_Male.csv
415	TRAM1	4.71805e-08	0.366077	0.358	0.139	0.00115545	B intermediate_uGvs1G_Male.csv
416	HIF1A	6.67157e-08	-0.466052	0.42	0.605	0.00163387	B intermediate_uGvs1G_Male.csv
417	RPL36AL	6.76111e-08	-0.359151	0.79	0.932	0.0016558	B intermediate_uGvs1G_Male.csv
418	NUCKS1	6.95732e-08	-0.382403	0.506	0.747	0.00170385	B intermediate_uGvs1G_Male.csv
419	SH3BGRL3	6.99979e-08	0.354004	0.525	0.253	0.00171425	B intermediate_uGvs1G_Male.csv
420	YBX3	7.36466e-08	-0.519805	0.247	0.502	0.00180361	B intermediate_uGvs1G_Male.csv
421	NPC2	8.89947e-08	0.305373	0.29	0.089	0.00217948	B intermediate_uGvs1G_Male.csv
422	NIFK	9.08853e-08	-0.380585	0.519	0.751	0.00222578	B intermediate_uGvs1G_Male.csv
423	NDUFS6	1.01759e-07	-0.348382	0.42	0.673	0.00249207	B intermediate_uGvs1G_Male.csv
424	EIF2S2	1.05994e-07	-0.448485	0.58	0.747	0.00259579	B intermediate_uGvs1G_Male.csv
425	MICOS10	1.17486e-07	-0.362965	0.457	0.715	0.00287724	B intermediate_uGvs1G_Male.csv
426	Bacteria (taxid 2)	1.38966e-07	-0.229966	0.784	0.641	0.00340328	B intermediate_uGvs1G_Male.csv
427	SNRPB2	1.50742e-07	-0.322781	0.37	0.644	0.00369166	B intermediate_uGvs1G_Male.csv
428	CARD16	1.55459e-07	0.284987	0.179	0.028	0.00380719	B intermediate_uGvs1G_Male.csv
429	COX7C	1.55681e-07	-0.375923	0.519	0.754	0.00381264	B intermediate_uGvs1G_Male.csv
430	EIF4A1	1.64191e-07	-0.351734	0.926	0.972	0.00402104	B intermediate_uGvs1G_Male.csv
431	AL133415.1	1.76874e-07	-0.469053	0.191	0.431	0.00433165	B intermediate_uGvs1G_Male.csv
432	SAMHD1	1.9527e-07	0.312042	0.235	0.057	0.00478215	B intermediate_uGvs1G_Male.csv
433	SRSF3	2.00927e-07	-0.364856	0.759	0.883	0.00492069	B intermediate_uGvs1G_Male.csv
434	AL138963.4	2.08529e-07	-0.511922	0.148	0.349	0.00510688	B intermediate_uGvs1G_Male.csv
435	PIKFYVE	2.08964e-07	-0.488533	0.315	0.53	0.00511753	B intermediate_uGvs1G_Male.csv
436	RPS10	2.13284e-07	-0.226861	0.031	0.203	0.00522331	B intermediate_uGvs1G_Male.csv
437	ATP5MD	2.19561e-07	-0.358306	0.414	0.669	0.00537705	B intermediate_uGvs1G_Male.csv
438	EIF2S1	2.28087e-07	-0.351581	0.543	0.74	0.00558585	B intermediate_uGvs1G_Male.csv
439	SUPT16H	2.54392e-07	-0.353766	0.284	0.541	0.00623006	B intermediate_uGvs1G_Male.csv
440	PTPRCAP	2.72411e-07	0.20715	0.191	0.036	0.00667136	B intermediate_uGvs1G_Male.csv
441	ENO1	2.8554e-07	-0.45918	0.833	0.929	0.00699288	B intermediate_uGvs1G_Male.csv
442	TAGLN2	2.92128e-07	-0.417384	0.833	0.936	0.00715422	B intermediate_uGvs1G_Male.csv
443	TBX21	3.39408e-07	-0.339065	0.031	0.199	0.00831209	B intermediate_uGvs1G_Male.csv
444	IARS	3.57815e-07	-0.383399	0.519	0.715	0.00876288	B intermediate_uGvs1G_Male.csv
445	ZNF593	3.59615e-07	-0.352102	0.568	0.733	0.00880697	B intermediate_uGvs1G_Male.csv
446	GABARAP	3.6671e-07	0.368812	0.463	0.256	0.00898073	B intermediate_uGvs1G_Male.csv
447	LYZ	4.22575e-07	0.311202	0.08	0	0.0103489	B intermediate_uGvs1G_Male.csv
448	ARHGDIB	4.23289e-07	0.297077	0.272	0.078	0.0103664	B intermediate_uGvs1G_Male.csv
449	NFKBIA	4.29747e-07	-0.673499	0.846	0.922	0.0105245	B intermediate_uGvs1G_Male.csv
450	ELOC	4.34259e-07	-0.335059	0.401	0.623	0.010635	B intermediate_uGvs1G_Male.csv
451	SINHCAF	4.88322e-07	-0.370889	0.481	0.73	0.011959	B intermediate_uGvs1G_Male.csv
452	EIF4G1	5.01144e-07	-0.393869	0.611	0.772	0.012273	B intermediate_uGvs1G_Male.csv
453	PMAIP1	5.37384e-07	-0.467141	0.432	0.658	0.0131605	B intermediate_uGvs1G_Male.csv
454	DUSP2	5.54506e-07	-0.522316	0.327	0.584	0.0135799	B intermediate_uGvs1G_Male.csv
455	VOPP1	5.64108e-07	-0.417609	0.722	0.879	0.013815	B intermediate_uGvs1G_Male.csv
456	EIF2S3	5.82727e-07	-0.335484	0.29	0.516	0.014271	B intermediate_uGvs1G_Male.csv
457	EBNA1BP2	5.86701e-07	-0.329295	0.488	0.74	0.0143683	B intermediate_uGvs1G_Male.csv
458	SRRM2	6.39573e-07	-0.327728	0.753	0.872	0.0156631	B intermediate_uGvs1G_Male.csv
459	RPL4	6.67985e-07	-0.324931	0.926	0.986	0.016359	B intermediate_uGvs1G_Male.csv
460	G3BP1	6.93412e-07	-0.35153	0.735	0.875	0.0169817	B intermediate_uGvs1G_Male.csv
461	IGLV1-44	7.0277e-07	-2.36727	0.031	0.075	0.0172108	B intermediate_uGvs1G_Male.csv
462	FNBP4	7.44986e-07	-0.328896	0.444	0.698	0.0182447	B intermediate_uGvs1G_Male.csv
463	SAMD9	7.45228e-07	0.369394	0.358	0.153	0.0182506	B intermediate_uGvs1G_Male.csv
464	SSR3	7.82286e-07	0.268693	0.29	0.107	0.0191582	B intermediate_uGvs1G_Male.csv
465	ISG15	8.53677e-07	0.467895	0.969	0.947	0.0209066	B intermediate_uGvs1G_Male.csv
466	CD44	8.60423e-07	-0.446012	0.827	0.915	0.0210718	B intermediate_uGvs1G_Male.csv
467	HNRNPD	8.65168e-07	-0.294205	0.778	0.918	0.021188	B intermediate_uGvs1G_Male.csv
468	IDH2	9.13904e-07	0.221748	0.216	0.05	0.0223815	B intermediate_uGvs1G_Male.csv
469	EMP3	1.08164e-06	-0.531114	0.63	0.74	0.0264893	B intermediate_uGvs1G_Male.csv
470	MRPL23	1.13413e-06	-0.205424	0.049	0.214	0.0277748	B intermediate_uGvs1G_Male.csv
471	CCT2	1.19656e-06	-0.352715	0.722	0.847	0.0293037	B intermediate_uGvs1G_Male.csv
472	AGFG1	1.20308e-06	-0.354567	0.222	0.448	0.0294635	B intermediate_uGvs1G_Male.csv
473	MYL12A	1.28474e-06	0.476515	0.802	0.683	0.0314634	B intermediate_uGvs1G_Male.csv
474	NUB1	1.30104e-06	0.400557	0.296	0.117	0.0318626	B intermediate_uGvs1G_Male.csv
475	HSPA1A	1.30987e-06	0.612373	0.549	0.313	0.0320788	B intermediate_uGvs1G_Male.csv
476	SYNCRIP	1.36135e-06	-0.362393	0.407	0.651	0.0333394	B intermediate_uGvs1G_Male.csv
477	CASP1	1.37572e-06	0.289653	0.216	0.057	0.0336914	B intermediate_uGvs1G_Male.csv
478	LARP1	1.45384e-06	-0.330955	0.259	0.488	0.0356045	B intermediate_uGvs1G_Male.csv
479	SOCS1	1.4827e-06	-0.566907	0.444	0.655	0.0363113	B intermediate_uGvs1G_Male.csv
480	GPHN	1.53435e-06	-0.488442	0.302	0.523	0.0375761	B intermediate_uGvs1G_Male.csv
481	CCL7	1.63803e-06	0.17348	0.111	0.007	0.0401153	B intermediate_uGvs1G_Male.csv
482	SNRPD2	1.64278e-06	-0.319882	0.611	0.811	0.0402318	B intermediate_uGvs1G_Male.csv
483	LPCAT1	1.88046e-06	-0.326504	0.414	0.662	0.0460525	B intermediate_uGvs1G_Male.csv
484	IPO4	1.93584e-06	-0.335085	0.284	0.523	0.0474088	B intermediate_uGvs1G_Male.csv
485	ABTB2	1.97167e-06	-0.394264	0.401	0.637	0.0482861	B intermediate_uGvs1G_Male.csv
486	TALDO1	2.03546e-06	0.425903	0.815	0.687	0.0498485	B intermediate_uGvs1G_Male.csv
487	other sequences (taxid 28384)	9.31552e-218	-1.97907	0.009	0.81	2.28137e-213	CD14 Mono_uGvs1G_Female.csv
488	SOD2	2.8232e-60	-0.78061	1	1	6.91401e-56	CD14 Mono_uGvs1G_Female.csv
489	MT-CO3	1.47175e-59	-0.728738	0.989	0.994	3.60431e-55	CD14 Mono_uGvs1G_Female.csv
490	RBM3	8.14042e-54	-0.628187	0.356	0.714	1.99359e-49	CD14 Mono_uGvs1G_Female.csv
491	HSPB1	3.07142e-51	0.887381	0.633	0.184	7.52191e-47	CD14 Mono_uGvs1G_Female.csv
492	ACOD1	1.6623e-50	-1.2181	0.158	0.533	4.07097e-46	CD14 Mono_uGvs1G_Female.csv
493	SDC2	8.93355e-50	-1.03764	0.404	0.743	2.18783e-45	CD14 Mono_uGvs1G_Female.csv
494	APOBEC3A	4.65638e-45	-0.972585	0.89	0.905	1.14035e-40	CD14 Mono_uGvs1G_Female.csv
495	MT-CO1	8.74027e-45	-0.612631	0.998	1	2.14049e-40	CD14 Mono_uGvs1G_Female.csv
496	MMP9	2.75761e-39	1.15449	0.854	0.571	6.75338e-35	CD14 Mono_uGvs1G_Female.csv
497	ALCAM	1.0379e-38	-0.926975	0.485	0.752	2.54181e-34	CD14 Mono_uGvs1G_Female.csv
498	SAMSN1	2.10245e-35	-0.660279	0.815	0.908	5.14891e-31	CD14 Mono_uGvs1G_Female.csv
499	unclassified (taxid 0)	3.94226e-33	-0.317137	1	1	9.65459e-29	CD14 Mono_uGvs1G_Female.csv
500	PFKFB3	7.45804e-32	-0.667304	0.312	0.622	1.82647e-27	CD14 Mono_uGvs1G_Female.csv
501	WTAP	9.19527e-32	-0.58497	0.909	0.952	2.25192e-27	CD14 Mono_uGvs1G_Female.csv
502	SERPINB9	1.02942e-31	-0.651607	0.451	0.667	2.52104e-27	CD14 Mono_uGvs1G_Female.csv
503	HSP90AA1	3.46767e-31	0.548537	0.985	0.946	8.49232e-27	CD14 Mono_uGvs1G_Female.csv
504	BASP1	4.24968e-31	-0.935302	0.371	0.638	1.04075e-26	CD14 Mono_uGvs1G_Female.csv
505	TNFRSF1B	4.88675e-30	-0.680808	0.427	0.698	1.19676e-25	CD14 Mono_uGvs1G_Female.csv
506	FSD1L	1.59211e-29	-0.682468	0.136	0.406	3.89908e-25	CD14 Mono_uGvs1G_Female.csv
507	GRINA	3.29502e-29	-0.511226	0.839	0.93	8.06951e-25	CD14 Mono_uGvs1G_Female.csv
508	MGLL	7.54862e-29	-0.556622	0.884	0.94	1.84866e-24	CD14 Mono_uGvs1G_Female.csv
509	AQP9	1.38283e-28	-0.650502	0.286	0.594	3.38655e-24	CD14 Mono_uGvs1G_Female.csv
510	FAM49B	2.29203e-28	-0.510851	0.873	0.917	5.61319e-24	CD14 Mono_uGvs1G_Female.csv
511	ITM2B	7.61919e-28	0.493756	0.852	0.568	1.86594e-23	CD14 Mono_uGvs1G_Female.csv
512	ZEB2	9.14556e-28	-0.650991	0.913	0.943	2.23975e-23	CD14 Mono_uGvs1G_Female.csv
513	TBC1D8	2.5173e-27	-0.459457	0.089	0.317	6.16488e-23	CD14 Mono_uGvs1G_Female.csv
514	FAM20A	2.82849e-27	-0.419577	0.023	0.21	6.92697e-23	CD14 Mono_uGvs1G_Female.csv
515	NCF1	1.3327e-26	0.64255	0.987	0.946	3.26379e-22	CD14 Mono_uGvs1G_Female.csv
516	ARHGDIB	1.39845e-26	0.672398	0.656	0.34	3.4248e-22	CD14 Mono_uGvs1G_Female.csv
517	THBS1	7.80846e-26	-0.705599	0.95	0.93	1.91229e-21	CD14 Mono_uGvs1G_Female.csv
518	MYO1G	8.88234e-26	-0.491123	0.47	0.733	2.17529e-21	CD14 Mono_uGvs1G_Female.csv
519	SEC61B	1.64358e-25	-0.540891	0.795	0.902	4.02513e-21	CD14 Mono_uGvs1G_Female.csv
520	SOX5	4.13983e-25	-0.900677	0.18	0.432	1.01384e-20	CD14 Mono_uGvs1G_Female.csv
521	MDFIC	5.04484e-25	-0.668481	0.356	0.521	1.23548e-20	CD14 Mono_uGvs1G_Female.csv
522	UBE2Z	7.33755e-25	-0.398291	0.558	0.771	1.79697e-20	CD14 Mono_uGvs1G_Female.csv
523	MT-ATP8	2.26945e-24	-0.56437	0.838	0.908	5.55788e-20	CD14 Mono_uGvs1G_Female.csv
524	GBP1	4.28388e-24	-0.603127	0.861	0.848	1.04912e-19	CD14 Mono_uGvs1G_Female.csv
525	CPQ	1.20935e-23	-0.606468	0.398	0.625	2.96169e-19	CD14 Mono_uGvs1G_Female.csv
526	GK	1.69087e-23	-0.493037	0.58	0.756	4.14093e-19	CD14 Mono_uGvs1G_Female.csv
527	ADGRE2	6.26685e-23	-0.539634	0.243	0.476	1.53475e-18	CD14 Mono_uGvs1G_Female.csv
528	MBD2	9.15159e-23	-0.408753	0.359	0.625	2.24123e-18	CD14 Mono_uGvs1G_Female.csv
529	ARHGDIA	1.40331e-22	-0.37706	0.65	0.822	3.43671e-18	CD14 Mono_uGvs1G_Female.csv
530	ATP8B4	1.82882e-22	-0.693396	0.138	0.33	4.47879e-18	CD14 Mono_uGvs1G_Female.csv
531	SLAMF7	1.88147e-22	-0.570039	0.983	0.987	4.60772e-18	CD14 Mono_uGvs1G_Female.csv
532	MIR155HG	2.63938e-22	-0.7068	0.293	0.594	6.46383e-18	CD14 Mono_uGvs1G_Female.csv
533	RAPGEF2	3.41312e-22	-0.499576	0.392	0.635	8.35873e-18	CD14 Mono_uGvs1G_Female.csv
534	NAMPT	4.38459e-22	-0.539466	0.677	0.822	1.07379e-17	CD14 Mono_uGvs1G_Female.csv
535	IFI6	6.6207e-22	0.35195	0.998	0.984	1.62141e-17	CD14 Mono_uGvs1G_Female.csv
536	FOXN2	9.73009e-22	-0.536816	0.238	0.46	2.3829e-17	CD14 Mono_uGvs1G_Female.csv
537	CD274	1.69156e-21	-0.449805	0.278	0.514	4.14264e-17	CD14 Mono_uGvs1G_Female.csv
538	ACOT9	2.616e-21	-0.397736	0.625	0.778	6.40658e-17	CD14 Mono_uGvs1G_Female.csv
539	IL1RN	3.86528e-21	-0.810496	0.677	0.829	9.46606e-17	CD14 Mono_uGvs1G_Female.csv
540	ANPEP	5.34134e-21	-0.481397	0.775	0.889	1.30809e-16	CD14 Mono_uGvs1G_Female.csv
541	S100A6	6.55848e-21	-0.664339	0.826	0.914	1.60617e-16	CD14 Mono_uGvs1G_Female.csv
542	BST2	7.14139e-21	0.370709	0.957	0.892	1.74893e-16	CD14 Mono_uGvs1G_Female.csv
543	Plasmodium vivax (taxid 5855)	9.27879e-21	-1.31361	0.423	0.578	2.27238e-16	CD14 Mono_uGvs1G_Female.csv
544	SAT1	1.44718e-20	-0.51358	0.984	0.994	3.54415e-16	CD14 Mono_uGvs1G_Female.csv
545	LILRB2	2.7614e-20	-0.495506	0.916	0.924	6.76266e-16	CD14 Mono_uGvs1G_Female.csv
546	SEC61G	5.74609e-20	-0.414284	0.727	0.838	1.40722e-15	CD14 Mono_uGvs1G_Female.csv
547	WARS	6.21888e-20	-0.519067	0.628	0.743	1.523e-15	CD14 Mono_uGvs1G_Female.csv
548	CSF2RA	6.31579e-20	-0.513292	0.484	0.686	1.54674e-15	CD14 Mono_uGvs1G_Female.csv
549	LIMS1	8.75814e-20	-0.433575	0.584	0.756	2.14487e-15	CD14 Mono_uGvs1G_Female.csv
550	RHOQ	1.11695e-19	0.585232	0.797	0.606	2.73542e-15	CD14 Mono_uGvs1G_Female.csv
551	NRP2	4.97609e-19	-0.457281	0.375	0.584	1.21865e-14	CD14 Mono_uGvs1G_Female.csv
552	PTPRJ	6.19442e-19	-0.500251	0.861	0.911	1.51701e-14	CD14 Mono_uGvs1G_Female.csv
553	root (taxid 1)	6.51528e-19	0.517003	0.377	0.257	1.59559e-14	CD14 Mono_uGvs1G_Female.csv
554	HSP90AB1	8.1398e-19	0.501563	0.922	0.79	1.99344e-14	CD14 Mono_uGvs1G_Female.csv
555	C15ORF48	1.26978e-18	-0.489807	0.991	0.987	3.1097e-14	CD14 Mono_uGvs1G_Female.csv
556	PLIN2	1.97155e-18	0.457536	0.513	0.241	4.82833e-14	CD14 Mono_uGvs1G_Female.csv
557	IFNAR2	2.40863e-18	-0.383632	0.44	0.629	5.89873e-14	CD14 Mono_uGvs1G_Female.csv
558	FXYD6	2.81771e-18	-0.587535	0.197	0.435	6.90058e-14	CD14 Mono_uGvs1G_Female.csv
559	FAM49A	3.42187e-18	-0.497467	0.53	0.749	8.38015e-14	CD14 Mono_uGvs1G_Female.csv
560	NR4A3	4.31442e-18	-0.745353	0.108	0.311	1.0566e-13	CD14 Mono_uGvs1G_Female.csv
561	SMIM3	4.76634e-18	-0.32904	0.041	0.203	1.16728e-13	CD14 Mono_uGvs1G_Female.csv
562	PLEK	4.77703e-18	-0.554046	0.869	0.911	1.16989e-13	CD14 Mono_uGvs1G_Female.csv
563	SLC7A11	5.76615e-18	-0.651564	0.549	0.695	1.41213e-13	CD14 Mono_uGvs1G_Female.csv
564	HIF1A	6.23185e-18	-0.465697	0.571	0.702	1.52618e-13	CD14 Mono_uGvs1G_Female.csv
565	SLAMF8	9.20006e-18	0.393279	0.501	0.244	2.25309e-13	CD14 Mono_uGvs1G_Female.csv
566	DMXL2	9.9367e-18	-0.356397	0.888	0.844	2.4335e-13	CD14 Mono_uGvs1G_Female.csv
567	HLA-E	1.33083e-17	-0.451768	0.98	0.981	3.25919e-13	CD14 Mono_uGvs1G_Female.csv
568	ARL8B	1.66624e-17	-0.354615	0.76	0.892	4.08062e-13	CD14 Mono_uGvs1G_Female.csv
569	HSPA1A	2.14847e-17	0.552385	0.747	0.559	5.26161e-13	CD14 Mono_uGvs1G_Female.csv
570	GRK3	4.09261e-17	-0.391908	0.351	0.53	1.00228e-12	CD14 Mono_uGvs1G_Female.csv
571	ETV3	4.0936e-17	-0.444224	0.281	0.444	1.00252e-12	CD14 Mono_uGvs1G_Female.csv
572	SMS	4.60897e-17	-0.366277	0.326	0.552	1.12874e-12	CD14 Mono_uGvs1G_Female.csv
573	SERPINB1	4.97248e-17	-0.540314	0.47	0.657	1.21776e-12	CD14 Mono_uGvs1G_Female.csv
574	NBPF19	1.29768e-16	-0.375605	0.412	0.61	3.17802e-12	CD14 Mono_uGvs1G_Female.csv
575	RIN2	1.36235e-16	-0.451512	0.799	0.829	3.33639e-12	CD14 Mono_uGvs1G_Female.csv
576	FNIP2	1.47351e-16	-0.470116	0.354	0.552	3.60863e-12	CD14 Mono_uGvs1G_Female.csv
577	CXCL2	1.7009e-16	-0.711487	0.278	0.514	4.16551e-12	CD14 Mono_uGvs1G_Female.csv
578	GSTO1	1.71146e-16	-0.330812	0.599	0.695	4.19136e-12	CD14 Mono_uGvs1G_Female.csv
579	TOMM7	1.97431e-16	0.37695	0.587	0.333	4.83508e-12	CD14 Mono_uGvs1G_Female.csv
580	REL	2.23379e-16	-0.580658	0.47	0.654	5.47055e-12	CD14 Mono_uGvs1G_Female.csv
581	OGFRL1	2.52056e-16	-0.437546	0.331	0.511	6.17286e-12	CD14 Mono_uGvs1G_Female.csv
582	FTL	3.69596e-16	0.329935	1	1	9.0514e-12	CD14 Mono_uGvs1G_Female.csv
583	Bacteria (taxid 2)	4.01223e-16	0.215155	0.58	0.705	9.82596e-12	CD14 Mono_uGvs1G_Female.csv
584	HSPE1	4.0554e-16	0.410507	0.499	0.26	9.93167e-12	CD14 Mono_uGvs1G_Female.csv
585	PTPN2	5.62116e-16	-0.350977	0.263	0.429	1.37662e-11	CD14 Mono_uGvs1G_Female.csv
586	GSAP	5.76612e-16	-0.331423	0.614	0.692	1.41212e-11	CD14 Mono_uGvs1G_Female.csv
587	TAOK3	6.10684e-16	-0.350142	0.661	0.689	1.49556e-11	CD14 Mono_uGvs1G_Female.csv
588	TPM3	6.74625e-16	-0.310518	0.93	0.949	1.65216e-11	CD14 Mono_uGvs1G_Female.csv
589	AHR	7.15505e-16	-0.527865	0.443	0.625	1.75227e-11	CD14 Mono_uGvs1G_Female.csv
590	HERC5	9.51394e-16	0.332697	0.943	0.813	2.32997e-11	CD14 Mono_uGvs1G_Female.csv
591	DNAAF1	1.10225e-15	-0.443511	0.137	0.346	2.69942e-11	CD14 Mono_uGvs1G_Female.csv
592	MMP19	1.10655e-15	-0.390602	0.283	0.495	2.70994e-11	CD14 Mono_uGvs1G_Female.csv
593	LINC01588	2.38736e-15	-0.273233	0.05	0.206	5.84665e-11	CD14 Mono_uGvs1G_Female.csv
594	GAS7	2.52941e-15	-0.476208	0.746	0.806	6.19451e-11	CD14 Mono_uGvs1G_Female.csv
595	PTMA	3.25071e-15	0.330776	0.983	0.933	7.961e-11	CD14 Mono_uGvs1G_Female.csv
596	CD83	3.54828e-15	-0.742166	0.442	0.673	8.68974e-11	CD14 Mono_uGvs1G_Female.csv
597	LYN	3.56006e-15	-0.341715	0.994	0.997	8.7186e-11	CD14 Mono_uGvs1G_Female.csv
598	CYB561A3	4.557e-15	0.381691	0.775	0.575	1.11601e-10	CD14 Mono_uGvs1G_Female.csv
599	SDS	6.61587e-15	-0.326709	0.014	0.102	1.62023e-10	CD14 Mono_uGvs1G_Female.csv
600	NFKB1	7.4753e-15	-0.427231	0.816	0.892	1.8307e-10	CD14 Mono_uGvs1G_Female.csv
601	ATP13A3	8.56264e-15	-0.458116	0.521	0.654	2.09699e-10	CD14 Mono_uGvs1G_Female.csv
602	GNB1	1.11436e-14	-0.270769	0.865	0.933	2.72908e-10	CD14 Mono_uGvs1G_Female.csv
603	PDE4DIP	1.12018e-14	-0.471608	0.827	0.879	2.74333e-10	CD14 Mono_uGvs1G_Female.csv
604	B4GALT5	1.30062e-14	-0.37569	0.54	0.695	3.18522e-10	CD14 Mono_uGvs1G_Female.csv
605	FCN1	1.77506e-14	0.617394	0.795	0.651	4.34712e-10	CD14 Mono_uGvs1G_Female.csv
606	KYNU	2.2224e-14	-0.411165	0.949	0.949	5.44265e-10	CD14 Mono_uGvs1G_Female.csv
607	MT-ND5	2.47786e-14	-0.407747	0.855	0.933	6.06828e-10	CD14 Mono_uGvs1G_Female.csv
608	CPM	3.83335e-14	-0.524533	0.466	0.663	9.38787e-10	CD14 Mono_uGvs1G_Female.csv
609	MGAT1	6.31707e-14	-0.326402	0.729	0.79	1.54705e-09	CD14 Mono_uGvs1G_Female.csv
610	RPL39	7.56947e-14	0.363259	0.888	0.717	1.85376e-09	CD14 Mono_uGvs1G_Female.csv
611	RPS27A	7.5801e-14	0.340703	0.856	0.657	1.85637e-09	CD14 Mono_uGvs1G_Female.csv
612	Streptomyces seoulensis (taxid 73044)	7.84768e-14	-0.971994	0.465	0.594	1.9219e-09	CD14 Mono_uGvs1G_Female.csv
613	DRAP1	9.62183e-14	0.315747	0.817	0.641	2.35639e-09	CD14 Mono_uGvs1G_Female.csv
614	TMEM176A	9.75027e-14	0.405891	0.629	0.416	2.38784e-09	CD14 Mono_uGvs1G_Female.csv
615	RNASE1	1.01223e-13	-0.453494	0.135	0.327	2.47896e-09	CD14 Mono_uGvs1G_Female.csv
616	JARID2	1.19373e-13	-0.396014	0.325	0.479	2.92345e-09	CD14 Mono_uGvs1G_Female.csv
617	RPS28	1.21656e-13	0.309663	0.972	0.905	2.97935e-09	CD14 Mono_uGvs1G_Female.csv
618	ADGRE1	1.23936e-13	-0.341681	0.209	0.384	3.0352e-09	CD14 Mono_uGvs1G_Female.csv
619	RBM47	1.36566e-13	-0.361191	0.959	0.943	3.34449e-09	CD14 Mono_uGvs1G_Female.csv
620	CKB	1.36923e-13	-0.808392	0.089	0.254	3.35324e-09	CD14 Mono_uGvs1G_Female.csv
621	HCK	1.44189e-13	-0.329371	0.948	0.959	3.53119e-09	CD14 Mono_uGvs1G_Female.csv
622	TNFAIP2	1.63538e-13	-0.451314	0.877	0.917	4.00505e-09	CD14 Mono_uGvs1G_Female.csv
623	ATOX1	1.76207e-13	0.427843	0.937	0.867	4.3153e-09	CD14 Mono_uGvs1G_Female.csv
624	SARAF	1.98452e-13	0.325443	0.353	0.143	4.86009e-09	CD14 Mono_uGvs1G_Female.csv
625	LGALS3	2.0999e-13	-0.460391	0.984	0.975	5.14265e-09	CD14 Mono_uGvs1G_Female.csv
626	ABCA1	2.16117e-13	-0.400118	0.382	0.546	5.2927e-09	CD14 Mono_uGvs1G_Female.csv
627	LGALS1	2.18479e-13	-0.49428	0.878	0.937	5.35056e-09	CD14 Mono_uGvs1G_Female.csv
628	CMTM6	2.37093e-13	-0.327919	0.791	0.841	5.80642e-09	CD14 Mono_uGvs1G_Female.csv
629	FABP5	2.58605e-13	-1.13219	0.162	0.311	6.33325e-09	CD14 Mono_uGvs1G_Female.csv
630	GPR137B	2.62237e-13	-0.509932	0.267	0.46	6.42218e-09	CD14 Mono_uGvs1G_Female.csv
631	MT-ATP6	2.69945e-13	-0.319386	0.949	0.981	6.61094e-09	CD14 Mono_uGvs1G_Female.csv
632	TPM4	3.38797e-13	-0.357223	0.695	0.759	8.29715e-09	CD14 Mono_uGvs1G_Female.csv
633	CEBPD	3.73062e-13	-0.46248	0.584	0.698	9.1363e-09	CD14 Mono_uGvs1G_Female.csv
634	VRK2	4.07437e-13	-0.314645	0.335	0.53	9.97814e-09	CD14 Mono_uGvs1G_Female.csv
635	LILRA5	4.13996e-13	-0.451296	0.423	0.59	1.01388e-08	CD14 Mono_uGvs1G_Female.csv
636	STX11	4.20279e-13	-0.295061	0.522	0.641	1.02926e-08	CD14 Mono_uGvs1G_Female.csv
637	SOS1	5.33773e-13	-0.421447	0.541	0.698	1.30721e-08	CD14 Mono_uGvs1G_Female.csv
638	SLC9A9	6.14424e-13	0.335201	0.378	0.165	1.50472e-08	CD14 Mono_uGvs1G_Female.csv
639	ANXA5	7.5806e-13	-0.234269	0.99	0.965	1.85649e-08	CD14 Mono_uGvs1G_Female.csv
640	AC013652.1	7.65863e-13	-0.521188	0.435	0.594	1.8756e-08	CD14 Mono_uGvs1G_Female.csv
641	MT-ND1	8.42304e-13	-0.315868	0.957	0.99	2.0628e-08	CD14 Mono_uGvs1G_Female.csv
642	MAP3K1	9.399e-13	-0.335507	0.282	0.438	2.30181e-08	CD14 Mono_uGvs1G_Female.csv
643	RPS19	9.96458e-13	0.398861	0.901	0.765	2.44033e-08	CD14 Mono_uGvs1G_Female.csv
644	P2RX4	1.29964e-12	-0.334429	0.568	0.746	3.18282e-08	CD14 Mono_uGvs1G_Female.csv
645	UCP2	1.35743e-12	-0.386952	0.582	0.632	3.32435e-08	CD14 Mono_uGvs1G_Female.csv
646	NABP1	1.39439e-12	-0.387801	0.197	0.333	3.41486e-08	CD14 Mono_uGvs1G_Female.csv
647	CXCL10	1.42054e-12	0.738808	0.789	0.61	3.4789e-08	CD14 Mono_uGvs1G_Female.csv
648	RPL19	1.42232e-12	0.365843	0.911	0.778	3.48327e-08	CD14 Mono_uGvs1G_Female.csv
649	SLC6A6	1.58686e-12	-0.311806	0.329	0.508	3.88621e-08	CD14 Mono_uGvs1G_Female.csv
650	RAB8B	1.63077e-12	-0.283253	0.53	0.673	3.99374e-08	CD14 Mono_uGvs1G_Female.csv
651	IFITM2	1.78472e-12	0.247015	0.782	0.571	4.37079e-08	CD14 Mono_uGvs1G_Female.csv
652	RPS15	1.85574e-12	0.346331	0.918	0.8	4.54472e-08	CD14 Mono_uGvs1G_Female.csv
653	MAFB	2.13506e-12	-0.432075	0.871	0.883	5.22875e-08	CD14 Mono_uGvs1G_Female.csv
654	GNAS	2.29643e-12	0.308136	0.713	0.524	5.62395e-08	CD14 Mono_uGvs1G_Female.csv
655	DSE	2.42124e-12	-0.345417	0.235	0.368	5.92961e-08	CD14 Mono_uGvs1G_Female.csv
656	ITPR2	3.06406e-12	0.20745	0.769	0.559	7.50388e-08	CD14 Mono_uGvs1G_Female.csv
657	CERS6	3.13819e-12	-0.296775	0.204	0.283	7.68543e-08	CD14 Mono_uGvs1G_Female.csv
658	RPLP1	3.20518e-12	0.330817	0.98	0.933	7.8495e-08	CD14 Mono_uGvs1G_Female.csv
659	MRC1	3.2986e-12	0.352008	0.329	0.133	8.07828e-08	CD14 Mono_uGvs1G_Female.csv
660	BCL2A1	3.37404e-12	-0.609853	0.278	0.473	8.26303e-08	CD14 Mono_uGvs1G_Female.csv
661	PLAC8	3.66952e-12	-0.500504	0.207	0.273	8.98666e-08	CD14 Mono_uGvs1G_Female.csv
662	BACH1	4.26407e-12	-0.410893	0.704	0.768	1.04427e-07	CD14 Mono_uGvs1G_Female.csv
663	GBP5	4.4443e-12	-0.297233	0.439	0.463	1.08841e-07	CD14 Mono_uGvs1G_Female.csv
664	SLC8A1	4.73634e-12	-0.710498	0.433	0.537	1.15993e-07	CD14 Mono_uGvs1G_Female.csv
665	RFTN1	5.39242e-12	-0.4668	0.358	0.53	1.3206e-07	CD14 Mono_uGvs1G_Female.csv
666	RUNX2	7.08842e-12	-0.323482	0.164	0.349	1.73595e-07	CD14 Mono_uGvs1G_Female.csv
667	PID1	7.19007e-12	-0.759542	0.253	0.416	1.76085e-07	CD14 Mono_uGvs1G_Female.csv
668	ARMC9	7.23884e-12	-0.141759	0.005	0.076	1.77279e-07	CD14 Mono_uGvs1G_Female.csv
669	PIK3AP1	7.97391e-12	-0.328319	0.925	0.943	1.95281e-07	CD14 Mono_uGvs1G_Female.csv
670	GPX4	8.232e-12	0.362269	0.947	0.873	2.01602e-07	CD14 Mono_uGvs1G_Female.csv
671	DHRS4	1.07979e-11	0.216174	0.21	0.057	2.6444e-07	CD14 Mono_uGvs1G_Female.csv
672	RPL11	1.10578e-11	0.364081	0.881	0.733	2.70806e-07	CD14 Mono_uGvs1G_Female.csv
673	RPS27	1.17462e-11	0.352631	0.918	0.79	2.87664e-07	CD14 Mono_uGvs1G_Female.csv
674	RPS15A	1.17533e-11	0.360443	0.763	0.559	2.87839e-07	CD14 Mono_uGvs1G_Female.csv
675	FKBP4	1.22899e-11	0.277138	0.348	0.162	3.00979e-07	CD14 Mono_uGvs1G_Female.csv
676	APP	1.38879e-11	-0.318136	0.272	0.425	3.40114e-07	CD14 Mono_uGvs1G_Female.csv
677	SERPINA1	1.48496e-11	0.356433	0.65	0.435	3.63667e-07	CD14 Mono_uGvs1G_Female.csv
678	CCL4L2	1.50805e-11	0.704355	0.817	0.663	3.69322e-07	CD14 Mono_uGvs1G_Female.csv
679	CXCL9	1.54894e-11	-0.517351	0.026	0.121	3.79335e-07	CD14 Mono_uGvs1G_Female.csv
680	MREG	1.72253e-11	-0.311201	0.203	0.359	4.21848e-07	CD14 Mono_uGvs1G_Female.csv
681	ABI1	1.85337e-11	-0.314707	0.734	0.806	4.53891e-07	CD14 Mono_uGvs1G_Female.csv
682	IGF2R	2.07226e-11	-0.292938	0.751	0.756	5.07497e-07	CD14 Mono_uGvs1G_Female.csv
683	OAZ1	2.22419e-11	0.236285	0.979	0.971	5.44705e-07	CD14 Mono_uGvs1G_Female.csv
684	RGL1	2.29486e-11	-0.324168	0.965	0.952	5.62011e-07	CD14 Mono_uGvs1G_Female.csv
685	ADA	2.59241e-11	-0.375583	0.764	0.822	6.34881e-07	CD14 Mono_uGvs1G_Female.csv
686	AGTRAP	3.4937e-11	0.289943	0.431	0.235	8.55607e-07	CD14 Mono_uGvs1G_Female.csv
687	PLCL1	3.75478e-11	-0.380848	0.302	0.454	9.19546e-07	CD14 Mono_uGvs1G_Female.csv
688	RPS3A	3.78896e-11	0.424733	0.736	0.546	9.27916e-07	CD14 Mono_uGvs1G_Female.csv
689	RSAD2	3.80602e-11	-0.319038	0.928	0.876	9.32095e-07	CD14 Mono_uGvs1G_Female.csv
690	ACSL4	3.94521e-11	-0.378434	0.378	0.521	9.66182e-07	CD14 Mono_uGvs1G_Female.csv
691	CACYBP	4.14626e-11	0.257786	0.331	0.149	1.01542e-06	CD14 Mono_uGvs1G_Female.csv
692	CXXC5	4.15846e-11	-0.213123	0.029	0.124	1.01841e-06	CD14 Mono_uGvs1G_Female.csv
693	PTAFR	4.28926e-11	0.32907	0.713	0.527	1.05044e-06	CD14 Mono_uGvs1G_Female.csv
694	SLC44A1	4.46314e-11	-0.301772	0.147	0.295	1.09302e-06	CD14 Mono_uGvs1G_Female.csv
695	PIM3	4.68284e-11	-0.304313	0.498	0.695	1.14683e-06	CD14 Mono_uGvs1G_Female.csv
696	PTPN1	4.92571e-11	-0.291917	0.436	0.587	1.20631e-06	CD14 Mono_uGvs1G_Female.csv
697	AC083837.1	5.19655e-11	-0.44068	0.404	0.562	1.27263e-06	CD14 Mono_uGvs1G_Female.csv
698	SLC43A2	5.30949e-11	-0.310779	0.686	0.775	1.30029e-06	CD14 Mono_uGvs1G_Female.csv
699	CELF2	5.47972e-11	-0.341319	0.27	0.41	1.34198e-06	CD14 Mono_uGvs1G_Female.csv
700	ITGB2	5.71765e-11	0.390807	0.652	0.457	1.40025e-06	CD14 Mono_uGvs1G_Female.csv
701	CCL8	5.89103e-11	0.133654	0.933	0.8	1.44271e-06	CD14 Mono_uGvs1G_Female.csv
702	AHNAK	5.94264e-11	-0.374367	0.653	0.765	1.45535e-06	CD14 Mono_uGvs1G_Female.csv
703	UBE2R2	6.88515e-11	-0.247219	0.272	0.448	1.68617e-06	CD14 Mono_uGvs1G_Female.csv
704	TSPAN33	6.90634e-11	-0.484057	0.275	0.422	1.69136e-06	CD14 Mono_uGvs1G_Female.csv
705	DTX2	7.01301e-11	-0.25202	0.249	0.41	1.71749e-06	CD14 Mono_uGvs1G_Female.csv
706	PCGF5	7.18521e-11	-0.301587	0.476	0.61	1.75966e-06	CD14 Mono_uGvs1G_Female.csv
707	CPD	8.41606e-11	-0.271449	0.321	0.454	2.06109e-06	CD14 Mono_uGvs1G_Female.csv
708	MAP3K13	9.326e-11	-0.249737	0.069	0.124	2.28394e-06	CD14 Mono_uGvs1G_Female.csv
709	RPL13	9.66268e-11	0.362536	0.874	0.717	2.36639e-06	CD14 Mono_uGvs1G_Female.csv
710	SOD1	9.75118e-11	0.240319	0.314	0.133	2.38806e-06	CD14 Mono_uGvs1G_Female.csv
711	ANXA2	1.01199e-10	-0.314004	0.954	0.962	2.47837e-06	CD14 Mono_uGvs1G_Female.csv
712	GBP2	1.22653e-10	-0.26617	0.251	0.39	3.00376e-06	CD14 Mono_uGvs1G_Female.csv
713	RPL23A	1.33469e-10	0.333972	0.649	0.441	3.26865e-06	CD14 Mono_uGvs1G_Female.csv
714	GRB2	1.3398e-10	-0.252197	0.946	0.965	3.28118e-06	CD14 Mono_uGvs1G_Female.csv
715	SEMA3C	1.53604e-10	-0.325359	0.162	0.321	3.76177e-06	CD14 Mono_uGvs1G_Female.csv
716	ID2	1.59428e-10	-0.426042	0.211	0.365	3.90438e-06	CD14 Mono_uGvs1G_Female.csv
717	LMNB1	1.60559e-10	-0.304273	0.087	0.225	3.9321e-06	CD14 Mono_uGvs1G_Female.csv
718	ARPC5	1.67838e-10	-0.250122	0.921	0.937	4.11036e-06	CD14 Mono_uGvs1G_Female.csv
719	TMEM131	1.73241e-10	-0.319764	0.367	0.502	4.24266e-06	CD14 Mono_uGvs1G_Female.csv
720	PHLDA1	1.87265e-10	-0.425282	0.226	0.359	4.58613e-06	CD14 Mono_uGvs1G_Female.csv
721	RPS3	2.1948e-10	0.425922	0.766	0.59	5.37506e-06	CD14 Mono_uGvs1G_Female.csv
722	PICALM	2.22753e-10	-0.227777	0.489	0.571	5.45522e-06	CD14 Mono_uGvs1G_Female.csv
723	WDR1	2.24283e-10	-0.248543	0.467	0.546	5.49269e-06	CD14 Mono_uGvs1G_Female.csv
724	RPL29	2.25864e-10	0.377187	0.726	0.543	5.53142e-06	CD14 Mono_uGvs1G_Female.csv
725	ASAP1	2.73319e-10	-0.284469	0.692	0.721	6.69357e-06	CD14 Mono_uGvs1G_Female.csv
726	TSPO	2.76631e-10	0.276875	0.461	0.26	6.77469e-06	CD14 Mono_uGvs1G_Female.csv
727	TMEM176B	2.82711e-10	0.331214	0.879	0.781	6.92358e-06	CD14 Mono_uGvs1G_Female.csv
728	SOCS3	3.02543e-10	-0.341359	0.362	0.508	7.40928e-06	CD14 Mono_uGvs1G_Female.csv
729	LGALS2	3.14104e-10	0.338136	0.348	0.165	7.6924e-06	CD14 Mono_uGvs1G_Female.csv
730	SERPINB9P1	3.46238e-10	-0.159832	0.034	0.14	8.47937e-06	CD14 Mono_uGvs1G_Female.csv
731	IFIT1	3.59968e-10	0.318184	0.909	0.8	8.81562e-06	CD14 Mono_uGvs1G_Female.csv
732	PEA15	3.71595e-10	-0.300985	0.626	0.743	9.10035e-06	CD14 Mono_uGvs1G_Female.csv
733	SSR4	3.773e-10	0.271693	0.782	0.622	9.24007e-06	CD14 Mono_uGvs1G_Female.csv
734	RAB1A	3.93534e-10	-0.238688	0.576	0.673	9.63764e-06	CD14 Mono_uGvs1G_Female.csv
735	GPR183	4.05125e-10	-0.35945	0.096	0.229	9.9215e-06	CD14 Mono_uGvs1G_Female.csv
736	BTBD7	4.616e-10	-0.353824	0.491	0.613	1.13046e-05	CD14 Mono_uGvs1G_Female.csv
737	KCTD12	4.94382e-10	-0.328472	0.339	0.505	1.21074e-05	CD14 Mono_uGvs1G_Female.csv
738	UBE2L6	5.25523e-10	0.257208	0.85	0.714	1.28701e-05	CD14 Mono_uGvs1G_Female.csv
739	IGSF6	5.27054e-10	0.360317	0.783	0.632	1.29076e-05	CD14 Mono_uGvs1G_Female.csv
740	NAV1	5.28132e-10	-0.255101	0.029	0.124	1.2934e-05	CD14 Mono_uGvs1G_Female.csv
741	JAKMIP2	6.01813e-10	-0.463185	0.318	0.451	1.47384e-05	CD14 Mono_uGvs1G_Female.csv
742	RALA	6.16864e-10	-0.275402	0.263	0.441	1.5107e-05	CD14 Mono_uGvs1G_Female.csv
743	RPS25	6.49442e-10	0.343588	0.818	0.667	1.59048e-05	CD14 Mono_uGvs1G_Female.csv
744	LIMK2	6.50039e-10	-0.292578	0.12	0.267	1.59194e-05	CD14 Mono_uGvs1G_Female.csv
745	PLEKHA2	7.48283e-10	-0.213542	0.246	0.365	1.83254e-05	CD14 Mono_uGvs1G_Female.csv
746	DOCK8	7.52512e-10	0.271764	0.717	0.533	1.8429e-05	CD14 Mono_uGvs1G_Female.csv
747	MED13L	7.92416e-10	-0.296028	0.489	0.61	1.94063e-05	CD14 Mono_uGvs1G_Female.csv
748	TKT	7.98014e-10	0.227501	0.302	0.133	1.95434e-05	CD14 Mono_uGvs1G_Female.csv
749	CHMP4B	8.21971e-10	-0.245259	0.348	0.53	2.01301e-05	CD14 Mono_uGvs1G_Female.csv
750	CFB	8.29566e-10	-0.367254	0.234	0.387	2.03161e-05	CD14 Mono_uGvs1G_Female.csv
751	Streptomyces sp. SUK 48 (taxid 2582831)	8.99395e-10	-0.242718	0.249	0.429	2.20262e-05	CD14 Mono_uGvs1G_Female.csv
752	APOL6	9.19187e-10	-0.25927	0.499	0.613	2.25109e-05	CD14 Mono_uGvs1G_Female.csv
753	CHST7	9.95697e-10	-0.21344	0.082	0.219	2.43846e-05	CD14 Mono_uGvs1G_Female.csv
754	HMGN2	1.227e-09	0.269365	0.54	0.384	3.00492e-05	CD14 Mono_uGvs1G_Female.csv
755	PRLR	1.24351e-09	-0.301525	0.132	0.241	3.04536e-05	CD14 Mono_uGvs1G_Female.csv
756	SELENOH	1.25724e-09	0.23899	0.348	0.175	3.07899e-05	CD14 Mono_uGvs1G_Female.csv
757	ABHD12	1.29405e-09	-0.291891	0.592	0.698	3.16913e-05	CD14 Mono_uGvs1G_Female.csv
758	ITGB8	1.3466e-09	-0.425135	0.251	0.438	3.29783e-05	CD14 Mono_uGvs1G_Female.csv
759	LAMP1	1.44904e-09	0.306694	0.653	0.47	3.54869e-05	CD14 Mono_uGvs1G_Female.csv
760	DENND1B	1.50975e-09	-0.346678	0.18	0.298	3.69737e-05	CD14 Mono_uGvs1G_Female.csv
761	FN1	1.54437e-09	-0.589878	0.104	0.248	3.78215e-05	CD14 Mono_uGvs1G_Female.csv
762	ST8SIA4	1.56124e-09	-0.300773	0.399	0.502	3.82348e-05	CD14 Mono_uGvs1G_Female.csv
763	KCNJ2	1.56308e-09	-0.291272	0.196	0.343	3.82799e-05	CD14 Mono_uGvs1G_Female.csv
764	RPL30	1.62461e-09	0.316982	0.895	0.768	3.97868e-05	CD14 Mono_uGvs1G_Female.csv
765	DUSP5	1.65256e-09	-0.518849	0.222	0.314	4.04712e-05	CD14 Mono_uGvs1G_Female.csv
766	LAMP3	1.65962e-09	-0.533946	0.166	0.276	4.06442e-05	CD14 Mono_uGvs1G_Female.csv
767	CUL1	1.77536e-09	-0.265054	0.293	0.444	4.34786e-05	CD14 Mono_uGvs1G_Female.csv
768	IL7R	1.77556e-09	-0.51572	0.562	0.67	4.34834e-05	CD14 Mono_uGvs1G_Female.csv
769	RPS23	1.89091e-09	0.354085	0.805	0.641	4.63085e-05	CD14 Mono_uGvs1G_Female.csv
770	TFRC	1.92551e-09	-0.277765	0.091	0.137	4.71557e-05	CD14 Mono_uGvs1G_Female.csv
771	MT-CO2	2.00734e-09	-0.27085	0.997	1	4.91599e-05	CD14 Mono_uGvs1G_Female.csv
772	MEFV	2.05557e-09	-0.174875	0.076	0.206	5.0341e-05	CD14 Mono_uGvs1G_Female.csv
773	HSPH1	2.15251e-09	0.25211	0.348	0.175	5.27151e-05	CD14 Mono_uGvs1G_Female.csv
774	RABGEF1	2.1897e-09	-0.224225	0.209	0.346	5.36259e-05	CD14 Mono_uGvs1G_Female.csv
775	ANXA1	2.20157e-09	-0.413338	0.352	0.441	5.39166e-05	CD14 Mono_uGvs1G_Female.csv
776	OAS1	2.31117e-09	0.252477	0.914	0.832	5.66005e-05	CD14 Mono_uGvs1G_Female.csv
777	PTGES3	2.47035e-09	0.251131	0.632	0.448	6.04989e-05	CD14 Mono_uGvs1G_Female.csv
778	PSMB9	2.51454e-09	0.195047	0.848	0.689	6.1581e-05	CD14 Mono_uGvs1G_Female.csv
779	PLEKHB2	2.60045e-09	-0.26771	0.603	0.705	6.36851e-05	CD14 Mono_uGvs1G_Female.csv
780	ARPC4	2.63275e-09	-0.206386	0.601	0.67	6.44761e-05	CD14 Mono_uGvs1G_Female.csv
781	DNMT1	2.6708e-09	0.290202	0.591	0.413	6.54078e-05	CD14 Mono_uGvs1G_Female.csv
782	ARHGAP22	3.2195e-09	-0.306919	0.182	0.321	7.88455e-05	CD14 Mono_uGvs1G_Female.csv
783	SWAP70	3.33698e-09	-0.30379	0.344	0.46	8.17227e-05	CD14 Mono_uGvs1G_Female.csv
784	RPS26	3.4122e-09	0.280887	0.869	0.737	8.35648e-05	CD14 Mono_uGvs1G_Female.csv
785	MANBA	3.58811e-09	-0.233445	0.335	0.438	8.78728e-05	CD14 Mono_uGvs1G_Female.csv
786	CH25H	3.59914e-09	0.298903	0.192	0.063	8.81429e-05	CD14 Mono_uGvs1G_Female.csv
787	INSIG1	3.61153e-09	-0.46548	0.306	0.432	8.84463e-05	CD14 Mono_uGvs1G_Female.csv
788	IFIT2	3.66082e-09	0.141767	0.886	0.74	8.96535e-05	CD14 Mono_uGvs1G_Female.csv
789	RPL18A	3.68537e-09	0.331662	0.81	0.657	9.02548e-05	CD14 Mono_uGvs1G_Female.csv
790	RPS14	3.70083e-09	0.340132	0.811	0.657	9.06333e-05	CD14 Mono_uGvs1G_Female.csv
791	TMEM138	3.88295e-09	0.268105	0.819	0.676	9.50936e-05	CD14 Mono_uGvs1G_Female.csv
792	FNDC3B	4.13791e-09	-0.322253	0.816	0.848	0.000101337	CD14 Mono_uGvs1G_Female.csv
793	MIR181A1HG	4.55641e-09	-0.27635	0.162	0.289	0.000111587	CD14 Mono_uGvs1G_Female.csv
794	LST1	4.65336e-09	0.297626	0.66	0.479	0.000113961	CD14 Mono_uGvs1G_Female.csv
795	RPL8	4.91784e-09	0.311828	0.866	0.746	0.000120438	CD14 Mono_uGvs1G_Female.csv
796	LINC01619	4.98709e-09	-0.200732	0.085	0.213	0.000122134	CD14 Mono_uGvs1G_Female.csv
797	IL15	5.20634e-09	-0.280965	0.375	0.489	0.000127503	CD14 Mono_uGvs1G_Female.csv
798	MTRNR2L12	5.30526e-09	-0.342182	0.606	0.737	0.000129926	CD14 Mono_uGvs1G_Female.csv
799	ZNF706	5.48525e-09	0.222219	0.567	0.375	0.000134334	CD14 Mono_uGvs1G_Female.csv
800	CNN2	5.65795e-09	-0.217858	0.16	0.267	0.000138563	CD14 Mono_uGvs1G_Female.csv
801	RCSD1	6.1266e-09	-0.271852	0.222	0.346	0.00015004	CD14 Mono_uGvs1G_Female.csv
802	ETV3L	6.41796e-09	-0.208685	0.07	0.19	0.000157176	CD14 Mono_uGvs1G_Female.csv
803	CXCL3	6.58589e-09	-0.689823	0.209	0.365	0.000161288	CD14 Mono_uGvs1G_Female.csv
804	ZYX	6.67139e-09	-0.308179	0.401	0.448	0.000163382	CD14 Mono_uGvs1G_Female.csv
805	SLC25A24	6.68266e-09	-0.257327	0.476	0.629	0.000163658	CD14 Mono_uGvs1G_Female.csv
806	SND1	7.60356e-09	-0.250932	0.446	0.603	0.000186211	CD14 Mono_uGvs1G_Female.csv
807	ARAP1	7.90818e-09	-0.237755	0.504	0.619	0.000193671	CD14 Mono_uGvs1G_Female.csv
808	ZNRF2	8.13902e-09	-0.337948	0.687	0.794	0.000199325	CD14 Mono_uGvs1G_Female.csv
809	RAB31	8.28248e-09	-0.269523	0.71	0.797	0.000202838	CD14 Mono_uGvs1G_Female.csv
810	MYL6	8.37617e-09	-0.24374	0.971	0.975	0.000205132	CD14 Mono_uGvs1G_Female.csv
811	GADD45B	8.42824e-09	-0.333986	0.356	0.514	0.000206408	CD14 Mono_uGvs1G_Female.csv
812	CD80	8.55929e-09	-0.319096	0.352	0.517	0.000209617	CD14 Mono_uGvs1G_Female.csv
813	CYBB	8.83018e-09	0.237285	0.938	0.832	0.000216251	CD14 Mono_uGvs1G_Female.csv
814	NRP1	8.96087e-09	-0.297258	0.184	0.333	0.000219452	CD14 Mono_uGvs1G_Female.csv
815	MAP3K8	8.97369e-09	-0.437793	0.549	0.619	0.000219766	CD14 Mono_uGvs1G_Female.csv
816	CCDC88A	9.27004e-09	-0.295108	0.547	0.663	0.000227023	CD14 Mono_uGvs1G_Female.csv
817	MIR22HG	9.29394e-09	-0.159905	0.071	0.181	0.000227609	CD14 Mono_uGvs1G_Female.csv
818	RASSF3	9.57453e-09	-0.270641	0.315	0.444	0.00023448	CD14 Mono_uGvs1G_Female.csv
819	UBE2E2	9.71729e-09	-0.340136	0.675	0.765	0.000237976	CD14 Mono_uGvs1G_Female.csv
820	MMP24OS	9.88374e-09	-0.229558	0.415	0.575	0.000242053	CD14 Mono_uGvs1G_Female.csv
821	ZP3	9.89967e-09	-0.22553	0.097	0.219	0.000242443	CD14 Mono_uGvs1G_Female.csv
822	RPL18	9.90181e-09	0.319484	0.826	0.689	0.000242495	CD14 Mono_uGvs1G_Female.csv
823	KLF6	9.9308e-09	-0.260056	0.854	0.93	0.000243205	CD14 Mono_uGvs1G_Female.csv
824	RNF145	1.0138e-08	-0.227413	0.3	0.457	0.000248279	CD14 Mono_uGvs1G_Female.csv
825	COPG1	1.04443e-08	-0.197498	0.196	0.327	0.00025578	CD14 Mono_uGvs1G_Female.csv
826	RPS24	1.07688e-08	0.311351	0.851	0.737	0.000263728	CD14 Mono_uGvs1G_Female.csv
827	PLD1	1.10973e-08	-0.377189	0.394	0.502	0.000271772	CD14 Mono_uGvs1G_Female.csv
828	ATP5MC2	1.1544e-08	0.268022	0.575	0.4	0.000282713	CD14 Mono_uGvs1G_Female.csv
829	COX4I1	1.24409e-08	0.243879	0.776	0.641	0.000304676	CD14 Mono_uGvs1G_Female.csv
830	CTNNA1	1.28813e-08	-0.234895	0.439	0.616	0.000315463	CD14 Mono_uGvs1G_Female.csv
831	DOCK4	1.35812e-08	-0.39395	0.962	0.965	0.000332603	CD14 Mono_uGvs1G_Female.csv
832	PSTPIP2	1.43159e-08	-0.179588	0.643	0.597	0.000350596	CD14 Mono_uGvs1G_Female.csv
833	MIR4435-2HG	1.44301e-08	-0.217371	0.052	0.143	0.000353393	CD14 Mono_uGvs1G_Female.csv
834	S100A4	1.46034e-08	-0.437517	0.614	0.737	0.000357636	CD14 Mono_uGvs1G_Female.csv
835	RPL14	1.46646e-08	0.340133	0.727	0.559	0.000359135	CD14 Mono_uGvs1G_Female.csv
836	CCR5	1.49731e-08	-0.264345	0.47	0.619	0.000366691	CD14 Mono_uGvs1G_Female.csv
837	XYLT1	1.5551e-08	-0.248416	0.111	0.213	0.000380843	CD14 Mono_uGvs1G_Female.csv
838	TGFA	1.5642e-08	-0.13531	0.016	0.086	0.000383073	CD14 Mono_uGvs1G_Female.csv
839	CD81	1.73131e-08	0.259083	0.842	0.705	0.000423997	CD14 Mono_uGvs1G_Female.csv
840	RNF144B	1.78064e-08	-0.336006	0.697	0.813	0.000436079	CD14 Mono_uGvs1G_Female.csv
841	STAT4	1.78432e-08	-0.360983	0.288	0.387	0.000436979	CD14 Mono_uGvs1G_Female.csv
842	DUSP1	1.84028e-08	-0.374761	0.192	0.327	0.000450685	CD14 Mono_uGvs1G_Female.csv
843	TXN	2.01157e-08	-0.661832	0.949	0.959	0.000492635	CD14 Mono_uGvs1G_Female.csv
844	ISCU	2.17294e-08	0.182481	0.231	0.092	0.000532153	CD14 Mono_uGvs1G_Female.csv
845	ZFP36L2	2.32998e-08	0.265203	0.301	0.146	0.000570611	CD14 Mono_uGvs1G_Female.csv
846	ZHX2	2.35064e-08	-0.264746	0.414	0.508	0.000575671	CD14 Mono_uGvs1G_Female.csv
847	RCBTB2	2.37181e-08	0.276051	0.397	0.232	0.000580856	CD14 Mono_uGvs1G_Female.csv
848	INPP5D	2.53742e-08	0.20812	0.258	0.114	0.000621413	CD14 Mono_uGvs1G_Female.csv
849	NUB1	2.55467e-08	-0.32234	0.281	0.311	0.000625638	CD14 Mono_uGvs1G_Female.csv
850	AP1S2	2.6018e-08	0.263176	0.634	0.46	0.000637182	CD14 Mono_uGvs1G_Female.csv
851	MAP4K4	2.78903e-08	-0.310191	0.168	0.292	0.000683033	CD14 Mono_uGvs1G_Female.csv
852	CDK14	2.7898e-08	-0.300632	0.349	0.454	0.000683223	CD14 Mono_uGvs1G_Female.csv
853	WASL	3.12171e-08	-0.17245	0.114	0.251	0.000764508	CD14 Mono_uGvs1G_Female.csv
854	RPS6	3.34443e-08	0.331684	0.694	0.527	0.00081905	CD14 Mono_uGvs1G_Female.csv
855	ELOB	3.40962e-08	0.152603	0.667	0.492	0.000835015	CD14 Mono_uGvs1G_Female.csv
856	TBC1D5	3.41215e-08	0.207353	0.416	0.241	0.000835635	CD14 Mono_uGvs1G_Female.csv
857	DHRS4L2	3.45979e-08	0.156805	0.156	0.044	0.000847303	CD14 Mono_uGvs1G_Female.csv
858	IFI44L	3.624e-08	0.224035	0.907	0.806	0.000887517	CD14 Mono_uGvs1G_Female.csv
859	LILRB3	3.66981e-08	-0.233836	0.57	0.692	0.000898736	CD14 Mono_uGvs1G_Female.csv
860	TAB2	3.8691e-08	-0.20629	0.298	0.413	0.000947543	CD14 Mono_uGvs1G_Female.csv
861	RPL32	3.88177e-08	0.359639	0.846	0.714	0.000950647	CD14 Mono_uGvs1G_Female.csv
862	CST3	3.91536e-08	-0.358599	0.895	0.911	0.000958872	CD14 Mono_uGvs1G_Female.csv
863	RPS18	4.02051e-08	0.398204	0.727	0.568	0.000984622	CD14 Mono_uGvs1G_Female.csv
864	TYMP	4.37387e-08	-0.224371	0.994	0.994	0.00107116	CD14 Mono_uGvs1G_Female.csv
865	RPL36	4.67138e-08	0.31217	0.805	0.695	0.00114402	CD14 Mono_uGvs1G_Female.csv
866	TUBB6	4.76469e-08	-0.179043	0.173	0.283	0.00116687	CD14 Mono_uGvs1G_Female.csv
867	IFITM1	4.87918e-08	0.34392	0.798	0.66	0.00119491	CD14 Mono_uGvs1G_Female.csv
868	ATP6V1F	5.31714e-08	-0.250903	0.899	0.892	0.00130217	CD14 Mono_uGvs1G_Female.csv
869	BATF	5.55615e-08	-0.3766	0.226	0.349	0.0013607	CD14 Mono_uGvs1G_Female.csv
870	ARHGAP24	6.01776e-08	-0.364074	0.401	0.524	0.00147375	CD14 Mono_uGvs1G_Female.csv
871	ACTR2	6.67639e-08	-0.225897	0.777	0.851	0.00163505	CD14 Mono_uGvs1G_Female.csv
872	RPL22	6.92073e-08	0.282805	0.589	0.422	0.00169489	CD14 Mono_uGvs1G_Female.csv
873	MT-ND6	7.13068e-08	-0.305113	0.355	0.521	0.0017463	CD14 Mono_uGvs1G_Female.csv
874	COMT	7.49721e-08	0.2469	0.506	0.356	0.00183607	CD14 Mono_uGvs1G_Female.csv
875	RPL35A	7.57787e-08	0.27513	0.79	0.638	0.00185582	CD14 Mono_uGvs1G_Female.csv
876	RPL37	7.81193e-08	0.239624	0.783	0.622	0.00191314	CD14 Mono_uGvs1G_Female.csv
877	PELI1	8.03686e-08	0.278604	0.378	0.213	0.00196823	CD14 Mono_uGvs1G_Female.csv
878	RAB7A	8.75326e-08	-0.169635	0.749	0.771	0.00214367	CD14 Mono_uGvs1G_Female.csv
879	AC025580.2	8.94202e-08	-0.313178	0.709	0.797	0.0021899	CD14 Mono_uGvs1G_Female.csv
880	SELENOW	9.2111e-08	0.247836	0.575	0.425	0.0022558	CD14 Mono_uGvs1G_Female.csv
881	PNPLA6	9.36509e-08	0.208834	0.378	0.216	0.00229351	CD14 Mono_uGvs1G_Female.csv
882	SERP1	9.37431e-08	0.243703	0.722	0.6	0.00229577	CD14 Mono_uGvs1G_Female.csv
883	NOTCH2NLC	9.63626e-08	-0.220988	0.281	0.419	0.00235992	CD14 Mono_uGvs1G_Female.csv
884	NDUFA11	1.04694e-07	0.217539	0.508	0.337	0.00256396	CD14 Mono_uGvs1G_Female.csv
885	CXCL11	1.06125e-07	-0.437623	0.28	0.448	0.00259899	CD14 Mono_uGvs1G_Female.csv
886	HACD4	1.10372e-07	0.194456	0.248	0.111	0.00270302	CD14 Mono_uGvs1G_Female.csv
887	RAP2B	1.14164e-07	-0.187056	0.134	0.251	0.00279589	CD14 Mono_uGvs1G_Female.csv
888	PALLD	1.19382e-07	-0.171554	0.017	0.086	0.00292366	CD14 Mono_uGvs1G_Female.csv
889	GPR132	1.24511e-07	-0.218414	0.165	0.298	0.00304928	CD14 Mono_uGvs1G_Female.csv
890	FAM20C	1.26721e-07	-0.218272	0.352	0.441	0.0031034	CD14 Mono_uGvs1G_Female.csv
891	CDK5RAP2	1.27213e-07	0.228353	0.227	0.098	0.00311544	CD14 Mono_uGvs1G_Female.csv
892	OAS2	1.37639e-07	0.216934	0.865	0.756	0.00337078	CD14 Mono_uGvs1G_Female.csv
893	CRIP1	1.39907e-07	-0.588393	0.145	0.098	0.00342633	CD14 Mono_uGvs1G_Female.csv
894	SKAP2	1.42413e-07	0.184012	0.34	0.184	0.0034877	CD14 Mono_uGvs1G_Female.csv
895	MET	1.43234e-07	-0.114008	0.02	0.092	0.00350779	CD14 Mono_uGvs1G_Female.csv
896	RPL6	1.43697e-07	0.267681	0.732	0.575	0.00351914	CD14 Mono_uGvs1G_Female.csv
897	CXCL1	1.55279e-07	-0.772222	0.475	0.546	0.00380278	CD14 Mono_uGvs1G_Female.csv
898	UBL5	1.56038e-07	0.220452	0.86	0.762	0.00382136	CD14 Mono_uGvs1G_Female.csv
899	RPS13	1.58281e-07	0.268201	0.815	0.67	0.00387631	CD14 Mono_uGvs1G_Female.csv
900	RPL7A	1.70191e-07	0.273021	0.778	0.629	0.00416797	CD14 Mono_uGvs1G_Female.csv
901	SH3KBP1	1.98586e-07	-0.260628	0.549	0.635	0.00486336	CD14 Mono_uGvs1G_Female.csv
902	CYB5R3	2.00159e-07	-0.18881	0.311	0.429	0.0049019	CD14 Mono_uGvs1G_Female.csv
903	MSR1	2.02841e-07	-0.214269	0.072	0.165	0.00496759	CD14 Mono_uGvs1G_Female.csv
904	CSMD1	2.03119e-07	-0.124207	0.043	0.127	0.00497438	CD14 Mono_uGvs1G_Female.csv
905	NFE2L2	2.04995e-07	-0.219755	0.783	0.86	0.00502033	CD14 Mono_uGvs1G_Female.csv
906	CXCL5	2.16292e-07	-0.176169	0.039	0.124	0.005297	CD14 Mono_uGvs1G_Female.csv
907	RPS4X	2.2893e-07	0.244843	0.721	0.556	0.0056065	CD14 Mono_uGvs1G_Female.csv
908	NECTIN2	2.30044e-07	-0.218455	0.482	0.644	0.00563377	CD14 Mono_uGvs1G_Female.csv
909	STT3A	2.30445e-07	-0.143609	0.143	0.27	0.00564359	CD14 Mono_uGvs1G_Female.csv
910	UGCG	2.38161e-07	-0.220011	0.382	0.454	0.00583257	CD14 Mono_uGvs1G_Female.csv
911	RPL38	2.43855e-07	0.25041	0.678	0.533	0.005972	CD14 Mono_uGvs1G_Female.csv
912	RPL41	2.44016e-07	0.236692	0.99	0.971	0.00597595	CD14 Mono_uGvs1G_Female.csv
913	MRAS	2.47415e-07	-0.131225	0.438	0.467	0.00605919	CD14 Mono_uGvs1G_Female.csv
914	APOBEC3B	2.47469e-07	-0.136507	0.056	0.152	0.00606051	CD14 Mono_uGvs1G_Female.csv
915	AKR1A1	2.48088e-07	0.202758	0.707	0.543	0.00607569	CD14 Mono_uGvs1G_Female.csv
916	NIBAN1	2.54978e-07	-0.371297	0.403	0.46	0.00624442	CD14 Mono_uGvs1G_Female.csv
917	COX6B1	2.63918e-07	0.220018	0.769	0.648	0.00646334	CD14 Mono_uGvs1G_Female.csv
918	ZFYVE16	2.6856e-07	-0.259519	0.306	0.425	0.00657704	CD14 Mono_uGvs1G_Female.csv
919	CASP1	2.69888e-07	-0.184003	0.652	0.67	0.00660956	CD14 Mono_uGvs1G_Female.csv
920	NR3C1	2.74624e-07	0.248659	0.424	0.267	0.00672555	CD14 Mono_uGvs1G_Female.csv
921	ITGB1	2.78928e-07	-0.221173	0.42	0.543	0.00683095	CD14 Mono_uGvs1G_Female.csv
922	FSIP1	2.85138e-07	-0.285067	0.249	0.403	0.00698302	CD14 Mono_uGvs1G_Female.csv
923	H3F3A	2.99313e-07	-0.242059	0.907	0.917	0.00733018	CD14 Mono_uGvs1G_Female.csv
924	RPS16	3.02139e-07	0.254499	0.781	0.654	0.00739939	CD14 Mono_uGvs1G_Female.csv
925	SPTLC2	3.17333e-07	0.141561	0.428	0.279	0.00777148	CD14 Mono_uGvs1G_Female.csv
926	XIST	3.19924e-07	-0.146132	0.24	0.305	0.00783494	CD14 Mono_uGvs1G_Female.csv
927	Porphyrobacter sp. GA68 (taxid 2883480)	3.2166e-07	-0.204262	0.093	0.2	0.00787747	CD14 Mono_uGvs1G_Female.csv
928	HMGB1	3.35967e-07	0.202714	0.549	0.378	0.00822783	CD14 Mono_uGvs1G_Female.csv
929	UBR4	3.46542e-07	-0.205359	0.304	0.463	0.0084868	CD14 Mono_uGvs1G_Female.csv
930	PLAGL1	3.48746e-07	-0.175664	0.093	0.171	0.00854078	CD14 Mono_uGvs1G_Female.csv
931	TLR8	3.51666e-07	-0.215964	0.275	0.4	0.00861229	CD14 Mono_uGvs1G_Female.csv
932	P4HB	4.20508e-07	-0.197377	0.58	0.673	0.0102982	CD14 Mono_uGvs1G_Female.csv
933	P2RX7	4.28159e-07	-0.273371	0.487	0.644	0.0104856	CD14 Mono_uGvs1G_Female.csv
934	LMNA	4.31004e-07	-0.264409	0.535	0.635	0.0105553	CD14 Mono_uGvs1G_Female.csv
935	RPL26	4.38076e-07	0.346818	0.751	0.619	0.0107285	CD14 Mono_uGvs1G_Female.csv
936	CYTOR	4.40503e-07	-0.223258	0.065	0.121	0.0107879	CD14 Mono_uGvs1G_Female.csv
937	EDEM1	4.44702e-07	-0.193294	0.215	0.343	0.0108907	CD14 Mono_uGvs1G_Female.csv
938	CNPY3	4.71973e-07	0.191178	0.298	0.159	0.0115586	CD14 Mono_uGvs1G_Female.csv
939	NCOR2	4.86328e-07	-0.232636	0.508	0.622	0.0119102	CD14 Mono_uGvs1G_Female.csv
940	CCL2	4.9787e-07	-0.154816	0.955	0.867	0.0121928	CD14 Mono_uGvs1G_Female.csv
941	TMBIM4	4.99631e-07	0.214423	0.677	0.53	0.012236	CD14 Mono_uGvs1G_Female.csv
942	C4ORF48	5.15972e-07	0.174275	0.501	0.337	0.0126362	CD14 Mono_uGvs1G_Female.csv
943	ARPC1B	5.34029e-07	0.188132	0.945	0.873	0.0130784	CD14 Mono_uGvs1G_Female.csv
944	PILRA	5.50139e-07	-0.230905	0.946	0.933	0.0134729	CD14 Mono_uGvs1G_Female.csv
945	CCL4	5.52719e-07	0.367927	0.956	0.876	0.0135361	CD14 Mono_uGvs1G_Female.csv
946	SLC2A6	5.83403e-07	-0.19991	0.585	0.654	0.0142875	CD14 Mono_uGvs1G_Female.csv
947	IL15RA	6.06728e-07	-0.218314	0.293	0.403	0.0148588	CD14 Mono_uGvs1G_Female.csv
948	UBB	6.10971e-07	0.206519	0.841	0.73	0.0149627	CD14 Mono_uGvs1G_Female.csv
949	PARP4	6.28291e-07	-0.208834	0.337	0.47	0.0153869	CD14 Mono_uGvs1G_Female.csv
950	NDUFB2	6.35598e-07	0.229038	0.577	0.432	0.0155658	CD14 Mono_uGvs1G_Female.csv
951	LY86	6.38275e-07	0.153594	0.169	0.06	0.0156314	CD14 Mono_uGvs1G_Female.csv
952	SH3BGRL	6.44539e-07	0.196956	0.532	0.365	0.0157848	CD14 Mono_uGvs1G_Female.csv
953	AC025822.2	7.26929e-07	-0.158284	0.033	0.108	0.0178025	CD14 Mono_uGvs1G_Female.csv
954	ZFP36L1	7.56052e-07	0.138109	0.781	0.632	0.0185157	CD14 Mono_uGvs1G_Female.csv
955	SLC39A8	7.73162e-07	-0.374582	0.517	0.549	0.0189347	CD14 Mono_uGvs1G_Female.csv
956	COX7C	7.87622e-07	0.214056	0.576	0.413	0.0192889	CD14 Mono_uGvs1G_Female.csv
957	MT-CYB	7.97161e-07	-0.250111	0.979	0.987	0.0195225	CD14 Mono_uGvs1G_Female.csv
958	PTEN	8.27319e-07	-0.164894	0.189	0.27	0.020261	CD14 Mono_uGvs1G_Female.csv
959	RAB9A	8.32691e-07	-0.26858	0.211	0.27	0.0203926	CD14 Mono_uGvs1G_Female.csv
960	RPS12	8.80837e-07	0.248101	0.953	0.883	0.0215717	CD14 Mono_uGvs1G_Female.csv
961	CASP4	8.84222e-07	-0.193114	0.466	0.578	0.0216546	CD14 Mono_uGvs1G_Female.csv
962	PLA2G4A	8.92838e-07	-0.216975	0.182	0.257	0.0218656	CD14 Mono_uGvs1G_Female.csv
963	LY6E	9.19299e-07	0.184417	0.983	0.956	0.0225136	CD14 Mono_uGvs1G_Female.csv
964	ARHGAP21	9.939e-07	-0.175462	0.137	0.241	0.0243406	CD14 Mono_uGvs1G_Female.csv
965	NAA25	9.95628e-07	-0.245374	0.1	0.184	0.0243829	CD14 Mono_uGvs1G_Female.csv
966	BIRC3	1.02975e-06	-0.312807	0.446	0.432	0.0252185	CD14 Mono_uGvs1G_Female.csv
967	CD63	1.062e-06	-0.241791	0.941	0.949	0.0260083	CD14 Mono_uGvs1G_Female.csv
968	GNAI2	1.14989e-06	0.190443	0.875	0.832	0.0281607	CD14 Mono_uGvs1G_Female.csv
969	RPL13A	1.16544e-06	0.274979	0.555	0.403	0.0285415	CD14 Mono_uGvs1G_Female.csv
970	PNRC1	1.17352e-06	-0.192776	0.79	0.733	0.0287396	CD14 Mono_uGvs1G_Female.csv
971	C3AR1	1.20409e-06	0.228108	0.466	0.34	0.0294882	CD14 Mono_uGvs1G_Female.csv
972	CD86	1.21883e-06	-0.275274	0.165	0.267	0.0298492	CD14 Mono_uGvs1G_Female.csv
973	TMEM165	1.22552e-06	-0.184496	0.516	0.606	0.0300129	CD14 Mono_uGvs1G_Female.csv
974	ALOX5	1.324e-06	-0.152232	0.066	0.149	0.0324247	CD14 Mono_uGvs1G_Female.csv
975	REV3L	1.4259e-06	-0.207713	0.105	0.2	0.0349202	CD14 Mono_uGvs1G_Female.csv
976	UTRN	1.43167e-06	0.150057	0.517	0.362	0.0350617	CD14 Mono_uGvs1G_Female.csv
977	TRMT112	1.51613e-06	0.196331	0.488	0.33	0.0371301	CD14 Mono_uGvs1G_Female.csv
978	TRIP10	1.58173e-06	-0.177817	0.153	0.251	0.0387366	CD14 Mono_uGvs1G_Female.csv
979	ZNF366	1.71394e-06	-0.109703	0.014	0.07	0.0419745	CD14 Mono_uGvs1G_Female.csv
980	DLEU2	1.73408e-06	-0.207394	0.568	0.521	0.0424677	CD14 Mono_uGvs1G_Female.csv
981	UQCR10	1.81358e-06	0.197799	0.561	0.406	0.0444146	CD14 Mono_uGvs1G_Female.csv
982	FGFBP2	1.82519e-06	0.117637	0.067	0.006	0.0446988	CD14 Mono_uGvs1G_Female.csv
983	HINT1	1.88842e-06	0.236073	0.463	0.317	0.0462475	CD14 Mono_uGvs1G_Female.csv
984	CD48	1.90512e-06	0.213354	0.754	0.635	0.0466563	CD14 Mono_uGvs1G_Female.csv
985	RACK1	1.97556e-06	0.251842	0.664	0.517	0.0483815	CD14 Mono_uGvs1G_Female.csv
986	DOCK10	2.0017e-06	0.161967	0.448	0.295	0.0490217	CD14 Mono_uGvs1G_Female.csv
987	Mycobacterium canettii (taxid 78331)	7.79057e-129	-0.115135	0.638	0.214	1.90791e-124	CD14 Mono_uGvs1G_Male.csv
988	S100A6	2.22755e-109	-1.47672	0.738	0.932	5.45526e-105	CD14 Mono_uGvs1G_Male.csv
989	ATP5F1E	1.71903e-96	-0.899206	0.824	0.987	4.20991e-92	CD14 Mono_uGvs1G_Male.csv
990	NAMPT	2.85259e-86	-1.05342	0.762	0.927	6.98598e-82	CD14 Mono_uGvs1G_Male.csv
991	TNIP3	8.0592e-63	-1.15845	0.329	0.77	1.9737e-58	CD14 Mono_uGvs1G_Male.csv
992	TMSB10	4.59269e-61	-0.724993	0.997	0.997	1.12475e-56	CD14 Mono_uGvs1G_Male.csv
993	MT2A	3.65309e-58	-0.908228	0.998	0.997	8.94641e-54	CD14 Mono_uGvs1G_Male.csv
994	SERF2	1.18039e-55	-0.63514	0.946	0.995	2.89076e-51	CD14 Mono_uGvs1G_Male.csv
995	ACOD1	1.14346e-54	-1.25181	0.585	0.885	2.80034e-50	CD14 Mono_uGvs1G_Male.csv
996	HCK	2.37875e-54	-0.665231	0.9	0.948	5.82556e-50	CD14 Mono_uGvs1G_Male.csv
997	RPL28	3.43178e-53	-0.664622	0.958	0.997	8.40443e-49	CD14 Mono_uGvs1G_Male.csv
998	LGALS1	8.63514e-49	-0.966925	0.834	0.922	2.11475e-44	CD14 Mono_uGvs1G_Male.csv
999	IL7R	1.63006e-48	-1.16119	0.327	0.723	3.99202e-44	CD14 Mono_uGvs1G_Male.csv
1000	SEC61G	3.48787e-48	-0.69866	0.309	0.715	8.54179e-44	CD14 Mono_uGvs1G_Male.csv
1001	root (taxid 1)	4.3412e-48	0.132883	0.268	0.044	1.06316e-43	CD14 Mono_uGvs1G_Male.csv
1002	PFKFB3	5.7014e-47	-0.831894	0.454	0.822	1.39627e-42	CD14 Mono_uGvs1G_Male.csv
1003	MT-ND4L	6.8604e-47	1.03629	0.857	0.687	1.68011e-42	CD14 Mono_uGvs1G_Male.csv
1004	MYO1G	8.27393e-46	-0.672083	0.517	0.843	2.02629e-41	CD14 Mono_uGvs1G_Male.csv
1005	SOD2	8.97802e-45	-0.69742	1	1	2.19872e-40	CD14 Mono_uGvs1G_Male.csv
1006	TXN	4.21981e-43	-1.36793	0.867	0.95	1.03343e-38	CD14 Mono_uGvs1G_Male.csv
1007	GRINA	4.61586e-42	-0.632186	0.623	0.877	1.13042e-37	CD14 Mono_uGvs1G_Male.csv
1008	BEST1	1.40189e-40	-0.977099	0.374	0.708	3.43322e-36	CD14 Mono_uGvs1G_Male.csv
1009	FAM49B	3.63057e-40	-0.655402	0.849	0.948	8.89126e-36	CD14 Mono_uGvs1G_Male.csv
1010	RPL41	1.836e-39	-0.762244	0.878	0.979	4.49636e-35	CD14 Mono_uGvs1G_Male.csv
1011	SLC39A8	2.42932e-39	-1.1993	0.492	0.799	5.9494e-35	CD14 Mono_uGvs1G_Male.csv
1012	ADGRE2	6.64498e-39	-0.697225	0.232	0.611	1.62735e-34	CD14 Mono_uGvs1G_Male.csv
1013	KCTD12	6.72925e-39	-0.781571	0.392	0.689	1.64799e-34	CD14 Mono_uGvs1G_Male.csv
1014	TNFRSF1B	4.42062e-38	-0.745578	0.33	0.697	1.08261e-33	CD14 Mono_uGvs1G_Male.csv
1015	NABP1	5.56029e-38	-0.904261	0.232	0.595	1.36172e-33	CD14 Mono_uGvs1G_Male.csv
1016	MTRNR2L8	1.85837e-37	0.829074	1	0.992	4.55115e-33	CD14 Mono_uGvs1G_Male.csv
1017	AQP9	1.90001e-37	-0.70579	0.342	0.726	4.65312e-33	CD14 Mono_uGvs1G_Male.csv
1018	RBM3	2.99934e-36	-0.523412	0.226	0.598	7.34537e-32	CD14 Mono_uGvs1G_Male.csv
1019	FN1	1.13813e-35	-1.2081	0.282	0.65	2.78728e-31	CD14 Mono_uGvs1G_Male.csv
1020	GK	1.66987e-35	-0.637859	0.537	0.778	4.08951e-31	CD14 Mono_uGvs1G_Male.csv
1021	S100A4	2.7903e-35	-0.802573	0.392	0.674	6.83344e-31	CD14 Mono_uGvs1G_Male.csv
1022	LILRB2	4.02695e-35	-0.710974	0.905	0.948	9.862e-31	CD14 Mono_uGvs1G_Male.csv
1023	HSPB1	7.70327e-34	0.685997	0.56	0.196	1.88653e-29	CD14 Mono_uGvs1G_Male.csv
1024	IER3	5.51204e-33	-0.813453	0.845	0.932	1.3499e-28	CD14 Mono_uGvs1G_Male.csv
1025	ADGRE1	6.55465e-33	-0.586963	0.193	0.543	1.60523e-28	CD14 Mono_uGvs1G_Male.csv
1026	RPLP2	7.80172e-33	-0.670024	0.501	0.742	1.91064e-28	CD14 Mono_uGvs1G_Male.csv
1027	NCF1	8.81554e-33	0.769413	0.992	0.963	2.15893e-28	CD14 Mono_uGvs1G_Male.csv
1028	SLAMF7	3.68914e-32	-0.662762	0.986	0.995	9.03469e-28	CD14 Mono_uGvs1G_Male.csv
1029	UBE2Z	4.27046e-32	-0.506701	0.605	0.849	1.04583e-27	CD14 Mono_uGvs1G_Male.csv
1030	PTPN2	6.99449e-32	-0.574111	0.276	0.616	1.71295e-27	CD14 Mono_uGvs1G_Male.csv
1031	SERPINB9	6.68033e-31	-0.632318	0.501	0.736	1.63601e-26	CD14 Mono_uGvs1G_Male.csv
1032	LIMK2	1.12583e-30	-0.590732	0.192	0.52	2.75715e-26	CD14 Mono_uGvs1G_Male.csv
1033	C15ORF48	2.51561e-30	-0.673597	0.985	0.987	6.16072e-26	CD14 Mono_uGvs1G_Male.csv
1034	MIR3945HG	2.5257e-30	-0.772377	0.614	0.809	6.18545e-26	CD14 Mono_uGvs1G_Male.csv
1035	PSAP	4.25874e-30	-0.50801	0.986	0.977	1.04297e-25	CD14 Mono_uGvs1G_Male.csv
1036	ATP13A3	1.57844e-29	-0.578782	0.261	0.58	3.86561e-25	CD14 Mono_uGvs1G_Male.csv
1037	MT-ATP8	1.64582e-29	0.834281	0.833	0.736	4.03062e-25	CD14 Mono_uGvs1G_Male.csv
1038	MARCKS	3.14864e-29	-0.58888	0.997	0.992	7.71103e-25	CD14 Mono_uGvs1G_Male.csv
1039	H3F3A	4.63599e-29	-0.534555	0.688	0.883	1.13535e-24	CD14 Mono_uGvs1G_Male.csv
1040	WTAP	5.70238e-29	-0.594486	0.866	0.953	1.39651e-24	CD14 Mono_uGvs1G_Male.csv
1041	DRAM1	3.59929e-28	-0.502735	0.834	0.903	8.81467e-24	CD14 Mono_uGvs1G_Male.csv
1042	TNFAIP2	9.30774e-28	-0.643331	0.876	0.93	2.27947e-23	CD14 Mono_uGvs1G_Male.csv
1043	LILRA5	3.06688e-27	-0.6388	0.572	0.76	7.5108e-23	CD14 Mono_uGvs1G_Male.csv
1044	CST3	5.65837e-27	-0.584155	0.866	0.922	1.38573e-22	CD14 Mono_uGvs1G_Male.csv
1045	SAMSN1	7.09471e-27	-0.5902	0.834	0.948	1.7375e-22	CD14 Mono_uGvs1G_Male.csv
1046	S100A9	9.95056e-27	-1.03159	0.7	0.83	2.43689e-22	CD14 Mono_uGvs1G_Male.csv
1047	TMSB4X	1.17647e-26	-0.65159	0.986	0.997	2.88118e-22	CD14 Mono_uGvs1G_Male.csv
1048	GOLGA4	3.49988e-26	-0.510143	0.395	0.702	8.57121e-22	CD14 Mono_uGvs1G_Male.csv
1049	CEBPD	1.86735e-25	-0.666921	0.686	0.822	4.57313e-21	CD14 Mono_uGvs1G_Male.csv
1050	HIF1A	2.30482e-25	-0.607953	0.443	0.702	5.6445e-21	CD14 Mono_uGvs1G_Male.csv
1051	LYN	3.71341e-25	-0.434892	0.995	0.992	9.09414e-21	CD14 Mono_uGvs1G_Male.csv
1052	IL1RN	5.54864e-25	-0.703128	0.934	0.958	1.35886e-20	CD14 Mono_uGvs1G_Male.csv
1053	BCL2A1	5.72653e-25	-0.309228	0.288	0.611	1.40243e-20	CD14 Mono_uGvs1G_Male.csv
1054	RPL37	7.67846e-25	-0.649293	0.431	0.64	1.88046e-20	CD14 Mono_uGvs1G_Male.csv
1055	SDC2	8.7674e-25	-0.653032	0.219	0.514	2.14714e-20	CD14 Mono_uGvs1G_Male.csv
1056	TYROBP	2.29515e-24	-0.519706	0.991	0.992	5.62081e-20	CD14 Mono_uGvs1G_Male.csv
1057	RPS28	3.9e-24	-0.511391	0.747	0.927	9.55109e-20	CD14 Mono_uGvs1G_Male.csv
1058	RPL34	1.4421e-23	-0.648267	0.519	0.648	3.5317e-19	CD14 Mono_uGvs1G_Male.csv
1059	FCER1G	1.45724e-23	-0.597225	0.953	0.974	3.56877e-19	CD14 Mono_uGvs1G_Male.csv
1060	FAM20A	1.57883e-23	-0.279246	0.009	0.172	3.86655e-19	CD14 Mono_uGvs1G_Male.csv
1061	B4GALT5	3.39622e-23	-0.480057	0.507	0.791	8.31734e-19	CD14 Mono_uGvs1G_Male.csv
1062	Bacteria (taxid 2)	3.83899e-23	-0.348961	0.795	0.687	9.40169e-19	CD14 Mono_uGvs1G_Male.csv
1063	BATF	4.35696e-23	-0.571958	0.255	0.561	1.06702e-18	CD14 Mono_uGvs1G_Male.csv
1064	RIN2	6.1407e-23	-0.550289	0.876	0.935	1.50386e-18	CD14 Mono_uGvs1G_Male.csv
1065	ANPEP	6.66124e-23	-0.51554	0.745	0.864	1.63134e-18	CD14 Mono_uGvs1G_Male.csv
1066	LYZ	9.59958e-23	-0.704331	0.691	0.854	2.35094e-18	CD14 Mono_uGvs1G_Male.csv
1067	NT5C3A	1.80556e-22	-0.431362	0.676	0.854	4.42182e-18	CD14 Mono_uGvs1G_Male.csv
1068	CFB	2.73038e-22	-0.532797	0.305	0.601	6.68671e-18	CD14 Mono_uGvs1G_Male.csv
1069	SNX10	4.39985e-22	-0.515762	0.664	0.796	1.07752e-17	CD14 Mono_uGvs1G_Male.csv
1070	RPS27	4.90692e-22	-0.665596	0.653	0.744	1.2017e-17	CD14 Mono_uGvs1G_Male.csv
1071	ZEB2	5.28671e-22	-0.44807	0.849	0.969	1.29471e-17	CD14 Mono_uGvs1G_Male.csv
1072	MAFB	6.76564e-22	-0.566684	0.842	0.916	1.65691e-17	CD14 Mono_uGvs1G_Male.csv
1073	PLIN2	9.02383e-22	0.445375	0.374	0.112	2.20994e-17	CD14 Mono_uGvs1G_Male.csv
1074	CXCL8	1.09672e-21	-1.25453	0.59	0.726	2.68587e-17	CD14 Mono_uGvs1G_Male.csv
1075	LILRB1	1.85363e-21	-0.46285	0.866	0.945	4.53954e-17	CD14 Mono_uGvs1G_Male.csv
1076	PLEK	2.15051e-21	-0.512434	0.843	0.914	5.26661e-17	CD14 Mono_uGvs1G_Male.csv
1077	2023-03-01	2.87193e-21	-0.454298	0.276	0.569	7.03336e-17	CD14 Mono_uGvs1G_Male.csv
1078	S100A8	4.01031e-21	-1.115	0.493	0.671	9.82124e-17	CD14 Mono_uGvs1G_Male.csv
1079	BST2	5.94716e-21	0.386364	0.941	0.896	1.45646e-16	CD14 Mono_uGvs1G_Male.csv
1080	RPS12	6.42851e-21	-0.629677	0.811	0.927	1.57434e-16	CD14 Mono_uGvs1G_Male.csv
1081	MT1X	6.71967e-21	-0.665337	0.176	0.413	1.64565e-16	CD14 Mono_uGvs1G_Male.csv
1082	SAT1	7.49756e-21	-0.508654	0.982	0.997	1.83615e-16	CD14 Mono_uGvs1G_Male.csv
1083	PIK3AP1	1.40383e-20	-0.397922	0.916	0.963	3.43799e-16	CD14 Mono_uGvs1G_Male.csv
1084	GNG5	1.73287e-20	-0.386622	0.793	0.935	4.24379e-16	CD14 Mono_uGvs1G_Male.csv
1085	MNDA	1.96426e-20	-0.491606	0.466	0.681	4.81048e-16	CD14 Mono_uGvs1G_Male.csv
1086	UQCR11	2.66755e-20	-0.40344	0.327	0.608	6.53283e-16	CD14 Mono_uGvs1G_Male.csv
1087	ACOT9	2.79306e-20	-0.407001	0.647	0.841	6.8402e-16	CD14 Mono_uGvs1G_Male.csv
1088	SLC15A3	4.18742e-20	-0.378468	0.451	0.728	1.0255e-15	CD14 Mono_uGvs1G_Male.csv
1089	S100A11	6.50157e-20	-0.471937	0.967	0.982	1.59223e-15	CD14 Mono_uGvs1G_Male.csv
1090	CCL3	7.11556e-20	-0.738801	0.977	0.963	1.7426e-15	CD14 Mono_uGvs1G_Male.csv
1091	RNF19B	9.82144e-20	-0.452489	0.769	0.869	2.40527e-15	CD14 Mono_uGvs1G_Male.csv
1092	PIM3	1.27525e-19	-0.43764	0.427	0.666	3.12308e-15	CD14 Mono_uGvs1G_Male.csv
1093	CD274	1.34047e-19	-0.414614	0.374	0.645	3.28282e-15	CD14 Mono_uGvs1G_Male.csv
1094	KLF6	1.55289e-19	-0.39772	0.893	0.948	3.80303e-15	CD14 Mono_uGvs1G_Male.csv
1095	SEC61B	1.61636e-19	-0.515348	0.449	0.684	3.95846e-15	CD14 Mono_uGvs1G_Male.csv
1096	ARHGDIB	1.87748e-19	0.498662	0.457	0.191	4.59795e-15	CD14 Mono_uGvs1G_Male.csv
1097	UCP2	1.88647e-19	-0.572655	0.573	0.742	4.61997e-15	CD14 Mono_uGvs1G_Male.csv
1098	COX7A2	1.9318e-19	-0.371513	0.363	0.632	4.73097e-15	CD14 Mono_uGvs1G_Male.csv
1099	SOX5	2.36241e-19	-0.788877	0.217	0.48	5.78555e-15	CD14 Mono_uGvs1G_Male.csv
1100	RNF144B	5.65462e-19	-0.447945	0.655	0.875	1.38482e-14	CD14 Mono_uGvs1G_Male.csv
1101	ACTR2	7.66878e-19	-0.353007	0.544	0.786	1.87808e-14	CD14 Mono_uGvs1G_Male.csv
1102	CXCL1	8.78093e-19	-1.43016	0.354	0.517	2.15045e-14	CD14 Mono_uGvs1G_Male.csv
1103	MT-ND3	9.48707e-19	-0.423933	0.789	0.932	2.32338e-14	CD14 Mono_uGvs1G_Male.csv
1104	CD63	1.30949e-18	-0.406208	0.866	0.914	3.20695e-14	CD14 Mono_uGvs1G_Male.csv
1105	GRB2	1.51449e-18	-0.326001	0.911	0.935	3.709e-14	CD14 Mono_uGvs1G_Male.csv
1106	POU2F2	1.64856e-18	-0.425637	0.356	0.587	4.03731e-14	CD14 Mono_uGvs1G_Male.csv
1107	HLA-DRA	1.89986e-18	-0.593467	0.913	0.982	4.65276e-14	CD14 Mono_uGvs1G_Male.csv
1108	CD163	2.74421e-18	-0.557812	0.329	0.546	6.72058e-14	CD14 Mono_uGvs1G_Male.csv
1109	RPLP1	4.23152e-18	-0.53428	0.885	0.95	1.0363e-13	CD14 Mono_uGvs1G_Male.csv
1110	ITM2B	5.22669e-18	0.441488	0.733	0.52	1.28002e-13	CD14 Mono_uGvs1G_Male.csv
1111	RPL35A	6.37194e-18	-0.522819	0.486	0.661	1.56049e-13	CD14 Mono_uGvs1G_Male.csv
1112	CEBPB	8.10089e-18	-0.450089	0.424	0.653	1.98391e-13	CD14 Mono_uGvs1G_Male.csv
1113	BASP1	1.29548e-17	-0.591311	0.314	0.574	3.17262e-13	CD14 Mono_uGvs1G_Male.csv
1114	RBM47	1.39802e-17	-0.411633	0.879	0.924	3.42376e-13	CD14 Mono_uGvs1G_Male.csv
1115	PLD1	1.77347e-17	-0.465505	0.25	0.514	4.34323e-13	CD14 Mono_uGvs1G_Male.csv
1116	RCBTB2	2.27701e-17	0.422688	0.347	0.12	5.57639e-13	CD14 Mono_uGvs1G_Male.csv
1117	ATP6V1F	2.41122e-17	-0.38963	0.722	0.875	5.90508e-13	CD14 Mono_uGvs1G_Male.csv
1118	CPD	3.45776e-17	-0.42739	0.35	0.593	8.46805e-13	CD14 Mono_uGvs1G_Male.csv
1119	RPS21	3.80932e-17	-0.48948	0.37	0.567	9.32903e-13	CD14 Mono_uGvs1G_Male.csv
1120	MMP9	4.04896e-17	0.673446	0.712	0.467	9.9159e-13	CD14 Mono_uGvs1G_Male.csv
1121	OAS1	1.70775e-16	0.371793	0.94	0.924	4.18228e-12	CD14 Mono_uGvs1G_Male.csv
1122	ETV3	1.89616e-16	-0.365984	0.151	0.345	4.64371e-12	CD14 Mono_uGvs1G_Male.csv
1123	LDLRAD3	2.58183e-16	-0.362054	0.109	0.324	6.3229e-12	CD14 Mono_uGvs1G_Male.csv
1124	TYMP	2.60013e-16	-0.339634	0.997	0.984	6.36772e-12	CD14 Mono_uGvs1G_Male.csv
1125	RAB1A	2.61903e-16	-0.326479	0.424	0.681	6.414e-12	CD14 Mono_uGvs1G_Male.csv
1126	GLUL	2.68753e-16	-0.621485	0.836	0.927	6.58175e-12	CD14 Mono_uGvs1G_Male.csv
1127	S100A10	2.92742e-16	-0.492546	0.526	0.721	7.16925e-12	CD14 Mono_uGvs1G_Male.csv
1128	CTSZ	3.01324e-16	-0.427588	0.95	0.966	7.37941e-12	CD14 Mono_uGvs1G_Male.csv
1129	OST4	4.41324e-16	-0.345005	0.388	0.648	1.0808e-11	CD14 Mono_uGvs1G_Male.csv
1130	SOCS3	5.24661e-16	-0.422613	0.345	0.593	1.2849e-11	CD14 Mono_uGvs1G_Male.csv
1131	PEA15	7.1961e-16	-0.379066	0.543	0.723	1.76233e-11	CD14 Mono_uGvs1G_Male.csv
1132	Streptomyces (taxid 1883)	8.76714e-16	0.319997	0.434	0.188	2.14707e-11	CD14 Mono_uGvs1G_Male.csv
1133	SLC16A10	1.04939e-15	-0.247432	0.02	0.157	2.56996e-11	CD14 Mono_uGvs1G_Male.csv
1134	CTSB	1.26808e-15	-0.477046	0.974	0.974	3.10552e-11	CD14 Mono_uGvs1G_Male.csv
1135	RPL39	1.85542e-15	-0.531053	0.551	0.726	4.54393e-11	CD14 Mono_uGvs1G_Male.csv
1136	LAP3	2.15318e-15	-0.320522	0.866	0.924	5.27315e-11	CD14 Mono_uGvs1G_Male.csv
1137	DSE	2.84441e-15	-0.395736	0.258	0.491	6.96596e-11	CD14 Mono_uGvs1G_Male.csv
1138	RAPGEF2	3.01383e-15	-0.461674	0.474	0.7	7.38087e-11	CD14 Mono_uGvs1G_Male.csv
1139	NECTIN2	4.48561e-15	-0.342889	0.48	0.715	1.09852e-10	CD14 Mono_uGvs1G_Male.csv
1140	ANXA2	5.25782e-15	-0.355868	0.965	0.966	1.28764e-10	CD14 Mono_uGvs1G_Male.csv
1141	FAU	6.43279e-15	-0.377213	0.707	0.875	1.57539e-10	CD14 Mono_uGvs1G_Male.csv
1142	MSR1	7.04138e-15	-0.43586	0.216	0.42	1.72443e-10	CD14 Mono_uGvs1G_Male.csv
1143	ARHGDIA	7.48747e-15	-0.330661	0.549	0.76	1.83368e-10	CD14 Mono_uGvs1G_Male.csv
1144	CFL1	8.46136e-15	-0.317334	0.929	0.971	2.07219e-10	CD14 Mono_uGvs1G_Male.csv
1145	AL138963.4	1.44223e-14	-0.432801	0.086	0.24	3.53203e-10	CD14 Mono_uGvs1G_Male.csv
1146	FYB1	1.77623e-14	-0.382689	0.81	0.893	4.34999e-10	CD14 Mono_uGvs1G_Male.csv
1147	EPB41L3	2.0554e-14	-0.385226	0.733	0.862	5.03368e-10	CD14 Mono_uGvs1G_Male.csv
1148	MT-ND5	2.41253e-14	0.491408	0.905	0.893	5.90828e-10	CD14 Mono_uGvs1G_Male.csv
1149	AL133415.1	2.49487e-14	-0.347306	0.179	0.405	6.10994e-10	CD14 Mono_uGvs1G_Male.csv
1150	NBPF19	3.06885e-14	-0.35209	0.327	0.548	7.51561e-10	CD14 Mono_uGvs1G_Male.csv
1151	UBE2L6	3.92107e-14	0.342677	0.804	0.708	9.60271e-10	CD14 Mono_uGvs1G_Male.csv
1152	RPS15A	4.40667e-14	-0.49282	0.516	0.593	1.07919e-09	CD14 Mono_uGvs1G_Male.csv
1153	KCNJ2	4.87978e-14	-0.402832	0.338	0.564	1.19506e-09	CD14 Mono_uGvs1G_Male.csv
1154	LAIR1	4.9385e-14	-0.354898	0.627	0.783	1.20944e-09	CD14 Mono_uGvs1G_Male.csv
1155	GJB2	5.89521e-14	-0.419696	0.219	0.446	1.44374e-09	CD14 Mono_uGvs1G_Male.csv
1156	CPM	5.96223e-14	-0.548065	0.38	0.601	1.46015e-09	CD14 Mono_uGvs1G_Male.csv
1157	BTBD7	8.73629e-14	-0.386084	0.321	0.556	2.13952e-09	CD14 Mono_uGvs1G_Male.csv
1158	CXCL2	1.49004e-13	-0.596219	0.176	0.35	3.6491e-09	CD14 Mono_uGvs1G_Male.csv
1159	ARAP1	1.87089e-13	-0.302989	0.403	0.629	4.58182e-09	CD14 Mono_uGvs1G_Male.csv
1160	SIGLEC1	1.93466e-13	-0.330771	0.721	0.862	4.73797e-09	CD14 Mono_uGvs1G_Male.csv
1161	GNB4	2.06442e-13	-0.30874	0.469	0.679	5.05576e-09	CD14 Mono_uGvs1G_Male.csv
1162	THBS1	2.13803e-13	-0.677387	0.813	0.864	5.23603e-09	CD14 Mono_uGvs1G_Male.csv
1163	CMTM6	2.56322e-13	-0.352705	0.597	0.783	6.27732e-09	CD14 Mono_uGvs1G_Male.csv
1164	FSD1L	2.57752e-13	-0.401782	0.131	0.313	6.31235e-09	CD14 Mono_uGvs1G_Male.csv
1165	DEFB1	2.81666e-13	-0.355453	0.112	0.277	6.89801e-09	CD14 Mono_uGvs1G_Male.csv
1166	ARNT2	2.84167e-13	-0.359911	0.214	0.439	6.95926e-09	CD14 Mono_uGvs1G_Male.csv
1167	ANXA5	2.89153e-13	-0.316035	0.976	0.974	7.08136e-09	CD14 Mono_uGvs1G_Male.csv
1168	PKM	3.01014e-13	-0.357797	0.798	0.888	7.37184e-09	CD14 Mono_uGvs1G_Male.csv
1169	MPEG1	3.35555e-13	-0.371826	0.682	0.778	8.21775e-09	CD14 Mono_uGvs1G_Male.csv
1170	LILRB3	4.00951e-13	-0.279371	0.478	0.713	9.81929e-09	CD14 Mono_uGvs1G_Male.csv
1171	RASSF4	4.30336e-13	-0.410358	0.637	0.775	1.05389e-08	CD14 Mono_uGvs1G_Male.csv
1172	RPS25	4.84257e-13	-0.466777	0.504	0.64	1.18595e-08	CD14 Mono_uGvs1G_Male.csv
1173	UBA52	5.84881e-13	-0.330245	0.551	0.744	1.43237e-08	CD14 Mono_uGvs1G_Male.csv
1174	SRGN	6.08797e-13	-0.368065	0.919	0.95	1.49094e-08	CD14 Mono_uGvs1G_Male.csv
1175	CCR5	7.44745e-13	-0.314596	0.303	0.517	1.82388e-08	CD14 Mono_uGvs1G_Male.csv
1176	RHOQ	7.89097e-13	0.43745	0.481	0.295	1.9325e-08	CD14 Mono_uGvs1G_Male.csv
1177	ETV5	7.99096e-13	-0.329901	0.148	0.313	1.95699e-08	CD14 Mono_uGvs1G_Male.csv
1178	ARL8B	8.69782e-13	-0.313258	0.742	0.867	2.1301e-08	CD14 Mono_uGvs1G_Male.csv
1179	UBL5	9.062e-13	-0.29647	0.495	0.692	2.21928e-08	CD14 Mono_uGvs1G_Male.csv
1180	EIF4A2	9.54686e-13	0.250646	0.275	0.091	2.33803e-08	CD14 Mono_uGvs1G_Male.csv
1181	MT1E	1.1118e-12	-0.529997	0.166	0.342	2.7228e-08	CD14 Mono_uGvs1G_Male.csv
1182	ITPRIPL2	1.15787e-12	-0.28196	0.199	0.373	2.83563e-08	CD14 Mono_uGvs1G_Male.csv
1183	P4HB	1.21474e-12	-0.282651	0.332	0.564	2.9749e-08	CD14 Mono_uGvs1G_Male.csv
1184	RPL37A	1.28563e-12	-0.351316	0.3	0.507	3.14852e-08	CD14 Mono_uGvs1G_Male.csv
1185	AHNAK	1.60675e-12	-0.382341	0.397	0.554	3.93493e-08	CD14 Mono_uGvs1G_Male.csv
1186	CUX1	1.68621e-12	-0.348595	0.443	0.653	4.12954e-08	CD14 Mono_uGvs1G_Male.csv
1187	CXCL9	1.72469e-12	-0.611209	0.113	0.277	4.22375e-08	CD14 Mono_uGvs1G_Male.csv
1188	HSP90AB1	1.77682e-12	0.495987	0.857	0.77	4.35143e-08	CD14 Mono_uGvs1G_Male.csv
1189	APOBEC3A	1.87326e-12	-0.426419	0.98	0.979	4.58761e-08	CD14 Mono_uGvs1G_Male.csv
1190	RGL1	1.9525e-12	-0.334045	0.938	0.961	4.78167e-08	CD14 Mono_uGvs1G_Male.csv
1191	DNAAF1	2.12703e-12	-0.287658	0.077	0.232	5.20909e-08	CD14 Mono_uGvs1G_Male.csv
1192	CD164	2.32825e-12	0.31968	0.501	0.298	5.70189e-08	CD14 Mono_uGvs1G_Male.csv
1193	APOL6	2.35726e-12	-0.317874	0.531	0.705	5.77293e-08	CD14 Mono_uGvs1G_Male.csv
1194	APOL3	2.46551e-12	-0.37347	0.534	0.713	6.03802e-08	CD14 Mono_uGvs1G_Male.csv
1195	VAMP5	2.60181e-12	-0.362238	0.492	0.603	6.37183e-08	CD14 Mono_uGvs1G_Male.csv
1196	MIR155HG	2.87353e-12	-0.276007	0.327	0.554	7.03728e-08	CD14 Mono_uGvs1G_Male.csv
1197	IFIT1	2.95103e-12	0.470284	0.974	0.935	7.22708e-08	CD14 Mono_uGvs1G_Male.csv
1198	RPL35	3.03507e-12	-0.388905	0.419	0.606	7.43288e-08	CD14 Mono_uGvs1G_Male.csv
1199	LGALS3	3.24517e-12	-0.419843	0.934	0.94	7.94742e-08	CD14 Mono_uGvs1G_Male.csv
1200	SLC8A1	3.41803e-12	-0.539048	0.554	0.742	8.37075e-08	CD14 Mono_uGvs1G_Male.csv
1201	ANKRD22	3.42509e-12	-0.399149	0.264	0.465	8.38804e-08	CD14 Mono_uGvs1G_Male.csv
1202	SPI1	4.73456e-12	-0.317858	0.925	0.953	1.15949e-07	CD14 Mono_uGvs1G_Male.csv
1203	COX8A	5.80627e-12	-0.278181	0.368	0.59	1.42196e-07	CD14 Mono_uGvs1G_Male.csv
1204	ATOX1	6.05047e-12	-0.365587	0.805	0.883	1.48176e-07	CD14 Mono_uGvs1G_Male.csv
1205	P2RY6	6.09881e-12	-0.338281	0.543	0.728	1.4936e-07	CD14 Mono_uGvs1G_Male.csv
1206	CD44	6.16748e-12	-0.337292	0.816	0.924	1.51042e-07	CD14 Mono_uGvs1G_Male.csv
1207	PTGES3	6.65545e-12	0.311873	0.484	0.272	1.62992e-07	CD14 Mono_uGvs1G_Male.csv
1208	HSPA1A	6.72899e-12	0.46501	0.688	0.522	1.64793e-07	CD14 Mono_uGvs1G_Male.csv
1209	TNFAIP8	8.90671e-12	-0.318047	0.704	0.862	2.18125e-07	CD14 Mono_uGvs1G_Male.csv
1210	DLD	1.02473e-11	0.327483	0.351	0.172	2.50957e-07	CD14 Mono_uGvs1G_Male.csv
1211	HACD4	1.19711e-11	0.281198	0.323	0.133	2.93173e-07	CD14 Mono_uGvs1G_Male.csv
1212	PTX3	1.211e-11	-0.606016	0.113	0.29	2.96574e-07	CD14 Mono_uGvs1G_Male.csv
1213	TPM3	1.36569e-11	-0.291985	0.849	0.935	3.34457e-07	CD14 Mono_uGvs1G_Male.csv
1214	TPM4	1.40307e-11	-0.34511	0.688	0.836	3.43613e-07	CD14 Mono_uGvs1G_Male.csv
1215	DMXL2	1.55464e-11	-0.335593	0.848	0.932	3.80732e-07	CD14 Mono_uGvs1G_Male.csv
1216	GAS7	1.74094e-11	-0.329038	0.609	0.796	4.26357e-07	CD14 Mono_uGvs1G_Male.csv
1217	CALM2	1.8628e-11	0.305787	0.481	0.269	4.562e-07	CD14 Mono_uGvs1G_Male.csv
1218	TNFAIP6	2.02245e-11	-0.347559	0.944	0.943	4.95298e-07	CD14 Mono_uGvs1G_Male.csv
1219	COX6B1	2.22261e-11	-0.263142	0.407	0.621	5.44317e-07	CD14 Mono_uGvs1G_Male.csv
1220	SEM1	2.3318e-11	-0.272236	0.312	0.517	5.71058e-07	CD14 Mono_uGvs1G_Male.csv
1221	AC083837.1	2.60009e-11	-0.470182	0.569	0.747	6.36762e-07	CD14 Mono_uGvs1G_Male.csv
1222	SLC2A6	2.82157e-11	-0.297088	0.465	0.64	6.91003e-07	CD14 Mono_uGvs1G_Male.csv
1223	RPL36	2.83914e-11	-0.409972	0.502	0.661	6.95305e-07	CD14 Mono_uGvs1G_Male.csv
1224	AC007991.3	3.12698e-11	-0.238411	0.157	0.342	7.65798e-07	CD14 Mono_uGvs1G_Male.csv
1225	CDK5RAP2	3.20856e-11	0.20286	0.163	0.034	7.85776e-07	CD14 Mono_uGvs1G_Male.csv
1226	ATP5MD	3.40421e-11	-0.282462	0.288	0.486	8.33692e-07	CD14 Mono_uGvs1G_Male.csv
1227	HLA-DQB1	3.45849e-11	-0.430545	0.504	0.695	8.46984e-07	CD14 Mono_uGvs1G_Male.csv
1228	MT-ND4	3.49705e-11	-0.276652	0.923	0.979	8.56427e-07	CD14 Mono_uGvs1G_Male.csv
1229	RSRP1	3.76542e-11	0.273014	0.37	0.185	9.2215e-07	CD14 Mono_uGvs1G_Male.csv
1230	LILRA6	3.92333e-11	-0.275635	0.395	0.611	9.60824e-07	CD14 Mono_uGvs1G_Male.csv
1231	NUPR1	5.2417e-11	0.608515	0.371	0.191	1.28369e-06	CD14 Mono_uGvs1G_Male.csv
1232	EIF3G	5.42662e-11	0.228703	0.262	0.094	1.32898e-06	CD14 Mono_uGvs1G_Male.csv
1233	CCDC88A	7.08589e-11	-0.328112	0.394	0.569	1.73533e-06	CD14 Mono_uGvs1G_Male.csv
1234	IL6	7.21137e-11	-0.517843	0.462	0.556	1.76606e-06	CD14 Mono_uGvs1G_Male.csv
1235	PCBP1	7.8253e-11	0.297044	0.713	0.637	1.91642e-06	CD14 Mono_uGvs1G_Male.csv
1236	MT-CYB	8.38827e-11	0.423362	0.949	0.916	2.05429e-06	CD14 Mono_uGvs1G_Male.csv
1237	MACF1	8.93618e-11	-0.308229	0.569	0.762	2.18847e-06	CD14 Mono_uGvs1G_Male.csv
1238	PTPN1	1.011e-10	-0.300299	0.326	0.525	2.47593e-06	CD14 Mono_uGvs1G_Male.csv
1239	DEK	1.03831e-10	-0.290428	0.469	0.653	2.54282e-06	CD14 Mono_uGvs1G_Male.csv
1240	OLIG2	1.13765e-10	0.150132	0.118	0.016	2.78612e-06	CD14 Mono_uGvs1G_Male.csv
1241	ERH	1.16342e-10	0.211799	0.24	0.081	2.84923e-06	CD14 Mono_uGvs1G_Male.csv
1242	FSIP1	1.268e-10	-0.323067	0.107	0.258	3.10534e-06	CD14 Mono_uGvs1G_Male.csv
1243	MYL6	1.30005e-10	-0.273089	0.959	0.953	3.18383e-06	CD14 Mono_uGvs1G_Male.csv
1244	SMS	1.44726e-10	-0.254399	0.228	0.426	3.54434e-06	CD14 Mono_uGvs1G_Male.csv
1245	CCL2	1.57219e-10	-0.620585	0.964	0.971	3.85028e-06	CD14 Mono_uGvs1G_Male.csv
1246	HIST1H2AC	1.70334e-10	0.29839	0.347	0.172	4.17147e-06	CD14 Mono_uGvs1G_Male.csv
1247	FTH1	1.82942e-10	-0.351159	1	1	4.48024e-06	CD14 Mono_uGvs1G_Male.csv
1248	FNIP2	1.85228e-10	-0.390585	0.291	0.465	4.53625e-06	CD14 Mono_uGvs1G_Male.csv
1249	PILRA	1.97592e-10	-0.288251	0.899	0.943	4.83904e-06	CD14 Mono_uGvs1G_Male.csv
1250	LIMS1	2.16406e-10	-0.322946	0.385	0.569	5.29979e-06	CD14 Mono_uGvs1G_Male.csv
1251	BCL3	2.56135e-10	-0.295707	0.318	0.517	6.27274e-06	CD14 Mono_uGvs1G_Male.csv
1252	CEMIP	2.57304e-10	-0.676444	0.101	0.253	6.30138e-06	CD14 Mono_uGvs1G_Male.csv
1253	RPL12	2.7673e-10	-0.188208	0.76	0.916	6.77712e-06	CD14 Mono_uGvs1G_Male.csv
1254	HMGN2	2.78701e-10	0.276948	0.472	0.277	6.82539e-06	CD14 Mono_uGvs1G_Male.csv
1255	RPS19	3.34218e-10	-0.44818	0.697	0.786	8.18499e-06	CD14 Mono_uGvs1G_Male.csv
1256	GLIPR2	3.81251e-10	-0.251261	0.179	0.36	9.33684e-06	CD14 Mono_uGvs1G_Male.csv
1257	Nocardia (taxid 1817)	4.04057e-10	0.267522	0.606	0.397	9.89537e-06	CD14 Mono_uGvs1G_Male.csv
1258	STON2	4.49685e-10	-0.106242	0.006	0.078	1.10128e-05	CD14 Mono_uGvs1G_Male.csv
1259	AIF1	5.22698e-10	-0.363571	0.706	0.825	1.28009e-05	CD14 Mono_uGvs1G_Male.csv
1260	FAM49A	5.24506e-10	-0.311567	0.662	0.775	1.28452e-05	CD14 Mono_uGvs1G_Male.csv
1261	PSMA6	5.51551e-10	-0.265404	0.828	0.885	1.35075e-05	CD14 Mono_uGvs1G_Male.csv
1262	P2RX4	5.89255e-10	-0.273051	0.621	0.796	1.44309e-05	CD14 Mono_uGvs1G_Male.csv
1263	CTSL	6.78973e-10	-0.547073	0.504	0.668	1.6628e-05	CD14 Mono_uGvs1G_Male.csv
1264	TCF25	6.81938e-10	-0.233623	0.285	0.486	1.67007e-05	CD14 Mono_uGvs1G_Male.csv
1265	CD37	7.62305e-10	0.201366	0.202	0.063	1.86688e-05	CD14 Mono_uGvs1G_Male.csv
1266	IQGAP1	8.50939e-10	-0.265469	0.667	0.809	2.08395e-05	CD14 Mono_uGvs1G_Male.csv
1267	RAB5IF	1.00201e-09	-0.273928	0.54	0.726	2.45393e-05	CD14 Mono_uGvs1G_Male.csv
1268	PITPNA	1.09501e-09	-0.281194	0.365	0.527	2.68169e-05	CD14 Mono_uGvs1G_Male.csv
1269	MAP3K1	1.12196e-09	-0.313037	0.273	0.389	2.74769e-05	CD14 Mono_uGvs1G_Male.csv
1270	WNT5B	1.13087e-09	0.297279	0.121	0.018	2.7695e-05	CD14 Mono_uGvs1G_Male.csv
1271	HSBP1	1.14837e-09	-0.249166	0.487	0.681	2.81235e-05	CD14 Mono_uGvs1G_Male.csv
1272	FUCA1	1.19163e-09	0.433932	0.409	0.253	2.91829e-05	CD14 Mono_uGvs1G_Male.csv
1273	RPS14	1.20751e-09	-0.420399	0.624	0.687	2.95718e-05	CD14 Mono_uGvs1G_Male.csv
1274	VAV1	1.25114e-09	-0.283115	0.344	0.535	3.06405e-05	CD14 Mono_uGvs1G_Male.csv
1275	ZNFX1	1.33011e-09	-0.252094	0.682	0.799	3.25745e-05	CD14 Mono_uGvs1G_Male.csv
1276	CSMD1	1.37502e-09	-0.159704	0.056	0.18	3.36742e-05	CD14 Mono_uGvs1G_Male.csv
1277	RPS20	1.40015e-09	-0.256925	0.418	0.564	3.42897e-05	CD14 Mono_uGvs1G_Male.csv
1278	IL1B	1.56305e-09	-0.639661	0.596	0.577	3.82792e-05	CD14 Mono_uGvs1G_Male.csv
1279	TNFSF13B	1.56628e-09	-0.276032	0.9	0.95	3.83583e-05	CD14 Mono_uGvs1G_Male.csv
1280	ABI1	1.57189e-09	-0.291977	0.747	0.854	3.84956e-05	CD14 Mono_uGvs1G_Male.csv
1281	GNB1	1.58396e-09	-0.226655	0.76	0.883	3.87911e-05	CD14 Mono_uGvs1G_Male.csv
1282	REL	1.69067e-09	-0.268285	0.32	0.52	4.14044e-05	CD14 Mono_uGvs1G_Male.csv
1283	MMP14	2.02781e-09	-0.290187	0.513	0.689	4.96611e-05	CD14 Mono_uGvs1G_Male.csv
1284	SLC31A2	2.12026e-09	-0.28124	0.513	0.687	5.19251e-05	CD14 Mono_uGvs1G_Male.csv
1285	PDK4	2.18991e-09	0.107189	0.077	0.003	5.36308e-05	CD14 Mono_uGvs1G_Male.csv
1286	TRIB1	2.30316e-09	-0.183982	0.056	0.18	5.64044e-05	CD14 Mono_uGvs1G_Male.csv
1287	ZHX2	2.40887e-09	-0.283428	0.406	0.603	5.89933e-05	CD14 Mono_uGvs1G_Male.csv
1288	EEPD1	2.74794e-09	0.161092	0.104	0.013	6.72969e-05	CD14 Mono_uGvs1G_Male.csv
1289	LY86	2.77969e-09	0.177348	0.164	0.044	6.80747e-05	CD14 Mono_uGvs1G_Male.csv
1290	CXCL11	3.17162e-09	-0.493215	0.697	0.849	7.7673e-05	CD14 Mono_uGvs1G_Male.csv
1291	FGL2	3.30723e-09	-0.209504	0.501	0.697	8.0994e-05	CD14 Mono_uGvs1G_Male.csv
1292	CAPNS1	3.46491e-09	-0.229204	0.235	0.41	8.48556e-05	CD14 Mono_uGvs1G_Male.csv
1293	ZNRF2	3.47004e-09	-0.260988	0.783	0.909	8.49812e-05	CD14 Mono_uGvs1G_Male.csv
1294	RUBCN	3.72556e-09	-0.234367	0.425	0.624	9.12389e-05	CD14 Mono_uGvs1G_Male.csv
1295	PCNX1	4.3273e-09	-0.286089	0.19	0.352	0.000105976	CD14 Mono_uGvs1G_Male.csv
1296	CACYBP	4.52015e-09	0.216857	0.238	0.097	0.000110699	CD14 Mono_uGvs1G_Male.csv
1297	DPYD	4.67409e-09	-0.331294	0.436	0.616	0.000114468	CD14 Mono_uGvs1G_Male.csv
1298	NFKBIA	4.69949e-09	-0.297397	0.965	0.982	0.00011509	CD14 Mono_uGvs1G_Male.csv
1299	TNIP1	4.78215e-09	-0.287643	0.563	0.723	0.000117115	CD14 Mono_uGvs1G_Male.csv
1300	IL2RA	4.82094e-09	-0.197344	0.047	0.149	0.000118065	CD14 Mono_uGvs1G_Male.csv
1301	ITGB8	4.88555e-09	-0.340005	0.247	0.433	0.000119647	CD14 Mono_uGvs1G_Male.csv
1302	INSIG1	5.42259e-09	-0.381278	0.22	0.392	0.000132799	CD14 Mono_uGvs1G_Male.csv
1303	IFI27	6.30279e-09	-0.832785	0.291	0.366	0.000154355	CD14 Mono_uGvs1G_Male.csv
1304	SLC43A2	6.323e-09	-0.276884	0.368	0.554	0.00015485	CD14 Mono_uGvs1G_Male.csv
1305	TNFAIP3	6.58726e-09	-0.271274	0.664	0.804	0.000161322	CD14 Mono_uGvs1G_Male.csv
1306	PSMB9	6.6323e-09	0.292496	0.813	0.7	0.000162425	CD14 Mono_uGvs1G_Male.csv
1307	SH3BGRL3	6.97747e-09	-0.347496	0.775	0.869	0.000170878	CD14 Mono_uGvs1G_Male.csv
1308	NFKB1	6.98348e-09	-0.235624	0.754	0.896	0.000171026	CD14 Mono_uGvs1G_Male.csv
1309	GBP1	7.22489e-09	-0.336505	0.971	0.979	0.000176938	CD14 Mono_uGvs1G_Male.csv
1310	RNF213	7.35089e-09	-0.226253	0.979	0.995	0.000180023	CD14 Mono_uGvs1G_Male.csv
1311	IFNGR2	8.08021e-09	-0.286872	0.766	0.846	0.000197884	CD14 Mono_uGvs1G_Male.csv
1312	RAC1	8.14726e-09	-0.221605	0.849	0.922	0.000199526	CD14 Mono_uGvs1G_Male.csv
1313	RRBP1	8.30634e-09	-0.238044	0.471	0.661	0.000203422	CD14 Mono_uGvs1G_Male.csv
1314	GNAI2	8.6273e-09	-0.255864	0.725	0.825	0.000211283	CD14 Mono_uGvs1G_Male.csv
1315	CALM1	8.68448e-09	-0.260725	0.938	0.974	0.000212683	CD14 Mono_uGvs1G_Male.csv
1316	SOD1	9.38135e-09	0.191885	0.279	0.125	0.000229749	CD14 Mono_uGvs1G_Male.csv
1317	NHSL1	9.40454e-09	0.18856	0.17	0.05	0.000230317	CD14 Mono_uGvs1G_Male.csv
1318	SERPING1	9.53266e-09	-0.242687	0.584	0.757	0.000233455	CD14 Mono_uGvs1G_Male.csv
1319	RAB13	1.01339e-08	-0.253317	0.333	0.52	0.000248178	CD14 Mono_uGvs1G_Male.csv
1320	TNFSF10	1.05338e-08	0.316415	0.97	0.961	0.000257972	CD14 Mono_uGvs1G_Male.csv
1321	PTPRJ	1.10875e-08	-0.164882	0.83	0.945	0.000271532	CD14 Mono_uGvs1G_Male.csv
1322	RBM8A	1.32945e-08	0.219343	0.332	0.164	0.000325583	CD14 Mono_uGvs1G_Male.csv
1323	RAB31	1.46123e-08	-0.271699	0.64	0.77	0.000357856	CD14 Mono_uGvs1G_Male.csv
1324	WARS	1.53657e-08	-0.318998	0.668	0.791	0.000376307	CD14 Mono_uGvs1G_Male.csv
1325	ENY2	1.56907e-08	-0.203623	0.36	0.551	0.000384265	CD14 Mono_uGvs1G_Male.csv
1326	ID2	1.57316e-08	-0.332684	0.145	0.29	0.000385268	CD14 Mono_uGvs1G_Male.csv
1327	TMEM59	1.78896e-08	0.231568	0.357	0.193	0.000438116	CD14 Mono_uGvs1G_Male.csv
1328	ARPC4	1.81197e-08	-0.226641	0.425	0.614	0.000443752	CD14 Mono_uGvs1G_Male.csv
1329	LACTB	1.85172e-08	-0.235354	0.451	0.627	0.000453487	CD14 Mono_uGvs1G_Male.csv
1330	IL10RB	1.86678e-08	-0.22632	0.324	0.509	0.000457176	CD14 Mono_uGvs1G_Male.csv
1331	RPS15	1.87965e-08	-0.338947	0.735	0.828	0.000460326	CD14 Mono_uGvs1G_Male.csv
1332	Proteobacteria (taxid 1224)	1.92238e-08	0.225227	0.373	0.209	0.000470791	CD14 Mono_uGvs1G_Male.csv
1333	SOS1	1.94872e-08	-0.286227	0.721	0.854	0.000477242	CD14 Mono_uGvs1G_Male.csv
1334	SLC9A9	2.07192e-08	0.302999	0.25	0.117	0.000507414	CD14 Mono_uGvs1G_Male.csv
1335	ISCU	2.13695e-08	0.145448	0.211	0.086	0.00052334	CD14 Mono_uGvs1G_Male.csv
1336	MGLL	2.19055e-08	-0.27587	0.825	0.898	0.000536466	CD14 Mono_uGvs1G_Male.csv
1337	CSTB	2.34478e-08	-0.362113	0.908	0.916	0.000574236	CD14 Mono_uGvs1G_Male.csv
1338	PSMB8	2.75082e-08	0.254986	0.655	0.527	0.000673676	CD14 Mono_uGvs1G_Male.csv
1339	LINC01127	2.78239e-08	0.103437	0.077	0.005	0.000681407	CD14 Mono_uGvs1G_Male.csv
1340	SARAF	2.94012e-08	0.179855	0.338	0.18	0.000720036	CD14 Mono_uGvs1G_Male.csv
1341	RUBCNL	3.16783e-08	-0.142285	0.032	0.128	0.000775801	CD14 Mono_uGvs1G_Male.csv
1342	Streptomyces sp. SirexAA-E (taxid 862751)	3.33047e-08	0.20161	0.261	0.115	0.000815632	CD14 Mono_uGvs1G_Male.csv
1343	ROMO1	3.91056e-08	-0.205807	0.202	0.368	0.000957695	CD14 Mono_uGvs1G_Male.csv
1344	PTPN12	4.36818e-08	-0.260458	0.523	0.674	0.00106977	CD14 Mono_uGvs1G_Male.csv
1345	ADA	4.61538e-08	-0.280277	0.882	0.906	0.00113031	CD14 Mono_uGvs1G_Male.csv
1346	LILRB4	4.80823e-08	-0.262178	0.864	0.919	0.00117753	CD14 Mono_uGvs1G_Male.csv
1347	ADM	5.09598e-08	-0.32976	0.232	0.376	0.001248	CD14 Mono_uGvs1G_Male.csv
1348	MT-CO3	5.2164e-08	-0.151868	0.932	0.992	0.0012775	CD14 Mono_uGvs1G_Male.csv
1349	PRLR	5.24213e-08	-0.355379	0.261	0.389	0.0012838	CD14 Mono_uGvs1G_Male.csv
1350	NCK1	5.36305e-08	0.151319	0.154	0.044	0.00131341	CD14 Mono_uGvs1G_Male.csv
1351	AHRR	5.58808e-08	0.324406	0.498	0.352	0.00136852	CD14 Mono_uGvs1G_Male.csv
1352	GAB2	6.02963e-08	-0.323469	0.363	0.53	0.00147666	CD14 Mono_uGvs1G_Male.csv
1353	SF3B1	6.73075e-08	0.160214	0.27	0.131	0.00164836	CD14 Mono_uGvs1G_Male.csv
1354	C1ORF122	6.76714e-08	-0.283673	0.413	0.535	0.00165727	CD14 Mono_uGvs1G_Male.csv
1355	RSRC1	7.5225e-08	0.189134	0.205	0.086	0.00184226	CD14 Mono_uGvs1G_Male.csv
1356	ERP29	7.5687e-08	0.167393	0.187	0.065	0.00185357	CD14 Mono_uGvs1G_Male.csv
1357	SYNE2	7.84281e-08	-0.279603	0.173	0.285	0.0019207	CD14 Mono_uGvs1G_Male.csv
1358	TKT	7.91503e-08	0.169197	0.187	0.065	0.00193839	CD14 Mono_uGvs1G_Male.csv
1359	RHOG	8.39381e-08	-0.223139	0.674	0.825	0.00205564	CD14 Mono_uGvs1G_Male.csv
1360	MOB1A	9.15998e-08	-0.22275	0.683	0.815	0.00224328	CD14 Mono_uGvs1G_Male.csv
1361	BACH1	9.1833e-08	-0.309502	0.807	0.877	0.00224899	CD14 Mono_uGvs1G_Male.csv
1362	RTP4	9.24787e-08	0.120776	0.303	0.175	0.0022648	CD14 Mono_uGvs1G_Male.csv
1363	TMEM176B	1.01847e-07	0.371487	0.471	0.308	0.00249424	CD14 Mono_uGvs1G_Male.csv
1364	AZIN1	1.01974e-07	-0.237125	0.326	0.491	0.00249735	CD14 Mono_uGvs1G_Male.csv
1365	CXCL3	1.08167e-07	-0.528296	0.118	0.238	0.00264901	CD14 Mono_uGvs1G_Male.csv
1366	CASTOR2	1.09507e-07	0.108001	0.086	0.01	0.00268182	CD14 Mono_uGvs1G_Male.csv
1367	MAT2B	1.11647e-07	0.176857	0.205	0.078	0.00273423	CD14 Mono_uGvs1G_Male.csv
1368	CDKN1A	1.12707e-07	-0.284774	0.43	0.587	0.0027602	CD14 Mono_uGvs1G_Male.csv
1369	RTCB	1.2193e-07	-0.241143	0.701	0.815	0.00298607	CD14 Mono_uGvs1G_Male.csv
1370	AC092821.3	1.23102e-07	0.32582	0.25	0.117	0.00301477	CD14 Mono_uGvs1G_Male.csv
1371	CALHM6	1.38901e-07	-0.293716	0.449	0.52	0.0034017	CD14 Mono_uGvs1G_Male.csv
1372	TFRC	1.39157e-07	-0.229882	0.057	0.159	0.00340794	CD14 Mono_uGvs1G_Male.csv
1373	TMEM138	1.39723e-07	0.280544	0.561	0.415	0.00342182	CD14 Mono_uGvs1G_Male.csv
1374	MRPL17	1.41507e-07	0.133568	0.133	0.034	0.00346552	CD14 Mono_uGvs1G_Male.csv
1375	RPL26	1.56039e-07	-0.344659	0.566	0.642	0.00382141	CD14 Mono_uGvs1G_Male.csv
1376	DRAP1	1.66734e-07	0.251783	0.768	0.658	0.00408332	CD14 Mono_uGvs1G_Male.csv
1377	RPL38	1.69103e-07	-0.231688	0.226	0.371	0.00414133	CD14 Mono_uGvs1G_Male.csv
1378	FNDC3B	1.69399e-07	-0.213653	0.706	0.846	0.00414858	CD14 Mono_uGvs1G_Male.csv
1379	DENND1B	1.77026e-07	-0.291115	0.419	0.59	0.00433536	CD14 Mono_uGvs1G_Male.csv
1380	PDE4DIP	1.78432e-07	-0.308446	0.662	0.786	0.00436979	CD14 Mono_uGvs1G_Male.csv
1381	TAOK3	1.84726e-07	-0.243892	0.514	0.676	0.00452394	CD14 Mono_uGvs1G_Male.csv
1382	STIP1	1.88268e-07	0.182649	0.232	0.099	0.00461069	CD14 Mono_uGvs1G_Male.csv
1383	RNF145	1.93144e-07	-0.171032	0.161	0.308	0.00473009	CD14 Mono_uGvs1G_Male.csv
1384	PGD	1.97392e-07	-0.247344	0.575	0.71	0.00483412	CD14 Mono_uGvs1G_Male.csv
1385	unclassified (taxid 0)	2.19222e-07	0.160952	1	1	0.00536875	CD14 Mono_uGvs1G_Male.csv
1386	BAG1	2.23146e-07	-0.206702	0.383	0.559	0.00546486	CD14 Mono_uGvs1G_Male.csv
1387	Plasmodium vivax (taxid 5855)	2.33725e-07	-0.846898	0.532	0.624	0.00572394	CD14 Mono_uGvs1G_Male.csv
1388	GBP5	2.44792e-07	-0.333085	0.698	0.747	0.00599496	CD14 Mono_uGvs1G_Male.csv
1389	MTF1	2.51038e-07	-0.237667	0.373	0.543	0.00614791	CD14 Mono_uGvs1G_Male.csv
1390	GPR137B	2.51857e-07	-0.187593	0.231	0.389	0.00616797	CD14 Mono_uGvs1G_Male.csv
1391	MRC1	2.53637e-07	0.14726	0.075	0.008	0.00621156	CD14 Mono_uGvs1G_Male.csv
1392	PLAC8	2.54642e-07	-0.38997	0.38	0.439	0.00623619	CD14 Mono_uGvs1G_Male.csv
1393	LIPA	2.59419e-07	-0.259069	0.146	0.274	0.00635316	CD14 Mono_uGvs1G_Male.csv
1394	MDH1	2.6281e-07	0.125443	0.121	0.029	0.00643622	CD14 Mono_uGvs1G_Male.csv
1395	GNAS	2.68355e-07	0.220642	0.64	0.551	0.00657201	CD14 Mono_uGvs1G_Male.csv
1396	TLR8	2.90847e-07	-0.233628	0.377	0.546	0.00712284	CD14 Mono_uGvs1G_Male.csv
1397	C4ORF48	2.94733e-07	-0.191994	0.244	0.407	0.007218	CD14 Mono_uGvs1G_Male.csv
1398	RPL36AL	2.9639e-07	-0.228593	0.552	0.713	0.00725858	CD14 Mono_uGvs1G_Male.csv
1399	IFI30	3.00827e-07	-0.268468	0.998	0.99	0.00736726	CD14 Mono_uGvs1G_Male.csv
1400	NFKB2	3.03584e-07	-0.22676	0.416	0.577	0.00743478	CD14 Mono_uGvs1G_Male.csv
1401	TIMP1	3.12555e-07	-0.375864	0.888	0.911	0.00765447	CD14 Mono_uGvs1G_Male.csv
1402	APLP2	3.477e-07	-0.2129	0.351	0.493	0.00851517	CD14 Mono_uGvs1G_Male.csv
1403	Streptomyces kanamyceticus (taxid 1967)	3.66016e-07	0.108535	0.094	0.016	0.00896373	CD14 Mono_uGvs1G_Male.csv
1404	SLC38A6	3.69337e-07	0.146456	0.112	0.026	0.00904507	CD14 Mono_uGvs1G_Male.csv
1405	CLEC2B	3.72888e-07	0.1369	0.155	0.055	0.00913203	CD14 Mono_uGvs1G_Male.csv
1406	SLC8A1-AS1	3.81992e-07	-0.124615	0.023	0.097	0.00935499	CD14 Mono_uGvs1G_Male.csv
1407	AKT1S1	4.05659e-07	0.2199	0.415	0.256	0.00993459	CD14 Mono_uGvs1G_Male.csv
1408	IL13RA1	4.13341e-07	0.163887	0.187	0.07	0.0101227	CD14 Mono_uGvs1G_Male.csv
1409	TMBIM4	4.19877e-07	0.223416	0.567	0.423	0.0102828	CD14 Mono_uGvs1G_Male.csv
1410	SLC7A7	4.42978e-07	-0.207337	0.526	0.689	0.0108485	CD14 Mono_uGvs1G_Male.csv
1411	JUND	4.62892e-07	0.228126	0.513	0.363	0.0113362	CD14 Mono_uGvs1G_Male.csv
1412	APMAP	4.65703e-07	0.115226	0.103	0.021	0.0114051	CD14 Mono_uGvs1G_Male.csv
1413	SNRPG	4.79202e-07	-0.206702	0.223	0.363	0.0117357	CD14 Mono_uGvs1G_Male.csv
1414	NFXL1	4.84437e-07	0.246152	0.234	0.11	0.0118639	CD14 Mono_uGvs1G_Male.csv
1415	EEF1D	4.86115e-07	0.265962	0.614	0.478	0.011905	CD14 Mono_uGvs1G_Male.csv
1416	IMPDH1	5.03809e-07	0.123502	0.118	0.029	0.0123383	CD14 Mono_uGvs1G_Male.csv
1417	RPS16	5.05944e-07	-0.270071	0.535	0.663	0.0123906	CD14 Mono_uGvs1G_Male.csv
1418	MAML2	5.43931e-07	-0.246646	0.872	0.943	0.0133209	CD14 Mono_uGvs1G_Male.csv
1419	DOCK2	5.59691e-07	0.223102	0.333	0.248	0.0137068	CD14 Mono_uGvs1G_Male.csv
1420	ABCB1	5.6446e-07	-0.125221	0.044	0.138	0.0138236	CD14 Mono_uGvs1G_Male.csv
1421	NUDC	5.70984e-07	0.160271	0.189	0.073	0.0139834	CD14 Mono_uGvs1G_Male.csv
1422	SAMD9	5.74008e-07	0.252784	0.768	0.679	0.0140575	CD14 Mono_uGvs1G_Male.csv
1423	B4GALT1	5.7731e-07	-0.220508	0.437	0.603	0.0141383	CD14 Mono_uGvs1G_Male.csv
1424	FNBP1	5.96217e-07	-0.228254	0.745	0.856	0.0146014	CD14 Mono_uGvs1G_Male.csv
1425	ETNK1	6.24607e-07	0.186361	0.243	0.12	0.0152966	CD14 Mono_uGvs1G_Male.csv
1426	GPCPD1	6.5082e-07	0.19516	0.267	0.131	0.0159386	CD14 Mono_uGvs1G_Male.csv
1427	CCT8	6.54128e-07	0.172501	0.229	0.102	0.0160196	CD14 Mono_uGvs1G_Male.csv
1428	PPP1R7	6.86621e-07	0.125225	0.112	0.026	0.0168153	CD14 Mono_uGvs1G_Male.csv
1429	Candidatus Erwinia haradaeae (taxid 1922217)	7.20487e-07	0.108535	0.09	0.016	0.0176447	CD14 Mono_uGvs1G_Male.csv
1430	PDCD1LG2	7.51198e-07	-0.145211	0.047	0.136	0.0183968	CD14 Mono_uGvs1G_Male.csv
1431	TNS3	7.71312e-07	-0.25066	0.64	0.778	0.0188894	CD14 Mono_uGvs1G_Male.csv
1432	CYB561A3	8.236e-07	0.259845	0.605	0.47	0.02017	CD14 Mono_uGvs1G_Male.csv
1433	ACSL1	8.40225e-07	-0.31892	0.91	0.948	0.0205771	CD14 Mono_uGvs1G_Male.csv
1434	SLC11A2	8.58783e-07	-0.196084	0.478	0.645	0.0210316	CD14 Mono_uGvs1G_Male.csv
1435	HMGB1	8.88893e-07	0.183347	0.382	0.227	0.021769	CD14 Mono_uGvs1G_Male.csv
1436	GPR132	9.38177e-07	-0.175921	0.202	0.35	0.0229759	CD14 Mono_uGvs1G_Male.csv
1437	EIF4A1	9.58132e-07	-0.251268	0.682	0.802	0.0234646	CD14 Mono_uGvs1G_Male.csv
1438	SDHA	9.68752e-07	0.134149	0.167	0.063	0.0237247	CD14 Mono_uGvs1G_Male.csv
1439	CEBPG	9.95608e-07	0.138662	0.151	0.05	0.0243825	CD14 Mono_uGvs1G_Male.csv
1440	SNHG29	1.019e-06	0.152598	0.158	0.055	0.0249552	CD14 Mono_uGvs1G_Male.csv
1441	SLC41A2	1.06519e-06	-0.151507	0.06	0.162	0.0260866	CD14 Mono_uGvs1G_Male.csv
1442	ITGB1	1.10568e-06	-0.203271	0.243	0.392	0.0270782	CD14 Mono_uGvs1G_Male.csv
1443	PSEN1	1.11061e-06	-0.191595	0.4	0.567	0.0271989	CD14 Mono_uGvs1G_Male.csv
1444	MMP24OS	1.14788e-06	-0.212561	0.403	0.561	0.0281116	CD14 Mono_uGvs1G_Male.csv
1445	STX11	1.18801e-06	-0.210435	0.555	0.702	0.0290943	CD14 Mono_uGvs1G_Male.csv
1446	TOR1B	1.26594e-06	-0.191321	0.354	0.52	0.0310028	CD14 Mono_uGvs1G_Male.csv
1447	RPS4Y1	1.27006e-06	0.173965	0.252	0.123	0.0311037	CD14 Mono_uGvs1G_Male.csv
1448	CLIC4	1.27649e-06	-0.223939	0.593	0.739	0.0312613	CD14 Mono_uGvs1G_Male.csv
1449	PLEKHO1	1.30435e-06	-0.208176	0.86	0.919	0.0319435	CD14 Mono_uGvs1G_Male.csv
1450	CD48	1.3186e-06	0.190571	0.792	0.773	0.0322925	CD14 Mono_uGvs1G_Male.csv
1451	CNBP	1.34279e-06	0.215753	0.374	0.225	0.0328849	CD14 Mono_uGvs1G_Male.csv
1452	HNMT	1.40417e-06	-0.285614	0.422	0.538	0.034388	CD14 Mono_uGvs1G_Male.csv
1453	RPS26	1.48544e-06	-0.292769	0.584	0.708	0.0363784	CD14 Mono_uGvs1G_Male.csv
1454	TLNRD1	1.48798e-06	-0.181514	0.167	0.3	0.0364405	CD14 Mono_uGvs1G_Male.csv
1455	KYNU	1.55594e-06	-0.220128	0.944	0.958	0.038105	CD14 Mono_uGvs1G_Male.csv
1456	Actinomycetia (taxid 1760)	1.58738e-06	0.1807	0.293	0.154	0.038875	CD14 Mono_uGvs1G_Male.csv
1457	ETFB	1.62755e-06	0.117902	0.118	0.031	0.0398587	CD14 Mono_uGvs1G_Male.csv
1458	PCID2	1.64444e-06	0.141567	0.127	0.039	0.0402725	CD14 Mono_uGvs1G_Male.csv
1459	TCF4	1.65843e-06	-0.22675	0.303	0.46	0.0406149	CD14 Mono_uGvs1G_Male.csv
1460	MED4	1.67609e-06	0.104178	0.128	0.044	0.0410473	CD14 Mono_uGvs1G_Male.csv
1461	PSTPIP2	1.68177e-06	-0.304168	0.419	0.561	0.0411865	CD14 Mono_uGvs1G_Male.csv
1462	FMN1	1.69311e-06	-0.195297	0.318	0.478	0.0414643	CD14 Mono_uGvs1G_Male.csv
1463	FFAR2	1.71152e-06	-0.247305	0.707	0.802	0.0419151	CD14 Mono_uGvs1G_Male.csv
1464	DOCK10	1.73357e-06	0.254397	0.413	0.261	0.0424552	CD14 Mono_uGvs1G_Male.csv
1465	Myxococcales (taxid 29)	1.73755e-06	0.100564	0.087	0.016	0.0425526	CD14 Mono_uGvs1G_Male.csv
1466	CYLD	1.7455e-06	0.149971	0.275	0.146	0.0427472	CD14 Mono_uGvs1G_Male.csv
1467	LMNB1	1.76241e-06	-0.224361	0.186	0.308	0.0431615	CD14 Mono_uGvs1G_Male.csv
1468	DMTF1	1.89647e-06	0.141221	0.16	0.057	0.0464444	CD14 Mono_uGvs1G_Male.csv
1469	DYNC1H1	1.94439e-06	-0.18122	0.377	0.54	0.0476181	CD14 Mono_uGvs1G_Male.csv
1470	SPCS1	1.97898e-06	0.144205	0.183	0.073	0.0484652	CD14 Mono_uGvs1G_Male.csv
1471	PHACTR4	2.03678e-06	-0.190701	0.201	0.345	0.0498807	CD14 Mono_uGvs1G_Male.csv
1472	CCL2	0	1.47926	0.484	0.08	0	CD4 TCM_uGvs1G_Female.csv
1473	CCL4	0	0.652413	0.467	0.101	0	CD4 TCM_uGvs1G_Female.csv
1474	CCL8	0	1.58859	0.482	0.075	0	CD4 TCM_uGvs1G_Female.csv
1475	FTL	0	1.61153	0.991	0.951	0	CD4 TCM_uGvs1G_Female.csv
1476	GBP1	0	-0.7426	0.802	0.94	0	CD4 TCM_uGvs1G_Female.csv
1477	GBP2	0	-0.645263	0.558	0.898	0	CD4 TCM_uGvs1G_Female.csv
1478	GBP5	0	-1.17338	0.596	0.887	0	CD4 TCM_uGvs1G_Female.csv
1479	MT-ATP8	0	-0.643754	0.981	0.996	0	CD4 TCM_uGvs1G_Female.csv
1480	MT-CO3	0	-0.671756	0.995	0.999	0	CD4 TCM_uGvs1G_Female.csv
1481	RBM3	0	-0.578564	0.169	0.554	0	CD4 TCM_uGvs1G_Female.csv
1482	other sequences (taxid 28384)	0	-2.0053	0.008	0.797	0	CD4 TCM_uGvs1G_Female.csv
1483	THBS1	2.99781529644702e-315	1.13465	0.427	0.084	7.34164966099875e-311	CD4 TCM_uGvs1G_Female.csv
1484	TYROBP	5.16165113285952e-312	0.894421	0.427	0.086	1.26409e-307	CD4 TCM_uGvs1G_Female.csv
1485	GBP4	3.88219e-284	-0.697963	0.681	0.895	9.50747e-280	CD4 TCM_uGvs1G_Female.csv
1486	NCF1	1.33779e-280	0.940186	0.423	0.113	3.27624e-276	CD4 TCM_uGvs1G_Female.csv
1487	HLA-DRA	2.46505e-274	0.775203	0.427	0.102	6.03691e-270	CD4 TCM_uGvs1G_Female.csv
1488	FTH1	2.31023e-258	1.2038	0.982	0.951	5.65775e-254	CD4 TCM_uGvs1G_Female.csv
1489	SYNE2	1.5231e-240	-0.563197	0.607	0.887	3.73006e-236	CD4 TCM_uGvs1G_Female.csv
1490	HAPLN3	2.64981e-239	-0.547765	0.289	0.617	6.48939e-235	CD4 TCM_uGvs1G_Female.csv
1491	MT-CYB	1.02592e-225	-0.494184	0.992	0.998	2.51248e-221	CD4 TCM_uGvs1G_Female.csv
1492	HLA-DRB1	6.72573e-225	0.704384	0.401	0.109	1.64713e-220	CD4 TCM_uGvs1G_Female.csv
1493	GSTK1	1.23381e-221	-0.49006	0.569	0.861	3.0216e-217	CD4 TCM_uGvs1G_Female.csv
1494	STAT1	1.92432e-215	-0.453847	0.991	0.994	4.71267e-211	CD4 TCM_uGvs1G_Female.csv
1495	XRN1	1.75159e-205	-0.526605	0.476	0.777	4.28966e-201	CD4 TCM_uGvs1G_Female.csv
1496	SOCS1	8.65962e-201	-0.535172	0.291	0.596	2.12074e-196	CD4 TCM_uGvs1G_Female.csv
1497	RGS1	1.31011e-196	-0.58776	0.092	0.342	3.20846e-192	CD4 TCM_uGvs1G_Female.csv
1498	MT-ND1	6.46679e-195	-0.471228	0.956	0.98	1.58372e-190	CD4 TCM_uGvs1G_Female.csv
1499	IRF1	1.02228e-191	-0.53793	0.756	0.882	2.50357e-187	CD4 TCM_uGvs1G_Female.csv
1500	RPS29	9.65854e-190	-0.421403	0.993	0.991	2.36538e-185	CD4 TCM_uGvs1G_Female.csv
1501	APOL6	8.4678e-179	-0.446385	0.477	0.763	2.07376e-174	CD4 TCM_uGvs1G_Female.csv
1502	ERAP2	5.88954e-170	-0.463676	0.42	0.702	1.44235e-165	CD4 TCM_uGvs1G_Female.csv
1503	VIM	6.65754e-170	0.366358	0.786	0.507	1.63043e-165	CD4 TCM_uGvs1G_Female.csv
1504	HLA-E	1.13551e-162	-0.333624	0.996	0.999	2.78088e-158	CD4 TCM_uGvs1G_Female.csv
1505	TXN	8.42972e-161	0.621979	0.539	0.291	2.06444e-156	CD4 TCM_uGvs1G_Female.csv
1506	MT-ND5	2.13903e-160	-0.423513	0.908	0.951	5.23848e-156	CD4 TCM_uGvs1G_Female.csv
1507	FAS	2.8021e-157	-0.356835	0.15	0.4	6.86234e-153	CD4 TCM_uGvs1G_Female.csv
1508	TAP1	8.2493e-154	-0.390621	0.523	0.784	2.02025e-149	CD4 TCM_uGvs1G_Female.csv
1509	PABPC1	3.82613e-152	-0.642856	0.96	0.963	9.37019e-148	CD4 TCM_uGvs1G_Female.csv
1510	Staphylococcus aureus (taxid 1280)	7.70037e-149	0.617488	0.984	0.956	1.88582e-144	CD4 TCM_uGvs1G_Female.csv
1511	HBB	9.20884e-143	0.160631	0.335	0.112	2.25524e-138	CD4 TCM_uGvs1G_Female.csv
1512	HNRNPA1	1.87252e-141	-0.405936	0.721	0.873	4.5858e-137	CD4 TCM_uGvs1G_Female.csv
1513	AC099063.1	8.32994e-141	-0.293509	0.067	0.26	2.04e-136	CD4 TCM_uGvs1G_Female.csv
1514	MARCKS	1.41412e-139	0.567739	0.233	0.053	3.46317e-135	CD4 TCM_uGvs1G_Female.csv
1515	BAZ1A	4.77505e-138	-0.417357	0.36	0.619	1.16941e-133	CD4 TCM_uGvs1G_Female.csv
1516	ALPK1	8.79445e-135	-0.329391	0.139	0.364	2.15376e-130	CD4 TCM_uGvs1G_Female.csv
1517	MT-CO1	5.42719e-132	-0.309619	0.999	1	1.32912e-127	CD4 TCM_uGvs1G_Female.csv
1518	MMP9	1.19407e-131	0.430721	0.146	0.015	2.92429e-127	CD4 TCM_uGvs1G_Female.csv
1519	SOD2	7.15263e-131	0.674458	0.568	0.374	1.75168e-126	CD4 TCM_uGvs1G_Female.csv
1520	LYN	2.00435e-127	0.544546	0.259	0.072	4.90865e-123	CD4 TCM_uGvs1G_Female.csv
1521	MT-ND6	3.97017e-127	-0.35791	0.324	0.577	9.72295e-123	CD4 TCM_uGvs1G_Female.csv
1522	CTSB	6.72585e-125	0.537338	0.376	0.258	1.64716e-120	CD4 TCM_uGvs1G_Female.csv
1523	RPS6KA5	5.78852e-122	-0.346948	0.266	0.506	1.41761e-117	CD4 TCM_uGvs1G_Female.csv
1524	CALM1	5.07241e-120	0.350846	0.883	0.698	1.24223e-115	CD4 TCM_uGvs1G_Female.csv
1525	RPL37A	6.32285e-120	-0.30099	0.992	0.99	1.54847e-115	CD4 TCM_uGvs1G_Female.csv
1526	TCAF2	2.80038e-119	-0.254187	0.083	0.267	6.85812e-115	CD4 TCM_uGvs1G_Female.csv
1527	LAMP3	2.91324e-116	-0.345583	0.416	0.658	7.13452e-112	CD4 TCM_uGvs1G_Female.csv
1528	TNFSF10	5.18774e-116	-0.501932	0.844	0.882	1.27048e-111	CD4 TCM_uGvs1G_Female.csv
1529	IFI30	9.85324e-116	0.557927	0.468	0.286	2.41306e-111	CD4 TCM_uGvs1G_Female.csv
1530	RPS27	7.32651e-115	-0.30436	0.999	0.999	1.79426e-110	CD4 TCM_uGvs1G_Female.csv
1531	CCL5	5.30342e-113	0.234753	0.454	0.248	1.29881e-108	CD4 TCM_uGvs1G_Female.csv
1532	MT-ND4L	9.73574e-113	-0.313452	0.978	0.984	2.38428e-108	CD4 TCM_uGvs1G_Female.csv
1533	MT-ND2	2.7328e-112	-0.351759	0.968	0.974	6.69263e-108	CD4 TCM_uGvs1G_Female.csv
1534	PSMB9	1.28804e-110	-0.314647	0.927	0.948	3.15442e-106	CD4 TCM_uGvs1G_Female.csv
1535	C15ORF48	1.47023e-109	0.507285	0.19	0.054	3.60059e-105	CD4 TCM_uGvs1G_Female.csv
1536	NUB1	3.01448e-109	-0.302678	0.441	0.675	7.38246e-105	CD4 TCM_uGvs1G_Female.csv
1537	NFKBIA	6.68634e-106	0.364757	0.652	0.424	1.63748e-101	CD4 TCM_uGvs1G_Female.csv
1538	APOL2	1.90767e-105	-0.266331	0.147	0.344	4.67189e-101	CD4 TCM_uGvs1G_Female.csv
1539	ARHGAP15	1.23644e-104	-0.331787	0.645	0.842	3.02805e-100	CD4 TCM_uGvs1G_Female.csv
1540	PML	2.3977e-103	-0.280301	0.343	0.571	5.87196e-99	CD4 TCM_uGvs1G_Female.csv
1541	FCER1G	9.02839e-103	0.423853	0.169	0.039	2.21105e-98	CD4 TCM_uGvs1G_Female.csv
1542	CTSZ	9.16904e-102	0.438977	0.194	0.082	2.2455e-97	CD4 TCM_uGvs1G_Female.csv
1543	RPL37	1.2341e-101	-0.287516	0.998	0.998	3.0223e-97	CD4 TCM_uGvs1G_Female.csv
1544	PSAP	7.67481e-101	0.427344	0.476	0.37	1.87956e-96	CD4 TCM_uGvs1G_Female.csv
1545	NUCB1	1.27315e-100	-0.293047	0.35	0.576	3.11794e-96	CD4 TCM_uGvs1G_Female.csv
1546	PDE4B	1.617e-100	-0.249437	0.212	0.415	3.96004e-96	CD4 TCM_uGvs1G_Female.csv
1547	EEF2	2.43897e-100	-0.298728	0.98	0.98	5.97304e-96	CD4 TCM_uGvs1G_Female.csv
1548	RPL21	5.58548e-100	-0.26872	0.998	0.997	1.36788e-95	CD4 TCM_uGvs1G_Female.csv
1549	S100A6	1.21781e-99	0.225363	0.777	0.569	2.98243e-95	CD4 TCM_uGvs1G_Female.csv
1550	ISG20	1.2629e-99	-0.332862	0.982	0.986	3.09285e-95	CD4 TCM_uGvs1G_Female.csv
1551	TRAFD1	2.93982e-98	-0.278494	0.27	0.487	7.19961e-94	CD4 TCM_uGvs1G_Female.csv
1552	S100A9	9.65938e-98	0.37702	0.145	0.027	2.36558e-93	CD4 TCM_uGvs1G_Female.csv
1553	PFN1	1.12335e-97	0.330397	0.979	0.924	2.75108e-93	CD4 TCM_uGvs1G_Female.csv
1554	SLFN12L	2.28203e-97	-0.291219	0.266	0.482	5.58869e-93	CD4 TCM_uGvs1G_Female.csv
1555	RPL34	4.90257e-97	-0.272259	0.999	0.999	1.20064e-92	CD4 TCM_uGvs1G_Female.csv
1556	SHFL	4.32204e-96	-0.252438	0.563	0.771	1.05847e-91	CD4 TCM_uGvs1G_Female.csv
1557	BCL2L14	4.34998e-95	-0.262681	0.117	0.293	1.06531e-90	CD4 TCM_uGvs1G_Female.csv
1558	ANXA5	3.87371e-94	0.376568	0.253	0.169	9.48671e-90	CD4 TCM_uGvs1G_Female.csv
1559	FAM107B	6.49131e-94	-0.25802	0.317	0.532	1.58972e-89	CD4 TCM_uGvs1G_Female.csv
1560	FUS	1.90879e-93	-0.248424	0.44	0.656	4.67463e-89	CD4 TCM_uGvs1G_Female.csv
1561	GAS5	6.07562e-93	-0.154291	0.583	0.773	1.48792e-88	CD4 TCM_uGvs1G_Female.csv
1562	C5ORF56	2.3203e-92	-0.265858	0.435	0.651	5.68243e-88	CD4 TCM_uGvs1G_Female.csv
1563	ZNFX1	9.43527e-92	-0.263276	0.452	0.667	2.3107e-87	CD4 TCM_uGvs1G_Female.csv
1564	RPL3	1.876e-91	-0.294448	0.997	0.996	4.59433e-87	CD4 TCM_uGvs1G_Female.csv
1565	SNHG6	4.14606e-91	-0.230359	0.549	0.752	1.01537e-86	CD4 TCM_uGvs1G_Female.csv
1566	TRANK1	4.34769e-91	-0.255849	0.481	0.693	1.06475e-86	CD4 TCM_uGvs1G_Female.csv
1567	CISH	1.28839e-90	-0.197892	0.032	0.149	3.15527e-86	CD4 TCM_uGvs1G_Female.csv
1568	ZNF267	2.85752e-90	-0.257135	0.177	0.365	6.99807e-86	CD4 TCM_uGvs1G_Female.csv
1569	PDCD4	3.12014e-89	-0.341452	0.487	0.693	7.64121e-85	CD4 TCM_uGvs1G_Female.csv
1570	PRKD2	7.4248e-89	-0.250007	0.31	0.519	1.81833e-84	CD4 TCM_uGvs1G_Female.csv
1571	IFITM3	7.66751e-89	0.309771	0.687	0.477	1.87777e-84	CD4 TCM_uGvs1G_Female.csv
1572	SAT1	1.16405e-88	-0.461901	0.912	0.928	2.85076e-84	CD4 TCM_uGvs1G_Female.csv
1573	CCL3	1.76141e-88	0.340975	0.191	0.053	4.31369e-84	CD4 TCM_uGvs1G_Female.csv
1574	IGLV1-47	1.23983e-87	0.202836	0.065	0	3.03634e-83	CD4 TCM_uGvs1G_Female.csv
1575	CLIP1	1.62387e-87	-0.231557	0.163	0.342	3.97685e-83	CD4 TCM_uGvs1G_Female.csv
1576	CSTB	3.27112e-87	0.351755	0.332	0.242	8.01098e-83	CD4 TCM_uGvs1G_Female.csv
1577	ADGRE5	7.66451e-87	-0.222564	0.125	0.293	1.87704e-82	CD4 TCM_uGvs1G_Female.csv
1578	STAT2	1.04051e-86	-0.251774	0.498	0.704	2.54821e-82	CD4 TCM_uGvs1G_Female.csv
1579	RPL23	1.5482e-86	-0.23481	0.554	0.753	3.79155e-82	CD4 TCM_uGvs1G_Female.csv
1580	CALR	1.84349e-86	0.288568	0.75	0.553	4.5147e-82	CD4 TCM_uGvs1G_Female.csv
1581	PLAAT4	3.4125e-86	-0.339199	0.665	0.829	8.35722e-82	CD4 TCM_uGvs1G_Female.csv
1582	ARID5A	3.93716e-86	-0.278651	0.258	0.458	9.64211e-82	CD4 TCM_uGvs1G_Female.csv
1583	root (taxid 1)	5.76739e-86	0.254467	0.332	0.336	1.41243e-81	CD4 TCM_uGvs1G_Female.csv
1584	IDO1	1.08283e-85	0.412522	0.169	0.045	2.65184e-81	CD4 TCM_uGvs1G_Female.csv
1585	HSP90AA1	1.19273e-85	0.392076	0.928	0.85	2.92099e-81	CD4 TCM_uGvs1G_Female.csv
1586	TOP1	1.70765e-85	-0.26004	0.342	0.549	4.18204e-81	CD4 TCM_uGvs1G_Female.csv
1587	CHST12	4.87145e-85	-0.265352	0.277	0.478	1.19302e-80	CD4 TCM_uGvs1G_Female.csv
1588	RPS16	7.32013e-85	-0.279086	0.992	0.992	1.7927e-80	CD4 TCM_uGvs1G_Female.csv
1589	ANKRD12	4.77192e-84	-0.258173	0.541	0.74	1.16864e-79	CD4 TCM_uGvs1G_Female.csv
1590	INPP4B	7.87867e-84	-0.299905	0.287	0.488	1.92949e-79	CD4 TCM_uGvs1G_Female.csv
1591	CXCL8	8.18964e-84	0.349932	0.164	0.041	2.00564e-79	CD4 TCM_uGvs1G_Female.csv
1592	RPL13A	3.0772e-83	-0.247309	0.991	0.989	7.53606e-79	CD4 TCM_uGvs1G_Female.csv
1593	HLA-C	5.28875e-83	-0.255215	0.999	0.998	1.29522e-78	CD4 TCM_uGvs1G_Female.csv
1594	CIRBP	8.03205e-83	-0.267188	0.418	0.624	1.96705e-78	CD4 TCM_uGvs1G_Female.csv
1595	SERF2	9.31172e-83	0.318932	0.973	0.926	2.28044e-78	CD4 TCM_uGvs1G_Female.csv
1596	HELB	4.71168e-82	-0.270288	0.292	0.491	1.15389e-77	CD4 TCM_uGvs1G_Female.csv
1597	IER3	9.3022e-82	0.335533	0.141	0.037	2.27811e-77	CD4 TCM_uGvs1G_Female.csv
1598	TAPBP	9.63518e-82	-0.259706	0.589	0.776	2.35966e-77	CD4 TCM_uGvs1G_Female.csv
1599	LPP	1.19101e-81	-0.196678	0.162	0.325	2.91679e-77	CD4 TCM_uGvs1G_Female.csv
1600	CDC42SE2	2.70472e-81	-0.239541	0.523	0.721	6.62386e-77	CD4 TCM_uGvs1G_Female.csv
1601	PCGF5	7.40279e-81	-0.191069	0.318	0.507	1.81294e-76	CD4 TCM_uGvs1G_Female.csv
1602	NOP53	9.12785e-80	-0.231644	0.632	0.813	2.23541e-75	CD4 TCM_uGvs1G_Female.csv
1603	LNPEP	8.35931e-79	-0.252354	0.437	0.637	2.0472e-74	CD4 TCM_uGvs1G_Female.csv
1604	CXCL1	1.25326e-78	0.305441	0.158	0.043	3.06924e-74	CD4 TCM_uGvs1G_Female.csv
1605	TRIM38	4.39605e-78	-0.221153	0.284	0.474	1.07659e-73	CD4 TCM_uGvs1G_Female.csv
1606	RBCK1	5.82268e-78	-0.229601	0.456	0.654	1.42597e-73	CD4 TCM_uGvs1G_Female.csv
1607	SERPINB1	7.14133e-78	-0.23247	0.291	0.482	1.74891e-73	CD4 TCM_uGvs1G_Female.csv
1608	AFF1	7.46673e-78	-0.222453	0.293	0.483	1.8286e-73	CD4 TCM_uGvs1G_Female.csv
1609	RPL36A	1.50714e-77	-0.252994	0.985	0.984	3.69099e-73	CD4 TCM_uGvs1G_Female.csv
1610	CD74	1.638e-77	0.488524	0.892	0.85	4.01145e-73	CD4 TCM_uGvs1G_Female.csv
1611	RPS2	1.02571e-76	-0.274097	0.999	0.998	2.51195e-72	CD4 TCM_uGvs1G_Female.csv
1612	CCL7	1.20557e-76	0.271171	0.112	0.018	2.95245e-72	CD4 TCM_uGvs1G_Female.csv
1613	NUCKS1	1.61288e-76	-0.20885	0.291	0.478	3.94994e-72	CD4 TCM_uGvs1G_Female.csv
1614	DAPP1	1.96392e-76	-0.199102	0.158	0.319	4.80964e-72	CD4 TCM_uGvs1G_Female.csv
1615	HLA-F	8.48088e-76	-0.24202	0.581	0.764	2.07697e-71	CD4 TCM_uGvs1G_Female.csv
1616	HIF1A	9.88246e-76	-0.246025	0.327	0.521	2.42021e-71	CD4 TCM_uGvs1G_Female.csv
1617	HELZ2	1.40798e-75	-0.231017	0.382	0.578	3.44814e-71	CD4 TCM_uGvs1G_Female.csv
1618	ETV6	3.79278e-75	-0.16212	0.357	0.535	9.28851e-71	CD4 TCM_uGvs1G_Female.csv
1619	AP001610.2	9.10467e-75	-0.212802	0.252	0.434	2.22973e-70	CD4 TCM_uGvs1G_Female.csv
1620	MZT2B	1.33852e-74	-0.196924	0.477	0.667	3.27804e-70	CD4 TCM_uGvs1G_Female.csv
1621	CYLD	2.01044e-74	-0.210497	0.429	0.62	4.92358e-70	CD4 TCM_uGvs1G_Female.csv
1622	HERC6	2.44565e-74	-0.244242	0.506	0.697	5.98941e-70	CD4 TCM_uGvs1G_Female.csv
1623	OGFR	6.94956e-74	-0.210388	0.339	0.529	1.70195e-69	CD4 TCM_uGvs1G_Female.csv
1624	NT5C3A	8.40727e-74	-0.203789	0.458	0.648	2.05894e-69	CD4 TCM_uGvs1G_Female.csv
1625	EPSTI1	1.22844e-73	-0.258614	0.95	0.965	3.00846e-69	CD4 TCM_uGvs1G_Female.csv
1626	EIF3F	1.54793e-73	-0.107343	0.526	0.691	3.79088e-69	CD4 TCM_uGvs1G_Female.csv
1627	RASGRP1	1.78162e-73	-0.231228	0.244	0.426	4.36318e-69	CD4 TCM_uGvs1G_Female.csv
1628	PHF11	2.3019e-73	-0.230791	0.527	0.715	5.63734e-69	CD4 TCM_uGvs1G_Female.csv
1629	PLA2G7	2.89548e-73	0.301473	0.122	0.025	7.09102e-69	CD4 TCM_uGvs1G_Female.csv
1630	AC139720.1	3.49456e-73	-0.281816	0.162	0.325	8.55818e-69	CD4 TCM_uGvs1G_Female.csv
1631	ZFAS1	6.72997e-73	-0.186663	0.498	0.682	1.64817e-68	CD4 TCM_uGvs1G_Female.csv
1632	LGALS3	8.4951e-73	0.346546	0.196	0.108	2.08045e-68	CD4 TCM_uGvs1G_Female.csv
1633	PIM2	4.0124e-72	-0.221533	0.45	0.638	9.82636e-68	CD4 TCM_uGvs1G_Female.csv
1634	HSP90AB1	5.03824e-72	0.330634	0.958	0.899	1.23386e-67	CD4 TCM_uGvs1G_Female.csv
1635	DHX36	1.52303e-71	-0.187334	0.211	0.376	3.72989e-67	CD4 TCM_uGvs1G_Female.csv
1636	DOCK4	2.17302e-71	0.332542	0.137	0.035	5.32173e-67	CD4 TCM_uGvs1G_Female.csv
1637	IL7R	2.89309e-71	0.124375	0.898	0.759	7.08518e-67	CD4 TCM_uGvs1G_Female.csv
1638	TALDO1	5.04812e-71	0.209446	0.319	0.309	1.23628e-66	CD4 TCM_uGvs1G_Female.csv
1639	MVP	5.10895e-71	-0.19629	0.346	0.53	1.25118e-66	CD4 TCM_uGvs1G_Female.csv
1640	RPL4	5.48915e-71	-0.251265	0.967	0.958	1.34429e-66	CD4 TCM_uGvs1G_Female.csv
1641	RPS9	8.69519e-71	-0.219476	0.993	0.99	2.12945e-66	CD4 TCM_uGvs1G_Female.csv
1642	MT-ND3	9.48548e-71	-0.244091	0.983	0.984	2.32299e-66	CD4 TCM_uGvs1G_Female.csv
1643	NLRC5	1.70338e-70	-0.233395	0.293	0.476	4.17157e-66	CD4 TCM_uGvs1G_Female.csv
1644	PPP1CC	2.91471e-70	-0.231724	0.327	0.512	7.13814e-66	CD4 TCM_uGvs1G_Female.csv
1645	GIMAP5	4.08459e-70	-0.263051	0.742	0.881	1.00032e-65	CD4 TCM_uGvs1G_Female.csv
1646	USP18	4.32961e-70	-0.19919	0.39	0.575	1.06032e-65	CD4 TCM_uGvs1G_Female.csv
1647	MORC3	6.42336e-70	-0.202211	0.278	0.454	1.57308e-65	CD4 TCM_uGvs1G_Female.csv
1648	GLUL	7.76132e-70	0.316167	0.168	0.084	1.90075e-65	CD4 TCM_uGvs1G_Female.csv
1649	MLLT6	9.27472e-70	-0.198683	0.15	0.304	2.27138e-65	CD4 TCM_uGvs1G_Female.csv
1650	RPS18	1.00248e-69	-0.243468	0.998	0.998	2.45509e-65	CD4 TCM_uGvs1G_Female.csv
1651	STAG2	1.08372e-69	-0.209309	0.266	0.443	2.65402e-65	CD4 TCM_uGvs1G_Female.csv
1652	SRSF2	1.70145e-69	-0.190094	0.39	0.572	4.16684e-65	CD4 TCM_uGvs1G_Female.csv
1653	GPR171	2.64091e-69	-0.258317	0.216	0.388	6.46759e-65	CD4 TCM_uGvs1G_Female.csv
1654	GBP3	2.6448e-69	-0.19542	0.147	0.3	6.47712e-65	CD4 TCM_uGvs1G_Female.csv
1655	CASP8	4.00269e-69	-0.220173	0.256	0.433	9.80259e-65	CD4 TCM_uGvs1G_Female.csv
1656	APOL3	1.3836e-68	-0.184285	0.206	0.367	3.38844e-64	CD4 TCM_uGvs1G_Female.csv
1657	ARHGEF3	1.40353e-68	-0.243097	0.452	0.638	3.43725e-64	CD4 TCM_uGvs1G_Female.csv
1658	FLT3LG	1.51738e-68	-0.20351	0.176	0.336	3.71608e-64	CD4 TCM_uGvs1G_Female.csv
1659	NAPA	1.6046e-68	-0.114391	0.376	0.536	3.92967e-64	CD4 TCM_uGvs1G_Female.csv
1660	PARP10	3.40194e-68	-0.146811	0.451	0.623	8.33135e-64	CD4 TCM_uGvs1G_Female.csv
1661	HSH2D	3.6402e-68	-0.202822	0.383	0.566	8.91485e-64	CD4 TCM_uGvs1G_Female.csv
1662	UBE2V1	3.90311e-68	-0.148463	0.276	0.436	9.55871e-64	CD4 TCM_uGvs1G_Female.csv
1663	MTHFD2	1.61127e-67	-0.167817	0.176	0.324	3.946e-63	CD4 TCM_uGvs1G_Female.csv
1664	PPDPF	1.68484e-67	0.294423	0.679	0.563	4.12616e-63	CD4 TCM_uGvs1G_Female.csv
1665	COTL1	2.05804e-67	-0.254129	0.302	0.482	5.04014e-63	CD4 TCM_uGvs1G_Female.csv
1666	AC008875.3	2.91287e-67	-0.244196	0.333	0.516	7.13362e-63	CD4 TCM_uGvs1G_Female.csv
1667	STK24	5.7674e-67	-0.140817	0.29	0.447	1.41244e-62	CD4 TCM_uGvs1G_Female.csv
1668	TMEM173	1.07512e-66	-0.213517	0.123	0.267	2.63298e-62	CD4 TCM_uGvs1G_Female.csv
1669	NDUFV2	1.1271e-66	-0.189702	0.332	0.509	2.76026e-62	CD4 TCM_uGvs1G_Female.csv
1670	SRSF5	1.54591e-66	-0.213742	0.387	0.57	3.78593e-62	CD4 TCM_uGvs1G_Female.csv
1671	GIMAP7	1.57503e-66	-0.206865	0.985	0.974	3.85724e-62	CD4 TCM_uGvs1G_Female.csv
1672	ELF1	1.68261e-66	-0.21126	0.463	0.645	4.1207e-62	CD4 TCM_uGvs1G_Female.csv
1673	RBMX	2.07828e-66	-0.171204	0.257	0.421	5.0897e-62	CD4 TCM_uGvs1G_Female.csv
1674	FCN1	3.94391e-66	0.196876	0.074	0.007	9.65864e-62	CD4 TCM_uGvs1G_Female.csv
1675	TM9SF2	5.09663e-66	-0.146248	0.255	0.409	1.24816e-61	CD4 TCM_uGvs1G_Female.csv
1676	CREBRF	2.33036e-65	-0.201968	0.269	0.44	5.70706e-61	CD4 TCM_uGvs1G_Female.csv
1677	STN1	2.59548e-65	-0.183794	0.122	0.264	6.35633e-61	CD4 TCM_uGvs1G_Female.csv
1678	EIF4E3	3.5651e-65	-0.191254	0.189	0.345	8.73092e-61	CD4 TCM_uGvs1G_Female.csv
1679	GPBP1	3.76228e-65	-0.171237	0.398	0.572	9.21383e-61	CD4 TCM_uGvs1G_Female.csv
1680	LGALS9	4.1458e-65	-0.218368	0.402	0.582	1.01531e-60	CD4 TCM_uGvs1G_Female.csv
1681	PARP12	4.72357e-65	-0.176084	0.415	0.59	1.1568e-60	CD4 TCM_uGvs1G_Female.csv
1682	LPIN2	5.08773e-65	-0.230077	0.319	0.498	1.24599e-60	CD4 TCM_uGvs1G_Female.csv
1683	PRKX	5.53667e-65	-0.206163	0.345	0.522	1.35593e-60	CD4 TCM_uGvs1G_Female.csv
1684	HM13	1.81524e-64	-0.246293	0.305	0.482	4.44551e-60	CD4 TCM_uGvs1G_Female.csv
1685	ACTB	3.11654e-64	0.216193	0.994	0.982	7.63241e-60	CD4 TCM_uGvs1G_Female.csv
1686	SETX	3.48991e-64	-0.21595	0.358	0.538	8.5468e-60	CD4 TCM_uGvs1G_Female.csv
1687	CD68	4.00602e-64	0.226834	0.145	0.102	9.81075e-60	CD4 TCM_uGvs1G_Female.csv
1688	GMFG	4.24077e-64	-0.154441	0.53	0.698	1.03856e-59	CD4 TCM_uGvs1G_Female.csv
1689	MT-ATP6	4.64833e-64	-0.234659	0.971	0.98	1.13838e-59	CD4 TCM_uGvs1G_Female.csv
1690	PGAP1	4.99447e-64	-0.20727	0.188	0.346	1.22315e-59	CD4 TCM_uGvs1G_Female.csv
1691	TAP2	8.60664e-64	-0.257759	0.655	0.797	2.10777e-59	CD4 TCM_uGvs1G_Female.csv
1692	ETV7	9.50307e-64	-0.157922	0.045	0.148	2.3273e-59	CD4 TCM_uGvs1G_Female.csv
1693	DDX60	9.95679e-64	-0.161156	0.531	0.7	2.43842e-59	CD4 TCM_uGvs1G_Female.csv
1694	CTSD	1.00172e-63	0.235922	0.183	0.134	2.45321e-59	CD4 TCM_uGvs1G_Female.csv
1695	TGFB1	1.10371e-63	-0.241356	0.297	0.472	2.70298e-59	CD4 TCM_uGvs1G_Female.csv
1696	HSPB1	1.53627e-63	0.222217	0.317	0.249	3.76233e-59	CD4 TCM_uGvs1G_Female.csv
1697	HCLS1	3.43675e-63	-0.117376	0.526	0.688	8.41659e-59	CD4 TCM_uGvs1G_Female.csv
1698	SPATA13	4.00593e-63	-0.185383	0.272	0.438	9.81051e-59	CD4 TCM_uGvs1G_Female.csv
1699	RGL1	4.39282e-63	0.264797	0.108	0.028	1.0758e-58	CD4 TCM_uGvs1G_Female.csv
1700	ATP6V0C	5.55937e-63	0.167959	0.408	0.416	1.36149e-58	CD4 TCM_uGvs1G_Female.csv
1701	TNFSF13B	5.7665e-63	-0.320945	0.211	0.373	1.41222e-58	CD4 TCM_uGvs1G_Female.csv
1702	CD2AP	5.91213e-63	-0.180806	0.229	0.387	1.44788e-58	CD4 TCM_uGvs1G_Female.csv
1703	NMI	7.40186e-63	-0.168033	0.431	0.602	1.81272e-58	CD4 TCM_uGvs1G_Female.csv
1704	CCR7	7.93675e-63	-0.277653	0.822	0.801	1.94371e-58	CD4 TCM_uGvs1G_Female.csv
1705	MS4A7	9.54408e-63	0.268225	0.112	0.025	2.33735e-58	CD4 TCM_uGvs1G_Female.csv
1706	NAP1L4	9.89665e-63	-0.180396	0.392	0.565	2.42369e-58	CD4 TCM_uGvs1G_Female.csv
1707	RPLP2	1.01327e-62	-0.192309	0.998	0.997	2.4815e-58	CD4 TCM_uGvs1G_Female.csv
1708	TRIP12	1.16192e-62	-0.123451	0.177	0.305	2.84555e-58	CD4 TCM_uGvs1G_Female.csv
1709	SLC25A3	1.37286e-62	-0.145397	0.421	0.588	3.36213e-58	CD4 TCM_uGvs1G_Female.csv
1710	TNKS2	2.00637e-62	-0.175216	0.212	0.365	4.9136e-58	CD4 TCM_uGvs1G_Female.csv
1711	ANK3	2.46234e-62	-0.427124	0.364	0.509	6.03027e-58	CD4 TCM_uGvs1G_Female.csv
1712	RPL10A	2.49157e-62	-0.218311	0.987	0.98	6.10186e-58	CD4 TCM_uGvs1G_Female.csv
1713	TRIM56	2.91497e-62	-0.186565	0.304	0.471	7.13877e-58	CD4 TCM_uGvs1G_Female.csv
1714	STAT3	3.05121e-62	-0.163311	0.342	0.508	7.47242e-58	CD4 TCM_uGvs1G_Female.csv
1715	N4BP1	3.16137e-62	-0.157975	0.368	0.534	7.74219e-58	CD4 TCM_uGvs1G_Female.csv
1716	MT2A	3.19625e-62	0.301768	0.975	0.935	7.82761e-58	CD4 TCM_uGvs1G_Female.csv
1717	PSMB8	3.84958e-62	-0.232244	0.84	0.889	9.42763e-58	CD4 TCM_uGvs1G_Female.csv
1718	KPNA5	4.71939e-62	-0.160121	0.132	0.266	1.15578e-57	CD4 TCM_uGvs1G_Female.csv
1719	FBXO6	6.70595e-62	-0.164345	0.151	0.289	1.64229e-57	CD4 TCM_uGvs1G_Female.csv
1720	KIAA0040	7.24438e-62	-0.191599	0.19	0.343	1.77415e-57	CD4 TCM_uGvs1G_Female.csv
1721	PPM1K	9.41145e-62	-0.193617	0.46	0.634	2.30486e-57	CD4 TCM_uGvs1G_Female.csv
1722	RPL27	2.65926e-61	-0.207528	0.983	0.979	6.51252e-57	CD4 TCM_uGvs1G_Female.csv
1723	GNLY	2.94433e-61	0.271068	0.21	0.087	7.21066e-57	CD4 TCM_uGvs1G_Female.csv
1724	CAST	2.95975e-61	-0.183836	0.411	0.583	7.24842e-57	CD4 TCM_uGvs1G_Female.csv
1725	CD47	3.24977e-61	-0.148828	0.452	0.617	7.95869e-57	CD4 TCM_uGvs1G_Female.csv
1726	TMEM140	3.84375e-61	-0.174682	0.247	0.406	9.41335e-57	CD4 TCM_uGvs1G_Female.csv
1727	RUNX3	4.3973e-61	-0.176117	0.2	0.35	1.0769e-56	CD4 TCM_uGvs1G_Female.csv
1728	NBN	4.90797e-61	-0.129025	0.17	0.296	1.20196e-56	CD4 TCM_uGvs1G_Female.csv
1729	CASP4	5.64259e-61	-0.190731	0.26	0.424	1.38187e-56	CD4 TCM_uGvs1G_Female.csv
1730	MYD88	6.12866e-61	-0.137139	0.258	0.404	1.50091e-56	CD4 TCM_uGvs1G_Female.csv
1731	FOXN3	7.67681e-61	-0.225134	0.305	0.477	1.88005e-56	CD4 TCM_uGvs1G_Female.csv
1732	EML4	1.0974e-60	-0.192653	0.343	0.512	2.68754e-56	CD4 TCM_uGvs1G_Female.csv
1733	SBNO2	1.22943e-60	-0.182595	0.172	0.32	3.01088e-56	CD4 TCM_uGvs1G_Female.csv
1734	C12ORF57	1.63891e-60	-0.134414	0.507	0.666	4.01368e-56	CD4 TCM_uGvs1G_Female.csv
1735	ZAP70	1.66894e-60	-0.19075	0.29	0.456	4.08724e-56	CD4 TCM_uGvs1G_Female.csv
1736	TARBP1	1.67514e-60	-0.25264	0.288	0.458	4.10242e-56	CD4 TCM_uGvs1G_Female.csv
1737	EIF4B	3.35569e-60	-0.158632	0.459	0.626	8.21808e-56	CD4 TCM_uGvs1G_Female.csv
1738	SLK	3.5563e-60	-0.153798	0.105	0.228	8.70938e-56	CD4 TCM_uGvs1G_Female.csv
1739	CD69	4.04101e-60	-0.274938	0.232	0.394	9.89642e-56	CD4 TCM_uGvs1G_Female.csv
1740	SLFN5	4.50885e-60	-0.2102	0.447	0.62	1.10422e-55	CD4 TCM_uGvs1G_Female.csv
1741	EFR3A	5.99178e-60	-0.161428	0.238	0.389	1.46739e-55	CD4 TCM_uGvs1G_Female.csv
1742	Priestia megaterium (taxid 1404)	8.87781e-60	-0.183022	0.169	0.316	2.17418e-55	CD4 TCM_uGvs1G_Female.csv
1743	RPS14	1.29557e-59	-0.204565	0.999	0.997	3.17286e-55	CD4 TCM_uGvs1G_Female.csv
1744	TTC17	1.45098e-59	-0.128372	0.229	0.365	3.55345e-55	CD4 TCM_uGvs1G_Female.csv
1745	VAMP5	2.03908e-59	-0.193823	0.221	0.377	4.99371e-55	CD4 TCM_uGvs1G_Female.csv
1746	ESR2	3.4592e-59	-0.136949	0.043	0.14	8.47157e-55	CD4 TCM_uGvs1G_Female.csv
1747	S100A11	3.54694e-59	0.261247	0.692	0.523	8.68647e-55	CD4 TCM_uGvs1G_Female.csv
1748	DOCK10	5.3557e-59	-0.176284	0.45	0.617	1.31161e-54	CD4 TCM_uGvs1G_Female.csv
1749	ETHE1	5.40613e-59	-0.183621	0.117	0.249	1.32396e-54	CD4 TCM_uGvs1G_Female.csv
1750	SF1	6.13161e-59	-0.124576	0.506	0.664	1.50163e-54	CD4 TCM_uGvs1G_Female.csv
1751	ZC3HAV1	6.15161e-59	-0.163886	0.407	0.572	1.50653e-54	CD4 TCM_uGvs1G_Female.csv
1752	R3HDM2	6.22539e-59	-0.167836	0.223	0.373	1.5246e-54	CD4 TCM_uGvs1G_Female.csv
1753	DAZAP2	6.34311e-59	-0.131184	0.448	0.606	1.55343e-54	CD4 TCM_uGvs1G_Female.csv
1754	MAX	6.6864e-59	-0.166807	0.34	0.504	1.6375e-54	CD4 TCM_uGvs1G_Female.csv
1755	CSDE1	6.86834e-59	-0.146704	0.47	0.634	1.68206e-54	CD4 TCM_uGvs1G_Female.csv
1756	IPCEF1	7.21343e-59	-0.189397	0.276	0.438	1.76657e-54	CD4 TCM_uGvs1G_Female.csv
1757	ANXA2R	7.46272e-59	-0.199629	0.27	0.433	1.82762e-54	CD4 TCM_uGvs1G_Female.csv
1758	TRIM22	1.04917e-58	-0.192749	0.989	0.988	2.56942e-54	CD4 TCM_uGvs1G_Female.csv
1759	CD7	1.26914e-58	-0.253309	0.274	0.439	3.10813e-54	CD4 TCM_uGvs1G_Female.csv
1760	MCL1	1.52672e-58	-0.139281	0.46	0.62	3.73895e-54	CD4 TCM_uGvs1G_Female.csv
1761	CYP1B1	1.69108e-58	0.228755	0.087	0.015	4.14147e-54	CD4 TCM_uGvs1G_Female.csv
1762	MIER1	1.70759e-58	-0.173772	0.298	0.459	4.1819e-54	CD4 TCM_uGvs1G_Female.csv
1763	EWSR1	1.99488e-58	-0.108132	0.33	0.473	4.88546e-54	CD4 TCM_uGvs1G_Female.csv
1764	RPL23A	2.06462e-58	-0.192047	0.996	0.994	5.05625e-54	CD4 TCM_uGvs1G_Female.csv
1765	GADD45B	2.46508e-58	-0.172425	0.266	0.42	6.03697e-54	CD4 TCM_uGvs1G_Female.csv
1766	SOD1	3.03052e-58	0.235814	0.68	0.643	7.42173e-54	CD4 TCM_uGvs1G_Female.csv
1767	PCNX1	3.75534e-58	-0.175156	0.204	0.351	9.19682e-54	CD4 TCM_uGvs1G_Female.csv
1768	CYBB	4.0354e-58	0.252386	0.103	0.025	9.88268e-54	CD4 TCM_uGvs1G_Female.csv
1769	PMF1	5.37753e-58	-0.153796	0.093	0.213	1.31696e-53	CD4 TCM_uGvs1G_Female.csv
1770	SMG1	6.74314e-58	-0.14238	0.241	0.383	1.6514e-53	CD4 TCM_uGvs1G_Female.csv
1771	USP34	9.78676e-58	-0.158302	0.227	0.373	2.39678e-53	CD4 TCM_uGvs1G_Female.csv
1772	CDC37	1.08049e-57	-0.109043	0.357	0.5	2.64611e-53	CD4 TCM_uGvs1G_Female.csv
1773	ITK	1.53564e-57	-0.206045	0.416	0.586	3.76077e-53	CD4 TCM_uGvs1G_Female.csv
1774	PARP11	1.54331e-57	-0.190272	0.302	0.465	3.77957e-53	CD4 TCM_uGvs1G_Female.csv
1775	ILF3	1.98122e-57	-0.151401	0.261	0.41	4.85202e-53	CD4 TCM_uGvs1G_Female.csv
1776	STAU1	2.02569e-57	-0.157984	0.19	0.331	4.9609e-53	CD4 TCM_uGvs1G_Female.csv
1777	ASH1L	2.16486e-57	-0.142359	0.274	0.422	5.30174e-53	CD4 TCM_uGvs1G_Female.csv
1778	HLA-A	2.59908e-57	-0.197061	1	1	6.36516e-53	CD4 TCM_uGvs1G_Female.csv
1779	RER1	2.63443e-57	-0.141288	0.205	0.343	6.45172e-53	CD4 TCM_uGvs1G_Female.csv
1780	VPS13C	2.63964e-57	-0.16969	0.263	0.416	6.46448e-53	CD4 TCM_uGvs1G_Female.csv
1781	L3MBTL3	3.85008e-57	-0.19469	0.18	0.326	9.42884e-53	CD4 TCM_uGvs1G_Female.csv
1782	TMEM126B	3.9784e-57	-0.184196	0.189	0.337	9.7431e-53	CD4 TCM_uGvs1G_Female.csv
1783	CHKB	4.00888e-57	-0.14525	0.201	0.339	9.81775e-53	CD4 TCM_uGvs1G_Female.csv
1784	APOBEC3A	4.64755e-57	0.313245	0.154	0.052	1.13819e-52	CD4 TCM_uGvs1G_Female.csv
1785	YEATS2	4.8759e-57	-0.186462	0.167	0.309	1.19411e-52	CD4 TCM_uGvs1G_Female.csv
1786	ARAP2	4.87713e-57	-0.185102	0.213	0.363	1.19441e-52	CD4 TCM_uGvs1G_Female.csv
1787	FNBP4	4.89417e-57	-0.149148	0.231	0.374	1.19858e-52	CD4 TCM_uGvs1G_Female.csv
1788	RPS6	5.03364e-57	-0.222864	0.998	0.997	1.23274e-52	CD4 TCM_uGvs1G_Female.csv
1789	TMEM259	5.03895e-57	-0.175812	0.225	0.377	1.23404e-52	CD4 TCM_uGvs1G_Female.csv
1790	RPS12	5.15444e-57	-0.216546	0.999	0.999	1.26232e-52	CD4 TCM_uGvs1G_Female.csv
1791	CLEC2D	5.48944e-57	-0.203103	0.469	0.637	1.34436e-52	CD4 TCM_uGvs1G_Female.csv
1792	FKBP8	5.65287e-57	-0.119229	0.314	0.458	1.38439e-52	CD4 TCM_uGvs1G_Female.csv
1793	IDH2	6.24262e-57	-0.167416	0.256	0.408	1.52882e-52	CD4 TCM_uGvs1G_Female.csv
1794	SERBP1	6.37923e-57	-0.135982	0.457	0.614	1.56227e-52	CD4 TCM_uGvs1G_Female.csv
1795	CIB1	9.46085e-57	-0.201756	0.275	0.437	2.31696e-52	CD4 TCM_uGvs1G_Female.csv
1796	KPNB1	1.15505e-56	-0.169858	0.544	0.708	2.82871e-52	CD4 TCM_uGvs1G_Female.csv
1797	DTX3L	1.17685e-56	-0.144988	0.429	0.588	2.8821e-52	CD4 TCM_uGvs1G_Female.csv
1798	C4ORF3	1.30168e-56	-0.102798	0.507	0.655	3.18781e-52	CD4 TCM_uGvs1G_Female.csv
1799	AP001011.1	1.81646e-56	-0.185661	0.229	0.382	4.4485e-52	CD4 TCM_uGvs1G_Female.csv
1800	GPX4	2.12704e-56	0.21582	0.439	0.408	5.20913e-52	CD4 TCM_uGvs1G_Female.csv
1801	GPR155	2.17819e-56	-0.220792	0.287	0.451	5.3344e-52	CD4 TCM_uGvs1G_Female.csv
1802	SF3B1	2.46637e-56	-0.140891	0.375	0.53	6.04013e-52	CD4 TCM_uGvs1G_Female.csv
1803	SNHG16	2.53326e-56	-0.188256	0.235	0.39	6.20394e-52	CD4 TCM_uGvs1G_Female.csv
1804	SYNRG	2.57162e-56	-0.152159	0.249	0.395	6.2979e-52	CD4 TCM_uGvs1G_Female.csv
1805	SH3BGRL3	3.19556e-56	0.245712	0.905	0.795	7.82593e-52	CD4 TCM_uGvs1G_Female.csv
1806	N4BP2L2	3.73802e-56	-0.165865	0.453	0.617	9.15441e-52	CD4 TCM_uGvs1G_Female.csv
1807	EIF3E	5.14618e-56	-0.109359	0.495	0.643	1.2603e-51	CD4 TCM_uGvs1G_Female.csv
1808	CMTR1	5.78459e-56	-0.161422	0.18	0.318	1.41665e-51	CD4 TCM_uGvs1G_Female.csv
1809	PSMA3	5.98407e-56	-0.117147	0.334	0.476	1.4655e-51	CD4 TCM_uGvs1G_Female.csv
1810	NONO	5.99252e-56	-0.130249	0.284	0.426	1.46757e-51	CD4 TCM_uGvs1G_Female.csv
1811	WSB1	6.55531e-56	-0.136476	0.219	0.356	1.6054e-51	CD4 TCM_uGvs1G_Female.csv
1812	PARP9	6.72042e-56	-0.206684	0.66	0.806	1.64583e-51	CD4 TCM_uGvs1G_Female.csv
1813	ZNF655	6.79219e-56	-0.148509	0.123	0.246	1.66341e-51	CD4 TCM_uGvs1G_Female.csv
1814	PSMA2	9.12693e-56	-0.145107	0.358	0.514	2.23518e-51	CD4 TCM_uGvs1G_Female.csv
1815	IFI44	9.6337e-56	-0.120294	0.536	0.688	2.35929e-51	CD4 TCM_uGvs1G_Female.csv
1816	MFSD11	1.04397e-55	-0.161775	0.116	0.242	2.55668e-51	CD4 TCM_uGvs1G_Female.csv
1817	S100A8	1.31856e-55	0.209539	0.094	0.019	3.22916e-51	CD4 TCM_uGvs1G_Female.csv
1818	DAPK1	1.32246e-55	0.236087	0.102	0.032	3.2387e-51	CD4 TCM_uGvs1G_Female.csv
1819	MAT2B	1.34692e-55	-0.155792	0.458	0.619	3.29861e-51	CD4 TCM_uGvs1G_Female.csv
1820	PSMB1	1.46365e-55	-0.106732	0.339	0.48	3.58447e-51	CD4 TCM_uGvs1G_Female.csv
1821	SCAF11	1.70931e-55	-0.143665	0.377	0.532	4.1861e-51	CD4 TCM_uGvs1G_Female.csv
1822	BBX	2.21259e-55	-0.192734	0.329	0.491	5.41864e-51	CD4 TCM_uGvs1G_Female.csv
1823	MYCBP2	2.548e-55	-0.161499	0.483	0.644	6.24005e-51	CD4 TCM_uGvs1G_Female.csv
1824	GUK1	2.60427e-55	-0.132084	0.334	0.482	6.37785e-51	CD4 TCM_uGvs1G_Female.csv
1825	PHB2	3.15853e-55	-0.138088	0.236	0.375	7.73524e-51	CD4 TCM_uGvs1G_Female.csv
1826	HLA-DPA1	3.43889e-55	0.273001	0.184	0.13	8.42184e-51	CD4 TCM_uGvs1G_Female.csv
1827	ICOS	3.61849e-55	-0.217168	0.285	0.446	8.86168e-51	CD4 TCM_uGvs1G_Female.csv
1828	PI4K2B	3.63232e-55	-0.157574	0.252	0.398	8.89555e-51	CD4 TCM_uGvs1G_Female.csv
1829	UTRN	3.67302e-55	-0.170044	0.495	0.656	8.99524e-51	CD4 TCM_uGvs1G_Female.csv
1830	DHX58	3.70952e-55	-0.145696	0.237	0.378	9.08461e-51	CD4 TCM_uGvs1G_Female.csv
1831	APOL1	4.51005e-55	-0.180008	0.138	0.272	1.10451e-50	CD4 TCM_uGvs1G_Female.csv
1832	PTP4A2	4.64188e-55	-0.121182	0.361	0.509	1.1368e-50	CD4 TCM_uGvs1G_Female.csv
1833	TRADD	4.68489e-55	-0.146418	0.329	0.48	1.14733e-50	CD4 TCM_uGvs1G_Female.csv
1834	PTPN1	6.0542e-55	-0.18434	0.212	0.359	1.48267e-50	CD4 TCM_uGvs1G_Female.csv
1835	STK17A	7.04868e-55	-0.101479	0.461	0.606	1.72622e-50	CD4 TCM_uGvs1G_Female.csv
1836	DDX3X	8.99258e-55	-0.146746	0.339	0.492	2.20228e-50	CD4 TCM_uGvs1G_Female.csv
1837	BRI3	9.78343e-55	0.124389	0.251	0.259	2.39596e-50	CD4 TCM_uGvs1G_Female.csv
1838	NDUFB8	1.07931e-54	-0.142333	0.357	0.51	2.64323e-50	CD4 TCM_uGvs1G_Female.csv
1839	BAZ2A	1.08463e-54	-0.171199	0.19	0.332	2.65626e-50	CD4 TCM_uGvs1G_Female.csv
1840	BCL11B	1.16624e-54	-0.184912	0.432	0.596	2.85613e-50	CD4 TCM_uGvs1G_Female.csv
1841	PSMB10	1.21995e-54	-0.221356	0.566	0.723	2.98766e-50	CD4 TCM_uGvs1G_Female.csv
1842	SP140	1.36258e-54	-0.199886	0.393	0.557	3.33696e-50	CD4 TCM_uGvs1G_Female.csv
1843	RBPJ	1.37767e-54	-0.151186	0.139	0.264	3.37392e-50	CD4 TCM_uGvs1G_Female.csv
1844	DDX39B	1.96442e-54	-0.111087	0.359	0.501	4.81086e-50	CD4 TCM_uGvs1G_Female.csv
1845	CXCR4	3.29298e-54	-0.291372	0.279	0.431	8.06451e-50	CD4 TCM_uGvs1G_Female.csv
1846	IRF2	4.53883e-54	-0.146608	0.361	0.515	1.11156e-49	CD4 TCM_uGvs1G_Female.csv
1847	TBC1D1	4.87716e-54	-0.139249	0.334	0.482	1.19442e-49	CD4 TCM_uGvs1G_Female.csv
1848	MT-CO2	4.90648e-54	-0.195241	0.998	1	1.2016e-49	CD4 TCM_uGvs1G_Female.csv
1849	IL12RB2	4.99711e-54	-0.201402	0.038	0.124	1.22379e-49	CD4 TCM_uGvs1G_Female.csv
1850	RNF149	6.22892e-54	-0.181813	0.339	0.5	1.52546e-49	CD4 TCM_uGvs1G_Female.csv
1851	RTP4	7.4374e-54	-0.13402	0.407	0.559	1.82142e-49	CD4 TCM_uGvs1G_Female.csv
1852	ATOX1	9.46403e-54	0.15457	0.199	0.185	2.31774e-49	CD4 TCM_uGvs1G_Female.csv
1853	LCP2	1.10222e-53	-0.199427	0.406	0.57	2.69934e-49	CD4 TCM_uGvs1G_Female.csv
1854	AKAP13	1.24751e-53	-0.134861	0.356	0.505	3.05516e-49	CD4 TCM_uGvs1G_Female.csv
1855	GLS	1.42327e-53	-0.112583	0.28	0.412	3.48559e-49	CD4 TCM_uGvs1G_Female.csv
1856	KDSR	1.56637e-53	-0.176387	0.167	0.306	3.83603e-49	CD4 TCM_uGvs1G_Female.csv
1857	EEF1A1	1.63868e-53	-0.206474	0.999	0.999	4.01314e-49	CD4 TCM_uGvs1G_Female.csv
1858	IL1B	2.05914e-53	0.288785	0.127	0.038	5.04283e-49	CD4 TCM_uGvs1G_Female.csv
1859	NINJ1	2.16672e-53	0.23608	0.153	0.092	5.30631e-49	CD4 TCM_uGvs1G_Female.csv
1860	CYBA	2.24181e-53	0.255104	0.778	0.631	5.4902e-49	CD4 TCM_uGvs1G_Female.csv
1861	RASAL3	2.39634e-53	-0.159268	0.167	0.299	5.86863e-49	CD4 TCM_uGvs1G_Female.csv
1862	RPL38	2.5355e-53	-0.180762	0.98	0.974	6.20943e-49	CD4 TCM_uGvs1G_Female.csv
1863	COX6C	2.62952e-53	-0.101392	0.461	0.605	6.43969e-49	CD4 TCM_uGvs1G_Female.csv
1864	SLC44A2	2.68044e-53	-0.164002	0.172	0.308	6.56441e-49	CD4 TCM_uGvs1G_Female.csv
1865	ADPGK	3.08793e-53	-0.110663	0.148	0.258	7.56234e-49	CD4 TCM_uGvs1G_Female.csv
1866	Bacteria (taxid 2)	3.18954e-53	0.366352	0.739	0.638	7.81117e-49	CD4 TCM_uGvs1G_Female.csv
1867	TRIM14	3.67064e-53	-0.120216	0.288	0.425	8.9894e-49	CD4 TCM_uGvs1G_Female.csv
1868	CD6	4.45228e-53	-0.211141	0.297	0.456	1.09036e-48	CD4 TCM_uGvs1G_Female.csv
1869	BCLAF1	4.51921e-53	-0.151407	0.33	0.481	1.10676e-48	CD4 TCM_uGvs1G_Female.csv
1870	C11ORF58	4.77455e-53	-0.114487	0.385	0.53	1.16929e-48	CD4 TCM_uGvs1G_Female.csv
1871	PPP1R18	5.13115e-53	-0.115879	0.182	0.299	1.25662e-48	CD4 TCM_uGvs1G_Female.csv
1872	MSL3	5.17269e-53	-0.175645	0.279	0.431	1.26679e-48	CD4 TCM_uGvs1G_Female.csv
1873	ODF2L	5.36247e-53	-0.204973	0.325	0.485	1.31327e-48	CD4 TCM_uGvs1G_Female.csv
1874	ECE1	5.41805e-53	-0.176919	0.243	0.392	1.32688e-48	CD4 TCM_uGvs1G_Female.csv
1875	MAP3K2	5.81465e-53	-0.116079	0.143	0.254	1.42401e-48	CD4 TCM_uGvs1G_Female.csv
1876	STAT5A	6.28845e-53	-0.160024	0.187	0.324	1.54004e-48	CD4 TCM_uGvs1G_Female.csv
1877	CREM	6.54027e-53	-0.191933	0.115	0.239	1.60171e-48	CD4 TCM_uGvs1G_Female.csv
1878	BCL6	6.93823e-53	-0.159808	0.142	0.269	1.69917e-48	CD4 TCM_uGvs1G_Female.csv
1879	WARS	8.28263e-53	-0.314322	0.147	0.281	2.02842e-48	CD4 TCM_uGvs1G_Female.csv
1880	ARL6IP4	8.37563e-53	-0.120423	0.403	0.549	2.05119e-48	CD4 TCM_uGvs1G_Female.csv
1881	HNRNPD	1.14128e-52	-0.119225	0.43	0.579	2.795e-48	CD4 TCM_uGvs1G_Female.csv
1882	PKM	1.38944e-52	0.211528	0.38	0.349	3.40274e-48	CD4 TCM_uGvs1G_Female.csv
1883	HK1	1.41548e-52	-0.152665	0.128	0.25	3.4665e-48	CD4 TCM_uGvs1G_Female.csv
1884	RAB11A	1.68803e-52	-0.145697	0.223	0.36	4.13398e-48	CD4 TCM_uGvs1G_Female.csv
1885	MAN1C1	1.92996e-52	-0.153746	0.06	0.161	4.72646e-48	CD4 TCM_uGvs1G_Female.csv
1886	HNRNPUL1	2.34284e-52	-0.162528	0.236	0.38	5.73761e-48	CD4 TCM_uGvs1G_Female.csv
1887	ARHGAP25	2.42778e-52	-0.114171	0.329	0.467	5.94562e-48	CD4 TCM_uGvs1G_Female.csv
1888	TNRC6B	2.5121e-52	-0.161314	0.344	0.498	6.15213e-48	CD4 TCM_uGvs1G_Female.csv
1889	RFC1	2.63325e-52	-0.162501	0.189	0.326	6.44884e-48	CD4 TCM_uGvs1G_Female.csv
1890	PIM1	3.10965e-52	-0.200198	0.337	0.496	7.61553e-48	CD4 TCM_uGvs1G_Female.csv
1891	PNPT1	3.39332e-52	-0.103563	0.452	0.595	8.31025e-48	CD4 TCM_uGvs1G_Female.csv
1892	LGALS8	4.14015e-52	-0.177031	0.184	0.324	1.01392e-47	CD4 TCM_uGvs1G_Female.csv
1893	KYNU	4.73669e-52	0.257501	0.112	0.032	1.16002e-47	CD4 TCM_uGvs1G_Female.csv
1894	PDE3B	5.90326e-52	-0.252814	0.414	0.576	1.44571e-47	CD4 TCM_uGvs1G_Female.csv
1895	SNX6	5.94176e-52	-0.160611	0.482	0.639	1.45514e-47	CD4 TCM_uGvs1G_Female.csv
1896	CASP1	6.08762e-52	-0.166675	0.303	0.455	1.49086e-47	CD4 TCM_uGvs1G_Female.csv
1897	CD53	6.18764e-52	-0.176342	0.378	0.537	1.51535e-47	CD4 TCM_uGvs1G_Female.csv
1898	RPS27A	6.35074e-52	-0.179384	0.999	0.998	1.5553e-47	CD4 TCM_uGvs1G_Female.csv
1899	CD2	7.5547e-52	-0.23133	0.444	0.606	1.85015e-47	CD4 TCM_uGvs1G_Female.csv
1900	SETD2	8.74297e-52	-0.148664	0.206	0.34	2.14115e-47	CD4 TCM_uGvs1G_Female.csv
1901	E2F3	1.02451e-51	-0.116953	0.148	0.258	2.50902e-47	CD4 TCM_uGvs1G_Female.csv
1902	MS4A1	1.13514e-51	0.264281	0.112	0.03	2.77995e-47	CD4 TCM_uGvs1G_Female.csv
1903	DNPEP	1.24373e-51	-0.11657	0.196	0.317	3.04589e-47	CD4 TCM_uGvs1G_Female.csv
1904	PPP1R16B	1.37699e-51	-0.174162	0.18	0.316	3.37224e-47	CD4 TCM_uGvs1G_Female.csv
1905	UBB	2.53134e-51	0.230774	0.706	0.555	6.19925e-47	CD4 TCM_uGvs1G_Female.csv
1906	VCPIP1	4.49077e-51	-0.153313	0.152	0.277	1.09979e-46	CD4 TCM_uGvs1G_Female.csv
1907	SQSTM1	4.49979e-51	0.191273	0.413	0.403	1.102e-46	CD4 TCM_uGvs1G_Female.csv
1908	BOD1L1	5.01716e-51	-0.149431	0.259	0.4	1.2287e-46	CD4 TCM_uGvs1G_Female.csv
1909	SNHG32	6.55238e-51	-0.176976	0.201	0.343	1.60468e-46	CD4 TCM_uGvs1G_Female.csv
1910	KARS	9.9056e-51	-0.142185	0.129	0.247	2.42588e-46	CD4 TCM_uGvs1G_Female.csv
1911	VPS28	1.03028e-50	-0.108387	0.31	0.442	2.52315e-46	CD4 TCM_uGvs1G_Female.csv
1912	BTBD11	1.26946e-50	-0.16789	0.107	0.225	3.1089e-46	CD4 TCM_uGvs1G_Female.csv
1913	ARHGEF1	1.62241e-50	-0.144594	0.304	0.449	3.97329e-46	CD4 TCM_uGvs1G_Female.csv
1914	EHD4	1.75616e-50	-0.136122	0.147	0.264	4.30084e-46	CD4 TCM_uGvs1G_Female.csv
1915	AC079793.1	1.83068e-50	-0.18136	0.17	0.306	4.48333e-46	CD4 TCM_uGvs1G_Female.csv
1916	HSPE1	1.93245e-50	0.151662	0.413	0.418	4.73256e-46	CD4 TCM_uGvs1G_Female.csv
1917	LIPA	1.93629e-50	-0.125654	0.24	0.371	4.74199e-46	CD4 TCM_uGvs1G_Female.csv
1918	HSPD1	2.18715e-50	0.166159	0.417	0.408	5.35632e-46	CD4 TCM_uGvs1G_Female.csv
1919	TAF15	2.34162e-50	-0.123234	0.343	0.483	5.73463e-46	CD4 TCM_uGvs1G_Female.csv
1920	SPATS2L	3.07044e-50	-0.133381	0.44	0.586	7.51951e-46	CD4 TCM_uGvs1G_Female.csv
1921	PTGER4	3.13403e-50	-0.143625	0.089	0.194	7.67524e-46	CD4 TCM_uGvs1G_Female.csv
1922	KYAT3	5.38399e-50	-0.126112	0.08	0.18	1.31854e-45	CD4 TCM_uGvs1G_Female.csv
1923	ARHGAP45	5.65252e-50	-0.146962	0.296	0.44	1.3843e-45	CD4 TCM_uGvs1G_Female.csv
1924	CBX3	6.37253e-50	-0.107421	0.289	0.416	1.56063e-45	CD4 TCM_uGvs1G_Female.csv
1925	NOL7	6.82918e-50	-0.106631	0.308	0.44	1.67247e-45	CD4 TCM_uGvs1G_Female.csv
1926	SRPRA	8.10231e-50	-0.144365	0.222	0.357	1.98426e-45	CD4 TCM_uGvs1G_Female.csv
1927	PSMA5	1.01693e-49	-0.117695	0.398	0.541	2.49047e-45	CD4 TCM_uGvs1G_Female.csv
1928	SNRNP200	1.03669e-49	-0.147753	0.196	0.328	2.53885e-45	CD4 TCM_uGvs1G_Female.csv
1929	SCLT1	1.14006e-49	-0.189528	0.281	0.432	2.792e-45	CD4 TCM_uGvs1G_Female.csv
1930	CD3D	1.18033e-49	-0.118005	0.507	0.651	2.89062e-45	CD4 TCM_uGvs1G_Female.csv
1931	BAG1	1.35241e-49	-0.154782	0.255	0.397	3.31204e-45	CD4 TCM_uGvs1G_Female.csv
1932	GSTP1	1.36231e-49	0.101521	0.356	0.39	3.33631e-45	CD4 TCM_uGvs1G_Female.csv
1933	EIF4H	1.46528e-49	-0.102193	0.225	0.342	3.58847e-45	CD4 TCM_uGvs1G_Female.csv
1934	GRK2	1.46709e-49	-0.155302	0.224	0.361	3.5929e-45	CD4 TCM_uGvs1G_Female.csv
1935	TRIM5	1.48044e-49	-0.152667	0.288	0.432	3.62559e-45	CD4 TCM_uGvs1G_Female.csv
1936	GSDMD	1.56432e-49	-0.159621	0.309	0.458	3.83102e-45	CD4 TCM_uGvs1G_Female.csv
1937	TAPT1	1.72889e-49	-0.152605	0.092	0.202	4.23405e-45	CD4 TCM_uGvs1G_Female.csv
1938	SPTLC2	1.84801e-49	-0.119967	0.161	0.275	4.52577e-45	CD4 TCM_uGvs1G_Female.csv
1939	LINC01578	2.621e-49	-0.113031	0.309	0.443	6.41882e-45	CD4 TCM_uGvs1G_Female.csv
1940	CYTIP	2.77337e-49	-0.150471	0.45	0.601	6.79198e-45	CD4 TCM_uGvs1G_Female.csv
1941	ELK4	3.45901e-49	-0.129504	0.238	0.367	8.47111e-45	CD4 TCM_uGvs1G_Female.csv
1942	RBM25	4.16286e-49	-0.140012	0.285	0.425	1.01948e-44	CD4 TCM_uGvs1G_Female.csv
1943	CASK	4.18189e-49	-0.228554	0.208	0.348	1.02415e-44	CD4 TCM_uGvs1G_Female.csv
1944	MKRN1	4.2604e-49	-0.127918	0.366	0.507	1.04337e-44	CD4 TCM_uGvs1G_Female.csv
1945	Streptomyces (taxid 1883)	4.81348e-49	-0.113519	0.353	0.49	1.17882e-44	CD4 TCM_uGvs1G_Female.csv
1946	HDAC4	5.62512e-49	-0.162035	0.147	0.271	1.37759e-44	CD4 TCM_uGvs1G_Female.csv
1947	DCK	5.68481e-49	-0.168403	0.254	0.398	1.39221e-44	CD4 TCM_uGvs1G_Female.csv
1948	NRBP1	6.09592e-49	-0.122266	0.18	0.298	1.49289e-44	CD4 TCM_uGvs1G_Female.csv
1949	RPL13	6.56404e-49	-0.182374	0.999	0.999	1.60753e-44	CD4 TCM_uGvs1G_Female.csv
1950	VPS51	6.68193e-49	-0.136347	0.214	0.343	1.6364e-44	CD4 TCM_uGvs1G_Female.csv
1951	HIVEP2	7.25632e-49	-0.165237	0.324	0.473	1.77707e-44	CD4 TCM_uGvs1G_Female.csv
1952	PRDX1	8.42979e-49	0.123241	0.26	0.263	2.06445e-44	CD4 TCM_uGvs1G_Female.csv
1953	SNHG8	8.58105e-49	-0.173733	0.335	0.487	2.1015e-44	CD4 TCM_uGvs1G_Female.csv
1954	CDK17	8.6691e-49	-0.148892	0.236	0.371	2.12306e-44	CD4 TCM_uGvs1G_Female.csv
1955	USP25	1.22947e-48	-0.136568	0.254	0.387	3.01098e-44	CD4 TCM_uGvs1G_Female.csv
1956	SNRPA1	1.68943e-48	-0.149354	0.156	0.28	4.13742e-44	CD4 TCM_uGvs1G_Female.csv
1957	MZT2A	1.89381e-48	-0.165143	0.337	0.488	4.63794e-44	CD4 TCM_uGvs1G_Female.csv
1958	TANK	2.67178e-48	-0.1816	0.258	0.4	6.54318e-44	CD4 TCM_uGvs1G_Female.csv
1959	CD247	2.99221e-48	-0.184999	0.487	0.642	7.32793e-44	CD4 TCM_uGvs1G_Female.csv
1960	NABP1	3.43972e-48	-0.14209	0.108	0.218	8.42387e-44	CD4 TCM_uGvs1G_Female.csv
1961	DDX6	3.92652e-48	-0.122971	0.31	0.445	9.61605e-44	CD4 TCM_uGvs1G_Female.csv
1962	LILRB1	4.72149e-48	0.208509	0.091	0.025	1.15629e-43	CD4 TCM_uGvs1G_Female.csv
1963	ZBP1	5.30032e-48	-0.157556	0.324	0.469	1.29805e-43	CD4 TCM_uGvs1G_Female.csv
1964	LYZ	5.38491e-48	0.228234	0.106	0.032	1.31876e-43	CD4 TCM_uGvs1G_Female.csv
1965	INPP5D	6.85795e-48	-0.112375	0.162	0.271	1.67951e-43	CD4 TCM_uGvs1G_Female.csv
1966	BISPR	9.51299e-48	-0.126817	0.289	0.422	2.32973e-43	CD4 TCM_uGvs1G_Female.csv
1967	UBR2	1.15308e-47	-0.149708	0.216	0.348	2.82389e-43	CD4 TCM_uGvs1G_Female.csv
1968	DNAJA2	1.22423e-47	-0.151108	0.226	0.361	2.99814e-43	CD4 TCM_uGvs1G_Female.csv
1969	IFIT5	1.32152e-47	-0.135224	0.355	0.497	3.23639e-43	CD4 TCM_uGvs1G_Female.csv
1970	PARP8	1.32236e-47	-0.15484	0.426	0.575	3.23847e-43	CD4 TCM_uGvs1G_Female.csv
1971	STAT5B	1.59769e-47	-0.139065	0.191	0.316	3.91275e-43	CD4 TCM_uGvs1G_Female.csv
1972	RPL39	1.61903e-47	-0.17069	0.999	0.998	3.965e-43	CD4 TCM_uGvs1G_Female.csv
1973	MAFB	1.63386e-47	0.201539	0.082	0.02	4.00133e-43	CD4 TCM_uGvs1G_Female.csv
1974	ATP10A	1.81153e-47	-0.172652	0.229	0.367	4.43644e-43	CD4 TCM_uGvs1G_Female.csv
1975	DPP7	1.84805e-47	-0.131864	0.272	0.407	4.52587e-43	CD4 TCM_uGvs1G_Female.csv
1976	SLAMF7	2.26087e-47	0.290353	0.16	0.093	5.53687e-43	CD4 TCM_uGvs1G_Female.csv
1977	CLEC2B	2.69055e-47	-0.235858	0.348	0.501	6.58916e-43	CD4 TCM_uGvs1G_Female.csv
1978	SPI1	2.89442e-47	0.222305	0.099	0.027	7.08843e-43	CD4 TCM_uGvs1G_Female.csv
1979	TCF25	2.91505e-47	-0.153328	0.269	0.408	7.13895e-43	CD4 TCM_uGvs1G_Female.csv
1980	NR3C1	3.22828e-47	-0.140764	0.387	0.531	7.90606e-43	CD4 TCM_uGvs1G_Female.csv
1981	PTPN2	3.33193e-47	-0.12745	0.208	0.33	8.15989e-43	CD4 TCM_uGvs1G_Female.csv
1982	SNRPB	3.77067e-47	-0.132051	0.273	0.407	9.23436e-43	CD4 TCM_uGvs1G_Female.csv
1983	PCBP2	4.07667e-47	-0.100899	0.432	0.568	9.98376e-43	CD4 TCM_uGvs1G_Female.csv
1984	VPS37B	4.65201e-47	-0.121926	0.122	0.227	1.13928e-42	CD4 TCM_uGvs1G_Female.csv
1985	TOMM20	4.87374e-47	-0.128801	0.383	0.524	1.19358e-42	CD4 TCM_uGvs1G_Female.csv
1986	LY96	5.20688e-47	-0.167101	0.112	0.226	1.27517e-42	CD4 TCM_uGvs1G_Female.csv
1987	SLC38A2	5.7633e-47	-0.106522	0.208	0.322	1.41143e-42	CD4 TCM_uGvs1G_Female.csv
1988	AC079781.5	5.85631e-47	-0.128211	0.193	0.314	1.43421e-42	CD4 TCM_uGvs1G_Female.csv
1989	TMEM176B	5.8749e-47	0.158342	0.065	0.01	1.43876e-42	CD4 TCM_uGvs1G_Female.csv
1990	LPXN	5.97678e-47	-0.126621	0.236	0.363	1.46371e-42	CD4 TCM_uGvs1G_Female.csv
1991	ZFP36L1	8.19696e-47	0.23314	0.638	0.489	2.00744e-42	CD4 TCM_uGvs1G_Female.csv
1992	PTGES3	8.3689e-47	0.214074	0.595	0.549	2.04954e-42	CD4 TCM_uGvs1G_Female.csv
1993	PHYKPL	1.00079e-46	-0.127389	0.273	0.405	2.45092e-42	CD4 TCM_uGvs1G_Female.csv
1994	EIF3A	1.06036e-46	-0.101341	0.278	0.401	2.59682e-42	CD4 TCM_uGvs1G_Female.csv
1995	RALB	1.19738e-46	-0.10616	0.097	0.19	2.93239e-42	CD4 TCM_uGvs1G_Female.csv
1996	PPP2R2A	1.35268e-46	-0.134442	0.198	0.321	3.31271e-42	CD4 TCM_uGvs1G_Female.csv
1997	AC004551.1	1.38609e-46	-0.145173	0.171	0.294	3.39452e-42	CD4 TCM_uGvs1G_Female.csv
1998	SSH2	1.48783e-46	-0.127878	0.25	0.38	3.6437e-42	CD4 TCM_uGvs1G_Female.csv
1999	TRIM27	1.75745e-46	-0.130507	0.18	0.299	4.30399e-42	CD4 TCM_uGvs1G_Female.csv
[truncated: 6,399 more rows]
