# Supplementary material for: Single-cell analysis identifies conserved features of immune dysfunction in simulated microgravity and spaceflight
Source: Nat Commun. 2024 Jun 11;15:4795. doi: 10.1038/s41467-023-42013-y (PMC11166937; doi:10.1038/s41467-023-42013-y)
Supplement: Supplementary file 14 — Supplementary Data 11 [file 41467_2023_42013_MOESM14_ESM.txt]

Mixture	CD14 Mono	CD4 Naive	CD4 TCM	B memory	MAIT	CD8 TEM	CD4 TEM	NK	B intermediate	B naive	CD8 Naive	dnT	CD8 TCM	CD16 Mono	gdT	Treg	HSPC	NK_CD56bright	CD4 CTL	Unknow	cDC2	pDC	Plasmablast	CD4 Proliferating	ILC	NK Proliferating	P-value	Correlation	RMSE
h1G_1201_A	0.30512674285861519	0.02446924445457533	0.17687753806509474	0.01440524260105079	0.00000000000000000	0.00000000000000000	0.08549733726173518	0.02666496906015463	0.00277926024969892	0.01155663917118776	0.15720106541953321	0.00000000000000000	0.00000000000000000	0.00646303469643302	0.00000000000000000	0.00000000000000000	0.00000000000000000	0.00000000000000000	0.01933581743460143	0.00000000000000000	0.16708042410791962	0.00000000000000000	0.00000000000000000	0.00254268461940031	0.00000000000000000	0.00000000000000000	9999.00000000000000000	0.70243639407815561	0.75441163385476451
h1G_1207_E	0.22058371221031886	0.00000000000000000	0.10998626669875392	0.01000726612290000	0.00000000000000000	0.00510247632450882	0.07829444302016376	0.02374797762135863	0.04550717588732411	0.00022140518514125	0.15372059498273855	0.00000000000000000	0.02661294457762398	0.14604622710706172	0.00428898205595909	0.00308130126506805	0.00000000000000000	0.00000000000000000	0.00726150589347256	0.00000000000000000	0.16010130046939786	0.00000000000000000	0.00000000000000000	0.00543642057820883	0.00000000000000000	0.00000000000000000	9999.00000000000000000	0.62010050335789546	0.79732483850884828
h1G_1213_I	0.19734991427053369	0.00000000000000000	0.16298823598269457	0.00100408549227204	0.01119105426248996	0.00638174923379005	0.07994813086760655	0.08635516752693063	0.02617363943614247	0.00363770639913363	0.05290061569881499	0.00000000000000000	0.03784847278091188	0.09983210995274180	0.02412576448981985	0.00776928379612243	0.00000000000000000	0.00000000000000000	0.05634207007234922	0.00000000000000000	0.13845374707798819	0.00355389565558576	0.00000000000000000	0.00414435700407212	0.00000000000000000	0.00000000000000000	9999.00000000000000000	0.67712360846486430	0.77578469610854861
uG_1201_C	0.41509484190486706	0.04482626090329174	0.12404721636415621	0.01476724620552710	0.00000000000000000	0.00000000000000000	0.07819725448033835	0.02755112438396741	0.00674807482706199	0.00275608460534849	0.15408565618051417	0.00000000000000000	0.00647223376146583	0.00000000000000000	0.00000000000000000	0.00000000000000000	0.00000000000000000	0.00000000000000000	0.03193349617826007	0.00000000000000000	0.08267203188783352	0.00000000000000000	0.00000000000000000	0.01084847831736797	0.00000000000000000	0.00000000000000000	9999.00000000000000000	0.65885687569681173	0.78848737761844967
uG_1207_G	0.28468596419580006	0.00167844463661629	0.17455895152487022	0.00000000000000000	0.00695246193544145	0.00000000000000000	0.06113027868403249	0.00260907569480724	0.06119775318843370	0.00000000000000000	0.12397783457681257	0.00000000000000000	0.02309266854270987	0.08089759448529708	0.00000000000000000	0.00000000000000000	0.00000000000000000	0.00000000000000000	0.04121314421779616	0.00535866467090983	0.12861366246241887	0.00000000000000000	0.00000000000000000	0.00000000000000000	0.00000000000000000	0.00403350118405423	9999.00000000000000000	0.66786145943708608	0.77726501901076539
uG_1213_K	0.39555728225111764	0.00000000000000000	0.10047275719366060	0.00736701515661844	0.00085004984961545	0.00000000000000000	0.10881550001387302	0.08045125289989849	0.01656954898470047	0.00260614877482172	0.08370197245908569	0.00000000000000000	0.02519716320082527	0.01905593603179226	0.03061170334670992	0.00000000000000000	0.00000000000000000	0.00000000000000000	0.04641262463288108	0.00000000000000000	0.07717318793942546	0.00000000000000000	0.00000000000000000	0.00515785726497446	0.00000000000000000	0.00000000000000000	9999.00000000000000000	0.71477340863750605	0.75527419649611727
h1GwQ_1201_B	0.03138871709132370	0.00000000000000000	0.39284415853978749	0.00000000000000000	0.00000000000000000	0.00000000000000000	0.04179074399714525	0.02890651948361104	0.03435544208810411	0.01052785417992054	0.27843497092808855	0.04282421118221504	0.00000000000000000	0.00000000000000000	0.00533108870448055	0.00000000000000000	0.00000000000000000	0.00000000000000000	0.07445168222174532	0.05116196524427800	0.00264753825398299	0.00000000000000000	0.00000000000000000	0.00533510808531739	0.00000000000000000	0.00000000000000000	9999.00000000000000000	0.59852827550044185	0.86565084339662635
h1GwQ_1207_F	0.03885341477367810	0.00000000000000000	0.37383598647313443	0.00000000000000000	0.00000000000000000	0.00000000000000000	0.02114775923842343	0.00717814308992021	0.09512806508191633	0.00000000000000000	0.25735167593735592	0.02060802011747592	0.02050281656896685	0.00000000000000000	0.01194807742159401	0.00000000000000000	0.00000000000000000	0.00000000000000000	0.05459274010212668	0.05336841108020961	0.03170356761042299	0.00000000000000000	0.00000000000000000	0.01378132250477558	0.00000000000000000	0.00000000000000000	9999.00000000000000000	0.41905620618289530	0.92146614910781333
h1GwQ_1213_J	0.00078981047710782	0.00000000000000000	0.26223462910648315	0.01165849715707435	0.02201877326765285	0.05750015125749967	0.14455476785019372	0.08448592944810461	0.05257521176095323	0.00000000000000000	0.19897862845388165	0.00000000000000000	0.00000000000000000	0.00188097665938005	0.02317578349870518	0.00000000000000000	0.00417579578288369	0.00000000000000000	0.11814743526461195	0.00000000000000000	0.00451102819358075	0.00000000000000000	0.00000000000000000	0.01331258182188711	0.00000000000000000	0.00000000000000000	9999.00000000000000000	0.61651134534733520	0.84308686383333065
uGwQ_1201_D	0.05298743564350487	0.00000000000000000	0.42966514273567258	0.00000000000000000	0.00289633636396590	0.00000000000000000	0.02928027110230580	0.01944528937695287	0.03231108308541893	0.01139300379951085	0.29806963243853568	0.00329632873784251	0.00000000000000000	0.00000000000000000	0.00786992563519247	0.00000000000000000	0.00173557621000542	0.00065726807710498	0.08304089912436806	0.01151280002709973	0.01082389972224313	0.00000000000000000	0.00000000000000000	0.00501510792027630	0.00000000000000000	0.00000000000000000	9999.00000000000000000	0.60552326737393491	0.86329902684131232
uGwQ_1207_H	0.03451173267507315	0.00000000000000000	0.32145814182338750	0.00000000000000000	0.00000000000000000	0.00000000000000000	0.06051200329467100	0.01720742356571634	0.07449586036770919	0.00000000000000000	0.28365534484123239	0.02122067188755863	0.02710211465954275	0.00000000000000000	0.00564619026223288	0.00000000000000000	0.00000000000000000	0.00000000000000000	0.07175735181755562	0.03961341522858636	0.03782084841935979	0.00000000000000000	0.00000000000000000	0.00499890115737429	0.00000000000000000	0.00000000000000000	9999.00000000000000000	0.46392026448777268	0.90682511871196658
uGwQ_1213_L	0.00000000000000000	0.00000000000000000	0.36103373165701980	0.00442661890079461	0.00000000000000000	0.02872602830120618	0.14527837445581049	0.09039165748609843	0.04072423021232938	0.00000000000000000	0.15104413104988018	0.00618195752546545	0.00000000000000000	0.00000000000000000	0.02702621330048339	0.00000000000000000	0.00128652593537594	0.00000000000000000	0.10394949237324107	0.01986790311857243	0.00715083160170485	0.00006474027803295	0.00000000000000000	0.01284756380398476	0.00000000000000000	0.00000000000000000	9999.00000000000000000	0.62564993628780763	0.84214591039028130
h1G_0720	0.28891738263141525	0.02175528315578123	0.13730588842263672	0.00090359108123976	0.00000000000000000	0.01716792133762209	0.11950712084118995	0.03915267168301912	0.04811399644766298	0.02612468381642805	0.11193901614293048	0.00000000000000000	0.00568380661265305	0.04498995018222398	0.00000000000000000	0.00000000000000000	0.00000000000000000	0.01097333976863666	0.04853010850967270	0.06813713306325667	0.00191316082020618	0.00647645500482374	0.00000000000000000	0.00240849047860133	0.00000000000000000	0.00000000000000000	9999.00000000000000000	0.59285176972064835	0.84694591798887697
h1G_0807	0.35345685577897690	0.00000000000000000	0.20397568472427313	0.00000000000000000	0.00000000000000000	0.00000000000000000	0.06579462101762273	0.03797107738999876	0.05639694868489764	0.01325810028045075	0.07797912721149917	0.01034869892831221	0.01850938553411774	0.05806035766723661	0.00000000000000000	0.00000000000000000	0.00000000000000000	0.00000000000000000	0.05009559472550389	0.01750461459723632	0.02021071907852864	0.01281256487379253	0.00000000000000000	0.00000000000000000	0.00000000000000000	0.00362564950755310	9999.00000000000000000	0.60506575597110379	0.82905936700920979
h1G_0810	0.37324780253294743	0.00000000000000000	0.12184740474700356	0.00000000000000000	0.00000000000000000	0.00000000000000000	0.08189482439255498	0.07970542699973890	0.08346912457765338	0.01056997291749230	0.08165920364257478	0.00000000000000000	0.00000000000000000	0.06046196972443360	0.00000000000000000	0.00000000000000000	0.00000000000000000	0.00000000000000000	0.05633970247715153	0.03799142275658675	0.00167102232789251	0.01055762237378465	0.00000000000000000	0.00000000000000000	0.00000000000000000	0.00058450053018566	9999.00000000000000000	0.62255689990023610	0.81986964174382004
uG_0720	0.35106827852824496	0.00000000000000000	0.08255275973134628	0.00247638641557736	0.00000000000000000	0.00000000000000000	0.08464397400375091	0.05996577792589043	0.05201808975868896	0.01057237438351133	0.16105337518118185	0.00000000000000000	0.00000000000000000	0.00000000000000000	0.00107009970495160	0.03172287642402775	0.00000000000000000	0.00000000000000000	0.07832349653187261	0.05742881247129195	0.00000000000000000	0.00811523173788082	0.00000000000000000	0.01898846720178297	0.00000000000000000	0.00000000000000000	9999.00000000000000000	0.58014953656683921	0.85046810712704002
uG_0807	0.40618962473055509	0.00000000000000000	0.16380951707754904	0.00000000000000000	0.00000000000000000	0.00000000000000000	0.03324690193885338	0.02855903697634869	0.02005874933661160	0.02154788699276226	0.11328660143717677	0.04620483858450605	0.03777708343960437	0.00000000000000000	0.00000000000000000	0.00000000000000000	0.00000000000000000	0.00000000000000000	0.06264874086954951	0.03502338583410065	0.02350278665557555	0.00535958621239634	0.00000000000000000	0.00000000000000000	0.00000000000000000	0.00278525991441080	9999.00000000000000000	0.62678452486203118	0.81728547389486539
uG_0810	0.53474501494838755	0.00000000000000000	0.07021702862007459	0.00000000000000000	0.00000000000000000	0.00000000000000000	0.06917127066228707	0.06680919455691876	0.05080834188384394	0.00983111110373825	0.07238205126999671	0.00178031738792766	0.00000000000000000	0.01766966476764322	0.00000000000000000	0.00000000000000000	0.00000000000000000	0.00000000000000000	0.06237177235153551	0.03200273637575430	0.00000000000000000	0.00914460270211361	0.00000000000000000	0.00306689336977893	0.00000000000000000	0.00000000000000000	9999.00000000000000000	0.64278977697819561	0.79202477481159672
h1GwQ0720	0.00000000000000000	0.00000000000000000	0.20654957264862070	0.00000000000000000	0.00000000000000000	0.00000000000000000	0.08395411327706094	0.06847690295290881	0.07380696586618168	0.02513732285760274	0.25413792385555178	0.02742527252171992	0.04011877859587447	0.00000000000000000	0.01284103516995602	0.00000000000000000	0.00000000000000000	0.00000000000000000	0.10745185292175009	0.08688209460652307	0.00000000000000000	0.00059277562589042	0.00000000000000000	0.01262538910035923	0.00000000000000000	0.00000000000000000	9999.00000000000000000	0.57303865838296364	0.86975072548697430
h1GwQ_0807	0.01875940396400437	0.00000000000000000	0.30430575360336248	0.00000000000000000	0.00000000000000000	0.00000000000000000	0.03086489083350171	0.06967378025780316	0.06639908041835388	0.01824310759595145	0.21743269650624664	0.06265639838924067	0.04808238321785375	0.00000000000000000	0.01345273945882440	0.00633333986218680	0.00000000000000000	0.00000000000000000	0.09461956444679664	0.03343745021575975	0.00000000000000000	0.00000000000000000	0.00000000000000000	0.01573941123011437	0.00000000000000000	0.00000000000000000	9999.00000000000000000	0.54730009034715632	0.87977121298076566
h1GwQ_0810	0.00000000000000000	0.00000000000000000	0.26498912982146605	0.00000000000000000	0.00000000000000000	0.00000000000000000	0.05515138297216546	0.08825278804132061	0.08322672663299888	0.01787580111109205	0.13366307203974126	0.06859574555414569	0.05141818234382989	0.00000000000000000	0.01762405790218512	0.00579026775076191	0.00000000000000000	0.00000000000000000	0.11983594127508414	0.07611839073876343	0.00000000000000000	0.00127247675641416	0.00000000000000000	0.01618603706003161	0.00000000000000000	0.00000000000000000	9999.00000000000000000	0.57354995838612344	0.86674493977925260
uG_wQ_0720	0.00000000000000000	0.00000000000000000	0.19818708437523505	0.00000000000000000	0.00000000000000000	0.00000000000000000	0.07969062825422980	0.06309439828534069	0.07155685259198093	0.02990022384324368	0.22841575199143449	0.03315668029701312	0.05208819353454610	0.00000000000000000	0.01988952175081920	0.00000000000000000	0.00000000000000000	0.00000000000000000	0.11668376752708651	0.09796117842293968	0.00000000000000000	0.00000000000000000	0.00000000000000000	0.00937571912613065	0.00000000000000000	0.00000000000000000	9999.00000000000000000	0.60314560519882920	0.85837138725019324
uGwQ_0807	0.00838785270986529	0.00000000000000000	0.28084100671693280	0.00000000000000000	0.00000000000000000	0.00000000000000000	0.04023718017412772	0.06524642732866814	0.06462921462065419	0.01453143384682379	0.22419963234582846	0.07675910200181593	0.02957719848353936	0.00000000000000000	0.01369538087524842	0.00976202015184800	0.00000000000000000	0.00000000000000000	0.11688835003047575	0.03792195427647728	0.00178632253153687	0.00000000000000000	0.00000000000000000	0.01553692390615792	0.00000000000000000	0.00000000000000000	9999.00000000000000000	0.58748552292672396	0.86565240266316779
uGwQ_0810	0.00000000000000000	0.00000000000000000	0.28909880646442304	0.00000000000000000	0.00000000000000000	0.00000000000000000	0.05674898434087745	0.10708985120619015	0.08005271198979984	0.01987000781096403	0.14514658585989695	0.04814452575707941	0.02573282371298225	0.00000000000000000	0.01572815156707482	0.00000000000000000	0.00000000000000000	0.00000000000000000	0.11438014055950128	0.08530593912947980	0.00000000000000000	0.00000000000000000	0.00000000000000000	0.01270147160173085	0.00000000000000000	0.00000000000000000	9999.00000000000000000	0.57102714733000171	0.86731157980157514
