# Supplementary material for: Single-cell analysis identifies conserved features of immune dysfunction in simulated microgravity and spaceflight
Source: Nat Commun. 2024 Jun 11;15:4795. doi: 10.1038/s41467-023-42013-y (PMC11166937; doi:10.1038/s41467-023-42013-y)
Supplement: Supplementary file 15 — Supplementary Data 12 [file 41467_2023_42013_MOESM15_ESM.csv]

gene_id	h1G_1201_A	h1G_1207_E	h1G_1213_I	uG_1201_C	uG_1207_G	uG_1213_K	h1GwQ_1201_B	h1GwQ_1207_F	h1GwQ_1213_J	uGwQ_1201_D	uGwQ_1207_H	uGwQ_1213_L	h1G_0720	h1G_0807	h1G_0810	uG_0720	uG_0807	uG_0810	h1GwQ0720	h1GwQ_0807	h1GwQ_0810	uG_wQ_0720	uGwQ_0807	uGwQ_0810	gene_name	hybrid_name	chromosome_name	start_position	end_position	strand	gene_biotype	description	gene_length	baseMean.uG_vs_oneG	log2FoldChange.uG_vs_oneG	lfcSE.uG_vs_oneG	stat.uG_vs_oneG	pvalue.uG_vs_oneG	padj.uG_vs_oneG	baseMean.oneG_Q_vs_oneG	log2FoldChange.oneG_Q_vs_oneG	lfcSE.oneG_Q_vs_oneG	stat.oneG_Q_vs_oneG	pvalue.oneG_Q_vs_oneG	padj.oneG_Q_vs_oneG	baseMean.uG_Q_vs_uG	log2FoldChange.uG_Q_vs_uG	lfcSE.uG_Q_vs_uG	stat.uG_Q_vs_uG
ENSG00000000003	48	27	28	27	22	24	50	48	66	51	52	60	16	26	20	24	19	12	51	54	49	74	30	23	TSPAN6	TSPAN6	X	100627108	100639991	-1	protein_coding	tetraspanin 6 [Source:HGNC Symbol;Acc:HGNC:11858]	4536	38.0899718266822	-0.40913063366731	0.293927540273588	-1.39194385557233	0.163939400162179	0.572178685037203	38.0899718266822	0.897055116816619	0.27621393632585	3.24768231736997	0.00116349096715775	0.00459590397911915	38.0899718266822	1.1237495581507	0.283908992213687	3.9581330249128
ENSG00000000419	651	551	512	673	712	609	889	732	997	807	856	983	562	580	576	698	617	661	988	880	831	864	938	1029	DPM1	DPM1	20	50934867	50959140	-1	protein_coding	dolichyl-phosphate mannosyltransferase subunit 1, catalytic [Source:HGNC Symbol;Acc:HGNC:3005]	9276	753.552105820784	0.145460433687376	0.103294770337958	1.40820714554533	0.159069741013617	0.56725524660595	753.552105820784	0.50932442700462	0.10265749794803	4.96139529196848	6.99885955841675e-07	5.26368997596331e-06	753.552105820784	0.416249175555641	0.102198207568354	4.07295964831123
ENSG00000000457	348	278	359	325	415	280	461	363	468	357	491	514	346	475	462	439	610	503	523	502	616	609	502	638	SCYL3	SCYL3	1	169849631	169894267	-1	protein_coding	SCY1 like pseudokinase 3 [Source:HGNC Symbol;Acc:HGNC:19285]	6883	440.479588037544	0.105116817225501	0.121423170966994	0.865706408326908	0.386651184866302	0.773602525911826	440.479588037544	0.263132123847174	0.120952326129755	2.17550279739881	0.0295924587146843	0.0751840496807767	440.479588037544	0.247346781312115	0.120409999265964	2.05420465758637
ENSG00000000460	82	57	60	66	70	47	41	40	20	31	34	44	97	120	140	127	155	142	120	116	134	127	73	162	C1orf112	C1orf112	1	169662007	169854080	1	protein_coding	chromosome 1 open reading frame 112 [Source:HGNC Symbol;Acc:HGNC:25565]	5970	81.3331337573197	0.00829456053939834	0.19795454996295	0.0419013381655071	0.966577349634688	0.994540306031191	81.3331337573197	-0.538648130444408	0.201970614111843	-2.66696287879843	0.00765401254235511	0.0238124834651048	81.3331337573197	-0.517271294256382	0.20148912093782	-2.56724180367045
ENSG00000000938	2037	1959	2066	1621	1414	1690	143	1513	346	97	1284	364	2095	2085	1961	1722	1692	2360	770	566	582	457	605	782	FGR	FGR	1	27612064	27635185	-1	protein_coding	FGR proto-oncogene, Src family tyrosine kinase [Source:HGNC Symbol;Acc:HGNC:3697]	3382	1265.42942214475	-0.230112960058297	0.364993599845343	-0.630457520777904	0.528395287110039	0.857048953206383	1265.42942214475	-2.03637186053661	0.3656189547381	-5.56965615197742	2.55242547557155e-08	2.37403133218171e-07	1265.42942214475	-1.98120670755828	0.365836446318058	-5.41555311806146
ENSG00000000971	62	44	178	60	69	186	16	13	76	23	23	123	79	147	213	123	132	264	46	39	72	91	53	118	CFH	CFH	1	196651754	196752476	1	protein_coding	complement factor H [Source:HGNC Symbol;Acc:HGNC:4883]	7980	90.9190574065774	0.160374402363023	0.190488406225673	0.841911618353435	0.399837426507463	0.781661811937727	90.9190574065774	-1.626281037555	0.207141873323841	-7.85104919376928	4.12571078592547e-15	8.23306808550021e-14	90.9190574065774	-1.08310445122282	0.197473110165024	-5.48481993481387
ENSG00000001036	961	807	911	548	884	826	100	90	110	60	163	126	596	536	605	574	420	665	133	109	149	104	71	115	FUCA2	FUCA2	6	143494812	143511720	-1	protein_coding	alpha-L-fucosidase 2 [Source:HGNC Symbol;Acc:HGNC:4008]	2822	416.792794767492	-0.243392802251833	0.141662352035532	-1.71811916683964	0.0857748814724091	0.443026976315743	416.792794767492	-2.76234110065389	0.150119772720318	-18.4009144871296	1.29166409004012e-75	1.06969658410553e-72	416.792794767492	-2.6861792514418	0.151781285419427	-17.6976973414009
ENSG00000001084	1358	652	855	1469	1056	917	1370	1123	1058	1086	1480	1228	1435	1000	865	1925	1524	1224	1626	1367	1295	1486	1320	1640	GCLC	GCLC	6	53497341	53616970	-1	protein_coding	glutamate-cysteine ligase catalytic subunit [Source:HGNC Symbol;Acc:HGNC:4311]	8618	1236.60177318423	0.34532072342437	0.113092276644736	3.05344214184624	0.00226232342485627	0.0761871335744582	1236.60177318423	0.266813855345844	0.113126750891036	2.35853901260577	0.0183470312032505	0.050504765516286	1236.60177318423	0.00612081078893788	0.112662663311618	0.0543286534244989
ENSG00000001167	731	597	720	717	779	648	1093	853	850	688	1131	1033	1050	1176	1038	1221	1463	1277	1918	1729	1801	1778	1593	2029	NFYA	NFYA	6	41072974	41102403	1	protein_coding	nuclear transcription factor Y subunit alpha [Source:HGNC Symbol;Acc:HGNC:7804]	6209	1095.07586606398	0.113430824536137	0.0698998126762614	1.62276292586774	0.104640093892658	0.483155456596716	1095.07586606398	0.477353163630703	0.0692456481492712	6.8936196914741	5.43903143618991e-12	8.02145375918090e-11	1095.07586606398	0.371454201333425	0.0689517682442178	5.38715990600538
ENSG00000001460	49	48	35	26	59	44	45	63	52	48	75	54	47	49	34	54	68	57	95	93	67	82	65	51	STPG1	STPG1	1	24356999	24416934	-1	protein_coding	sperm tail PG-rich repeat containing 1 [Source:HGNC Symbol;Acc:HGNC:28070]	8511	55.1704390205426	0.143924977700222	0.201942533303817	0.712702645379273	0.476029779184428	0.8281471281153	55.1704390205426	0.511184494453246	0.197523669504768	2.58796576498852	0.00965445754153411	0.0290619012700003	55.1704390205426	0.252701198814061	0.196151420716432	1.28829655115973
ENSG00000001461	825	591	928	688	883	719	1649	1246	1162	1163	1503	1837	982	869	770	1109	930	956	1927	1594	1689	1869	1641	2033	NIPAL3	NIPAL3	1	24415802	24472976	1	protein_coding	NIPA like domain containing 3 [Source:HGNC Symbol;Acc:HGNC:25233]	9396	1192.95859295108	0.0292114587601149	0.0856479106844194	0.341064464114579	0.733055052529014	0.931073238241391	1192.95859295108	0.781685368713862	0.0846486284509083	9.23447175717912	2.59563577087416e-20	8.0881663413115e-19	1192.95859295108	0.875787479512425	0.08439622239282	10.3770933660525
ENSG00000001497	804	609	707	698	773	676	826	781	853	693	849	963	789	644	549	981	651	745	1150	918	836	980	889	978	LAS1L	LAS1L	X	65438549	65534810	-1	protein_coding	LAS1 like ribosome biogenesis factor [Source:HGNC Symbol;Acc:HGNC:25726]	12555	794.765787556345	0.0828830621850179	0.0824468855606692	1.00529039540284	0.314757038559361	0.719710608351614	794.765787556345	0.271178742785639	0.0820214131002755	3.30619447453446	0.000945724243628065	0.00382051302322692	794.765787556345	0.197258899241174	0.0817161284078727	2.41395307247779
ENSG00000001561	317	303	598	325	425	520	532	407	1004	311	658	866	634	745	880	654	1062	762	1030	1022	1092	836	941	1179	ENPP4	ENPP4	6	46129989	46146688	1	protein_coding	ectonucleotide pyrophosphatase/phosphodiesterase 4 [Source:HGNC Symbol;Acc:HGNC:3359]	4644	675.252089160093	0.0501769367126203	0.128125006694984	0.391624851439597	0.695335422948627	0.918099604452381	675.252089160093	0.44987789224382	0.127464556007254	3.52943521192053	0.0004164476578388	0.00182070070428123	675.252089160093	0.302562534179478	0.127487937694397	2.37326400953127
ENSG00000001629	667	558	678	667	783	631	707	494	409	430	683	619	1179	1365	1312	1509	1980	1349	1776	1477	1457	1855	1340	1641	ANKIB1	ANKIB1	7	92245974	92401383	1	protein_coding	ankyrin repeat and IBR domain containing 1 [Source:HGNC Symbol;Acc:HGNC:22215]	7389	985.093085904118	0.162691933999696	0.114325683832984	1.42305673183088	0.154719709957664	0.56018352716592	985.093085904118	-0.102242141641046	0.114591906381238	-0.892228298400889	0.372270577185257	0.535631812091744	985.093085904118	-0.181017860101871	0.114280344328676	-1.58398070258919
ENSG00000001630	124	106	70	149	141	93	79	89	42	62	96	86	69	49	35	51	41	62	77	41	19	57	54	54	CYP51A1	CYP51A1	7	92084987	92134803	-1	protein_coding	cytochrome P450 family 51 subfamily A member 1 [Source:HGNC Symbol;Acc:HGNC:2649]	3529	76.1462822660535	0.185801232823528	0.218398886959024	0.85074258120367	0.394912363848289	0.780204677014692	76.1462822660535	-0.503088869779286	0.223713097849092	-2.24881276338434	0.0245244109962318	0.064570752943368	76.1462822660535	-0.349904354553409	0.218679326290063	-1.60007971713469
ENSG00000001631	85	62	76	69	81	53	70	22	40	35	61	37	252	193	205	244	227	172	252	208	162	148	172	211	KRIT1	KRIT1	7	92197498	92246166	-1	protein_coding	KRIT1 ankyrin repeat containing [Source:HGNC Symbol;Acc:HGNC:1573]	6204	118.482461630282	-0.143563566434266	0.178149641117314	-0.80585941983306	0.420323911984817	0.792476100333237	118.482461630282	-0.517416552470686	0.180409543417294	-2.86801098583727	0.00413061190437431	0.0139186753560231	118.482461630282	-0.469457618227488	0.181788991291699	-2.58243150419486
ENSG00000002016	53	41	88	41	48	57	79	57	47	53	122	94	425	356	275	430	446	325	673	515	374	499	424	540	RAD52	RAD52	12	911736	990053	-1	protein_coding	RAD52 homolog, DNA repair protein [Source:HGNC Symbol;Acc:HGNC:9824]	4503	218.578875792414	-0.0767796261413178	0.167535699528291	-0.458288152062494	0.646745435018454	0.90079910494525	218.578875792414	0.200447663762347	0.165877828617387	1.20840539952267	0.226891363898255	0.376149125920637	218.578875792414	0.479807603619455	0.165379935827295	2.90124434514544
ENSG00000002330	260	177	236	218	162	209	162	133	273	161	175	268	146	81	126	115	75	142	137	117	86	84	118	137	BAD	BAD	11	64269830	64284704	-1	protein_coding	BCL2 associated agonist of cell death [Source:HGNC Symbol;Acc:HGNC:936]	1708	165.250718593906	-0.198856558632476	0.177612229510508	-1.11961073390339	0.262879679436952	0.673710865563975	165.250718593906	-0.273339566371264	0.177702472790136	-1.53818662216408	0.1240029909975	0.238289371009207	165.250718593906	-0.0186947683428352	0.177985842158862	-0.105035142773598
ENSG00000002549	3690	5272	4670	1480	5863	3677	745	1482	942	566	1701	900	5134	4341	2964	3181	1173	2614	801	676	561	692	515	618	LAP3	LAP3	4	17577198	17607972	1	protein_coding	leucine aminopeptidase 3 [Source:HGNC Symbol;Acc:HGNC:18449]	3779	2346.66228326178	-0.751664396507881	0.186321830368128	-4.03422612918073	5.47825427473265e-05	0.00649719941327878	2346.66228326178	-2.51113150491436	0.187123768445694	-13.4196287610739	4.64031900544299e-41	5.49754165845651e-39	2346.66228326178	-1.87030107641712	0.187399552886061	-9.98028569232638
ENSG00000002586	4637	3087	5564	3594	3385	4816	3490	2699	6871	3454	2996	6628	2696	2332	2255	2997	2455	2757	3253	3271	2758	2825	3244	3522	CD99	CD99	X	2691187	2741309	1	protein_coding	CD99 molecule (Xg blood group) [Source:HGNC Symbol;Acc:HGNC:7082]	4858	3663.9845442531	-0.0514476907792506	0.113065049568385	-0.455027357929328	0.649089556996922	0.901777288075809	3663.9845442531	0.012979903383831	0.113028220094238	0.114837722588296	0.908573748532376	0.948207151676964	3663.9845442531	0.10573926993834	0.11300340575439	0.935717549683073
ENSG00000002587	530	288	311	561	498	454	65	40	30	71	53	22	674	504	424	1082	714	680	45	37	40	45	19	90	HS3ST1	HS3ST1	4	11393150	11429564	-1	protein_coding	heparan sulfate-glucosamine 3-sulfotransferase 1 [Source:HGNC Symbol;Acc:HGNC:5194]	7435	299.375899234232	0.494606114178979	0.231773948733986	2.13400218998147	0.0328426015513177	0.297004672742442	299.375899234232	-3.51506023996456	0.248377086455818	-14.1521115740675	1.8123255896331e-45	2.84839376612992e-43	299.375899234232	-3.82054359045948	0.245613584165533	-15.5550988901517
ENSG00000002726	104	43	216	28	15	128	0	2	2	0	5	6	9	22	57	0	12	29	1	0	9	0	0	2	AOC1	AOC1	7	150824627	150861504	1	protein_coding	amine oxidase copper containing 1 [Source:HGNC Symbol;Acc:HGNC:80]	3786	31.1922825714839	-1.44757283220317	0.567854651637831	-2.54919604519928	0.0107971585396912	0.178957405849716	31.1922825714839	-5.02832832698229	0.696484870323945	-7.21958012475353	5.214833519592e-13	8.48080025255702e-12	31.1922825714839	-3.93322097829628	0.728530306283557	-5.39884332109776
ENSG00000002745	25	17	12	3	24	11	9	20	5	3	24	9	4	22	25	33	18	27	24	14	31	12	16	30	WNT16	WNT16	7	121325367	121341104	1	protein_coding	Wnt family member 16 [Source:HGNC Symbol;Acc:HGNC:16267]	3264	16.540304882617	-0.0942328363607144	0.434195156986345	-0.217028759636022	0.828185932101658	0.961158212518447	16.540304882617	-0.346456968390327	0.437386776108651	-0.792106637225502	0.428298500357282	0.590783043542152	16.540304882617	-0.427866791231156	0.442716219568861	-0.96645835937033
ENSG00000002822	402	247	253	318	292	196	508	362	254	388	358	278	127	165	99	118	160	149	143	156	166	170	208	251	MAD1L1	MAD1L1	7	1815793	2233243	-1	protein_coding	mitotic arrest deficient 1 like 1 [Source:HGNC Symbol;Acc:HGNC:6762]	6955	253.434988447805	-0.0771782541444395	0.128351854304887	-0.601302213843443	0.547638715316827	0.865068057947112	253.434988447805	0.181980198121517	0.126916212653091	1.43386092538812	0.151611954503764	0.277830519521281	253.434988447805	0.415032449825376	0.126307761996086	3.28588238178298
ENSG00000002834	9402	8209	9849	8308	10382	8834	6065	6039	7146	4432	6366	7759	6563	6213	5355	6690	4935	8332	6533	6114	5571	5260	6088	7148	LASP1	LASP1	17	38869859	38921770	1	protein_coding	LIM and SH3 protein 1 [Source:HGNC Symbol;Acc:HGNC:6513]	7061	7082.2611344071	0.00680097406757504	0.116692069155371	0.0582813735055108	0.953524504081856	0.992560929308538	7082.2611344071	-0.371310596154514	0.116739335782797	-3.18068107604594	0.00146929283626635	0.00564640609503607	7082.2611344071	-0.398825591267896	0.116736745672427	-3.41645288268558
ENSG00000002919	1161	1266	1325	978	1439	1439	615	786	1149	751	921	1038	931	702	818	992	879	1090	892	696	726	760	655	976	SNX11	SNX11	17	48103357	48123601	1	protein_coding	sorting nexin 11 [Source:HGNC Symbol;Acc:HGNC:14975]	4133	977.6036045753	0.0808135844670816	0.116253025874128	0.695152524929391	0.486959720833033	0.835500668992018	977.6036045753	-0.453836981220158	0.116776942067487	-3.88635781332483	0.000101759483991672	0.000509910451316892	977.6036045753	-0.449493076979525	0.116562267116154	-3.85624857941039
ENSG00000002933	1258	1142	4772	1400	1386	8658	56	68	70	39	125	120	740	1028	2857	462	1590	5972	12	47	188	7	52	61	TMEM176A	TMEM176A	7	150800403	150805118	1	protein_coding	transmembrane protein 176A [Source:HGNC Symbol;Acc:HGNC:24930]	3477	1407.03559785144	0.339361279679118	0.388967502657216	0.872466921685708	0.382953706023507	0.771477860421164	1407.03559785144	-4.92811396256754	0.39787384762635	-12.3861218624141	3.10709309890273e-35	2.62360504335583e-33	1407.03559785144	-5.35491591162203	0.399232708120929	-13.4130190304949
ENSG00000003056	5369	4329	3994	4738	5343	4424	3872	5546	4481	3310	6340	4775	3097	2555	2922	3057	2696	3920	3023	2447	2624	2356	2213	3132	M6PR	M6PR	12	8940361	8949761	-1	protein_coding	mannose-6-phosphate receptor, cation dependent [Source:HGNC Symbol;Acc:HGNC:6752]	3585	3916.76841314513	0.060703152655809	0.112025087260524	0.541871058887362	0.587907335258406	0.878375033893033	3916.76841314513	-0.151549522291804	0.112068109480204	-1.35229837457528	0.176279884175833	0.311579253494831	3916.76841314513	-0.237357462851481	0.11204411339295	-2.11842867656104
ENSG00000003096	30	11	17	14	23	11	39	33	20	20	36	21	5	6	13	28	11	6	30	18	12	7	8	4	KLHL13	KLHL13	X	117897813	118117340	-1	protein_coding	kelch like family member 13 [Source:HGNC Symbol;Acc:HGNC:22931]	6983	18.165291113061	0.165158393466067	0.423541298573842	0.389946373640993	0.696576201641736	0.91870826287316	18.165291113061	0.784567253323119	0.412991503428999	1.89971766200755	0.0574701812461625	0.130120709000249	18.165291113061	-0.131989595461111	0.420102482341136	-0.314184278858727
ENSG00000003147	29	22	38	19	33	22	12	11	19	9	7	21	63	48	27	28	33	22	6	21	3	15	25	5	ICA1	ICA1	7	8113184	8262687	-1	protein_coding	islet cell autoantigen 1 [Source:HGNC Symbol;Acc:HGNC:5343]	4883	22.3692065637593	-0.553090058530092	0.355686877406483	-1.55499146486086	0.119948102087077	0.512653759467183	22.3692065637593	-1.81937695103469	0.379598307544717	-4.79290058694575	1.6438709446611e-06	1.15408637692999e-05	22.3692065637593	-1.1119621097213	0.380751989694425	-2.92043676676176
ENSG00000003249	41	7	44	22	9	34	58	3	43	51	12	63	32	4	12	22	24	30	32	20	21	26	5	73	DBNDD1	DBNDD1	16	90004871	90019890	-1	protein_coding	dysbindin domain containing 1 [Source:HGNC Symbol;Acc:HGNC:28455]	4462	28.8467049601264	0.25262646976095	0.408632435258475	0.618224222952725	0.536427544789962	0.861522679114329	28.8467049601264	0.268710601025625	0.408142825283765	0.658373942599141	0.510297874941846	0.664232489617206	28.8467049601264	0.396093058625339	0.397757276964195	0.995815995243235
ENSG00000003393	317	220	262	269	235	249	284	186	227	155	218	256	507	479	467	561	483	584	913	506	426	498	542	450	ALS2	ALS2	2	201700267	201782112	-1	protein_coding	alsin Rho guanine nucleotide exchange factor ALS2 [Source:HGNC Symbol;Acc:HGNC:443]	33513	360.394733111347	-0.0125217854573012	0.122339704030944	-0.102352589100052	0.918476814378779	0.983810965832937	360.394733111347	-0.0708155312272969	0.122403336144014	-0.578542492861297	0.562897917358978	0.707838460350027	360.394733111347	-0.245809772838057	0.122876783042378	-2.00045742370453
ENSG00000003400	675	481	593	459	763	475	794	412	275	470	555	367	1116	1023	1021	1350	1330	1128	1294	895	662	1256	916	835	CASP10	CASP10	2	201182872	201229428	1	protein_coding	caspase 10 [Source:HGNC Symbol;Acc:HGNC:1500]	7581	751.649284189499	0.0481072980919562	0.144624094367387	0.332636814787928	0.739408450187021	0.932862830569148	751.649284189499	-0.387471120760838	0.145110574157853	-2.67017840022699	0.00758109556735339	0.0236129248887969	751.649284189499	-0.372653988742037	0.144920753124344	-2.57143287422951
ENSG00000003402	2481	2200	3381	2458	2390	2198	2291	2455	1617	1467	2680	2004	5451	5889	5260	5961	6361	6728	6005	5655	5279	5029	5227	5765	CFLAR	CFLAR	2	201116154	201176687	1	protein_coding	CASP8 and FADD like apoptosis regulator [Source:HGNC Symbol;Acc:HGNC:1876]	22479	3725.00766371759	-0.0495973408369476	0.0995328849847044	-0.498301047383178	0.618271869744129	0.891219346777465	3725.00766371759	-0.274226397333987	0.0995995529707089	-2.75328943910656	0.00589997091217276	0.018924202842381	3725.00766371759	-0.2927279023491	0.0996470190726153	-2.93764836192221
ENSG00000003436	54	27	68	27	14	26	15	13	12	6	7	6	7	50	31	9	65	24	0	16	9	1	11	2	TFPI	TFPI	2	187464230	187565760	-1	protein_coding	tissue factor pathway inhibitor [Source:HGNC Symbol;Acc:HGNC:11760]	11714	21.3042742681997	-0.557299032225791	0.331066157107958	-1.68334642566338	0.0923080479757595	0.455909183614546	21.3042742681997	-1.94484693578951	0.361932423838677	-5.37350844437297	7.72191872456418e-08	6.65605900629767e-07	21.3042742681997	-2.38007558052432	0.409972790299752	-5.80544767076889
ENSG00000003509	144	89	123	109	129	121	133	119	146	108	191	165	268	189	231	295	236	242	596	371	336	346	294	372	NDUFAF7	NDUFAF7	2	37231631	37253403	1	protein_coding	NADH:ubiquinone oxidoreductase complex assembly factor 7 [Source:HGNC Symbol;Acc:HGNC:28816]	3651	204.646392154236	0.0356369545291826	0.131107399339558	0.271814975422444	0.785764289887366	0.948264318621682	204.646392154236	0.44422969588129	0.129004477195255	3.44352153924802	0.000574190854669452	0.00243184057489037	204.646392154236	0.322202810431338	0.128963430573609	2.4984044623986
ENSG00000003756	778	604	1017	698	790	691	1448	1052	859	930	1245	1151	3060	2658	2701	3458	3068	2623	5897	4131	4058	4326	3654	4770	RBM5	RBM5	3	50088919	50119021	1	protein_coding	RNA binding motif protein 5 [Source:HGNC Symbol;Acc:HGNC:9902]	10357	2065.02422682724	-0.0627571850507136	0.0955170425701299	-0.657026048567578	0.511164167465875	0.847437482548502	2065.02422682724	0.485526066969215	0.0950317376814086	5.10909385448605	3.23707533801874e-07	2.55962640677956e-06	2065.02422682724	0.491855735101909	0.095122901428684	5.17073940885482
ENSG00000003987	10	7	12	6	17	9	19	23	26	11	19	27	48	29	56	33	45	21	54	42	36	65	39	32	MTMR7	MTMR7	8	17296794	17413528	-1	protein_coding	myotubularin related protein 7 [Source:HGNC Symbol;Acc:HGNC:7454]	6928	26.3756660094962	-0.343342618900623	0.348286529626839	-0.985805047552334	0.324228788373916	0.727119467057037	26.3756660094962	0.353312533504683	0.337143254560905	1.04795966914669	0.294657188903619	0.452794646836478	26.3756660094962	0.555757661884137	0.34433029793103	1.61402486282359
ENSG00000004059	2489	1862	2107	1809	1984	1931	1502	1469	2416	1532	1566	1973	1244	1223	1247	1123	1177	1393	1539	1261	1240	1303	1039	1316	ARF5	ARF5	7	127588386	127591700	1	protein_coding	ADP ribosylation factor 5 [Source:HGNC Symbol;Acc:HGNC:658]	1825	1624.01207604909	-0.153121251149687	0.114290702495091	-1.33975247160865	0.180325832258341	0.590754106119284	1624.01207604909	-0.196019118787105	0.114280591246692	-1.71524417793716	0.0863004683124891	0.179865742803435	1624.01207604909	-0.142911503998578	0.114410022681539	-1.24911699734885
ENSG00000004139	136	118	186	104	152	126	169	162	172	107	179	230	319	218	224	280	199	244	424	362	298	405	369	351	SARM1	SARM1	17	28364356	28404049	1	protein_coding	sterile alpha and TIR motif containing 1 [Source:HGNC Symbol;Acc:HGNC:17074]	11105	215.597611810502	-0.192463058466756	0.116530031731345	-1.65161766119201	0.0986125173751584	0.468292770772991	215.597611810502	0.249119718283106	0.114019172161232	2.18489323822516	0.0288966754180439	0.0738695494599692	215.597611810502	0.48033795954839	0.114747001414948	4.18606110508625
ENSG00000004142	1751	1659	1603	1432	1724	1510	1185	1229	1617	1122	1229	1480	1013	946	915	1044	831	1026	1181	1039	1006	871	1031	981	POLDIP2	POLDIP2	17	28346633	28357527	-1	protein_coding	DNA polymerase delta interacting protein 2 [Source:HGNC Symbol;Acc:HGNC:23781]	2670	1265.79629069774	-0.110067560599001	0.114836160450017	-0.958474753663581	0.33782341613147	0.740377169367497	1265.79629069774	-0.196341662262069	0.114858821713308	-1.70941734673323	0.0873736699663142	0.181630610321942	1265.79629069774	-0.191529859274419	0.114998773636648	-1.66549479805394
ENSG00000004399	7015	4798	7746	6227	5298	6066	1630	1697	2070	1038	2228	4132	5086	6845	7235	5109	7006	10812	2855	3707	3842	2525	3156	4793	PLXND1	PLXND1	3	129555214	129606676	-1	protein_coding	plexin D1 [Source:HGNC Symbol;Acc:HGNC:9107]	9557	4630.3355734119	-0.0171807479674881	0.157527630704992	-0.109064980477381	0.913150950682337	0.982875081878726	4630.3355734119	-1.46871404428675	0.157806750540042	-9.3070419310996	1.31442004287347e-20	4.15596069943489e-19	4630.3355734119	-1.31789306610295	0.157775140380876	-8.35298300430285
ENSG00000004455	1918	1808	1731	1520	1973	1705	1345	1166	1394	1061	1536	1381	1667	1538	1397	1606	1611	1771	1577	1196	1334	1259	1296	1377	AK2	AK2	1	33007986	33080996	-1	protein_coding	adenylate kinase 2 [Source:HGNC Symbol;Acc:HGNC:362]	9625	1513.76086353509	-0.0420817276898745	0.0779061409180546	-0.540159314708427	0.589087167999025	0.878641408990617	1513.76086353509	-0.444582577256931	0.0782631882707493	-5.68060907152044	1.34215928768983e-08	1.29768180433486e-07	1513.76086353509	-0.41470194021304	0.0782808501635241	-5.29761671400799
ENSG00000004468	195	242	232	128	87	123	144	137	98	64	133	67	374	441	399	191	381	252	152	290	150	133	134	114	CD38	CD38	4	15778275	15853232	1	protein_coding	CD38 molecule [Source:HGNC Symbol;Acc:HGNC:1667]	6857	188.457407111307	-0.832403098531202	0.201345842502421	-4.13419561181749	3.56199997902469e-05	0.00470792886116562	188.457407111307	-1.08642123696461	0.202093468562927	-5.37583547202235	7.62283768264459e-08	6.57855474880574e-07	188.457407111307	-0.813630905629938	0.206988070257819	-3.93081062409297
ENSG00000004478	2244	1826	1895	2465	3240	2432	1513	1552	1564	1572	2216	2248	1445	1333	1141	1888	1359	1824	1373	1201	1046	1459	1452	1739	FKBP4	FKBP4	12	2794970	2805423	1	protein_coding	FKBP prolyl isomerase 4 [Source:HGNC Symbol;Acc:HGNC:3720]	5163	1796.6395936506	0.348837994651654	0.0937950740323811	3.71915048045299	0.000199893943133672	0.0167089726303735	1796.6395936506	-0.35585523107244	0.094289172992807	-3.77408370205545	0.00016059683827993	0.000774808676191675	1796.6395936506	-0.329850389831724	0.0936879983885929	-3.52073259654446
ENSG00000004487	1173	831	1018	900	1161	871	1201	1050	899	787	1284	1168	1201	1241	1212	1288	1637	1331	1884	1444	1641	1467	1627	1643	KDM1A	KDM1A	1	23019443	23083689	1	protein_coding	lysine demethylase 1A [Source:HGNC Symbol;Acc:HGNC:29079]	5440	1202.44634330177	0.0260648775684408	0.0764512845602342	0.340934461969764	0.733152920494445	0.931073238241391	1202.44634330177	0.135341044978263	0.076244905400233	1.7750831254602	0.0758841628129344	0.162661801263126	1202.44634330177	0.0968912675972339	0.0761758393616772	1.27194223797392
ENSG00000004534	614	453	802	421	598	496	911	803	407	567	912	722	3017	1900	1860	2920	1400	2089	5061	2390	2018	2560	2358	3294	RBM6	RBM6	3	49940007	50100045	1	protein_coding	RNA binding motif protein 6 [Source:HGNC Symbol;Acc:HGNC:9903]	7299	1425.25758567354	-0.258559221087514	0.15964405008759	-1.61959823084953	0.105318609893845	0.484860667876875	1425.25758567354	0.170703647330251	0.159284070808126	1.0716931483744	0.28385787928592	0.440570017788829	1425.25758567354	0.426104636966654	0.159507688965906	2.67137364806114
ENSG00000004660	120	118	119	89	103	67	49	58	11	29	50	31	201	131	119	201	88	115	145	29	94	106	73	64	CAMKK1	CAMKK1	17	3860315	3894891	-1	protein_coding	calcium/calmodulin dependent protein kinase kinase 1 [Source:HGNC Symbol;Acc:HGNC:1469]	7433	88.9881714112986	-0.420453835865728	0.240088754160394	-1.75124335721631	0.0799039999734886	0.431766550556131	88.9881714112986	-1.41711243618307	0.246753190245545	-5.7430359249779	9.29939876740161e-09	9.18507588347209e-08	88.9881714112986	-0.98662991870318	0.248321377518607	-3.97319767054389
ENSG00000004700	790	583	672	774	954	672	1120	801	752	715	1101	1244	1090	1239	1260	1237	1612	1368	1802	1515	1942	1746	1519	2155	RECQL	RECQL	12	21468910	21501669	-1	protein_coding	RecQ like helicase [Source:HGNC Symbol;Acc:HGNC:9948]	3779	1126.3580408825	0.168874144531618	0.102253327351973	1.65152713270958	0.098630985153106	0.468292770772991	1126.3580408825	0.345987921478848	0.102014122362099	3.3915688677962	0.000694936961019746	0.0028897996610037	1126.3580408825	0.298757907460519	0.101652396884332	2.93901488422814
ENSG00000004766	506	367	419	520	579	509	462	342	323	433	496	430	542	792	803	913	982	884	678	607	828	851	651	776	VPS50	VPS50	7	93232340	93361123	1	protein_coding	VPS50 subunit of EARP/GARPII complex [Source:HGNC Symbol;Acc:HGNC:25956]	9559	586.710282312077	0.297029445201619	0.118761819933108	2.50105164579761	0.0123825119527326	0.191866898634325	586.710282312077	-0.224329549579171	0.119594737193844	-1.87574766952804	0.0606899367995196	0.135825352787367	586.710282312077	-0.308539713668674	0.118635051499595	-2.60074665765814
ENSG00000004777	10	11	31	1	9	7	10	14	9	5	6	5	107	77	28	103	53	58	64	73	24	19	19	40	ARHGAP33	ARHGAP33	19	35774532	35788822	1	protein_coding	Rho GTPase activating protein 33 [Source:HGNC Symbol;Acc:HGNC:23085]	5260	29.0015972295129	-0.614642529956481	0.411988632365485	-1.49189196417249	0.135727469639444	0.535388710842351	29.0015972295129	-0.5748899856456	0.410841873637239	-1.39929744881168	0.161723804365057	0.291766816555376	29.0015972295129	-0.951685805130787	0.436407839267563	-2.18072573290166
ENSG00000004779	1079	964	936	855	1015	1049	666	661	1030	778	873	1019	521	494	510	551	485	715	484	419	458	391	386	556	NDUFAB1	NDUFAB1	16	23581014	23596316	-1	protein_coding	NADH:ubiquinone oxidoreductase subunit AB1 [Source:HGNC Symbol;Acc:HGNC:7694]	1548	739.457431544725	0.00687993705677649	0.123430561082339	0.0557393322727178	0.955549465569762	0.992812558476886	739.457431544725	-0.382109256761222	0.123917689092154	-3.08357313278381	0.0020453083275052	0.00755007353126041	739.457431544725	-0.303107741183469	0.123686189509705	-2.45061912235308
ENSG00000004799	1366	794	994	1613	3950	2139	513	224	40	750	223	87	1605	1753	2090	2888	4252	5402	60	218	220	84	184	174	PDK4	PDK4	7	95583499	95596516	-1	protein_coding	pyruvate dehydrogenase kinase 4 [Source:HGNC Symbol;Acc:HGNC:8812]	4544	1296.68053799911	1.16110236604759	0.47803112624847	2.42892628176701	0.0151436110990068	0.211267315559797	1296.68053799911	-3.30841428064412	0.480355008859886	-6.88743579149218	5.68069987031204e-12	8.34357637159337e-11	1296.68053799911	-4.17405211806491	0.479711822391791	-8.70116583171442
ENSG00000004809	6	17	69	1	0	46	3	2	0	0	1	5	15	41	8	3	68	7	0	12	5	0	0	0	SLC22A16	SLC22A16	6	110424687	110476641	-1	protein_coding	solute carrier family 22 member 16 [Source:HGNC Symbol;Acc:HGNC:20302]	3907	12.9215370213058	-1.21918281163874	0.792985119298709	-1.53745988665834	0.124180730870143	0.518043794900872	12.9215370213058	-2.72573713781576	0.840308462414819	-3.24373400927408	0.00117973858877074	0.00464814845259132	12.9215370213058	-3.90927930798776	1.00665840345266	-3.88342191808026
ENSG00000004838	4	11	10	2	2	3	9	1	8	4	9	9	45	22	76	49	50	85	118	90	123	97	116	350	ZMYND10	ZMYND10	3	50341110	50345732	-1	protein_coding	zinc finger MYND-type containing 10 [Source:HGNC Symbol;Acc:HGNC:19412]	2889	44.4227092598292	-0.47905981197588	0.415662041840169	-1.1525223950088	0.249106472489362	0.666325430469026	44.4227092598292	0.43615608045778	0.399750849564437	1.09106980243572	0.275242169192255	0.431810050187757	44.4227092598292	1.36794114974367	0.403861187343108	3.3871567573576
ENSG00000004864	386	399	264	360	394	328	85	251	57	40	311	68	273	473	449	245	436	542	132	160	195	135	159	162	SLC25A13	SLC25A13	7	96120220	96322147	-1	protein_coding	solute carrier family 25 member 13 [Source:HGNC Symbol;Acc:HGNC:10983]	3710	262.964642984125	0.0179595852031892	0.228714909373138	0.0785238935774362	0.937411324574624	0.989357917615285	262.964642984125	-1.57894457665129	0.232518961683991	-6.79060565734499	1.11663763032745e-11	1.59333608059713e-10	262.964642984125	-1.6663225595078	0.232973550192206	-7.15241089871818
ENSG00000004866	110	87	138	111	135	138	88	91	232	87	103	165	107	119	112	116	112	125	127	99	164	119	99	150	ST7	ST7	7	116953238	117230176	1	protein_coding	suppression of tumorigenicity 7 [Source:HGNC Symbol;Acc:HGNC:11351]	6526	122.26562453417	0.0779747065850116	0.17228310203549	0.452596369950136	0.650839413171189	0.902167504955115	122.26562453417	0.0880844473081838	0.171913902164176	0.512375358823885	0.608388333137878	0.744138695133197	122.26562453417	-0.111022860372249	0.171880073001727	-0.645932122516226
ENSG00000004897	893	944	992	1000	1136	937	808	626	772	569	847	997	1057	1226	1229	1241	1696	1421	1640	1388	1457	1510	1329	1530	CDC27	CDC27	17	47117703	47189422	-1	protein_coding	cell division cycle 27 [Source:HGNC Symbol;Acc:HGNC:1728]	6824	1087.99866780186	0.149329687736199	0.11428077386278	1.30669125425685	0.191317590138243	0.604236055218378	1087.99866780186	-0.120187496491805	0.11449146657804	-1.04975069395134	0.293832749770596	0.45178568752217	1087.99866780186	-0.229412606581619	0.114291467732552	-2.0072592568192
ENSG00000004939	1	27	9	0	15	5	3	81	45	5	92	22	11	5	0	4	0	4	7	1	31	6	2	18	SLC4A1	SLC4A1	17	44248390	44268141	-1	protein_coding	solute carrier family 4 member 1 (Diego blood group) [Source:HGNC Symbol;Acc:HGNC:11027]	5125	17.6374525884773	-1.38192278022579	0.69149759957275	-1.99844913573037	0.045667989135483	0.339676319692888	17.6374525884773	1.13813294625118	0.609192175163348	1.86826586527643	0.0617250220521334	0.137655429811138	17.6374525884773	2.21251053873339	0.674038750155364	3.28246786734949
ENSG00000004961	656	603	531	530	670	644	459	401	598	403	516	524	332	360	407	380	536	496	278	298	319	307	308	347	HCCS	HCCS	X	11111301	11123086	1	protein_coding	holocytochrome c synthase [Source:HGNC Symbol;Acc:HGNC:4837]	2343	470.518814547405	0.129841420151327	0.125326204711098	1.03602770426694	0.300189217913108	0.707191148692824	470.518814547405	-0.413615969967225	0.126350966683218	-3.27354812412497	0.00106206303840087	0.00424037480861257	470.518814547405	-0.494910568173104	0.125890473126665	-3.93127895925174
ENSG00000004975	774	687	768	686	713	637	689	711	716	651	811	812	1017	713	632	1148	683	936	1589	990	827	1050	849	1166	DVL2	DVL2	17	7225342	7234517	-1	protein_coding	dishevelled segment polarity protein 2 [Source:HGNC Symbol;Acc:HGNC:3086]	5321	817.566351557979	-0.0106679962004035	0.102644480596979	-0.103931513300653	0.917223698525124	0.983784656571397	817.566351557979	0.101468545489358	0.102422238442249	0.990688614431835	0.321837652305457	0.483398162956469	817.566351557979	0.113569272422078	0.102363699592863	1.10946822822723
ENSG00000005007	3578	2560	3592	2542	3542	2782	4545	4128	2881	2979	4715	4629	3951	3172	3210	4337	3465	4233	5874	5254	4668	4834	5314	6310	UPF1	UPF1	19	18831959	18868230	1	protein_coding	UPF1 RNA helicase and ATPase [Source:HGNC Symbol;Acc:HGNC:9962]	8573	3916.0876156651	-0.0160721588514576	0.0965240568023433	-0.16650935926128	0.86775611836218	0.97377979826945	3916.0876156651	0.312954521428427	0.0964016383479086	3.24636102447751	0.00116890503366827	0.00461391187096433	3916.0876156651	0.408107467415279	0.0963721347486726	4.2347040301595
ENSG00000005020	1959	1585	1668	2069	2574	2144	719	584	953	535	699	1087	1571	2254	2338	2025	2822	3047	927	938	1180	986	905	1432	SKAP2	SKAP2	7	26667068	26995239	-1	protein_coding	src kinase associated phosphoprotein 2 [Source:HGNC Symbol;Acc:HGNC:15687]	5361	1526.81990123068	0.304020328715185	0.118831507093941	2.55841515562741	0.0105150475683704	0.177516043228471	1526.81990123068	-1.23818205805299	0.119923825786668	-10.3247378069441	5.44674096133883e-25	2.42312451197413e-23	1526.81990123068	-1.46982468271717	0.119706265353178	-12.2785944276236
ENSG00000005022	5488	4915	4727	4713	4989	4440	4135	3764	5003	3925	4240	4634	2023	2157	2176	1961	2638	2571	2089	1825	1818	2125	1928	2404	SLC25A5	SLC25A5	X	119468422	119471396	1	protein_coding	solute carrier family 25 member 5 [Source:HGNC Symbol;Acc:HGNC:10991]	1555	3568.66948271799	-0.0296215090264811	0.102927478154056	-0.28779009801586	0.77350741749996	0.945499858052279	3568.66948271799	-0.306635132784167	0.103010569898317	-2.97673465050092	0.00291336042376964	0.0102729419467651	3568.66948271799	-0.189242684702554	0.102956595138441	-1.83808219811551
ENSG00000005059	3102	2401	2053	2526	2709	2128	2848	2183	3021	2872	2954	3135	1581	1647	1362	1768	2061	1184	2482	1663	1503	2226	1956	1698	MCUB	MCUB	4	109560209	109688719	1	protein_coding	mitochondrial calcium uniporter dominant negative subunit beta [Source:HGNC Symbol;Acc:HGNC:26076]	3555	2282.06515237536	-0.0299705390761824	0.114971731081618	-0.260677462139858	0.79434124789548	0.950308916714815	2282.06515237536	0.068249775897303	0.114895862397893	0.594014218379328	0.552502603183588	0.699999179273258	2282.06515237536	0.226510587573598	0.114801896765929	1.97305614240358
ENSG00000005075	657	547	545	562	595	554	452	494	613	536	459	615	399	318	301	432	240	399	362	399	387	232	414	436	POLR2J	POLR2J	7	102473128	102478922	-1	protein_coding	RNA polymerase II subunit J [Source:HGNC Symbol;Acc:HGNC:9197]	1355	473.508358973134	-0.0429039538089022	0.171313396889027	-0.250441323259116	0.802246076205002	0.953129480826226	473.508358973134	-0.108664067422872	0.171322076119342	-0.634267748116581	0.525906100760263	0.676974487760506	473.508358973134	-0.0838614612181627	0.171310852307788	-0.489528013482135
ENSG00000005100	347	237	315	265	390	251	330	256	256	194	352	339	559	480	517	602	546	595	812	636	756	673	539	764	DHX33	DHX33	17	5440917	5468982	-1	protein_coding	DEAH-box helicase 33 [Source:HGNC Symbol;Acc:HGNC:16718]	5789	427.469472262968	0.0235196284789463	0.103166276312546	0.227977875325196	0.819663440578319	0.958143128362169	427.469472262968	0.099525796431965	0.102827251247394	0.967893191976068	0.333097714761287	0.494940114865642	427.469472262968	0.0161518195020444	0.102851976379002	0.157039466529317
ENSG00000005102	33	12	37	17	5	3	17	5	12	8	13	12	14	24	6	6	9	12	2	6	0	2	17	13	MEOX1	MEOX1	17	43640389	43661922	-1	protein_coding	mesenchyme homeobox 1 [Source:HGNC Symbol;Acc:HGNC:7013]	2674	12.1659481742583	-1.20281096836032	0.521000296908998	-2.3086569729353	0.0209626237465498	0.24778028766133	12.1659481742583	-1.79272048581126	0.538394283149224	-3.3297539404117	0.000869227616260399	0.00353469481271367	12.1659481742583	0.238321893763825	0.534799226460036	0.445628718166507
ENSG00000005156	484	371	445	397	496	321	572	477	328	379	632	599	633	677	532	869	768	731	1253	967	891	947	1110	1005	LIG3	LIG3	17	34980512	35009743	1	protein_coding	DNA ligase 3 [Source:HGNC Symbol;Acc:HGNC:6600]	12901	620.473421635469	0.0682058848352323	0.105756884428263	0.644930920610635	0.518971952869718	0.852466939404471	620.473421635469	0.294985957714072	0.105236854260335	2.80306704136495	0.00506191459024009	0.0165492172725554	620.473421635469	0.339845560900839	0.104831101961454	3.24183905865838
ENSG00000005175	580	519	464	597	710	422	617	346	371	393	560	424	642	850	849	731	1090	988	692	490	685	755	674	690	RPAP3	RPAP3	12	47661249	47706030	-1	protein_coding	RNA polymerase II associated protein 3 [Source:HGNC Symbol;Acc:HGNC:26151]	5350	610.560571590221	0.127417795816367	0.130182826437828	0.978760404139929	0.327698378356553	0.730401804973442	610.560571590221	-0.407985364537384	0.130937333660729	-3.11588263737304	0.00183395246378595	0.00687489761249578	610.560571590221	-0.395838518036826	0.130471660034296	-3.03390420519502
ENSG00000005187	149	62	83	167	111	91	152	78	75	128	126	105	142	127	151	141	196	137	209	182	174	247	167	227	ACSM3	ACSM3	16	20610243	20797581	1	protein_coding	acyl-CoA synthetase medium chain family member 3 [Source:HGNC Symbol;Acc:HGNC:10522]	7510	136.838154934617	0.208782673250114	0.147532099446733	1.4151677772707	0.15701930975164	0.563690316301568	136.838154934617	0.131263111240905	0.147743248668722	0.888454209743492	0.374296476460001	0.537684417315147	136.838154934617	0.173640732300154	0.144505581791126	1.20161955093985
ENSG00000005189	17	15	27	13	27	24	5	0	15	4	16	21	29	35	34	27	16	22	13	15	13	14	7	13	REXO5	REXO5	16	20806429	20849665	1	protein_coding	RNA exonuclease 5 [Source:HGNC Symbol;Acc:HGNC:24661]	4111	17.2787067929589	-0.325388849781565	0.373357914398854	-0.871519893465968	0.383470348592142	0.771832027935558	17.2787067929589	-1.55867604614184	0.400009634774247	-3.89659625829139	9.75540449811154e-05	0.000490761978197715	17.2787067929589	-0.912849336585312	0.394846341599569	-2.31191033171854
ENSG00000005194	848	762	703	706	790	752	817	702	941	680	871	948	496	466	421	625	664	520	761	688	765	644	662	683	CIAPIN1	CIAPIN1	16	57428187	57447420	-1	protein_coding	cytokine induced apoptosis inhibitor 1 [Source:HGNC Symbol;Acc:HGNC:28050]	3383	716.513677376656	0.102465022275716	0.108884033300215	0.941047269926162	0.346680635755133	0.745397774037493	716.513677376656	0.26229977883608	0.108549675547508	2.41640315839803	0.0156746951922611	0.0441301695710991	716.513677376656	0.0948002563250025	0.108353442425567	0.874916884990761
ENSG00000005206	364	292	464	249	357	299	285	301	253	197	275	274	1461	715	789	1126	638	860	2247	1049	716	767	1002	1077	SPPL2B	SPPL2B	19	2328615	2355095	1	protein_coding	signal peptide peptidase like 2B [Source:HGNC Symbol;Acc:HGNC:30627]	7419	600.147533169259	-0.279579466694807	0.173709761159844	-1.60946319209744	0.107515097228549	0.489828447235665	600.147533169259	-0.12286399924564	0.173425330474957	-0.708454750578561	0.478662902598155	0.636679615687144	600.147533169259	-0.0867842744089029	0.174209067380887	-0.49816163827546
ENSG00000005238	440	426	631	292	396	384	204	146	226	193	166	209	664	552	620	684	500	723	330	254	296	255	307	299	ATOSB	ATOSB	9	35104112	35116341	-1	protein_coding	atos homolog B [Source:HGNC Symbol;Acc:HGNC:25666]	6375	374.963627522312	-0.266018716873979	0.132545814985727	-2.00699446378315	0.0447502524718542	0.335782618813126	374.963627522312	-1.34060836766932	0.135415710492523	-9.89994707994639	4.16495373587581e-23	1.59857012194078e-21	374.963627522312	-1.06663006609043	0.135814878813455	-7.85355828027853
ENSG00000005243	23	27	36	21	29	29	4	8	45	9	10	51	18	24	34	30	21	41	24	12	25	15	8	26	COPZ2	COPZ2	17	48026167	48038030	-1	protein_coding	COPI coat complex subunit zeta 2 [Source:HGNC Symbol;Acc:HGNC:19356]	1866	23.7977175874016	0.00809977891406482	0.347378378759139	0.0233168769541669	0.981397509511	0.997655212140291	23.7977175874016	-0.79581382469334	0.359261377035094	-2.21513882527818	0.026750537248582	0.0693444397616856	23.7977175874016	-0.827424237989603	0.359549619234036	-2.30127969472559
ENSG00000005249	112	113	105	103	246	88	50	45	79	46	78	73	78	192	166	54	210	134	8	56	42	33	91	66	PRKAR2B	PRKAR2B	7	107044705	107161811	1	protein_coding	protein kinase cAMP-dependent type II regulatory subunit beta [Source:HGNC Symbol;Acc:HGNC:9392]	4262	95.4830209643337	-0.0583660696800793	0.262891471487852	-0.222015835469111	0.824301556020521	0.960153605174853	95.4830209643337	-1.63918477951042	0.272612547666377	-6.01287355825033	1.8226319885616e-09	1.98407037298829e-08	95.4830209643337	-1.09099296481617	0.268754835955669	-4.0594356597778
ENSG00000005302	1796	1478	1583	1590	1808	1568	1738	1376	1957	1364	1763	1776	1994	2098	1825	2377	2041	1697	3268	1999	2157	2147	1991	2091	MSL3	MSL3	X	11758159	11775772	1	protein_coding	MSL complex subunit 3 [Source:HGNC Symbol;Acc:HGNC:7370]	9780	1846.77160432589	-0.0283671902513254	0.0936960669685322	-0.302757534751726	0.76207464775787	0.940274499901766	1846.77160432589	0.059939356726945	0.0936067046272059	0.640331875431968	0.521956861943222	0.673486130698151	1846.77160432589	-0.0405302894995085	0.0936789953012776	-0.4326507705293
ENSG00000005339	3374	2586	4638	2765	3301	3028	6058	5825	1843	3249	6167	5255	5695	6174	5408	7417	6112	7081	9592	10274	10030	9546	9825	11195	CREBBP	CREBBP	16	3725054	3880713	-1	protein_coding	CREB binding protein [Source:HGNC Symbol;Acc:HGNC:2348]	15479	5683.83092461279	-0.0377012142572341	0.179781714506472	-0.209705499587261	0.833897532927597	0.963694908415238	5683.83092461279	0.447406571352611	0.179712043527529	2.48957478069117	0.012789600968722	0.0370839870803289	5683.83092461279	0.556228666655059	0.179709081825466	3.09516169692119
ENSG00000005379	55	70	223	50	53	127	71	67	77	29	74	93	629	525	616	512	412	613	1009	652	704	330	560	846	TSPOAP1	TSPOAP1	17	58301228	58328795	-1	protein_coding	TSPO associated protein 1 [Source:HGNC Symbol;Acc:HGNC:16831]	11389	302.83247734001	-0.410308415062848	0.203724792290544	-2.01403280597132	0.0440060893017695	0.334279052011047	302.83247734001	-0.0999331576127604	0.202367791750511	-0.493819479613451	0.621433674714642	0.754097716634111	302.83247734001	-0.0824532498350078	0.20564423108132	-0.400950950101793
ENSG00000005381	46	22	77	14	15	34	9	13	5	4	12	10	28	46	59	10	33	55	0	18	28	12	6	8	MPO	MPO	17	58269855	58280935	-1	protein_coding	myeloperoxidase [Source:HGNC Symbol;Acc:HGNC:7218]	3527	23.4241494148205	-0.956508686573387	0.430795847575839	-2.2203294018636	0.0263964154873681	0.273222335406065	23.4241494148205	-2.13573439785736	0.450552086626281	-4.74026080724576	2.13443294093168e-06	1.4749233018017e-05	23.4241494148205	-1.43996286045165	0.466362794027486	-3.08764523862677
ENSG00000005436	198	174	173	180	189	122	159	188	126	125	221	146	301	338	361	380	541	350	568	287	324	432	289	421	GCFC2	GCFC2	2	75652000	75710985	-1	protein_coding	GC-rich sequence DNA-binding factor 2 [Source:HGNC Symbol;Acc:HGNC:1317]	5462	255.269068997413	0.0348314548307069	0.14888743060981	0.233944898424567	0.815027756297411	0.957152949685011	255.269068997413	-0.131974955020479	0.149298024863536	-0.883969865918246	0.376712480035596	0.539894377005222	255.269068997413	-0.146634393934881	0.149066735456021	-0.983682868523963
ENSG00000005448	318	257	379	243	223	304	453	417	776	419	468	708	241	141	169	239	165	183	596	381	429	389	334	505	WDR54	WDR54	2	74421678	74425755	1	protein_coding	WD repeat domain 54 [Source:HGNC Symbol;Acc:HGNC:25770]	2852	367.785619589314	-0.167322462705639	0.121453379223224	-1.37766823595834	0.168305742686023	0.576880722473538	367.785619589314	0.934035926841132	0.117841434079977	7.92620977615749	2.2593580159378e-15	4.62878180772337e-14	367.785619589314	1.00012656236103	0.118474089464119	8.44173242339136
ENSG00000005469	234	146	177	193	184	188	260	170	301	196	257	310	211	215	233	293	357	307	512	252	388	367	289	432	CROT	CROT	7	87345664	87399794	1	protein_coding	carnitine O-octanoyltransferase [Source:HGNC Symbol;Acc:HGNC:2366]	4995	258.042000089758	0.23855165909318	0.139033798392349	1.71578178724568	0.0862019888151135	0.444404445797237	258.042000089758	0.460949125588066	0.138172704640269	3.33603606289781	0.000849821391068535	0.00346100892613726	258.042000089758	0.23281951172805	0.136984604151464	1.6996034931825
ENSG00000005471	27	33	24	29	41	17	5	9	0	19	7	8	93	81	101	113	138	94	102	45	57	98	28	58	ABCB4	ABCB4	7	87401696	87480435	-1	protein_coding	ATP binding cassette subfamily B member 4 [Source:HGNC Symbol;Acc:HGNC:45]	7728	46.1511295843731	0.0888128007110263	0.353069145847178	0.251545063497188	0.801392726259687	0.952782593404222	46.1511295843731	-1.45490692536773	0.370840692888415	-3.92326665672991	8.7356371491065e-05	0.000444145782985977	46.1511295843731	-1.20040078965603	0.364709913018213	-3.29138514421484
ENSG00000005483	2105	1575	2677	1643	2138	1779	3363	2617	1165	1722	3302	2784	4082	4772	4961	4995	6133	5242	7227	6775	7438	6702	6241	8032	KMT2E	KMT2E	7	104940943	105115019	1	protein_coding	lysine methyltransferase 2E (inactive) [Source:HGNC Symbol;Acc:HGNC:18541]	9949	3788.12708551298	-0.0318409266238471	0.154499019939394	-0.20609144728774	0.836719479448458	0.964033310681767	3788.12708551298	0.269776559155675	0.154414297164446	1.74709572953839	0.0806207340467873	0.170888811753039	3788.12708551298	0.356842268979695	0.15441141963512	2.31098366832536
ENSG00000005486	1693	1764	1760	2031	1660	1423	1650	1772	2224	1470	1412	1721	752	1016	862	982	1200	1019	992	1245	1054	907	1059	1129	RHBDD2	RHBDD2	7	75842602	75888926	1	protein_coding	rhomboid domain containing 2 [Source:HGNC Symbol;Acc:HGNC:23082]	2390	1429.06339707135	0.0625083433992584	0.126486203331518	0.494191000700885	0.62117129475526	0.891495364309007	1429.06339707135	0.104406024913166	0.126409000505046	0.825938220348463	0.408839138113301	0.572635420663215	1429.06339707135	-0.142423030679006	0.126441354765187	-1.12639595600267
ENSG00000005513	190	69	87	108	65	62	400	174	179	245	152	180	64	42	29	95	26	53	169	152	111	81	107	114	SOX8	SOX8	16	981770	986979	1	protein_coding	SRY-box transcription factor 8 [Source:HGNC Symbol;Acc:HGNC:11203]	4470	128.073670263649	-0.132921368302419	0.216185952358549	-0.614847388797797	0.538655510168947	0.861636087281187	128.073670263649	1.29905576668908	0.207953311640706	6.24686260795665	4.18779117618034e-10	4.93279647732577e-09	128.073670263649	1.05828377397675	0.209596946343402	5.04913736788352
ENSG00000005700	1011	745	897	1116	1209	895	876	606	662	661	954	898	1336	1743	1807	1637	2502	1969	1874	1484	1522	1585	1654	1711	IBTK	IBTK	6	82169986	82247754	-1	protein_coding	inhibitor of Bruton tyrosine kinase [Source:HGNC Symbol;Acc:HGNC:17853]	8719	1234.09493866222	0.236528685778068	0.0941630983421582	2.5119042378852	0.0120081669024729	0.188601928273627	1234.09493866222	-0.269698058040064	0.0946611483368109	-2.84908922803746	0.00438445821641843	0.0146139557764585	1234.09493866222	-0.371425887886386	0.0942348569527418	-3.94149150215884
ENSG00000005801	239	191	249	202	238	229	332	289	302	260	350	370	437	464	519	651	661	456	982	687	644	743	675	728	ZNF195	ZNF195	11	3339261	3379222	-1	protein_coding	zinc finger protein 195 [Source:HGNC Symbol;Acc:HGNC:12986]	11711	419.687072931751	0.0880492748095334	0.106141670339495	0.829544838779215	0.406796175394527	0.785459428791002	419.687072931751	0.442345391572093	0.105010918629874	4.21237522101111	2.52699314404938e-05	0.000143300543528236	419.687072931751	0.355795087814942	0.104599284335718	3.40150594790875
ENSG00000005810	1909	1442	2062	1414	1632	1466	2076	1748	636	989	2065	1612	5385	6085	5870	6492	7943	6203	8266	7279	6715	7555	6836	7809	MYCBP2	MYCBP2	13	77042474	77327094	-1	protein_coding	MYC binding protein 2 [Source:HGNC Symbol;Acc:HGNC:23386]	18170	3767.83469833083	-0.0703211933893401	0.164945207715847	-0.426330624351836	0.669866945735036	0.910025691719809	3767.83469833083	-0.112279946055155	0.164947490227988	-0.68070114858955	0.496060609420501	0.652530863964057	3767.83469833083	0.00824016187031205	0.164958226079491	0.0499530218416707
ENSG00000005812	2187	1658	2003	2490	2491	2119	2827	1926	2859	2040	2591	2685	1398	1763	1596	1784	2734	1799	2411	1715	1778	2346	1935	1870	FBXL3	FBXL3	13	76992598	77027195	-1	protein_coding	F-box and leucine rich repeat protein 3 [Source:HGNC Symbol;Acc:HGNC:13599]	7076	2148.44457297069	0.277592620194066	0.118523444576744	2.34209038714129	0.0191760702424741	0.237931266508394	2148.44457297069	0.223035303531317	0.118524458583882	1.88176606074493	0.0598677858221531	0.134264468734778	2148.44457297069	-0.0376413278683362	0.118333608302223	-0.318094989313607
ENSG00000005844	5070	4860	8321	4838	7599	7159	2981	3074	3912	1888	2489	5383	10529	6597	6841	10675	7219	8285	9730	6256	6715	6978	5700	7596	ITGAL	ITGAL	16	30472658	30523567	1	protein_coding	integrin subunit alpha L [Source:HGNC Symbol;Acc:HGNC:6148]	9864	6009.74202967408	0.0828337206935686	0.138638343804678	0.597480598947932	0.550186556254007	0.865644448950672	6009.74202967408	-0.569762275252912	0.138730446645825	-4.10697355215399	4.00877110592034e-05	0.000218357853409251	6009.74202967408	-0.782421897148134	0.138748188808102	-5.6391503476148
ENSG00000005882	258	211	308	188	249	258	340	304	353	227	310	346	226	292	293	280	231	328	386	278	382	340	289	331	PDK2	PDK2	17	50094737	50112152	1	protein_coding	pyruvate dehydrogenase kinase 2 [Source:HGNC Symbol;Acc:HGNC:8810]	5471	288.460467031898	-0.116841847712409	0.114262075956702	-1.02257767272393	0.306507570670375	0.712400836914576	288.460467031898	0.247885862116302	0.112735864975557	2.19881988903928	0.0278907317023863	0.0717666389837214	288.460467031898	0.221522328687486	0.113511371521649	1.95154305439114
ENSG00000005884	106	51	125	115	85	91	221	91	130	129	118	177	94	117	75	128	73	110	212	219	167	157	215	245	ITGA3	ITGA3	17	50055968	50090481	1	protein_coding	integrin subunit alpha 3 [Source:HGNC Symbol;Acc:HGNC:6139]	9802	131.009133059428	0.0705826435655984	0.175799297262393	0.401495595629423	0.688055280199152	0.915118848628166	131.009133059428	0.743415095062038	0.171910954494817	4.3244195650397	1.52933990031082e-05	9.06656022397921e-05	131.009133059428	0.707004881931055	0.170696633886287	4.1418794608571
ENSG00000005889	720	565	863	741	979	722	1161	927	869	632	1319	977	1108	1222	1191	1336	1553	1396	1546	1329	1355	1427	1266	1733	ZFX	ZFX	X	24149173	24216255	1	protein_coding	zinc finger protein X-linked [Source:HGNC Symbol;Acc:HGNC:12869]	9037	1071.78062646057	0.169321053552662	0.11151575005898	1.51835999366107	0.128923671226875	0.525481194478756	1071.78062646057	0.246258301591137	0.111389690275634	2.21078181456265	0.0270509497475225	0.0699652912869254	1071.78062646057	0.0830753225056138	0.111174698385185	0.747250262085567
ENSG00000005893	5500	5628	4906	5613	7127	5523	3503	3897	3352	3007	4606	3415	3443	5319	5831	4149	6309	5977	2642	2458	3189	2412	2449	2949	LAMP2	LAMP2	X	120426148	120469365	-1	protein_coding	lysosomal associated membrane protein 2 [Source:HGNC Symbol;Acc:HGNC:6501]	9404	4394.73914899211	0.1125042055072	0.117148862430412	0.960352522193962	0.336877824524946	0.73935263673769	4394.73914899211	-0.805724703967629	0.117358321747888	-6.86550976502973	6.62542323909092e-12	9.6717703853631e-11	4394.73914899211	-0.935866043469871	0.117342397877664	-7.97551490677365
ENSG00000005961	2	4	9	4	7	2	2	10	34	5	12	58	1	19	12	1	1	6	0	6	24	2	18	43	ITGA2B	ITGA2B	17	44372180	44389649	-1	protein_coding	integrin subunit alpha 2b [Source:HGNC Symbol;Acc:HGNC:6138]	5695	11.5902120968802	-0.983304974309999	0.671419820756228	-1.46451585716146	0.143053053629261	0.543932240305605	11.5902120968802	0.276607146605494	0.627992895600535	0.440462222651389	0.659602367482596	0.783085446417698	11.5902120968802	2.13363361541095	0.648066645318896	3.29230586209394
ENSG00000006007	1542	1071	1631	1317	1440	1690	1011	753	1113	876	880	1142	816	1148	1329	1123	1268	1750	953	882	916	959	984	939	GDE1	GDE1	16	19501693	19522123	-1	protein_coding	glycerophosphodiester phosphodiesterase 1 [Source:HGNC Symbol;Acc:HGNC:29644]	4390	1158.90079044672	0.147800132862217	0.105954738460553	1.39493650788674	0.163034986755999	0.571428517652705	1158.90079044672	-0.515008628686561	0.106558839056206	-4.83309158815923	1.34428902676098e-06	9.58451368351568e-06	1158.90079044672	-0.598766653618582	0.106312262465242	-5.63215041928341
ENSG00000006015	1157	974	1214	748	821	1077	806	751	1252	787	862	1289	887	620	506	752	438	694	1407	822	607	716	994	938	REX1BD	REX1BD	19	18588685	18592337	1	protein_coding	required for excision 1-B domain containing [Source:HGNC Symbol;Acc:HGNC:26098]	3371	889.678489287653	-0.278389414488206	0.162684798519782	-1.71121959163477	0.0870405833353382	0.445619451899699	889.678489287653	-0.0354368383185622	0.162418709473646	-0.218181996602505	0.827287311821416	0.898973020345129	889.678489287653	0.284088984756913	0.162577479147488	1.74740675182441
ENSG00000006025	146	136	381	93	106	175	142	213	291	123	231	345	670	451	501	578	359	394	1549	1152	856	661	845	1128	OSBPL7	OSBPL7	17	47807372	47821834	-1	protein_coding	oxysterol binding protein like 7 [Source:HGNC Symbol;Acc:HGNC:16387]	6572	424.046205005287	-0.570551044956343	0.17098459323194	-3.33685646274803	0.000847316954108606	0.0425630626219339	424.046205005287	0.499267969450928	0.168137134874246	2.96940928501217	0.00298372894634022	0.010487373763075	424.046205005287	0.879766590211254	0.170264822038629	5.16704848175658
ENSG00000006062	352	290	542	252	301	217	405	387	172	258	431	301	1056	951	1013	1223	807	1218	1359	979	1173	1044	1090	1166	MAP3K14	MAP3K14	17	45263119	45317029	-1	protein_coding	mitogen-activated protein kinase kinase kinase 14 [Source:HGNC Symbol;Acc:HGNC:6853]	5668	641.989596790214	-0.323053274447747	0.164471672884851	-1.9641879284217	0.0495083022118352	0.351352173200468	641.989596790214	-0.184597571496	0.16420243706252	-1.12420725781138	0.260925111190503	0.41633040340475	641.989596790214	0.136685123262439	0.164687425115226	0.829966970257782
ENSG00000006118	14	17	21	10	12	12	11	22	10	0	25	5	8	25	18	11	13	23	16	34	6	17	12	15	TMEM132A	TMEM132A	11	60924460	60937159	1	protein_coding	transmembrane protein 132A [Source:HGNC Symbol;Acc:HGNC:31092]	7274	14.4969357540277	-0.378603913737474	0.458485011783284	-0.825771626132091	0.408933652445204	0.786341500011042	14.4969357540277	-0.246794868091739	0.454709523265646	-0.542752802534903	0.587300013412702	0.727435796640721	14.4969357540277	-0.388785782085111	0.472126051045436	-0.823478774840356
ENSG00000006125	4565	3945	5003	4058	5088	4587	7063	6676	6958	4597	7252	9036	4162	4474	4235	4657	5254	4861	7401	6656	7776	7904	6451	7908	AP2B1	AP2B1	17	35578046	35726413	1	protein_coding	adaptor related protein complex 2 subunit beta 1 [Source:HGNC Symbol;Acc:HGNC:563]	7591	5776.22379773081	0.0507943182337228	0.0775446880447928	0.655032852854886	0.512446602279794	0.848143612590116	5776.22379773081	0.576781312450586	0.0773873592708361	7.45317217030236	9.11222425644318e-14	1.59645575825659e-12	5776.22379773081	0.53071584538133	0.0773538958605607	6.8608806250432
ENSG00000006194	628	432	524	571	589	423	983	642	717	780	862	839	851	591	539	772	625	740	1333	1015	820	1215	1062	1297	ZNF263	ZNF263	16	3283283	3301401	1	protein_coding	zinc finger protein 263 [Source:HGNC Symbol;Acc:HGNC:13056]	6403	758.235781751543	0.00554536120365298	0.0888513505237059	0.0624116704019424	0.950235001442416	0.991665361025991	758.235781751543	0.499001114106468	0.0878468964182467	5.68034995488833	1.34419427325827e-08	1.29906602745947e-07	758.235781751543	0.654428163758631	0.0874551952451099	7.48301072251307
ENSG00000006282	386	341	451	157	300	289	117	136	172	98	133	145	623	277	530	451	157	503	655	181	229	240	174	348	SPATA20	SPATA20	17	50543058	50555852	1	protein_coding	spermatogenesis associated 20 [Source:HGNC Symbol;Acc:HGNC:26125]	5337	283.804268365144	-0.620820933541963	0.190449815184393	-3.25976128115895	0.00111506022206677	0.0507155625707073	283.804268365144	-1.11261503884412	0.191665143559897	-5.80499415897404	6.43682478653478e-09	6.45842084360051e-08	283.804268365144	-0.741465987123589	0.193716145675995	-3.8275900263045
ENSG00000006327	45	49	43	43	46	41	23	18	41	37	25	24	32	26	13	45	16	37	9	18	6	5	14	29	TNFRSF12A	TNFRSF12A	16	3018445	3022383	1	protein_coding	TNF receptor superfamily member 12A [Source:HGNC Symbol;Acc:HGNC:18152]	1801	30.1839612980287	0.130488437441208	0.384971624600337	0.338955988189197	0.734642885829549	0.93178948489989	30.1839612980287	-1.01009862110791	0.398243547067305	-2.53638415122192	0.0112003794284449	0.0330909124387042	30.1839612980287	-0.864502312536399	0.39215736976903	-2.20447804677384
ENSG00000006432	104	119	145	99	124	87	212	177	126	104	242	207	247	301	283	324	329	266	470	415	397	460	365	543	MAP3K9	MAP3K9	14	70722526	70809534	-1	protein_coding	mitogen-activated protein kinase kinase kinase 9 [Source:HGNC Symbol;Acc:HGNC:6861]	12386	234.68805727471	-0.103828790550801	0.141138746418588	-0.735650508350604	0.461943416122096	0.819866060703786	234.68805727471	0.430052322877464	0.138732838053511	3.09985962163903	0.00193612380743827	0.00720383926417158	234.68805727471	0.612945451703496	0.138907316808055	4.41262178111522
ENSG00000006451	1985	1689	1324	1718	1681	1288	3110	2569	2755	2136	3056	2370	959	1081	1004	1123	1192	949	1884	1622	1914	1652	1600	1724	RALA	RALA	7	39623565	39708120	1	protein_coding	RAS like proto-oncogene A [Source:HGNC Symbol;Acc:HGNC:9839]	3579	1818.1288549306	-0.0565833062922532	0.0999820492027025	-0.565934652704876	0.571438203864948	0.8746127095578	1818.1288549306	0.68753791421686	0.0993973204871107	6.91706688719055	4.61090418621021e-12	6.86597433869144e-11	1818.1288549306	0.601463713145563	0.0994633887729535	6.04708647639719
ENSG00000006453	8	3	10	7	5	9	14	52	9	0	82	11	15	20	37	8	37	23	20	29	24	18	20	44	BAIAP2L1	BAIAP2L1	7	98291650	98401090	-1	protein_coding	BAR/IMD domain containing adaptor protein 2 like 1 [Source:HGNC Symbol;Acc:HGNC:21649]	4821	19.9970091153044	-0.174042642479085	0.566790155205022	-0.307067158596163	0.758792254523068	0.939102026127505	19.9970091153044	0.505256494980766	0.556282187666749	0.908273725427013	0.363733620705053	0.527286376289705	19.9970091153044	0.558261621220292	0.56164372474459	0.993978204731414
ENSG00000006459	3160	2149	2767	3014	3496	2447	3979	2709	2269	2241	3530	2514	3421	4208	4040	4159	5684	4869	5411	5721	4719	4830	4638	4292	KDM7A	KDM7A	7	140084746	140176983	-1	protein_coding	lysine demethylase 7A [Source:HGNC Symbol;Acc:HGNC:22224]	9378	3592.74474454322	0.177454046336462	0.0889513566981622	1.99495604028408	0.0460476745763951	0.340836985503985	3592.74474454322	0.167594815764035	0.0889385810140415	1.88438823571489	0.0595124799617084	0.133578934487179	3592.74474454322	-0.145236639164127	0.0889050081524276	-1.6336159478791
ENSG00000006530	377	299	378	315	291	346	342	389	439	293	429	465	476	529	479	551	494	418	876	650	574	641	513	718	AGK	AGK	7	141551278	141655244	1	protein_coding	acylglycerol kinase [Source:HGNC Symbol;Acc:HGNC:21869]	10697	449.141950249402	-0.144441068601088	0.101703332463176	-1.4202196241051	0.155543752239155	0.560944166190835	449.141950249402	0.201987812717259	0.100648363676315	2.0068663348254	0.044763897307032	0.10591826778187	449.141950249402	0.275431107014371	0.101131560499479	2.72349309804025
ENSG00000006534	1953	1745	1768	1588	1803	1677	23	69	15	23	164	19	1006	1068	973	773	992	1348	13	17	22	4	38	35	ALDH3B1	ALDH3B1	11	68008578	68029282	1	protein_coding	aldehyde dehydrogenase 3 family member B1 [Source:HGNC Symbol;Acc:HGNC:410]	6626	756.685526710844	-0.111843153818964	0.358024978863263	-0.312389247739274	0.754744720862971	0.937836268656085	756.685526710844	-6.0975579423888	0.379703074758948	-16.0587531356173	4.96430352512841e-58	1.59539378362783e-55	756.685526710844	-5.42680374002546	0.373432358951851	-14.5322268141342
ENSG00000006555	135	68	284	134	128	181	193	126	184	128	227	325	285	249	292	350	213	277	473	379	472	370	419	529	TTC22	TTC22	1	54779712	54801323	-1	protein_coding	tetratricopeptide repeat domain 22 [Source:HGNC Symbol;Acc:HGNC:26067]	6111	248.558990475798	-0.0439958379921152	0.159581179610208	-0.275695655963811	0.782781832414581	0.947154049111361	248.558990475798	0.335083784022937	0.158158025650311	2.11866443479644	0.0341188360346117	0.0848811990175921	248.558990475798	0.557841619645476	0.157673180111623	3.53796136572217
ENSG00000006576	417	398	484	422	548	370	461	305	557	296	410	604	652	904	1197	838	1263	1018	1209	916	992	878	777	1301	PHTF2	PHTF2	7	77798773	77957503	1	protein_coding	putative homeodomain transcription factor 2 [Source:HGNC Symbol;Acc:HGNC:13411]	8646	668.340260574293	0.0647024784784308	0.144967727389638	0.446323327567428	0.65536370800237	0.904645898673736	668.340260574293	-0.0121614741258738	0.145010211688654	-0.0838663290278149	0.933162710758753	0.962071318556737	668.340260574293	-0.141040399789172	0.145003053620287	-0.972671928403024
ENSG00000006607	372	377	335	328	538	318	291	344	301	201	350	332	536	534	531	522	506	535	549	487	462	475	493	645	FARP2	FARP2	2	241356285	241494841	1	protein_coding	FERM, ARH/RhoGEF and pleckstrin domain protein 2 [Source:HGNC Symbol;Acc:HGNC:16460]	14371	416.019597381064	-0.0355518067269515	0.098764278567546	-0.359966247337465	0.718872374674327	0.925461405424892	416.019597381064	-0.277542290786606	0.0993112000347828	-2.79467261184438	0.0051952297798099	0.016931086365804	416.019597381064	-0.233126673358875	0.099348090528838	-2.346564207907
ENSG00000006625	234	159	160	202	188	166	171	103	177	134	166	182	149	123	123	147	154	142	169	105	121	121	117	114	GGCT	GGCT	7	30496621	30504841	-1	protein_coding	gamma-glutamylcyclotransferase [Source:HGNC Symbol;Acc:HGNC:21705]	1594	153.905206187352	0.035835139780123	0.132705418404202	0.270035242049983	0.787133141131447	0.94864402973254	153.905206187352	-0.273397043871867	0.134237421482815	-2.03666787436667	0.0416833359569934	0.0998915514553124	153.905206187352	-0.313436789836719	0.1336852804387	-2.34458714383624
ENSG00000006634	293	214	251	315	304	266	517	766	480	340	1027	481	316	358	337	373	517	365	456	476	571	439	495	593	DBF4	DBF4	7	87876216	87909553	1	protein_coding	DBF4 zinc finger [Source:HGNC Symbol;Acc:HGNC:17364]	4595	434.599497471866	0.203406892200576	0.190359620148776	1.06854012443187	0.285276940979216	0.694290622490178	434.599497471866	0.760549499364925	0.18944536724227	4.0146112329699	5.95438580014634e-05	0.000314008902886973	434.599497471866	0.54897938999491	0.189008608043517	2.90452057013463
ENSG00000006638	223	250	99	153	240	60	191	254	99	145	287	81	168	206	78	127	148	73	249	249	132	200	135	57	TBXA2R	TBXA2R	19	3594507	3606875	-1	protein_coding	thromboxane A2 receptor [Source:HGNC Symbol;Acc:HGNC:11608]	2827	164.264706229072	-0.443320679509661	0.160752373754644	-2.75778620965373	0.00581942441572232	0.128793273353183	164.264706229072	0.118252129511384	0.157513541021358	0.750742626599637	0.452807563993855	0.613671890043088	164.264706229072	0.121936534904926	0.161852783918143	0.753379286738716
ENSG00000006652	46	41	51	38	64	67	65	51	60	43	69	77	84	164	97	118	205	172	173	174	162	186	98	162	IFRD1	IFRD1	7	112422887	112481017	1	protein_coding	interferon related developmental regulator 1 [Source:HGNC Symbol;Acc:HGNC:5456]	7902	94.4002550253102	0.344641382219907	0.20216264116139	1.70477285140321	0.0882367966946111	0.447930762949899	94.4002550253102	0.35360261259617	0.20179632989731	1.75227474541342	0.0797265764273578	0.169391774471905	94.4002550253102	-0.0389351281535397	0.19939776419211	-0.195263614470761
ENSG00000006695	398	303	309	340	406	348	422	332	407	358	403	395	318	338	271	292	420	334	484	420	380	432	340	357	COX10	COX10	17	14069490	14231736	1	protein_coding	cytochrome c oxidase assembly factor heme A:farnesyltransferase COX10 [Source:HGNC Symbol;Acc:HGNC:2260]	6756	366.107884464595	0.0876146490912665	0.109590243600924	0.799474900432905	0.424015094880867	0.795271651743897	366.107884464595	0.220673679459449	0.109052850128697	2.0235480246415	0.0430166774868772	0.102459634916752	366.107884464595	0.0538800726723443	0.108793051495206	0.495252885472364
ENSG00000006704	21	35	20	18	20	8	22	25	50	22	33	47	33	53	26	11	27	15	13	31	72	36	24	87	GTF2IRD1	GTF2IRD1	7	74453790	74602605	1	protein_coding	GTF2I repeat domain containing 1 [Source:HGNC Symbol;Acc:HGNC:4661]	6499	30.4904917935861	-1.01832618386765	0.399810000078113	-2.54702529618743	0.0108645557269175	0.178970857667482	30.4904917935861	-0.0320982522414472	0.385579471039626	-0.0832467873740831	0.933655310873553	0.962164552202993	30.4904917935861	1.19982081134593	0.397572029119253	3.01787028127685
ENSG00000006712	971	731	999	814	934	791	1142	1024	820	812	1046	1218	958	809	680	1121	866	1016	1333	1205	1117	1155	1170	1403	PAF1	PAF1	19	39385629	39391154	-1	protein_coding	PAF1 homolog, Paf1/RNA polymerase II complex component [Source:HGNC Symbol;Acc:HGNC:25459]	2850	986.37629655467	0.0488609264398688	0.0924712825225297	0.528390275412957	0.5972284856457	0.882854536088816	986.37629655467	0.250149271224845	0.0921445717706912	2.71474777534764	0.00663262639194137	0.0209742563476695	986.37629655467	0.242396809075674	0.0919467130713561	2.63627487028883
ENSG00000006715	1047	841	954	879	1112	737	735	468	510	444	778	676	1258	1774	1933	1188	2317	2025	823	1275	1367	1006	1396	1742	VPS41	VPS41	7	38722974	38932394	-1	protein_coding	VPS41 subunit of HOPS complex [Source:HGNC Symbol;Acc:HGNC:12713]	7752	1080.11832496886	-0.0317561724105745	0.0950565917073599	-0.334076488965002	0.73832184094127	0.932633045829221	1080.11832496886	-0.750148026717126	0.0959418014563701	-7.81878196292008	5.33369020496711e-15	1.05459152886457e-13	1080.11832496886	-0.512073831726015	0.0956567662294041	-5.35324213760226
ENSG00000006740	8	15	13	7	3	10	15	1	7	3	16	12	23	35	16	33	14	22	67	50	26	45	20	53	ARHGAP44	ARHGAP44	17	12789498	12991643	1	protein_coding	Rho GTPase activating protein 44 [Source:HGNC Symbol;Acc:HGNC:29096]	9322	18.9288624555279	-0.577176967160127	0.465660107992243	-1.23948123804013	0.215167332720264	0.633057007836027	18.9288624555279	0.0553809336117081	0.453545697083457	0.122106623363064	0.902814576449424	0.944715141182339	18.9288624555279	0.633956782465024	0.463890927678184	1.36660741704528
ENSG00000006744	1283	978	1102	946	1090	797	1400	1049	979	908	1362	1123	1303	1167	1142	1311	1117	1277	1637	1401	1285	1563	1433	1697	ELAC2	ELAC2	17	12991612	13018065	-1	protein_coding	elaC ribonuclease Z 2 [Source:HGNC Symbol;Acc:HGNC:14198]	7002	1192.32645625995	-0.165619123489908	0.0648570434343087	-2.55360273487731	0.0106614821275393	0.178488000942028	1192.32645625995	0.0213334433071698	0.0644787161855763	0.330860236822488	0.740750058342935	0.841857397669168	1192.32645625995	0.251502176946086	0.064582930444297	3.89425154937817
ENSG00000006747	25	12	38	6	9	6	8	19	3	1	7	0	55	25	17	19	10	4	56	13	3	17	1	7	SCIN	SCIN	7	12570577	12660182	1	protein_coding	scinderin [Source:HGNC Symbol;Acc:HGNC:21695]	11626	14.1829391065926	-1.85754702388747	0.509488767475359	-3.64590378133765	0.000266453668310298	0.019076108920141	14.1829391065926	-1.35854395816422	0.495475682174221	-2.74189835554134	0.0061085241046201	0.0195204424192164	14.1829391065926	-0.997424110857858	0.576189186177765	-1.73107051431217
ENSG00000006756	683	756	1070	500	1052	841	78	202	198	54	247	290	469	506	612	411	725	806	165	311	225	153	302	299	ARSD	ARSD	X	2903972	2929349	-1	protein_coding	arylsulfatase D [Source:HGNC Symbol;Acc:HGNC:717]	7026	463.992955751243	-0.0199198239684337	0.200280980686925	-0.0994593890049499	0.920773530849948	0.984161036844318	463.992955751243	-1.97545739853677	0.203698833058499	-9.69793183827147	3.07671741496206e-22	1.11528416462901e-20	463.992955751243	-1.83681336549615	0.203573396389547	-9.02285562884318
ENSG00000006757	221	211	169	173	239	208	140	136	174	164	173	163	77	94	91	80	69	80	74	86	47	84	89	88	PNPLA4	PNPLA4	X	7898247	7927739	-1	protein_coding	patatin like phospholipase domain containing 4 [Source:HGNC Symbol;Acc:HGNC:24887]	3411	139.359620617405	-0.118144222020955	0.170147075379087	-0.694365282257891	0.487453160313417	0.835797323105946	139.359620617405	-0.496483676688008	0.172121952120526	-2.88448783302406	0.00392050907901673	0.0133148898248246	139.359620617405	-0.120023309202564	0.170747264567675	-0.702929616509276
ENSG00000006831	1728	1511	1881	1561	1909	1833	1702	1384	1916	1170	1760	2047	1617	1595	1680	1707	1774	2141	1863	1715	2026	1847	1713	2232	ADIPOR2	ADIPOR2	12	1688574	1788674	1	protein_coding	adiponectin receptor 2 [Source:HGNC Symbol;Acc:HGNC:24041]	5831	1745.07373842099	0.0617455375344804	0.0683473233848673	0.903408275212009	0.366309249674843	0.760451904547157	1745.07373842099	-0.0385320345204488	0.0683912982075913	-0.563405514009848	0.573158783312708	0.715974643052111	1745.07373842099	-0.086460333564025	0.0682779982814242	-1.2662985989668
ENSG00000007038	11	61	47	6	42	69	8	28	35	4	18	40	5	55	38	13	28	32	1	8	27	4	7	24	PRSS21	PRSS21	16	2817180	2826304	1	protein_coding	serine protease 21 [Source:HGNC Symbol;Acc:HGNC:9485]	1967	26.7607319935931	-0.282186982481354	0.377583026914377	-0.74735081390548	0.45485182720968	0.81589475188151	26.7607319935931	-1.22380846399515	0.392324603608125	-3.11937730323322	0.00181233724124875	0.00680202988993693	26.7607319935931	-1.17792978658573	0.40220381049461	-2.92868877879892
ENSG00000007047	576	451	629	413	572	469	602	559	402	449	574	698	638	489	506	660	460	666	764	809	480	538	669	856	MARK4	MARK4	19	45079288	45305284	1	protein_coding	microtubule affinity regulating kinase 4 [Source:HGNC Symbol;Acc:HGNC:13538]	6656	567.875601236278	-0.0867044242032081	0.141280875175819	-0.61370248517577	0.539411945846908	0.862167062591895	567.875601236278	0.00820434958238917	0.141059048657716	0.058162518891626	0.95361917574837	0.973558773515428	567.875601236278	0.171577984110483	0.141022123389778	1.21667423512161
ENSG00000007080	778	680	954	602	792	751	684	697	991	544	741	959	642	408	312	674	274	525	741	557	527	477	582	709	CCDC124	CCDC124	19	17933015	17943991	1	protein_coding	coiled-coil domain containing 124 [Source:HGNC Symbol;Acc:HGNC:25171]	1661	663.580513180273	-0.090570847784161	0.157548783139193	-0.574874943363686	0.565375877078296	0.871889095616456	663.580513180273	0.0898778918460703	0.157260132213121	0.571523695047303	0.567644703065758	0.711770658421378	663.580513180273	0.134521991227642	0.157346932850689	0.854938757244755
ENSG00000007129	291	267	268	278	286	193	392	230	211	289	385	294	337	273	216	404	265	265	542	415	310	441	397	328	CEACAM21	CEACAM21	19	41549518	41586844	1	protein_coding	CEA cell adhesion molecule 21 [Source:HGNC Symbol;Acc:HGNC:28834]	1977	307.819357826054	-0.0462752568939399	0.113982069753402	-0.405987160910969	0.684752034106045	0.914342072920483	307.819357826054	0.174410390870193	0.113048404936413	1.54279391176103	0.122880787147942	0.236745625346231	307.819357826054	0.30245160668448	0.112731225620864	2.68294436629015
ENSG00000007168	2913	2465	2937	2954	3419	2663	2757	2699	2981	2071	3080	3165	3378	3853	3915	4001	5129	4106	5147	4578	4476	4425	4139	4673	PAFAH1B1	PAFAH1B1	17	2593210	2685615	1	protein_coding	platelet activating factor acetylhydrolase 1b regulatory subunit 1 [Source:HGNC Symbol;Acc:HGNC:8574]	13771	3443.72276342249	0.121544913153596	0.0720807885063835	1.68623173625288	0.0917511734251407	0.455486403160955	3443.72276342249	0.0708830353460851	0.0720811969233449	0.983377612631294	0.325421624425064	0.487103122497079	3443.72276342249	-0.112589210210022	0.0720389764663918	-1.56289297450732
ENSG00000007202	3814	2861	3645	3367	4235	3238	2932	2561	1990	1885	2936	3070	3594	3627	3789	3742	4154	4686	3986	3697	3785	3850	3458	4098	BLTP2	BLTP2	17	28614446	28645454	-1	protein_coding	bridge-like lipid transfer protein family member 2 [Source:HGNC Symbol;Acc:HGNC:28960]	9232	3376.63754702792	0.0716431276596588	0.0887334000711545	0.807397525646587	0.419437492042774	0.792017461160604	3376.63754702792	-0.317893636021528	0.0888677731324786	-3.57715316605978	0.000347356657004536	0.00154978937808157	3376.63754702792	-0.353202718604293	0.0888155146513603	-3.97681328527755
ENSG00000007237	5452	2735	4596	5877	4212	5034	1447	973	931	1075	972	1024	5217	4080	6087	7739	5493	9257	1027	1836	1941	745	1431	1803	GAS7	GAS7	17	9910606	10198606	-1	protein_coding	growth arrest specific 7 [Source:HGNC Symbol;Acc:HGNC:4169]	10158	3339.08514569536	0.358855290572037	0.15710247239624	2.28421160468399	0.022359097887462	0.253871587155234	3339.08514569536	-1.91465313394606	0.157781382726992	-12.1348482365563	6.90378808824288e-34	5.36651137603053e-32	3339.08514569536	-2.47068834521819	0.157845623123816	-15.6525616378995
ENSG00000007255	770	581	575	557	474	490	496	482	456	517	433	442	306	238	341	288	179	241	361	223	149	236	326	272	TRAPPC6A	TRAPPC6A	19	45162928	45178237	-1	protein_coding	trafficking protein particle complex subunit 6A [Source:HGNC Symbol;Acc:HGNC:23069]	933	416.214886013139	-0.390551981327094	0.165638552170514	-2.35785676830262	0.0183807834808679	0.233217284867051	416.214886013139	-0.483802781029882	0.165721842913965	-2.91936640652161	0.00350743694519372	0.0120786312759014	416.214886013139	0.024923461994023	0.166054105574446	0.150092416612061
ENSG00000007264	828	585	2005	482	467	1539	373	464	1686	344	466	1644	921	688	626	716	500	638	996	787	700	666	785	1071	MATK	MATK	19	3777970	3802129	-1	protein_coding	megakaryocyte-associated tyrosine kinase [Source:HGNC Symbol;Acc:HGNC:6906]	4138	834.773185035824	-0.446631734712547	0.149497608719315	-2.98755102866633	0.00281222343448172	0.0848292539746141	834.773185035824	-0.325720041417049	0.149293444399524	-2.18174376461829	0.029128449004293	0.0742938534954555	834.773185035824	0.114199569328285	0.149764476651564	0.762527749447403
ENSG00000007312	710	713	575	448	716	354	1014	892	760	686	915	569	1124	711	795	1138	680	964	2228	1153	1253	1545	1281	1648	CD79B	CD79B	17	63928738	63932336	-1	protein_coding	CD79b molecule [Source:HGNC Symbol;Acc:HGNC:1699]	2062	899.962072935176	-0.242544840640776	0.113384146707759	-2.13914244348393	0.0324241338889798	0.295476648079478	899.962072935176	0.481267371902275	0.112392472258838	4.28202496332604	1.85200199067916e-05	0.000108039303341381	899.962072935176	0.588603428648736	0.112869485062782	5.21490310974073
ENSG00000007341	121	81	148	115	102	106	136	106	108	119	117	138	180	126	155	157	154	149	211	143	117	127	151	176	ST7L	ST7L	1	112523514	112620825	-1	protein_coding	suppression of tumorigenicity 7 like [Source:HGNC Symbol;Acc:HGNC:18441]	8108	131.637410140059	-0.104133853246019	0.142646691120424	-0.73001239936304	0.465382605465673	0.821913728976834	131.637410140059	-0.108056950505891	0.142363692278913	-0.759020427021448	0.447840337459163	0.609037967925896	131.637410140059	0.0464075724253388	0.142356495049209	0.325995469397424
ENSG00000007350	46	36	72	38	42	111	72	58	153	89	39	213	90	48	201	100	73	202	147	106	447	129	70	737	TKTL1	TKTL1	X	154295795	154330350	1	protein_coding	transketolase like 1 [Source:HGNC Symbol;Acc:HGNC:11835]	3526	126.589960081084	0.174428873471603	0.229276054209219	0.760781033471696	0.446787864750141	0.81164591863699	126.589960081084	0.786631990754381	0.225525024278206	3.48800313079225	0.000486642380598107	0.00209651535394927	126.589960081084	0.72701065289198	0.223322327981207	3.25543200030208
ENSG00000007376	653	504	670	431	509	491	581	708	741	482	630	672	453	489	355	487	393	507	634	600	481	451	627	607	RPUSD1	RPUSD1	16	784974	788397	-1	protein_coding	RNA pseudouridine synthase domain containing 1 [Source:HGNC Symbol;Acc:HGNC:14173]	2769	552.226083347029	-0.176952093777575	0.115961658298849	-1.52595346059596	0.127021455223361	0.522687542196394	552.226083347029	0.166545653162468	0.115184734905909	1.44590039034699	0.148205142441057	0.273582219126102	552.226083347029	0.240681336972034	0.115630215988809	2.08147442183562
ENSG00000007392	156	208	320	174	175	202	196	232	174	143	200	217	1167	969	905	1326	927	903	2334	1456	1259	1162	1198	1488	LUC7L	LUC7L	16	188969	229463	-1	protein_coding	LUC7 like [Source:HGNC Symbol;Acc:HGNC:6723]	6176	632.942787501298	-0.176500272531401	0.147277025089617	-1.19842366739823	0.230752123195257	0.651040108208621	632.942787501298	0.176091253640872	0.146436388065778	1.20251022281274	0.229165907791983	0.378898896304767	632.942787501298	0.116927825069963	0.147393731623485	0.793302563019797
ENSG00000007402	51	28	292	26	39	145	57	53	140	37	42	304	347	177	321	217	143	274	328	229	360	272	284	410	CACNA2D2	CACNA2D2	3	50362613	50504244	-1	protein_coding	calcium voltage-gated channel auxiliary subunit alpha2delta 2 [Source:HGNC Symbol;Acc:HGNC:1400]	6508	173.783220847935	-0.554468289240109	0.180458159668901	-3.07255870423056	0.00212232084426896	0.0742622096128681	173.783220847935	-0.0929700942878038	0.177521659476977	-0.523711273101641	0.600479373629777	0.73748128410885	173.783220847935	0.57460977588326	0.180132561410838	3.18992730344137
ENSG00000007516	60	81	92	42	133	71	34	55	24	17	80	38	365	133	106	330	110	126	313	84	89	177	93	212	BAIAP3	BAIAP3	16	1333638	1349441	1	protein_coding	BAI1 associated protein 3 [Source:HGNC Symbol;Acc:HGNC:948]	6109	108.506546226062	-0.125769870517788	0.226579018185849	-0.555081717295758	0.578838767444849	0.876260074883129	108.506546226062	-0.839137498755158	0.230994569626176	-3.63271526301745	0.000280454439215092	0.0012783118088864	108.506546226062	-0.51880093550057	0.230334613435687	-2.25237938737083
ENSG00000007520	1686	1268	1348	1358	1392	1338	1203	1314	2184	1399	1566	2082	661	433	491	683	381	670	889	782	771	706	716	863	TSR3	TSR3	16	1349240	1351878	-1	protein_coding	TSR3 ribosome maturation factor [Source:HGNC Symbol;Acc:HGNC:14175]	1210	1156.59187201049	-0.0396716812655303	0.148457479391324	-0.267225884665323	0.789295247508118	0.949199575402478	1156.59187201049	0.260065365099005	0.148141715832699	1.75551743570127	0.0791708409567527	0.168434782897228	1156.59187201049	0.307307257709475	0.14808389577325	2.0752240215238
ENSG00000007541	383	330	475	252	308	342	238	314	435	239	301	455	393	335	320	475	321	448	900	475	404	482	478	568	PIGQ	PIGQ	16	566995	584109	1	protein_coding	phosphatidylinositol glycan anchor biosynthesis class Q [Source:HGNC Symbol;Acc:HGNC:14135]	7856	387.567071825126	-0.150773812434327	0.151162062022503	-0.99743156726641	0.318555075163786	0.723121428687186	387.567071825126	0.0862169207983638	0.150568240831234	0.572610268423081	0.566908605531029	0.711199958268341	387.567071825126	0.166490951888242	0.150966126866708	1.10283647957162
ENSG00000007545	198	152	264	194	184	217	235	225	200	152	199	289	511	354	277	532	325	372	908	645	472	590	683	710	CRAMP1	CRAMP1	16	1612337	1677908	1	protein_coding	cramped chromatin regulator homolog 1 [Source:HGNC Symbol;Acc:HGNC:14122]	8596	338.536935056795	-0.00403488642876527	0.153732554985953	-0.0262461417435881	0.979061012754716	0.997516452895423	338.536935056795	0.371021506065449	0.152675661781307	2.43012869069401	0.0150934625639752	0.0427334767638077	338.536935056795	0.363596370524993	0.152615511409339	2.38243391623392
ENSG00000007923	318	292	315	271	312	254	259	283	253	205	278	282	487	373	384	516	421	500	674	545	462	436	488	597	DNAJC11	DNAJC11	1	6634168	6701924	-1	protein_coding	DnaJ heat shock protein family (Hsp40) member C11 [Source:HGNC Symbol;Acc:HGNC:25570]	5083	363.856104163502	-0.0296093631350933	0.107591199403534	-0.275202463577338	0.783160694360486	0.947154049111361	363.856104163502	-0.00627341211076304	0.107373583853377	-0.0584260288762422	0.953409282136368	0.973441547386159	363.856104163502	-0.06990923940203	0.107663759819301	-0.649329352043467
ENSG00000007944	504	369	798	577	526	768	1323	1132	2156	942	1405	2035	440	437	642	493	566	645	1428	1697	1678	1203	1373	1933	MYLIP	MYLIP	6	16129086	16148248	1	protein_coding	myosin regulatory light chain interacting protein [Source:HGNC Symbol;Acc:HGNC:21155]	3072	1028.01990313362	0.137227737573234	0.0910251594151882	1.50758030477381	0.131661976614368	0.528388142074172	1028.01990313362	1.46429915642666	0.088994740769957	16.453771804468	7.88041859805755e-61	3.08511224097046e-58	1028.01990313362	1.2326416591819	0.0885885161834298	13.9142375590715
ENSG00000007968	64	80	97	31	106	92	33	20	12	10	16	34	49	73	87	63	48	85	60	19	35	51	21	56	E2F2	E2F2	1	23506438	23531233	-1	protein_coding	E2F transcription factor 2 [Source:HGNC Symbol;Acc:HGNC:3114]	5462	51.3565490263685	-0.209340152832183	0.31749826293856	-0.659342671341457	0.509675746774768	0.846605655946422	51.3565490263685	-1.53283951144716	0.328748011113091	-4.66265790097769	3.12151412666464e-06	2.09580424619092e-05	51.3565490263685	-1.31746115967179	0.329937263343996	-3.99306567048229
ENSG00000008018	3115	2922	2532	2581	2851	2576	2136	2270	2876	2147	2607	2798	1443	1289	1436	1689	1420	1592	1593	1237	1254	1257	1325	1400	PSMB1	PSMB1	6	170535120	170553307	-1	protein_coding	proteasome 20S subunit beta 1 [Source:HGNC Symbol;Acc:HGNC:9537]	2219	2116.6175812109	-0.0285221970044872	0.105730737993035	-0.26976258319852	0.787342910213907	0.94864402973254	2116.6175812109	-0.25605148131977	0.105831612900872	-2.41942340574175	0.0155451341448765	0.0438227059973134	2116.6175812109	-0.206926265615679	0.105793751979385	-1.9559403248691
ENSG00000008056	6	1	11	11	6	6	38	21	7	10	12	15	4	9	7	9	7	4	25	6	26	4	9	13	SYN1	SYN1	X	47571901	47619857	-1	protein_coding	synapsin I [Source:HGNC Symbol;Acc:HGNC:11494]	3733	11.0184910969376	0.142868820403553	0.539624870147624	0.264755811503774	0.791197579724524	0.949723900961931	11.0184910969376	1.53768924976103	0.510305770747151	3.01327035261558	0.00258448564316516	0.00925634478852832	11.0184910969376	0.486069902811169	0.518074378617863	0.938224167942686
ENSG00000008083	874	594	1051	784	823	686	1380	959	432	723	879	805	1379	1407	1504	1665	1593	1534	1532	1918	1832	1310	1720	1822	JARID2	JARID2	6	15246069	15522042	1	protein_coding	jumonji and AT-rich interaction domain containing 2 [Source:HGNC Symbol;Acc:HGNC:6196]	6244	1149.89909692657	-0.0423079731922511	0.155004109112498	-0.272947429810039	0.784893626514357	0.947774932690988	1149.89909692657	0.0682251460855488	0.154898407354448	0.440450920385721	0.65961055172673	0.783085446417698	1149.89909692657	-0.0137124105665359	0.154989320885097	-0.088473260533232
ENSG00000008086	131	102	174	166	158	143	259	152	110	124	194	254	119	210	224	183	264	230	213	218	247	242	179	283	CDKL5	CDKL5	X	18425583	18653629	1	protein_coding	cyclin dependent kinase like 5 [Source:HGNC Symbol;Acc:HGNC:11411]	19056	184.727456531265	0.201763220305795	0.180544469282221	1.11752645266804	0.263769295684697	0.674222868421127	184.727456531265	0.211831378038432	0.180325417105541	1.17471724972887	0.240107855836312	0.392245243326741	184.727456531265	0.118040466115447	0.17898932144421	0.659483287399576
ENSG00000008128	7	10	15	5	17	15	14	22	4	13	21	15	103	65	54	84	84	77	183	131	85	153	157	103	CDK11A	CDK11A	1	1702379	1724357	-1	protein_coding	cyclin dependent kinase 11A [Source:HGNC Symbol;Acc:HGNC:1730]	5085	51.4109269237279	0.0845300484640864	0.257922165974094	0.327734718514177	0.743112250334989	0.933277940346685	51.4109269237279	0.481304598625288	0.252623227632445	1.90522701786378	0.0567505676119464	0.128775763707496	51.4109269237279	0.572986592450293	0.248805962731283	2.30294558120833
ENSG00000008130	2468	2940	2701	2057	2867	2577	804	1377	1285	620	1326	1206	2303	2614	2417	1937	2239	2805	1553	1360	1359	1059	1429	1540	NADK	NADK	1	1751232	1780457	-1	protein_coding	NAD kinase [Source:HGNC Symbol;Acc:HGNC:29831]	5570	1879.26991845394	-0.158343645417991	0.111242024626838	-1.423415709568	0.154615681098161	0.56018352716592	1879.26991845394	-1.13354059218174	0.111815310533685	-10.1376152046751	3.76170680481845e-24	1.54574562827006e-22	1879.26991845394	-1.10286141975513	0.112025772854031	-9.84471154858395
ENSG00000008226	15	3	20	3	11	19	8	12	33	11	6	16	83	53	58	71	52	58	232	99	62	70	70	104	DLEC1	DLEC1	3	38039205	38124025	1	protein_coding	DLEC1 cilia and flagella associated protein [Source:HGNC Symbol;Acc:HGNC:2899]	8338	41.6979293170582	-0.196553423348799	0.313778814457219	-0.626407565752333	0.531047648355748	0.858738976699078	41.6979293170582	0.596004560241212	0.303505826169052	1.96373350641789	0.0495610047761062	0.115118398580272	41.6979293170582	0.255589189699548	0.31215638149751	0.818785726799523
ENSG00000008256	391	372	879	311	501	665	768	633	1379	588	860	1168	652	567	669	688	684	874	1123	1482	1744	1007	1244	1915	CYTH3	CYTH3	7	6161776	6272644	-1	protein_coding	cytohesin 3 [Source:HGNC Symbol;Acc:HGNC:9504]	5808	842.365011811778	0.00907750511086061	0.117955820747863	0.0769568220822629	0.938657894041382	0.989385985286765	842.365011811778	0.877434176010253	0.116735937545082	7.51640149950738	5.63044653100002e-14	1.00693334473e-12	842.365011811778	0.796569583724688	0.116740467039684	6.8234229648397
ENSG00000008277	85	19	64	50	45	76	92	96	98	52	88	117	103	121	107	151	252	161	294	265	323	296	288	379	ADAM22	ADAM22	7	87934143	88202889	1	protein_coding	ADAM metallopeptidase domain 22 [Source:HGNC Symbol;Acc:HGNC:201]	13668	135.43655439255	0.386138669799689	0.208993160083121	1.84761391064719	0.0646582158878282	0.392723743318687	135.43655439255	1.04617737625783	0.205653373444511	5.08709076216593	3.63597853130734e-07	2.85105206613655e-06	135.43655439255	0.636522644099141	0.202754326339902	3.13937885119186
ENSG00000008282	1920	1455	1580	1829	2165	1771	1937	1434	1652	1419	1796	1475	1055	1263	1400	1395	1969	1657	1488	1248	1293	1509	1292	1381	SYPL1	SYPL1	7	106090505	106112589	-1	protein_coding	synaptophysin like 1 [Source:HGNC Symbol;Acc:HGNC:11507]	2783	1579.02821478356	0.266055424041209	0.0992844107116824	2.67973010197766	0.00736815426856256	0.144504295200962	1579.02821478356	-0.0459928738529129	0.0994739352626288	-0.462361057009392	0.64382242117289	0.771041186609557	1579.02821478356	-0.319079458216296	0.0992305357911062	-3.21553698841254
ENSG00000008283	514	431	879	336	398	687	375	407	977	256	409	907	683	408	473	641	390	468	852	404	549	609	480	680	CYB561	CYB561	17	63432304	63446354	-1	protein_coding	cytochrome b561 [Source:HGNC Symbol;Acc:HGNC:2571]	5296	544.436216840337	-0.272794114387432	0.10677067456243	-2.55495355354269	0.0106201968172013	0.178488000942028	544.436216840337	-0.0890392304065193	0.10624745565522	-0.838036354446527	0.402010286089301	0.566192662970244	544.436216840337	0.0991883141412457	0.106957713473293	0.92736008390842
ENSG00000008294	880	773	936	752	1050	781	1167	1405	480	704	1470	812	1704	2036	2207	1999	2328	2371	2582	2195	2785	2187	2168	2827	SPAG9	SPAG9	17	50962174	51120868	-1	protein_coding	sperm associated antigen 9 [Source:HGNC Symbol;Acc:HGNC:14524]	11966	1489.79150119466	0.0152324070517259	0.132865998498897	0.114644884498816	0.908726601549104	0.982008956418961	1489.79150119466	0.127234873266637	0.132752834562937	0.958434324099624	0.337843794060284	0.499721960136432	1489.79150119466	0.0716378275730371	0.132785161028324	0.539501756207205
ENSG00000008300	72	66	79	34	50	47	46	63	27	49	75	70	187	102	128	197	95	107	305	181	130	211	195	220	CELSR3	CELSR3	3	48636463	48662886	-1	protein_coding	cadherin EGF LAG seven-pass G-type receptor 3 [Source:HGNC Symbol;Acc:HGNC:3230]	13850	103.101086386893	-0.474155372427077	0.204365840017114	-2.32013027415624	0.0203338310656388	0.24413226987503	103.101086386893	-0.161674031436587	0.201743630453006	-0.801383573169354	0.422909621978491	0.585603356824131	103.101086386893	0.59919766081264	0.203311787545081	2.94718603406001
ENSG00000008311	48	28	40	35	33	32	114	53	34	36	86	92	131	131	167	191	162	137	283	216	216	210	270	279	AASS	AASS	7	122064583	122144308	-1	protein_coding	aminoadipate-semialdehyde synthase [Source:HGNC Symbol;Acc:HGNC:17366]	10816	112.001869339215	-0.0393474171120336	0.221278921745573	-0.177818188924815	0.858865762299483	0.971117214014212	112.001869339215	0.602738761042434	0.216992921629564	2.77768858318517	0.00547470606928484	0.0177265219674949	112.001869339215	0.772858140465696	0.216457237894505	3.57048878560654
ENSG00000008324	566	464	546	465	478	541	719	473	1018	693	707	896	324	346	292	378	358	328	462	416	478	478	489	530	SS18L2	SS18L2	3	42581840	42596934	1	protein_coding	SS18 like 2 [Source:HGNC Symbol;Acc:HGNC:15593]	3118	535.766797388858	-0.0346351553648982	0.126857255636596	-0.273024630645617	0.784834282085859	0.947774932690988	535.766797388858	0.356671044116739	0.125970740748192	2.83138006491287	0.00463476118071814	0.0153460983766297	535.766797388858	0.514069188619488	0.125660477334132	4.0909377357574
ENSG00000008382	284	240	287	197	213	225	110	112	154	98	121	149	165	103	86	139	101	178	161	81	61	98	98	89	MPND	MPND	19	4343527	4360086	1	protein_coding	MPN domain containing [Source:HGNC Symbol;Acc:HGNC:25934]	2049	153.22454454358	-0.112659319142954	0.18015408915864	-0.62534977512361	0.531741518106125	0.859232062277232	153.22454454358	-0.832006996123476	0.183448066056671	-4.53538166963533	5.74994088850516e-06	3.69008210085596e-05	153.22454454358	-0.72501619711778	0.183664775073886	-3.94749726411128
ENSG00000008394	593	492	390	756	969	757	133	188	17	114	185	25	113	155	153	201	344	180	8	54	30	10	33	11	MGST1	MGST1	12	16347142	16609259	1	protein_coding	microsomal glutathione S-transferase 1 [Source:HGNC Symbol;Acc:HGNC:7061]	7441	271.113151269227	0.725749774101443	0.393280830980057	1.84537286572771	0.0649833174892587	0.393488095560065	271.113151269227	-2.595834141268	0.403257350094637	-6.43716510228221	1.21725507811002e-10	1.52738556770775e-09	271.113151269227	-3.62492807911425	0.405040761879365	-8.94953896070806
ENSG00000008405	452	332	425	446	415	381	649	450	846	518	645	873	480	570	445	643	657	602	978	902	1013	937	977	1302	CRY1	CRY1	12	106991364	107093549	-1	protein_coding	cryptochrome circadian regulator 1 [Source:HGNC Symbol;Acc:HGNC:2384]	4782	635.611241476779	0.142636094521581	0.111452677918989	1.27979064464703	0.200618774976293	0.616650702171046	635.611241476779	0.694786124452587	0.110407537847115	6.29292291088566	3.1154308062723e-10	3.72054665117333e-09	635.611241476779	0.664268314099289	0.109803757799503	6.04959545475863
ENSG00000008438	23	29	54	26	29	42	25	25	60	15	32	63	19	10	9	5	7	5	14	22	13	15	13	8	PGLYRP1	PGLYRP1	19	46019153	46023053	-1	protein_coding	peptidoglycan recognition protein 1 [Source:HGNC Symbol;Acc:HGNC:8904]	708	25.1348708671573	-0.463411484689761	0.320703559316076	-1.44498391498373	0.148462403757219	0.550821239256746	25.1348708671573	0.0986411782105536	0.30825815104697	0.319995360627215	0.748971847483786	0.84672530460256	25.1348708671573	0.314839061601414	0.321369047884668	0.979680724306727
ENSG00000008441	152	110	134	107	141	71	214	206	55	94	238	125	180	188	102	155	118	103	220	163	80	172	151	167	NFIX	NFIX	19	12995475	13098796	1	protein_coding	nuclear factor I X [Source:HGNC Symbol;Acc:HGNC:7788]	6435	140.762581053678	-0.405180141878061	0.20165639196071	-2.0092600980236	0.0445095571944395	0.335100191068555	140.762581053678	-0.100787243376071	0.199954455834286	-0.504050999791671	0.614225538963118	0.748768856080725	140.762581053678	0.401988051835843	0.201263508516748	1.99732209181075
ENSG00000008513	5246	3560	4064	6590	4635	4269	4442	4503	2353	3154	5224	3844	4644	5316	4893	5666	6952	7440	4628	3966	3922	4462	4018	4411	ST3GAL1	ST3GAL1	8	133454848	133571940	-1	protein_coding	ST3 beta-galactoside alpha-2,3-sialyltransferase 1 [Source:HGNC Symbol;Acc:HGNC:10862]	8852	4620.93002642483	0.293236203540478	0.123697133941417	2.3705982038303	0.0177593253809964	0.228858506409773	4620.93002642483	-0.349780817945758	0.123819923960707	-2.82491546398266	0.00472930916789249	0.01559955521372	4620.93002642483	-0.540063507007446	0.123730595673781	-4.36483396904785
ENSG00000008516	143	131	194	90	121	107	18	38	23	8	63	33	247	347	134	152	130	189	85	98	35	31	82	47	MMP25	MMP25	16	3046062	3060726	1	protein_coding	matrix metallopeptidase 25 [Source:HGNC Symbol;Acc:HGNC:14246]	4745	103.323003409862	-0.569076356546389	0.257201742442034	-2.212568045392	0.0269274401132163	0.275806695172749	103.323003409862	-2.26402584401773	0.268098815870159	-8.44474391529651	3.04712692804179e-17	7.29008189051064e-16	103.323003409862	-1.82679313888715	0.271506402345662	-6.72836118450502
ENSG00000008517	3918	3577	7033	2681	3352	6186	2603	2797	7987	2248	3216	8646	3760	2616	2722	4075	2441	2922	4385	2555	3608	3773	2989	4217	IL32	IL32	16	3065297	3082192	1	protein_coding	interleukin 32 [Source:HGNC Symbol;Acc:HGNC:16830]	3209	3987.10663625323	-0.187406410709193	0.111294686976843	-1.6838756260502	0.0922057077521068	0.455868935545018	3987.10663625323	-0.147514108028868	0.111265831383551	-1.32578084569703	0.184912299347348	0.323150038921119	3987.10663625323	0.103275378995064	0.111291337221407	0.92797320594328
ENSG00000008710	988	775	1330	726	946	867	1202	1155	651	871	1239	1286	2669	1935	1628	3105	1882	2332	4982	3481	2717	3308	3174	3691	PKD1	PKD1	16	2088708	2135898	-1	protein_coding	polycystin 1, transient receptor potential channel interacting [Source:HGNC Symbol;Acc:HGNC:9008]	18534	1770.41747371191	-0.0816536349267542	0.14518361873626	-0.562416308654532	0.573832410094865	0.87480016890095	1770.41747371191	0.286631864554233	0.144951726218203	1.97742981082372	0.0479930670729567	0.111983823170232	1770.41747371191	0.408255607115317	0.144979632449016	2.81595145620806
ENSG00000008735	8	7	20	13	15	4	14	8	1	10	7	6	5	16	12	27	4	15	45	28	48	39	54	31	MAPK8IP2	MAPK8IP2	22	50600793	50613981	1	protein_coding	mitogen-activated protein kinase 8 interacting protein 2 [Source:HGNC Symbol;Acc:HGNC:6883]	5793	16.4588880273254	-0.0446084490188776	0.582090704427293	-0.0766348761105314	0.938914013400828	0.989385985286765	16.4588880273254	0.431300069277596	0.574563661491275	0.75065671253584	0.452859280716713	0.613692871319295	16.4588880273254	0.587838706150104	0.573362482665877	1.02524794335499
ENSG00000008838	1261	1042	1434	828	1341	989	1062	1039	717	639	1094	959	1594	1382	1326	1436	1344	1422	2086	1445	1322	1602	1369	1606	MED24	MED24	17	40019097	40061215	-1	protein_coding	mediator complex subunit 24 [Source:HGNC Symbol;Acc:HGNC:22963]	6962	1216.82775197676	-0.205639295202952	0.0983976165122367	-2.08988085780898	0.0366285035246711	0.310368864934528	1216.82775197676	-0.245993200110343	0.0983881052473628	-2.5002331276924	0.012411160368265	0.0361424269745039	1216.82775197676	-0.103902366908282	0.0986375446097711	-1.05337543953815
ENSG00000008853	129	152	217	112	168	126	87	119	81	60	140	88	218	198	155	261	176	228	196	126	211	189	160	192	RHOBTB2	RHOBTB2	8	22987417	23020509	1	protein_coding	Rho related BTB domain containing 2 [Source:HGNC Symbol;Acc:HGNC:18756]	6611	151.803992947068	-0.111109875060228	0.156215177363433	-0.711261715638118	0.476922070913663	0.828944914533987	151.803992947068	-0.570362507059329	0.158338521610483	-3.60217148207582	0.000315570074390713	0.00142122042287823	151.803992947068	-0.454422968402218	0.158783220799203	-2.86190799074972
ENSG00000008869	1160	646	1007	1027	1007	834	1212	531	545	861	879	901	1480	1652	1917	1811	2203	1804	2763	1974	1879	2436	1912	2249	HEATR5B	HEATR5B	2	36968383	37084372	-1	protein_coding	HEAT repeat containing 5B [Source:HGNC Symbol;Acc:HGNC:29273]	8238	1343.54003163143	0.073763100664121	0.127956547171268	0.576469921194342	0.564297595073031	0.87106188961962	1343.54003163143	-0.099920474445563	0.128073563127593	-0.780180327660734	0.435284739961343	0.59770110457545	1343.54003163143	-0.0167801871672513	0.127845148474223	-0.131254000386527
ENSG00000008952	3961	2840	2912	4170	4563	3278	6650	4484	4274	4688	5598	4431	2465	2895	2943	3612	3691	3385	4730	3528	3664	4343	3953	3958	SEC62	SEC62	3	169966635	169998373	1	protein_coding	SEC62 homolog, preprotein translocation factor [Source:HGNC Symbol;Acc:HGNC:11846]	7928	4000.04226567073	0.272209616803225	0.0926938349294305	2.93665287460016	0.00331775247800423	0.0919419769866477	4000.04226567073	0.465098447640809	0.0926155336620337	5.02181901081534	5.11844038810642e-07	3.9304657074432e-06	4000.04226567073	0.204552486173153	0.0924770992743799	2.21192584735217
ENSG00000008988	50237	35257	35239	39608	33219	35006	49893	38800	62888	55688	39341	50431	10073	10179	8772	11727	12201	9655	15816	15431	13568	15547	15615	15989	RPS20	RPS20	8	56067254	56074510	-1	protein_coding	ribosomal protein S20 [Source:HGNC Symbol;Acc:HGNC:10405]	6765	31039.5470737471	-0.0397780312573221	0.122822919989537	-0.323864888253028	0.746040327586824	0.934126900059964	31039.5470737471	0.36267303148077	0.122799496071495	2.95337556816697	0.00314319298079943	0.0109761970909136	31039.5470737471	0.422684425155109	0.122793722799892	3.4422315368997
ENSG00000009307	14698	10662	12106	16547	15207	12378	14086	10106	12483	10232	12844	12796	9970	11756	11171	11876	14887	13252	11480	9594	9598	12152	10580	11007	CSDE1	CSDE1	1	114716913	114758676	-1	protein_coding	cold shock domain containing E1 [Source:HGNC Symbol;Acc:HGNC:29905]	5778	12251.7188454137	0.196988045431017	0.0899845029412248	2.18913300615422	0.0285871741790029	0.281037547046472	12251.7188454137	-0.182502319915255	0.0900198299249624	-2.02735686200899	0.0426259302135347	0.101754049817941	12251.7188454137	-0.313586465838323	0.0899841009489035	-3.48490969550709
ENSG00000009335	2570	2119	2321	2662	2924	2375	1660	1489	2277	1403	2136	2579	2027	2257	2088	2379	2496	2616	2639	2114	2188	2473	2219	2778	UBE3C	UBE3C	7	157138916	157269370	1	protein_coding	ubiquitin protein ligase E3C [Source:HGNC Symbol;Acc:HGNC:16803]	9215	2260.96723649633	0.15062298446735	0.107996844504456	1.39469801324736	0.163106924270502	0.571428517652705	2260.96723649633	-0.247152270895674	0.108165031847423	-2.28495537489699	0.0223154445378489	0.0596229002369494	2260.96723649633	-0.263190446902725	0.108006441258915	-2.43680324835257
ENSG00000009413	280	202	353	211	313	307	510	388	175	221	570	363	939	1149	1412	1339	1904	1412	1634	1430	1731	1534	1478	1783	REV3L	REV3L	6	111299028	111483715	-1	protein_coding	REV3 like, DNA directed polymerase zeta catalytic subunit [Source:HGNC Symbol;Acc:HGNC:9968]	12425	800.381350370414	0.156045756448347	0.186164822580121	0.838212903413527	0.401911141382132	0.783179843650419	800.381350370414	0.281181399255973	0.185968906468993	1.51198071008099	0.130538769889774	0.248037486168956	800.381350370414	0.168041176205847	0.185751923298074	0.904653761975819
ENSG00000009694	29	38	53	42	37	36	50	50	24	23	35	33	256	194	88	214	281	104	487	240	130	300	199	111	TENM1	TENM1	X	124375903	125204312	-1	protein_coding	teneurin transmembrane protein 1 [Source:HGNC Symbol;Acc:HGNC:8117]	12896	110.777959668055	0.0134742242016153	0.19427572023376	0.0693561922478147	0.944706098429974	0.991107327927827	110.777959668055	0.229146085160223	0.192448651986977	1.19068688086072	0.233776530034669	0.384514265121572	110.777959668055	-0.189748516378666	0.195164365147601	-0.972249807156964
ENSG00000009724	10	6	36	14	7	10	22	26	11	10	16	21	153	132	105	135	110	118	302	212	154	223	130	188	MASP2	MASP2	1	11022009	11047239	-1	protein_coding	MBL associated serine protease 2 [Source:HGNC Symbol;Acc:HGNC:6902]	4257	76.1202458720014	-0.363606619459709	0.261548122311907	-1.39020925191768	0.164465344823485	0.57250971949801	76.1202458720014	0.445492121065142	0.252809255598683	1.7621669745048	0.0780410901848834	0.166473227051804	76.1202458720014	0.493176799351762	0.259790639923306	1.89836246408783
ENSG00000009780	192	161	226	131	187	142	238	201	238	169	185	235	259	230	340	369	421	355	478	384	429	474	404	469	FAM76A	FAM76A	1	27725961	27763116	1	protein_coding	family with sequence similarity 76 member A [Source:HGNC Symbol;Acc:HGNC:28530]	4046	270.346143675369	0.0292472716205514	0.139510960102955	0.20964139017442	0.833947572711634	0.963694908415238	270.346143675369	0.317434358976414	0.138424460885656	2.29319555911889	0.0218367487125088	0.0585827283843217	270.346143675369	0.235544486607328	0.138360077619205	1.70240209936565
ENSG00000009790	1419	1003	1473	1064	1195	1009	2084	1438	1521	1455	1663	1728	3688	2225	2176	3724	2460	2229	5999	3463	3288	4428	3329	3686	TRAF3IP3	TRAF3IP3	1	209756032	209782320	1	protein_coding	TRAF3 interacting protein 3 [Source:HGNC Symbol;Acc:HGNC:30766]	7750	2217.52275901067	-0.143696372974189	0.0676098139744342	-2.1253774345323	0.0335551316429623	0.299444779548151	2217.52275901067	0.39148874352482	0.0670930426364786	5.83501251606627	5.37865294311471e-09	5.47321149202013e-08	2217.52275901067	0.470077934592687	0.0672502771782233	6.98997765238811
ENSG00000009830	207	173	218	211	218	164	105	107	60	93	105	122	271	219	253	289	332	276	308	292	288	296	205	334	POMT2	POMT2	14	77274956	77320883	-1	protein_coding	protein O-mannosyltransferase 2 [Source:HGNC Symbol;Acc:HGNC:19743]	13203	202.953191133718	0.0632900636421306	0.197312574258931	0.320760417220425	0.748391958058819	0.935433156148803	202.953191133718	-0.529869398007542	0.199052177866319	-2.66196232408668	0.00776865734232907	0.024127322933078	202.953191133718	-0.543780778351824	0.198635407397062	-2.73758231464159
ENSG00000009844	1245	1091	1079	1263	1384	1221	1207	978	1281	941	1225	1236	798	1076	993	1056	1412	1204	1093	902	1068	1009	886	1106	VTA1	VTA1	6	142147162	142224685	1	protein_coding	vesicle trafficking 1 [Source:HGNC Symbol;Acc:HGNC:20954]	7258	1124.53817164573	0.205358826541844	0.0994774192495111	2.06437629857243	0.0389820519095381	0.318447415725634	1124.53817164573	-0.0577773004680339	0.0996898420185197	-0.57957058912081	0.562204231324304	0.707538218713758	1124.53817164573	-0.285112845045746	0.0994438828225398	-2.86707273442387
ENSG00000009954	1551	1156	1892	1195	1579	1232	2380	1847	882	1118	2268	1945	2920	2902	2999	3574	3701	3316	4628	3978	4529	4303	3904	4805	BAZ1B	BAZ1B	7	73440406	73522293	-1	protein_coding	bromodomain adjacent to zinc finger domain 1B [Source:HGNC Symbol;Acc:HGNC:961]	7060	2481.15075923954	-0.0277253559241856	0.146920412122092	-0.188710033709581	0.850320087124904	0.969225563649473	2481.15075923954	0.229221871363531	0.146808195617398	1.561369720536	0.118436541916592	0.230056438479752	2481.15075923954	0.285402284998423	0.146808343547873	1.9440467626103
ENSG00000010017	784	663	984	725	967	731	826	836	854	744	1148	1013	1081	1222	1183	1196	1338	1126	1464	1323	1595	1455	1349	1731	RANBP9	RANBP9	6	13621498	13711835	-1	protein_coding	RAN binding protein 9 [Source:HGNC Symbol;Acc:HGNC:13727]	3618	1051.84386250538	-0.0257977985920893	0.0839140980067594	-0.307431042040293	0.758515303342987	0.938900236203951	1051.84386250538	0.0811692138073973	0.0836910628033975	0.969867164885643	0.332112708760219	0.49377939312066	1051.84386250538	0.23004958483633	0.0835391794726872	2.75379272681921
ENSG00000010030	62	109	37	29	86	16	7	48	5	4	80	3	197	101	39	65	8	19	64	11	23	60	4	8	ETV7	ETV7	6	36354091	36387800	-1	protein_coding	ETS variant transcription factor 7 [Source:HGNC Symbol;Acc:HGNC:18160]	2374	45.0941729448216	-1.56712286678146	0.40791589557782	-3.84177935640778	0.000122145613682242	0.011732048260759	45.0941729448216	-2.27752943357148	0.417506571386048	-5.45507445789533	4.89523288155723e-08	4.35194692013585e-07	45.0941729448216	-1.10791836645167	0.436239589416953	-2.53970156154887
ENSG00000010072	246	196	229	205	225	193	249	250	331	202	317	366	267	281	281	249	306	299	359	341	381	306	329	448	SPRTN	SPRTN	1	231337104	231355023	1	protein_coding	SprT-like N-terminal domain [Source:HGNC Symbol;Acc:HGNC:25356]	5906	278.10985731105	-0.0938558244156653	0.106193743050059	-0.88381689655126	0.376795063756533	0.767360168202786	278.10985731105	0.224145424784238	0.104642481662697	2.14201174535162	0.032192536897594	0.0808361171404073	278.10985731105	0.350179484813292	0.104776130965444	3.34216850332814
ENSG00000010165	1273	1006	1154	1194	1371	1121	1495	1274	1569	1193	1395	1578	1044	911	799	1054	1025	1023	1525	1357	1132	1417	1185	1424	METTL13	METTL13	1	171781660	171814023	1	protein_coding	methyltransferase 13, eEF1A lysine and N-terminal methyltransferase [Source:HGNC Symbol;Acc:HGNC:24248]	3831	1234.77693976911	0.0824136895810175	0.0783388178935516	1.05201599662894	0.292792210457046	0.701661924905897	1234.77693976911	0.324979752891165	0.0779748432167044	4.16775128342349	3.0761931651343e-05	0.00017133106888689	1234.77693976911	0.226075399542663	0.0777808028251362	2.90657066179834
ENSG00000010219	173	128	138	100	96	92	119	109	93	84	93	118	239	160	135	134	144	150	158	99	96	157	131	166	DYRK4	DYRK4	12	4562208	4615302	1	protein_coding	dual specificity tyrosine phosphorylation regulated kinase 4 [Source:HGNC Symbol;Acc:HGNC:3095]	7054	126.873028289309	-0.498212346842952	0.150723926225345	-3.30546290373357	0.000948196549365706	0.0458215982480977	126.873028289309	-0.639657048586947	0.151382864076383	-4.22542572760545	2.3848947590706e-05	0.000135994581441494	126.873028289309	0.00482337696544646	0.152968109247667	0.0315319120381951
ENSG00000010244	1805	1651	2036	1285	1760	1502	1230	1361	1424	695	1421	1279	2950	3179	3141	3385	3947	3005	5021	3462	3222	3015	2878	3628	ZNF207	ZNF207	17	32350132	32381885	1	protein_coding	zinc finger protein 207 [Source:HGNC Symbol;Acc:HGNC:12998]	15818	2252.41247499715	-0.130620997661897	0.106162048839173	-1.23039258463989	0.218550128845402	0.637853359544333	2252.41247499715	-0.188679098753817	0.10616799933489	-1.77717485434249	0.075539475328192	0.162019721363346	2252.41247499715	-0.335909979225762	0.106418120852028	-3.15651109544431
ENSG00000010256	4019	3952	3998	3027	3656	3726	1819	1941	2743	1702	1914	2490	1966	1777	2037	1761	1784	2165	1430	1370	1286	1218	1364	1503	UQCRC1	UQCRC1	3	48599002	48610976	-1	protein_coding	ubiquinol-cytochrome c reductase core protein 1 [Source:HGNC Symbol;Acc:HGNC:12585]	3204	2391.47521700805	-0.182304598515435	0.108313253465644	-1.68312364999045	0.0923511570652974	0.455976466429681	2391.47521700805	-0.820607958477646	0.108626774191294	-7.55438025833793	4.20858943536889e-14	7.61507123717336e-13	2391.47521700805	-0.672682644399333	0.108710936724797	-6.18781021179346
ENSG00000010270	1040	1026	828	904	1127	1060	600	678	742	552	777	778	560	609	744	663	734	889	425	500	529	416	451	546	STARD3NL	STARD3NL	7	38178245	38230670	1	protein_coding	STARD3 N-terminal like [Source:HGNC Symbol;Acc:HGNC:19169]	4324	740.11195951785	0.107905885963096	0.105437606010034	1.02340986339188	0.306114097805646	0.712163142540472	740.11195951785	-0.573619133065345	0.106434474972062	-5.38941102698084	7.06889655992319e-08	6.1324528899382e-07	740.11195951785	-0.67265516130957	0.106232194567803	-6.33193321521984
ENSG00000010278	4577	4161	2314	1840	3763	1005	738	1121	105	334	778	68	1623	2811	2886	1498	2694	2725	254	936	436	187	552	193	CD9	CD9	12	6199715	6238271	1	protein_coding	CD9 molecule [Source:HGNC Symbol;Acc:HGNC:1709]	5829	1618.36017149563	-0.570637553417288	0.296677741304862	-1.92342556912926	0.0544266257363368	0.365142447022435	1618.36017149563	-2.78609133835112	0.297779120084068	-9.35623470700214	8.26289054610197e-21	2.68350768082455e-19	1618.36017149563	-2.96065400182344	0.29883639850466	-9.90727373451888
ENSG00000010292	1836	1024	1907	1453	1445	1565	2236	1528	1482	1334	1641	2366	1597	1577	1627	2053	1959	1954	2631	2379	2387	2590	2134	2600	NCAPD2	NCAPD2	12	6493356	6531955	1	protein_coding	non-SMC condensin I complex subunit D2 [Source:HGNC Symbol;Acc:HGNC:24305]	6470	1829.21098513417	0.0729707000920786	0.0905992032716504	0.805423198626649	0.420575509123895	0.792491991854998	1829.21098513417	0.282164574036952	0.0904205563161454	3.12057993815472	0.00180495301547036	0.00678022476083527	1829.21098513417	0.213454626068392	0.0903068121071981	2.36366029414273
ENSG00000010295	552	447	713	296	378	315	216	195	174	175	191	174	1699	1035	1046	1220	914	1381	1584	958	762	801	862	999	IFFO1	IFFO1	12	6538961	6556073	-1	protein_coding	intermediate filament family orphan 1 [Source:HGNC Symbol;Acc:HGNC:24970]	4945	646.974375961599	-0.516029877115099	0.181901339468985	-2.83686683463419	0.00455586091685193	0.110426070874919	646.974375961599	-0.99759706768624	0.182579854720623	-5.46389452008671	4.6580038056907e-08	4.16166547486026e-07	646.974375961599	-0.65454147104569	0.183454927238979	-3.56785986016634
ENSG00000010310	1	8	13	1	9	7	2	10	5	4	1	2	82	49	53	64	7	48	42	37	29	20	34	34	GIPR	GIPR	19	45668221	45683722	1	protein_coding	gastric inhibitory polypeptide receptor [Source:HGNC Symbol;Acc:HGNC:4271]	5069	20.8451945964676	-0.666189325416512	0.487078235381241	-1.36772550490801	0.171398013391724	0.581122315082137	20.8451945964676	-0.70338439912921	0.487108173297831	-1.44400040419593	0.148738861643167	0.274283908963759	20.8451945964676	-0.534625535071023	0.508201712905968	-1.05199475226866
ENSG00000010318	42	39	54	37	49	46	46	40	41	36	52	67	157	110	100	140	134	134	215	110	116	106	161	124	PHF7	PHF7	3	52410660	52423641	1	protein_coding	PHD finger protein 7 [Source:HGNC Symbol;Acc:HGNC:18458]	3364	81.9735499450788	0.013584894447507	0.180403306828034	0.0753029126037946	0.93997370414185	0.989567251742771	81.9735499450788	-0.0337554662388817	0.180425015458455	-0.187088614919112	0.851591154532879	0.913769825534022	81.9735499450788	0.0106867099133522	0.179502740684596	0.0595350793675614
ENSG00000010322	4223	1848	3071	5453	3071	3711	1198	1132	688	1073	969	1004	5202	4444	4815	7210	6176	7024	5988	3856	3234	3346	3391	4181	NISCH	NISCH	3	52455118	52493068	1	protein_coding	nischarin [Source:HGNC Symbol;Acc:HGNC:18006]	9062	3386.69034743384	0.435389571303797	0.201309508723734	2.16278691485608	0.0305575724852286	0.288369120245846	3386.69034743384	-0.946572552535133	0.201596256463175	-4.69538754906415	2.66101726173993e-06	1.81090466750266e-05	3386.69034743384	-1.49881342937022	0.201553393707709	-7.43630956442136
ENSG00000010327	11900	4792	12879	4415	7078	9804	49	72	27	47	251	20	27965	12734	24021	22989	14447	21530	541	248	141	156	253	82	STAB1	STAB1	3	52495338	52524495	1	protein_coding	stabilin 1 [Source:HGNC Symbol;Acc:HGNC:18628]	10588	7064.86139305103	-0.374006554536861	0.485218218424221	-0.770800724984055	0.440825057471945	0.809749964632787	7064.86139305103	-7.08748056034006	0.488686541885406	-14.5031220483294	1.1576250463582e-47	2.04311331952334e-45	7064.86139305103	-6.71406540897428	0.488779602711895	-13.7363862397748
ENSG00000010361	220	134	207	170	200	203	134	120	175	121	160	192	267	186	162	267	119	249	266	148	178	198	217	259	FUZ	FUZ	19	49806866	49817376	-1	protein_coding	fuzzy planar cell polarity protein [Source:HGNC Symbol;Acc:HGNC:26219]	2953	185.345039473953	-0.0198453167840399	0.155865812599954	-0.127323089348496	0.898684686368578	0.980613885831477	185.345039473953	-0.342113239273175	0.157056618452337	-2.17827967165229	0.0293852216599467	0.0747636105218239	185.345039473953	-0.123997546111846	0.156061510538424	-0.79454277793445
ENSG00000010404	832	692	819	775	823	810	972	871	952	683	978	1249	815	870	770	1029	945	963	1319	1388	1203	1371	1343	1516	IDS	IDS	X	149476988	149521096	-1	protein_coding	iduronate 2-sulfatase [Source:HGNC Symbol;Acc:HGNC:5389]	9294	970.007018599559	0.0915888763275595	0.0842114693964085	1.08760572620368	0.276769201762683	0.686086257707994	970.007018599559	0.348132804715231	0.0837622411453089	4.15620212586359	3.23581576412707e-05	0.000179339987215403	970.007018599559	0.337086440574403	0.0834251770099292	4.04058406174293
ENSG00000010539	518	410	429	518	589	422	708	626	702	519	680	695	389	432	391	506	550	413	728	645	698	640	607	818	ZNF200	ZNF200	16	3222325	3236221	-1	protein_coding	zinc finger protein 200 [Source:HGNC Symbol;Acc:HGNC:12993]	7498	563.633335714473	0.16357900984958	0.0955126743561785	1.71264191849109	0.086778436497706	0.445236145322006	563.633335714473	0.567140569490641	0.0945134790313453	6.00063160623417	1.96551468424039e-09	2.12991757327952e-08	563.633335714473	0.34950039856013	0.0940127306484124	3.71758586469728
ENSG00000010610	15526	7405	11586	8485	9018	9482	6097	3780	3640	4182	4719	4550	7518	7292	10029	6318	9489	12695	4905	3447	2800	3653	3527	3378	CD4	CD4	12	6786858	6820799	1	protein_coding	CD4 molecule [Source:HGNC Symbol;Acc:HGNC:1678]	4557	6918.93407250072	-0.104063143607747	0.149869800313586	-0.694356991135017	0.487458358580738	0.835797323105946	6918.93407250072	-1.36032502940018	0.150034013646285	-9.06677756823357	1.22588832533446e-19	3.63078781583241e-18	6918.93407250072	-1.25584065252036	0.150036943080838	-8.37020954128434
ENSG00000010626	183	70	54	165	92	82	136	97	98	169	89	122	116	64	82	164	112	147	171	105	73	169	155	173	LRRC23	LRRC23	12	6873569	6914241	1	protein_coding	leucine rich repeat containing 23 [Source:HGNC Symbol;Acc:HGNC:19138]	3052	119.147535180888	0.415656334908897	0.187424559459397	2.21772608727376	0.026573514406959	0.274320979165029	119.147535180888	0.209587050721709	0.188377664581338	1.11258970742369	0.265884682929433	0.421577981799452	119.147535180888	0.181060795468191	0.183154668289185	0.988567734360511
ENSG00000010671	1149	1247	1055	891	1399	1009	234	335	161	175	403	145	1363	1577	1377	1301	1267	1815	573	440	521	472	410	498	BTK	BTK	X	101349338	101390796	-1	protein_coding	Bruton tyrosine kinase [Source:HGNC Symbol;Acc:HGNC:1133]	4575	814.366708075483	-0.0893981419982275	0.146644345457764	-0.609625565303339	0.542109872425399	0.863934162633096	814.366708075483	-2.00735824447798	0.149195503828664	-13.4545491852304	2.89499527610925e-41	3.52175357543414e-39	814.366708075483	-2.02078614364956	0.149570619013192	-13.5105822051276
ENSG00000010704	282	254	263	153	300	197	27	33	22	15	70	20	200	330	527	263	477	527	64	21	57	72	88	29	HFE	HFE	6	26087281	26098343	1	protein_coding	homeostatic iron regulator [Source:HGNC Symbol;Acc:HGNC:4886]	5675	175.309621491502	-0.11089676545972	0.283195583597159	-0.391590730516014	0.695360638000362	0.918099604452381	175.309621491502	-3.21778655854461	0.298511488678207	-10.7794395880467	4.305004961589e-27	2.24443987488945e-25	175.309621491502	-2.75636255401959	0.29534265365565	-9.33276152259849
ENSG00000010803	117	98	187	90	105	118	118	107	88	87	101	104	225	266	195	249	250	166	308	199	220	289	154	258	SCMH1	SCMH1	1	41027202	41242306	-1	protein_coding	Scm polycomb group protein homolog 1 [Source:HGNC Symbol;Acc:HGNC:19003]	4447	160.085361428412	-0.252932744787478	0.160515162191608	-1.5757560926584	0.115082024824905	0.503769308041053	160.085361428412	-0.246247618045602	0.160274025026776	-1.53641625961826	0.124436321446257	0.238887560037519	160.085361428412	-0.0565739652913054	0.16162404868777	-0.350034328125245
ENSG00000010810	3749	2620	5914	2936	3351	3879	8908	6551	10983	6707	8241	11691	4699	4373	3749	5312	4586	4014	11594	13524	12648	8746	11469	14297	FYN	FYN	6	111660332	111873452	-1	protein_coding	FYN proto-oncogene, Src family tyrosine kinase [Source:HGNC Symbol;Acc:HGNC:4037]	7411	6994.49919085478	-0.0999331876411963	0.106380749771377	-0.939391646101033	0.347529700522367	0.745691589965018	6994.49919085478	1.24221993744811	0.106122420322379	11.7055371869063	1.19400654218405e-31	8.24017591868814e-30	6994.49919085478	1.27847071911988	0.106141126171912	12.0450080494642
ENSG00000010818	2265	1729	2122	1983	2034	1449	4119	4040	1270	2092	4400	2699	3007	3049	2631	3565	3421	3023	6093	4986	5141	5439	4651	5220	HIVEP2	HIVEP2	6	142751469	142956698	-1	protein_coding	HIVEP zinc finger 2 [Source:HGNC Symbol;Acc:HGNC:4921]	10655	3168.89139315183	-0.0490044092778861	0.14714142646452	-0.333042912899194	0.739101890572442	0.932789654436648	3168.89139315183	0.585055146932321	0.146951353311431	3.98128451183722	6.85438448515358e-05	0.000357000795487629	3168.89139315183	0.611039534189314	0.146966441360005	4.15768068230304
ENSG00000011007	761	527	800	744	825	757	711	567	508	390	809	665	924	1007	984	1013	1081	1300	1013	995	1085	919	1086	1218	ELOA	ELOA	1	23743448	23762059	1	protein_coding	elongin A [Source:HGNC Symbol;Acc:HGNC:11620]	5391	826.688179641876	0.132890333770244	0.0955588075434548	1.39066546754273	0.164326893862658	0.572382052295661	826.688179641876	-0.181272567237928	0.0959546748105467	-1.88914784606204	0.0588720208202682	0.132486658894441	826.688179641876	-0.264408964623021	0.0956484179446385	-2.76438408815147
ENSG00000011009	1906	1709	1916	1337	1752	1611	1303	1317	1943	1209	1408	1877	1085	788	743	1034	798	855	1228	1068	859	817	931	1078	LYPLA2	LYPLA2	1	23791145	23795539	1	protein_coding	lysophospholipase 2 [Source:HGNC Symbol;Acc:HGNC:6738]	2021	1324.01209784021	-0.16345432816785	0.116574175244153	-1.4021486991052	0.160870847238048	0.569399583815328	1324.01209784021	-0.131166382728016	0.116494283951863	-1.12594694158742	0.26018797838121	0.415520252218689	1324.01209784021	-0.0438977060965019	0.116641321818739	-0.376347810638832
ENSG00000011021	381	301	385	325	350	334	282	306	227	211	319	320	933	711	828	782	684	889	1317	895	1033	897	871	1308	CLCN6	CLCN6	1	11806096	11848079	1	protein_coding	chloride voltage-gated channel 6 [Source:HGNC Symbol;Acc:HGNC:2024]	8173	565.13762246264	-0.12777737859266	0.126510579724148	-1.01001338284335	0.312488878336214	0.717708007513918	565.13762246264	-0.100196844310456	0.126376766808366	-0.792842282967969	0.427869718015356	0.590394757909422	565.13762246264	0.0111161949734701	0.126653012757815	0.0877688949628578
ENSG00000011028	321	288	312	90	302	180	43	40	28	34	80	42	489	404	268	194	407	503	160	98	55	54	113	56	MRC2	MRC2	17	62627670	62693597	1	protein_coding	mannose receptor C type 2 [Source:HGNC Symbol;Acc:HGNC:16875]	6591	185.117184866568	-0.476732639218138	0.26527230452216	-1.79714441006907	0.0723126969761262	0.413857715040272	185.117184866568	-2.59403551977961	0.273527172970558	-9.48364833960693	2.45544584674432e-21	8.286937299702e-20	185.117184866568	-2.16433000435226	0.274766496126271	-7.87697930739571
ENSG00000011105	31	40	44	17	30	25	33	39	41	29	39	47	39	15	9	62	14	23	131	41	6	78	22	12	TSPAN9	TSPAN9	12	3077355	3286564	1	protein_coding	tetraspanin 9 [Source:HGNC Symbol;Acc:HGNC:21640]	6905	35.0972796014637	-0.0891988508947685	0.317076622319058	-0.281316390474893	0.778467739947592	0.945897128558433	35.0972796014637	0.408094240697149	0.310398320665575	1.3147437132459	0.188596050032792	0.327911026268256	35.0972796014637	0.282597171816163	0.313083604910048	0.902625264894836
ENSG00000011114	758	522	757	766	819	650	852	706	639	484	751	781	1034	1263	1269	1326	1567	1556	1373	1340	1381	1187	1290	1523	BTBD7	BTBD7	14	93237550	93333092	-1	protein_coding	BTB domain containing 7 [Source:HGNC Symbol;Acc:HGNC:18269]	11333	968.640158184947	0.172657755361324	0.073562409348747	2.34709217506434	0.0189205734362203	0.236367463909453	968.640158184947	0.0415743925358176	0.0736999867640726	0.564103120790305	0.572683954302571	0.715672136044281	968.640158184947	-0.209344899495638	0.0734913468818029	-2.84856528527542
ENSG00000011132	742	666	695	674	657	614	710	642	776	534	733	816	1022	640	628	1022	528	901	1515	959	935	1037	947	1233	APBA3	APBA3	19	3750772	3761692	-1	protein_coding	amyloid beta precursor protein binding family A member 3 [Source:HGNC Symbol;Acc:HGNC:580]	5596	789.572848687098	-0.0710888382739744	0.121967869285024	-0.582848898572202	0.559995023841796	0.870240483236814	789.572848687098	0.175025719287275	0.12160487351755	1.43929855954346	0.150065950796667	0.275795497828085	789.572848687098	0.208255105873564	0.121683650683718	1.71144689285223
ENSG00000011143	130	79	126	97	111	113	137	136	146	81	119	151	208	155	158	173	168	224	370	268	197	304	194	248	MKS1	MKS1	17	58205441	58219605	-1	protein_coding	MKS transition zone complex subunit 1 [Source:HGNC Symbol;Acc:HGNC:7121]	11285	160.038312906	-0.0126274117916513	0.139876513290147	-0.0902754257639962	0.928068347800265	0.986666241931783	160.038312906	0.387586138874345	0.137513361073598	2.81853440166376	0.00482434410005726	0.0158640466039146	160.038312906	0.199571740426043	0.138303742264043	1.44299595339242
ENSG00000011198	315	384	348	389	583	412	432	403	245	410	460	286	197	475	369	227	517	450	258	398	303	266	292	325	ABHD5	ABHD5	3	43690108	43734371	1	protein_coding	abhydrolase domain containing 5, lysophosphatidic acid acyltransferase [Source:HGNC Symbol;Acc:HGNC:21396]	7539	370.684535807208	0.222964581259067	0.160093164245179	1.39271768604437	0.163705178251005	0.572145681471339	370.684535807208	-0.156967899583246	0.160720783213695	-0.976649668105097	0.328742620905104	0.490505586122147	370.684535807208	-0.337867393340834	0.160116426135284	-2.11013573994818
ENSG00000011201	28	120	55	6	56	30	1	3	0	0	19	0	90	112	64	16	61	47	0	3	3	0	0	0	ANOS1	ANOS1	X	8528874	8732137	-1	protein_coding	anosmin 1 [Source:HGNC Symbol;Acc:HGNC:6211]	7082	30.5949338617481	-1.3742257258844	0.508777916142138	-2.70103257685516	0.00691245674942375	0.139995736611436	30.5949338617481	-5.98310017734522	0.700212712115147	-8.54468945482573	1.28882369644711e-17	3.21191572128461e-16	30.5949338617481	-4.50587354868816	0.689603496888328	-6.53400623549598
ENSG00000011243	665	458	657	572	605	540	804	532	388	627	677	769	1311	776	764	1441	743	923	2049	1318	1141	1491	1241	1378	AKAP8L	AKAP8L	19	15380050	15419141	-1	protein_coding	A-kinase anchoring protein 8 like [Source:HGNC Symbol;Acc:HGNC:29857]	8576	851.626390043026	-0.014838286834846	0.126650549852169	-0.11715927686193	0.906733836969636	0.981400853020924	851.626390043026	0.191667486543834	0.1263639569921	1.51678921035859	0.129319912038931	0.246330179230561	851.626390043026	0.313111381159511	0.126197780845617	2.48111637987164
ENSG00000011258	343	262	327	393	363	277	417	327	384	260	377	335	732	892	795	919	1117	992	1258	1098	977	1059	995	1087	MBTD1	MBTD1	17	51177425	51260163	-1	protein_coding	mbt domain containing 1 [Source:HGNC Symbol;Acc:HGNC:19866]	7184	608.823997742349	0.175557736251137	0.0851162134274496	2.06256515864369	0.0391539608790403	0.318543027660983	608.823997742349	0.248581246926676	0.0848366885976667	2.93011491885968	0.00338836669276763	0.0117183282410332	608.823997742349	-0.0581719291630811	0.0846062259183596	-0.687560856564076
ENSG00000011260	1700	1132	1037	1409	1356	1153	912	453	658	797	821	875	1023	939	846	1075	1109	982	779	585	501	850	689	636	UTP18	UTP18	17	51260546	51297936	1	protein_coding	UTP18 small subunit processome component [Source:HGNC Symbol;Acc:HGNC:24274]	2703	947.973893528448	0.0469379456924624	0.0985628415710668	0.476223543723815	0.63391512803542	0.896005857847945	947.973893528448	-0.899236367726704	0.0998634780866651	-9.00465700730265	2.16340994787755e-19	6.32056214351416e-18	947.973893528448	-0.644259391274359	0.0991860323741728	-6.49546489412878
ENSG00000011275	1487	1097	1493	1169	1482	1097	2151	1916	1253	1297	2043	1746	2116	1824	1675	2257	1995	2022	3524	2790	2526	2976	2496	2659	RNF216	RNF216	7	5620047	5781696	-1	protein_coding	ring finger protein 216 [Source:HGNC Symbol;Acc:HGNC:21698]	7576	1869.26546400625	-0.039254263185614	0.0809382635733314	-0.48499018205461	0.627683309906461	0.8945800681888	1869.26546400625	0.391191338657182	0.0805543309364371	4.85624216736228	1.19634379299942e-06	8.61475577182654e-06	1869.26546400625	0.353911902907789	0.0806126075519791	4.39027980430463
ENSG00000011295	648	385	511	494	381	473	583	443	729	411	498	770	406	563	488	507	578	494	830	611	633	613	603	595	TTC19	TTC19	17	15999784	16045015	1	protein_coding	tetratricopeptide repeat domain 19 [Source:HGNC Symbol;Acc:HGNC:26006]	6054	544.042423190357	-0.0922492919867633	0.111541733537364	-0.827038356507714	0.408215321511262	0.786267871290203	544.042423190357	0.226823133935831	0.110821794016329	2.04673761103713	0.0406838542766016	0.0979301467508982	544.042423190357	0.194420745744049	0.111102287237108	1.74992568181002
ENSG00000011304	7281	6016	7265	6280	7411	5819	7668	6957	5836	5591	7548	7534	6933	6288	5217	7567	5806	7031	9486	8431	7760	8224	7967	9147	PTBP1	PTBP1	19	797075	812327	1	protein_coding	polypyrimidine tract binding protein 1 [Source:HGNC Symbol;Acc:HGNC:9583]	7521	7020.37453411716	-0.024355809221944	0.078461714977474	-0.310416478010154	0.756244264978012	0.938143243967254	7020.37453411716	0.119102361722638	0.0784197690734959	1.51877980679864	0.128817930398196	0.24562659151527	7020.37453411716	0.150137568054128	0.078412855848121	1.91470603168607
ENSG00000011376	382	391	374	332	510	338	410	461	376	291	592	467	374	463	386	468	410	534	593	621	548	481	509	620	LARS2	LARS2	3	45388561	45554726	1	protein_coding	leucyl-tRNA synthetase 2, mitochondrial [Source:HGNC Symbol;Acc:HGNC:17095]	12407	444.557599225395	0.0510630728346588	0.0885493668686533	0.576662201440711	0.564167671242581	0.87101266325749	444.557599225395	0.208234942959918	0.087900165623119	2.36899374971314	0.0178365548819313	0.0492885908261992	444.557599225395	0.127706183039649	0.0877211421104584	1.45581988523179
ENSG00000011405	560	449	547	572	695	491	482	362	271	292	482	432	1040	1327	1521	1252	1748	1394	2050	1417	1483	1432	1373	1755	PIK3C2A	PIK3C2A	11	17077730	17207986	-1	protein_coding	phosphatidylinositol-4-phosphate 3-kinase catalytic subunit type 2 alpha [Source:HGNC Symbol;Acc:HGNC:8971]	9204	886.685657300809	0.119649609596412	0.144428564583034	0.828434527074626	0.407424459683775	0.786132971129571	886.685657300809	-0.179130329709622	0.144725475871998	-1.23772493149757	0.215818071461702	0.362876363791455	886.685657300809	-0.301213039759064	0.144600224835571	-2.0830744910776
ENSG00000011422	889	1359	639	1047	940	627	509	2437	315	436	1919	282	413	810	468	580	1162	663	75	619	367	73	437	272	PLAUR	PLAUR	19	43646095	43670547	-1	protein_coding	plasminogen activator, urokinase receptor [Source:HGNC Symbol;Acc:HGNC:9053]	4457	767.176292040015	0.24933475499659	0.391439906591169	0.636968154749237	0.524145586882325	0.85458747365803	767.176292040015	-0.712173789956956	0.39191680264382	-1.81715554207608	0.0691933001679123	0.150735546258143	767.176292040015	-1.30982045345695	0.392126134339972	-3.34030389395402
ENSG00000011451	675	510	752	504	652	488	786	828	464	480	833	700	1175	903	708	1138	861	936	1588	1476	1168	1252	1212	1497	WIZ	WIZ	19	15419978	15449956	-1	protein_coding	WIZ zinc finger [Source:HGNC Symbol;Acc:HGNC:30917]	10037	846.917957417517	-0.13805516933175	0.121905862661897	-1.13247358508625	0.25743538359633	0.670440740340646	846.917957417517	0.234721588144569	0.12139279907222	1.93357093615518	0.0531659035707609	0.122017505402433	846.917957417517	0.309789093831809	0.121620705591671	2.54717395631542
ENSG00000011454	744	604	762	680	847	602	1055	967	709	702	1170	992	978	1232	1271	1188	1192	1273	1700	1656	1945	1532	1427	1854	RABGAP1	RABGAP1	9	122940833	123104866	1	protein_coding	RAB GTPase activating protein 1 [Source:HGNC Symbol;Acc:HGNC:17155]	7656	1069.37955974694	-0.0224861559421901	0.0849374333941219	-0.264737878737766	0.791211395246544	0.949723900961931	1069.37955974694	0.369504456952506	0.084333049215448	4.38149053532409	1.17870165020285e-05	7.15327055585337e-05	1069.37955974694	0.355951162968217	0.0843786322622978	4.21849884769065
ENSG00000011478	92	72	127	51	73	54	228	149	160	128	132	249	131	114	122	101	95	115	299	287	275	223	228	414	QPCTL	QPCTL	19	45692403	45703989	1	protein_coding	glutaminyl-peptide cyclotransferase like [Source:HGNC Symbol;Acc:HGNC:25952]	2825	154.073029082693	-0.511854847120119	0.163010229674425	-3.14001672252367	0.00168938190950642	0.0661382325281197	154.073029082693	0.953036385574877	0.153922520119387	6.19166308371037	5.95326979882254e-10	6.88061220119414e-09	154.073029082693	1.39897497047583	0.158055364378619	8.85117044888531
ENSG00000011485	522	420	560	464	456	441	489	456	623	397	490	623	611	473	425	694	405	579	1026	756	637	691	697	917	PPP5C	PPP5C	19	46347087	46392981	1	protein_coding	protein phosphatase 5 catalytic subunit [Source:HGNC Symbol;Acc:HGNC:9322]	7089	558.12943790843	-0.05283522540699	0.123025942984769	-0.429464096150282	0.667585517129043	0.908638323556192	558.12943790843	0.250893023712896	0.122417781565888	2.04948186859487	0.0404150190253064	0.0974158949572257	558.12943790843	0.25695493816343	0.122496148805386	2.09765727877424
ENSG00000011523	834	533	561	649	651	438	1061	729	499	704	913	770	1048	840	811	1083	1188	834	1495	1011	1036	1293	1004	1102	CEP68	CEP68	2	65056354	65087004	1	protein_coding	centrosomal protein 68 [Source:HGNC Symbol;Acc:HGNC:29076]	8623	842.272059577815	-0.0251654357233098	0.099152832943645	-0.25380450539031	0.799646592597746	0.951942641103276	842.272059577815	0.180822002190468	0.0987886141600115	1.83039314528275	0.0671911719766457	0.147463083783624	842.272059577815	0.253386913998957	0.0986758627983865	2.5678712788828
ENSG00000011566	239	177	201	227	252	151	306	182	238	213	248	251	195	310	265	275	324	324	338	284	313	238	258	381	MAP4K3	MAP4K3	2	39249266	39437301	-1	protein_coding	mitogen-activated protein kinase kinase kinase kinase 3 [Source:HGNC Symbol;Acc:HGNC:6865]	6056	251.122254210975	0.0901126486152572	0.124457099668219	0.72404586685277	0.469037576643541	0.824455847247191	251.122254210975	0.140910251079834	0.124074873386363	1.13568724459662	0.256087480801806	0.41082369517393	251.122254210975	-0.00236330980399099	0.123710103490084	-0.0191036118903612
ENSG00000011590	20	46	44	7	23	5	6	32	24	4	26	4	30	65	54	29	44	45	64	50	35	15	61	27	ZBTB32	ZBTB32	19	35704558	35717038	1	protein_coding	zinc finger and BTB domain containing 32 [Source:HGNC Symbol;Acc:HGNC:16763]	2739	29.8824002701997	-1.08375891217355	0.364312399533658	-2.97480654943622	0.00293173366684436	0.0855817697478236	29.8824002701997	-0.573575826345963	0.35605625577975	-1.6109134919982	0.107198578890304	0.213445515134643	29.8824002701997	-0.323206673015066	0.381705318391219	-0.846743960438623
ENSG00000011600	24076	17785	23423	15293	21271	22737	2077	1934	2820	2468	2503	2302	8437	7436	9024	8179	7718	11619	1242	1000	1342	982	1167	1455	TYROBP	TYROBP	19	35904401	35908295	-1	protein_coding	transmembrane immune signaling adaptor TYROBP [Source:HGNC Symbol;Acc:HGNC:12449]	907	8857.95039207601	-0.0663718047424349	0.118292011211616	-0.561084422038445	0.574739987252491	0.87480016890095	8857.95039207601	-3.14514931271698	0.119122255376579	-26.40270118102	1.2757284202069e-153	2.7468984343895e-149	8857.95039207601	-3.00317755011509	0.119091999870228	-25.2172904425787
ENSG00000011638	407	305	501	401	424	430	550	463	833	545	596	725	225	209	244	287	312	289	461	305	249	363	327	261	LDAF1	LDAF1	16	21158377	21180616	1	protein_coding	lipid droplet assembly factor 1 [Source:HGNC Symbol;Acc:HGNC:30136]	2558	420.910265888252	0.175370744533381	0.142824643138829	1.22787455077285	0.219494064294066	0.638858688169291	420.910265888252	0.459431827231856	0.142085246512954	3.23349424734236	0.00122285798889393	0.0047978458849971	420.910265888252	0.289722560845143	0.141368028269216	2.04942068155189
ENSG00000012048	52	39	83	89	92	79	71	71	49	65	137	113	190	250	283	225	430	361	164	240	271	328	242	283	BRCA1	BRCA1	17	43044295	43170245	-1	protein_coding	BRCA1 DNA repair associated [Source:HGNC Symbol;Acc:HGNC:1100]	9306	159.552364665522	0.450228459385109	0.204919156824477	2.1971028300236	0.0280131030531973	0.27948040362235	159.552364665522	-0.122559010615695	0.207351428702572	-0.591069043423355	0.554474160692019	0.701753813437992	159.552364665522	-0.0248640979005694	0.202792075091424	-0.122608824281521
ENSG00000012061	739	643	677	389	611	493	227	318	368	258	302	371	544	390	435	471	244	559	421	316	256	308	348	267	ERCC1	ERCC1	19	45407334	45478828	-1	protein_coding	ERCC excision repair 1, endonuclease non-catalytic subunit [Source:HGNC Symbol;Acc:HGNC:3433]	5575	421.517103648078	-0.364280533912725	0.174770498626544	-2.08433652576075	0.037129567121331	0.312538289522799	421.517103648078	-0.948957556391802	0.175741774764077	-5.39972671646069	6.67424891962907e-08	5.82057220483812e-07	421.517103648078	-0.591501241666425	0.176215560368799	-3.35669131845383
ENSG00000012124	455	611	433	323	472	266	360	983	185	231	793	224	1275	895	798	1253	707	1033	1487	539	757	883	636	942	CD22	CD22	19	35319261	35347361	1	protein_coding	CD22 molecule [Source:HGNC Symbol;Acc:HGNC:1643]	6165	646.976102570986	-0.306452401154258	0.17615472792973	-1.73967741176101	0.0819156778164509	0.434758587643272	646.976102570986	-0.334805415602675	0.176116088046962	-1.90104958221305	0.0572955185212118	0.129793488142949	646.976102570986	-0.195950980574558	0.176780530638076	-1.10844208843184
ENSG00000012174	311	276	200	234	322	268	216	199	249	205	276	243	226	280	294	284	433	351	317	251	241	289	236	326	MBTPS2	MBTPS2	X	21839617	21885423	1	protein_coding	membrane bound transcription factor peptidase, site 2 [Source:HGNC Symbol;Acc:HGNC:15455]	8945	268.271483695749	0.175618053828669	0.137844211043653	1.27403285563478	0.202651772381778	0.618925462416477	268.271483695749	-0.229296268719761	0.138950619867904	-1.6501996820003	0.0989021018654716	0.20033249791811	268.271483695749	-0.30316450769338	0.137965083816959	-2.19740023566828
ENSG00000012211	313	207	273	223	273	237	214	203	129	163	185	176	184	247	201	224	223	266	205	177	158	181	154	203	PRICKLE3	PRICKLE3	X	49174802	49186528	-1	protein_coding	prickle planar cell polarity protein 3 [Source:HGNC Symbol;Acc:HGNC:6645]	3656	210.093650788341	-0.022129497229952	0.117636762298859	-0.188117190557587	0.850784785552997	0.969225563649473	210.093650788341	-0.502007706135784	0.119714779810417	-4.19336448624619	2.74847293286033e-05	0.000154840709550886	210.093650788341	-0.493151373925558	0.119673729660686	-4.12079890318287
ENSG00000012223	199	318	614	164	395	445	400	725	855	233	656	1242	151	331	108	148	308	156	162	779	331	209	775	401	LTF	LTF	3	46435645	46485234	-1	protein_coding	lactotransferrin [Source:HGNC Symbol;Acc:HGNC:6720]	3989	430.571484159024	-0.07877243417163	0.168021044801558	-0.468824808610519	0.639194865543888	0.897525415199196	430.571484159024	0.843070316719509	0.165646879649051	5.08956352516683	3.58888619726025e-07	2.81720370395216e-06	430.571484159024	0.950504327935726	0.16575316099375	5.73445672008371
ENSG00000012232	1174	915	1234	932	1128	1063	1004	807	1330	713	997	1485	909	1026	1017	993	1123	1088	1220	1188	1173	1026	982	1191	EXTL3	EXTL3	8	28600469	28756561	1	protein_coding	exostosin like glycosyltransferase 3 [Source:HGNC Symbol;Acc:HGNC:3518]	13046	1064.35753772574	-0.0424432797786205	0.0849850430237145	-0.499420583534647	0.617483121427554	0.891219346777465	1064.35753772574	-0.0237788143100325	0.084888160601911	-0.280119325727235	0.779385958218407	0.866601520906726	1064.35753772574	-0.0602242576107585	0.084989867525049	-0.708605147466651
ENSG00000012660	2789	2404	2628	3064	3018	2928	3086	2452	3808	2445	3072	4075	1641	1845	1874	2125	2161	1896	2385	2174	2226	2139	2101	2417	ELOVL5	ELOVL5	6	53267398	53349179	-1	protein_coding	ELOVL fatty acid elongase 5 [Source:HGNC Symbol;Acc:HGNC:21308]	3813	2596.28635081322	0.141556609046027	0.0952559808428496	1.48606531362648	0.137261845956359	0.536415052157638	2596.28635081322	0.169523822242179	0.0952126682818472	1.78047549030301	0.0749981769936101	0.161163747208225	2596.28635081322	0.0350595949874329	0.0950919569766017	0.368691486663374
ENSG00000012779	2940	1891	2858	661	1445	1827	161	151	127	97	391	185	1963	2439	2598	996	2091	2117	478	236	287	440	277	418	ALOX5	ALOX5	10	45374176	45446119	1	protein_coding	arachidonate 5-lipoxygenase [Source:HGNC Symbol;Acc:HGNC:435]	3730	1130.79694822968	-0.81529311177485	0.285384143188566	-2.8568269514405	0.00427899056163987	0.105703370679232	1130.79694822968	-3.60737011753711	0.287769538117924	-12.5356218769023	4.76608042876051e-36	4.24062990876328e-34	1130.79694822968	-2.46366558975428	0.287450851621341	-8.57073679155303
ENSG00000012817	0	0	0	0	0	0	0	0	0	0	0	0	2158	1630	1657	2028	1738	1444	2893	1777	1453	1812	1680	2077	KDM5D	KDM5D	Y	19703865	19744939	-1	protein_coding	lysine demethylase 5D [Source:HGNC Symbol;Acc:HGNC:11115]	9463	773.510283711831	-0.225326265918366	0.158532682104471	-1.4213237480577	0.155222662673949	0.560881736980958	773.510283711831	-0.134257387362384	0.15839459307994	-0.847613449119602	0.396653281846915	0.560747059597386	773.510283711831	0.0418150727837066	0.15848957624391	0.26383484500807
ENSG00000012822	1431	1085	1730	1055	1383	1321	1346	1468	1447	1028	1448	1709	2438	1824	2051	2318	1656	2294	3269	2298	2064	1998	2331	2840	CALCOCO1	CALCOCO1	12	53708517	53727745	-1	protein_coding	calcium binding and coiled-coil domain 1 [Source:HGNC Symbol;Acc:HGNC:29306]	8898	1738.31560797037	-0.147190158201206	0.0946509900051333	-1.55508313429393	0.119926271171001	0.512653759467183	1738.31560797037	0.0278916463213797	0.0944842239969829	0.295198977580324	0.767841882986046	0.858241872116671	1738.31560797037	0.122634840995422	0.0946213671549757	1.29605864597754
ENSG00000012963	717	613	683	730	809	820	890	653	1165	688	917	1067	547	748	628	686	768	684	785	837	882	884	787	938	UBR7	UBR7	14	93207241	93229215	1	protein_coding	ubiquitin protein ligase E3 component n-recognin 7 [Source:HGNC Symbol;Acc:HGNC:20344]	3509	789.821583854453	0.127830565567087	0.114376413245678	1.1176304793936	0.263724845652948	0.674222868421127	789.821583854453	0.277383617039009	0.114106348668894	2.43092185732718	0.0150604623002914	0.0426731515284283	789.821583854453	0.178191675527238	0.113795168724901	1.56589842542451
ENSG00000012983	214	109	231	140	189	166	364	214	182	175	316	295	472	519	502	594	540	511	865	591	745	767	609	892	MAP4K5	MAP4K5	14	50418501	50561126	-1	protein_coding	mitogen-activated protein kinase kinase kinase kinase 5 [Source:HGNC Symbol;Acc:HGNC:6867]	7580	385.288676478913	-0.0481871331000995	0.143967596995397	-0.33470818507612	0.737845226456192	0.932633045829221	385.288676478913	0.384444430894697	0.142754492458223	2.69304611206688	0.00708024758794433	0.0222200686581573	385.288676478913	0.489959298766804	0.142700134871413	3.43348868736743
ENSG00000013016	207	287	328	132	277	165	339	436	352	183	507	477	224	235	251	242	215	281	469	343	415	388	293	488	EHD3	EHD3	2	31234152	31269451	1	protein_coding	EH domain containing 3 [Source:HGNC Symbol;Acc:HGNC:3244]	4825	307.806433634233	-0.308021404934167	0.115158304025986	-2.67476503357206	0.00747816413612614	0.14601304318315	307.806433634233	0.507123471255838	0.111854415340402	4.53378143109084	5.79369821592207e-06	3.71279494003673e-05	307.806433634233	0.750649686046322	0.11335279149349	6.62224261225569
ENSG00000013275	1675	1628	1703	1674	1986	1795	1298	1181	1479	1000	1452	1530	1221	1222	1066	1699	1146	1283	1029	1050	1089	1082	985	1251	PSMC4	PSMC4	19	39971165	39981764	1	protein_coding	proteasome 26S subunit, ATPase 4 [Source:HGNC Symbol;Acc:HGNC:9551]	2550	1384.24754643121	0.113032291365406	0.100408627802428	1.12572289691895	0.260282828880462	0.672629289072102	1384.24754643121	-0.35722348796008	0.100772764007032	-3.54484161945932	0.00039284906277001	0.00172911406777675	1384.24754643121	-0.441946490036996	0.100613089613587	-4.3925347261905
ENSG00000013288	1915	1599	2215	1333	2069	1587	880	805	646	464	985	952	2686	2239	2281	2827	2008	2790	3064	1888	1607	1974	1669	2222	MAN2B2	MAN2B2	4	6575189	6623362	1	protein_coding	mannosidase alpha class 2B member 2 [Source:HGNC Symbol;Acc:HGNC:29623]	8884	1689.56669356933	-0.133591726276401	0.156618570755198	-0.85297500566016	0.393673164996517	0.778884573120028	1689.56669356933	-0.847047466664936	0.156955796380288	-5.39672625159143	6.78678147873366e-08	5.90436277980175e-07	1689.56669356933	-0.781504838215371	0.157058757883882	-4.97587558150155
ENSG00000013306	2711	2599	2561	1850	2425	2378	1504	2153	2284	1553	2268	2320	1551	1149	1101	1351	1105	1371	1904	1301	1233	1464	1362	1567	SLC25A39	SLC25A39	17	44319625	44324870	-1	protein_coding	solute carrier family 25 member 39 [Source:HGNC Symbol;Acc:HGNC:24279]	3526	1858.07630928513	-0.181870439952799	0.112123609275719	-1.6220530281501	0.104791994401538	0.483155456596716	1858.07630928513	-0.225108504797611	0.112112193264075	-2.0078860134988	0.0446554057822979	0.105696405112063	1858.07630928513	-0.00851043844310237	0.112168428117736	-0.0758719595693139
ENSG00000013364	5744	5330	5862	3697	5829	4459	2533	3729	3045	1918	3986	3387	4374	3902	3486	3390	2648	3536	2847	2166	2116	2097	2068	2630	MVP	MVP	16	29820394	29848039	1	protein_coding	major vault protein [Source:HGNC Symbol;Acc:HGNC:7531]	6141	3628.9660459778	-0.362438265114848	0.0817097853611185	-4.43567760596902	9.17831230838869e-06	0.00177416776921153	3628.9660459778	-0.924277388644192	0.0819420342755687	-11.2796490447854	1.65404522388611e-29	1.02048429113798e-27	3628.9660459778	-0.609436907731234	0.082092629806614	-7.4237712833282
ENSG00000013374	1453	1385	1748	1063	1518	1154	1565	1313	1209	906	1504	1353	1877	2100	1792	2201	1841	1978	2170	1854	1900	1939	1730	1859	NUB1	NUB1	7	151341772	151378449	1	protein_coding	negative regulator of ubiquitin like proteins 1 [Source:HGNC Symbol;Acc:HGNC:17623]	5338	1588.6536798894	-0.180299846597978	0.0817575892456367	-2.20529798226163	0.0274331913467417	0.277570074250348	1588.6536798894	-0.180205168219576	0.0817105545806986	-2.20540870324901	0.0274254278691598	0.0707553693839863	1588.6536798894	-0.112502782148195	0.0819618780683025	-1.37262328291748
ENSG00000013375	183	127	227	192	211	169	251	139	176	168	232	258	302	395	390	470	446	405	673	454	486	545	483	586	PGM3	PGM3	6	83147324	83193936	-1	protein_coding	phosphoglucomutase 3 [Source:HGNC Symbol;Acc:HGNC:8907]	7478	305.897489425748	0.137950525707779	0.120151335828948	1.14813975854726	0.250910873322221	0.667007420517938	305.897489425748	0.206144774651688	0.11977552630602	1.72109262225239	0.0852340178589771	0.178215077931588	305.897489425748	0.190070207439834	0.118709973778851	1.60113090239513
ENSG00000013392	103	106	154	114	76	127	175	153	279	158	139	263	114	152	116	118	164	111	318	159	173	186	200	178	RWDD2A	RWDD2A	6	83193357	83198935	1	protein_coding	RWD domain containing 2A [Source:HGNC Symbol;Acc:HGNC:21385]	3769	157.802268820559	-0.142468383926088	0.173171781127314	-0.822699766663175	0.410678748060681	0.787631534459016	157.802268820559	0.608707744662198	0.169474712259814	3.59173198494072	0.000328487583201982	0.00147354055031356	157.802268820559	0.613385749304544	0.170427454427418	3.59910174898362
ENSG00000013441	649	473	883	768	718	784	1053	622	822	974	769	817	3912	3586	4457	4925	4700	3857	6004	4246	4626	5220	4220	5673	CLK1	CLK1	2	200853009	200864691	-1	protein_coding	CDC like kinase 1 [Source:HGNC Symbol;Acc:HGNC:2068]	5170	2373.29694524111	0.124322263175741	0.118702300587365	1.04734501825632	0.294940480114121	0.703614783409847	2373.29694524111	0.181833216058976	0.118651247935806	1.53250150522945	0.125398726438481	0.240377397155846	2373.29694524111	0.12308060179579	0.118478044034786	1.03884734761196
ENSG00000013503	223	181	134	215	209	144	152	124	114	129	238	218	151	214	196	194	292	227	289	161	208	247	209	237	POLR3B	POLR3B	12	106357748	106510198	1	protein_coding	RNA polymerase III subunit B [Source:HGNC Symbol;Acc:HGNC:30348]	4768	191.046283169757	0.148954383191922	0.161581685333393	0.92185189729011	0.356605832927274	0.752112276745709	191.046283169757	-0.22761937933208	0.16287308036353	-1.39752609101539	0.162255426349489	0.292458882565231	191.046283169757	-0.0458553193686742	0.160832571472513	-0.285112144566506
ENSG00000013523	847	729	602	869	883	641	756	721	742	569	814	797	623	684	605	721	712	763	1132	919	760	800	679	948	ANGEL1	ANGEL1	14	76786009	76826246	-1	protein_coding	angel homolog 1 [Source:HGNC Symbol;Acc:HGNC:19961]	6525	756.11783027781	0.106746465639918	0.1061507449547	1.00561202547822	0.314602236907813	0.719710608351614	756.11783027781	0.175382233353832	0.10597696848674	1.65490894727542	0.0979429690608396	0.198841034303036	756.11783027781	-0.0495113789709987	0.105899715828445	-0.467530801038276
ENSG00000013561	659	568	643	651	762	724	599	571	1040	527	792	918	590	721	824	625	937	875	786	630	774	745	655	813	RNF14	RNF14	5	141958328	141990292	1	protein_coding	ring finger protein 14 [Source:HGNC Symbol;Acc:HGNC:10058]	4988	721.564260994693	0.120081445285233	0.134353190366176	0.893774423651236	0.371442596229856	0.763309500591777	721.564260994693	0.00293209874081588	0.134424110695278	0.0218122978508117	0.982597684255153	0.989675991083448	721.564260994693	-0.0922938364095253	0.134202385933473	-0.687721278333139
ENSG00000013563	317	272	241	219	299	224	64	75	58	58	74	57	258	206	160	207	149	277	173	80	83	75	89	83	DNASE1L1	DNASE1L1	X	154401236	154412112	-1	protein_coding	deoxyribonuclease 1 like 1 [Source:HGNC Symbol;Acc:HGNC:2957]	4132	160.005234767069	-0.126460590747346	0.195189105988331	-0.647887545296231	0.517057686799812	0.851158193386449	160.005234767069	-1.61099064258184	0.201720170727766	-7.98626452064618	1.39089068235452e-15	2.93039708145377e-14	160.005234767069	-1.70366109968926	0.2036421002021	-8.36595722592969
ENSG00000013573	47	196	476	25	271	290	54	249	381	41	292	489	205	384	157	154	391	170	402	713	170	204	677	274	DDX11	DDX11	12	31073860	31104799	1	protein_coding	DEAD/H-box helicase 11 [Source:HGNC Symbol;Acc:HGNC:2736]	8367	267.721252183306	-0.262550481837274	0.158805062586072	-1.65328785847096	0.0982722928334879	0.467676581458581	267.721252183306	0.269682720235421	0.156317448012588	1.72522468645793	0.0844869884580587	0.176893605161311	267.721252183306	0.497811582804487	0.157879834665254	3.15310428250687
ENSG00000013583	1061	918	886	872	1076	910	376	627	361	353	667	386	638	465	683	635	510	625	278	250	234	166	283	214	HEBP1	HEBP1	12	12974870	13000265	-1	protein_coding	heme binding protein 1 [Source:HGNC Symbol;Acc:HGNC:17176]	3428	589.358813830195	-0.0704603570239233	0.157140014362452	-0.448392201755834	0.653870168797154	0.9041802995868	589.358813830195	-1.28633190585303	0.158977618445643	-8.09127673712661	5.90425374172002e-16	1.27769237755493e-14	589.358813830195	-1.281558259588	0.159192331093039	-8.05037686670348
ENSG00000013619	4	12	23	15	18	24	22	59	31	22	64	65	42	30	44	35	40	40	103	75	110	110	64	117	MAMLD1	MAMLD1	X	150361422	150514178	1	protein_coding	mastermind like domain containing 1 [Source:HGNC Symbol;Acc:HGNC:2568]	6664	44.6763940115959	0.176019596465802	0.269866846575842	0.652246093579836	0.514242429121803	0.849235895337415	44.6763940115959	1.25973135645581	0.256528161970411	4.91069419739232	9.07545265501272e-07	6.68245876074494e-06	44.6763940115959	1.25121944586204	0.251202529098051	4.98091898339789
ENSG00000013725	5112	4017	6269	3656	4199	3849	10240	9311	10920	7588	9342	11317	4779	3051	2368	5313	2816	2831	9680	8760	7828	7119	7578	8862	CD6	CD6	11	60971680	61020377	1	protein_coding	CD6 molecule [Source:HGNC Symbol;Acc:HGNC:1691]	5958	6549.14770583508	-0.193997863078412	0.126538603196017	-1.53311209527022	0.125248238024988	0.519120544845459	6549.14770583508	1.09576566541673	0.126313691385584	8.67495560771635	4.13711834197735e-18	1.07325821854767e-16	6549.14770583508	1.16238950147133	0.126355879684572	9.19933052876572
ENSG00000013810	1586	945	1232	1185	1244	940	1629	987	712	1143	1253	983	2211	1578	1392	2395	1394	1625	2964	2049	1346	2209	2077	1991	TACC3	TACC3	4	1712858	1745171	1	protein_coding	transforming acidic coiled-coil containing protein 3 [Source:HGNC Symbol;Acc:HGNC:11524]	8825	1469.68079157205	-0.0966140516397969	0.109848856287842	-0.879518047840521	0.379120451869233	0.76955558431001	1469.68079157205	-0.0975541774956381	0.10982568205606	-0.888263798314877	0.37439886808599	0.537701964493303	1469.68079157205	0.0793698000749248	0.109787112763714	0.72294277604099
ENSG00000014123	1008	688	739	973	991	772	1232	809	813	780	1083	1036	1249	1364	1574	1516	1941	1662	1832	1344	1585	1684	1467	1628	UFL1	UFL1	6	96521595	96555276	1	protein_coding	UFM1 specific ligase 1 [Source:HGNC Symbol;Acc:HGNC:23039]	4539	1181.77955151359	0.171378212577802	0.101764804209948	1.68406173340871	0.0921697387650571	0.455868935545018	1181.77955151359	0.0801425784248069	0.101814827932719	0.78714053789657	0.431199601136878	0.593681809046566	1181.77955151359	-0.0528958709112989	0.101551287191234	-0.520878389376682
ENSG00000014138	87	65	98	78	94	92	87	64	110	48	85	91	115	66	56	119	105	102	164	125	129	64	102	156	POLA2	POLA2	11	65261913	65305959	1	protein_coding	DNA polymerase alpha 2, accessory subunit [Source:HGNC Symbol;Acc:HGNC:30073]	5568	92.596177311476	0.219023303229034	0.199077625443895	1.10019045455593	0.271249148705742	0.682381134795118	92.596177311476	0.327973869485811	0.198137346930671	1.65528546014382	0.0978666068839711	0.198742221958471	92.596177311476	-0.199036291081992	0.198260751788167	-1.00391171367419
ENSG00000014164	757	635	767	565	730	521	682	733	434	454	731	639	787	781	620	821	617	845	1017	886	796	851	780	787	ZC3H3	ZC3H3	8	143437659	143541447	-1	protein_coding	zinc finger CCCH-type containing 3 [Source:HGNC Symbol;Acc:HGNC:28972]	3721	700.814678754089	-0.159657975519127	0.105076078298729	-1.51945122147805	0.128648957278457	0.524914901148829	700.814678754089	-0.0868755723680467	0.104871858856918	-0.828397372898437	0.407445493855355	0.571280101521854	700.814678754089	-0.00602038176299969	0.105207971671938	-0.057223627329045
ENSG00000014216	5329	4280	5958	3510	4708	4586	2975	2896	3709	2278	2916	3864	3145	2913	3010	2917	2501	3416	2768	2208	2081	2265	2039	2731	CAPN1	CAPN1	11	65180566	65212006	1	protein_coding	calpain 1 [Source:HGNC Symbol;Acc:HGNC:1476]	7506	3386.25884898815	-0.222898638698397	0.0740100593807659	-3.01173435832056	0.00259759803100291	0.0820794621680216	3386.25884898815	-0.649854540456898	0.0742055287945322	-8.75749490656258	1.99637493276303e-18	5.32663507462869e-17	3386.25884898815	-0.47112665859207	0.0743114416891011	-6.33989393669869
ENSG00000014257	204	222	227	76	440	229	14	10	0	5	40	2	215	267	465	220	351	631	20	10	12	10	0	4	ACP3	ACP3	3	132317369	132368302	1	protein_coding	acid phosphatase 3 [Source:HGNC Symbol;Acc:HGNC:125]	4280	151.135555695742	0.100259300253088	0.61539609707336	0.162918323222866	0.870582743730668	0.974008882916427	151.135555695742	-4.89210847174274	0.64411689051421	-7.59506316910473	3.07642323926747e-14	5.63757831386443e-13	151.135555695742	-5.45206922449742	0.655469101885309	-8.31781270667949
ENSG00000014641	2386	1910	1923	2068	2201	2147	1714	1559	2292	1538	2023	2049	1286	1472	1220	1300	1552	1693	1365	1165	1584	1374	1216	1394	MDH1	MDH1	2	63588609	63607197	1	protein_coding	malate dehydrogenase 1 [Source:HGNC Symbol;Acc:HGNC:6970]	4990	1734.06933725362	0.0522003272381108	0.111777848780961	0.467000642859055	0.640499418134628	0.898221003177101	1734.06933725362	-0.17714931205022	0.111885618759799	-1.58330725623043	0.113351449846717	0.222405997639831	1734.06933725362	-0.237819782122429	0.111821749366292	-2.12677572538601
ENSG00000014824	613	502	514	648	667	535	620	476	535	473	602	501	720	764	826	968	868	904	1144	876	880	883	839	916	SLC30A9	SLC30A9	4	41990502	42090461	1	protein_coding	solute carrier family 30 member 9 [Source:HGNC Symbol;Acc:HGNC:1329]	7199	691.293545192086	0.151530054249375	0.0798385080251768	1.8979569883945	0.0577017482209475	0.373964744261749	691.293545192086	0.0430587122511063	0.0799680709329237	0.538448805239074	0.5902672399214	0.730103068128882	691.293545192086	-0.187289710820601	0.0797177461610231	-2.34941051196169
ENSG00000014914	8	8	24	9	9	12	12	2	7	12	9	5	23	18	19	10	21	10	13	18	26	3	17	29	MTMR11	MTMR11	1	149928651	149936879	-1	protein_coding	myotubularin related protein 11 [Source:HGNC Symbol;Acc:HGNC:24307]	4572	12.9267422272061	-0.554930172587807	0.457945350294774	-1.21178252433529	0.22559563956434	0.645631546946234	12.9267422272061	-0.644652218937114	0.458774905974865	-1.40516015706498	0.159973658949044	0.289312348772957	12.9267422272061	-0.0920095803261455	0.468660360757321	-0.196324647933665
ENSG00000014919	554	518	577	552	568	516	524	498	575	416	559	550	412	481	492	451	642	569	655	408	559	578	466	569	COX15	COX15	10	99710868	99732127	-1	protein_coding	cytochrome c oxidase assembly homolog COX15 [Source:HGNC Symbol;Acc:HGNC:2263]	5215	528.257390401765	0.0650697692218076	0.109644564206061	0.593460968110726	0.552872697150755	0.867334744789638	528.257390401765	-0.0319986007920278	0.109728040898817	-0.291617352592075	0.770579206403325	0.860330146978874	528.257390401765	-0.123612570696452	0.109553466726867	-1.12833098202758
ENSG00000015133	1290	886	2528	1017	1310	1473	2621	1884	1275	1644	2226	2474	5086	3822	3504	5316	2954	4010	8215	5982	6105	6436	5686	7071	CCDC88C	CCDC88C	14	91271323	91417844	-1	protein_coding	coiled-coil domain containing 88C [Source:HGNC Symbol;Acc:HGNC:19967]	12426	3189.27062239759	-0.18957610896633	0.160652664416409	-1.1800371295116	0.237985447852904	0.656263198441706	3189.27062239759	0.437850991575823	0.160448243893236	2.72892355161689	0.00635414325591426	0.020212352280447	3189.27062239759	0.655276540711829	0.160503916905574	4.08262024594287
ENSG00000015153	463	400	518	473	535	411	622	524	777	497	648	720	323	412	429	446	536	510	629	443	510	527	574	596	YAF2	YAF2	12	42157104	42238349	-1	protein_coding	YY1 associated factor 2 [Source:HGNC Symbol;Acc:HGNC:17363]	10839	523.191758767743	0.14595909834963	0.116551059765902	1.25231892908392	0.210453674082166	0.627667428352287	523.191758767743	0.347428963084581	0.11604551877812	2.99390245088969	0.00275433990820983	0.00979947899926868	523.191758767743	0.234587892860598	0.115524972343007	2.03062496448023
ENSG00000015171	866	679	1056	858	1024	976	1337	887	1165	973	1318	1447	1381	1626	1683	1874	2369	1759	2508	2228	2396	2327	2031	2653	ZMYND11	ZMYND11	10	130088	254637	1	protein_coding	zinc finger MYND-type containing 11 [Source:HGNC Symbol;Acc:HGNC:16966]	5325	1462.80339392466	0.195582710134848	0.0909836863777563	2.14964591919045	0.0315832332665978	0.29245695762555	1462.80339392466	0.380058116981553	0.0907733756903844	4.18688975804843	2.82803098836284e-05	0.000158809432001191	1462.80339392466	0.249751573407602	0.0904699231391504	2.76060335569715
ENSG00000015285	3980	2946	4266	2777	3887	3293	2323	2295	1815	1727	2214	2673	2995	2513	2455	3001	2129	3671	2932	2088	1681	1917	2241	2500	WAS	WAS	X	48676596	48691431	1	protein_coding	WASP actin nucleation promoting factor [Source:HGNC Symbol;Acc:HGNC:12731]	2361	2696.33662224722	-0.0734479285883879	0.122818503913701	-0.598020056000652	0.54982655083347	0.865644448950672	2696.33662224722	-0.644569223779014	0.123015280192255	-5.2397492634382	1.60794920974914e-07	1.3219687813791e-06	2696.33662224722	-0.539835568872574	0.123011244753568	-4.38850586346022
ENSG00000015475	1557	1741	1295	2007	1763	1522	460	1168	503	486	1178	497	1029	1028	1058	1308	1305	1573	392	431	525	351	478	451	BID	BID	22	17734138	17774770	-1	protein_coding	BH3 interacting domain death agonist [Source:HGNC Symbol;Acc:HGNC:1050]	4420	1045.45192171078	0.283225172874625	0.164317196926604	1.72364900431653	0.0847712262540988	0.440343380179168	1045.45192171078	-1.31643225489278	0.165594531178257	-7.94973267248592	1.86914414995024e-15	3.88104260720622e-14	1045.45192171078	-1.6332020370904	0.165508920760208	-9.86775836365106
ENSG00000015479	8	10	27	13	13	13	17	16	12	8	34	31	96	101	77	172	148	116	115	102	127	158	87	170	MATR3	MATR3	5	139293674	139331677	1	protein_coding	matrin 3 [Source:HGNC Symbol;Acc:HGNC:6912]	12064	60.3150666959803	0.308614422128366	0.2683840580129	1.14989848656932	0.250185684309096	0.666961044430077	60.3150666959803	0.0985685699573639	0.270221549389366	0.364769464833965	0.715283500381539	0.825197403033396	60.3150666959803	0.16889722741921	0.262667571593742	0.64300753379803
ENSG00000015532	412	300	518	299	384	336	520	408	310	314	501	487	546	398	401	631	382	584	1088	827	758	811	784	774	XYLT2	XYLT2	17	50346126	50363138	1	protein_coding	xylosyltransferase 2 [Source:HGNC Symbol;Acc:HGNC:15517]	5472	502.446175530635	-0.0722141728235113	0.146688775467547	-0.492295150691252	0.622510707757596	0.892400198290315	502.446175530635	0.391381062438707	0.14583751858552	2.68367883816674	0.00728170185830698	0.0227958133778811	502.446175530635	0.416678197116187	0.145974111424878	2.85446640537093
ENSG00000015568	37	15	20	30	29	10	19	9	16	15	33	20	33	43	60	43	44	50	112	69	60	55	58	81	RGPD5	RGPD5	2	109792758	109857705	1	protein_coding	RANBP2 like and GRIP domain containing 5 [Source:HGNC Symbol;Acc:HGNC:32418]	14185	36.2288503571207	-0.0897476638200116	0.305994930432711	-0.293297878148172	0.769294475366139	0.943220129120023	36.2288503571207	0.0841592199051777	0.303400104528497	0.277386917964206	0.781483025621321	0.868126322430908	36.2288503571207	0.22235440355384	0.303551893853674	0.732508701332711
ENSG00000015676	1921	1376	1614	1569	1776	1519	1810	1580	1852	1385	1658	2067	1469	1087	1210	1482	1299	1408	2084	1833	1584	1721	1730	1939	NUDCD3	NUDCD3	7	44379119	44490658	-1	protein_coding	NudC domain containing 3 [Source:HGNC Symbol;Acc:HGNC:22208]	9893	1621.55867786277	0.0162309730380455	0.0881593440852757	0.184109503155394	0.853927551476814	0.970138711366601	1621.55867786277	0.207111684777005	0.0879575309330068	2.35467824733225	0.018538750069021	0.0509218480018063	1621.55867786277	0.165261336645742	0.0879035337987732	1.88003063703963
ENSG00000016864	531	364	537	413	552	496	543	401	622	491	578	693	561	601	666	655	878	704	1043	832	794	859	768	944	GLT8D1	GLT8D1	3	52694486	52706032	-1	protein_coding	glycosyltransferase 8 domain containing 1 [Source:HGNC Symbol;Acc:HGNC:24870]	3785	620.880065378053	0.107661618553922	0.0983926157912908	1.09420425189521	0.273865407092438	0.684731690572802	620.880065378053	0.221501420262456	0.0980793373962709	2.25839025979062	0.0239213394434586	0.0632148111065968	620.880065378053	0.184011131950236	0.0976210837461003	1.88495276726107
ENSG00000017260	1689	1363	1240	2217	1707	1471	922	863	1002	681	1255	1175	1494	2068	1749	1830	2644	2672	1420	1252	1209	1262	1304	1476	ATP2C1	ATP2C1	3	130850595	131016712	1	protein_coding	ATPase secretory pathway Ca2+ transporting 1 [Source:HGNC Symbol;Acc:HGNC:13211]	8510	1470.68771742621	0.316459714368069	0.118628365371101	2.66765636850934	0.00763823362256305	0.148202816485966	1470.68771742621	-0.645864290735736	0.119258555197779	-5.41566422354045	6.10615974707527e-08	5.35333190855149e-07	1470.68771742621	-0.864126287996362	0.118977042815912	-7.26296659880333
ENSG00000017483	275	359	393	180	310	254	301	373	500	266	371	541	252	207	189	259	208	163	315	275	227	164	261	278	SLC38A5	SLC38A5	X	48458537	48470260	-1	protein_coding	solute carrier family 38 member 5 [Source:HGNC Symbol;Acc:HGNC:18070]	4018	295.855841316167	-0.321945264566435	0.154551068046412	-2.08309957760857	0.0372421478844302	0.312538289522799	295.855841316167	0.136772920228346	0.153008475586809	0.893891137100756	0.371380140254832	0.534994124571288	295.855841316167	0.363693494801176	0.154137004902588	2.35954691756872
ENSG00000017797	1808	1319	1846	1723	1948	1547	2318	1584	1667	1774	2197	2439	1607	2242	1920	2067	2794	2463	2588	2392	2451	2643	2409	2940	RALBP1	RALBP1	18	9475009	9538114	1	protein_coding	ralA binding protein 1 [Source:HGNC Symbol;Acc:HGNC:9841]	8041	2055.30113473489	0.1537581760288	0.0820202941756904	1.87463575416401	0.0608428508740609	0.382313631010352	2055.30113473489	0.150868612104738	0.0819875284676981	1.84014099369002	0.0657475402084648	0.144841010412182	2055.30113473489	0.166681768361433	0.0817183906727368	2.03970938474492
ENSG00000018189	143	184	185	130	195	165	85	107	87	78	161	110	581	599	665	566	595	602	563	441	579	497	372	539	RUFY3	RUFY3	4	70704204	70808619	1	protein_coding	RUN and FYVE domain containing 3 [Source:HGNC Symbol;Acc:HGNC:30285]	9405	310.662071233244	-0.138453123094304	0.116314772650678	-1.19033137355745	0.233916174331319	0.653307710809243	310.662071233244	-0.629228662892976	0.118202598000612	-5.32330653924982	1.01897815649275e-07	8.62785594400392e-07	310.662071233244	-0.475623641185316	0.118653098569471	-4.00852271807161
ENSG00000018280	552	851	533	162	906	197	476	313	40	394	136	20	264	892	316	137	561	178	134	614	117	66	224	22	SLC11A1	SLC11A1	2	218382029	218396894	1	protein_coding	solute carrier family 11 member 1 [Source:HGNC Symbol;Acc:HGNC:10907]	8676	351.913587815949	-0.925486625176641	0.497996978957752	-1.8584181516795	0.0631096565743675	0.388446976384244	351.913587815949	-1.55423078638528	0.49866223949404	-3.11680063836847	0.00182825161640989	0.00685697854111439	351.913587815949	-1.61635015901489	0.501224120445125	-3.22480521803189
ENSG00000018408	3	4	14	2	7	2	9	10	11	4	9	14	20	1	5	26	4	17	19	14	10	10	22	18	WWTR1	WWTR1	3	149517235	149736714	-1	protein_coding	WW domain containing transcription regulator 1 [Source:HGNC Symbol;Acc:HGNC:24042]	8353	9.88495082130919	0.171012334065913	0.581343262779408	0.294167568483209	0.768629861397553	0.942667315144084	9.88495082130919	0.760583481299004	0.56718648080662	1.34097604057372	0.179928231741024	0.316365726428853	9.88495082130919	0.6373833381794	0.560104421718767	1.13797233777139
ENSG00000018510	1578	1405	1434	1546	2034	1519	971	957	1085	641	1268	1121	1090	1494	1592	1175	1746	1693	1069	835	1036	970	898	1107	AGPS	AGPS	2	177392746	177567024	1	protein_coding	alkylglycerone phosphate synthase [Source:HGNC Symbol;Acc:HGNC:327]	15223	1267.8634144744	0.106668241147212	0.102657614374193	1.03906799118086	0.298773116235084	0.705824065777036	1267.8634144744	-0.641329669260536	0.103297986698289	-6.20853987342196	5.34791544776278e-10	6.24126370846765e-09	1267.8634144744	-0.75130459132459	0.103213983541131	-7.27909693578672
ENSG00000018610	292	246	348	262	335	241	399	315	259	253	352	333	472	394	404	471	423	548	523	463	539	546	505	517	STEEP1	STEEP1	X	119538149	119565409	-1	protein_coding	STING1 ER exit protein 1 [Source:HGNC Symbol;Acc:HGNC:26239]	2581	376.784534897572	-0.0100209776850186	0.107668040798613	-0.093072908271474	0.925845640059186	0.9860383593578	376.784534897572	0.0794200156691779	0.10725996316987	0.740444181799675	0.459030518632341	0.61927972624155	376.784534897572	0.0967284361057204	0.107159127898318	0.902661658440381
ENSG00000018699	350	309	341	370	409	344	300	256	265	216	390	319	381	408	374	452	530	466	459	330	355	453	354	434	TTC27	TTC27	2	32628032	32821051	1	protein_coding	tetratricopeptide repeat domain 27 [Source:HGNC Symbol;Acc:HGNC:25986]	3443	360.391131708646	0.180577072972996	0.0884762278516852	2.04096713159722	0.0412540942314738	0.326928316760974	360.391131708646	-0.277237635752294	0.0899645975465906	-3.0816303669754	0.00205870305449769	0.00758911045530634	360.391131708646	-0.313251586073282	0.0886244320302502	-3.53459626084103
ENSG00000018869	51	44	38	45	56	58	70	46	93	56	98	92	57	74	49	105	63	70	91	99	133	102	92	125	ZNF582	ZNF582	19	56375846	56393538	-1	protein_coding	zinc finger protein 582 [Source:HGNC Symbol;Acc:HGNC:26421]	3350	72.5220450286626	0.25874368429155	0.21676402641704	1.19366524311439	0.232608941556701	0.652530017134189	72.5220450286626	0.620731745792245	0.213645362628918	2.90543046736005	0.0036674832530381	0.0125465918977465	72.5220450286626	0.45811168757851	0.210062082737844	2.18083950043583
ENSG00000019144	50	21	36	31	24	14	8	5	10	12	9	7	79	36	30	89	56	44	24	24	30	22	12	15	PHLDB1	PHLDB1	11	118606440	118658031	1	protein_coding	pleckstrin homology like domain family B member 1 [Source:HGNC Symbol;Acc:HGNC:23697]	21715	27.3116741830928	-0.127555971082445	0.301352974642178	-0.423277623968712	0.672092717901151	0.910605945611228	27.3116741830928	-1.49680053034271	0.323768578441288	-4.62305680665098	3.78126117187607e-06	2.5074873899857e-05	27.3116741830928	-1.6909132554723	0.333055515134026	-5.07697119139989
ENSG00000019169	117	58	9	3	14	1	0	5	3	0	9	0	35	39	47	1	11	7	0	0	3	0	0	0	MARCO	MARCO	2	118942194	118994660	1	protein_coding	macrophage receptor with collagenous structure [Source:HGNC Symbol;Acc:HGNC:6895]	2051	15.9415074052069	-3.51640878600484	0.787035456889452	-4.46791660429444	7.89850845554247e-06	0.00156592993277575	15.9415074052069	-5.2215853496173	0.882010615602677	-5.92009354224087	3.21758556552733e-09	3.38286388656906e-08	15.9415074052069	-2.89391205346848	1.02508873452122	-2.82308443748544
ENSG00000019485	213	150	284	115	162	172	290	248	266	171	211	343	280	184	205	354	202	224	416	327	337	366	322	468	PRDM11	PRDM11	11	45095806	45235110	1	protein_coding	PR/SET domain 11 [Source:HGNC Symbol;Acc:HGNC:13996]	13976	252.135255261265	-0.193790546864354	0.143483270257788	-1.35061423200198	0.176819039408062	0.587505934340013	252.135255261265	0.415071835678651	0.141195264479715	2.93970082642738	0.00328529291460953	0.0113984735799827	252.135255261265	0.565797197276377	0.141924456470033	3.98660816711208
ENSG00000019582	68821	74811	73760	34197	88961	47897	8193	14754	7520	6251	20411	9117	63286	60091	57999	48035	40431	68592	21740	9922	8959	19578	13280	12592	CD74	CD74	5	150401637	150412969	-1	protein_coding	CD74 molecule [Source:HGNC Symbol;Acc:HGNC:1697]	6122	37183.6872489942	-0.399021842517281	0.161079117411659	-2.47717922055363	0.0132425387182947	0.199204882042518	37183.6872489942	-2.71094093396918	0.161158189592939	-16.8216144697121	1.69476636595768e-63	7.29834187836017e-61	37183.6872489942	-2.11120664100407	0.161152593498239	-13.1006681008031
ENSG00000019991	234	171	294	29	91	108	20	10	4	1	17	4	179	348	612	51	251	326	1	19	16	0	27	5	HGF	HGF	7	81699010	81770438	-1	protein_coding	hepatocyte growth factor [Source:HGNC Symbol;Acc:HGNC:4893]	9753	115.761169739777	-1.46331782585773	0.567356866812741	-2.57918412811016	0.00990339836996522	0.172444770084743	115.761169739777	-5.01606804101889	0.597059487305327	-8.40128688626592	4.41612040341129e-17	1.04034906483864e-15	115.761169739777	-4.23194103471123	0.618595068204573	-6.8412136666303
ENSG00000019995	330	234	294	303	344	267	519	317	392	355	463	435	439	430	461	531	541	525	635	657	673	676	700	766	ZRANB1	ZRANB1	10	124942123	124988189	1	protein_coding	zinc finger RANBP2-type containing 1 [Source:HGNC Symbol;Acc:HGNC:18224]	5993	448.143539152175	0.121844321898633	0.0920401028855617	1.32381774985767	0.185563579697495	0.596185794585014	448.143539152175	0.417450246008058	0.0910330796545577	4.58569838120552	4.52471412740729e-06	2.9621813496909e-05	448.143539152175	0.38847150007977	0.0902043833003332	4.30657010077176
ENSG00000020129	603	535	670	404	509	438	722	869	808	491	865	747	718	581	426	700	461	576	1206	1161	888	781	1021	1218	NCDN	NCDN	1	35557473	35567274	1	protein_coding	neurochondrin [Source:HGNC Symbol;Acc:HGNC:17597]	4917	701.916826746537	-0.262617787845587	0.130107589258644	-2.01846632730642	0.043542717651998	0.333564988368495	701.916826746537	0.547446940914814	0.128911785482931	4.24667875682555	2.16962689790599e-05	0.000124843416263259	701.916826746537	0.659882297558633	0.129465494079767	5.09697431156493
ENSG00000020181	44	24	41	24	57	29	1	5	2	3	9	7	54	40	32	22	44	69	3	5	13	8	18	16	ADGRA2	ADGRA2	8	37784191	37844896	1	protein_coding	adhesion G protein-coupled receptor A2 [Source:HGNC Symbol;Acc:HGNC:17849]	7084	23.3701870928659	-0.155523153398251	0.356850766245249	-0.435821267906052	0.662966411870072	0.906977305305995	23.3701870928659	-3.33766963141595	0.443844882909685	-7.51990111846149	5.48176854157473e-14	9.8279300780339e-13	23.3701870928659	-2.09430512480549	0.396273749940209	-5.28499585229021
ENSG00000020256	342	266	390	320	306	300	584	434	491	402	560	602	267	281	304	340	297	368	610	528	440	629	499	663	ZFP64	ZFP64	20	52051663	52204308	-1	protein_coding	ZFP64 zinc finger protein [Source:HGNC Symbol;Acc:HGNC:15940]	6790	419.127758985992	0.0114878231910093	0.0936965285430879	0.12260671093835	0.902418539983077	0.981075190870719	419.127758985992	0.625470194001043	0.0915419382983785	6.8326081534601	8.3384495630484e-12	1.2066095160723e-10	419.127758985992	0.737217957403052	0.0909409820297474	8.10655373351811
ENSG00000020426	74	85	79	78	98	86	90	97	206	46	133	107	49	103	75	65	118	137	128	113	178	90	105	135	MNAT1	MNAT1	14	60734742	60969965	1	protein_coding	MNAT1 component of CDK activating kinase [Source:HGNC Symbol;Acc:HGNC:7181]	3877	101.568550213798	0.242019863745512	0.202638036134998	1.19434568337544	0.232342774494818	0.652314572401573	101.568550213798	0.674456885996342	0.199932310431379	3.37342615878902	0.000742389554459622	0.00306580972125519	101.568550213798	0.005472387716938	0.200360654269188	0.0273126863999244
ENSG00000020577	38	54	102	11	28	22	10	18	4	3	30	4	245	194	66	84	9	19	48	31	71	22	11	25	SAMD4A	SAMD4A	14	54566117	54793315	1	protein_coding	sterile alpha motif domain containing 4A [Source:HGNC Symbol;Acc:HGNC:23023]	12333	45.615753056131	-2.15068053225569	0.453697360982131	-4.74034172823941	2.13358061888175e-06	0.000540880175252253	45.615753056131	-2.22509346056315	0.453846557261351	-4.9027439449801	9.45071400874808e-07	6.93804207420264e-06	45.615753056131	-0.984116743740469	0.481995098991098	-2.04175674358598
ENSG00000020633	4363	3339	7962	3009	3979	5332	5753	5573	7770	4091	5718	10567	5819	5382	4580	5819	5440	5424	9290	9664	10122	9431	8812	11352	RUNX3	RUNX3	1	24899511	24965121	-1	protein_coding	RUNX family transcription factor 3 [Source:HGNC Symbol;Acc:HGNC:10473]	4922	6354.23278773053	-0.165589017494652	0.0914227219475268	-1.81124575999492	0.0701028176482191	0.407230871863616	6354.23278773053	0.511830100233465	0.0912592296631901	5.60852970294043	2.04052682123028e-08	1.92030697179766e-07	6354.23278773053	0.691008448389583	0.0912925123384341	7.56916893499347
ENSG00000020922	423	322	454	345	407	343	422	338	264	285	387	343	717	837	891	840	1078	957	1154	917	813	1043	872	939	MRE11	MRE11	11	94415570	94493885	-1	protein_coding	MRE11 homolog, double strand break repair nuclease [Source:HGNC Symbol;Acc:HGNC:7230]	7674	592.68179416019	-0.0058744317813043	0.10406726621337	-0.0564484106775699	0.954984592262649	0.992812558476886	592.68179416019	-0.118979537449045	0.104222820332828	-1.14158815765197	0.253625248780271	0.408000364814189	592.68179416019	-0.103967325663757	0.104169632100346	-0.998057913496383
ENSG00000021300	940	715	559	607	740	504	1049	962	885	778	1088	867	525	459	246	448	377	334	741	712	545	741	722	658	PLEKHB1	PLEKHB1	11	73646178	73662819	1	protein_coding	pleckstrin homology domain containing B1 [Source:HGNC Symbol;Acc:HGNC:19079]	4933	692.311194700328	-0.210315178268167	0.112843792789569	-1.86377268141246	0.0623536336669862	0.385895231760867	692.311194700328	0.456486380523003	0.111563142836875	4.0917310942958	4.28164975364352e-05	0.000231930773573465	692.311194700328	0.676578265842928	0.11183511650379	6.04978370832204
ENSG00000021355	2213	1992	2307	1641	1878	1916	1404	1269	1595	1123	1421	1326	1735	2130	2109	1748	2207	2078	1657	1266	1333	1313	1209	1519	SERPINB1	SERPINB1	6	2832332	2841959	-1	protein_coding	serpin family B member 1 [Source:HGNC Symbol;Acc:HGNC:3311]	3047	1687.98072966799	-0.183958520595562	0.0891286458973279	-2.06396628988927	0.0390209126866764	0.318543027660983	1687.98072966799	-0.667297718246334	0.0894805329202926	-7.45746249456012	8.82046591507499e-14	1.54659830686804e-12	1687.98072966799	-0.580648991867266	0.0896793272715689	-6.47472510703534
ENSG00000021574	890	640	659	892	1104	758	929	609	806	620	878	725	637	917	977	823	1289	1121	850	835	913	762	921	1050	SPAST	SPAST	2	32063556	32157637	1	protein_coding	spastin [Source:HGNC Symbol;Acc:HGNC:11233]	9481	846.129643742884	0.279784883676751	0.10160230310014	2.75372580285894	0.00589211094224733	0.129241990937465	846.129643742884	-0.0353296032423861	0.10194420237925	-0.346558238897726	0.728923224176715	0.834051167125786	846.129643742884	-0.316765027847768	0.101512917567382	-3.12044058469216
ENSG00000021762	421	315	822	256	376	602	200	197	499	134	253	620	870	689	904	722	511	1157	1080	744	1140	613	840	1445	OSBPL5	OSBPL5	11	3087107	3166739	-1	protein_coding	oxysterol binding protein like 5 [Source:HGNC Symbol;Acc:HGNC:16392]	7473	594.664119139999	-0.269116944660216	0.171818450421543	-1.56628664733013	0.117281525555768	0.508307598428923	594.664119139999	-0.395317126403969	0.17193937762125	-2.29916574011788	0.0214955296344534	0.0577757763186932	594.664119139999	-0.139060149706276	0.172365289276582	-0.806775832245066
ENSG00000021776	1466	1170	1304	1518	1644	1353	1597	1363	968	1039	1571	1496	1432	1896	1957	1830	2558	2210	2946	2386	2757	2333	2159	2711	AQR	AQR	15	34851782	34969742	-1	protein_coding	aquarius intron-binding spliceosomal factor [Source:HGNC Symbol;Acc:HGNC:29513]	13431	1733.22885038184	0.201570186080591	0.105303164533552	1.91418925512316	0.0555959781775649	0.369143927238241	1733.22885038184	0.189531543758018	0.105279795148488	1.80026512675771	0.0718187846150152	0.155432914899036	1733.22885038184	-0.0578686380197602	0.10514923001394	-0.550347710697341
ENSG00000022267	280	207	324	232	267	296	357	306	537	218	377	567	240	199	192	291	305	170	507	288	254	390	273	349	FHL1	FHL1	X	136146702	136211359	1	protein_coding	four and a half LIM domains 1 [Source:HGNC Symbol;Acc:HGNC:3702]	5862	308.172855052995	0.0651477588762762	0.126865929732408	0.51351658411119	0.607590013073546	0.88774618797807	308.172855052995	0.499730795742961	0.125336364319651	3.98711737376134	6.68809429476964e-05	0.000349055891669988	308.172855052995	0.391703595657859	0.124939853526604	3.13513730488289
ENSG00000022277	1729	1293	1633	1535	1733	1611	1485	1250	1543	1258	1489	1547	1187	1092	1103	1525	1334	1491	1555	1268	1335	1154	1332	1362	RTF2	RTF2	20	56468585	56519449	1	protein_coding	replication termination factor 2 [Source:HGNC Symbol;Acc:HGNC:15890]	4063	1422.21382253298	0.15945803596591	0.0723282543037054	2.20464377995836	0.0274791010758981	0.277570074250348	1422.21382253298	-0.0275614478631972	0.0724794321078319	-0.38026578108659	0.703748133753865	0.81657082588717	1422.21382253298	-0.227364519930301	0.0722714081940441	-3.14598159371465
ENSG00000022556	218	31	125	185	35	71	207	33	95	128	27	171	97	113	94	140	109	157	122	118	181	134	127	241	NLRP2	NLRP2	19	54953130	55001142	1	protein_coding	NLR family pyrin domain containing 2 [Source:HGNC Symbol;Acc:HGNC:22948]	6313	120.154605510716	0.00871650230926626	0.18814783491045	0.0463279437332613	0.963048867336843	0.994164731942386	120.154605510716	0.0373711129742696	0.187823649990751	0.198969155248074	0.842286872710018	0.907924861279733	120.154605510716	0.180731995376096	0.186082253576789	0.971247885825478
ENSG00000022567	1030	711	920	722	736	626	596	665	475	361	716	577	1140	1141	1138	896	875	1028	691	856	778	609	765	820	SLC45A4	SLC45A4	8	141207166	141308305	-1	protein_coding	solute carrier family 45 member 4 [Source:HGNC Symbol;Acc:HGNC:29196]	8608	770.857253911339	-0.378533260527691	0.10429648527001	-3.62939613494853	0.000284085006429153	0.0198361605234461	770.857253911339	-0.704067030484907	0.104726220918536	-6.72292979074061	1.78106417533379e-11	2.47898344041934e-10	770.857253911339	-0.415781026077285	0.105352965335966	-3.94655266466757
ENSG00000022840	2376	2061	2779	2083	2679	2211	2475	2554	1955	1972	2847	2690	2731	2834	2399	3338	2758	3096	3411	3206	3117	3296	3072	3686	RNF10	RNF10	12	120533480	120577588	1	protein_coding	ring finger protein 10 [Source:HGNC Symbol;Acc:HGNC:10055]	5900	2663.91936704989	0.018911308548934	0.0742175291779473	0.254809190745105	0.79887047634966	0.951678071509988	2663.91936704989	0.00762535624610618	0.074193032433761	0.102777255437214	0.918139757185202	0.953747108027614	2663.91936704989	0.0658034195837734	0.074116911590974	0.887832724964581
ENSG00000022976	93	61	93	77	82	70	67	60	59	64	88	55	248	178	173	201	156	193	289	245	133	210	222	194	ZNF839	ZNF839	14	102317377	102342702	1	protein_coding	zinc finger protein 839 [Source:HGNC Symbol;Acc:HGNC:20345]	5595	126.730342106228	-0.167655620678195	0.162132345155742	-1.03406646290811	0.301105093308554	0.708442397728234	126.730342106228	-0.237203584775002	0.162322103759557	-1.46131413578994	0.143929252304665	0.267323786821707	126.730342106228	-0.0180620837153346	0.162806437136913	-0.11094207350134
ENSG00000023041	601	528	628	686	761	731	413	320	538	381	437	584	921	1006	990	1151	1353	1037	1397	924	994	1025	838	1165	ZDHHC6	ZDHHC6	10	112424428	112447572	-1	protein_coding	zinc finger DHHC-type palmitoyltransferase 6 [Source:HGNC Symbol;Acc:HGNC:19160]	9250	764.161205096215	0.238291930435886	0.126603166002847	1.88219566665913	0.059809453812631	0.379601757064459	764.161205096215	-0.26776645621544	0.12719192844941	-2.10521579065408	0.0352725283381688	0.0872272975970426	764.161205096215	-0.495811148493735	0.126866600121362	-3.90812986254409
ENSG00000023171	221	192	265	98	131	136	208	183	250	159	231	309	237	346	364	304	203	256	349	488	401	331	442	596	GRAMD1B	GRAMD1B	11	123358428	123627774	1	protein_coding	GRAM domain containing 1B [Source:HGNC Symbol;Acc:HGNC:29214]	14944	263.99983153847	-0.634018159145142	0.147338652649839	-4.30313531271344	1.68397931289204e-05	0.00268464495820232	263.99983153847	0.0449992819022687	0.144609075445087	0.311178823070178	0.755664681141029	0.850438544384053	263.99983153847	0.788629325610651	0.146689788162979	5.37617059433234
ENSG00000023191	6724	5417	6126	4751	5838	4900	2009	1942	1949	1830	2624	2198	4060	3727	3255	3269	2594	4007	2041	1367	1567	1865	1518	1797	RNH1	RNH1	11	494512	507300	-1	protein_coding	ribonuclease/angiogenin inhibitor 1 [Source:HGNC Symbol;Acc:HGNC:10074]	7374	3341.16588484596	-0.262185394529333	0.0920972067331308	-2.84683329527099	0.00441564789705754	0.108386633460473	3341.16588484596	-1.51292089342464	0.0926942754749479	-16.321621650018	6.92707500131476e-60	2.44514391685753e-57	3341.16588484596	-1.12460228906613	0.0926728084971005	-12.1351916198948
ENSG00000023228	1063	926	1158	950	1170	977	1075	990	807	672	1127	1070	1390	1755	1679	1650	2487	2119	1960	2089	1980	1687	2012	2274	NDUFS1	NDUFS1	2	206114817	206159509	-1	protein_coding	NADH:ubiquinone oxidoreductase core subunit S1 [Source:HGNC Symbol;Acc:HGNC:7707]	12174	1378.4687282275	0.111110090527288	0.0704398242750601	1.57737603224867	0.114709026968499	0.503606348792821	1378.4687282275	-0.0174766987885708	0.0705354904824596	-0.247771705690724	0.804311048005517	0.884134443825546	1378.4687282275	-0.143200555336642	0.0703975639406443	-2.03416918598748
ENSG00000023287	681	507	719	685	768	559	732	412	273	418	843	548	1657	2204	2057	2094	3207	2453	2473	2120	1949	2185	2158	2264	RB1CC1	RB1CC1	8	52622458	52745843	-1	protein_coding	RB1 inducible coiled-coil 1 [Source:HGNC Symbol;Acc:HGNC:15574]	7613	1275.20128600469	0.162542139586747	0.14177999711482	1.14643915146304	0.25161349086883	0.667524987566554	1275.20128600469	-0.283443598859276	0.142157465798967	-1.99387065087464	0.046166192073112	0.108532639777077	1275.20128600469	-0.242489754331923	0.141819263144984	-1.70985061517363
ENSG00000023318	2271	2264	2135	1972	2737	2294	1256	1253	1348	1079	1513	1359	1574	2262	1994	1913	2583	2409	1075	1025	1376	1118	954	1231	ERP44	ERP44	9	99979185	100099052	-1	protein_coding	endoplasmic reticulum protein 44 [Source:HGNC Symbol;Acc:HGNC:18311]	4808	1732.91940099284	0.089587866389927	0.108422300174122	0.826286347421634	0.408641676251899	0.786267871290203	1732.91940099284	-0.881958657370497	0.109031678230061	-8.08901295190126	6.01501758373336e-16	1.2990507383445e-14	1732.91940099284	-0.982366986589069	0.108993391326114	-9.01308762519165
ENSG00000023330	950	1120	860	995	1148	854	755	918	804	568	854	829	843	903	722	758	753	845	689	678	768	610	749	790	ALAS1	ALAS1	3	52198086	52214327	1	protein_coding	5'-aminolevulinate synthase 1 [Source:HGNC Symbol;Acc:HGNC:396]	2536	837.000663056508	-0.0806562932543996	0.109788762079023	-0.734649810481926	0.462552794054566	0.820006167487499	837.000663056508	-0.342706991178563	0.110052693124397	-3.11402639453073	0.00184552979320168	0.00690614311908559	837.000663056508	-0.330505707610577	0.110217005985843	-2.99868159776569
ENSG00000023445	3717	3157	2833	4497	4338	3041	5897	4924	4426	4017	7017	4940	4999	6498	6327	6492	9300	7690	8535	7487	9858	8681	8727	11479	BIRC3	BIRC3	11	102317450	102339403	1	protein_coding	baculoviral IAP repeat containing 3 [Source:HGNC Symbol;Acc:HGNC:591]	7518	5864.99670434739	0.277741591913136	0.100788374929062	2.75569074418175	0.00585683438883914	0.128833694152217	5864.99670434739	0.481706839152197	0.100735530254962	4.7818960989533	1.73649432001845e-06	1.21554602401292e-05	5864.99670434739	0.307548314624554	0.100641200551733	3.05588877058817
ENSG00000023516	1717	1222	1623	1906	1829	1552	2016	1706	1621	1072	2005	1847	2318	2955	3248	2981	4545	3721	3018	2534	3044	3004	2541	3225	AKAP11	AKAP11	13	42272152	42323261	1	protein_coding	A-kinase anchoring protein 11 [Source:HGNC Symbol;Acc:HGNC:369]	9915	2262.96031396833	0.251457040739403	0.122454407916996	2.05347479945229	0.0400265513772627	0.32239688155066	2262.96031396833	0.0143648155702968	0.122536413314539	0.117228954085867	0.906678623059963	0.946642298003546	2262.96031396833	-0.290945642481136	0.122442630696668	-2.37617928352019
ENSG00000023572	352	292	342	340	339	371	329	261	363	281	380	402	350	334	286	372	414	433	583	426	502	428	401	580	GLRX2	GLRX2	1	193090866	193106114	-1	protein_coding	glutaredoxin 2 [Source:HGNC Symbol;Acc:HGNC:16065]	6210	371.640824088779	0.149127477024568	0.107579221923948	1.38621077897358	0.165682551063706	0.573732427248398	371.640824088779	0.177006549321366	0.107351885412851	1.6488443462417	0.0991795272011834	0.200802405237036	371.640824088779	0.0518527965666133	0.10665539144948	0.4861713586338
ENSG00000023608	103	92	76	101	80	98	175	201	164	109	244	150	73	82	117	65	102	139	198	196	203	112	170	189	SNAPC1	SNAPC1	14	61762420	61796428	1	protein_coding	small nuclear RNA activating complex polypeptide 1 [Source:HGNC Symbol;Acc:HGNC:11134]	2593	133.274161232819	0.0450317383145105	0.165921158043957	0.27140443597061	0.786079990632491	0.948291083088147	133.274161232819	0.960726150023719	0.160462696972546	5.98722424681726	2.13452400080784e-09	2.29917812833389e-08	133.274161232819	0.660344165842259	0.160887387175403	4.10438740684091
ENSG00000023697	686	683	644	614	736	612	333	293	322	368	399	345	368	456	537	416	481	531	248	265	220	317	227	281	DERA	DERA	12	15911302	16037381	1	protein_coding	deoxyribose-phosphate aldolase [Source:HGNC Symbol;Acc:HGNC:24269]	2813	447.880589609501	-0.0484317715348213	0.122602622197106	-0.395030470530706	0.69282040068531	0.916882727958719	447.880589609501	-1.10387511914969	0.125122006226517	-8.82238986123084	1.12042378737376e-18	3.06154378042281e-17	447.880589609501	-0.838021936229514	0.124430318861389	-6.73486931398961
ENSG00000023734	1755	1453	1503	1599	1794	1569	1605	1390	1861	1423	1743	1784	1140	1172	1217	1174	1524	1296	1263	1296	1395	1199	1306	1461	STRAP	STRAP	12	15882387	15903478	1	protein_coding	serine/threonine kinase receptor associated protein [Source:HGNC Symbol;Acc:HGNC:30796]	2215	1481.92644367377	0.061220301692829	0.0898044422479649	0.68170683053506	0.495424347482855	0.841010695479354	1481.92644367377	-0.0126890204701576	0.0898164073595172	-0.141277310495909	0.887650873422196	0.93571421749372	1481.92644367377	-0.0533118662124495	0.0896860482234259	-0.594427642520707
ENSG00000023839	9	8	10	9	11	14	17	14	9	8	18	16	79	72	66	70	51	98	164	94	58	151	87	123	ABCC2	ABCC2	10	99782640	99852594	1	protein_coding	ATP binding cassette subfamily C member 2 [Source:HGNC Symbol;Acc:HGNC:53]	7837	44.9001776558779	0.0223927272598229	0.274462429432998	0.0815875867093476	0.934974672754515	0.989091705100399	44.9001776558779	0.33347572539471	0.269840002113454	1.2358276118546	0.216522649015428	0.363606744548448	44.9001776558779	0.49010041675057	0.266944890988348	1.83596102901989
ENSG00000023892	2647	1923	2831	1534	1843	1699	3715	3103	3079	2550	3300	3039	3479	2366	2152	3255	2168	2299	5997	4584	3587	3884	3937	3861	DEF6	DEF6	6	35297818	35321771	1	protein_coding	DEF6 guanine nucleotide exchange factor [Source:HGNC Symbol;Acc:HGNC:2760]	2579	2930.88967396475	-0.342317276939585	0.0906107425855655	-3.77788843984285	0.000158163695868241	0.0143031777362952	2930.88967396475	0.510458473315643	0.0901788392411359	5.6605127944782	1.50921335559196e-08	1.44879099298289e-07	2930.88967396475	0.665071939777034	0.0904184118692514	7.35549238288717
ENSG00000023902	4059	3963	4218	3409	4409	3196	2492	2684	2070	2184	2487	1645	3945	3739	3467	3847	2618	4469	2445	2791	1830	1649	2196	1949	PLEKHO1	PLEKHO1	1	150149183	150164720	1	protein_coding	pleckstrin homology domain containing O1 [Source:HGNC Symbol;Acc:HGNC:24310]	6629	3027.34787527878	-0.155845366054932	0.140321803473922	-1.11062830006952	0.266728376135782	0.677177410698364	3027.34787527878	-0.833032227044713	0.140504513411633	-5.92886453835258	3.05036591561143e-09	3.21963131837967e-08	3027.34787527878	-0.901078827558935	0.140620120842326	-6.40789399242017
ENSG00000023909	673	516	828	688	677	936	736	974	955	681	1240	1232	485	599	729	861	958	815	917	865	1001	1085	1050	1223	GCLM	GCLM	1	93885199	93909456	-1	protein_coding	glutamate-cysteine ligase modifier subunit [Source:HGNC Symbol;Acc:HGNC:4312]	5426	853.149575464522	0.321807110971113	0.113129329523786	2.84459487496079	0.00444679407314063	0.108722082815554	853.149575464522	0.409403215609591	0.112946817495808	3.62474326135649	0.000289248650777143	0.00131117935758599	853.149575464522	0.330706340604152	0.112144185252597	2.94893881353954
ENSG00000024048	1177	1163	1352	1136	1639	1105	1280	1357	1033	764	1556	1380	2080	2471	2552	2483	3056	2731	3025	2498	3280	2860	2359	3401	UBR2	UBR2	6	42564029	42693505	1	protein_coding	ubiquitin protein ligase E3 component n-recognin 2 [Source:HGNC Symbol;Acc:HGNC:21289]	8874	1856.01715146909	0.0772153114456281	0.0872452392732425	0.885037534297982	0.376136387842871	0.767256707769707	1856.01715146909	0.0314132097413034	0.0872403795740346	0.36007649089428	0.718789932838466	0.827304084508751	1856.01715146909	-0.0721949361477532	0.087211209634445	-0.827817163073026
ENSG00000024862	738	550	733	726	691	835	697	535	854	656	654	724	435	513	587	601	631	705	586	498	455	475	536	581	CCDC28A	CCDC28A	6	138773769	138793319	1	protein_coding	coiled-coil domain containing 28A [Source:HGNC Symbol;Acc:HGNC:21098]	1247	638.116410121528	0.190531237332365	0.108893282158751	1.74970607511488	0.0801690448750877	0.432291953544525	638.116410121528	-0.0911707207894859	0.109282974310414	-0.834262805938269	0.404132906177506	0.568224483205829	638.116410121528	-0.255875153611913	0.108785700801557	-2.35210281982438
ENSG00000025039	534	450	534	363	343	310	223	534	245	160	827	283	243	426	422	213	297	259	117	197	194	161	182	144	RRAGD	RRAGD	6	89364616	89412273	-1	protein_coding	Ras related GTP binding D [Source:HGNC Symbol;Acc:HGNC:19903]	5095	331.923642421998	-0.578286699437777	0.22990879681164	-2.51528739855724	0.0118935385844939	0.187483874281971	331.923642421998	-1.03170657018102	0.230666921200238	-4.47271140921593	7.72339803412987e-06	4.83430832764199e-05	331.923642421998	-0.357852417274552	0.231357289771581	-1.54675228789143
ENSG00000025156	340	253	267	316	296	219	547	404	360	358	453	419	334	373	307	390	560	339	631	435	502	657	519	446	HSF2	HSF2	6	122399551	122433119	1	protein_coding	heat shock transcription factor 2 [Source:HGNC Symbol;Acc:HGNC:5225]	2697	393.816402669222	0.0857431604163381	0.128964148415884	0.664860439661364	0.506139760763536	0.84517486191882	393.816402669222	0.499339263675579	0.127881203980094	3.90471193681681	9.43376873339221e-05	0.000475932306390349	393.816402669222	0.408068125301247	0.127474460238029	3.20117554951223
ENSG00000025293	1217	865	1215	1200	1253	1018	1660	1097	1206	1032	1407	1322	1264	1452	1619	1682	1836	1742	1795	1768	1662	1960	1712	2039	PHF20	PHF20	20	35771974	35950370	1	protein_coding	PHD finger protein 20 [Source:HGNC Symbol;Acc:HGNC:16098]	8372	1410.73435481001	0.123270986659489	0.0860572068143198	1.43243071931748	0.152020592259719	0.556530712915019	1410.73435481001	0.151173937566202	0.0859857871516443	1.75812704138642	0.0787258956088713	0.167684833737285	1410.73435481001	0.0682729274160428	0.0857676997558788	0.796021434763536
ENSG00000025423	17	9	9	28	10	8	33	23	20	32	31	16	9	12	8	6	6	10	20	16	11	4	26	18	HSD17B6	HSD17B6	12	56752161	56787790	1	protein_coding	hydroxysteroid 17-beta dehydrogenase 6 [Source:HGNC Symbol;Acc:HGNC:23316]	2272	16.5836061364104	-0.0637271934586047	0.403578467699294	-0.157905335787359	0.874531393467072	0.974877306628028	16.5836061364104	0.832278795260415	0.382987106185781	2.17312484367735	0.029770922348168	0.0755928655661266	16.5836061364104	0.893013416678888	0.382724834795062	2.33330407512507
ENSG00000025434	335	358	237	552	149	205	79	75	118	111	120	127	206	355	199	186	247	373	233	114	100	154	162	149	NR1H3	NR1H3	11	47248300	47269033	1	protein_coding	nuclear receptor subfamily 1 group H member 3 [Source:HGNC Symbol;Acc:HGNC:7966]	4534	208.94676053357	-0.0948931623504255	0.278819324651655	-0.340339259012915	0.733601055415559	0.931347087123	208.94676053357	-1.3961549797486	0.281936655814706	-4.95201652908227	7.34483638647469e-07	5.50274937625515e-06	208.94676053357	-1.07525182785445	0.281168821460194	-3.82422141356336
ENSG00000025708	13235	15482	16718	5987	15712	14011	275	1113	342	361	2091	216	12975	8705	4826	8556	2507	7305	330	381	182	167	295	104	TYMP	TYMP	22	50525752	50530032	-1	protein_coding	thymidine phosphorylase [Source:HGNC Symbol;Acc:HGNC:3148]	3600	5840.44659132465	-0.473031328902547	0.411345432016447	-1.14996130280021	0.250159809942815	0.666961044430077	5840.44659132465	-5.07560546800238	0.412555341018694	-12.3028475536628	8.74363630340959e-35	7.18580064446624e-33	5840.44659132465	-4.67596964416733	0.412661099530682	-11.3312586272011
ENSG00000025770	717	539	704	575	607	539	817	728	895	726	776	949	809	527	529	710	560	598	1395	955	915	1003	909	1152	NCAPH2	NCAPH2	22	50508224	50524780	1	protein_coding	non-SMC condensin II complex subunit H2 [Source:HGNC Symbol;Acc:HGNC:25071]	4459	758.868190465082	-0.139430957239213	0.0911230470005466	-1.53013932071847	0.125982247161766	0.520377148778772	758.868190465082	0.449662601683562	0.0899779964782337	4.99747292986612	5.8086489679859e-07	4.42262480829818e-06	758.868190465082	0.566137100930297	0.0901836347354592	6.27760349858352
ENSG00000025772	329	289	432	295	344	309	371	339	425	281	332	402	308	361	331	250	391	356	508	397	364	403	498	422	TOMM34	TOMM34	20	44942130	44960397	-1	protein_coding	translocase of outer mitochondrial membrane 34 [Source:HGNC Symbol;Acc:HGNC:15746]	1973	359.249124005773	-0.131818801109554	0.110311665352399	-1.19496701177023	0.232099919018662	0.652236666880699	359.249124005773	0.116624383681513	0.109380807912042	1.06622346193764	0.286322638662497	0.443340935975901	359.249124005773	0.210129128570925	0.109769513049575	1.9142758561389
ENSG00000025796	1209	733	999	1104	1142	861	1431	891	858	833	1241	1227	1492	1717	1658	1798	2317	2207	2168	1623	1816	2156	1837	2260	SEC63	SEC63	6	107867756	107958208	-1	protein_coding	SEC63 homolog, protein translocation regulator [Source:HGNC Symbol;Acc:HGNC:21082]	8606	1400.47430536383	0.177940444411525	0.0957904281706976	1.85760151415585	0.0632256233548332	0.388446976384244	1400.47430536383	0.0352986425537724	0.095885503126424	0.368133256882759	0.712773874068437	0.823485177612415	1400.47430536383	-0.0135100085053933	0.0955570961232659	-0.141381530555991
ENSG00000025800	1005	851	1387	860	1292	996	1158	1148	1136	737	1319	1218	1729	1770	1737	2099	2023	2295	2523	2080	2149	2132	2173	2716	KPNA6	KPNA6	1	32108056	32176563	1	protein_coding	karyopherin subunit alpha 6 [Source:HGNC Symbol;Acc:HGNC:6399]	7457	1508.349068427	0.0681118004946441	0.0732022139468769	0.930460935840999	0.352132480998687	0.749403698248706	1508.349068427	0.118072027312478	0.0730911339943021	1.6154083383312	0.106222295710869	0.212050664866162	1508.349068427	0.0323102727817697	0.0730211773264516	0.442478113401569
ENSG00000026025	11044	9946	9727	7696	8936	7148	5418	4154	3082	4292	4658	3447	5236	8033	6568	5389	8436	6421	3272	2815	2763	3380	2983	3155	VIM	VIM	10	17228241	17237593	1	protein_coding	vimentin [Source:HGNC Symbol;Acc:HGNC:12692]	5176	5940.63053973222	-0.23138231105664	0.11258789005814	-2.05512609692885	0.0398668268774693	0.321596562771614	5940.63053973222	-1.34909109175815	0.112820196664851	-11.9578863682167	5.90457406913229e-33	4.38404444332953e-31	5940.63053973222	-1.04920771779361	0.112824269149871	-9.29948605649627
ENSG00000026036	7	3	8	3	1	3	0	5	1	3	0	6	64	39	14	64	2	24	79	60	23	43	24	41	RTEL1-TNFRSF6B	RTEL1-TNFRSF6B	20	63659300	63698684	1	protein_coding	RTEL1-TNFRSF6B readthrough (NMD candidate) [Source:HGNC Symbol;Acc:HGNC:44095]	9093	18.288978019599	-0.958672287136982	0.612194500453115	-1.56596030579729	0.117357910205907	0.508314494513719	18.288978019599	-0.294785180022363	0.595053078153096	-0.495393084827501	0.620322675077831	0.753386419977205	18.288978019599	0.400208980175669	0.622111113669874	0.643307877614997
ENSG00000026103	273	266	285	233	378	379	211	292	460	179	403	511	381	478	457	437	613	504	522	434	628	505	498	688	FAS	FAS	10	88953813	89029605	1	protein_coding	Fas cell surface death receptor [Source:HGNC Symbol;Acc:HGNC:11920]	5578	399.18071241133	0.160365339898351	0.131916062372154	1.21566196727383	0.224113717896377	0.645151626747497	399.18071241133	0.0887603977618422	0.13194050014768	0.672730493385228	0.501118764254673	0.657176381675138	399.18071241133	0.0385512068696515	0.131312702524011	0.29358322636458
ENSG00000026297	3354	1757	2735	2112	2004	2219	3108	1895	3183	2918	2452	3201	2994	2064	2242	2772	1874	2296	4245	2623	1975	2940	2781	2790	RNASET2	RNASET2	6	166922113	166957191	-1	protein_coding	ribonuclease T2 [Source:HGNC Symbol;Acc:HGNC:21686]	19532	2588.40154712109	-0.223398607700479	0.102424552360272	-2.18110406687148	0.0291757201156585	0.283191152834177	2588.40154712109	0.0367525089556573	0.102282504138924	0.359323515444426	0.719353084630585	0.827630810487083	2588.40154712109	0.325432239487219	0.102320302060016	3.18052461667222
ENSG00000026508	21800	18163	15975	31515	23033	18141	24814	23828	21088	20410	23735	19335	10150	17288	13161	14406	25857	25023	14790	17707	17849	14790	16695	17607	CD44	CD44	11	35138882	35232402	1	protein_coding	CD44 molecule (Indian blood group) [Source:HGNC Symbol;Acc:HGNC:1681]	9992	19908.4433803077	0.459979642750341	0.115190893631242	3.99319449871502	6.51890526820908e-05	0.00725239935738023	19908.4433803077	0.221015693222749	0.115199480945619	1.91854764803221	0.0550416064716777	0.125519579596289	19908.4433803077	-0.31716966653783	0.115174168493968	-2.75382640643454
ENSG00000026559	121	88	50	92	81	32	111	53	21	51	54	29	261	142	101	372	148	161	323	100	76	242	197	136	KCNG1	KCNG1	20	51003656	51023107	-1	protein_coding	potassium voltage-gated channel modifier subfamily G member 1 [Source:HGNC Symbol;Acc:HGNC:6248]	5415	115.886991188914	-0.0254635233990848	0.202435010166563	-0.125786164054002	0.899901194262618	0.980679952785491	115.886991188914	-0.529792551801549	0.20556348308112	-2.57726977506253	0.00995841950656029	0.0298849740509068	115.886991188914	-0.345440164176662	0.20417106715102	-1.69191535802254
ENSG00000026652	127	124	310	111	112	150	84	102	201	63	86	221	431	421	364	367	465	392	453	519	722	375	446	658	AGPAT4	AGPAT4	6	161129967	161274061	-1	protein_coding	1-acylglycerol-3-phosphate O-acyltransferase 4 [Source:HGNC Symbol;Acc:HGNC:20885]	14253	275.869676516923	-0.294991296239516	0.171298866164614	-1.72208551547584	0.0850540285605359	0.44104995630415	275.869676516923	-0.122513151798078	0.170584008388654	-0.718198340837128	0.472635000837417	0.631274538678199	275.869676516923	-0.0127547740679393	0.172196286221444	-0.074071133285283
ENSG00000026751	2435	6231	2622	3883	4912	2573	1196	15182	1357	1002	13939	1553	3195	4704	3236	2212	3397	3750	1383	1719	2460	1154	2000	2078	SLAMF7	SLAMF7	1	160739057	160754821	1	protein_coding	SLAM family member 7 [Source:HGNC Symbol;Acc:HGNC:21394]	4833	3860.92913094319	-0.0798222409824307	0.356879632266311	-0.223667124053932	0.823016329066779	0.959615981304328	3860.92913094319	-0.750153418001148	0.356953685528706	-2.10154271664138	0.0355933523188693	0.087859229867006	3860.92913094319	-0.78873620074455	0.356994990407289	-2.20937610313437
ENSG00000026950	2076	2543	2490	1593	2843	1829	2971	3560	3015	1777	4217	3473	5639	4350	4558	4924	3968	4465	8788	6211	6297	5914	5957	7486	BTN3A1	BTN3A1	6	26402237	26415208	1	protein_coding	butyrophilin subfamily 3 member A1 [Source:HGNC Symbol;Acc:HGNC:1138]	5539	3913.27252440034	-0.232497351495962	0.0702265216556177	-3.31067730559262	0.000930704688695173	0.0453410995383396	3913.27252440034	0.364506501478025	0.0699020912330164	5.21452928014634	1.84284594059596e-07	1.50076243543541e-06	3913.27252440034	0.498938888123687	0.0700884930773569	7.11869903627414
ENSG00000027001	216	179	161	164	189	172	137	166	191	112	151	168	135	168	137	106	237	169	184	183	169	151	173	184	MIPEP	MIPEP	13	23730189	23889400	-1	protein_coding	mitochondrial intermediate peptidase [Source:HGNC Symbol;Acc:HGNC:7104]	3388	166.555118931292	-0.0165762627637979	0.147072936270562	-0.112707770607799	0.910262240454772	0.982269425082504	166.555118931292	-0.0591108234570962	0.14698551106433	-0.402154083277132	0.687570632228258	0.804738318918239	166.555118931292	-0.179017589908914	0.147555670001226	-1.21322067737165
ENSG00000027075	3276	2305	4097	3091	3190	3474	6179	4606	6886	4582	5834	8500	3068	2670	2556	3676	3313	2767	7217	5885	6548	6364	5777	7507	PRKCH	PRKCH	14	61187559	61550976	1	protein_coding	protein kinase C eta [Source:HGNC Symbol;Acc:HGNC:9403]	8971	4644.11677428777	0.0828772990221342	0.0710506356927107	1.16645401148236	0.24343093194171	0.660481912656148	4644.11677428777	0.951060594351925	0.0706962288188409	13.4527769053851	2.96523844861975e-41	3.58693900425171e-39	4644.11677428777	0.911752769441972	0.0705996212370953	12.9144144609505
ENSG00000027697	6119	3948	3587	8702	6271	6108	2551	2320	2178	2269	2850	2039	2925	4798	5020	4676	8394	8602	2008	2353	2441	1473	2142	2367	IFNGR1	IFNGR1	6	137197483	137219449	-1	protein_coding	interferon gamma receptor 1 [Source:HGNC Symbol;Acc:HGNC:5439]	3276	4060.57835703495	0.641531306216336	0.108063515878535	5.93661330561765	2.9096985143192e-09	2.64679869561366e-06	4060.57835703495	-1.01017429018449	0.10853126761609	-9.30767982695835	1.30655169232673e-20	4.13715750576164e-19	4060.57835703495	-1.73883633755469	0.108436832831932	-16.0354769882457
ENSG00000027847	513	505	419	452	544	438	298	369	449	283	390	424	495	388	223	457	396	390	544	410	390	442	423	414	B4GALT7	B4GALT7	5	177600132	177610330	1	protein_coding	beta-1,4-galactosyltransferase 7 [Source:HGNC Symbol;Acc:HGNC:930]	4878	418.844830908921	0.0355459937417376	0.146853080692198	0.242051399767646	0.808740335870946	0.955633838586562	418.844830908921	-0.147022670460067	0.14710569175269	-0.999435635075478	0.317583704511825	0.478828089659039	418.844830908921	-0.222628039104181	0.147029278284522	-1.5141748752474
ENSG00000027869	351	419	1662	218	357	816	690	953	2291	459	908	2582	598	576	735	464	395	678	1505	1599	2090	994	1702	2641	SH2D2A	SH2D2A	1	156806243	156816848	-1	protein_coding	SH2 domain containing 2A [Source:HGNC Symbol;Acc:HGNC:10821]	2498	1029.79693540784	-0.560179290100559	0.123855696777263	-4.52283830842243	6.10158513910256e-06	0.00125806550121443	1029.79693540784	1.03117310987457	0.121523592207586	8.48537383681949	2.15026312678552e-17	5.21390378895785e-16	1029.79693540784	1.50821675724116	0.122673920586756	12.2945182645772
ENSG00000028116	330	426	280	243	398	300	235	170	163	215	250	205	433	584	504	350	439	441	243	258	243	203	255	283	VRK2	VRK2	2	57907629	58159920	1	protein_coding	VRK serine/threonine kinase 2 [Source:HGNC Symbol;Acc:HGNC:12719]	3531	307.824460753111	-0.302222749539416	0.145954448340162	-2.07066487507839	0.0383901248789747	0.31586947125215	307.824460753111	-1.07991448641578	0.148123440903192	-7.29063867157649	3.08489097732384e-13	5.13322044232897e-12	307.824460753111	-0.645921957881401	0.148257628597184	-4.3567536051475
ENSG00000028137	8994	8452	11479	7586	9871	9481	6057	9666	7679	5509	9170	9712	5974	7125	7726	5920	7022	8600	4095	5752	6687	3477	5146	7278	TNFRSF1B	TNFRSF1B	1	12166991	12209228	1	protein_coding	TNF receptor superfamily member 1B [Source:HGNC Symbol;Acc:HGNC:11917]	3778	7634.38521994086	-0.0914556162088149	0.108776777886717	-0.840764159277257	0.4004800693966	0.781661811937727	7634.38521994086	-0.446953426634182	0.108819791480321	-4.10728067527136	4.00344627460825e-05	0.0002181229888281	7634.38521994086	-0.375291406956539	0.108836322098881	-3.44821838628077
ENSG00000028203	449	404	443	401	510	366	529	403	525	334	505	497	701	633	679	708	872	724	769	723	720	768	696	735	VEZT	VEZT	12	95217746	95302799	1	protein_coding	vezatin, adherens junctions transmembrane protein [Source:HGNC Symbol;Acc:HGNC:18258]	8766	562.828321742442	0.021061847711527	0.102908054505406	0.204666659113846	0.837832571129009	0.964589310758868	562.828321742442	0.0329663397707764	0.102784884301264	0.320731399318908	0.748413950143727	0.846279234035013	562.828321742442	-0.0554430995697263	0.102815052005391	-0.539250805094366
ENSG00000028277	900	753	1064	844	909	839	1283	1112	343	670	1266	783	1946	1875	1796	2215	1825	3334	2484	1680	1949	1966	1765	2312	POU2F2	POU2F2	19	42086110	42196585	-1	protein_coding	POU class 2 homeobox 2 [Source:HGNC Symbol;Acc:HGNC:9213]	9072	1390.75070798441	0.0902314485089722	0.181798344709687	0.496327118121249	0.619663636492696	0.8914762745114	1390.75070798441	-0.117265248178829	0.181886211793577	-0.644717634297169	0.519110186458926	0.671434979912301	1390.75070798441	-0.181780385103834	0.181824027473606	-0.999759974683334
ENSG00000028310	463	386	568	364	406	414	515	477	462	337	507	514	1165	834	792	1238	896	895	2143	1274	1340	1367	1194	1538	BRD9	BRD9	5	850291	892801	-1	protein_coding	bromodomain containing 9 [Source:HGNC Symbol;Acc:HGNC:25818]	9549	762.821444939163	-0.122368114297356	0.0961664382784586	-1.27246174952459	0.203209106293938	0.619685588587944	762.821444939163	0.291745467515649	0.0953311364231138	3.06033766576303	0.00221087576333725	0.00806310584962359	762.821444939163	0.274016854685717	0.0957766186201136	2.86099946556447
ENSG00000028528	2513	1871	2474	1863	2251	1974	2081	1518	1665	1274	1987	1717	3567	3273	3292	3683	3334	3640	4273	3219	3263	3436	2972	3402	SNX1	SNX1	15	64094123	64146090	1	protein_coding	sorting nexin 1 [Source:HGNC Symbol;Acc:HGNC:11172]	9789	2555.57397692059	-0.105409873847525	0.064201811584469	-1.64185201703911	0.100620675932659	0.472660429107728	2555.57397692059	-0.267395062982606	0.0642924993581286	-4.1590397892783	3.19588230547316e-05	0.000177400716167693	2555.57397692059	-0.258316640240448	0.0644248696184694	-4.00957955786678
ENSG00000028839	345	314	310	333	399	333	420	321	583	325	424	421	195	232	275	263	406	279	368	273	361	330	325	380	TBPL1	TBPL1	6	133952170	133990432	1	protein_coding	TATA-box binding protein like 1 [Source:HGNC Symbol;Acc:HGNC:11589]	5039	346.79562801039	0.21874816877141	0.146773617421049	1.49037798900798	0.136124876675414	0.535630183489981	346.79562801039	0.361314398239265	0.146305559501386	2.46958761834229	0.0135268887854294	0.0389282236471352	346.79562801039	0.0849184397905407	0.145682478123416	0.582900846309061
ENSG00000029153	147	124	66	232	125	88	4	10	3	0	30	12	78	250	196	63	336	339	26	23	22	13	37	13	BMAL2	BMAL2	12	27332836	27425289	1	protein_coding	basic helix-loop-helix ARNT like 2 [Source:HGNC Symbol;Acc:HGNC:18984]	6983	91.7746923701735	0.403124061459479	0.39027836691997	1.03291418543356	0.30164405969256	0.708478696701968	91.7746923701735	-3.46754566475933	0.422854762603472	-8.20032306934424	2.39741851904046e-16	5.40536288502399e-15	91.7746923701735	-3.61029348509109	0.417091112825389	-8.65588686518597
ENSG00000029363	1661	1303	1909	1487	1777	1237	5018	3611	2709	2244	4348	3419	3860	4797	4331	4655	6145	4638	8592	7512	7933	7144	7166	8400	BCLAF1	BCLAF1	6	136256627	136289851	-1	protein_coding	BCL2 associated transcription factor 1 [Source:HGNC Symbol;Acc:HGNC:16863]	9533	4048.94288812283	0.00948060647486874	0.143810149620285	0.0659244601295614	0.947437966572592	0.991485464917004	4048.94288812283	0.933863538812659	0.143572905928236	6.50445522973148	7.7975434042522e-11	1.00236838555438e-09	4048.94288812283	0.789344020684216	0.143591535912072	5.4971486701526
ENSG00000029364	1422	1132	1285	1521	1515	1329	1523	1534	1781	1211	1541	1617	1113	1199	1248	1311	1846	1624	1505	1475	1799	1501	1379	1766	SLC39A9	SLC39A9	14	69398015	69462390	1	protein_coding	solute carrier family 39 member 9 [Source:HGNC Symbol;Acc:HGNC:20182]	7138	1460.01256052507	0.244376588057182	0.0954281291114679	2.56084437924724	0.0104418117424409	0.176791890695119	1460.01256052507	0.269025125161645	0.0953620971820458	2.82109069652775	0.0047860669427094	0.0157574301850793	1460.01256052507	-0.0690399917725601	0.0951698120275755	-0.725440035045522
ENSG00000029534	269	197	227	181	201	146	516	448	186	268	469	471	206	177	167	234	188	216	482	339	642	476	289	669	ANK1	ANK1	8	41653220	41896741	-1	protein_coding	ankyrin 1 [Source:HGNC Symbol;Acc:HGNC:492]	10797	309.606560968846	-0.16153668567418	0.179336704338494	-0.90074525608145	0.367723780406099	0.76182342741619	309.606560968846	0.900920061070094	0.176590700889584	5.10174123853444	3.36542685902e-07	2.65242939708706e-06	309.606560968846	1.09493537995339	0.176929929024475	6.18852551397297
ENSG00000029639	229	135	136	169	140	146	251	187	228	189	178	207	119	137	205	161	163	176	217	193	188	149	223	227	TFB1M	TFB1M	6	155256134	155314493	-1	protein_coding	transcription factor B1, mitochondrial [Source:HGNC Symbol;Acc:HGNC:17037]	4111	181.390918051318	-0.0445751233438412	0.142796919264026	-0.312157458113108	0.754920861279543	0.937915327653498	181.390918051318	0.303687998618857	0.140926756325785	2.15493499273347	0.0311669216102601	0.0786367654220904	181.390918051318	0.243799168658634	0.141269400319936	1.72577478283688
ENSG00000029725	875	684	818	794	906	697	1167	635	590	658	1076	906	1371	1535	1578	1763	1742	1786	2289	1659	1673	1915	1613	1916	RABEP1	RABEP1	17	5282265	5386340	1	protein_coding	rabaptin, RAB GTPase binding effector protein 1 [Source:HGNC Symbol;Acc:HGNC:17677]	7059	1192.20196865919	0.0637833515257063	0.101562305687966	0.628021893493344	0.529989597887836	0.858190078703147	1192.20196865919	0.0236559387096196	0.101564381871479	0.232915696169491	0.815826869827006	0.892151396160192	1192.20196865919	0.0357413052820326	0.101382237090433	0.35254011262497
ENSG00000029993	61	18	38	29	27	36	27	18	21	22	27	19	52	32	51	19	30	49	4	15	28	7	11	20	HMGB3	HMGB3	X	150980509	150990771	1	protein_coding	high mobility group box 3 [Source:HGNC Symbol;Acc:HGNC:5004]	3914	27.9931629636982	-0.509579484278311	0.342387373857953	-1.48831272174692	0.136668441510546	0.535635383009778	27.9931629636982	-1.34910093866354	0.354072625915993	-3.81023790012965	0.000138833130095439	0.000679090176559514	27.9931629636982	-0.901822617100584	0.359760151430589	-2.50673292613003
ENSG00000030066	1357	1104	1178	1328	1526	1124	1433	1174	1218	1158	1486	1377	1405	1486	1450	1696	1719	1688	2490	1770	2222	1998	1713	2240	NUP160	NUP160	11	47778087	47848555	-1	protein_coding	nucleoporin 160 [Source:HGNC Symbol;Acc:HGNC:18017]	8576	1502.364523128	0.118901078089656	0.076733892365772	1.54952491557294	0.121255586809127	0.514348677690105	1502.364523128	0.2065530696056	0.0765970514030093	2.69661907112896	0.00700473495014627	0.0220216021238939	1502.364523128	0.0691797305486742	0.0764363289378319	0.90506348891952
ENSG00000030110	1206	1034	1203	859	1207	1124	711	679	1212	767	786	1212	721	518	514	675	411	681	763	541	548	522	633	868	BAK1	BAK1	6	33572547	33580293	-1	protein_coding	BCL2 antagonist/killer 1 [Source:HGNC Symbol;Acc:HGNC:949]	2212	836.828164653321	-0.12252241746015	0.150674918845732	-0.813157348275027	0.416127849829982	0.790649234385231	836.828164653321	-0.303628549080026	0.150808140200656	-2.01334323648603	0.0440785327659298	0.104541803836977	836.828164653321	-0.0521411683470747	0.150727913056259	-0.345929080352973
ENSG00000030419	473	516	805	470	774	628	865	823	991	353	1113	1085	1271	1712	748	1529	2308	839	1931	2511	1443	1648	2244	1365	IKZF2	IKZF2	2	212999691	213152427	-1	protein_coding	IKAROS family zinc finger 2 [Source:HGNC Symbol;Acc:HGNC:13177]	12243	1099.93719958646	0.125211101491303	0.11903502914631	1.05188449475155	0.292852546527966	0.701661924905897	1099.93719958646	0.547916464180422	0.118558639770686	4.62148068871398	3.81010805492203e-06	2.52428451195634e-05	1099.93719958646	0.238171105827268	0.11858186880931	2.00849512846072
ENSG00000030582	31372	29977	41072	14133	28712	23979	3805	10990	3342	2904	9643	3258	16410	19000	22650	10201	13732	20392	2036	3082	3023	1551	2407	2307	GRN	GRN	17	44345246	44353106	1	protein_coding	granulin precursor [Source:HGNC Symbol;Acc:HGNC:4601]	3524	14042.895815941	-0.614999441042985	0.193556604768543	-3.17736220770356	0.00148621294313011	0.0606406252046544	14042.895815941	-2.89995933797245	0.193751496025991	-14.9674164971786	1.19888783961092e-50	2.48215893870215e-48	14042.895815941	-2.56824486217229	0.193838181936375	-13.2494271072728
ENSG00000031003	620	548	874	616	644	596	1005	726	745	635	956	999	1333	1640	1572	1787	2035	1460	2194	1833	2193	2100	1798	2206	FAM13B	FAM13B	5	137937960	138051961	-1	protein_coding	family with sequence similarity 13 member B [Source:HGNC Symbol;Acc:HGNC:1335]	6808	1197.68882015807	-0.00690252474488546	0.110864622383711	-0.0622608420655173	0.950355111454148	0.991665361025991	1197.68882015807	0.254552506553615	0.110558946039268	2.30241437416747	0.021311815122644	0.0573607504025963	1197.68882015807	0.280931108494495	0.110527475409075	2.54173098095959
ENSG00000031081	1835	1488	1275	1325	1442	1009	146	372	112	104	476	180	1407	1864	1800	1222	2194	2593	251	231	218	183	212	253	ARHGAP31	ARHGAP31	3	119294383	119420714	1	protein_coding	Rho GTPase activating protein 31 [Source:HGNC Symbol;Acc:HGNC:29216]	9374	922.927164535876	-0.0839426330352129	0.19003552546311	-0.44172074053337	0.658691299270911	0.905196088855615	922.927164535876	-3.05918010345051	0.193864429967417	-15.7799968976499	4.27209057524205e-56	1.243062895488e-53	922.927164535876	-2.92674179041004	0.193866877378263	-15.0966572010108
ENSG00000031691	60	60	58	58	94	93	74	55	120	59	68	102	100	136	146	116	141	149	166	101	129	166	133	139	CENPQ	CENPQ	6	49463370	49493107	1	protein_coding	centromere protein Q [Source:HGNC Symbol;Acc:HGNC:21347]	1741	100.133180314018	0.167050219887153	0.198366797338788	0.842127927295464	0.39971635060151	0.781661811937727	100.133180314018	0.0890006082601586	0.198539543274091	0.448276483326499	0.653953670473912	0.778898685288432	100.133180314018	-0.0382276267926985	0.197054730054238	-0.193994971763309
ENSG00000031698	2606	2133	2439	2342	2786	2329	3192	2627	3219	2809	3256	3552	1863	1943	1731	2296	2005	2269	2759	2486	2290	2590	2297	2629	SARS1	SARS1	1	109213918	109238182	1	protein_coding	seryl-tRNA synthetase 1 [Source:HGNC Symbol;Acc:HGNC:10537]	3849	2550.3201697816	0.0907458129269416	0.0797121571886617	1.1384187321912	0.254945675787149	0.670336861747758	2550.3201697816	0.270661516603643	0.079571593561683	3.40148417907238	0.000670210078060759	0.00279507329087822	2550.3201697816	0.2347894707243	0.0794335828599741	2.95579605339203
ENSG00000031823	1192	900	1324	930	1094	923	1362	1142	966	889	1331	1335	1606	1289	1088	1693	1125	1415	2286	1894	1644	1616	1932	1891	RANBP3	RANBP3	19	5916139	5978142	-1	protein_coding	RAN binding protein 3 [Source:HGNC Symbol;Acc:HGNC:9850]	7445	1314.66293153254	-0.114111545482895	0.103666132923014	-1.10076012546584	0.271001070371216	0.682312040413624	1314.66293153254	0.173766965793789	0.103367779156237	1.68105542377133	0.092752149671327	0.190494018191817	1314.66293153254	0.267095658922565	0.103456336758725	2.58172352985463
ENSG00000032219	411	269	449	379	446	315	605	397	259	356	632	444	1112	1259	1465	1378	1864	1764	1952	1395	1835	1631	1587	1827	ARID4A	ARID4A	14	58298504	58373887	1	protein_coding	AT-rich interaction domain 4A [Source:HGNC Symbol;Acc:HGNC:9885]	7449	897.909857882346	0.142112727760794	0.13450158385145	1.05658776418388	0.290699767168789	0.69979366563784	897.909857882346	0.158630250192595	0.134434830356654	1.17997880290212	0.238008645657848	0.389570669578472	897.909857882346	0.114497906965231	0.134103065135389	0.853805294082096
ENSG00000032389	392	364	407	332	370	360	375	285	434	315	313	421	335	335	250	333	401	310	488	447	399	445	397	460	EIPR1	EIPR1	2	3188925	3377830	-1	protein_coding	EARP complex and GARP complex interacting protein 1 [Source:HGNC Symbol;Acc:HGNC:12383]	5723	370.601761963131	-0.0402727023547777	0.120125204744021	-0.335256055884326	0.737431939717983	0.932482515164316	370.601761963131	0.0976071338278813	0.119619288439988	0.815981562010798	0.414510681235122	0.577778976065519	370.601761963131	0.107705700795167	0.119644654528355	0.900213229080292
ENSG00000032444	4495	3957	5066	4740	5987	4477	2445	2377	2307	2022	2660	3073	4010	4076	3787	4526	4787	6370	3663	2767	2566	2676	2747	3567	PNPLA6	PNPLA6	19	7534004	7561764	1	protein_coding	patatin like phospholipase domain containing 6 [Source:HGNC Symbol;Acc:HGNC:16268]	7161	3700.45722660971	0.21976919862141	0.0873109043975622	2.5170876437233	0.011832939021334	0.186718947985621	3700.45722660971	-0.780436165343391	0.0876702102624379	-8.90195384506529	5.48720875070106e-19	1.54042475645496e-17	3700.45722660971	-0.939275464114242	0.0875685171466536	-10.7261775660904
ENSG00000032742	114	105	105	97	108	117	65	41	41	57	74	64	183	192	216	234	261	225	190	85	125	148	118	151	IFT88	IFT88	13	20567138	20691444	1	protein_coding	intraflagellar transport 88 [Source:HGNC Symbol;Acc:HGNC:20606]	6049	122.672460584427	0.0831992858750413	0.151618669471925	0.54874037718981	0.583183632494481	0.876955765583619	122.672460584427	-0.98321376727279	0.158827553458417	-6.19044835649506	5.9993321502775e-10	6.92641393350001e-09	122.672460584427	-0.820778402501102	0.156085234678979	-5.25852688237422
ENSG00000033011	630	554	646	516	605	603	478	486	770	403	531	702	310	307	297	358	333	419	503	438	509	349	369	475	ALG1	ALG1	16	5033702	5087379	1	protein_coding	ALG1 chitobiosyldiphosphodolichol beta-mannosyltransferase [Source:HGNC Symbol;Acc:HGNC:18294]	10637	495.797895855118	0.0224146199535675	0.117198444403455	0.191253562004674	0.848326941602248	0.968854572882879	495.797895855118	0.157393736595023	0.116780209544207	1.34777748052799	0.177729963001272	0.313550312441081	495.797895855118	-0.0529883222243602	0.11699923347345	-0.452894610086351
ENSG00000033030	434	331	519	441	522	417	253	219	171	232	247	264	911	958	891	1059	949	1045	1122	737	619	872	651	791	ZCCHC8	ZCCHC8	12	122471599	122501073	-1	protein_coding	zinc finger CCHC-type containing 8 [Source:HGNC Symbol;Acc:HGNC:25265]	9125	565.720852401119	0.0719267500475788	0.132013702750182	0.544843062115228	0.585861459066716	0.87744157284603	565.720852401119	-0.691476113741908	0.133388389127274	-5.18393031257111	2.17258138344848e-07	1.75271721050628e-06	565.720852401119	-0.693659381896017	0.133085455618344	-5.2121351553641
ENSG00000033050	339	258	301	307	291	250	426	371	417	299	469	428	298	279	236	333	370	262	539	415	447	435	351	410	ABCF2	ABCF2	7	151211484	151227205	-1	protein_coding	ATP binding cassette subfamily F member 2 [Source:HGNC Symbol;Acc:HGNC:71]	5158	350.675088005369	0.0266869240797557	0.100645098390705	0.265158706250718	0.79088720423515	0.949697215010901	350.675088005369	0.497722274388514	0.0988882243161761	5.03318041991676	4.82408712801067e-07	3.72301949965325e-06	350.675088005369	0.347897737118351	0.0989037454994401	3.51753854580078
ENSG00000033100	1607	1234	1440	1359	1548	1148	993	1005	922	776	1009	1034	1613	1266	1119	1798	1208	1443	1657	1464	1103	1332	1176	1555	CHPF2	CHPF2	7	151232483	151240979	1	protein_coding	chondroitin polymerizing factor 2 [Source:HGNC Symbol;Acc:HGNC:29270]	4205	1261.01871268008	-0.0221855173105687	0.107312439747739	-0.206737609942711	0.836214783375759	0.964033310681767	1261.01871268008	-0.347668376015472	0.107559149608016	-3.23234589788504	0.00122778338157984	0.00481103398947719	1261.01871268008	-0.368374971572424	0.107582620658022	-3.42411227128772
ENSG00000033122	16	8	13	13	12	14	16	15	27	14	24	27	55	46	43	74	34	27	119	47	28	110	69	41	LRRC7	LRRC7	1	69567922	70151945	1	protein_coding	leucine rich repeat containing 7 [Source:HGNC Symbol;Acc:HGNC:18531]	30043	33.3112437033189	-0.192689582473176	0.273989803134603	-0.703272823545603	0.481885743519203	0.832594743804949	33.3112437033189	0.22322893122898	0.26666416569919	0.837116343111482	0.402527174782381	0.566706886845444	33.3112437033189	0.671966137400414	0.265896698254958	2.52716991903409
ENSG00000033170	399	273	290	332	388	236	471	366	324	307	396	444	370	446	377	534	583	420	575	570	513	676	583	459	FUT8	FUT8	14	65410592	65744121	1	protein_coding	fucosyltransferase 8 [Source:HGNC Symbol;Acc:HGNC:4019]	6976	415.201020393861	0.11496792424897	0.117251586049209	0.980523403757792	0.326827822887758	0.730039788117331	415.201020393861	0.259035832533258	0.116789580407691	2.21797040137495	0.0265568506197052	0.0689274478716843	415.201020393861	0.174744188121498	0.116263431261596	1.50300215833403
ENSG00000033178	721	680	711	758	918	692	803	659	715	489	944	805	1077	1347	1539	1334	1840	1416	1444	1169	1470	1600	1226	1644	UBA6	UBA6	4	67612652	67701155	-1	protein_coding	ubiquitin like modifier activating enzyme 6 [Source:HGNC Symbol;Acc:HGNC:25581]	11408	1024.30478232591	0.124524461060136	0.113486419164554	1.09726310845685	0.272526392787297	0.683370867206545	1024.30478232591	-0.0737825811484205	0.113645848561237	-0.649232524394971	0.516188092051811	0.669148825891608	1024.30478232591	-0.123423796060512	0.113424615387252	-1.08815706043279
ENSG00000033327	672	558	752	420	552	488	307	352	117	214	363	202	822	1228	1101	674	1085	1193	235	608	570	144	415	364	GAB2	GAB2	11	78215293	78418348	-1	protein_coding	GRB2 associated binding protein 2 [Source:HGNC Symbol;Acc:HGNC:14458]	6775	544.933532757231	-0.338667650677336	0.200333012233901	-1.6905234284698	0.0909278599449058	0.453230559534279	544.933532757231	-1.46237483418643	0.201756267721069	-7.24822505245878	4.2226856962145e-13	6.94597925216888e-12	544.933532757231	-1.39611116067834	0.2026564289583	-6.88905438556612
ENSG00000033627	2162	2213	1903	1685	2543	1794	259	305	139	212	507	204	1566	2133	2241	1657	2151	2579	424	433	436	361	253	409	ATP6V0A1	ATP6V0A1	17	42458844	42522582	1	protein_coding	ATPase H+ transporting V0 subunit a1 [Source:HGNC Symbol;Acc:HGNC:865]	10926	1205.03032601929	-0.0452113165333028	0.15473327511773	-0.292188713118775	0.770142340910797	0.943399965133441	1205.03032601929	-2.79205699600121	0.157736689450891	-17.700745500117	4.13793214998683e-70	2.69993803192474e-67	1205.03032601929	-2.77006761263535	0.157872073634916	-17.5462800282286
ENSG00000033800	1834	1392	1535	1681	1992	1431	1949	1572	1515	1284	1826	1626	1665	2317	2540	1963	3016	2465	2238	1854	2102	2037	1821	1989	PIAS1	PIAS1	15	68054309	68198603	1	protein_coding	protein inhibitor of activated STAT 1 [Source:HGNC Symbol;Acc:HGNC:2752]	10647	1857.82758119972	0.0800413040426209	0.113111890956042	0.707629439894404	0.479175405683506	0.830341603932063	1857.82758119972	-0.108509468189673	0.113187399074008	-0.958670921652006	0.337724551744684	0.499648553536246	1857.82758119972	-0.261967632449585	0.11316945874382	-2.31482623808069
ENSG00000033867	1395	959	1362	1910	1504	1301	1114	642	927	811	1050	1200	1951	1971	2267	2827	3348	2477	2960	1781	1969	2367	1771	2519	SLC4A7	SLC4A7	3	27372721	27484420	-1	protein_coding	solute carrier family 4 member 7 [Source:HGNC Symbol;Acc:HGNC:11033]	9616	1662.76451965181	0.360204639653186	0.116491830748456	3.09210214432105	0.00198744448961769	0.0720418984483791	1662.76451965181	-0.310961019522919	0.116905643257548	-2.6599316410916	0.00781565123905038	0.0242487899825984	1662.76451965181	-0.558648343385786	0.116574041621394	-4.7922190533648
ENSG00000034053	1364	1007	1145	1014	1029	681	2112	1742	1040	1309	1971	1260	2132	1588	943	1962	1518	1049	3851	2899	1755	2571	2543	1989	APBA2	APBA2	15	28884483	29118315	1	protein_coding	amyloid beta precursor protein binding family A member 2 [Source:HGNC Symbol;Acc:HGNC:579]	6869	1602.91406085983	-0.260736968829938	0.0895533973866823	-2.91152515078911	0.00359668950372462	0.0957637255013244	1602.91406085983	0.531841771003467	0.0887805752888424	5.99051953958567	2.09171741350898e-09	2.25871912475804e-08	1602.91406085983	0.664499146277346	0.0891095057065877	7.45710730867875
ENSG00000034152	1459	1202	1824	1175	1233	1290	1331	1537	1709	961	1470	2017	1123	1200	1036	1448	1085	1230	1809	1755	1904	1508	1609	1975	MAP2K3	MAP2K3	17	21284672	21315232	1	protein_coding	mitogen-activated protein kinase kinase 3 [Source:HGNC Symbol;Acc:HGNC:6843]	3775	1437.05004111034	-0.110160131928574	0.107322089268969	-1.02644416148564	0.304682271017132	0.710971274937215	1437.05004111034	0.256599867234014	0.106991310726684	2.39832436383094	0.0164702730945001	0.0460329595367051	1437.05004111034	0.27073959046277	0.107118945958402	2.52746690177391
ENSG00000034510	26268	26848	22882	18965	28086	21596	13725	12018	13147	13594	14425	12451	13653	8928	6869	12388	4989	10979	9302	6407	4485	6604	7720	6378	TMSB10	TMSB10	2	84905656	84906671	1	protein_coding	thymosin beta 10 [Source:HGNC Symbol;Acc:HGNC:11879]	461	14356.0312956059	-0.152777457499221	0.17028524916909	-0.897185506347151	0.369619937793806	0.762920811271144	14356.0312956059	-0.875564695592424	0.170330065005359	-5.14040017283428	2.74153950789191e-07	2.18632698829365e-06	14356.0312956059	-0.619120183346348	0.170324438556697	-3.63494627425562
ENSG00000034533	273	204	286	295	307	279	317	247	373	248	355	352	278	295	319	364	437	420	398	392	479	425	379	579	ASTE1	ASTE1	3	131013875	131027649	-1	protein_coding	asteroid homolog 1 [Source:HGNC Symbol;Acc:HGNC:25021]	3427	335.277606425293	0.279514892482381	0.098564631296684	2.83585388394574	0.00457033502964194	0.110603538182133	335.277606425293	0.288217709249739	0.098348864021188	2.93056470065223	0.00338346526976966	0.01170325689778	335.277606425293	0.0845176179013298	0.0967961849950759	0.873150299318401
ENSG00000034677	791	783	1247	675	937	817	1105	1097	1961	710	1285	1539	1525	1587	1643	1480	1885	1718	2769	2817	3165	2012	2322	3266	RNF19A	RNF19A	8	100257060	100336218	-1	protein_coding	ring finger protein 19A, RBR E3 ubiquitin protein ligase [Source:HGNC Symbol;Acc:HGNC:13432]	5852	1522.64740490727	-0.106437602832003	0.0927303193770841	-1.14781878836391	0.251043379421232	0.667033474118546	1522.64740490727	0.599962021700146	0.0920312204691807	6.51911404240326	7.07238692360313e-11	9.15160067542203e-10	1522.64740490727	0.469410190494935	0.0923345800860418	5.08379623384344
ENSG00000034693	208	165	127	182	161	142	80	49	77	83	101	65	208	192	141	206	177	183	161	102	99	131	127	112	PEX3	PEX3	6	143450805	143490616	1	protein_coding	peroxisomal biogenesis factor 3 [Source:HGNC Symbol;Acc:HGNC:8858]	2830	134.801191090755	-0.0367430316719954	0.152117245945823	-0.241544155256936	0.80913339840213	0.955633838586562	134.801191090755	-1.03538726457811	0.158139598083649	-6.54729920352041	5.85869133530533e-11	7.65469307231762e-10	134.801191090755	-0.832762027330781	0.156714033345406	-5.31389569621586
ENSG00000034713	1728	1355	1312	1702	1688	1830	1516	2042	2182	1376	2316	1917	838	1056	994	1081	1409	1298	1010	1152	1223	927	1183	1319	GABARAPL2	GABARAPL2	16	75566375	75577881	1	protein_coding	GABA type A receptor associated protein like 2 [Source:HGNC Symbol;Acc:HGNC:13291]	3010	1485.11138946369	0.259912860358733	0.122964646745589	2.11372022152421	0.0345391703320903	0.303818959053154	1485.11138946369	0.195082081704747	0.122959158393244	1.5865599948305	0.112612334065186	0.221342545496886	1485.11138946369	-0.0883480833330649	0.122739675822589	-0.719800526936093
ENSG00000035115	698	407	456	698	551	539	724	429	638	564	490	620	609	660	493	746	802	487	1113	837	542	817	816	697	SH3YL1	SH3YL1	2	217730	266398	-1	protein_coding	SH3 and SYLF domain containing 1 [Source:HGNC Symbol;Acc:HGNC:29546]	11132	627.777142829604	0.144166761639019	0.0990018360807551	1.45620290841297	0.145336535774372	0.54696621786685	627.777142829604	0.212293091686286	0.0988051506229762	2.14860349230538	0.0316658446205196	0.079746077937898	627.777142829604	0.0198257035881419	0.0984120285368891	0.201456101280448
ENSG00000035141	540	433	472	424	481	482	430	405	524	361	440	472	511	473	443	595	469	524	639	523	372	448	410	496	FAM136A	FAM136A	2	70295976	70302067	-1	protein_coding	family with sequence similarity 136 member A [Source:HGNC Symbol;Acc:HGNC:25911]	3086	469.852274800505	-0.0130158812602869	0.100741828625156	-0.129200367294471	0.897199105587748	0.979963778104169	469.852274800505	-0.12041270796005	0.100883937106747	-1.19357661302056	0.232643626810948	0.383148429898526	469.852274800505	-0.226323649653774	0.101100700429528	-2.23859625791151
ENSG00000035403	1339	937	1675	692	1302	1139	787	539	888	516	703	1811	1416	1688	2317	1330	2066	2073	1662	1308	2025	1770	1286	2508	VCL	VCL	10	73995193	74121363	1	protein_coding	vinculin [Source:HGNC Symbol;Acc:HGNC:12665]	9992	1335.4740524624	-0.2073141632047	0.160244115917037	-1.29373962980352	0.195755371670582	0.610673161178685	1335.4740524624	-0.582441558647251	0.160457148571608	-3.62988850189694	0.000283543672334695	0.00129020759778331	1335.4740524624	-0.1491674789999	0.160420849193769	-0.929850949858288
ENSG00000035499	3	0	10	7	13	6	8	1	12	4	3	9	5	12	17	13	2	15	34	1	20	8	25	21	DEPDC1B	DEPDC1B	5	60596912	60700190	-1	protein_coding	DEP domain containing 1B [Source:HGNC Symbol;Acc:HGNC:24902]	3806	9.50006079097108	0.62908104414466	0.693886133711515	0.906605584953514	0.364615407289585	0.759480262852191	9.50006079097108	0.542808755296706	0.694754852652922	0.781295378109258	0.434628787867993	0.59714312534288	9.50006079097108	-0.0804831111893047	0.679230506803745	-0.118491602457661
ENSG00000035664	64	60	70	44	65	67	51	79	57	20	63	48	213	182	262	329	145	283	217	124	268	146	159	278	DAPK2	DAPK2	15	63907036	64072033	-1	protein_coding	death associated protein kinase 2 [Source:HGNC Symbol;Acc:HGNC:2675]	13612	124.288063526975	-0.0445632399535648	0.183008758346496	-0.243503318399614	0.807615514751702	0.955471373278274	124.288063526975	-0.244431692452495	0.183959817774437	-1.32872327995131	0.183939281525551	0.321710714792313	124.288063526975	-0.47850134396154	0.186271174147896	-2.56884268943094
ENSG00000035681	1469	1650	1423	1232	1581	1258	1190	1662	1185	774	1669	1293	1383	1732	1596	1474	1987	1714	1535	1556	1524	1328	1343	1506	NSMAF	NSMAF	8	58583508	58659853	-1	protein_coding	neutral sphingomyelinase activation associated factor [Source:HGNC Symbol;Acc:HGNC:8017]	6170	1445.24277354379	-0.0735099965537342	0.0801874263243443	-0.916727221751686	0.359285597766643	0.754172999031269	1445.24277354379	-0.220635518217635	0.0802717442161945	-2.74860750033537	0.00598490057985577	0.0191709133123259	1445.24277354379	-0.289944323130436	0.0805003331606191	-3.60177792745182
ENSG00000035687	1232	760	1256	1388	1129	1327	871	708	1218	875	1116	1268	962	1123	1018	1283	1439	1469	1389	1238	1358	1247	1185	1389	ADSS2	ADSS2	1	244408494	244451909	-1	protein_coding	adenylosuccinate synthase 2 [Source:HGNC Symbol;Acc:HGNC:292]	3441	1159.31252997193	0.29526337041984	0.0966994166864712	3.05341418322277	0.0022625342391958	0.0761871335744582	1159.31252997193	-0.031596412864728	0.0969875488632513	-0.325778032696524	0.744592300190024	0.844085574796862	1159.31252997193	-0.237814207757972	0.0965146484512494	-2.46402190314245
ENSG00000035720	171	197	113	118	176	76	207	153	85	137	167	78	295	239	215	254	245	186	259	250	244	256	155	225	STAP1	STAP1	4	67558727	67607337	1	protein_coding	signal transducing adaptor family member 1 [Source:HGNC Symbol;Acc:HGNC:24133]	1951	180.375527264898	-0.331965414579248	0.142524843295896	-2.32917579070797	0.0198497548782956	0.242360043533943	180.375527264898	-0.187273628067358	0.14157671380728	-1.3227714009684	0.185911410635055	0.324238173804796	180.375527264898	-0.0774166329671369	0.144081145170021	-0.537312726629027
ENSG00000035862	5144	4166	4885	3868	4790	3977	746	921	188	613	899	273	3072	3896	4436	2913	4335	5118	231	383	368	203	297	258	TIMP2	TIMP2	17	78852977	78925387	-1	protein_coding	TIMP metallopeptidase inhibitor 2 [Source:HGNC Symbol;Acc:HGNC:11821]	5633	2406.85348876828	-0.0890463173689992	0.280908020362984	-0.316994570870334	0.751247721803502	0.936988591442348	2406.85348876828	-3.49676777195938	0.28229482108057	-12.386935610701	3.0757328903323e-35	2.60734962971004e-33	2406.85348876828	-3.53645569153861	0.282468764799911	-12.5198115056852
ENSG00000035928	486	302	540	355	512	357	878	499	345	433	746	482	1073	1168	1145	1253	1383	1334	1687	1359	1439	1655	1317	1708	RFC1	RFC1	4	39287456	39366375	-1	protein_coding	replication factor C subunit 1 [Source:HGNC Symbol;Acc:HGNC:9969]	6719	854.704945795682	0.000212349646038608	0.144997663164892	0.0014645039196054	0.998831495351008	0.999607922485425	854.704945795682	0.243242852474082	0.144676880925411	1.68128349822172	0.0927078615993379	0.190421222546689	854.704945795682	0.275656400842623	0.144620122406903	1.90607224122683
ENSG00000036054	769	617	591	929	1017	682	734	592	692	531	770	798	805	1038	1046	1103	1588	1212	919	1014	910	899	925	1042	TBC1D23	TBC1D23	3	100260992	100325251	1	protein_coding	TBC1 domain family member 23 [Source:HGNC Symbol;Acc:HGNC:25622]	5176	858.20058227747	0.350136089985687	0.104813093021088	3.34057587552768	0.000836048324242469	0.0422504943989723	858.20058227747	-0.112933938723296	0.105336120725839	-1.07212927479294	0.283661971517754	0.440451819539489	858.20058227747	-0.426096226719582	0.104800494637651	-4.06578450028136
ENSG00000036257	1252	1170	1302	1212	1566	1152	1530	1245	1080	1005	1602	1244	1793	1938	1906	2121	2383	2265	2351	1973	2157	2341	1674	2198	CUL3	CUL3	2	224470150	224585397	-1	protein_coding	cullin 3 [Source:HGNC Symbol;Acc:HGNC:2553]	11505	1613.52673300493	0.103882258221389	0.0831833544348666	1.24883468486149	0.211725544913877	0.628583340668134	1613.52673300493	0.000566734686003367	0.0832320740432365	0.00680909003551884	0.994567174168566	0.996650085828527	1613.52673300493	-0.131629801824629	0.083144177360866	-1.58315117188933
ENSG00000036448	130	42	54	98	49	73	174	38	74	158	44	81	50	47	65	25	36	60	45	79	117	72	44	139	MYOM2	MYOM2	8	2045046	2165552	1	protein_coding	myomesin 2 [Source:HGNC Symbol;Acc:HGNC:7614]	7056	76.9252602487235	-0.228322674700513	0.237651926361132	-0.960744052011419	0.33668087572119	0.739025274968415	76.9252602487235	0.278039006102382	0.233172515028095	1.19241758004318	0.233097550424192	0.383602602853386	76.9252602487235	0.571855554623262	0.233932794667537	2.44452923086725
ENSG00000036549	617	485	582	695	715	582	1114	742	687	697	955	886	908	954	1086	1005	1337	1076	1604	1348	1504	1766	1338	1611	ZZZ3	ZZZ3	1	77562416	77683419	-1	protein_coding	zinc finger ZZ-type containing 3 [Source:HGNC Symbol;Acc:HGNC:24523]	9008	958.345709097566	0.163297764370534	0.103248726448638	1.58159591878131	0.113741846309999	0.502582223139528	958.345709097566	0.462944405225076	0.102825601615461	4.50222899698034	6.72444705811438e-06	4.26608114482377e-05	958.345709097566	0.360531128136493	0.102456807423181	3.51885967564243
ENSG00000037042	29	18	58	24	39	14	71	50	21	54	59	54	189	103	124	149	82	204	352	229	253	153	187	252	TUBG2	TUBG2	17	42659284	42667006	1	protein_coding	tubulin gamma 2 [Source:HGNC Symbol;Acc:HGNC:12419]	2793	101.276832108646	-0.262797904163795	0.279047021475626	-0.941769250121705	0.346310791643338	0.745033361117228	101.276832108646	0.595785085928431	0.273437320224407	2.17887260392794	0.0293411334722317	0.0747041842171093	101.276832108646	0.763439191824991	0.275841618686585	2.76767224416712
ENSG00000037241	328	258	300	211	314	286	179	163	227	178	219	293	109	154	127	162	112	146	139	144	155	99	152	159	RPL26L1	RPL26L1	5	172958729	172969771	1	protein_coding	ribosomal protein L26 like 1 [Source:HGNC Symbol;Acc:HGNC:17050]	1164	200.301145144024	-0.0704718633979002	0.154200828013648	-0.457013521300048	0.647661326847601	0.900911645081524	200.301145144024	-0.358183065457461	0.155171142367205	-2.30830977972591	0.0209819128884949	0.0566072607837454	200.301145144024	-0.207175258184505	0.154868332744314	-1.3377509430966
ENSG00000037280	103	57	90	68	72	59	152	63	38	90	97	100	171	200	136	179	192	130	211	215	121	141	210	173	FLT4	FLT4	5	180601506	180649624	-1	protein_coding	fms related receptor tyrosine kinase 4 [Source:HGNC Symbol;Acc:HGNC:3767]	8852	119.741061425974	-0.209333277036708	0.180224825396679	-1.1615118870331	0.24543379191274	0.662356935307184	119.741061425974	-0.118868538709997	0.1794245137305	-0.662498876204513	0.507651554808102	0.661948360572158	119.741061425974	0.242338156615539	0.179491310219263	1.35013865751776
ENSG00000037474	1009	955	1032	912	1085	825	1467	1250	1142	1042	1415	1258	1744	1675	1485	1946	1722	1630	2859	2064	2101	2197	2032	2484	NSUN2	NSUN2	5	6599239	6633291	-1	protein_coding	NOP2/Sun RNA methyltransferase 2 [Source:HGNC Symbol;Acc:HGNC:25994]	5506	1472.19665524983	-0.052391632678541	0.0636334612130842	-0.823334636836764	0.410317721867967	0.787335295687963	1472.19665524983	0.312368452733377	0.0630925155994118	4.95095891748353	7.38486935046677e-07	5.53081762971306e-06	1472.19665524983	0.31974918217292	0.0631750140794494	5.06132348100154
ENSG00000037637	816	668	731	824	774	652	864	709	851	648	818	856	748	889	906	915	1154	1043	1047	985	891	970	970	975	FBXO42	FBXO42	1	16246840	16352480	-1	protein_coding	F-box protein 42 [Source:HGNC Symbol;Acc:HGNC:29249]	9009	845.761509036191	0.0964441816407685	0.0892056402937285	1.0811444357465	0.279632869858862	0.690108899813518	845.761509036191	0.0490122642784811	0.0892008189483072	0.549459801561735	0.582689944075674	0.724099952434779	845.761509036191	-0.0712103922011952	0.0890046298877803	-0.800075145427596
ENSG00000037749	1037	771	865	994	1137	964	1077	796	1016	758	995	1126	690	880	836	972	1298	1163	1002	864	1016	955	950	1220	MFAP3	MFAP3	5	154038959	154220478	1	protein_coding	microfibril associated protein 3 [Source:HGNC Symbol;Acc:HGNC:7034]	10159	967.572639900643	0.304758476764874	0.0843062403164339	3.61489820469988	0.000300465658822074	0.0202616355992952	967.572639900643	0.0728944434573583	0.0845528441212757	0.862116989853168	0.388623142956701	0.551749539373842	967.572639900643	-0.174596494688851	0.0839375911064837	-2.08007511756391
ENSG00000037757	131	92	142	82	119	80	268	223	54	124	204	118	623	276	312	492	334	371	1134	528	529	513	540	601	MRI1	MRI1	19	13764522	13774282	1	protein_coding	methylthioribose-1-phosphate isomerase 1 [Source:HGNC Symbol;Acc:HGNC:28469]	3466	291.251461653433	-0.239097392847159	0.210250278280143	-1.13720369267992	0.255453143638958	0.670336861747758	291.251461653433	0.515056331018156	0.208091415514649	2.47514454041425	0.0133182263384763	0.0384253047728891	291.251461653433	0.523817804811852	0.209381360752831	2.50174037903118
ENSG00000037897	107	101	87	106	81	62	62	76	58	35	82	63	86	77	43	66	50	85	84	48	44	61	45	52	METTL1	METTL1	12	57768471	57772119	-1	protein_coding	methyltransferase 1, tRNA methylguanosine [Source:HGNC Symbol;Acc:HGNC:7030]	1947	70.2864040272586	-0.185288656875641	0.198676347677364	-0.932615578259657	0.35101848712916	0.748400645934832	70.2864040272586	-0.541998378300245	0.201381672993861	-2.69139872681845	0.00711530977254913	0.0223203452830023	70.2864040272586	-0.488276901028648	0.203768215459529	-2.39623682195728
ENSG00000038002	454	411	416	300	501	464	393	383	479	239	524	487	310	338	293	342	400	385	661	486	447	485	416	463	AGA	AGA	4	177430774	177442437	-1	protein_coding	aspartylglucosaminidase [Source:HGNC Symbol;Acc:HGNC:318]	2605	415.145306398545	0.0374726712951606	0.124203703318388	0.301703333266173	0.76287822704801	0.940311565683917	415.145306398545	0.232835204755291	0.123627581184903	1.88335970439357	0.0596516373182399	0.133863372041307	415.145306398545	0.059877941009916	0.123741705234726	0.483894584257856
ENSG00000038210	381	474	458	348	519	391	325	282	315	228	431	323	636	605	480	789	745	465	796	677	493	679	523	559	PI4K2B	PI4K2B	4	25160663	25279204	1	protein_coding	phosphatidylinositol 4-kinase type 2 beta [Source:HGNC Symbol;Acc:HGNC:18215]	3685	474.63337211275	-0.00357511473043995	0.107685603462977	-0.0331995607162947	0.973515448428317	0.997181088593462	474.63337211275	-0.272677098057	0.108209336379239	-2.51990361627719	0.0117386972737013	0.0344262639195501	474.63337211275	-0.313433679912935	0.108292383784073	-2.8943280123734
ENSG00000038219	712	521	962	564	649	644	1198	871	295	553	1235	653	2924	3292	3403	3579	3913	3863	4498	3432	4015	4019	3329	4375	BOD1L1	BOD1L1	4	13568738	13627725	-1	protein_coding	biorientation of chromosomes in cell division 1 like 1 [Source:HGNC Symbol;Acc:HGNC:31792]	15862	1970.89596329697	-0.0520991176298798	0.195170928492186	-0.266940973393821	0.789514608704313	0.949199575402478	1970.89596329697	0.0420508219133892	0.19510562136843	0.215528499991202	0.829355294363412	0.899831464268182	1970.89596329697	0.125261930258749	0.195128454011289	0.641945998565142
ENSG00000038274	4276	3516	3773	4141	4946	4465	5655	4445	6799	4072	6323	6291	3231	3978	3590	3882	5370	3931	5203	4541	5066	4732	4527	5376	MAT2B	MAT2B	5	163503114	163519558	1	protein_coding	methionine adenosyltransferase 2B [Source:HGNC Symbol;Acc:HGNC:6905]	5135	4679.59955869095	0.188911272662638	0.106449605994905	1.77465450338707	0.0759549518816324	0.422202507511705	4679.59955869095	0.380699398291579	0.106390940493148	3.57830654120495	0.000345827706308728	0.00154392746677162	4679.59955869095	0.172386980466644	0.106327802034209	1.6212785101227
ENSG00000038358	1353	1029	1163	1112	1330	1044	1581	1475	986	1089	1651	1454	1861	1673	1544	2176	1794	1996	3009	2093	2156	2321	2048	2582	EDC4	EDC4	16	67873052	67884499	1	protein_coding	enhancer of mRNA decapping 4 [Source:HGNC Symbol;Acc:HGNC:17157]	6140	1605.21322922304	0.0447639771889113	0.0686958947015577	0.651625215500633	0.514642977006704	0.849702969960679	1605.21322922304	0.221381372810807	0.0684520087774752	3.23411068228073	0.00122022156769888	0.00478924731966684	1605.21322922304	0.189980533464101	0.0683434677983955	2.7797906600894
ENSG00000038382	679	506	727	460	601	456	415	624	159	252	567	291	1633	1677	1671	1867	1554	1971	2089	1594	1590	1615	1198	1586	TRIO	TRIO	5	14143342	14532128	1	protein_coding	trio Rho guanine nucleotide exchange factor [Source:HGNC Symbol;Acc:HGNC:12303]	17860	974.253135646046	-0.192528175427013	0.176219708421849	-1.09254621489966	0.274593088712929	0.685038118604796	974.253135646046	-0.480212260349637	0.176452275500201	-2.72148522306299	0.00649892905936886	0.0206211229747024	974.253135646046	-0.459667307941632	0.176833928350416	-2.59942937551412
ENSG00000038427	693	472	2004	104	846	814	2098	412	144	620	95	127	791	3569	5170	793	4011	1345	519	4175	848	124	1421	164	VCAN	VCAN	5	83471618	83582303	1	protein_coding	versican [Source:HGNC Symbol;Acc:HGNC:2464]	14678	1237.37810083431	-0.772711945982253	0.636081086135776	-1.21480101016132	0.224441995488671	0.645196852684281	1237.37810083431	-1.19208595477486	0.636171892172586	-1.87384254073813	0.0609521310324319	0.13627051037175	1237.37810083431	-2.04418095389423	0.637078796207522	-3.20867837081233
ENSG00000038532	649	504	776	670	664	574	740	581	366	425	675	783	870	1094	930	1096	1268	1151	1328	1257	1180	1035	1028	1293	CLEC16A	CLEC16A	16	10944539	11182186	1	protein_coding	C-type lectin domain containing 16A [Source:HGNC Symbol;Acc:HGNC:29013]	12523	824.176540237721	0.0798014258385505	0.122033496574847	0.653930503331974	0.513156580714402	0.848598460297844	824.176540237721	-0.0186839495970701	0.122098979253422	-0.153022979482004	0.878380153699039	0.929902230662654	824.176540237721	-0.105435586023128	0.12197463240148	-0.864405851833901
ENSG00000038945	163	772	1253	9	247	136	10	46	8	5	125	0	635	806	1240	168	161	213	11	42	8	2	10	9	MSR1	MSR1	8	16107878	16567490	-1	protein_coding	macrophage scavenger receptor 1 [Source:HGNC Symbol;Acc:HGNC:7376]	7812	259.814592650049	-2.63327621480602	0.69818225863602	-3.77161719913999	0.000162192946563354	0.0144373251101267	259.814592650049	-5.65663990113267	0.713131158953008	-7.93211715701433	2.1544104423144e-15	4.43487243249652e-14	259.814592650049	-3.65921408829743	0.726335653133849	-5.0379106030516
ENSG00000039068	25	5	22	4	6	12	30	21	63	11	12	46	12	21	17	14	35	4	9	38	22	22	36	24	CDH1	CDH1	16	68737292	68835537	1	protein_coding	cadherin 1 [Source:HGNC Symbol;Acc:HGNC:1748]	6076	21.098280944599	-0.633404893284658	0.439886623734466	-1.43992760658939	0.149887881674932	0.553190024396457	21.098280944599	0.720146539125096	0.416101190172178	1.73070050298849	0.0835051955034788	0.175298222636337	21.098280944599	1.02424417567472	0.432275977647141	2.36942191710405
ENSG00000039123	1316	1008	1112	1417	1416	1158	1093	795	711	771	1172	1113	1019	1503	1559	1367	2045	1742	1359	1138	1349	1569	1224	1492	MTREX	MTREX	5	55307989	55425579	1	protein_coding	Mtr4 exosome RNA helicase [Source:HGNC Symbol;Acc:HGNC:18734]	6347	1237.55197171581	0.219063960827678	0.110152294165489	1.98873716146632	0.0467302219275244	0.342785275241739	1237.55197171581	-0.360812849246084	0.110622035807299	-3.26167247432157	0.00110757031901759	0.00440328731703964	1237.55197171581	-0.366604918030361	0.110205420301494	-3.32655977380624
ENSG00000039319	800	725	602	731	675	472	121	289	68	90	375	84	1129	1893	1794	1565	2539	2071	1004	895	786	670	665	878	ZFYVE16	ZFYVE16	5	80408013	80483379	1	protein_coding	zinc finger FYVE-type containing 16 [Source:HGNC Symbol;Acc:HGNC:20756]	15490	807.410989574544	0.0184807294567324	0.235264989684572	0.078552824546951	0.937388312083951	0.989357917615285	807.410989574544	-1.68957054823202	0.237033135449472	-7.12799307585493	1.01842898895532e-12	1.61836258230155e-11	807.410989574544	-1.82289800607144	0.237290134250953	-7.68214831950654
ENSG00000039523	787	730	1019	605	805	655	551	592	278	319	603	445	1305	1049	1243	1229	890	1293	1526	915	802	1014	884	1112	RIPOR1	RIPOR1	16	67518418	67546788	1	protein_coding	RHO family interacting cell polarization regulator 1 [Source:HGNC Symbol;Acc:HGNC:25836]	6729	817.395931177832	-0.254431183437417	0.144046734524413	-1.76630997070119	0.0773438597343926	0.425786492605615	817.395931177832	-0.642105216611788	0.144429695169782	-4.44579776933664	8.75662954256485e-06	5.41959607101197e-05	817.395931177832	-0.445007407623502	0.144740738688597	-3.07451386289326
ENSG00000039560	17	1	12	16	7	6	23	57	11	33	17	15	17	22	13	8	44	30	34	46	87	9	58	66	RAI14	RAI14	5	34656328	34832612	1	protein_coding	retinoic acid induced 14 [Source:HGNC Symbol;Acc:HGNC:14873]	7581	25.5342549465315	0.107076936731485	0.474046818200685	0.225878399812727	0.821295998139234	0.95857213521634	25.5342549465315	1.51343529969143	0.45708782953887	3.31103827730055	0.000929504932185373	0.0037606351371318	25.5342549465315	0.850398560626378	0.458852915885574	1.85331406031305
ENSG00000039600	23	12	6	5	19	13	11	6	4	9	10	4	9	14	6	11	19	17	8	8	4	9	21	7	SOX30	SOX30	5	157625679	157671480	-1	protein_coding	SRY-box transcription factor 30 [Source:HGNC Symbol;Acc:HGNC:30635]	3489	10.5466668041485	0.317905185373681	0.432002330736559	0.735887662531025	0.461799066100942	0.819859082498607	10.5466668041485	-0.855282765406462	0.463818789146318	-1.84400197969697	0.065182851667128	0.143832461784853	10.5466668041485	-0.640388332380292	0.437771618513036	-1.46283656888374
ENSG00000039650	441	406	582	283	359	420	205	214	377	149	217	374	862	414	431	592	292	497	1241	462	457	454	443	625	PNKP	PNKP	19	49859882	49878351	-1	protein_coding	polynucleotide kinase 3'-phosphatase [Source:HGNC Symbol;Acc:HGNC:9154]	4545	425.836686003772	-0.41352767011588	0.195238109829892	-2.11806839595088	0.0341692756257996	0.301594565226807	425.836686003772	-0.411010864667471	0.19517188727174	-2.10589173683204	0.0352137576140848	0.0871319959717852	425.836686003772	-0.239803351530819	0.196160392719017	-1.22248609011666
ENSG00000040199	235	154	237	257	239	236	358	345	285	238	400	519	319	367	334	432	493	425	799	576	740	652	601	942	PHLPP2	PHLPP2	16	71637835	71724701	-1	protein_coding	PH domain and leucine rich repeat protein phosphatase 2 [Source:HGNC Symbol;Acc:HGNC:29149]	12493	395.531796021348	0.267609052839948	0.120305163833413	2.22441867258921	0.0261202886992135	0.271636949861895	395.531796021348	0.748432314056133	0.118931529590401	6.29296803491663	3.11452493867067e-10	3.72054665117333e-09	395.531796021348	0.596731083040713	0.11762662286003	5.0730954313871
ENSG00000040275	76	69	57	83	65	61	95	53	68	45	89	66	164	194	210	194	228	163	186	141	193	239	172	158	SPDL1	SPDL1	5	169583636	169604778	1	protein_coding	spindle apparatus coiled-coil protein 1 [Source:HGNC Symbol;Acc:HGNC:26010]	4775	118.508857540184	-0.0324790500456762	0.18776896074265	-0.172973477177577	0.862672275497639	0.972613303316965	118.508857540184	-0.163583318739742	0.18830672624073	-0.868706721238512	0.385007564205427	0.548424376321199	118.508857540184	-0.103730549913976	0.188156867490036	-0.551298240121205
ENSG00000040341	485	342	452	363	506	468	452	432	645	306	501	511	394	434	590	478	561	554	536	457	540	547	458	581	STAU2	STAU2	8	73420369	73747708	-1	protein_coding	staufen double-stranded RNA binding protein 2 [Source:HGNC Symbol;Acc:HGNC:11371]	8964	476.684320360822	0.0573878441047045	0.120536471634214	0.476103567050281	0.634000595871402	0.896005857847945	476.684320360822	0.0723181959882947	0.120392129910882	0.600688733074387	0.548047324752643	0.69623901094896	476.684320360822	-0.0714846017738136	0.120376925027518	-0.593839739281195
ENSG00000040487	286	284	332	310	273	250	120	145	211	95	192	210	285	211	273	326	240	357	245	234	205	193	130	212	SLC66A1	SLC66A1	1	19312326	19329300	1	protein_coding	solute carrier family 66 member 1 [Source:HGNC Symbol;Acc:HGNC:26001]	2686	232.869369730101	0.0197748493562286	0.153661215830447	0.128691220158303	0.897601982937165	0.980054865786932	232.869369730101	-0.652243621607399	0.155717364019539	-4.18863770083829	2.80634007923503e-05	0.000157729351569013	232.869369730101	-0.861416096539094	0.156438900394687	-5.50640597936823
ENSG00000040531	1252	984	1070	971	1075	823	627	689	746	555	775	722	659	770	732	690	648	972	592	630	561	602	472	683	CTNS	CTNS	17	3636459	3663103	1	protein_coding	cystinosin, lysosomal cystine transporter [Source:HGNC Symbol;Acc:HGNC:2518]	4949	778.420701306479	-0.122424144814144	0.105239797188416	-1.16328754031104	0.244712859188175	0.66181176188981	778.420701306479	-0.587916607339673	0.105867414187078	-5.55332924539716	2.80279445258942e-08	2.58789751943205e-07	778.420701306479	-0.486961298513643	0.106014325536166	-4.59335373828813
ENSG00000040608	116	107	122	53	83	84	107	120	158	76	106	137	81	94	61	68	49	64	95	82	86	106	95	104	RTN4R	RTN4R	22	20241415	20283246	-1	protein_coding	reticulon 4 receptor [Source:HGNC Symbol;Acc:HGNC:18601]	3126	95.4227534447236	-0.587837688255756	0.167458209826597	-3.51035454675207	0.000447509565705352	0.0264268262461759	95.4227534447236	0.0448974788161462	0.161365917376875	0.278233963813355	0.780832764424363	0.867538239607089	95.4227534447236	0.59277233510508	0.166642914033437	3.55714095941781
ENSG00000040633	1238	1041	1200	952	1115	953	946	973	1041	761	1090	1045	791	752	677	811	749	977	838	877	674	746	831	836	PHF23	PHF23	17	7235029	7239722	-1	protein_coding	PHD finger protein 23 [Source:HGNC Symbol;Acc:HGNC:28428]	2733	929.552642357252	-0.0658401724587306	0.0904743023267146	-0.727722356133492	0.466783562238932	0.822812591657509	929.552642357252	-0.180209139612248	0.0905546224179113	-1.99006008528841	0.0465843170326508	0.10935988297087	929.552642357252	-0.12102725277235	0.0905854671926998	-1.33605595381975
ENSG00000040933	1731	1238	1903	1312	1733	1308	1657	1313	1156	1058	1639	1530	3051	2808	2488	3489	3209	2689	4354	3578	3170	3736	3005	3810	INPP4A	INPP4A	2	98444854	98594392	1	protein_coding	inositol polyphosphate-4-phosphatase type I A [Source:HGNC Symbol;Acc:HGNC:6074]	13189	2204.10497134647	-0.0557985032381949	0.0909950036889051	-0.613204032926462	0.539741438476899	0.862337184069301	2204.10497134647	-0.0290406972005456	0.0909524976594504	-0.319295213961924	0.749502661606787	0.847042833907776	2204.10497134647	0.0130028926897969	0.0909852846292581	0.142912040587446
ENSG00000041353	49	35	97	62	36	92	76	43	128	61	44	111	81	92	127	90	177	122	138	105	147	149	165	111	RAB27B	RAB27B	18	54717860	54895516	1	protein_coding	RAB27B, member RAS oncogene family [Source:HGNC Symbol;Acc:HGNC:9767]	7154	92.7518292438549	0.174744936951222	0.202866603662809	0.861378530503082	0.389029596686625	0.775151872588838	92.7518292438549	0.298262683663558	0.201781756013762	1.47814495004799	0.13936898489772	0.260786890382336	92.7518292438549	0.125242967031932	0.200038514404334	0.626094266920924
ENSG00000041357	1790	1688	1571	1577	2015	1643	1247	1293	1465	1001	1440	1425	1415	1660	1440	1686	1391	1757	1355	1201	1406	1197	1134	1623	PSMA4	PSMA4	15	78540405	78552417	1	protein_coding	proteasome 20S subunit alpha 4 [Source:HGNC Symbol;Acc:HGNC:9533]	6994	1483.44085007695	0.00561856348374129	0.0915658936369451	0.0613608764199764	0.951071809712964	0.991789550311286	1483.44085007695	-0.381823438851081	0.091855720474487	-4.15677365414745	3.22773491273264e-05	0.000178984259956114	1483.44085007695	-0.422495893287735	0.0918642282710825	-4.59913397455417
ENSG00000041515	27	5	23	31	6	14	9	8	4	4	7	9	4	4	24	3	0	35	17	8	16	0	1	16	MYO16	MYO16	13	108596152	109208005	1	protein_coding	myosin XVI [Source:HGNC Symbol;Acc:HGNC:29822]	8816	11.4779370639344	-0.203103804690487	0.607371118438298	-0.33439819333642	0.738079102530148	0.932633045829221	11.4779370639344	-0.00959186839210785	0.602391644362048	-0.015922977155943	0.987295839205557	0.992148524889674	11.4779370639344	-1.16079880604303	0.643463209827798	-1.80398628595049
ENSG00000041802	483	342	454	482	552	342	818	579	431	504	678	595	1086	995	948	1192	1051	966	2029	1540	1440	1604	1439	1696	LSG1	LSG1	3	194640791	194672463	-1	protein_coding	large 60S subunit nuclear export GTPase 1 [Source:HGNC Symbol;Acc:HGNC:25652]	4801	850.122174979317	0.0204191019892044	0.0852610064771828	0.239489337891747	0.810726163083386	0.955933616921196	850.122174979317	0.47968659080578	0.0843471130413143	5.68705404974351	1.29249559058222e-08	1.25191250816088e-07	850.122174979317	0.430616698673026	0.0842768723583339	5.10954769230284
ENSG00000041880	67	83	71	51	101	64	68	98	49	57	98	81	183	155	113	146	124	104	169	167	121	112	146	181	PARP3	PARP3	3	51942345	51948867	1	protein_coding	poly(ADP-ribose) polymerase family member 3 [Source:HGNC Symbol;Acc:HGNC:273]	3198	102.754797239306	-0.248881127600698	0.165224324857323	-1.50632255762349	0.131984390102631	0.528621240234935	102.754797239306	-0.152259487482099	0.164086864892283	-0.927920023227036	0.35344905702923	0.516559091559994	102.754797239306	0.145863999300372	0.165416868173031	0.881796402696938
ENSG00000041988	313	201	313	242	272	257	361	274	485	284	301	438	322	193	222	294	182	271	536	335	319	448	408	410	THAP3	THAP3	1	6624868	6635586	1	protein_coding	THAP domain containing 3 [Source:HGNC Symbol;Acc:HGNC:20855]	4072	315.51898406936	-0.0782015285875765	0.126196703795787	-0.619679644835441	0.535468719445239	0.861384404192362	315.51898406936	0.442963666568442	0.124413891830275	3.56040358557975	0.000370285250936731	0.00164086890783488	315.51898406936	0.538930453701643	0.124405147964747	4.33205910300723
ENSG00000042062	6	1	6	4	2	2	1	2	2	3	5	4	38	26	15	39	14	22	52	37	47	13	38	41	RIPOR3	RIPOR3	20	50586108	50691542	-1	protein_coding	RIPOR family member 3 [Source:HGNC Symbol;Acc:HGNC:16168]	6023	14.9352568862449	-0.37373337914366	0.50376074810014	-0.741886660588664	0.458156008560692	0.817931715121513	14.9352568862449	0.059996080343358	0.492161001618068	0.12190336118894	0.90297555363984	0.944745851359234	14.9352568862449	0.403727877570381	0.501904053600143	0.804392542109299
ENSG00000042088	756	477	623	661	607	542	1113	754	893	786	861	971	464	548	476	640	736	608	1078	881	915	913	981	1173	TDP1	TDP1	14	89954939	90044764	1	protein_coding	tyrosyl-DNA phosphodiesterase 1 [Source:HGNC Symbol;Acc:HGNC:18884]	6223	758.8894351582	0.138534831276182	0.0782091861548554	1.7713370779985	0.0765046651813432	0.4236225787533	758.8894351582	0.645423482689748	0.0770740878398955	8.37406579537437	5.56636552565064e-17	1.2985371884974e-15	758.8894351582	0.532950643389107	0.0764844271791125	6.96809354590621
ENSG00000042286	193	206	182	133	177	142	54	69	43	50	68	50	268	214	144	265	157	198	139	123	94	89	165	155	AIFM2	AIFM2	10	70098223	70132934	-1	protein_coding	apoptosis inducing factor mitochondria associated 2 [Source:HGNC Symbol;Acc:HGNC:21411]	5135	137.392495708838	-0.249715139100305	0.209819919466329	-1.19014028665843	0.23399125824038	0.653307710809243	137.392495708838	-1.433730593718	0.215466643131793	-6.65407217042426	2.85092763462692e-11	3.86806388335141e-10	137.392495708838	-1.03059609907335	0.215173690355179	-4.7896008911321
ENSG00000042317	39	27	55	10	26	22	55	33	58	34	37	45	57	47	61	55	35	37	53	65	71	59	68	62	SPATA7	SPATA7	14	88384924	88470350	1	protein_coding	spermatogenesis associated 7 [Source:HGNC Symbol;Acc:HGNC:20423]	6872	44.5857083873257	-0.723612186780497	0.24782990711238	-2.91979364077464	0.00350263237584817	0.0948593818916218	44.5857083873257	0.137880158011542	0.236339474436187	0.583398767135577	0.5596248875808	0.705866269075613	44.5857083873257	0.7079843144432	0.247025666262146	2.86603544140178
ENSG00000042429	155	104	159	142	189	142	128	107	125	115	166	177	240	174	135	265	233	202	414	329	281	326	282	376	MED17	MED17	11	93784227	93814963	1	protein_coding	mediator complex subunit 17 [Source:HGNC Symbol;Acc:HGNC:2375]	16610	193.36666107482	0.220416411177531	0.161440309331193	1.36531212118374	0.172154970885799	0.581648343844876	193.36666107482	0.268222165015491	0.161090372684395	1.66504155739329	0.0959044651020086	0.19564329157522	193.36666107482	0.174559817458371	0.159490449077534	1.09448445639219
ENSG00000042445	652	395	717	526	381	630	646	394	1082	546	477	1051	593	459	566	576	610	634	1160	886	849	780	725	1085	RETSAT	RETSAT	2	85341955	85354531	-1	protein_coding	retinol saturase [Source:HGNC Symbol;Acc:HGNC:25991]	4049	667.361179695264	-0.0689217096041964	0.114188346323407	-0.603579190200325	0.54612345157082	0.865068057947112	667.361179695264	0.403561307536156	0.113356715513007	3.5601005702203	0.000370712791871396	0.00164242548036521	667.361179695264	0.386437755061236	0.113460613990543	3.40591982953174
ENSG00000042493	10291	10172	9910	4910	6765	6676	244	583	345	175	1687	303	3080	4439	3186	1513	2659	3248	187	226	130	188	195	139	CAPG	CAPG	2	85394753	85418432	-1	protein_coding	capping actin protein, gelsolin like [Source:HGNC Symbol;Acc:HGNC:1474]	2419	3223.14068972994	-0.676460500447789	0.286307232777751	-2.36270838806541	0.0181419386481076	0.23210126252386	3223.14068972994	-4.68483753895505	0.288761620874077	-16.2238926515723	3.41826798018064e-59	1.15003353358202e-56	3223.14068972994	-3.77143441926889	0.288504404969391	-13.0723633826978
ENSG00000042753	3374	3011	3586	2242	2876	3252	1145	1272	1654	1055	1276	1499	1345	1339	1186	1491	1165	1700	688	718	685	624	641	600	AP2S1	AP2S1	19	46838136	46850846	-1	protein_coding	adaptor related protein complex 2 subunit sigma 1 [Source:HGNC Symbol;Acc:HGNC:565]	1558	1703.39234773914	-0.110452173722752	0.113397291368701	-0.974028324571065	0.330042475671545	0.732914155103716	1703.39234773914	-1.21165440457851	0.114240414135042	-10.6061800786737	2.78920355076815e-26	1.37430505389336e-24	1703.39234773914	-1.21534487097995	0.114416487342788	-10.622113116782
ENSG00000042832	11	8	9	2	5	12	8	17	0	5	20	10	29	49	14	23	38	16	16	80	38	31	69	49	TG	TG	8	132866958	133134903	1	protein_coding	thyroglobulin [Source:HGNC Symbol;Acc:HGNC:11764]	11132	20.8671142804492	-0.453806064917718	0.449174270731061	-1.01031179764397	0.312345930628205	0.717611229328453	20.8671142804492	0.0125415004905713	0.439137256041363	0.0285594089730115	0.977215985815159	0.986794288166393	20.8671142804492	0.80140414041285	0.443217129806048	1.8081524528701
ENSG00000042980	1958	983	1044	1764	1473	1284	181	148	74	131	240	67	1392	858	2620	1645	1365	3161	490	402	341	364	298	352	ADAM28	ADAM28	8	24294069	24359014	1	protein_coding	ADAM metallopeptidase domain 28 [Source:HGNC Symbol;Acc:HGNC:206]	9318	932.220433956963	0.255039563835301	0.295636542944865	0.862679428242621	0.388313746060409	0.774581354319123	932.220433956963	-2.69433736573639	0.297973806335904	-9.04219534887267	1.53556366353888e-19	4.52928175387933e-18	932.220433956963	-3.06371135810057	0.298092367912707	-10.2777249198066
ENSG00000043093	684	750	705	717	1091	783	710	837	890	473	1064	778	677	1059	1050	960	1410	1155	921	967	1127	1031	987	1029	DCUN1D1	DCUN1D1	3	182938074	182985953	-1	protein_coding	defective in cullin neddylation 1 domain containing 1 [Source:HGNC Symbol;Acc:HGNC:18184]	8307	889.344630777704	0.23675873864145	0.113672741982648	2.08281013118862	0.0372685337480627	0.312538289522799	889.344630777704	0.0446806108011632	0.11381618216021	0.392568173990143	0.694638449685756	0.809928797240142	889.344630777704	-0.242103761614392	0.113601424801492	-2.13116835495194
ENSG00000043143	4769	3633	5276	4071	4704	3851	6927	6063	4125	4771	6978	7313	5485	4120	3491	6010	4171	4573	8967	7287	6364	8488	7220	8312	JADE2	JADE2	5	134524312	134583230	1	protein_coding	jade family PHD finger 2 [Source:HGNC Symbol;Acc:HGNC:22984]	11091	5551.59407742429	-0.0250524785585767	0.0976604131831995	-0.256526444462007	0.797544363684161	0.951623092181342	5551.59407742429	0.442994494188617	0.0975420350520774	4.54157527010897	5.58354435498074e-06	3.58773133546539e-05	5551.59407742429	0.600491803618218	0.0975096617607616	6.15828003886953
ENSG00000043462	3035	2934	3698	1972	2969	2494	2812	4851	2232	1675	5166	3334	3993	4511	3791	3637	3611	3269	4172	3424	3863	3734	3489	3961	LCP2	LCP2	5	170246233	170297815	-1	protein_coding	lymphocyte cytosolic protein 2 [Source:HGNC Symbol;Acc:HGNC:6529]	6823	3367.72488750143	-0.37079524117554	0.127784465613043	-2.90172392549171	0.00371115438304171	0.0972699853887407	3367.72488750143	-0.180679708393099	0.127707527620579	-1.41479293945695	0.157129214864339	0.285607483915157	3367.72488750143	0.161167077864756	0.127828936981603	1.26080277025187
ENSG00000043514	223	186	212	200	252	258	220	235	271	185	278	245	238	246	258	280	334	276	399	340	278	271	295	286	TRIT1	TRIT1	1	39838110	39883511	-1	protein_coding	tRNA isopentenyltransferase 1 [Source:HGNC Symbol;Acc:HGNC:20286]	6533	254.983809052815	0.160168877951312	0.10386529607182	1.54208271683508	0.123053494274423	0.516110451711331	254.983809052815	0.215813340408283	0.103397265234198	2.08722484022629	0.0368678150758789	0.090424626291585	254.983809052815	-0.0853406450264332	0.103041410845866	-0.828216969525868
ENSG00000043591	5	8	18	2	15	9	1	6	9	2	3	18	41	35	6	34	12	3	17	2	3	28	6	0	ADRB1	ADRB1	10	114043866	114046904	1	protein_coding	adrenoceptor beta 1 [Source:HGNC Symbol;Acc:HGNC:285]	3039	11.2309713090871	-0.774140664277549	0.50901035492397	-1.52087409772475	0.128291435195783	0.524784195137162	11.2309713090871	-1.77628521624933	0.542536818329353	-3.27403626120544	0.0010602300505287	0.00423462686848153	11.2309713090871	-0.647548487189802	0.541777245464355	-1.19523012937686
ENSG00000044090	291	201	251	234	229	217	182	154	103	154	184	173	503	355	337	517	354	406	638	497	266	409	432	390	CUL7	CUL7	6	43037617	43053943	-1	protein_coding	cullin 7 [Source:HGNC Symbol;Acc:HGNC:21024]	7819	291.403032682414	-0.0615248256628609	0.153149905115546	-0.401729440292129	0.68788315546742	0.915069089363526	291.403032682414	-0.387063095658789	0.154006097572418	-2.5132972119937	0.0119608520495174	0.0349872390069567	291.403032682414	-0.273471287630094	0.153881558384431	-1.77715439394564
ENSG00000044115	3568	3060	3346	3005	4028	2968	1055	1347	698	707	1186	1020	2770	3754	4149	3152	3778	5111	1069	1171	1312	1062	1087	1315	CTNNA1	CTNNA1	5	138610967	138935034	1	protein_coding	catenin alpha 1 [Source:HGNC Symbol;Acc:HGNC:2509]	8830	2323.21012806017	0.0185146838812936	0.0958631673992154	0.193136575637966	0.846852008664712	0.968210097946344	2323.21012806017	-1.76127140160894	0.0970175895910685	-18.1541451301021	1.19067130140822e-73	9.49538313404512e-71	2323.21012806017	-1.829299034704	0.0970920166445641	-18.8408800015013
ENSG00000044446	450	310	444	394	478	391	359	351	265	248	378	428	869	865	782	891	775	892	1119	813	759	904	772	913	PHKA2	PHKA2	X	18892298	18984114	-1	protein_coding	phosphorylase kinase regulatory subunit alpha 2 [Source:HGNC Symbol;Acc:HGNC:8926]	8547	575.848836325113	-0.0124202802513239	0.0963134822097566	-0.128956818571614	0.897391817235718	0.979963778104169	575.848836325113	-0.219936564781263	0.0966971154234168	-2.27448940765405	0.0229365772519435	0.0609190059687736	575.848836325113	-0.177227213612156	0.0966030033870169	-1.83459320516296
ENSG00000044459	80	62	82	61	90	80	2	14	4	7	11	4	121	156	193	107	218	197	10	5	5	5	12	1	CNTLN	CNTLN	9	17134982	17503923	1	protein_coding	centlein [Source:HGNC Symbol;Acc:HGNC:23432]	11064	61.8561562287905	-0.00352512930460419	0.347558072442445	-0.0101425620180004	0.991907545106339	0.999162075693163	61.8561562287905	-4.23340502869932	0.414905732949842	-10.2032936460078	1.91660354307198e-24	8.13970561921617e-23	61.8561562287905	-4.19381708020403	0.413879694086701	-10.1329375181318
ENSG00000044574	15056	11868	12024	14028	17811	13111	12459	12100	9519	8497	14288	13479	13018	16702	12851	15184	16569	19329	11428	9469	8928	12019	10095	10392	HSPA5	HSPA5	9	125234853	125241382	-1	protein_coding	heat shock protein family A (Hsp70) member 5 [Source:HGNC Symbol;Acc:HGNC:5238]	6530	12913.688120345	0.168632874124256	0.121456921814071	1.38841715733915	0.165010054828354	0.57303289644412	12913.688120345	-0.47355823249091	0.121501964983103	-3.89753558764888	9.71765454921012e-05	0.000488994012043918	12913.688120345	-0.53329995624714	0.121478455271338	-4.39007851273662
ENSG00000046604	51	41	52	12	27	33	6	6	5	1	9	3	3	84	42	3	72	15	0	18	19	1	28	9	DSG2	DSG2	18	31498177	31549008	1	protein_coding	desmoglein 2 [Source:HGNC Symbol;Acc:HGNC:3049]	9492	22.5132472459385	-0.933760817139612	0.402080805314423	-2.32232129660957	0.020215641651834	0.244039564796223	22.5132472459385	-2.53780450013239	0.439534360629922	-5.77384779769054	7.74814308165189e-09	7.7237507793578e-08	22.5132472459385	-1.90473153615758	0.459146386641422	-4.14841887375042
ENSG00000046647	202	151	172	139	164	132	200	200	205	143	231	290	151	175	163	221	197	180	328	264	212	232	220	217	GEMIN8	GEMIN8	X	14006726	14029893	-1	protein_coding	gem nuclear organelle associated protein 8 [Source:HGNC Symbol;Acc:HGNC:26044]	4001	195.062640977658	-0.0473500229600482	0.128522330833132	-0.368418644862	0.712561097074251	0.923720218817972	195.062640977658	0.335468977139564	0.126438365420124	2.65322140178642	0.00797275563048339	0.0246722296975522	195.062640977658	0.316960436775791	0.126704601956123	2.50157004467408
ENSG00000046651	222	172	345	124	184	162	352	308	223	182	320	363	1199	1231	995	1343	1301	1010	1932	1452	1315	1264	1297	1634	OFD1	OFD1	X	13734743	13777955	1	protein_coding	OFD1 centriole and centriolar satellite protein [Source:HGNC Symbol;Acc:HGNC:2567]	15550	691.996124829373	-0.293042533333822	0.150247431723484	-1.95039961730021	0.0511285074466197	0.355383203465508	691.996124829373	0.256556125752649	0.149122057050422	1.72044384866486	0.0853517922452902	0.178409357404678	691.996124829373	0.441411611441252	0.149956674669653	2.94359429090875
ENSG00000046653	3	6	18	6	1	8	7	7	1	2	7	6	64	48	41	51	97	35	79	62	37	88	46	52	GPM6B	GPM6B	X	13770939	13938638	-1	protein_coding	glycoprotein M6B [Source:HGNC Symbol;Acc:HGNC:4461]	5767	27.6545189079416	-0.228467811571484	0.393731583681238	-0.580262851751436	0.561737374632664	0.870348893054459	27.6545189079416	-0.304438725112734	0.39447803953119	-0.77175075569362	0.440262063000526	0.602155692327078	27.6545189079416	-0.0298510265999173	0.396981225484994	-0.0751950588178274
ENSG00000047056	1220	757	1202	1003	1079	996	1250	911	1265	833	1105	1407	1448	1234	1241	1572	1468	1322	2180	1706	1697	1789	1676	1821	WDR37	WDR37	10	1049538	1160991	1	protein_coding	WD repeat domain 37 [Source:HGNC Symbol;Acc:HGNC:31406]	6301	1287.32668899807	0.00949434225197236	0.0679151032624968	0.139797214402753	0.888820214267872	0.978897941593191	1287.32668899807	0.198066177373562	0.0676012734688674	2.92991784340835	0.00339051632617595	0.0117238794821295	1287.32668899807	0.140058346905224	0.0675705397381834	2.07277235682755
ENSG00000047188	453	375	500	437	448	355	163	99	93	136	188	140	1182	1075	1192	1298	1399	1262	1685	1036	933	1068	773	1303	YTHDC2	YTHDC2	5	113513694	113595285	1	protein_coding	YTH domain containing 2 [Source:HGNC Symbol;Acc:HGNC:24721]	10805	656.27374643922	-0.0212943839914974	0.236450572526765	-0.0900585004465871	0.928240727006883	0.986754286274451	656.27374643922	-1.00767582856327	0.237652655624682	-4.24012021205713	2.23400115020921e-05	0.000128170830712243	656.27374643922	-0.945627622525784	0.237595906511732	-3.97998280529758
ENSG00000047230	158	112	134	91	167	117	123	142	127	108	131	138	163	176	145	200	186	162	270	222	198	202	165	176	CTPS2	CTPS2	X	16587999	16712936	-1	protein_coding	CTP synthase 2 [Source:HGNC Symbol;Acc:HGNC:2520]	5531	153.040001971932	-0.0326860660384363	0.126893184497387	-0.257587246847834	0.79672547319575	0.951394804440083	153.040001971932	0.123186222108797	0.125659259376382	0.980319498301535	0.326928432919637	0.488543480992826	153.040001971932	-0.0420748141280083	0.126766063642755	-0.331909131820809
ENSG00000047249	924	710	763	1146	839	706	577	540	553	437	687	529	707	875	725	602	1107	895	476	480	573	511	508	573	ATP6V1H	ATP6V1H	8	53715543	53843558	-1	protein_coding	ATPase H+ transporting V1 subunit H [Source:HGNC Symbol;Acc:HGNC:18303]	5104	691.130518085692	0.0941904508787966	0.125900284305891	0.748135331052541	0.454378532994714	0.815455798634698	691.130518085692	-0.663402441572552	0.126888081442353	-5.22824865843641	1.7112326272583e-07	1.40206472336856e-06	691.130518085692	-0.739386039055546	0.1266971515167	-5.83585368892914
ENSG00000047315	2573	1867	2341	2493	2590	2079	2203	1603	1806	1642	2191	2483	2546	3154	3014	3191	4159	3502	3782	2978	3131	3525	2744	3535	POLR2B	POLR2B	4	56977722	57031158	1	protein_coding	RNA polymerase II subunit B [Source:HGNC Symbol;Acc:HGNC:9188]	5891	2610.35831228591	0.140880155436082	0.0871622223280499	1.61629834202546	0.10602982513188	0.486253029608362	2610.35831228591	-0.162263823747739	0.0872989293182058	-1.85871493516587	0.0630675553539405	0.140199318798374	2610.35831228591	-0.215269813662537	0.0871564746728846	-2.46992337024285
ENSG00000047346	548	383	595	418	447	365	825	490	458	462	681	540	1236	1370	1342	1554	2063	1356	1993	1713	1673	1632	1683	1727	ATOSA	ATOSA	15	52581317	52709817	-1	protein_coding	atos homolog A [Source:HGNC Symbol;Acc:HGNC:25609]	9848	968.089882398709	-0.0353798193073098	0.12025332145269	-0.294210745116331	0.768596870408463	0.942667315144084	968.089882398709	0.201283653925791	0.119916517307125	1.67853151880881	0.09324338271565	0.191247524922211	968.089882398709	0.177119358267744	0.120001572813398	1.47597530695005
ENSG00000047365	540	560	1119	490	757	709	639	520	605	416	874	989	1902	2173	2101	2376	2600	2186	2366	2188	2226	2311	2055	3046	ARAP2	ARAP2	4	35948221	36244514	-1	protein_coding	ArfGAP with RhoGAP domain, ankyrin repeat and PH domain 2 [Source:HGNC Symbol;Acc:HGNC:16924]	12427	1348.20780316687	-0.0161832960707053	0.106782806556422	-0.151553387596666	0.879539199924239	0.976945842330643	1348.20780316687	-0.172378250216834	0.106906251782933	-1.61242441243603	0.106869616082196	0.212948044927062	1348.20780316687	0.0453216698226998	0.106738855789522	0.424603294530995
ENSG00000047410	994	871	1272	762	1160	823	1665	1328	492	762	1848	1137	4319	4920	4666	5074	5792	5168	6102	4597	5359	5564	4725	5839	TPR	TPR	1	186311652	186375693	-1	protein_coding	translocated promoter region, nuclear basket protein [Source:HGNC Symbol;Acc:HGNC:12017]	12350	2783.21948680233	-0.0641458181048657	0.172107061955078	-0.372708809134215	0.709365179389116	0.922282086268143	2783.21948680233	0.0163002189035816	0.172058421526227	0.0947365363403441	0.924524096672748	0.957520579584301	2783.21948680233	0.146020077320695	0.172075700127438	0.848580463206333
ENSG00000047578	257	153	323	180	239	231	198	232	116	131	265	176	566	459	476	511	454	635	725	549	560	432	494	616	KATNIP	KATNIP	16	27550133	27780344	1	protein_coding	katanin interacting protein [Source:HGNC Symbol;Acc:HGNC:29068]	9784	344.204662476849	-0.0971523639665099	0.160697487799613	-0.604566787550888	0.545466880064477	0.864998082694173	344.204662476849	-0.172676395547846	0.160773351217371	-1.0740361772666	0.282806467435657	0.439794081816016	344.204662476849	-0.184377785366718	0.161288582042063	-1.14315460544276
ENSG00000047579	482	499	460	423	346	396	428	440	483	310	442	409	444	520	408	365	336	400	477	352	366	429	396	446	DTNBP1	DTNBP1	6	15522807	15663058	-1	protein_coding	dystrobrevin binding protein 1 [Source:HGNC Symbol;Acc:HGNC:17328]	3046	421.283118582794	-0.372800647550662	0.123661123437773	-3.01469562289928	0.00257237264198035	0.082018908320792	421.283118582794	-0.268576880576842	0.123274700389697	-2.17868613533689	0.0293549924286205	0.0747274512564886	421.283118582794	0.042715252312514	0.124169356103425	0.34400800368921
ENSG00000047621	431	400	317	302	483	294	115	78	98	122	165	136	457	649	589	387	610	485	246	142	206	243	215	231	C12orf4	C12orf4	12	4487735	4538508	-1	protein_coding	chromosome 12 open reading frame 4 [Source:HGNC Symbol;Acc:HGNC:1184]	4932	302.170960304676	-0.214258780017374	0.151383326577934	-1.4153393564586	0.156969020960287	0.563690316301568	302.170960304676	-1.85001603552355	0.156894402548426	-11.7914725157422	4.31922373149814e-32	3.06935727348574e-30	302.170960304676	-1.26000009342314	0.155408881984354	-8.10764531173959
ENSG00000047634	239	151	95	234	199	88	296	192	112	179	258	98	393	402	250	377	462	229	552	350	219	385	382	239	SCML1	SCML1	X	17737449	17754988	1	protein_coding	Scm polycomb group protein like 1 [Source:HGNC Symbol;Acc:HGNC:10580]	5497	250.765602283484	-0.0268100712569437	0.126652329517052	-0.211682417206026	0.832354806292414	0.962573640779681	250.765602283484	0.0308707158507979	0.126267277194543	0.244487063764229	0.806853619660543	0.885753652418212	250.765602283484	-0.0522694620786459	0.126571685904064	-0.412963307751655
ENSG00000047644	1009	630	1028	1140	928	1033	999	704	846	543	739	954	1682	1582	1655	1746	2167	2313	1779	1211	1319	1452	1281	1479	WWC3	WWC3	X	10015254	10144474	1	protein_coding	WWC family member 3 [Source:HGNC Symbol;Acc:HGNC:29237]	7418	1196.04245592245	0.230781376553626	0.100501003738044	2.29630917075374	0.0216582101184439	0.25190099666738	1196.04245592245	-0.244614146404027	0.100937259596172	-2.42342765578019	0.0153748152245318	0.0434449503168792	1196.04245592245	-0.578756790396984	0.100802024801547	-5.74151949364514
ENSG00000047648	65	39	42	52	52	34	92	26	8	60	28	9	84	66	87	189	158	87	89	68	37	20	66	54	ARHGAP6	ARHGAP6	X	11117651	11665920	-1	protein_coding	Rho GTPase activating protein 6 [Source:HGNC Symbol;Acc:HGNC:676]	8893	59.9703261883774	0.344728907236173	0.335705332933763	1.02687944878192	0.304477232534635	0.710971274937215	59.9703261883774	-0.667255392982658	0.342216387985342	-1.9498054926909	0.051199306652087	0.118197005557279	59.9703261883774	-1.27777960278779	0.342260915934355	-3.73334945154199
ENSG00000047662	4	0	6	3	2	3	4	6	1	3	7	8	11	13	24	12	18	10	33	20	9	8	26	31	FAM184B	FAM184B	4	17629306	17781621	-1	protein_coding	family with sequence similarity 184 member B [Source:HGNC Symbol;Acc:HGNC:29235]	6731	9.56754204803116	-0.344051650463693	0.553583796487723	-0.621498773350248	0.534271501330571	0.860869145317837	9.56754204803116	0.171218493696945	0.536926923543697	0.318886027481933	0.749812940088523	0.847279666238974	9.56754204803116	0.794658012599293	0.540776206657213	1.46947665747249
ENSG00000047849	1700	1536	2427	1405	2080	1639	1723	2022	1010	964	2249	2098	3066	2692	2736	3278	2603	3366	3418	2683	3187	3023	2563	3682	MAP4	MAP4	3	47850690	48089272	-1	protein_coding	microtubule associated protein 4 [Source:HGNC Symbol;Acc:HGNC:6862]	14994	2257.45346021407	-0.0777609116889328	0.1239014932745	-0.627602699804882	0.530264239653943	0.858190078703147	2257.45346021407	-0.179979820326632	0.123923726428598	-1.45234351413999	0.146406113904519	0.270849423884536	2257.45346021407	-0.0546765682313996	0.123943393918427	-0.441141447743352
ENSG00000047932	676	502	679	728	790	669	958	817	1014	670	995	952	933	1223	1134	1188	1620	1178	1718	1371	1392	1460	1566	1837	GOPC	GOPC	6	117560269	117602542	-1	protein_coding	golgi associated PDZ and coiled-coil motif containing [Source:HGNC Symbol;Acc:HGNC:17643]	4628	1029.4094767613	0.195400713330608	0.0984939853462735	1.98388472802316	0.0472686918018948	0.344063072484476	1029.4094767613	0.403800983119924	0.0981932553571788	4.11230874922207	3.91721942917259e-05	0.000213803723064497	1029.4094767613	0.21973665580639	0.0978635079937246	2.2453380254924
ENSG00000048028	756	635	1284	720	857	1346	850	681	1581	623	930	1912	1220	1482	1535	1445	1823	1673	1816	1401	1920	1682	1515	2080	USP28	USP28	11	113797874	113875572	-1	protein_coding	ubiquitin specific peptidase 28 [Source:HGNC Symbol;Acc:HGNC:12625]	5719	1263.58840161507	0.120811528749346	0.0920726043007584	1.31213328510521	0.189475167066633	0.601157977742802	1263.58840161507	0.115406209105827	0.0920273748737015	1.2540421723885	0.209826677300332	0.355467192417839	1263.58840161507	0.0685220884543067	0.09178437269863	0.746555066397806
ENSG00000048052	172	191	167	122	174	88	56	151	39	23	121	41	205	275	510	205	323	396	168	81	241	171	102	113	HDAC9	HDAC9	7	18086949	19002416	1	protein_coding	histone deacetylase 9 [Source:HGNC Symbol;Acc:HGNC:14065]	17269	165.043675959601	-0.343150551297331	0.243712529293067	-1.40801358179122	0.15912704832349	0.56725524660595	165.043675959601	-1.29478001414242	0.247095984321213	-5.23998808681272	1.60586963905388e-07	1.32076337158549e-06	165.043675959601	-1.28171586078138	0.250072826808612	-5.12537038565294
ENSG00000048140	1125	1278	1159	799	1176	855	503	694	822	347	746	720	951	858	671	901	545	811	821	705	484	587	671	722	TSPAN17	TSPAN17	5	176647387	176659054	1	protein_coding	tetraspanin 17 [Source:HGNC Symbol;Acc:HGNC:13594]	5215	799.22453276939	-0.301353331066082	0.143728378647619	-2.09668636007447	0.0360213487384999	0.309199188375914	799.22453276939	-0.697111469248439	0.144106998520594	-4.83745741986859	1.31510545540568e-06	9.38576422465863e-06	799.22453276939	-0.484035087491359	0.14449147642117	-3.34992138969134
ENSG00000048162	215	159	160	209	181	130	178	131	141	156	164	155	183	131	107	178	146	148	212	188	171	216	164	259	NOP16	NOP16	5	176383946	176388927	-1	protein_coding	NOP16 nucleolar protein [Source:HGNC Symbol;Acc:HGNC:26934]	2814	168.432958029227	0.00354334904949799	0.144869377164289	0.0244589237481132	0.980486548004764	0.997516452895423	168.432958029227	-0.0127628147918375	0.1447134935676	-0.0881936748066667	0.929722744502073	0.960444016571237	168.432958029227	0.11832804243125	0.143716824110936	0.823341617540277
ENSG00000048342	4	8	6	3	9	7	6	8	7	0	5	9	12	53	18	29	26	26	29	43	21	13	24	33	CC2D2A	CC2D2A	4	15469865	15601552	1	protein_coding	coiled-coil and C2 domain containing 2A [Source:HGNC Symbol;Acc:HGNC:29253]	14588	14.8380414101758	0.0261793739569832	0.403262931290614	0.0649188703588449	0.948238595912404	0.991518131529475	14.8380414101758	0.122417752975592	0.400167330130665	0.305916409856896	0.759668291304145	0.853314082547908	14.8380414101758	-0.446958961827801	0.41110376374617	-1.08721690542286
ENSG00000048392	943	871	818	1065	1398	1000	1121	916	1027	830	1166	1076	847	1075	1232	1066	1483	1425	1010	1124	1213	1010	1180	1235	RRM2B	RRM2B	8	102204502	102238961	-1	protein_coding	ribonucleotide reductase regulatory TP53 inducible subunit M2B [Source:HGNC Symbol;Acc:HGNC:17296]	5391	1077.26998716781	0.291347040477347	0.097011323201698	3.0032271580463	0.00267132958335871	0.0829506840904802	1077.26998716781	0.0371392020727718	0.0972225061842384	0.38200210558646	0.702459802832429	0.815691337679333	1077.26998716781	-0.232426097909458	0.0968288078728596	-2.400381694409
ENSG00000048405	970	756	876	787	1057	727	1236	1106	799	707	1311	974	1353	1447	1376	1614	1870	1388	1985	1550	1506	1746	1500	1743	ZNF800	ZNF800	7	127346790	127431924	-1	protein_coding	zinc finger protein 800 [Source:HGNC Symbol;Acc:HGNC:27267]	5793	1204.06775593539	0.0336389062560318	0.0922172311523671	0.364778966313264	0.715276407256324	0.924449173573907	1204.06775593539	0.141339017880271	0.0920475134060409	1.53550066319332	0.124660894302384	0.23923336685552	1204.06775593539	0.068369861496228	0.0920233059308752	0.742962457223447
ENSG00000048462	19	27	15	15	24	4	2	5	4	6	13	7	16	9	12	11	15	6	7	7	6	3	2	5	TNFRSF17	TNFRSF17	16	11965210	11968068	1	protein_coding	TNF receptor superfamily member 17 [Source:HGNC Symbol;Acc:HGNC:11913]	1015	10.3665192892875	-0.500410071844148	0.428800674972802	-1.16699926341274	0.243210667006231	0.660173732593356	10.3665192892875	-1.70805194391543	0.469270215552941	-3.63980471657004	0.000272844886228063	0.00124653004249155	10.3665192892875	-1.090206840692	0.473042859505797	-2.30466821089103
ENSG00000048471	2260	1380	1527	1411	1720	930	1543	1104	542	896	1262	871	2184	2349	2419	1855	2459	2345	2099	1682	1502	1814	1482	1348	SNX29	SNX29	16	11976734	12574287	1	protein_coding	sorting nexin 29 [Source:HGNC Symbol;Acc:HGNC:30542]	11299	1570.94936443462	-0.274508833453277	0.120128925746819	-2.28511852367536	0.0223058789289737	0.253871587155234	1570.94936443462	-0.708905354138128	0.120403613738695	-5.88774150646861	3.91508823601498e-09	4.06655474664132e-08	1570.94936443462	-0.502283446546345	0.12058579384719	-4.16536169412173
ENSG00000048544	852	779	847	771	935	921	909	887	1250	761	1123	1183	557	759	801	727	1148	884	980	1063	1165	760	916	964	MRPS10	MRPS10	6	42206807	42217861	-1	protein_coding	mitochondrial ribosomal protein S10 [Source:HGNC Symbol;Acc:HGNC:14502]	2100	914.356835334045	0.166531775379801	0.101875467967674	1.63466022489971	0.102120294987484	0.477240326892247	914.356835334045	0.332899520399813	0.101590199953359	3.27688616178183	0.00104958677536336	0.00419367274951268	914.356835334045	0.0325997275873906	0.101456094432002	0.321318574008774
ENSG00000048649	761	501	876	626	739	567	1160	825	508	649	1147	915	1388	1556	1541	1830	2191	1889	2137	1784	2010	2069	1901	2214	RSF1	RSF1	11	77660009	77820869	-1	protein_coding	remodeling and spacing factor 1 [Source:HGNC Symbol;Acc:HGNC:18118]	15579	1222.66670470918	0.0784485362741606	0.136010365820032	0.576783510588916	0.564085710019043	0.87101266325749	1222.66670470918	0.181930359301734	0.135894323362662	1.33876349504471	0.180647678313404	0.31721626239147	1222.66670470918	0.212279545347522	0.135727635505903	1.56401122406859
ENSG00000048707	1348	1027	1687	1119	1309	1207	1483	1236	565	802	1374	1287	2987	3117	2754	3655	4097	3394	4434	4012	3907	4427	3688	4395	VPS13D	VPS13D	1	12230030	12512047	1	protein_coding	vacuolar protein sorting 13 homolog D [Source:HGNC Symbol;Acc:HGNC:23595]	20768	2243.26611177805	0.0239146685858636	0.15542275607406	0.153868514430847	0.877713410260374	0.976210559506695	2243.26611177805	-0.0412296822277404	0.155435467333812	-0.265252731149164	0.790814775636188	0.874687168132984	2243.26611177805	-0.0098894489700973	0.155401677016384	-0.0636379810048941
ENSG00000048740	3824	3047	4384	3316	3842	3489	4297	3437	3516	3019	4329	4269	5561	6310	5967	6536	7622	6220	8768	7148	7446	8043	7533	8425	CELF2	CELF2	10	10798397	11336675	1	protein_coding	CUGBP Elav-like family member 2 [Source:HGNC Symbol;Acc:HGNC:2550]	10978	5117.56010985349	0.000471035649822212	0.0636946227447648	0.00739521845838905	0.994099523150451	0.999265233916649	5117.56010985349	0.0802039799040253	0.0636473681484396	1.26013034375549	0.207622345594092	0.352815432509824	5117.56010985349	0.129190964892233	0.0636187926386733	2.03070444335498
ENSG00000048828	3833	3102	4133	3191	4381	3545	2953	2780	2249	1969	3179	3023	3998	4691	4570	4534	5430	5225	4467	4010	3957	3556	3759	4423	FAM120A	FAM120A	9	93451685	93566112	1	protein_coding	family with sequence similarity 120A [Source:HGNC Symbol;Acc:HGNC:13247]	7246	3683.85488850219	0.0390841877559495	0.0598218281108617	0.653343252625426	0.513535014031909	0.84861139741285	3683.85488850219	-0.395516074410438	0.0600277253800113	-6.58888991556127	4.43127179864862e-11	5.86081967865492e-10	3683.85488850219	-0.464202224571733	0.0600205612641785	-7.73405337761775
ENSG00000048991	471	372	557	410	428	358	771	636	399	473	846	672	657	877	722	802	954	864	1172	1170	1321	1200	1190	1225	R3HDM1	R3HDM1	2	135531455	135725270	1	protein_coding	R3H domain containing 1 [Source:HGNC Symbol;Acc:HGNC:9757]	7898	726.224749044528	-0.0572149702629471	0.121022213401295	-0.472764202991638	0.636381415758955	0.896005857847945	726.224749044528	0.412685683226339	0.120256447629704	3.4317135701288	0.000599780663872309	0.00253076175867109	726.224749044528	0.53858814125238	0.120231961363172	4.47957544022363
ENSG00000049089	12	23	24	18	21	18	13	14	20	20	22	22	57	25	32	66	17	39	39	50	27	29	52	100	COL9A2	COL9A2	1	40300489	40317813	-1	protein_coding	collagen type IX alpha 2 chain [Source:HGNC Symbol;Acc:HGNC:2218]	4215	29.4364264215595	-0.0438768104013705	0.356015795833558	-0.12324399904403	0.901913884922378	0.981075190870719	29.4364264215595	-0.220325917322551	0.357744052109768	-0.615875836434445	0.537976470561232	0.68705274994807	29.4364264215595	0.364005913143195	0.351697151719918	1.03499818341742
ENSG00000049130	62	75	62	64	129	91	19	19	3	45	33	4	132	84	91	369	60	110	9	7	12	15	24	10	KITLG	KITLG	12	88492793	88580851	-1	protein_coding	KIT ligand [Source:HGNC Symbol;Acc:HGNC:6343]	6205	63.0815549558109	0.507303838474275	0.426642564433884	1.18906054098803	0.234415844376559	0.653586757236653	63.0815549558109	-3.12673739640872	0.461729818845686	-6.7717900572796	1.27198633078932e-11	1.79713974242491e-10	63.0815549558109	-2.67095588685993	0.441907657733819	-6.04414936042762
ENSG00000049167	131	102	158	123	158	119	145	121	143	112	148	157	194	203	154	200	335	202	307	209	313	282	251	293	ERCC8	ERCC8	5	60866454	60945073	-1	protein_coding	ERCC excision repair 8, CSA ubiquitin ligase complex subunit [Source:HGNC Symbol;Acc:HGNC:3439]	26458	179.386273931819	0.170557559167446	0.150361008849853	1.13432039643842	0.25666017654551	0.670438001706042	179.386273931819	0.226867511345306	0.149905205463612	1.51340649341477	0.130176436613971	0.24767686075568	179.386273931819	0.0700953023757685	0.148838338413867	0.470949240113513
ENSG00000049192	7	8	29	14	4	12	39	21	39	38	30	36	52	58	31	70	58	41	156	167	85	90	177	97	ADAMTS6	ADAMTS6	5	65148738	65481920	-1	protein_coding	ADAM metallopeptidase with thrombospondin type 1 motif 6 [Source:HGNC Symbol;Acc:HGNC:222]	8565	50.3160265309276	-0.0656992024231324	0.282491663463297	-0.232570411521784	0.816095005506929	0.957152949685011	50.3160265309276	1.26522802908441	0.266839070969353	4.74153962719247	2.12100159840927e-06	1.46658337883585e-05	50.3160265309276	1.33037775332598	0.267288614045593	4.9773079862618
ENSG00000049239	2191	1492	2383	1341	1488	1366	1148	752	619	615	760	926	1806	2629	2064	1508	2934	2232	1807	2194	1447	1167	1917	1224	H6PD	H6PD	1	9234774	9271337	1	protein_coding	hexose-6-phosphate dehydrogenase/glucose 1-dehydrogenase [Source:HGNC Symbol;Acc:HGNC:4795]	9322	1531.18878973714	-0.320424558900699	0.137134737127497	-2.33656741984194	0.0194616881761265	0.239233343366948	1531.18878973714	-0.881297144167454	0.137457599430669	-6.41141084827374	1.4417906372812e-10	1.79552550618501e-09	1531.18878973714	-0.794899091497455	0.137781172560895	-5.76928673724368
ENSG00000049245	1601	1444	1604	1358	1677	1506	917	808	1004	764	905	968	1179	1477	1674	1264	2091	1579	851	853	970	862	914	922	VAMP3	VAMP3	1	7771296	7781432	1	protein_coding	vesicle associated membrane protein 3 [Source:HGNC Symbol;Acc:HGNC:12644]	2733	1223.77592926691	0.00855449741334825	0.103500514146508	0.0826517383405369	0.934128460727405	0.989001952395494	1223.77592926691	-0.844015705529645	0.104284226933037	-8.0934167165242	5.8013966189031e-16	1.25669690139056e-14	1223.77592926691	-0.85893256662621	0.104270443685999	-8.23754590718733
ENSG00000049246	61	33	116	71	49	78	59	31	56	33	45	66	208	259	206	151	287	227	227	156	185	210	199	264	PER3	PER3	1	7784291	7845177	1	protein_coding	period circadian regulator 3 [Source:HGNC Symbol;Acc:HGNC:8847]	8128	123.419840710493	-0.0763144874730396	0.170991745593992	-0.446305096236886	0.655376875507104	0.904645898673736	123.419840710493	-0.462729732662226	0.173386105494642	-2.66878208805795	0.00761268228274519	0.0237010229774536	123.419840710493	-0.235380521496043	0.172586949004054	-1.3638373170993
ENSG00000049247	3	137	258	3	209	247	6	59	122	0	91	152	110	4	336	126	10	373	96	3	155	96	3	251	UTS2	UTS2	1	7843083	7853512	-1	protein_coding	urotensin 2 [Source:HGNC Symbol;Acc:HGNC:12636]	1793	116.421955641559	0.189716186895027	0.226769071279285	0.8366052117459	0.402814515102128	0.783274670479344	116.421955641559	-0.920964356469417	0.234588630495943	-3.9258695296631	8.64169899523961e-05	0.000439889037270684	116.421955641559	-0.928312197082716	0.231654341563046	-4.00731620577062
ENSG00000049249	112	91	107	241	40	60	27	116	53	13	45	43	97	149	81	86	187	122	53	34	32	34	61	47	TNFRSF9	TNFRSF9	1	7915871	7943165	-1	protein_coding	TNF receptor superfamily member 9 [Source:HGNC Symbol;Acc:HGNC:11924]	6354	81.4341571341079	0.166512515474162	0.38817258064672	0.42896516594949	0.667948575000456	0.908776769646934	81.4341571341079	-1.10785974874328	0.393001467863652	-2.81897102004628	0.00481778676140704	0.0158473242509344	81.4341571341079	-1.70023129903769	0.395427051662321	-4.29973440585348
ENSG00000049449	169	159	180	167	216	153	57	71	99	48	113	105	177	206	146	169	154	160	96	97	69	48	69	85	RCN1	RCN1	11	32091074	32105722	1	protein_coding	reticulocalbin 1 [Source:HGNC Symbol;Acc:HGNC:9934]	4472	126.508574246339	-0.0867833074095163	0.165070764014463	-0.525733965839721	0.599073060789363	0.883618881357899	126.508574246339	-1.21402056371025	0.171733046295984	-7.06923093658908	1.55794691598452e-12	2.42733089688703e-11	126.508574246339	-1.21609288808378	0.172850572313768	-7.03551554273284
ENSG00000049541	407	363	385	286	439	373	373	377	381	287	352	396	311	338	323	359	347	535	435	385	425	390	281	505	RFC2	RFC2	7	74231499	74254458	-1	protein_coding	replication factor C subunit 2 [Source:HGNC Symbol;Acc:HGNC:9970]	2211	374.231272495068	0.0579717494296811	0.110298712016592	0.525588634443533	0.599174055219796	0.883618881357899	374.231272495068	0.0418406532947451	0.110181362398233	0.379743473705822	0.704135845889512	0.816749492394879	374.231272495068	-0.12980387631738	0.110236505142331	-1.17750355156656
ENSG00000049618	1556	1069	1822	1161	1535	1234	2340	1868	690	1346	2355	1910	2767	3125	2654	3282	3459	3454	4335	4243	3705	3896	3555	4121	ARID1B	ARID1B	6	156776020	157210779	1	protein_coding	AT-rich interaction domain 1B [Source:HGNC Symbol;Acc:HGNC:18040]	45931	2374.95693499011	-0.0181422853133306	0.165775283603634	-0.109439024436891	0.91285428259261	0.982823144871976	2374.95693499011	0.185313082798477	0.165690829909426	1.11842690932128	0.263384706868644	0.418584040375215	2374.95693499011	0.288612711553309	0.165666924049383	1.7421263369825
ENSG00000049656	3007	2464	2825	2836	3343	3097	2628	2340	3287	2195	2738	3359	1918	1849	1778	1997	1935	2259	2483	2258	2168	2252	2052	2439	CLPTM1L	CLPTM1L	5	1317752	1345099	-1	protein_coding	CLPTM1 like [Source:HGNC Symbol;Acc:HGNC:24308]	6549	2530.13697190185	0.100708053041467	0.0860899535737066	1.16980029447043	0.242081345145537	0.658842999178208	2530.13697190185	0.0341348750905427	0.0860947098278595	0.396480517313934	0.691750577713169	0.807718381273932	2530.13697190185	-0.077234029262582	0.0860048010344708	-0.898019974857293
ENSG00000049759	109	118	126	98	132	127	167	151	111	86	180	109	126	203	246	158	263	299	79	146	264	150	152	249	NEDD4L	NEDD4L	18	58044226	58401540	1	protein_coding	NEDD4 like E3 ubiquitin protein ligase [Source:HGNC Symbol;Acc:HGNC:7728]	34097	155.281274381642	0.120251861804651	0.199347217227198	0.603228193888449	0.546356894201112	0.865068057947112	155.281274381642	-0.111869936968722	0.199990990510891	-0.559374883253205	0.57590589917842	0.718322760882218	155.281274381642	-0.237778313666995	0.199573070528561	-1.19143486161359
ENSG00000049768	157	157	165	78	72	50	168	204	65	102	220	86	160	273	68	96	54	50	156	150	80	98	160	128	FOXP3	FOXP3	X	49250438	49264800	-1	protein_coding	forkhead box P3 [Source:HGNC Symbol;Acc:HGNC:6106]	3086	124.991412106048	-1.30249289074949	0.231452753728244	-5.62746767868999	1.82874415131692e-08	1.13422027939494e-05	124.991412106048	-0.399755366676303	0.225789940109852	-1.77047465658484	0.076648102616516	0.164005460154906	124.991412106048	0.896346882189349	0.232560116164823	3.85425883410755
ENSG00000049769	299	207	240	242	272	233	246	179	244	286	263	302	238	175	94	200	208	134	343	227	118	179	212	179	PPP1R3F	PPP1R3F	X	49269793	49301461	1	protein_coding	protein phosphatase 1 regulatory subunit 3F [Source:HGNC Symbol;Acc:HGNC:14944]	4378	225.472974664619	0.0247124310402239	0.146285498814674	0.16893288289314	0.865849434091284	0.973389475405143	225.472974664619	0.015838838972159	0.146142449326472	0.108379454738548	0.913694697871771	0.951522259362303	225.472974664619	0.110116342045704	0.145229595406136	0.75822246655554
ENSG00000049860	6698	5146	5080	3987	5889	4960	2465	2433	2253	2441	2656	2395	2518	4263	4443	2490	3999	4038	1218	1465	1855	1071	1263	1473	HEXB	HEXB	5	74640023	74722647	1	protein_coding	hexosaminidase subunit beta [Source:HGNC Symbol;Acc:HGNC:4879]	5015	3329.05479295416	-0.19902577330045	0.128403562978855	-1.55000195230739	0.121141047415909	0.514348677690105	3329.05479295416	-1.37903043534326	0.128794260798137	-10.7072351422914	9.41311733317702e-27	4.76901746865806e-25	3329.05479295416	-1.23985276413074	0.128872409508525	-9.62077739416149
ENSG00000049883	120	99	129	115	145	102	191	145	104	124	173	166	293	254	223	302	343	295	598	411	481	443	405	631	PTCD2	PTCD2	5	72320367	72368395	1	protein_coding	pentatricopeptide repeat domain 2 [Source:HGNC Symbol;Acc:HGNC:25734]	12115	237.18195126114	0.111384496858397	0.131348727880052	0.848005905014269	0.396434682151605	0.780821979815508	237.18195126114	0.52972490290295	0.129386238783978	4.094136346195	4.23744911101452e-05	0.000229825577476989	237.18195126114	0.459411515443553	0.128506786030407	3.57499809648067
ENSG00000050030	11	6	10	6	13	8	18	9	8	8	8	15	25	21	37	22	50	39	55	47	74	33	47	74	NEXMIF	NEXMIF	X	74732856	74925472	-1	protein_coding	neurite extension and migration factor [Source:HGNC Symbol;Acc:HGNC:29433]	12338	23.6909386953854	0.180419698078134	0.314056061365303	0.574482457984704	0.565641367861198	0.871889095616456	23.6909386953854	0.669589302207061	0.304784540510074	2.19692672432291	0.0280256798812022	0.0720020211433058	23.6909386953854	0.289170966637756	0.303145818443091	0.953900562187835
ENSG00000050130	626	533	567	684	802	650	400	416	596	365	530	548	648	798	856	706	1013	904	711	656	760	629	581	695	JKAMP	JKAMP	14	59484443	59505410	1	protein_coding	JNK1/MAPK8 associated membrane protein [Source:HGNC Symbol;Acc:HGNC:20184]	4350	639.256334366736	0.182183244807414	0.115389897962648	1.57884917158335	0.114370656926853	0.503569215340928	639.256334366736	-0.319356859667103	0.116089024139433	-2.75096514967278	0.00594199644913206	0.0190419805838237	639.256334366736	-0.564708332252444	0.115920130012872	-4.87152949353782
ENSG00000050165	35	200	114	47	247	65	57	281	169	57	305	99	40	6	0	48	14	9	82	28	8	76	20	3	DKK3	DKK3	11	11956207	12009769	-1	protein_coding	dickkopf WNT signaling pathway inhibitor 3 [Source:HGNC Symbol;Acc:HGNC:2893]	11958	91.9202558740569	0.30267001007578	0.290275455047487	1.04269928722105	0.297087588116081	0.704842353885712	91.9202558740569	0.877950731642035	0.284673141366467	3.08406591302488	0.00204192350785876	0.00754016411785538	91.9202558740569	0.288338311733833	0.283041741929129	1.01871303422811
ENSG00000050327	44	54	29	24	46	14	71	75	17	24	86	53	120	70	56	99	32	78	187	70	76	99	88	121	ARHGEF5	ARHGEF5	7	144355288	144380632	1	protein_coding	Rho guanine nucleotide exchange factor 5 [Source:HGNC Symbol;Acc:HGNC:13209]	5818	63.0082607883207	-0.526892337864302	0.258694424356791	-2.03673635090648	0.0416764696795521	0.327962874314947	63.0082607883207	0.182298887948613	0.251732809407722	0.724176115054397	0.468957620189911	0.628116165584048	63.0082607883207	0.768634825003721	0.256442932833032	2.99729384823473
ENSG00000050344	571	464	317	695	514	391	68	138	128	62	251	116	235	566	605	222	524	1020	213	276	184	186	183	217	NFE2L3	NFE2L3	7	26152198	26187137	1	protein_coding	NFE2 like bZIP transcription factor 3 [Source:HGNC Symbol;Acc:HGNC:7783]	4303	338.561203065425	0.226470465324126	0.275046983065213	0.823388290975838	0.410287219472731	0.787335295687963	338.561203065425	-1.55908991189435	0.277787397626886	-5.61252931275328	1.99390420098697e-08	1.88218962102812e-07	338.561203065425	-1.79360380743086	0.277679657657953	-6.45925532521444
ENSG00000050393	516	441	442	495	541	432	522	459	499	484	565	587	384	450	426	428	508	513	571	502	680	662	571	659	MCUR1	MCUR1	6	13786557	13814568	-1	protein_coding	mitochondrial calcium uniporter regulator 1 [Source:HGNC Symbol;Acc:HGNC:21097]	6057	510.122417530222	0.0727141644102997	0.102574024485143	0.708894525444224	0.478389932652737	0.829852645855948	510.122417530222	0.163313030936206	0.102238243638709	1.59737711764027	0.110181669970705	0.217774161722895	510.122417530222	0.230097201632964	0.10163407162258	2.26397701045998
ENSG00000050405	253	151	265	179	187	181	391	291	301	235	409	391	308	280	367	285	445	433	582	480	603	648	502	635	LIMA1	LIMA1	12	50175788	50283520	-1	protein_coding	LIM domain and actin binding 1 [Source:HGNC Symbol;Acc:HGNC:24636]	6317	346.094447688763	-0.0362936422486259	0.132992242619271	-0.272900445423173	0.78492974411365	0.947774932690988	346.094447688763	0.573881957932547	0.131154480935134	4.37561838406707	1.21088701025055e-05	7.33618995630696e-05	346.094447688763	0.702573499460617	0.130946430911432	5.36535050684822
ENSG00000050426	1242	872	1007	1493	1106	1019	1707	1283	2074	1876	1629	1822	825	708	659	904	722	647	1596	1270	1017	1184	1134	1317	LETMD1	LETMD1	12	51047962	51060424	1	protein_coding	LETM1 domain containing 1 [Source:HGNC Symbol;Acc:HGNC:24241]	6032	1246.41743754937	0.0680204826759737	0.121397042520126	0.560314166341382	0.575265166335534	0.87497792192512	1246.41743754937	0.63884777182604	0.120864143905517	5.28566828161582	1.25246674143913e-07	1.04365765776576e-06	1246.41743754937	0.584312830862558	0.120669886616312	4.84224231286857
ENSG00000050438	50	20	60	74	32	40	28	20	36	21	22	34	91	189	151	113	194	238	113	140	166	73	94	93	SLC4A8	SLC4A8	12	51391317	51515763	1	protein_coding	solute carrier family 4 member 8 [Source:HGNC Symbol;Acc:HGNC:11034]	17920	79.5037543678526	0.219620953700033	0.194326521827773	1.13016458913765	0.258406877822742	0.671150886999108	79.5037543678526	-0.360813783998853	0.198769467516627	-1.81523746331248	0.0694874247574761	0.151345663552294	79.5037543678526	-1.02793523950104	0.20200932219173	-5.08855348034589
ENSG00000050555	19	3	4	8	7	4	29	6	0	18	6	5	78	29	14	88	21	31	223	28	38	114	44	41	LAMC3	LAMC3	9	131009174	131094473	1	protein_coding	laminin subunit gamma 3 [Source:HGNC Symbol;Acc:HGNC:6494]	8939	30.2120325848337	0.0152939885157344	0.355125019995854	0.0430664911075906	0.965648530726777	0.994469316322753	30.2120325848337	0.56034339577348	0.345593259657872	1.62139561497294	0.104932820599926	0.209982666650334	30.2120325848337	0.525380350550418	0.344207114394637	1.52634948139992
ENSG00000050730	46	47	84	241	44	100	34	57	90	26	81	75	22	114	55	61	158	159	16	74	100	37	93	37	TNIP3	TNIP3	4	121131408	121227466	-1	protein_coding	TNFAIP3 interacting protein 3 [Source:HGNC Symbol;Acc:HGNC:19315]	3749	77.9903112855064	1.10783560814643	0.366225580674512	3.02500881043325	0.00248625884660829	0.0804341146526164	77.9903112855064	-0.0660327512061669	0.370749279243048	-0.178106215987755	0.858639560432909	0.91821341024293	77.9903112855064	-1.19191135949494	0.366080725603951	-3.2558702934402
ENSG00000050748	928	725	914	969	1046	956	837	703	1158	727	956	1117	812	887	968	934	1184	1041	1233	978	1229	1280	872	1347	MAPK9	MAPK9	5	180233143	180292099	-1	protein_coding	mitogen-activated protein kinase 9 [Source:HGNC Symbol;Acc:HGNC:6886]	8955	975.304951843767	0.174756750812633	0.111822613291271	1.5628033156177	0.118098864099448	0.508845923302051	975.304951843767	0.0961575580589733	0.111852456785302	0.859682127890539	0.389964289160422	0.553082146015144	975.304951843767	-0.0353241682411529	0.111555154311832	-0.316652049464346
ENSG00000050767	641	179	345	384	492	355	13	7	10	10	33	4	215	181	211	214	308	311	7	9	0	0	20	2	COL23A1	COL23A1	5	178237476	178590393	-1	protein_coding	collagen type XXIII alpha 1 chain [Source:HGNC Symbol;Acc:HGNC:22990]	4359	171.270541892976	0.209153344086116	0.526840115165874	0.396995859019324	0.691370514256767	0.91643051668749	171.270541892976	-5.48801015315052	0.573218004738889	-9.57403659302434	1.0281133181123e-21	3.58209319831618e-20	171.270541892976	-5.31614500037166	0.562752806042005	-9.44667879625793
ENSG00000051009	422	401	537	356	435	408	437	448	476	326	444	511	909	882	974	954	947	905	1400	1216	1057	1014	863	1336	FHIP1B	FHIP1B	11	6211345	6234711	-1	protein_coding	FHF complex subunit HOOK interacting protein 1B [Source:HGNC Symbol;Acc:HGNC:25378]	4726	681.807757093061	-0.137145651899838	0.0813152553569049	-1.68659191068005	0.0916818484888735	0.455288408809229	681.807757093061	0.0953474553466104	0.0806734060759069	1.18189450507267	0.2372475625806	0.388533235056082	681.807757093061	0.0826549120170753	0.0812952307817101	1.01672522757228
ENSG00000051108	3139	2927	2818	2399	2973	2417	3262	3078	3947	2823	3857	3677	2056	2872	2786	2282	2943	3104	3369	3137	3761	2953	2995	3941	HERPUD1	HERPUD1	16	56932142	56944864	1	protein_coding	homocysteine inducible ER protein with ubiquitin like domain 1 [Source:HGNC Symbol;Acc:HGNC:13744]	5062	3061.48422294931	-0.10444421604831	0.0903445604962425	-1.15606535108059	0.247654427245292	0.665488295486364	3061.48422294931	0.19959618079568	0.0901819029994717	2.21326201995149	0.0268795864554809	0.0696053849278604	3061.48422294931	0.281606815636472	0.0902238371050853	3.1212019425474
ENSG00000051128	527	473	690	402	547	556	104	85	34	114	87	43	283	232	243	322	158	347	7	39	57	14	45	44	HOMER3	HOMER3	19	18929201	18941261	-1	protein_coding	homer scaffold protein 3 [Source:HGNC Symbol;Acc:HGNC:17514]	3422	242.501578558854	-0.0809434373885765	0.384734261990906	-0.210387910267502	0.83336492771163	0.963309556146856	242.501578558854	-3.14874164706623	0.393435471770457	-8.00319715173856	1.21229605992413e-15	2.55913321198886e-14	242.501578558854	-2.94425765413597	0.392805419085854	-7.49546088490305
ENSG00000051180	9	9	10	20	12	16	30	33	23	8	21	42	23	21	21	3	16	24	34	23	4	15	18	34	RAD51	RAD51	15	40694774	40732340	1	protein_coding	RAD51 recombinase [Source:HGNC Symbol;Acc:HGNC:9817]	3084	19.244734458468	-0.131646023756845	0.5008305915667	-0.262855396562398	0.792662036045332	0.950063999798869	19.244734458468	0.551654269804329	0.491425721313472	1.12255880365781	0.261624920029968	0.416911469662912	19.244734458468	0.470679431782904	0.495069925266482	0.950733235369833
ENSG00000051341	6	1	6	5	8	13	6	2	2	3	5	0	13	31	35	22	13	26	23	40	16	31	24	15	POLQ	POLQ	3	121431431	121545988	-1	protein_coding	DNA polymerase theta [Source:HGNC Symbol;Acc:HGNC:9186]	9185	12.9350522990606	0.306460425280197	0.534120994455139	0.573765922818331	0.566126211607691	0.872066350992116	12.9350522990606	-0.289031402842689	0.54578715226527	-0.529567985693827	0.596411495904688	0.734597609411644	12.9350522990606	-0.710481218268723	0.54243621987545	-1.30979678759626
ENSG00000051382	1225	848	1111	1025	1250	947	839	554	480	609	804	594	767	1123	1222	914	1598	1377	782	875	668	859	730	766	PIK3CB	PIK3CB	3	138652698	138834928	-1	protein_coding	phosphatidylinositol-4,5-bisphosphate 3-kinase catalytic subunit beta [Source:HGNC Symbol;Acc:HGNC:8976]	7841	907.09971892655	0.106096701771027	0.122246788152092	0.867889483026973	0.385454836900357	0.772889569009918	907.09971892655	-0.716185557771216	0.123106188849016	-5.81762431659373	5.96898673993455e-09	6.03116952061336e-08	907.09971892655	-0.726665720054597	0.12284007485143	-5.9155427976861
ENSG00000051523	28243	26046	30841	23313	29062	31605	10126	11865	30432	9954	12014	25443	9889	7096	5402	8322	4145	9226	8243	7023	6458	4542	6686	8600	CYBA	CYBA	16	88643275	88651083	-1	protein_coding	cytochrome b-245 alpha chain [Source:HGNC Symbol;Acc:HGNC:2577]	3253	15986.4346659799	-0.106807558433603	0.218212777035271	-0.489465190282322	0.624512392996004	0.893216763345376	15986.4346659799	-0.560172378293238	0.218232294898984	-2.56686288595615	0.0102623182799097	0.0306857710322199	15986.4346659799	-0.577858872605397	0.218241586096829	-2.6477945058052
ENSG00000051596	416	371	447	333	526	559	427	471	958	316	614	833	427	210	302	353	173	319	593	374	396	442	350	558	THOC3	THOC3	5	175917873	176034680	-1	protein_coding	THO complex subunit 3 [Source:HGNC Symbol;Acc:HGNC:19072]	3449	455.6039193329	-0.0560418857730662	0.151886827827126	-0.368971335926852	0.712149090283865	0.923720218817972	455.6039193329	0.410657710945873	0.150885117907767	2.72165815052019	0.00649552964009175	0.0206133742388291	455.6039193329	0.42032424281988	0.150969398043205	2.7841685021463
ENSG00000051620	1018	758	711	683	930	582	1068	924	669	982	1051	763	942	898	727	1100	830	878	1748	1369	1278	1602	1427	1485	HEBP2	HEBP2	6	138403531	138422197	1	protein_coding	heme binding protein 2 [Source:HGNC Symbol;Acc:HGNC:15716]	10352	982.33466866258	-0.0900167912645434	0.101848280483421	-0.883832214321936	0.376786793633702	0.767360168202786	982.33466866258	0.313090498667002	0.101282406034385	3.09126245046656	0.00199307385407776	0.00739146851980749	982.33466866258	0.484955606936871	0.101258138801765	4.78930002739116
ENSG00000051825	197	176	270	156	210	160	295	250	179	150	320	220	845	808	871	960	1230	858	1188	943	954	974	899	1084	MPHOSPH9	MPHOSPH9	12	123152320	123244014	-1	protein_coding	M-phase phosphoprotein 9 [Source:HGNC Symbol;Acc:HGNC:7215]	10304	526.405324718794	-0.0540266427006681	0.134226352730589	-0.402503991217783	0.687313151620099	0.914997466998382	526.405324718794	0.103161976204464	0.13376231696768	0.771233472498758	0.440568557280259	0.602420916705311	526.405324718794	0.0836727905559028	0.134100946599784	0.623953765260277
ENSG00000052126	48	36	85	27	56	67	84	43	74	29	56	121	174	157	125	185	232	140	224	203	206	236	235	243	PLEKHA5	PLEKHA5	12	19129669	19376400	1	protein_coding	pleckstrin homology domain containing A5 [Source:HGNC Symbol;Acc:HGNC:30036]	12577	115.900224403604	0.0287229239727783	0.18396696786571	0.156130876678606	0.87592986073125	0.975259512300961	115.900224403604	0.286802499529048	0.182011928649139	1.57573463265647	0.115086972475073	0.22508539703489	115.900224403604	0.308409803301055	0.181312492820026	1.70098484943996
ENSG00000052723	537	483	607	582	699	593	778	576	923	498	905	836	826	1030	1071	1167	1396	1020	1824	1344	1414	1440	1472	1765	SIKE1	SIKE1	1	114769479	114780685	-1	protein_coding	suppressor of IKBKE 1 [Source:HGNC Symbol;Acc:HGNC:26119]	5894	927.829448978031	0.187441815557676	0.10768115936707	1.74071134318599	0.0817341889636515	0.434193575449642	927.829448978031	0.442505591991207	0.107311742406467	4.12355239108055	3.73073553522455e-05	0.000204039109841135	927.829448978031	0.255132041728725	0.107007458263873	2.38424541492787
ENSG00000052749	529	607	573	468	780	487	447	410	241	220	454	256	518	484	480	572	463	545	619	497	528	468	374	582	RRP12	RRP12	10	97356358	97426076	-1	protein_coding	ribosomal RNA processing 12 homolog [Source:HGNC Symbol;Acc:HGNC:29100]	8529	476.885139731733	-0.0211344245295703	0.141789591687325	-0.149054837368994	0.881510362255708	0.977071676858676	476.885139731733	-0.378497510784867	0.142311439537374	-2.65964220455704	0.00782237005190092	0.024262643612436	476.885139731733	-0.590916833659182	0.142821303416213	-4.13745582433959
ENSG00000052795	1092	1155	1072	600	756	556	468	1272	435	283	1295	545	1082	1441	977	752	946	720	646	832	822	495	677	766	FNIP2	FNIP2	4	158769026	158908050	1	protein_coding	folliculin interacting protein 2 [Source:HGNC Symbol;Acc:HGNC:29280]	10981	818.033224691971	-0.715406182979963	0.16437257937243	-4.35234505482218	1.34689057786489e-05	0.00228882592264864	818.033224691971	-0.803359484517409	0.16438376078466	-4.88709761038865	1.02333365048106e-06	7.46423447227582e-06	818.033224691971	-0.273949426896154	0.165230438435157	-1.65798402213684
ENSG00000052802	744	737	603	940	854	840	663	690	840	603	763	864	407	539	644	549	725	578	752	515	553	683	528	645	MSMO1	MSMO1	4	165327667	165343164	1	protein_coding	methylsterol monooxygenase 1 [Source:HGNC Symbol;Acc:HGNC:10545]	2852	691.68279970565	0.215857346304604	0.142377568127663	1.51609097657193	0.129496349657814	0.526151222046359	691.68279970565	0.00547150555546421	0.142560872689169	0.0383801351117844	0.969384599195556	0.982387593066255	691.68279970565	-0.175192973971047	0.142170428664992	-1.232274359838
ENSG00000052841	732	561	834	703	674	558	1110	897	737	719	1078	994	1426	1552	1453	1664	1527	1528	2489	1795	2239	1841	1756	2299	TTC17	TTC17	11	43358920	43494933	1	protein_coding	tetratricopeptide repeat domain 17 [Source:HGNC Symbol;Acc:HGNC:25596]	11296	1205.7007871987	-0.0789680639075431	0.0910969395813428	-0.866857484680157	0.386020100742978	0.773148494596581	1205.7007871987	0.336989734511668	0.0905513365591782	3.72153241814862	0.000198017438091641	0.000936873539219781	1205.7007871987	0.364088103975497	0.0906782840347123	4.01516314353855
ENSG00000053254	2740	1986	2604	2651	2752	2017	2986	2261	1692	1709	2679	2532	2826	3435	2892	3071	3902	3753	3603	3673	3162	3672	3390	3398	FOXN3	FOXN3	14	89124871	89619149	-1	protein_coding	forkhead box N3 [Source:HGNC Symbol;Acc:HGNC:1928]	11154	2793.84607451264	0.0627563090765905	0.0891533383096954	0.703914292682922	0.481486150025784	0.832222839878592	2793.84607451264	-0.0691731235048812	0.0891940139664041	-0.775535491999901	0.43802330156456	0.60026779062303	2793.84607451264	-0.112187697744029	0.0891347658626764	-1.25863008286652
ENSG00000053328	10	12	14	9	12	12	6	9	19	9	10	20	19	18	25	11	47	28	8	27	17	2	30	38	METTL24	METTL24	6	110243940	110358349	-1	protein_coding	methyltransferase like 24 [Source:HGNC Symbol;Acc:HGNC:21566]	3839	16.337072483781	-0.0105444180408852	0.390842631865231	-0.0269786793486774	0.978476739256308	0.997516452895423	16.337072483781	-0.446918632021445	0.398551040731853	-1.12135858734875	0.262135256412948	0.417477540020976	16.337072483781	-0.218547382614451	0.393754918530229	-0.555034038508583
ENSG00000053371	1429	942	1297	982	1318	1284	954	969	1633	999	1025	1721	546	434	570	501	506	758	732	533	584	659	698	723	AKR7A2	AKR7A2	1	19303965	19312144	-1	protein_coding	aldo-keto reductase family 7 member A2 [Source:HGNC Symbol;Acc:HGNC:389]	1779	953.460217430938	0.0132730116144388	0.129801976832597	0.102255851091981	0.918553597277841	0.983810965832937	953.460217430938	-0.0248518866339585	0.129771724068113	-0.191504634868799	0.848130249640801	0.911729432614365	953.460217430938	0.0998357548857226	0.129512047999078	0.770860753328783
ENSG00000053372	405	329	369	364	344	269	407	354	356	278	377	337	405	381	364	385	402	432	480	548	527	408	418	417	MRTO4	MRTO4	1	19251805	19260128	1	protein_coding	MRT4 homolog, ribosome maturation factor [Source:HGNC Symbol;Acc:HGNC:18477]	2556	382.351683328528	-0.107286246310847	0.0945492784592007	-1.13471248072128	0.256495806263739	0.670438001706042	382.351683328528	0.115113667114503	0.0936646694667719	1.22899774023481	0.219072653277672	0.366773374572337	382.351683328528	-0.0213657084136548	0.094651241483323	-0.225730884020357
ENSG00000053438	1	2	12	5	9	6	5	7	1	2	13	10	25	21	11	32	4	25	112	42	35	22	49	30	NNAT	NNAT	20	37521206	37523690	1	protein_coding	neuronatin [Source:HGNC Symbol;Acc:HGNC:7860]	1329	17.0061200234337	0.290062476085652	0.563747189668334	0.514525804122061	0.60688442417787	0.887055553112795	17.0061200234337	0.928740225373055	0.55232578751983	1.68150799104181	0.0926642855988608	0.190368037163884	17.0061200234337	0.444831164139262	0.548358292498344	0.811205319997246
ENSG00000053501	616	520	528	505	507	486	480	479	674	466	538	600	357	228	226	381	271	286	352	256	215	323	316	376	USE1	USE1	19	17215346	17219829	1	protein_coding	unconventional SNARE in the ER 1 [Source:HGNC Symbol;Acc:HGNC:30882]	2431	434.824018504272	-0.0285001554031688	0.130693839001376	-0.218068086613238	0.827376062222592	0.960892805693418	434.824018504272	-0.114714987379243	0.130769384457333	-0.877231225453013	0.380361058956938	0.543863529720823	434.824018504272	0.0667229545438286	0.130281708175729	0.51214368830527
ENSG00000053524	13	11	35	15	14	12	16	9	12	9	5	25	14	42	19	33	32	48	49	21	36	22	14	51	MCF2L2	MCF2L2	3	183178041	183428778	-1	protein_coding	MCF.2 cell line derived transforming sequence-like 2 [Source:HGNC Symbol;Acc:HGNC:30319]	20884	21.4396082793943	0.0502230582280959	0.378877181892026	0.132557621911389	0.894543249379095	0.979316628086327	21.4396082793943	-0.151367627943529	0.38117624079235	-0.397106670732891	0.691288800997544	0.807422319667975	21.4396082793943	-0.442154283400284	0.383998097667076	-1.15144915062478
ENSG00000053702	20	20	64	25	16	18	31	36	15	20	30	29	157	93	93	224	91	110	315	179	171	177	180	187	NRIP2	NRIP2	12	2825348	2835544	-1	protein_coding	nuclear receptor interacting protein 2 [Source:HGNC Symbol;Acc:HGNC:23078]	2814	82.9531919166711	-0.257249490580387	0.278149058450239	-0.924861985921154	0.355037702506859	0.750660202287954	82.9531919166711	0.271693931593894	0.273627459797099	0.99293372015865	0.320742255625378	0.482177075202516	82.9531919166711	0.378659925049512	0.276904283781202	1.36747586522971
ENSG00000053770	1422	1195	1241	1350	1538	1356	1456	1044	1401	994	1409	1540	1054	1334	1528	1240	1928	1418	1707	1354	1734	1575	1585	1790	AP5M1	AP5M1	14	57268924	57298742	1	protein_coding	adaptor related protein complex 5 subunit mu 1 [Source:HGNC Symbol;Acc:HGNC:20192]	13019	1403.13486329306	0.121018461750978	0.108243243134396	1.11802324326813	0.263557066456828	0.674138035046283	1403.13486329306	0.0367303332087327	0.108265850359544	0.3392605617261	0.73441344985987	0.837973101710705	1403.13486329306	-0.0480967337804416	0.108107169110339	-0.44489865173837
ENSG00000053900	305	283	346	280	345	305	299	273	337	246	312	390	602	676	764	705	869	662	1208	938	863	710	785	968	ANAPC4	ANAPC4	4	25377263	25418498	1	protein_coding	anaphase promoting complex subunit 4 [Source:HGNC Symbol;Acc:HGNC:19990]	7444	516.169776883367	-0.000223339868856099	0.10746291167756	-0.00207829720384112	0.99834175994204	0.999607922485425	516.169776883367	0.152795246499354	0.107004031916064	1.42793915110796	0.153309373452042	0.280201801983649	516.169776883367	0.025927624179785	0.107258575717682	0.241730080847146
ENSG00000053918	914	568	980	345	635	459	440	362	186	327	409	220	515	494	637	415	348	479	426	359	212	354	305	187	KCNQ1	KCNQ1	11	2444684	2849105	1	protein_coding	potassium voltage-gated channel subfamily Q member 1 [Source:HGNC Symbol;Acc:HGNC:6294]	4420	447.840923210078	-0.658692361902836	0.204085240669898	-3.22753551281178	0.0012486154110033	0.053784369681769	447.840923210078	-1.19319761976671	0.204846378198059	-5.82484118226902	5.71669370933802e-09	5.78439139800124e-08	447.840923210078	-0.631178827930962	0.205678442569376	-3.06876510754434
ENSG00000054116	1421	1174	1106	1202	1363	1094	1178	1221	1593	1157	1333	1315	646	611	682	709	711	725	793	722	656	741	675	832	TRAPPC3	TRAPPC3	1	36136570	36156053	-1	protein_coding	trafficking protein particle complex subunit 3 [Source:HGNC Symbol;Acc:HGNC:19942]	3527	1031.66710601377	0.00133793118390763	0.109091742236025	0.0122642755215419	0.990214769215973	0.999162075693163	1031.66710601377	0.02597158680895	0.10898790269203	0.238297885980415	0.81165006087337	0.888946652550359	1031.66710601377	0.0178160119497495	0.108904066338357	0.163593633817092
ENSG00000054118	1820	1326	2166	1355	1814	1290	4113	3264	971	1984	3745	3029	4694	4178	3870	4993	4563	4905	6468	6112	5759	6195	6149	7330	THRAP3	THRAP3	1	36224432	36305357	1	protein_coding	thyroid hormone receptor associated protein 3 [Source:HGNC Symbol;Acc:HGNC:22964]	4720	3531.15372249428	-0.0960876074594505	0.192480892900337	-0.499205952401742	0.61763430165282	0.891219346777465	3531.15372249428	0.422249524309629	0.192359901882415	2.1951015787466	0.0281563120016341	0.0722945039374178	3531.15372249428	0.643320099990487	0.192361775800067	3.34432398180357
ENSG00000054148	1286	1126	1161	1021	1334	1341	365	576	858	335	518	571	628	383	451	619	311	629	406	364	369	373	317	468	PHPT1	PHPT1	9	136848724	136851027	1	protein_coding	phosphohistidine phosphatase 1 [Source:HGNC Symbol;Acc:HGNC:30033]	1612	695.066394100507	-0.00570708523227946	0.190274030573675	-0.0299940313193169	0.976071813347805	0.997259923758601	695.066394100507	-0.8081720249636	0.191076247627967	-4.22957868911652	2.34129374219828e-05	0.000133649885623047	695.066394100507	-0.943226192706557	0.19125991559942	-4.93164597375477
ENSG00000054219	311	326	376	236	296	239	256	178	168	160	251	155	363	637	526	347	661	473	418	266	283	391	373	401	LY75	LY75	2	159803355	159904756	-1	protein_coding	lymphocyte antigen 75 [Source:HGNC Symbol;Acc:HGNC:6729]	8805	323.497571861115	-0.28751169976973	0.156926049028642	-1.83214769982041	0.0669294183911124	0.398996347725583	323.497571861115	-0.820759099903752	0.158209590017896	-5.18779613682653	2.12797367631407e-07	1.7186620104424e-06	323.497571861115	-0.427938023383941	0.158451290699458	-2.70075441793423
ENSG00000054267	706	488	831	587	737	628	1058	648	444	464	1131	737	1965	2524	2326	2550	2973	2420	3160	2612	2657	2717	2401	2642	ARID4B	ARID4B	1	235131634	235328219	-1	protein_coding	AT-rich interaction domain 4B [Source:HGNC Symbol;Acc:HGNC:15550]	11073	1477.40423313951	0.0284363325683081	0.149804335599712	0.18982316135557	0.849447705731339	0.969053211928533	1477.40423313951	0.0651151773466126	0.149752416000022	0.434818876956237	0.663693901835494	0.785805404944565	1477.40423313951	0.0394217787297894	0.149733986065306	0.263278763664221
ENSG00000054277	341	210	186	484	246	266	126	104	72	120	113	76	149	231	181	173	386	289	118	118	104	73	84	150	OPN3	OPN3	1	241590102	241677376	-1	protein_coding	opsin 3 [Source:HGNC Symbol;Acc:HGNC:14007]	3724	187.203072907947	0.442783292106304	0.15912450429142	2.78262165892057	0.0053921644884937	0.122985887389479	187.203072907947	-1.09655700585919	0.165663525255143	-6.61918188792827	3.61192211086723e-11	4.85770811312887e-10	187.203072907947	-1.60736840730863	0.164631084597391	-9.76345634385806
ENSG00000054282	221	172	229	199	219	152	209	116	95	126	159	114	395	391	397	458	442	519	441	318	338	460	365	300	SDCCAG8	SDCCAG8	1	243256034	243500091	1	protein_coding	SHH signaling and ciliogenesis regulator SDCCAG8 [Source:HGNC Symbol;Acc:HGNC:10671]	5321	265.769272398179	0.00327947547486734	0.137844300391997	0.023791157599852	0.981019193267783	0.997516452895423	265.769272398179	-0.488106096721009	0.13947437261422	-3.49961134488189	0.000465936964829133	0.00201740493197283	265.769272398179	-0.461332958708654	0.139223398987254	-3.31361654768168
ENSG00000054392	48	53	83	48	70	92	74	67	94	42	68	96	87	87	68	113	83	60	137	84	97	107	104	84	HHAT	HHAT	1	210328252	210676296	1	protein_coding	hedgehog acyltransferase [Source:HGNC Symbol;Acc:HGNC:18270]	6645	78.6287823005163	0.0596520897263894	0.1618127490074	0.368648886396839	0.71238945197192	0.923720218817972	78.6287823005163	0.256354145008091	0.159551162081596	1.60672063846823	0.108115664155418	0.214715594963519	78.6287823005163	0.0406940793003651	0.159792157584589	0.25466881426157
ENSG00000054523	1057	726	890	1166	964	739	992	802	425	527	867	743	1000	1250	1281	1220	1661	1574	1062	1225	1260	1080	994	1152	KIF1B	KIF1B	1	10210570	10381603	1	protein_coding	kinesin family member 1B [Source:HGNC Symbol;Acc:HGNC:16636]	17955	993.454687868608	0.153780309090414	0.118392783240955	1.29889934910507	0.193978473094042	0.607701619068357	993.454687868608	-0.266331838686504	0.118766916073689	-2.24247498791042	0.0249306900791677	0.0654110480056354	993.454687868608	-0.479700221935556	0.118657517574685	-4.04272929132891
ENSG00000054611	1574	1211	1520	1077	1350	1072	1321	1020	1380	957	1152	1255	1172	1163	918	1226	1000	1250	1500	1315	1143	1151	1202	1329	TBC1D22A	TBC1D22A	22	46762617	47175699	1	protein_coding	TBC1 domain family member 22A [Source:HGNC Symbol;Acc:HGNC:1309]	5315	1216.46934676945	-0.159153015701679	0.0933397023642988	-1.70509452751965	0.0881767961041843	0.447930762949899	1216.46934676945	-0.0832606663259391	0.0932045813619262	-0.893310877097624	0.371690714674318	0.535262471132117	1216.46934676945	-0.0347887312373271	0.0934319421495543	-0.3723430171412
ENSG00000054654	554	653	1920	391	516	1077	764	730	598	447	864	919	6412	5573	5538	7675	6567	5566	7770	4770	5296	5867	5054	6980	SYNE2	SYNE2	14	63761899	64226433	1	protein_coding	spectrin repeat containing nuclear envelope protein 2 [Source:HGNC Symbol;Acc:HGNC:17084]	32377	2988.92469185351	-0.249627897723753	0.179399646304437	-1.39146259686677	0.164085194166539	0.572356380848189	2988.92469185351	-0.282473492523735	0.179398168868261	-1.57456173775757	0.115357640501156	0.225525863574846	2988.92469185351	-0.0235297665435902	0.17955462832079	-0.131045168613266
ENSG00000054793	107	110	456	118	189	437	139	125	333	76	117	416	367	561	453	483	690	600	423	594	526	491	569	659	ATP9A	ATP9A	20	51596514	51768390	-1	protein_coding	ATPase phospholipid transporting 9A (putative) [Source:HGNC Symbol;Acc:HGNC:13540]	8073	348.815757343868	0.254203026691793	0.111402282004403	2.28184757186343	0.0224983410589286	0.253989557862826	348.815757343868	-0.0333714678975899	0.112231514725034	-0.297344894429604	0.766203209869782	0.857478561066328	348.815757343868	-0.264878316209574	0.111220387058735	-2.38156261827873
ENSG00000054965	1203	898	1282	910	1111	1018	1220	1083	963	761	1277	1447	1416	1287	1533	1583	1609	1941	1695	1521	1580	1432	1693	1780	FAM168A	FAM168A	11	73400487	73598189	-1	protein_coding	family with sequence similarity 168 member A [Source:HGNC Symbol;Acc:HGNC:28999]	7887	1295.08367705062	0.00885207955001101	0.0894274411920383	0.0989861661254723	0.92114925398898	0.984290496385128	1295.08367705062	-0.0453328165367173	0.0894307157207326	-0.506904324441271	0.612221951271258	0.74748253724101	1295.08367705062	-0.00232605105783989	0.0893412607933911	-0.0260355745730863
ENSG00000054967	485	415	470	375	412	350	204	253	127	185	236	174	683	572	573	551	580	779	425	373	377	269	272	397	RELT	RELT	11	73376399	73397474	1	protein_coding	RELT TNF receptor [Source:HGNC Symbol;Acc:HGNC:13764]	6187	385.544995070511	-0.169932673736606	0.122175864662421	-1.39088578751737	0.164260063256872	0.572356380848189	385.544995070511	-1.057441878537	0.12448627555558	-8.49444546250306	1.98880150235428e-17	4.83874281906127e-16	385.544995070511	-1.03798659791174	0.125362524352872	-8.27987951957641
ENSG00000054983	1088	1082	1156	912	1363	1218	502	528	540	349	597	494	1022	1496	1771	1230	2039	1670	899	1028	847	638	971	784	GALC	GALC	14	87837820	87993665	-1	protein_coding	galactosylceramidase [Source:HGNC Symbol;Acc:HGNC:4115]	6736	986.084706909401	0.0640303381404476	0.100826601156437	0.635054017551399	0.525393185349667	0.855081849447723	986.084706909401	-0.961863020551664	0.102052147917699	-9.42521093556377	4.29241927677248e-21	1.42410434310424e-19	986.084706909401	-1.20744666189125	0.102361451402335	-11.7959118921179
ENSG00000055044	597	459	530	641	661	515	1061	836	926	703	1183	1081	889	886	772	1012	1057	955	2222	1846	1903	1644	1414	1950	NOP58	NOP58	2	202265736	202303661	1	protein_coding	NOP58 ribonucleoprotein [Source:HGNC Symbol;Acc:HGNC:29926]	3274	1006.05152747401	0.161799322813531	0.0874733839946952	1.84969776433187	0.0643571229220246	0.392247067361857	1006.05152747401	0.916909898367508	0.0863530267344979	10.6181558775774	2.45360312645491e-26	1.21815610447594e-24	1006.05152747401	0.656421369015973	0.0860714360600013	7.62647167358024
ENSG00000055070	3561	3125	3420	2609	3299	2864	2641	2823	3343	2022	3185	3321	2174	1764	1319	2345	1433	2222	2774	2348	2079	1719	2336	2539	SZRD1	SZRD1	1	16352575	16398145	1	protein_coding	SUZ RNA binding domain containing 1 [Source:HGNC Symbol;Acc:HGNC:30232]	4742	2611.35178579879	-0.0727400551655668	0.133661841505908	-0.544209584022166	0.586297257398994	0.87785638927363	2611.35178579879	0.00696135107566463	0.133611251031806	0.0521015335303425	0.958447791047152	0.976266513876119	2611.35178579879	-0.00704855476905427	0.133647715766583	-0.0527398072509121
ENSG00000055118	39	31	29	25	37	21	28	19	50	17	15	42	33	36	20	45	5	43	28	11	14	18	36	10	KCNH2	KCNH2	7	150944961	150978321	-1	protein_coding	potassium voltage-gated channel subfamily H member 2 [Source:HGNC Symbol;Acc:HGNC:6251]	7207	27.5723375249339	-0.151884010272284	0.431912468204081	-0.351654609332828	0.725097305343223	0.928261780749674	27.5723375249339	-0.544095595708242	0.435575749749488	-1.24914115632279	0.211613449784961	0.357649984361835	27.5723375249339	-0.449947665184414	0.437039305932519	-1.0295359229174
ENSG00000055130	1251	1127	1397	1140	1417	1091	1440	894	1049	1051	1332	1332	1820	2150	1868	1935	1924	1742	1765	1498	1697	2083	1853	1791	CUL1	CUL1	7	148697914	148801110	1	protein_coding	cullin 1 [Source:HGNC Symbol;Acc:HGNC:2551]	4152	1476.04660588995	-0.121523403791242	0.102968781487362	-1.18019658032136	0.237922038826473	0.656263198441706	1476.04660588995	-0.32342888314098	0.103101354255988	-3.136999368	0.00170686495129653	0.00645228513541377	1476.04660588995	-0.0152665281764443	0.10300960005311	-0.148204906810366
ENSG00000055147	445	403	379	482	613	432	528	432	514	403	595	602	393	522	618	481	739	633	605	484	590	579	557	643	FAM114A2	FAM114A2	5	153990148	154038936	-1	protein_coding	family with sequence similarity 114 member A2 [Source:HGNC Symbol;Acc:HGNC:1333]	6523	519.553266161386	0.22256468545462	0.121567277016357	1.83079436273525	0.0671312420810185	0.39988240483098	519.553266161386	0.0826842875211125	0.121718310226975	0.679308539256966	0.496942386953538	0.65312601329937	519.553266161386	-0.0369953693473025	0.121025611995883	-0.305682150556371
ENSG00000055163	5295	4489	5877	4134	5086	4239	8836	7533	6539	5597	8304	8875	5370	6026	4992	6636	6857	4793	10986	10098	9265	10679	9281	9911	CYFIP2	CYFIP2	5	157266079	157395595	1	protein_coding	cytoplasmic FMR1 interacting protein 2 [Source:HGNC Symbol;Acc:HGNC:13760]	10498	6851.60678181363	-0.0937708569018761	0.0793395577139851	-1.18189286156491	0.237248214786573	0.655711282588975	6851.60678181363	0.60422231262265	0.0791678738384852	7.6321654646853	2.30842883829978e-14	4.28861861486375e-13	6851.60678181363	0.683133739792953	0.0791846490596063	8.62709815482952
ENSG00000055208	1956	1806	2284	1734	2124	1539	2560	2107	1576	1414	2533	1869	2865	4045	3672	3277	5159	3392	3538	3510	3755	3791	3005	3191	TAB2	TAB2	6	149218641	149411613	1	protein_coding	TGF-beta activated kinase 1 (MAP3K7) binding protein 2 [Source:HGNC Symbol;Acc:HGNC:17075]	5922	2641.60102741559	-0.0711190376824353	0.12855335252317	-0.55322584970794	0.580108768370182	0.876260074883129	2641.60102741559	-0.0799880130671537	0.12853863116091	-0.622287730503537	0.533752687538142	0.683808107816461	2641.60102741559	-0.110743050792537	0.128600151820127	-0.861142457649914
ENSG00000055211	634	376	403	565	554	421	352	194	258	302	297	232	359	523	469	427	580	625	434	364	364	302	354	379	GINM1	GINM1	6	149566294	149591748	1	protein_coding	glycosylated integral membrane protein 1 [Source:HGNC Symbol;Acc:HGNC:21074]	2250	404.028972219435	0.153066562238772	0.112516349881308	1.36039395519175	0.173705290333141	0.583866042186553	404.028972219435	-0.613978010982937	0.114405412718795	-5.36668673616059	8.0196166249034e-08	6.89610164406629e-07	404.028972219435	-0.813167686764246	0.114096147295974	-7.12703895824655
ENSG00000055332	811	1395	1708	556	1742	1258	805	1016	508	369	1289	823	4420	3678	3044	5624	1965	3668	2340	1509	1783	2389	1580	2135	EIF2AK2	EIF2AK2	2	37099210	37157522	-1	protein_coding	eukaryotic translation initiation factor 2 alpha kinase 2 [Source:HGNC Symbol;Acc:HGNC:9437]	11036	1798.30556175013	-0.204834161606585	0.18265626059331	-1.12141878379222	0.262109644294218	0.673301681425493	1798.30556175013	-0.962447221379411	0.183010809929938	-5.25896378332988	1.44869415204917e-07	1.1997416339201e-06	1798.30556175013	-0.741212943841377	0.183130766955993	-4.04745175353027
ENSG00000055483	1127	744	1399	795	845	817	2136	1583	1489	1571	1750	2412	1588	1454	1471	1669	1441	1363	3391	3355	3369	2491	3251	4452	USP36	USP36	17	78787381	78841441	-1	protein_coding	ubiquitin specific peptidase 36 [Source:HGNC Symbol;Acc:HGNC:20062]	9235	1799.36689421026	-0.248991178528748	0.111142346517325	-2.24029081921476	0.0250720488824846	0.267585312950809	1799.36689421026	0.818767359430276	0.110359394496648	7.4190997799933	1.17919054164771e-13	2.03938399540229e-12	1799.36689421026	1.1317479732363	0.110521145056214	10.240103580728
ENSG00000055609	1319	1175	2100	1173	1561	1385	2021	1702	727	983	1984	1514	4089	5265	5286	5548	7431	6283	5800	5949	5927	6326	5625	6553	KMT2C	KMT2C	7	152134922	152436644	-1	protein_coding	lysine methyltransferase 2C [Source:HGNC Symbol;Acc:HGNC:13726]	53322	3280.92784342378	0.0627109190186315	0.167373411944052	0.374676708147612	0.707900916669715	0.922014391903736	3280.92784342378	-0.0117569599312764	0.167384138886236	-0.0702393907182991	0.944003122471399	0.968240615112378	3280.92784342378	-0.0338626237985824	0.16736126924818	-0.202332498735819
ENSG00000055917	4493	3387	4709	4608	4807	4098	6297	4554	5134	3944	5628	5768	4162	5490	5468	5447	8121	6163	7262	6539	7133	7651	6664	7458	PUM2	PUM2	2	20248691	20352234	-1	protein_coding	pumilio RNA binding family member 2 [Source:HGNC Symbol;Acc:HGNC:14958]	6969	5449.92334789201	0.186908079325187	0.0930688025935192	2.00827854357936	0.0446137006323651	0.335532709474258	5449.92334789201	0.297057542563276	0.0930325841396127	3.19304838525699	0.00140779355376819	0.00544016704948612	5449.92334789201	0.118351381556228	0.092970220999939	1.27300312168028
ENSG00000055950	1070	848	1006	893	855	967	919	805	1283	948	925	1215	639	509	414	618	395	538	784	652	530	660	537	697	MRPL43	MRPL43	10	100969458	100987515	-1	protein_coding	mitochondrial ribosomal protein L43 [Source:HGNC Symbol;Acc:HGNC:14517]	3573	810.873668797897	-0.116961168669233	0.116923381345603	-1.00032318021593	0.317154132833659	0.721830724296113	810.873668797897	0.0637809631365374	0.116590104202758	0.547052973086102	0.584342339225056	0.725281093654271	810.873668797897	0.191002412783146	0.116620553120274	1.63781089758818
ENSG00000056050	266	180	198	177	225	240	287	192	365	189	243	298	177	204	226	172	279	227	245	139	209	223	201	241	HPF1	HPF1	4	169729470	169757944	-1	protein_coding	histone PARylation factor 1 [Source:HGNC Symbol;Acc:HGNC:26051]	1422	226.521730996236	0.0110726301898644	0.174671856624579	0.0633910373647811	0.949455124045377	0.99161785157153	226.521730996236	0.0542712536061801	0.17437334276132	0.311235953539446	0.75562125241055	0.850438544384053	226.521730996236	0.0236233034557716	0.174209253786132	0.135603034525208
ENSG00000056097	1851	1500	1789	1804	2027	1595	2689	1643	1741	1702	2134	2127	2217	2885	2855	2812	3685	3057	3083	3060	3488	3013	3187	3386	ZFR	ZFR	5	32354350	32444740	-1	protein_coding	zinc finger RNA binding protein [Source:HGNC Symbol;Acc:HGNC:17277]	6771	2368.79900741337	0.110869680687391	0.089472511176296	1.23914797103362	0.215290704487587	0.633299496708397	2368.79900741337	0.13342662987173	0.0894342165606112	1.49189689363806	0.135726177157014	0.25563821260889	2368.79900741337	0.0272064382809894	0.0893404687151552	0.30452535868971
ENSG00000056277	44	41	59	40	75	46	34	33	28	18	50	34	105	131	162	133	158	98	153	119	124	112	95	116	ZNF280C	ZNF280C	X	130202707	130268899	-1	protein_coding	zinc finger protein 280C [Source:HGNC Symbol;Acc:HGNC:25955]	4638	76.6635199968627	-0.0320880432752406	0.19170463292538	-0.167382721980072	0.867068919248295	0.973686183675659	76.6635199968627	-0.388738753799405	0.194374130499755	-1.99995108814079	0.0455055457518028	0.107435847583098	76.6635199968627	-0.512775208259895	0.196067914460148	-2.615293836688
ENSG00000056558	1261	980	1384	1307	791	962	1528	1464	1098	1009	1398	1271	1982	1747	1496	1833	1905	1643	2003	1690	1654	1188	1457	1856	TRAF1	TRAF1	9	120902393	120929173	-1	protein_coding	TNF receptor associated factor 1 [Source:HGNC Symbol;Acc:HGNC:12031]	4476	1411.7175589119	-0.151743671060444	0.143903924545701	-1.05447903203122	0.291663655512235	0.700801871317873	1411.7175589119	-0.0118358695911321	0.14379669956826	-0.0823097444285477	0.934400405782311	0.96270202102037	1411.7175589119	-0.0540901174076962	0.143973389143935	-0.375695242914791
ENSG00000056586	1048	868	1282	930	1179	1033	1374	1233	1090	871	1418	1485	1752	2089	2080	2014	2354	2267	2810	2412	2996	2539	2487	2874	RC3H2	RC3H2	9	122844556	122905359	-1	protein_coding	ring finger and CCCH-type domains 2 [Source:HGNC Symbol;Acc:HGNC:21461]	11563	1656.75131253676	0.0139157247037389	0.0760419820800297	0.183000552104145	0.854797585416826	0.970206630217743	1656.75131253676	0.232135408785315	0.0757754123619256	3.06346612376806	0.00218788974878128	0.00799552648858767	1656.75131253676	0.197771589200489	0.075764570970925	2.61034394659721
ENSG00000056736	30	34	40	32	46	25	72	70	36	50	77	45	80	75	46	85	99	113	146	124	111	152	109	147	IL17RB	IL17RB	3	53846568	53865794	1	protein_coding	interleukin 17 receptor B [Source:HGNC Symbol;Acc:HGNC:18015]	3044	70.9246829222946	0.233686931869981	0.197765989803078	1.18163356653321	0.237351128719201	0.655711282588975	70.9246829222946	0.704415117616268	0.193200777308078	3.64602631226999	0.00026632671785688	0.00122063577881957	70.9246829222946	0.517415657206533	0.18967179881484	2.72795249710075
ENSG00000056972	389	232	310	303	284	245	656	406	396	483	384	478	253	212	163	237	265	217	524	432	334	485	439	387	TRAF3IP2	TRAF3IP2	6	111555381	111606906	-1	protein_coding	TRAF3 interacting protein 2 [Source:HGNC Symbol;Acc:HGNC:1343]	7871	356.273761493319	-0.025962351299359	0.0989529818262317	-0.262370580655677	0.793035751649861	0.950103828534598	356.273761493319	0.716559939760577	0.0960348180387681	7.46145985793726	8.55690334481254e-14	1.5016075209495e-12	356.273761493319	0.736362450993578	0.095797355789123	7.68666780964727
ENSG00000057019	86	26	44	88	54	41	80	59	47	81	52	27	86	94	54	104	143	116	134	80	69	65	78	65	DCBLD2	DCBLD2	3	98795941	98901695	-1	protein_coding	discoidin, CUB and LCCL domain containing 2 [Source:HGNC Symbol;Acc:HGNC:24627]	11280	71.2425953393304	0.427343062942294	0.210994713843582	2.02537331460872	0.0428290454647597	0.330792187874735	71.2425953393304	0.184770479671461	0.212485707873573	0.869566624129835	0.384537283939378	0.547971991911495	71.2425953393304	-0.563960791675889	0.211184164804896	-2.67046912441047
ENSG00000057252	2215	1916	2279	1402	2115	1961	1782	1583	1734	1200	2000	1785	1414	1723	1910	1268	1905	1916	1579	1251	1831	1506	1366	1931	SOAT1	SOAT1	1	179293714	179358680	1	protein_coding	sterol O-acyltransferase 1 [Source:HGNC Symbol;Acc:HGNC:11177]	7005	1743.2814788787	-0.177154724621628	0.0910575605478241	-1.94552460614827	0.0517118711800117	0.357236925533287	1743.2814788787	-0.337212987045981	0.0911321618944338	-3.70026322251198	0.000215375952358354	0.00100727085277587	1743.2814788787	-0.160227425984819	0.0912449495786907	-1.75601418735661
ENSG00000057608	7511	7311	5774	7169	8744	6644	6997	6487	7019	6534	8490	7104	4814	5664	5974	5417	6562	6609	4861	4184	4862	5269	4542	5028	GDI2	GDI2	10	5765223	5842132	-1	protein_coding	GDP dissociation inhibitor 2 [Source:HGNC Symbol;Acc:HGNC:4227]	3918	6403.51746021285	0.0819172130858744	0.120349517202027	0.680660919880238	0.496086069869154	0.841262746403838	6403.51746021285	-0.239451523706575	0.12039153725068	-1.98893983061275	0.0467078446913555	0.109566762380898	6403.51746021285	-0.211537760952788	0.120351927201414	-1.75765993841353
ENSG00000057657	713	480	1224	590	747	927	495	588	548	283	452	768	1330	1724	1854	1215	2083	1894	763	731	1310	681	679	1119	PRDM1	PRDM1	6	105993463	106109939	1	protein_coding	PR/SET domain 1 [Source:HGNC Symbol;Acc:HGNC:9346]	6750	921.219727793738	-0.0445614752671792	0.156341449588832	-0.285026622078617	0.7756237460383	0.945593440242145	921.219727793738	-0.76361984270796	0.156955774765928	-4.86519112690671	1.14346254390957e-06	8.26369443649462e-06	921.219727793738	-0.925776785648148	0.157281418560424	-5.88611670801078
ENSG00000057663	824	647	795	796	921	801	900	692	1142	784	999	1090	561	646	698	616	912	707	759	713	902	772	595	904	ATG5	ATG5	6	106045423	106325791	-1	protein_coding	autophagy related 5 [Source:HGNC Symbol;Acc:HGNC:589]	5655	807.293981001078	0.132314742875798	0.121673035757898	1.08746150740477	0.276832901188389	0.686086257707994	807.293981001078	0.173406099757382	0.121551167124058	1.4266099113668	0.153692365744383	0.280687363800514	807.293981001078	0.055677247409263	0.121281080552887	0.459076116039251
ENSG00000057704	228	249	495	119	178	362	211	623	670	160	602	621	272	394	388	286	371	357	332	469	442	367	408	437	TMCC3	TMCC3	12	94567122	94650557	-1	protein_coding	transmembrane and coiled-coil domain family 3 [Source:HGNC Symbol;Acc:HGNC:29199]	6512	373.901309164045	-0.363174384593999	0.188487397856696	-1.92678337503558	0.0540066321922339	0.364311463543579	373.901309164045	0.299924840643962	0.187009207506484	1.6037971854063	0.108758765210501	0.215714234756126	373.901309164045	0.547263104682714	0.188090708345972	2.90957011909426
ENSG00000057757	1515	1023	1588	1280	1297	1303	1782	1561	2630	1751	2050	2459	1119	998	823	1116	895	890	1581	1466	1288	1410	1470	1624	PITHD1	PITHD1	1	23778418	23788232	1	protein_coding	PITH domain containing 1 [Source:HGNC Symbol;Acc:HGNC:25022]	2173	1484.01738019798	-0.0989209061578688	0.100639467515334	-0.9829235845549	0.325645049279491	0.728344669085631	1484.01738019798	0.43591373670282	0.100117707914087	4.35401234991202	1.33668171357731e-05	8.01264773294728e-05	1484.01738019798	0.612024215232916	0.100083024328327	6.11516507759741
ENSG00000057935	338	185	239	234	250	166	488	330	248	308	367	286	341	318	172	411	365	220	626	582	334	415	497	358	MTA3	MTA3	2	42494569	42756947	1	protein_coding	metastasis associated 1 family member 3 [Source:HGNC Symbol;Acc:HGNC:23784]	10580	324.814220589461	-0.0246753807469324	0.104555568392171	-0.236002549901302	0.81343069152413	0.957018137766702	324.814220589461	0.566410981732775	0.102272729247025	5.53824060336446	3.05525341303398e-08	2.80297045119078e-07	324.814220589461	0.429432685589234	0.10257720257136	4.18643397191975
ENSG00000058056	88	81	108	123	110	95	146	93	128	82	137	141	107	167	155	141	246	175	256	227	249	188	211	218	USP13	USP13	3	179653032	179804366	1	protein_coding	ubiquitin specific peptidase 13 [Source:HGNC Symbol;Acc:HGNC:12611]	15296	144.814802067689	0.25537725368241	0.141300776343034	1.80733086039411	0.0707107070545104	0.409380493256429	144.814802067689	0.485056693795043	0.139739673577887	3.47114517570907	0.000518243734362484	0.00221889522535156	144.814802067689	0.0857254438144035	0.138489516386554	0.61900312782612
ENSG00000058063	1755	1393	1929	1968	2152	1720	2430	1766	1963	1820	2824	2734	2499	2926	2816	3392	4469	2897	4457	3719	3689	4270	3960	4349	ATP11B	ATP11B	3	182793503	182921629	1	protein_coding	ATPase phospholipid transporting 11B (putative) [Source:HGNC Symbol;Acc:HGNC:13553]	9187	2675.10348533802	0.230281907474978	0.0887481892816564	2.59477865789624	0.00946518521802813	0.168628599322105	2675.10348533802	0.283994759684223	0.0886980879170104	3.2018137747224	0.00136565253222747	0.00529156565123662	2675.10348533802	0.232224615065174	0.0884586482318539	2.62523359453225
ENSG00000058091	249	295	168	301	297	167	171	168	120	110	240	105	191	338	334	316	419	523	236	296	435	313	190	340	CDK14	CDK14	7	90466424	91210590	1	protein_coding	cyclin dependent kinase 14 [Source:HGNC Symbol;Acc:HGNC:8883]	7017	253.888312335558	0.253732898877585	0.173685997111014	1.4608713603746	0.14405074757391	0.545291028973465	253.888312335558	-0.342839760573861	0.175158635493633	-1.95731006700109	0.0503110246359421	0.116464390312119	253.888312335558	-0.715732058420571	0.174951752696687	-4.09102536778486
ENSG00000058262	7666	6339	6776	6973	8192	6759	5944	6190	8096	5335	7091	9652	4609	4689	4293	5543	5200	6104	6074	4525	4483	5299	5515	6281	SEC61A1	SEC61A1	3	128051641	128071705	1	protein_coding	SEC61 translocon subunit alpha 1 [Source:HGNC Symbol;Acc:HGNC:18276]	4640	6273.79382636816	0.129630788743176	0.0949274264515873	1.36557782707074	0.172071509951448	0.581648343844876	6273.79382636816	-0.0718554189884181	0.0949573251083246	-0.756712753928646	0.449221972163035	0.610298083199253	6273.79382636816	-0.048466149655388	0.0948846932944974	-0.51078997014789
ENSG00000058272	770	574	965	812	925	710	1361	893	723	588	1415	911	2340	3173	3170	3077	4778	3774	3745	3632	4361	3596	3503	4396	PPP1R12A	PPP1R12A	12	79773563	79935460	-1	protein_coding	protein phosphatase 1 regulatory subunit 12A [Source:HGNC Symbol;Acc:HGNC:7618]	11864	2018.96397075506	0.195248600733314	0.139364411351877	1.40099325817361	0.161216089164018	0.569723310527472	2018.96397075506	0.282348965779249	0.139291982863241	2.02702955313993	0.0426593904174421	0.101822635458193	2018.96397075506	0.0489826513339463	0.139195363600198	0.351898583882692
ENSG00000058335	23	67	48	17	22	23	6	65	4	2	61	3	45	71	108	35	47	36	41	20	57	22	43	32	RASGRF1	RASGRF1	15	78959906	79090780	-1	protein_coding	Ras protein specific guanine nucleotide releasing factor 1 [Source:HGNC Symbol;Acc:HGNC:9875]	9977	36.6001632358195	-0.921150346350527	0.42314281360813	-2.17692541791245	0.0294861326001701	0.284097901944749	36.6001632358195	-1.33918968652976	0.426945371874296	-3.13667690236505	0.00170874317879991	0.00645825138246791	36.6001632358195	-0.747101552675317	0.439727518393539	-1.69901023116477
ENSG00000058453	488	217	592	377	359	392	541	263	207	387	408	543	1329	692	660	1169	660	871	2417	1259	857	1241	1424	1687	CROCC	CROCC	1	16740273	16972964	1	protein_coding	ciliary rootlet coiled-coil, rootletin [Source:HGNC Symbol;Acc:HGNC:21299]	8875	712.987328485595	-0.0844557010463767	0.203546516713959	-0.414920885946976	0.678199819667965	0.913333815727145	712.987328485595	0.0958830113180635	0.203336779291912	0.471547801887886	0.63724959206997	0.765929546746275	712.987328485595	0.44028636664617	0.203115774405817	2.16766210273012
ENSG00000058600	613	435	515	576	547	405	838	678	498	610	756	797	1065	758	677	1005	806	914	1903	1306	1073	1315	1217	1562	POLR3E	POLR3E	16	22297375	22335101	1	protein_coding	RNA polymerase III subunit E [Source:HGNC Symbol;Acc:HGNC:30347]	9486	815.284844327227	-0.00604875873161415	0.0967217120651604	-0.0625377549927897	0.950134596629908	0.991665361025991	815.284844327227	0.443186767089482	0.0959323636627206	4.6197836701662	3.84140353542801e-06	2.54423564825703e-05	815.284844327227	0.505772738771416	0.0957806101152978	5.2805336921803
ENSG00000058668	2401	2338	6682	1684	2852	5111	3090	2989	4895	1950	3388	8141	4561	4701	5698	5504	5710	5640	7495	6295	8908	7609	6075	9373	ATP2B4	ATP2B4	1	203626832	203744081	1	protein_coding	ATPase plasma membrane Ca2+ transporting 4 [Source:HGNC Symbol;Acc:HGNC:817]	9495	4842.11738507997	-0.0691223794106352	0.101427192938007	-0.681497509774163	0.495556741930153	0.841010695479354	4842.11738507997	0.233979103470224	0.101326267470783	2.3091653261351	0.0209344088572784	0.0564932562369869	4842.11738507997	0.356288482585999	0.101338692530381	3.51581882190936
ENSG00000058729	450	432	389	509	501	407	790	570	704	548	757	685	447	443	531	468	631	619	846	589	811	631	572	906	RIOK2	RIOK2	5	97160867	97183247	-1	protein_coding	RIO kinase 2 [Source:HGNC Symbol;Acc:HGNC:18999]	5489	584.061286665547	0.148943733422481	0.112292341248149	1.32639262630866	0.184709679938921	0.595445172102456	584.061286665547	0.552347970943646	0.111476859470765	4.9548217770568	7.23966163124263e-07	5.42962014085393e-06	584.061286665547	0.331617299948129	0.111149438997118	2.98352652915078
ENSG00000058799	764	810	761	666	1011	689	451	434	520	457	471	458	458	575	547	498	698	629	298	305	414	446	336	406	YIPF1	YIPF1	1	53851719	53889798	-1	protein_coding	Yip1 domain family member 1 [Source:HGNC Symbol;Acc:HGNC:25231]	2036	562.368755496294	0.0383062339375501	0.140345833771371	0.272941724796422	0.784898012018751	0.947774932690988	562.368755496294	-0.794434905657511	0.141619635066834	-5.60963813586017	2.02750108673701e-08	1.90971799648387e-07	562.368755496294	-0.709309519750785	0.141276670609408	-5.02071231358386
ENSG00000058804	650	577	543	681	761	616	614	544	727	425	635	599	501	582	528	593	827	642	711	594	683	661	592	645	NDC1	NDC1	1	53765478	53838463	-1	protein_coding	NDC1 transmembrane nucleoporin [Source:HGNC Symbol;Acc:HGNC:25525]	4720	619.33241855989	0.220482714175722	0.107818185046131	2.04494922708435	0.0408598639745638	0.325914291423879	619.33241855989	0.0820757421372314	0.107956570387544	0.760266298221544	0.44709542260353	0.608409191651343	619.33241855989	-0.263082593663522	0.107707638579749	-2.44256207946413
ENSG00000058866	8	22	17	17	28	25	3	18	0	3	1	10	25	45	48	17	38	42	6	6	10	6	11	21	DGKG	DGKG	3	186105668	186362234	-1	protein_coding	diacylglycerol kinase gamma [Source:HGNC Symbol;Acc:HGNC:2853]	10975	17.43525449549	0.0631195897591399	0.456805496282672	0.138176073345846	0.890101264395512	0.979100530888883	17.43525449549	-2.03585385120773	0.499647205568328	-4.07458268257907	4.60969337805649e-05	0.000248077775097007	17.43525449549	-1.86428897220919	0.492055625952828	-3.78877686562193
ENSG00000059122	760	511	905	598	626	676	896	708	821	660	864	1028	1803	840	1110	1699	791	1071	3372	1216	1322	1711	1186	2053	FLYWCH1	FLYWCH1	16	2911931	2951208	1	protein_coding	FLYWCH-type zinc finger 1 [Source:HGNC Symbol;Acc:HGNC:25404]	8425	1052.97858472326	-0.177702937162076	0.107073418516759	-1.65963634694508	0.0969876316977514	0.464991883192545	1052.97858472326	0.26697712992124	0.106506321010885	2.50667873406268	0.0121871424678437	0.0355622105458207	1052.97858472326	0.423447196977339	0.106703891771728	3.96843254680175
ENSG00000059145	231	183	232	211	233	150	290	292	151	177	260	252	667	407	382	687	421	483	1048	599	495	536	626	731	UNKL	UNKL	16	1363205	1414751	-1	protein_coding	unk like zinc finger [Source:HGNC Symbol;Acc:HGNC:14184]	7494	370.771245036218	-0.0581250078501462	0.143758139288332	-0.404324987356481	0.685973753181289	0.914786049128904	370.771245036218	0.223372298709253	0.142945146223301	1.56264346576912	0.118136478665831	0.229726017443521	370.771245036218	0.21574296555044	0.143202908378416	1.50655435698509
ENSG00000059377	5327	3374	3601	4140	5316	4184	435	480	316	487	685	441	2339	2452	3108	2794	3303	4210	226	363	308	172	426	360	TBXAS1	TBXAS1	7	139777051	140020325	1	protein_coding	thromboxane A synthase 1 [Source:HGNC Symbol;Acc:HGNC:11609]	6271	2117.65584651973	0.209490259490601	0.138816050243433	1.5091213092667	0.131267784872312	0.528388142074172	2117.65584651973	-3.35606985331	0.142125613583868	-23.6134062586094	2.80694710637571e-123	2.01463950314939e-119	2117.65584651973	-3.32803771550435	0.141573853258637	-23.507431908521
ENSG00000059378	1338	1728	1492	928	1719	1351	551	915	864	540	1130	832	2891	2302	1754	3012	1309	1774	2274	1458	1377	1720	1248	1797	PARP12	PARP12	7	140023749	140062951	-1	protein_coding	poly(ADP-ribose) polymerase family member 12 [Source:HGNC Symbol;Acc:HGNC:21919]	5510	1451.86176816027	-0.28600687188439	0.127965025534809	-2.23503938430889	0.0254147632428616	0.268645410559555	1451.86176816027	-0.836833838470575	0.128335966826062	-6.52064934847736	7.00036649252143e-11	9.06930754013065e-10	1451.86176816027	-0.547797099300612	0.128524876497426	-4.26218732302446
ENSG00000059573	814	663	701	676	706	654	931	861	958	704	1031	1170	536	647	442	664	595	610	941	736	685	696	770	860	ALDH18A1	ALDH18A1	10	95605941	95656711	-1	protein_coding	aldehyde dehydrogenase 18 family member A1 [Source:HGNC Symbol;Acc:HGNC:9722]	3759	757.478390935676	-0.00167466627309605	0.0934160691040189	-0.0179269614870147	0.98569712031176	0.998791529187903	757.478390935676	0.320230785467789	0.0927545140490335	3.45245499640592	0.00055551013336485	0.00235921976165916	757.478390935676	0.352395461044647	0.0925861217818211	3.80613697023692
ENSG00000059588	450	401	356	476	541	358	300	228	257	276	449	362	915	803	653	952	1106	648	1460	765	550	910	732	669	TARBP1	TARBP1	1	234391313	234479179	-1	protein_coding	TAR (HIV-1) RNA binding protein 1 [Source:HGNC Symbol;Acc:HGNC:11568]	7819	566.088346652595	0.117819909177584	0.136837521386278	0.861020486076997	0.389226760204289	0.775344920752173	566.088346652595	-0.336349097473196	0.13755756538991	-2.44515157359617	0.0144791276404741	0.0412823856401866	566.088346652595	-0.329640168138427	0.13709199768484	-2.40451794200442
ENSG00000059691	278	177	249	206	275	196	235	166	146	158	220	180	240	231	212	201	278	293	330	228	290	266	189	278	GATB	GATB	4	151670504	151761007	-1	protein_coding	glutamyl-tRNA amidotransferase subunit B [Source:HGNC Symbol;Acc:HGNC:8849]	11741	224.646673612378	0.00192154006175491	0.130601593817739	0.0147129909029786	0.988261155238874	0.999162075693163	224.646673612378	-0.14513037386747	0.130984644234982	-1.10799532811733	0.267863833565543	0.423530919689622	224.646673612378	-0.228896457292774	0.131144274954375	-1.74537895285485
ENSG00000059728	1047	1430	932	1072	1628	822	1829	2215	638	1659	1781	646	1175	2325	1627	1100	2267	1415	965	2937	1742	717	2476	1528	MXD1	MXD1	2	69897688	69942945	1	protein_coding	MAX dimerization protein 1 [Source:HGNC Symbol;Acc:HGNC:6761]	6351	1484.71659601044	-0.127624869869565	0.183615988655997	-0.695064034476153	0.487015172709843	0.835500668992018	1484.71659601044	0.0426408596798771	0.183494619441958	0.23238207098146	0.816241273097097	0.89241937099252	1484.71659601044	-0.0195927161486378	0.183648986030318	-0.10668567560402
ENSG00000059758	1220	909	1127	1340	1348	1128	1863	1464	1855	1344	1986	1673	1180	1365	1370	1657	1953	1311	2298	2093	2024	2184	1987	2078	CDK17	CDK17	12	96278261	96400480	-1	protein_coding	cyclin dependent kinase 17 [Source:HGNC Symbol;Acc:HGNC:8750]	6467	1574.2337905371	0.215583023708378	0.0971875912783331	2.21821552394456	0.0265401407619293	0.274306143394344	1574.2337905371	0.57626132305004	0.0968788625951731	5.94826681087348	2.70996606337967e-09	2.87584964399661e-08	1574.2337905371	0.321737095935131	0.096650014316914	3.32888823875555
ENSG00000059769	55	54	39	45	60	51	63	45	55	58	72	57	77	121	146	150	193	130	264	170	204	210	193	188	DNAJC25	DNAJC25	9	111631334	111654351	1	protein_coding	DnaJ heat shock protein family (Hsp40) member C25 [Source:HGNC Symbol;Acc:HGNC:34187]	2604	102.066598886115	0.211232803928028	0.193910584996507	1.08933096113259	0.276007964175123	0.685983149791722	102.066598886115	0.421035584258544	0.192233949272528	2.19022491007375	0.0285079295186913	0.0730405447877751	102.066598886115	0.251220565376102	0.190128083766169	1.32132276515798
ENSG00000059804	2532	2041	2879	2828	2374	2644	4332	3581	5592	3606	3684	5406	1784	2087	1665	2002	2089	1654	3032	3106	3690	2763	3185	4306	SLC2A3	SLC2A3	12	7919230	7936187	-1	protein_coding	solute carrier family 2 member 3 [Source:HGNC Symbol;Acc:HGNC:11007]	6071	3088.49847525045	0.0109257336600322	0.113628036807443	0.0961535019613795	0.923398659692374	0.984943288283161	3088.49847525045	0.725276254377826	0.113342997983367	6.39895068316666	1.56448359248165e-10	1.94158275004697e-09	3088.49847525045	0.694325961359631	0.113304733346848	6.12795194737507
ENSG00000059915	198	82	45	135	68	27	197	127	50	155	126	98	82	86	50	81	61	56	176	118	87	133	122	113	PSD	PSD	10	102402617	102421539	-1	protein_coding	pleckstrin and Sec7 domain containing [Source:HGNC Symbol;Acc:HGNC:9507]	5979	103.423180043682	-0.371479072180652	0.169758666275782	-2.18827751378044	0.0286493938114655	0.281245341074012	103.423180043682	0.395911386571937	0.162919091237483	2.43011045276963	0.0150942221142718	0.0427334767638077	103.423180043682	0.873808464847275	0.1651696303729	5.29037004487144
ENSG00000060069	1158	922	1173	970	1253	809	1319	1432	931	847	1453	1357	1279	1063	883	1245	981	1316	1715	1670	1466	1471	1560	1949	CTDP1	CTDP1	18	79679803	79754503	1	protein_coding	CTD phosphatase subunit 1 [Source:HGNC Symbol;Acc:HGNC:2498]	6196	1225.61630217285	-0.0513289869597844	0.109894474326799	-0.467075230799547	0.640446054726583	0.898221003177101	1225.61630217285	0.263271726505918	0.109562959031212	2.4029263980623	0.0162644606172597	0.0455523368900672	1225.61630217285	0.32809205579124	0.109571093967138	2.99433038324542
ENSG00000060138	1763	845	1600	1401	1180	1253	1092	745	546	1229	917	694	966	1064	1407	1166	1287	1697	783	711	834	932	910	1218	YBX3	YBX3	12	10699089	10723323	-1	protein_coding	Y-box binding protein 3 [Source:HGNC Symbol;Acc:HGNC:2428]	8621	1100.52304095037	0.0365661262730117	0.127486127768405	0.286824354250047	0.774246814091593	0.945593440242145	1100.52304095037	-0.797864502846433	0.128235858705173	-6.22185175739962	4.91321157344689e-10	5.74952563040535e-09	1100.52304095037	-0.486293763599648	0.127770048564644	-3.80600750381348
ENSG00000060237	5861	4560	6522	5006	6343	4924	7152	5887	2510	4275	6845	6648	6854	8339	8876	8700	10532	10950	9264	9655	10644	10031	9562	11615	WNK1	WNK1	12	752579	911452	1	protein_coding	WNK lysine deficient protein kinase 1 [Source:HGNC Symbol;Acc:HGNC:14540]	17280	7186.79500229818	0.0715338239098398	0.141977126574303	0.503840482166704	0.614373477570058	0.890101789748685	7186.79500229818	-0.0519493167930727	0.141986359204064	-0.365875405808602	0.714458049157823	0.824602195204238	7186.79500229818	0.0376975958802755	0.141956136672014	0.265558057327065
ENSG00000060339	439	387	504	410	453	401	707	445	434	365	528	480	1496	1654	1839	1735	1932	1889	2699	1962	2055	1761	2039	2268	CCAR1	CCAR1	10	68721012	68792377	1	protein_coding	cell division cycle and apoptosis regulator 1 [Source:HGNC Symbol;Acc:HGNC:24236]	6059	1074.54991741199	-0.0168728277230504	0.0920255251297794	-0.183349431576243	0.854523850929003	0.970206630217743	1074.54991741199	0.208755370863742	0.091612501107103	2.27867778240973	0.0226862264046143	0.0604105647964575	1074.54991741199	0.0672157764421715	0.0918718216225104	0.731625598089831
ENSG00000060491	1972	1641	2221	1261	1873	1407	1502	1735	1128	1117	1775	1558	2833	1699	1422	2352	1131	1906	3178	2458	1538	1907	2085	2517	OGFR	OGFR	20	62804835	62814000	1	protein_coding	opioid growth factor receptor [Source:HGNC Symbol;Acc:HGNC:15768]	4702	1786.01714404177	-0.30921195035704	0.156548340993329	-1.97518509870517	0.0482471463262573	0.347748493295085	1786.01714404177	-0.190382471008808	0.156472946813758	-1.21671173762332	0.223713911610789	0.372714754189361	1786.01714404177	0.093486866069565	0.156607089298156	0.596951686469189
ENSG00000060558	1326	1108	1192	1279	1268	1189	247	248	219	315	229	231	713	660	751	750	693	1301	10	116	99	23	88	108	GNA15	GNA15	19	3136033	3163749	1	protein_coding	G protein subunit alpha 15 [Source:HGNC Symbol;Acc:HGNC:4383]	2753	624.304377426096	0.115532916271551	0.427381904358494	0.270327112807846	0.786908608554854	0.948573781427662	624.304377426096	-3.0089805086906	0.430343349046725	-6.99204603802045	2.7090594532383e-12	4.13112380645376e-11	624.304377426096	-3.06650491784289	0.430253608741951	-7.12720324835686
ENSG00000060642	426	374	452	404	564	503	520	424	556	422	529	622	331	298	273	326	331	353	514	352	362	462	443	470	PIGV	PIGV	1	26787054	26800659	1	protein_coding	phosphatidylinositol glycan anchor biosynthesis class V [Source:HGNC Symbol;Acc:HGNC:26031]	5872	435.454743429498	0.143781191798245	0.0962470381917016	1.4938765337575	0.135207892911987	0.53504264877372	435.454743429498	0.229063980639331	0.0958308770886315	2.39029410559893	0.0168348855313537	0.0469119652207981	435.454743429498	0.215798540436176	0.0947958392968933	2.27645582376576
ENSG00000060688	853	610	786	678	816	717	854	782	1076	718	887	957	552	597	525	717	643	779	1064	836	816	824	763	984	SNRNP40	SNRNP40	1	31259568	31296788	-1	protein_coding	small nuclear ribonucleoprotein U5 subunit 40 [Source:HGNC Symbol;Acc:HGNC:30857]	3887	783.149645021985	0.105978104691389	0.0882769178396398	1.20051885911903	0.229937892761912	0.650219234659755	783.149645021985	0.364656362365991	0.087746526687859	4.15579255533594	3.24161850933157e-05	0.000179615362179432	783.149645021985	0.186801980216864	0.0875306848211693	2.13413136888523
ENSG00000060749	436	377	455	359	524	406	408	260	274	232	385	324	606	729	1017	684	1083	1172	599	441	660	531	538	654	QSER1	QSER1	11	32892811	32993316	1	protein_coding	glutamine and serine rich 1 [Source:HGNC Symbol;Acc:HGNC:26154]	10908	520.738877787093	0.112913425434166	0.127793101184291	0.883564326929773	0.376931443201524	0.767360168202786	520.738877787093	-0.563091984324363	0.128985431209829	-4.36554717104714	1.26804932592109e-05	7.64593617634639e-05	520.738877787093	-0.657964857444979	0.128761551334955	-5.10994819978037
ENSG00000060762	648	558	619	499	552	625	471	433	677	438	500	686	370	427	465	340	775	464	492	545	419	395	487	485	MPC1	MPC1	6	166364919	166383013	-1	protein_coding	mitochondrial pyruvate carrier 1 [Source:HGNC Symbol;Acc:HGNC:21606]	1546	522.049537369689	-0.000146655918800686	0.12832044678789	-0.00114288815595463	0.999088107384157	0.999607922485425	522.049537369689	-0.137467548157933	0.128456556071389	-1.0701481680821	0.284552620600684	0.441393777593396	522.049537369689	-0.154986502302411	0.128400293193582	-1.20705723053722
ENSG00000060971	944	795	949	696	822	828	746	711	1074	749	750	996	947	695	670	711	683	848	1056	858	794	691	803	1021	ACAA1	ACAA1	3	38103129	38137242	-1	protein_coding	acetyl-CoA acyltransferase 1 [Source:HGNC Symbol;Acc:HGNC:82]	7106	826.787869395796	-0.181886165292948	0.116769381779535	-1.5576528925738	0.119315553081315	0.511815731719681	826.787869395796	-0.0545672874281285	0.116541722378984	-0.468221048344217	0.639626521544993	0.767994103714202	826.787869395796	0.0779861921245237	0.116768604227456	0.667869524008462
ENSG00000060982	461	434	377	200	167	108	55	315	63	28	216	38	263	636	586	165	397	288	103	129	179	25	72	78	BCAT1	BCAT1	12	24810024	24949101	-1	protein_coding	branched chain amino acid transaminase 1 [Source:HGNC Symbol;Acc:HGNC:976]	11415	226.12807084969	-1.12211399561372	0.285436355114487	-3.93122310983703	8.45147947327454e-05	0.00871291190498117	226.12807084969	-2.01017805072947	0.287663691316053	-6.98794499066937	2.7894170834144e-12	4.24464513357447e-11	226.12807084969	-1.91233550073764	0.295029992647027	-6.48183421482015
ENSG00000061273	1705	1167	1619	1095	1292	924	1901	1532	832	1210	1494	1092	3045	1875	1556	2474	1559	1746	5346	3062	1776	3023	2703	2304	HDAC7	HDAC7	12	47782722	47833132	-1	protein_coding	histone deacetylase 7 [Source:HGNC Symbol;Acc:HGNC:14067]	9928	1806.06770389385	-0.346735515070472	0.13736147044085	-2.52425599374885	0.011594346375676	0.185234091520049	1806.06770389385	0.111718940991928	0.137094072340175	0.814907158893907	0.415125455053398	0.578392733157097	1806.06770389385	0.298571366915581	0.137343804085115	2.17389760611661
ENSG00000061337	5	6	39	4	2	15	9	7	23	5	10	25	9	21	11	25	2	3	54	21	1	33	8	21	LZTS1	LZTS1	8	20246165	20303963	-1	protein_coding	leucine zipper tumor suppressor 1 [Source:HGNC Symbol;Acc:HGNC:13861]	5706	14.0642416678915	-1.16372519037631	0.557756285726971	-2.08644029687542	0.0369387579865605	0.311972120974425	14.0642416678915	-0.0213697154004721	0.527977802260105	-0.0404746474359246	0.967714718889744	0.981602613665816	14.0642416678915	1.21471032180532	0.555273097845712	2.18759080264833
ENSG00000061676	36	29	70	50	29	76	149	67	129	113	64	183	69	88	106	110	97	121	281	232	327	208	223	366	NCKAP1	NCKAP1	2	182909115	183038858	-1	protein_coding	NCK associated protein 1 [Source:HGNC Symbol;Acc:HGNC:7666]	22520	123.706926390476	0.213678855608894	0.162149484356287	1.31778930076264	0.187574190540716	0.597988383067488	123.706926390476	1.41723836257069	0.153554147682272	9.22956744550582	2.71726979220655e-20	8.45494987944963e-19	123.706926390476	1.17065812215524	0.150698174219615	7.76823029354836
ENSG00000061794	888	750	678	913	975	876	833	627	774	658	783	776	536	697	616	745	883	841	660	631	649	602	595	554	MRPS35	MRPS35	12	27710822	27756295	1	protein_coding	mitochondrial ribosomal protein S35 [Source:HGNC Symbol;Acc:HGNC:16635]	1930	742.444442637529	0.275840334350179	0.100676192320028	2.73987650896987	0.0061462272798899	0.132375012056013	742.444442637529	-0.107284972199867	0.101178708330334	-1.06035127321054	0.288984821103443	0.446595935405105	742.444442637529	-0.446740883282552	0.100773266145747	-4.43312894747736
ENSG00000061918	39	29	33	23	42	41	9	7	17	9	11	15	26	69	48	20	45	50	3	24	9	9	29	15	GUCY1B1	GUCY1B1	4	155758992	155807811	1	protein_coding	guanylate cyclase 1 soluble subunit beta 1 [Source:HGNC Symbol;Acc:HGNC:4687]	3944	25.8741014780768	-0.192668913478584	0.286277568356876	-0.673014356606528	0.500938157416778	0.843045933233449	25.8741014780768	-2.00011279705666	0.32384254434318	-6.17618911410576	6.56673241373336e-10	7.53704063606112e-09	25.8741014780768	-1.44104657670501	0.314238533484537	-4.58583662775372
ENSG00000061936	419	313	626	353	444	351	511	540	289	279	518	472	1461	1411	1215	1693	1328	1319	3014	2024	1828	1952	1849	2339	SFSWAP	SFSWAP	12	131711081	131799738	1	protein_coding	splicing factor SWAP [Source:HGNC Symbol;Acc:HGNC:10790]	10158	978.490149723529	-0.134774760074169	0.146621022533551	-0.919204884438234	0.35798841680289	0.753120341724241	978.490149723529	0.245453962989362	0.146128356657594	1.67971479734427	0.0930128193457783	0.190901918420865	978.490149723529	0.268366742894344	0.146443180110245	1.83256565920184
ENSG00000061938	1209	946	1711	741	1043	947	1265	1164	673	836	1142	1008	3275	1702	1685	2959	1229	1757	3777	2503	1683	2288	2052	2507	TNK2	TNK2	3	195863364	195911945	-1	protein_coding	tyrosine kinase non receptor 2 [Source:HGNC Symbol;Acc:HGNC:19297]	12245	1555.12915719778	-0.388846138952166	0.160515492346113	-2.42248354516282	0.0154148238571396	0.212266105188608	1555.12915719778	-0.13843175923781	0.160355842124531	-0.863278552273172	0.387984333511232	0.551169668744728	1555.12915719778	0.164274919027721	0.160601248645366	1.02287448206874
ENSG00000061987	634	522	722	612	762	588	658	516	514	401	662	628	1553	1779	1748	1840	2137	1865	2342	1878	1762	1833	1645	2167	MON2	MON2	12	62466817	62600476	1	protein_coding	MON2 homolog, regulator of endosome-to-Golgi trafficking [Source:HGNC Symbol;Acc:HGNC:29177]	16014	1129.24709893332	0.0714554216142804	0.0783259198589018	0.912283210245113	0.361619650386725	0.756492321548007	1129.24709893332	-0.0744923616533283	0.0784906692895094	-0.94906008991421	0.342590051170655	0.504800450407619	1129.24709893332	-0.187759244618299	0.0784384034351937	-2.3937157871071
ENSG00000062194	1925	1437	1962	1997	2253	1756	2800	2086	2312	1925	2984	2823	2417	3258	2930	3046	4325	2886	3796	3681	4063	4130	3471	4117	GPBP1	GPBP1	5	57173948	57264679	1	protein_coding	GC-rich promoter binding protein 1 [Source:HGNC Symbol;Acc:HGNC:29520]	6472	2722.85251486423	0.151935040923953	0.106459819223536	1.42715854706584	0.153534199919391	0.559437527698742	2722.85251486423	0.318478197052873	0.106371260858377	2.99402483793903	0.00275323530292958	0.00979878719713715	2722.85251486423	0.234347702644058	0.106257002438427	2.20548008381712
ENSG00000062282	161	169	91	163	144	143	55	158	75	46	172	50	75	82	91	67	136	86	57	95	124	80	77	79	DGAT2	DGAT2	11	75759512	75801535	1	protein_coding	diacylglycerol O-acyltransferase 2 [Source:HGNC Symbol;Acc:HGNC:16940]	7904	106.265314742927	0.144404743182967	0.259411886832573	0.556662013241388	0.577758375435374	0.876068156254802	106.265314742927	-0.3482936038864	0.261265345022747	-1.33310295652137	0.182498019294635	0.319773823937953	106.265314742927	-0.693332529245313	0.261790261906547	-2.64842750145082
ENSG00000062370	11	16	12	9	12	14	7	10	9	14	5	8	27	6	7	12	24	15	11	8	20	14	11	16	ZNF112	ZNF112	19	44326555	44367217	-1	protein_coding	zinc finger protein 112 [Source:HGNC Symbol;Acc:HGNC:12892]	3848	12.292053925628	0.0837112634445657	0.449864731283163	0.186080965284372	0.852381268714093	0.969591747984419	12.292053925628	-0.399976833735124	0.459196130963298	-0.871037029201565	0.383733934978047	0.547225583677549	12.292053925628	-0.390950280622738	0.454518394375859	-0.860141823653997
ENSG00000062485	3193	2869	3052	2897	3085	2793	2570	2219	2622	2047	2372	2625	2137	2288	2448	2295	2586	2882	2474	2077	2290	2029	1966	2449	CS	CS	12	56271699	56300391	-1	protein_coding	citrate synthase [Source:HGNC Symbol;Acc:HGNC:2422]	6401	2542.8187285335	-0.00374321917684317	0.0683963766776871	-0.0547283256609165	0.956354902560547	0.992812558476886	2542.8187285335	-0.272388711593056	0.0685420306713518	-3.97403912497307	7.06639475855717e-05	0.000366723576623893	2542.8187285335	-0.340862195367297	0.0685681766414877	-4.97114276713982
ENSG00000062524	60	47	131	34	41	69	28	48	76	12	21	102	109	104	159	80	58	159	120	99	58	31	114	129	LTK	LTK	15	41503637	41513887	-1	protein_coding	leukocyte receptor tyrosine kinase [Source:HGNC Symbol;Acc:HGNC:6721]	3491	74.6265887539259	-0.567896461152877	0.291999949171408	-1.94485123290043	0.0517928858668927	0.357236925533287	74.6265887539259	-0.597680988591085	0.291828093569356	-2.04805843495338	0.0405542740050136	0.0976968704269358	74.6265887539259	-0.352035776605928	0.297492609922668	-1.18334292975358
ENSG00000062598	956	773	1184	870	1090	980	1288	930	1043	881	1104	1402	1357	1280	1289	1517	1548	1458	1706	1601	1715	1767	1382	1913	ELMO2	ELMO2	20	46366050	46432985	-1	protein_coding	engulfment and cell motility 2 [Source:HGNC Symbol;Acc:HGNC:17233]	6597	1243.85030099781	0.0575002835463865	0.0819255761999955	0.701859983334358	0.482766486740917	0.832636826627856	1243.85030099781	0.149102262869169	0.0817648977721111	1.82354857563371	0.0682203470011356	0.149098712101954	1243.85030099781	0.121478439937387	0.081607219517274	1.48857467091712
ENSG00000062650	1790	1404	1735	1850	2005	1394	2563	2004	1519	1469	2291	2096	2448	2977	2828	3081	3623	3091	3553	3221	3252	3362	3059	3627	WAPL	WAPL	10	86435256	86521792	-1	protein_coding	WAPL cohesin release factor [Source:HGNC Symbol;Acc:HGNC:23293]	7205	2387.22527402996	0.103191893034607	0.0899882072703897	1.14672684526922	0.251494531844084	0.667524987566554	2387.22527402996	0.165840527134813	0.0899275681882405	1.84415669717286	0.0651603070785217	0.143797451267268	2387.22527402996	0.0491579631867924	0.0898542184853451	0.547085757524115
ENSG00000062716	2686	2471	2129	2905	3499	2911	2537	2026	1935	3069	2272	2081	1445	2275	2256	1545	2600	2524	1070	1129	1089	875	1111	1147	VMP1	VMP1	17	59707192	59842255	1	protein_coding	vacuole membrane protein 1 [Source:HGNC Symbol;Acc:HGNC:29559]	6854	2173.53006924092	0.162318113532876	0.185870555658539	0.873285781913031	0.382507328310118	0.771477860421164	2173.53006924092	-0.647804325188177	0.186119713339559	-3.48057878214284	0.000500331656347632	0.00214861213092884	2173.53006924092	-0.713480508252956	0.186017484066577	-3.83555616738476
ENSG00000062725	982	866	823	1021	1158	891	1229	1017	1232	871	1201	1172	1013	1170	1095	1187	1510	1213	1519	1535	1331	1385	1262	1561	APPBP2	APPBP2	17	60443158	60526242	-1	protein_coding	amyloid beta precursor protein binding protein 2 [Source:HGNC Symbol;Acc:HGNC:622]	9890	1149.41056945554	0.159087405863002	0.0881891701840758	1.80393358425917	0.0712417193232327	0.410559814490779	1149.41056945554	0.281503118992499	0.0879925226078372	3.19917091418205	0.00137823435155546	0.00533455726365132	1149.41056945554	0.0458238068006703	0.0878187156674499	0.521800010993044
ENSG00000062822	633	483	549	517	490	428	447	486	356	387	455	396	733	574	569	706	571	610	1033	711	429	590	578	663	POLD1	POLD1	19	50384204	50418018	1	protein_coding	DNA polymerase delta 1, catalytic subunit [Source:HGNC Symbol;Acc:HGNC:9175]	4934	541.373775321321	-0.157429502538616	0.116077235050183	-1.35624786781452	0.175020316405286	0.585943383920946	541.373775321321	-0.217613333445601	0.116110598999409	-1.87419008532295	0.0609042301921033	0.136205845917778	541.373775321321	-0.169718927977491	0.116526557053175	-1.45648281618792
ENSG00000063046	15755	11188	16174	15120	16016	14793	21925	17522	24829	14746	21971	26537	10629	10634	10371	12121	12561	12432	20675	17743	16879	18476	17553	19729	EIF4B	EIF4B	12	53006282	53042215	1	protein_coding	eukaryotic translation initiation factor 4B [Source:HGNC Symbol;Acc:HGNC:3285]	6028	16582.6025232432	0.111204345145034	0.0624088982500711	1.7818668212895	0.0747709522490832	0.419919411313595	16582.6025232432	0.574977827530813	0.062347737021136	9.22211222094387	2.91304362042268e-20	9.03799066785894e-19	16582.6025232432	0.457630629706259	0.0623213155494801	7.34308359301117
ENSG00000063127	36	21	52	27	35	19	45	55	18	32	65	49	99	112	139	150	137	120	332	199	155	181	201	233	SLC6A16	SLC6A16	19	49289638	49325215	-1	protein_coding	solute carrier family 6 member 16 [Source:HGNC Symbol;Acc:HGNC:13622]	3589	91.6470090962835	-0.15793382338634	0.234108426368035	-0.674618277678124	0.499918317495345	0.842405745616752	91.6470090962835	0.412525202929177	0.22946040607684	1.79780559959017	0.0722078196851876	0.156086615145212	91.6470090962835	0.647238039470208	0.230321394884519	2.8101516135517
ENSG00000063169	727	463	998	428	597	544	852	827	407	524	840	857	1074	781	550	1057	616	874	1543	1363	1289	1383	1262	1594	BICRA	BICRA	19	47608196	47703277	1	protein_coding	BRD4 interacting chromatin remodeling complex associated protein [Source:HGNC Symbol;Acc:HGNC:4332]	7688	843.68727496629	-0.251048030097168	0.182482902333512	-1.3757345312184	0.168903836985732	0.577567791091881	843.68727496629	0.277468944082245	0.181996863941134	1.52458090800944	0.12736366237039	0.243335792205789	843.68727496629	0.571792629311261	0.182178420106109	3.13864083889971
ENSG00000063176	461	359	538	328	396	441	380	485	491	338	526	597	375	426	331	452	274	458	622	502	444	439	534	599	SPHK2	SPHK2	19	48619291	48630717	1	protein_coding	sphingosine kinase 2 [Source:HGNC Symbol;Acc:HGNC:18859]	6009	445.113200486185	-0.136784245653986	0.12373859126492	-1.10542914910948	0.268973678985905	0.67989456974159	445.113200486185	0.118584732539515	0.123036754335826	0.963815513337104	0.335138427545868	0.496988982980126	445.113200486185	0.306146365901389	0.12316847582119	2.48559027673475
ENSG00000063177	41880	27556	28893	32270	27326	26819	45503	37293	51962	52816	37184	43908	10580	9343	7759	11150	10198	9392	18745	15809	13047	16939	16355	17261	RPL18	RPL18	19	48615328	48619184	-1	protein_coding	ribosomal protein L18 [Source:HGNC Symbol;Acc:HGNC:10310]	3857	27562.7135418276	-0.0692049103641819	0.112298906206205	-0.616256317199626	0.537725364460297	0.861522679114329	27562.7135418276	0.512800195327159	0.112261709477802	4.56789939964843	4.92636357606115e-06	3.19983289652334e-05	27562.7135418276	0.636739807891476	0.112255398247583	5.67224220689259
ENSG00000063180	219	164	244	169	156	166	238	178	232	223	264	314	195	197	211	254	242	218	361	268	233	368	315	363	CA11	CA11	19	48637946	48646187	-1	protein_coding	carbonic anhydrase 11 [Source:HGNC Symbol;Acc:HGNC:1370]	1946	234.697683831133	-0.10053241357033	0.102710046435312	-0.978798248656682	0.327679675238252	0.730401804973442	234.697683831133	0.156684789666283	0.101059457654337	1.55042183386939	0.121040301377686	0.234184542120975	234.697683831133	0.568239812193635	0.099959160011598	5.68471976082736
ENSG00000063241	587	555	556	361	423	466	245	250	269	179	260	222	303	297	222	271	154	334	270	188	113	202	179	186	ISOC2	ISOC2	19	55452985	55462343	-1	protein_coding	isochorismatase domain containing 2 [Source:HGNC Symbol;Acc:HGNC:26278]	4408	307.343378899701	-0.342248035058838	0.173528399724606	-1.97228831477726	0.0485767028147429	0.348311584200367	307.343378899701	-0.988696243723227	0.175099929887874	-5.64646853003506	1.6377712813516e-08	1.56522375632768e-07	307.343378899701	-0.719310536699118	0.175905006651047	-4.08919876923149
ENSG00000063244	3790	2850	3665	3042	3522	2907	4035	3859	3498	3026	3939	4177	4395	3166	2439	4488	2415	3541	6850	5757	4634	4384	5282	6052	U2AF2	U2AF2	19	55654146	55674716	1	protein_coding	U2 small nuclear RNA auxiliary factor 2 [Source:HGNC Symbol;Acc:HGNC:23156]	4116	3870.34535413018	-0.0804797272029563	0.133007965811599	-0.605074490929008	0.545129502722383	0.86490988655671	3870.34535413018	0.361094383826284	0.132893938254389	2.7171621863976	0.00658443332690675	0.0208463488303126	3870.34535413018	0.374624398619816	0.132915819147385	2.81850874503064
ENSG00000063245	1731	1465	2388	1308	1824	1670	1452	1355	1077	1012	1483	1541	1766	1318	1201	1783	1070	1749	1918	1491	1264	1203	1564	1570	EPN1	EPN1	19	55675226	55709858	1	protein_coding	epsin 1 [Source:HGNC Symbol;Acc:HGNC:21604]	17616	1500.82865694633	-0.111608496733069	0.133257930437219	-0.837537371073389	0.402290579795857	0.783274670479344	1500.82865694633	-0.306347635505137	0.133344838964566	-2.29740901773141	0.0215954478324639	0.0580226082765926	1500.82865694633	-0.210882604063423	0.133395835156546	-1.5808784720748
ENSG00000063322	1321	1063	1335	997	1232	1120	1355	1197	1559	1110	1246	1719	1291	1168	1144	1351	1340	1332	1974	1590	1767	1627	1537	1656	MED29	MED29	19	39391303	39400641	1	protein_coding	mediator complex subunit 29 [Source:HGNC Symbol;Acc:HGNC:23074]	3839	1351.06050798443	-0.0542618952948865	0.0778011488675804	-0.697443367928174	0.485525369102848	0.834518651529004	1351.06050798443	0.237289425618376	0.0774152855051878	3.06514952531531	0.00217561198047552	0.00795876268494716	1351.06050798443	0.217743477381989	0.0774978869093482	2.80966986411759
ENSG00000063438	17	10	8	36	37	37	7	15	0	6	14	5	43	33	42	64	55	123	9	12	16	10	17	11	AHRR	AHRR	5	321714	438291	1	protein_coding	aryl hydrocarbon receptor repressor [Source:HGNC Symbol;Acc:HGNC:346]	9480	24.9202342760562	1.22453545094856	0.379288818479569	3.22850395605459	0.00124439537697973	0.05375231874194	24.9202342760562	-1.48958500559651	0.421626210700122	-3.53295162348426	0.000410947661721024	0.00179848070166201	24.9202342760562	-2.5302687916422	0.405750679811888	-6.23601861324119
ENSG00000063587	616	474	548	597	594	457	933	630	775	564	785	860	669	551	548	749	641	603	1157	869	1003	961	793	928	ZNF275	ZNF275	X	153334147	153360110	1	protein_coding	zinc finger protein 275 [Source:HGNC Symbol;Acc:HGNC:13069]	8147	702.813651423704	0.0326182236301822	0.083937688298678	0.388600452208259	0.697571732206423	0.918802482365953	702.813651423704	0.525136396066418	0.0828577698787028	6.33780509462391	2.33061389486546e-10	2.82401679145994e-09	702.813651423704	0.3735484912959	0.0828402747767653	4.50926185726114
ENSG00000063601	713	652	780	535	711	561	768	624	626	449	714	573	869	869	909	850	960	856	1140	891	681	1013	790	776	MTMR1	MTMR1	X	150692971	150765108	1	protein_coding	myotubularin related protein 1 [Source:HGNC Symbol;Acc:HGNC:7449]	6328	740.704261513247	-0.183962245531307	0.0969408900555492	-1.89767440164716	0.0577389866781693	0.373964744261749	740.704261513247	-0.159788261085405	0.096818554838566	-1.65038882631366	0.0988634349872496	0.200313115850707	740.704261513247	-0.107731399135823	0.0972892852060441	-1.10733056479615
ENSG00000063660	26	32	45	20	54	62	38	36	50	15	75	64	55	42	37	47	36	47	70	42	59	70	62	92	GPC1	GPC1	2	240435663	240468076	1	protein_coding	glypican 1 [Source:HGNC Symbol;Acc:HGNC:4449]	6522	47.1712322804375	0.0789097894068187	0.224697759388169	0.351181914860578	0.725451877008916	0.928331197282225	47.1712322804375	0.19561717687467	0.222636493422895	0.878639318591398	0.379596869956428	0.543107742264015	47.1712322804375	0.394676342631975	0.218239211229524	1.80845751965668
ENSG00000063761	217	128	114	151	130	79	90	55	46	80	71	57	134	142	152	131	150	154	182	125	74	136	105	147	ADCK1	ADCK1	14	77800109	77935014	1	protein_coding	aarF domain containing kinase 1 [Source:HGNC Symbol;Acc:HGNC:19038]	5293	115.803607696654	-0.228376210861262	0.180841377530103	-1.26285374498016	0.206641745652668	0.624488558681427	115.803607696654	-0.847913842563935	0.184476437361407	-4.59632598445509	4.30005776559092e-06	2.82886782183635e-05	115.803607696654	-0.497263582825272	0.184356587276882	-2.6972921888516
ENSG00000063854	602	536	583	499	523	555	374	416	614	378	499	502	650	402	474	650	415	616	802	593	589	479	626	763	HAGH	HAGH	16	1795620	1827157	-1	protein_coding	hydroxyacylglutathione hydrolase [Source:HGNC Symbol;Acc:HGNC:4805]	5839	538.827980380584	-0.0580497112748522	0.149505459622877	-0.388278203493576	0.697810165538509	0.918802482365953	538.827980380584	-0.0798792080885037	0.149464199159593	-0.534437066117828	0.593039180102752	0.732224572903476	538.827980380584	-0.0609454628034399	0.149551650891253	-0.407521163693181
ENSG00000063978	2582	2031	2778	2254	2478	2460	3135	2550	3686	2407	2953	3896	1908	2029	1995	2104	2638	2257	2973	2830	2939	3013	2652	3042	RNF4	RNF4	4	2462220	2515857	1	protein_coding	ring finger protein 4 [Source:HGNC Symbol;Acc:HGNC:10067]	7141	2652.41686528371	0.0434189590945616	0.0754866895301034	0.57518695500942	0.565164864264281	0.871889095616456	2652.41686528371	0.334761626211973	0.0752788245508363	4.44695607575416	8.70956380296216e-06	5.39356709247574e-05	2652.41686528371	0.283049448439363	0.0752102515031753	3.76344238693861
ENSG00000064012	1132	843	1319	1073	1251	1077	1396	952	1407	1132	1251	1575	1419	1805	1941	1759	1900	1881	1973	2061	2282	1818	2144	2454	CASP8	CASP8	2	201233443	201361836	1	protein_coding	caspase 8 [Source:HGNC Symbol;Acc:HGNC:1509]	7243	1510.55101183382	0.0300723710503653	0.0834664540527041	0.360292903198887	0.718628105890232	0.925461405424892	1510.55101183382	0.127524891158227	0.0833272067568362	1.53041120807479	0.125914976426072	0.241017092399875	1510.55101183382	0.155764649490044	0.0832020230074371	1.87212574718431
ENSG00000064102	443	352	348	422	527	381	420	315	511	411	461	500	363	480	516	466	557	498	710	560	557	686	539	645	INTS13	INTS13	12	26905181	26938326	-1	protein_coding	integrator complex subunit 13 [Source:HGNC Symbol;Acc:HGNC:20174]	3059	474.146320846509	0.128462162079512	0.132402822032234	0.970237341680209	0.331928201525618	0.734430921217937	474.146320846509	0.155583724689232	0.132259683532407	1.17635034754268	0.239454904356291	0.391402338161364	474.146320846509	0.128098155575117	0.131719902102105	0.972504181454822
ENSG00000064115	1182	921	1169	980	1264	1335	985	718	1447	789	1069	1664	733	861	911	795	994	1095	869	810	925	829	699	1042	TM7SF3	TM7SF3	12	26971579	27014434	-1	protein_coding	transmembrane 7 superfamily member 3 [Source:HGNC Symbol;Acc:HGNC:23049]	5504	1019.18653050536	0.0952326220756234	0.109158781839478	0.872422909735899	0.382977706885966	0.771477860421164	1019.18653050536	-0.139759469876832	0.109351781539196	-1.27807218053176	0.201223976900379	0.344197225184219	1019.18653050536	-0.167954742570982	0.109115777944231	-1.5392342494852
ENSG00000064199	16	5	15	12	15	15	7	8	5	4	6	4	12	11	20	5	14	15	13	16	10	8	10	8	SPA17	SPA17	11	124673844	124697518	1	protein_coding	sperm autoantigenic protein 17 [Source:HGNC Symbol;Acc:HGNC:11210]	5159	10.374218652331	-0.0824329955213122	0.411222679808112	-0.200458290772721	0.841122175043233	0.965779129408119	10.374218652331	-0.548178554346604	0.421994663056147	-1.29901774201743	0.193937840487744	0.334653565622758	10.374218652331	-1.00980751220807	0.442239986473039	-2.28339259925704
ENSG00000064201	113	158	271	49	172	161	96	124	140	104	165	211	687	346	376	429	206	343	1151	381	265	458	392	446	TSPAN32	TSPAN32	11	2301997	2318204	1	protein_coding	tetraspanin 32 [Source:HGNC Symbol;Acc:HGNC:13410]	3797	271.744410250785	-0.5868446151832	0.199111798932362	-2.94731210470632	0.00320549491782623	0.0901171979442445	271.744410250785	-0.261178663843662	0.197919215013936	-1.31962257340841	0.186961062336538	0.325725834956739	271.744410250785	0.400970976700182	0.199582947082922	2.00904427237257
ENSG00000064225	257	197	254	212	234	218	49	59	26	34	64	16	225	330	396	281	373	356	38	47	66	18	43	21	ST3GAL6	ST3GAL6	3	98732236	98821201	1	protein_coding	ST3 beta-galactoside alpha-2,3-sialyltransferase 6 [Source:HGNC Symbol;Acc:HGNC:18080]	6288	158.500293601733	-0.0434122977752588	0.236956851334185	-0.183207607337901	0.854635125601476	0.970206630217743	158.500293601733	-2.68554880604567	0.249956410021046	-10.7440685590722	6.31965671951341e-27	3.26318581497753e-25	158.500293601733	-3.18013867501455	0.257000134771593	-12.3740739585249
ENSG00000064309	18	25	14	22	35	21	46	30	14	26	53	30	42	24	22	36	29	16	68	58	37	43	34	35	CDON	CDON	11	125955796	126063335	-1	protein_coding	cell adhesion associated, oncogene regulated [Source:HGNC Symbol;Acc:HGNC:17104]	19924	31.250466229065	0.0771291394851938	0.276232091558768	0.279218605810631	0.780077065869478	0.946166123895295	31.250466229065	0.636931646880383	0.267669686267068	2.37954344312596	0.017334099650007	0.0480819719890234	31.250466229065	0.442551859029421	0.266736860427739	1.65913274348264
ENSG00000064313	585	456	591	616	625	521	632	472	524	467	660	680	700	873	893	817	1070	927	1157	863	1033	1041	852	1022	TAF2	TAF2	8	119730774	119832863	-1	protein_coding	TATA-box binding protein associated factor 2 [Source:HGNC Symbol;Acc:HGNC:11536]	6526	719.437970624605	0.0924537023043938	0.0955206090507405	0.967892722033235	0.333097949485512	0.734706417179284	719.437970624605	0.0351449993918866	0.095540314980138	0.367855176102287	0.712981224531845	0.823485177612415	719.437970624605	-0.00736455479454359	0.0952189719020598	-0.0773433555039705
ENSG00000064393	1896	1277	2403	1722	1877	1757	2797	2244	878	1548	2557	2160	2350	2716	2743	3215	3575	3822	3786	3647	4052	3414	3418	4224	HIPK2	HIPK2	7	139561570	139777998	-1	protein_coding	homeodomain interacting protein kinase 2 [Source:HGNC Symbol;Acc:HGNC:14402]	15622	2523.66227181371	0.140436910694712	0.162790026053509	0.862687439146613	0.388309340352701	0.774581354319123	2523.66227181371	0.186444674418869	0.16276289148768	1.14549866197838	0.252002649385862	0.406306936348903	2523.66227181371	0.0797017365544207	0.162699475417594	0.489870888334786
ENSG00000064419	1504	1402	1588	1374	1629	1479	1717	1524	1749	1257	1853	2146	1496	1531	1623	1658	1802	1932	2081	1787	2039	1969	1872	2455	TNPO3	TNPO3	7	128954180	129055173	-1	protein_coding	transportin 3 [Source:HGNC Symbol;Acc:HGNC:17103]	4676	1697.04685779451	0.042382907205479	0.0599912625928959	0.706484667493862	0.479886784371245	0.830847538760695	1697.04685779451	0.129448170664415	0.0598242012163498	2.16380942883425	0.0304789782089489	0.0771269665994931	1697.04685779451	0.162425337516099	0.0596397622953597	2.7234403905184
ENSG00000064490	974	703	839	707	788	778	613	598	790	613	615	761	491	358	294	545	349	405	696	369	264	448	363	476	RFXANK	RFXANK	19	19192229	19201869	1	protein_coding	regulatory factor X associated ankyrin containing protein [Source:HGNC Symbol;Acc:HGNC:9987]	2503	599.529825377617	-0.0371545558883076	0.123237825823029	-0.301486622635342	0.76304344934892	0.940327946159686	599.529825377617	-0.207313637416716	0.123460493696549	-1.67919008914924	0.0931150028954556	0.191075216081669	599.529825377617	-0.137753837635846	0.123299849866548	-1.11722632091558
ENSG00000064545	464	404	449	453	461	419	335	370	537	368	394	545	279	203	146	320	201	329	476	361	258	313	361	399	TMEM161A	TMEM161A	19	19119169	19138513	-1	protein_coding	transmembrane protein 161A [Source:HGNC Symbol;Acc:HGNC:26020]	3281	376.918642367933	0.166856749744203	0.174593613010131	0.955686447330238	0.339230671618887	0.74131260771388	376.918642367933	0.223481029013641	0.174385293150352	1.28153598836434	0.200005467592879	0.342602842339688	376.918642367933	0.105346090002422	0.17377637865108	0.606216396153259
ENSG00000064547	467	354	416	405	394	334	466	394	331	351	413	345	688	504	458	687	536	505	1094	724	533	720	689	751	LPAR2	LPAR2	19	19623655	19628930	-1	protein_coding	lysophosphatidic acid receptor 2 [Source:HGNC Symbol;Acc:HGNC:3168]	2975	497.249983610222	-0.08486395909354	0.0989014552817218	-0.85806582776567	0.390856115392555	0.776659009526092	497.249983610222	0.0951370876151587	0.0983540655227395	0.967291866477679	0.333398148545504	0.495153051074754	497.249983610222	0.116373979373374	0.0985932945369422	1.18034375380132
ENSG00000064601	4639	4099	5904	2709	4250	3659	1773	2357	2295	1305	2887	2169	3315	3389	3694	2483	2471	3925	1604	1670	1991	1204	1637	2109	CTSA	CTSA	20	45890144	45898949	1	protein_coding	cathepsin A [Source:HGNC Symbol;Acc:HGNC:9251]	8633	2877.07130705425	-0.428165730536008	0.0897575955829986	-4.7702451002053	1.84001892201364e-06	0.000490587113965843	2877.07130705425	-1.20548603737427	0.0901451880546297	-13.3727164298967	8.7293659741167e-41	1.005137476763e-38	2877.07130705425	-0.860819342328762	0.0903810228750782	-9.52433724409778
ENSG00000064607	338	302	566	377	366	396	612	501	528	506	627	703	2260	1459	1485	2074	1316	1580	3970	2423	2254	2315	2015	2888	SUGP2	SUGP2	19	18990888	19034023	-1	protein_coding	SURP and G-patch domain containing 2 [Source:HGNC Symbol;Acc:HGNC:18641]	8468	1171.22181180131	-0.120946806375121	0.115520731028446	-1.04697057660879	0.295113148843206	0.703614783409847	1171.22181180131	0.477885255958593	0.11469602612241	4.16653716885157	3.09261488236955e-05	0.000172156627836559	1171.22181180131	0.573017489597929	0.114896051999596	4.98726874966901
ENSG00000064651	221	147	244	202	180	168	399	294	260	237	411	343	369	347	303	393	605	343	774	625	586	696	609	873	SLC12A2	SLC12A2	5	128083766	128189677	1	protein_coding	solute carrier family 12 member 2 [Source:HGNC Symbol;Acc:HGNC:10911]	10653	371.270990474448	0.0734655755378776	0.136892951917446	0.536664411928098	0.591499442737425	0.880270836369008	371.270990474448	0.683694474403464	0.135206987233555	5.0566504615805	4.2668425175616e-07	3.32033440867859e-06	371.270990474448	0.717518560607718	0.134619169970444	5.32998800070786
ENSG00000064652	184	152	174	84	104	123	31	37	68	28	43	75	180	204	197	120	123	135	123	81	71	51	53	92	SNX24	SNX24	5	122843439	123029354	1	protein_coding	sorting nexin 24 [Source:HGNC Symbol;Acc:HGNC:21533]	3474	104.192512983703	-0.746687869722512	0.181895269398757	-4.10504282046829	4.04239994502186e-05	0.00508224981705838	104.192512983703	-1.61987199230039	0.188251577200105	-8.60482560833216	7.64328789396499e-18	1.94763638973792e-16	104.192512983703	-1.11741293735781	0.194139386865733	-5.75572507669768
ENSG00000064666	4453	5065	6251	3075	5912	4356	5782	5663	4235	4061	6267	4931	4888	4073	3672	4769	3325	4730	7095	5719	4010	5620	5883	5319	CNN2	CNN2	19	1026586	1039068	1	protein_coding	calponin 2 [Source:HGNC Symbol;Acc:HGNC:2156]	3640	4933.8722591266	-0.181063474832998	0.120851808107906	-1.49822727245694	0.134074212182324	0.533262247218996	4933.8722591266	0.0753555577276142	0.120786247304989	0.623875312040607	0.532709474819117	0.682969700020977	4933.8722591266	0.26060380273587	0.120818037476734	2.15699417221584
ENSG00000064687	603	589	1082	247	615	592	325	414	324	290	389	493	3349	2363	2300	2719	2110	2132	5556	2684	1836	2196	2868	2963	ABCA7	ABCA7	19	1039997	1065572	1	protein_coding	ATP binding cassette subfamily A member 7 [Source:HGNC Symbol;Acc:HGNC:37]	9591	1422.40205416042	-0.508784409448885	0.197211862459142	-2.57988745253239	0.00988325199066277	0.172444770084743	1422.40205416042	-0.511410159998112	0.197179689076955	-2.59362494378678	0.00949700248570141	0.0286399800451152	1422.40205416042	-0.0431500232564842	0.197627478860186	-0.218340199983076
ENSG00000064703	547	466	516	525	599	506	730	622	691	500	760	754	486	642	606	711	801	716	868	898	983	779	846	948	DDX20	DDX20	1	111754832	111775602	1	protein_coding	DEAD-box helicase 20 [Source:HGNC Symbol;Acc:HGNC:2743]	8778	668.956140263028	0.171498474516741	0.0783936750953584	2.1876570311078	0.028694594214111	0.281256470651335	668.956140263028	0.429414498373641	0.077706747366291	5.52609024219588	3.27445751196337e-08	2.98879267264075e-07	668.956140263028	0.196327960320855	0.0772695492333442	2.54081927834171
ENSG00000064726	1218	966	1085	1161	1443	970	1405	1046	1416	931	1425	1450	1187	1485	1547	1420	1933	1627	2018	1462	1827	1691	1559	1829	BTBD1	BTBD1	15	83016423	83067252	-1	protein_coding	BTB domain containing 1 [Source:HGNC Symbol;Acc:HGNC:1120]	4066	1377.76606435359	0.119754417724636	0.105658251930768	1.13341282423548	0.257040931131978	0.670440740340646	1377.76606435359	0.169547252002829	0.10557804766785	1.60589493505531	0.10829699658679	0.214996397797046	1377.76606435359	0.00870672795450208	0.105476149487136	0.0825468885320273
ENSG00000064763	303	311	282	420	429	283	75	88	72	61	89	59	125	257	225	155	390	348	163	78	78	95	79	85	FAR2	FAR2	12	29149016	29341121	1	protein_coding	fatty acyl-CoA reductase 2 [Source:HGNC Symbol;Acc:HGNC:25531]	5411	193.731844924136	0.36989468252285	0.226896081415788	1.63023830211072	0.103051141690621	0.479283647078702	193.731844924136	-1.54597194364678	0.232890426928252	-6.63819446783471	3.17548744239412e-11	4.29488665889637e-10	193.731844924136	-2.14131923608816	0.233596911194359	-9.16672752708839
ENSG00000064787	6	4	9	15	5	10	4	5	1	6	13	2	16	18	12	17	19	23	11	16	6	0	10	17	BCAS1	BCAS1	20	53936777	54070594	-1	protein_coding	brain enriched myelin associated protein 1 [Source:HGNC Symbol;Acc:HGNC:974]	8186	9.68067245030016	0.416493994372578	0.546035191024086	0.762760351748475	0.4456063305477	0.811235933850629	9.68067245030016	-0.853723892613484	0.575207184563726	-1.48420241527582	0.137755229243634	0.258375051922815	9.68067245030016	-1.00837454409035	0.559075586094985	-1.80364617803045
ENSG00000064886	179	269	97	161	252	53	99	218	44	94	205	46	151	164	52	107	131	65	153	116	33	136	83	34	CHI3L2	CHI3L2	1	111200771	111243440	1	protein_coding	chitinase 3 like 2 [Source:HGNC Symbol;Acc:HGNC:1933]	3295	126.60726239995	-0.323842169018742	0.168283030799889	-1.92438992499389	0.0543057263570988	0.364835541451376	126.60726239995	-0.66199143501493	0.170291220268808	-3.88740790024268	0.000101320411898047	0.000507946707564319	126.60726239995	-0.443355351095787	0.172733323569761	-2.56670422321106
ENSG00000064932	2622	2076	2246	2117	2227	1839	1336	1656	614	935	1778	1217	3190	4067	2911	2705	2912	3648	2818	2292	1928	1936	2041	2296	SBNO2	SBNO2	19	1107637	1174268	-1	protein_coding	strawberry notch homolog 2 [Source:HGNC Symbol;Acc:HGNC:29158]	6610	2150.1429136833	-0.200389628737643	0.138003996942709	-1.45205670253763	0.146485839576075	0.548488383342475	2150.1429136833	-0.886502191378639	0.138289945603841	-6.41046019294996	1.45081032980195e-10	1.8057137584564e-09	2150.1429136833	-0.684804940300757	0.138355583423931	-4.94960104502952
ENSG00000064933	136	103	181	149	139	174	197	138	117	133	214	251	395	403	444	445	541	446	584	356	346	471	397	463	PMS1	PMS1	2	189784085	189877629	1	protein_coding	PMS1 homolog 1, mismatch repair system component [Source:HGNC Symbol;Acc:HGNC:9121]	5454	276.33050159987	0.112927873881743	0.152902058115042	0.73856346522672	0.460172116007743	0.819355394581892	276.33050159987	-0.0635189822296632	0.15335650371027	-0.414191642955469	0.678733761646677	0.79762209798649	276.33050159987	0.0619660250536412	0.152149994332027	0.407269322129691
ENSG00000064961	1468	1125	1466	1157	1252	1336	1014	1082	1313	876	1196	1361	1100	809	809	996	746	1043	1413	1081	874	1043	1175	1308	HMG20B	HMG20B	19	3572777	3579088	1	protein_coding	high mobility group 20B [Source:HGNC Symbol;Acc:HGNC:5002]	3857	1135.20584699355	-0.0923530092574326	0.117371485277893	-0.786843661718811	0.431373390760027	0.802011175319197	1135.20584699355	-0.0919948839310029	0.117321476255613	-0.78412654585568	0.432965860455427	0.595504369679097	1135.20584699355	0.0546358621814203	0.117304319383129	0.465761725303339
ENSG00000064989	85	48	56	56	40	39	87	33	29	26	66	65	25	38	22	16	86	34	35	49	17	27	90	24	CALCRL	CALCRL	2	187341964	187448460	-1	protein_coding	calcitonin receptor like receptor [Source:HGNC Symbol;Acc:HGNC:16709]	7309	45.9883793880934	-0.0746025274930014	0.291898316147447	-0.255577108075256	0.798277396563286	0.951647949609306	45.9883793880934	-0.254731928415268	0.29315497944908	-0.868932633837501	0.384883978730032	0.548321299765327	45.9883793880934	0.0970762681933263	0.290299724990761	0.334400138327434
ENSG00000064995	370	273	344	351	345	344	322	270	366	287	282	352	460	302	396	426	405	395	537	438	384	397	362	509	TAF11	TAF11	6	34877462	34889192	-1	protein_coding	TATA-box binding protein associated factor 11 [Source:HGNC Symbol;Acc:HGNC:11544]	1989	363.174836959605	0.0293547774895211	0.106409940036501	0.275864994186179	0.782651761567032	0.947136243784319	363.174836959605	-0.0193102147007358	0.106418282600492	-0.181455800909969	0.856009822952636	0.916584788294602	363.174836959605	-0.116681728066626	0.106368923199373	-1.09695317539244
ENSG00000064999	550	338	580	418	563	404	514	456	327	335	522	599	642	669	729	785	707	875	893	886	823	802	810	1123	ANKS1A	ANKS1A	6	34889255	35091406	1	protein_coding	ankyrin repeat and sterile alpha motif domain containing 1A [Source:HGNC Symbol;Acc:HGNC:20961]	8498	605.385771813519	0.0115006900240887	0.111931466434125	0.102747604319624	0.918163290766825	0.983810965832937	605.385771813519	-0.0173442058019127	0.111896826392507	-0.155001766905108	0.876819924353139	0.928862723344563	605.385771813519	0.0780860642283048	0.111640158040178	0.699444228663692
ENSG00000065000	2435	1844	2874	1935	2505	2083	2089	1961	1217	1387	2365	2253	4021	3747	3258	4129	3550	4349	4505	3735	3596	3769	3508	4231	AP3D1	AP3D1	19	2100988	2164468	-1	protein_coding	adaptor related protein complex 3 subunit delta 1 [Source:HGNC Symbol;Acc:HGNC:568]	8613	2809.55838388804	-0.0608290378698212	0.105795575613648	-0.574967691389676	0.565313147830892	0.871889095616456	2809.55838388804	-0.284999760551746	0.105873285931799	-2.69189491988882	0.00710473265964943	0.0222904128846819	2809.55838388804	-0.152736141460128	0.105861575321636	-1.44279112601598
ENSG00000065029	437	380	495	335	341	339	429	354	318	318	396	392	1054	682	663	1045	563	797	1468	797	779	872	806	943	ZNF76	ZNF76	6	35258909	35295985	1	protein_coding	zinc finger protein 76 [Source:HGNC Symbol;Acc:HGNC:13149]	6782	580.005449273361	-0.240236099417856	0.106981717671452	-2.2455808772452	0.0247308664822511	0.265790922879427	580.005449273361	-0.0828030087237643	0.106565560818965	-0.777014713641222	0.437150089532473	0.599536033618676	580.005449273361	0.095413999916227	0.107137233842086	0.890577407074569
ENSG00000065054	39	22	59	40	36	33	92	56	48	68	60	92	47	34	36	67	14	26	74	67	88	108	81	44	SLC9A3R2	SLC9A3R2	16	2025356	2039026	1	protein_coding	SLC9A3 regulator 2 [Source:HGNC Symbol;Acc:HGNC:11076]	3516	54.7389058226839	-0.213276568664099	0.287670171549037	-0.741392712062062	0.458455362089403	0.818088359029602	54.7389058226839	0.776972243570875	0.278611328352541	2.78873170077181	0.00529148815198691	0.0172109249076408	54.7389058226839	1.06178049929906	0.279785040585917	3.79498666932125
ENSG00000065057	182	130	163	145	116	166	208	179	263	212	210	239	106	83	55	99	52	71	138	142	145	144	115	131	NTHL1	NTHL1	16	2039815	2047866	-1	protein_coding	nth like DNA glycosylase 1 [Source:HGNC Symbol;Acc:HGNC:8028]	2430	151.755690021299	-0.192974000053001	0.168117295810424	-1.14785334324319	0.25102911178753	0.667033474118546	151.755690021299	0.532978628878623	0.163818158625093	3.25347710749437	0.00114001910527723	0.00451478598028864	151.755690021299	0.680335460666214	0.164772662135508	4.12893408317159
ENSG00000065060	918	887	636	610	1100	510	397	439	159	204	509	251	1059	1053	1630	1160	1206	2069	829	697	812	669	672	945	BLTP3A	BLTP3A	6	34792083	34877514	1	protein_coding	bridge-like lipid transfer protein family member 3A [Source:HGNC Symbol;Acc:HGNC:21216]	9908	771.883470403055	-0.0501864470268835	0.124260397918119	-0.40388126762602	0.686300031937725	0.914786049128904	771.883470403055	-1.13050926295447	0.125813538646602	-8.98559308573266	2.57342568375514e-19	7.4981057946706e-18	771.883470403055	-1.11779631962649	0.125990901917082	-8.87203998557083
ENSG00000065135	2488	2187	2277	2332	2615	2412	1990	1619	2381	1551	2174	2380	1656	2265	2432	2229	2467	2433	1707	1580	1739	1785	1603	1897	GNAI3	GNAI3	1	109548615	109600195	1	protein_coding	G protein subunit alpha i3 [Source:HGNC Symbol;Acc:HGNC:4387]	9044	2113.23927442409	0.062048407491584	0.108343640318279	0.57270004320794	0.566847808203855	0.872066350992116	2113.23927442409	-0.395745087603404	0.10855501043263	-3.64557182599144	0.000266797881904049	0.00122227489216127	2113.23927442409	-0.405141050767794	0.108474806224365	-3.73488614425192
ENSG00000065150	2495	1992	2118	2609	2517	2047	3417	2531	2800	2369	3106	3029	1678	2249	2240	2042	3154	2415	2838	2584	2651	2920	2825	2680	IPO5	IPO5	13	97953658	98024296	1	protein_coding	importin 5 [Source:HGNC Symbol;Acc:HGNC:6402]	9664	2549.97347650982	0.144632776026374	0.0994418349257071	1.45444596969101	0.145822702873782	0.547596473346325	2549.97347650982	0.28347525952786	0.0993517519648188	2.85324872407122	0.00432747363545186	0.0144553463106654	2549.97347650982	0.162356812678871	0.0992331554468568	1.63611458234662
ENSG00000065154	957	697	729	955	909	724	1055	695	998	701	921	866	516	692	637	674	891	706	766	743	749	736	773	849	OAT	OAT	10	124397303	124418976	-1	protein_coding	ornithine aminotransferase [Source:HGNC Symbol;Acc:HGNC:8091]	3388	796.494198285204	0.150864346465765	0.0973827818643336	1.54918912334974	0.121336263335069	0.514348677690105	796.494198285204	0.139039487762477	0.0973149617186819	1.42875756519755	0.153073926038663	0.279890266258873	796.494198285204	-0.0435241878938779	0.0970045606304377	-0.44868187238839
ENSG00000065183	848	640	642	778	881	655	1105	949	875	872	1100	990	591	590	550	724	832	675	1122	850	873	1041	844	981	WDR3	WDR3	1	117929720	117966543	1	protein_coding	WD repeat domain 3 [Source:HGNC Symbol;Acc:HGNC:12755]	10276	832.40822092366	0.183139470614271	0.0718194241214834	2.54999915210248	0.0107723181070878	0.178737260952796	832.40822092366	0.469068012984286	0.0711448166414517	6.59314388774443	4.30608863796606e-11	5.70225710656121e-10	832.40822092366	0.314328181550675	0.0704975631076551	4.45870988576828
ENSG00000065243	458	307	403	399	544	375	569	466	440	347	554	484	882	1032	1284	1077	1401	1211	1651	1221	1434	1238	1187	1600	PKN2	PKN2	1	88684222	88836255	1	protein_coding	protein kinase N2 [Source:HGNC Symbol;Acc:HGNC:9406]	6897	783.377789161194	0.128324656685022	0.0968034654689195	1.32562048335163	0.184965437938913	0.595648798893658	783.377789161194	0.26466757959271	0.0964913065061354	2.74291632247596	0.00608962012166471	0.0194715919898551	783.377789161194	0.0427431605647812	0.0963802424972218	0.443484675461502
ENSG00000065268	954	725	860	663	717	796	430	507	586	377	488	611	487	386	336	471	345	501	570	445	299	415	452	572	WDR18	WDR18	19	984332	998438	1	protein_coding	WD repeat domain 18 [Source:HGNC Symbol;Acc:HGNC:17956]	2283	555.324525431539	-0.114538583776401	0.162402169811205	-0.705277422768143	0.480637607828963	0.831756934586737	555.324525431539	-0.446292094319254	0.162804490809273	-2.74127631308456	0.00612010163919174	0.0195487358693186	555.324525431539	-0.264456629345708	0.162767351655867	-1.6247523023219
ENSG00000065308	672	470	757	473	637	622	532	402	608	397	628	865	627	927	772	688	851	952	863	1094	952	864	990	1135	TRAM2	TRAM2	6	52497408	52577060	-1	protein_coding	translocation associated membrane protein 2 [Source:HGNC Symbol;Acc:HGNC:16855]	7047	710.439235117389	-0.0660786462386598	0.0976042504824824	-0.677005826201384	0.498402257788982	0.841958981259429	710.439235117389	-0.0892009496479887	0.09754964562906	-0.914415927118609	0.360498335959388	0.523945337150019	710.439235117389	0.123012357795529	0.0973709168742017	1.26333777830658
ENSG00000065357	1952	1424	1735	1470	1470	984	2613	1897	1148	1729	2073	1677	4604	2994	2483	5104	2824	2279	8578	4254	2957	5175	4038	4004	DGKA	DGKA	12	55927319	55954027	1	protein_coding	diacylglycerol kinase alpha [Source:HGNC Symbol;Acc:HGNC:2849]	10098	2656.99829351045	-0.268911983422902	0.102066829217686	-2.63466579185459	0.0084220162472965	0.157254906999449	2656.99829351045	0.204866245136422	0.101795984610974	2.01251793888868	0.0441653676128997	0.104709171486562	2656.99829351045	0.430691227530373	0.101947996187498	4.22461689917146
ENSG00000065361	77	58	20	51	75	13	92	130	29	55	117	33	82	49	41	74	35	27	177	152	60	85	106	53	ERBB3	ERBB3	12	56076799	56103505	1	protein_coding	erb-b2 receptor tyrosine kinase 3 [Source:HGNC Symbol;Acc:HGNC:3431]	11711	68.2253246028665	-0.380312303158544	0.218282924173465	-1.74229067435581	0.0814575944171056	0.433916720656604	68.2253246028665	0.765923486712306	0.206945234622944	3.70109264950133	0.000214673069121533	0.00100441993140479	68.2253246028665	0.728462089334566	0.21406242651108	3.40303574619556
ENSG00000065413	2618	2007	2538	2450	3087	2129	3534	2471	2381	1880	3268	2782	3969	4658	4756	4685	5786	4982	7097	5534	5609	5434	5416	6141	ANKRD44	ANKRD44	2	196967017	197311173	-1	protein_coding	ankyrin repeat domain 44 [Source:HGNC Symbol;Acc:HGNC:25259]	12826	3709.96622454906	0.0879651335405574	0.0813813119114877	1.0809009030996	0.279741196882531	0.69015920047726	3709.96622454906	0.213277786873585	0.0813119687618376	2.62295686749726	0.00871703074600184	0.0266083223735344	3709.96622454906	0.0397728637602764	0.0812983607732972	0.489220980373567
ENSG00000065427	4059	3650	3323	3400	4018	3224	3986	3645	4180	3185	4118	3977	2234	2628	2060	2240	2394	2470	2603	2461	2560	2540	2422	2733	KARS1	KARS1	16	75627474	75648643	-1	protein_coding	lysyl-tRNA synthetase 1 [Source:HGNC Symbol;Acc:HGNC:6215]	4051	3190.33478071556	-0.0712031975949663	0.0874742032717256	-0.81399081022532	0.415650215568161	0.790312914489861	3190.33478071556	0.00674935409998259	0.0874088984985875	0.0772158695043121	0.938451817299283	0.964588007452435	3190.33478071556	0.0536616461687617	0.0874233253809719	0.613813829832209
ENSG00000065457	417	407	466	393	500	394	467	445	275	312	576	453	720	769	944	776	974	1127	1186	823	1178	827	775	1407	ADAT1	ADAT1	16	75596868	75623300	-1	protein_coding	adenosine deaminase tRNA specific 1 [Source:HGNC Symbol;Acc:HGNC:228]	6118	643.363279565934	0.0534926381818044	0.101969420657176	0.524594901462158	0.599864831822146	0.883878967060282	643.363279565934	0.0123965421830468	0.101950168071846	0.121594131893051	0.903220461075223	0.944818849571593	643.363279565934	-0.019698900825369	0.101801201580789	-0.193503618026905
ENSG00000065485	170	141	147	146	161	80	83	85	48	86	88	74	71	114	116	102	116	169	109	89	72	73	110	89	PDIA5	PDIA5	3	123067025	123225227	1	protein_coding	protein disulfide isomerase family A member 5 [Source:HGNC Symbol;Acc:HGNC:24811]	4067	106.489411831269	-0.0390135279936783	0.182039278989263	-0.214313791014187	0.830302364205467	0.961976344960276	106.489411831269	-0.753522766765636	0.186355852928129	-4.04346176911462	5.26677474348909e-05	0.000280356474108299	106.489411831269	-0.591339218042885	0.185380818032112	-3.18986195184689
ENSG00000065491	299	209	291	221	242	234	380	289	324	242	310	349	336	343	293	314	388	345	608	520	576	517	444	444	TBC1D22B	TBC1D22B	6	37257772	37332970	1	protein_coding	TBC1 domain family member 22B [Source:HGNC Symbol;Acc:HGNC:21602]	3462	340.049388203924	-0.0951621956648706	0.0971442620398718	-0.979596670627981	0.327285249035485	0.730401804973442	340.049388203924	0.455917110032788	0.0949746712879782	4.80040734913812	1.58343219353908e-06	1.11529152735634e-05	340.049388203924	0.347050997726115	0.0958221246869577	3.6218253233259
[truncated: 14,696 more rows]
[truncated: 56 more columns]
