# Supplementary material for: Single-cell analysis identifies conserved features of immune dysfunction in simulated microgravity and spaceflight
Source: Nat Commun. 2024 Jun 11;15:4795. doi: 10.1038/s41467-023-42013-y (PMC11166937; doi:10.1038/s41467-023-42013-y)
Supplement: Supplementary file 16 — Supplementary Data 13 [file 41467_2023_42013_MOESM16_ESM.csv]

	gene_name	avg_log2FC_SC	p_val_SC	p_val_adj_SC	avg_log2FC_I4	p_val_I4	p_val_adj_I4		DEGs were calculated by the MAST method in Seurat findmarker() function; a likelihood ratio test (LRT), which is two-tailed, was utilized to determine p-value. Adjustments for multiple comparisons were made using the Bonferroni correction.
1	FTH1	0.991267993	2.67E-125	6.54E-121	-0.206402167	9.32E-40	2.45E-35
2	S100A9	0.745911295	3.67E-98	8.98E-94	0.322655933	0	0
3	FTL	0.561238446	1.88E-171	4.59E-167	-0.241653049	2.67E-55	7.02E-51
4	S100A8	0.520580299	4.11E-53	1.01E-48	0.255722095	0	0
5	MS4A7	0.493718488	8.55E-135	2.09E-130	0.129990162	2.11E-103	5.55E-99
6	CYBB	0.428303773	6.75E-71	1.65E-66	0.780469732	0	0
7	NFKBIA	0.405207144	8.45E-209	2.07E-204	-0.131794972	7.28E-25	1.92E-20
8	FCN1	0.389016721	1.51E-45	3.70E-41	0.641692878	0	0
9	TXN	0.321758656	5.01E-101	1.23E-96	-0.105818573	6.35E-38	1.67E-33
10	CALR	0.319825402	2.64E-115	6.46E-111	-0.126677941	7.21E-28	1.90E-23
11	SERF2	0.292657967	2.95E-208	7.21E-204	-0.474631905	1.51E-230	3.97E-226
12	HSP90AB1	0.28115	9.16E-183	2.24E-178	-0.321730404	5.15E-113	1.36E-108
13	KYNU	0.275923861	3.44E-78	8.43E-74	0.695688261	0	0
14	RPL38	0.257038145	1.08E-122	2.64E-118	-0.93480594	0	0
15	FCER1G	0.255050576	1.52E-25	3.72E-21	-0.110882718	4.61E-19	1.21E-14
16	CCL4	0.254906241	5.38E-30	1.32E-25	-0.127206878	1.61E-37	4.22E-33
17	HSP90AA1	0.253098265	1.33E-127	3.26E-123	-0.434980307	6.73E-159	1.77E-154
18	HINT1	0.251685768	1.80E-124	4.40E-120	-0.438014834	6.19E-223	1.63E-218
19	ATP5F1E	0.250697112	1.15E-161	2.81E-157	-0.388400613	4.09E-169	1.08E-164
20	MPEG1	0.247664252	4.89E-86	1.20E-81	0.11699449	8.47E-97	2.23E-92
21	HSPA5	0.242414333	2.84E-106	6.96E-102	-0.148651225	7.72E-32	2.03E-27
22	HNRNPC	0.238071602	1.04E-163	2.54E-159	-0.348853537	1.20E-107	3.16E-103
23	LYZ	0.233799442	5.81E-39	1.42E-34	0.661966261	0	0
24	COX7C	0.225063549	1.86E-128	4.56E-124	-0.42550602	5.77E-223	1.52E-218
25	RPS21	0.214273133	3.79E-59	9.28E-55	-1.377985712	0	0
26	RPS28	0.212880774	2.25E-81	5.52E-77	-1.624509565	0	0
27	PRDX1	0.20668018	1.25E-57	3.06E-53	-0.101314884	8.83E-38	2.32E-33
28	PPDPF	0.204185391	1.81E-106	4.44E-102	-0.1664457	1.36E-66	3.59E-62
29	RPS24	0.200287097	5.67E-77	1.39E-72	-1.042720408	0	0
30	SPI1	0.196449345	4.60E-31	1.13E-26	0.15347143	6.22E-119	1.64E-114
31	OST4	0.194251302	5.83E-117	1.43E-112	-0.203178271	1.23E-82	3.24E-78
32	RPL39	0.187101243	3.75E-31	9.19E-27	-1.51781632	0	0
33	TMA7	0.182635774	5.37E-99	1.31E-94	-0.329889007	1.05E-150	2.76E-146
34	RNASEK	0.182353585	2.22E-70	5.43E-66	-0.172348424	8.91E-46	2.34E-41
35	LYN	0.180980888	1.60E-47	3.93E-43	0.445213206	7.21E-92	1.90E-87
36	CTSB	0.179524678	1.35E-25	3.31E-21	0.107545717	1.94E-36	5.09E-32
37	IRAK3	0.177880743	1.22E-76	2.99E-72	0.703083726	0	0
38	PTGES3	0.176762841	3.93E-104	9.61E-100	-0.104880355	3.21E-16	8.43E-12
39	HSPA8	0.175497666	1.02E-90	2.49E-86	-0.160019837	4.16E-44	1.09E-39
40	RPL36	0.174887476	2.93E-44	7.18E-40	-1.127904618	0	0
41	HCK	0.171551296	6.18E-61	1.51E-56	0.394705918	2.47032822920623e-323	6.49523401305195e-319
42	DMXL2	0.16824725	3.62E-29	8.86E-25	0.974015103	0	0
43	BIRC3	0.164656408	6.74E-56	1.65E-51	0.147043683	1.29E-20	3.40E-16
44	EPB41L3	0.162625084	8.19E-33	2.01E-28	0.212415633	1.11E-146	2.91E-142
45	RPS26	0.155059786	3.30E-45	8.09E-41	-1.04453014	0	0
46	SOD1	0.154238984	5.17E-67	1.27E-62	-0.207663438	2.34E-81	6.16E-77
47	IL2RG	0.152344911	3.25E-43	7.96E-39	-0.184565478	5.92E-51	1.56E-46
48	POLR2L	0.148536248	6.12E-64	1.50E-59	-0.149300182	2.65E-70	6.96E-66
49	TOMM7	0.144077935	2.28E-45	5.58E-41	-0.623564378	0	0
50	HIST1H2AC	0.142235872	2.96E-90	7.24E-86	0.161927113	9.39E-114	2.47E-109
51	DAPK1	0.142055315	1.04E-24	2.55E-20	0.29918772	9.60E-206	2.52E-201
52	H1FX	0.135369246	5.71E-27	1.40E-22	-0.159751084	6.59E-46	1.73E-41
53	RPL36AL	0.134667344	3.48E-37	8.52E-33	-0.448662661	8.95E-254	2.35E-249
54	RPL41	0.134563272	5.49E-45	1.34E-40	-2.061173509	0	0
55	RPS29	0.133465752	1.59E-29	3.90E-25	-1.57576488	0	0
56	GSTP1	0.132329488	1.67E-22	4.09E-18	-0.156647554	1.58E-61	4.16E-57
57	ATG7	0.131893014	2.26E-43	5.54E-39	0.45198806	2.30E-151	6.04E-147
58	UBL5	0.131877723	1.92E-56	4.69E-52	-0.168003711	1.55E-66	4.08E-62
59	AP1S2	0.131707907	2.73E-60	6.67E-56	0.238735677	6.69E-136	1.76E-131
60	COX6B1	0.127800218	4.97E-53	1.22E-48	-0.239757158	1.61E-115	4.24E-111
61	DOCK4	0.127129347	6.86E-19	1.68E-14	0.128964813	5.65E-91	1.49E-86
62	PTMA	0.127065191	1.45E-59	3.56E-55	-0.826527961	0	0
63	COMMD6	0.126364097	7.15E-42	1.75E-37	-0.257103853	5.00E-140	1.32E-135
64	RPL31	0.124717636	2.18E-28	5.34E-24	-0.934162536	0	0
65	PILRA	0.123940484	2.00E-26	4.90E-22	0.177370056	2.71E-81	7.12E-77
66	FNDC3B	0.122537289	2.21E-39	5.40E-35	0.316445271	5.76E-57	1.52E-52
67	NCF1	0.121888148	8.54E-21	2.09E-16	0.207831929	4.27E-85	1.12E-80
68	RPL37A	0.120281433	2.12E-27	5.19E-23	-1.51227304	0	0
69	PLSCR1	0.119536328	3.00E-53	7.36E-49	0.276678067	5.86E-176	1.54E-171
70	H3F3B	0.11843015	1.39E-37	3.39E-33	-0.699447864	0	0
71	RPL37	0.114916096	4.05E-10	9.93E-06	-1.352073989	0	0
72	IFNGR2	0.114766546	1.26E-38	3.09E-34	0.264368174	1.90E-114	4.99E-110
73	HLA-DRB1	0.114595173	5.29E-07	0.012951047	0.200223718	2.45E-82	6.43E-78
74	PDIA3	0.113986663	2.88E-46	7.06E-42	-0.228536242	6.19E-50	1.63E-45
75	TMEM258	0.113355273	4.67E-49	1.14E-44	-0.14198231	5.26E-65	1.38E-60
76	LTA4H	0.113281462	1.22E-29	3.00E-25	0.21522253	2.26E-120	5.94E-116
77	TYROBP	0.113089139	3.42E-55	8.37E-51	-0.189894111	1.38E-39	3.63E-35
78	RPL7	0.111743917	1.75E-18	4.28E-14	-0.878916023	0	0
79	ATP5MF	0.111199822	5.56E-41	1.36E-36	-0.125136332	5.44E-54	1.43E-49
80	PTPN12	0.110270736	8.92E-46	2.18E-41	0.114850271	1.71E-36	4.48E-32
81	GNG5	0.108904719	3.19E-45	7.81E-41	-0.101285909	3.86E-27	1.02E-22
82	DUSP6	0.10702049	2.59E-50	6.35E-46	0.146338034	2.19E-131	5.76E-127
83	NCF2	0.104428779	1.28E-25	3.13E-21	0.297133131	1.17E-242	3.08E-238
84	PFN1	0.104342143	2.50E-16	6.13E-12	-0.958391873	0	0
85	RPS25	0.104091181	7.29E-14	1.78E-09	-1.265263037	0	0
86	TNS3	0.102600252	1.03E-31	2.51E-27	0.241511599	2.67E-183	7.01E-179
87	RPLP2	0.102053528	2.32E-09	5.68E-05	-1.723566715	0	0
88	RPL35A	0.101781462	3.21E-08	0.000785875	-1.172721173	0	0
89	RPL22	0.101743635	1.03E-12	2.53E-08	-0.663627656	0	0
90	UQCRB	0.101453038	1.56E-25	3.83E-21	-0.301025927	6.23E-142	1.64E-137
91	APLP2	0.101260626	1.99E-21	4.86E-17	0.196937809	5.20E-61	1.37E-56
92	LCP1	0.101197204	7.56E-19	1.85E-14	0.178140344	2.15E-30	5.66E-26
93	LTB	0.100847707	1.02E-21	2.49E-17	-0.556935927	3.05E-195	8.02E-191
94	HNRNPU	0.100562438	6.50E-29	1.59E-24	0.114442614	1.65E-15	4.34E-11
95	JUND	-0.100195151	1.38E-21	3.39E-17	-0.124624726	1.35E-43	3.55E-39
96	CD6	-0.100444996	5.72E-28	1.40E-23	-0.164662825	2.66E-26	7.00E-22
97	HCST	-0.101564827	4.32E-29	1.06E-24	-0.438823558	6.22E-199	1.64E-194
98	EEF1G	-0.101727887	1.64E-25	4.03E-21	-0.716363668	0	0
99	RABAC1	-0.101920584	1.18E-30	2.89E-26	-0.175509017	5.08E-88	1.34E-83
100	IQGAP2	-0.102629179	9.54E-24	2.34E-19	0.161723586	3.54E-22	9.31E-18
101	CIB1	-0.103116687	1.18E-39	2.88E-35	-0.152754918	2.69E-65	7.07E-61
102	BTG1	-0.103118351	9.91E-23	2.43E-18	-0.637579872	7.06513873552983e-322	1.85763692773286e-317
103	LCP2	-0.103381508	1.02E-31	2.49E-27	0.306584906	8.27E-93	2.17E-88
104	CD3G	-0.104508288	6.15E-25	1.51E-20	-0.144125295	2.36E-27	6.21E-23
105	ABHD17A	-0.104514858	5.12E-35	1.25E-30	-0.113497323	8.62E-29	2.27E-24
106	RPS5	-0.105208577	2.08E-24	5.08E-20	-1.078385123	0	0
107	EID1	-0.105864911	4.33E-36	1.06E-31	-0.118289606	1.17E-31	3.07E-27
108	CD247	-0.106464915	4.07E-21	9.98E-17	-0.34054261	1.77E-111	4.64E-107
109	STAT4	-0.106927541	1.08E-34	2.65E-30	-0.207507018	3.06E-78	8.04E-74
110	SRGN	-0.10728882	1.19E-09	2.92E-05	-0.302595042	1.82E-66	4.79E-62
111	HLA-DMB	-0.107380592	5.18E-28	1.27E-23	0.111694122	2.37E-55	6.23E-51
112	JAML	-0.108097297	1.81E-30	4.43E-26	0.278148528	2.52E-138	6.64E-134
113	HLA-B	-0.108359595	9.79E-26	2.40E-21	-1.256474215	0	0
114	RPL12	-0.109712458	1.89E-21	4.63E-17	-0.95116722	0	0
115	MBNL1	-0.109795363	1.36E-29	3.34E-25	0.738018861	0	0
116	TGFB1	-0.110170181	1.89E-28	4.64E-24	-0.169056684	2.40E-29	6.31E-25
117	GZMB	-0.112295112	1.81E-09	4.44E-05	-0.393788191	9.12E-87	2.40E-82
118	MEF2A	-0.112389391	1.37E-37	3.36E-33	0.470877801	1.82E-164	4.77E-160
119	PCED1B-AS1	-0.112615961	5.11E-34	1.25E-29	-0.301313008	1.96E-83	5.16E-79
120	MNDA	-0.113100599	5.54E-33	1.36E-28	0.464992049	0	0
121	CD8A	-0.114335029	2.97E-12	7.27E-08	-0.101658606	5.41E-21	1.42E-16
122	VCAN	-0.114981857	8.34E-39	2.04E-34	2.130202343	0	0
123	MZT2B	-0.115086189	7.31E-43	1.79E-38	-0.261455049	4.52E-147	1.19E-142
124	GZMM	-0.115121418	6.08E-33	1.49E-28	-0.299626105	6.46E-135	1.70E-130
125	SEPTIN6	-0.117377538	5.11E-41	1.25E-36	-0.12325363	1.79E-14	4.72E-10
126	MS4A6A	-0.117433968	3.72E-39	9.12E-35	0.589936316	0	0
127	TNFSF13B	-0.117549837	2.07E-44	5.06E-40	0.277539445	2.29E-146	6.03E-142
128	PDCD4	-0.117958044	9.83E-36	2.41E-31	-0.376885887	3.05E-102	8.03E-98
129	RPL5	-0.118720831	1.76E-21	4.32E-17	-0.855499575	0	0
130	ARHGAP15	-0.119378875	4.15E-51	1.02E-46	0.127802997	9.57E-09	0.000251564
131	CBLB	-0.120095169	1.81E-41	4.44E-37	-0.231750166	9.89E-65	2.60E-60
132	DUSP2	-0.121859176	7.38E-32	1.81E-27	-0.163087491	5.14E-38	1.35E-33
133	ARL6IP4	-0.122987619	1.91E-56	4.68E-52	-0.125096347	2.07E-36	5.43E-32
134	ANKRD44	-0.123185294	3.21E-55	7.87E-51	0.175791991	1.43E-40	3.76E-36
135	LRMDA	-0.125763378	4.92E-49	1.21E-44	1.145980589	0	0
136	SLC25A6	-0.127286796	2.18E-39	5.34E-35	-0.305153897	1.82E-138	4.79E-134
137	LINC01619	-0.127637361	9.45E-84	2.31E-79	-0.427468054	7.90E-108	2.08E-103
138	ADA2	-0.128279316	9.09E-46	2.23E-41	0.126543712	1.20E-34	3.15E-30
139	FUS	-0.128324639	7.27E-52	1.78E-47	-0.127940672	1.67E-18	4.40E-14
140	RPLP0	-0.131273042	9.78E-28	2.39E-23	-0.773474062	0	0
141	CD3D	-0.13160955	8.55E-31	2.09E-26	-0.439505216	6.08E-195	1.60E-190
142	JAK2	-0.132369601	2.32E-59	5.69E-55	0.604627189	6.97E-194	1.83E-189
143	WARS	-0.132442697	6.04E-54	1.48E-49	0.243416498	2.86E-63	7.53E-59
144	RPS7	-0.132788686	1.03E-45	2.52E-41	-1.027963053	0	0
145	CCL5	-0.13326472	7.68E-39	1.88E-34	-0.497295326	5.37E-105	1.41E-100
146	NOP53	-0.133670148	6.36E-39	1.56E-34	-0.311496275	8.07E-145	2.12E-140
147	MEF2C	-0.135665656	3.25E-44	7.97E-40	0.785301029	1.89E-259	4.97E-255
148	ZFP36L2	-0.137451706	1.35E-43	3.30E-39	-0.481839924	2.53E-150	6.66E-146
149	CD7	-0.137727696	2.89E-34	7.08E-30	-0.351939643	1.01E-146	2.66E-142
150	GSTK1	-0.138989365	4.20E-67	1.03E-62	-0.162222516	1.69E-38	4.44E-34
151	PSMB8	-0.139033358	1.69E-73	4.14E-69	-0.118419882	1.43E-31	3.76E-27
152	SLC25A3	-0.13982627	1.59E-58	3.89E-54	-0.187617995	1.14E-54	3.00E-50
153	ITGA4	-0.143435152	3.46E-57	8.48E-53	0.362844529	1.06E-67	2.79E-63
154	RPL10A	-0.144170244	7.19E-41	1.76E-36	-0.978494881	0	0
155	RPS4X	-0.145288245	1.46E-34	3.57E-30	-1.066691812	0	0
156	LIMD2	-0.145768116	1.28E-53	3.13E-49	-0.186780457	4.62E-45	1.21E-40
157	LEPROTL1	-0.146025901	2.77E-53	6.78E-49	-0.365041551	2.93E-96	7.69E-92
158	LSP1	-0.147185903	2.87E-53	7.02E-49	-0.10372555	6.01E-22	1.58E-17
159	GAPDH	-0.147728376	3.82E-33	9.35E-29	-0.318966321	1.53E-117	4.03E-113
160	NEAT1	-0.151264229	1.59E-19	3.88E-15	0.804904297	6.61362887857731e-310	1.74E-305
161	FYN	-0.153347548	1.18E-44	2.88E-40	-0.209763659	3.18E-23	8.36E-19
162	EEF1A1	-0.153956646	1.40E-47	3.44E-43	-1.351245339	0	0
163	RPL10	-0.154155721	4.74E-41	1.16E-36	-1.792772658	0	0
164	PSMB10	-0.158399595	1.54E-78	3.77E-74	-0.154877535	3.76E-53	9.88E-49
165	HLA-C	-0.160081559	6.47E-80	1.58E-75	-1.163401332	0	0
166	EEF1D	-0.160590015	3.40E-79	8.34E-75	-0.487608859	7.35E-283	1.93E-278
167	HLA-F	-0.161038327	1.02E-88	2.49E-84	-0.184431313	1.18E-40	3.10E-36
168	RPL19	-0.161526535	9.86E-52	2.41E-47	-1.467377199	0	0
169	CXCR4	-0.164960044	7.59E-41	1.86E-36	-0.648745275	2.92E-298	7.69E-294
170	RPS18	-0.16506885	5.15E-44	1.26E-39	-1.69951934	0	0
171	PSME1	-0.166865731	3.65E-82	8.94E-78	-0.312014379	2.87E-138	7.55E-134
172	RPS6	-0.169701845	1.08E-42	2.64E-38	-1.233018197	0	0
173	EEF2	-0.170337175	4.14E-68	1.01E-63	-0.214916769	5.42E-76	1.43E-71
174	CLIC3	-0.170859504	3.00E-33	7.35E-29	-0.120404038	2.95E-45	7.76E-41
175	FXYD5	-0.170885199	4.17E-48	1.02E-43	-0.279073391	1.00E-105	2.63E-101
176	SRSF5	-0.17121185	2.17E-91	5.32E-87	-0.228850638	1.13E-60	2.96E-56
177	ZBTB20	-0.176541992	1.40E-66	3.44E-62	0.190427714	3.80E-26	9.99E-22
178	PLXDC2	-0.176970914	7.67E-65	1.88E-60	1.269831718	0	0
179	RPL13	-0.177012994	7.92E-48	1.94E-43	-1.776323574	0	0
180	SLC8A1	-0.180660052	1.83E-59	4.49E-55	1.30361069	0	0
181	MT-ATP6	-0.193834729	2.60E-120	6.36E-116	-0.367963788	0	0
182	RPL4	-0.196536933	9.28E-68	2.27E-63	-0.600357897	0	0
183	ACTG1	-0.200784485	5.75E-45	1.41E-40	-0.382372592	6.36E-125	1.67E-120
184	MT-ND6	-0.20169227	3.28E-105	8.04E-101	0.119688813	6.42E-22	1.69E-17
185	RPS2	-0.201757244	5.42E-60	1.33E-55	-1.618398214	0	0
186	CORO1A	-0.202634161	8.19E-103	2.01E-98	-0.332595787	4.69E-111	1.23E-106
187	PLAAT4	-0.203289312	3.75E-69	9.19E-65	-0.254689336	9.90E-111	2.60E-106
188	PDE3B	-0.206412338	1.57E-66	3.85E-62	-0.483794831	5.67E-95	1.49E-90
189	IRF1	-0.206970886	1.81E-72	4.42E-68	-0.163656345	7.94E-20	2.09E-15
190	FGL2	-0.21085244	1.05E-84	2.57E-80	0.234854627	5.03E-226	1.32E-221
191	PSMB9	-0.224251689	4.16E-133	1.02E-128	-0.138108824	7.45E-30	1.96E-25
192	HLA-E	-0.227799798	1.32E-161	3.23E-157	-0.399472944	5.59E-150	1.47E-145
193	TYMP	-0.240709142	1.17E-31	2.87E-27	0.21967297	2.08E-120	5.48E-116
194	RPS9	-0.248645863	8.82E-139	2.16E-134	-1.007011689	0	0
195	PSME2	-0.252967295	1.19E-116	2.91E-112	-0.207412721	6.27E-63	1.65E-58
196	PABPC1	-0.256955922	9.82E-72	2.40E-67	-0.673083518	3.23E-281	8.49E-277
197	MT-ND2	-0.260973336	3.60E-141	8.82E-137	-0.133309067	5.96E-78	1.57E-73
198	MT-CO2	-0.292533497	3.43E-269	8.40E-265	-0.60058472	0	0
199	CIRBP	-0.29452447	4.10E-229	1.00E-224	-0.231623025	2.11E-72	5.54E-68
200	RPL3	-0.298965574	2.71E-128	6.64E-124	-1.285845169	0	0
201	HNRNPA1	-0.344624431	9.77E-305	2.39E-300	-0.274773999	1.20E-92	3.15E-88
202	MT-ND4L	-0.371684091	0	0	0.210670057	9.94E-97	2.61E-92
203	RBM3	-0.407978276	0	0	-0.203203844	1.84E-67	4.83E-63
204	MT-ND5	-0.421416249	0	0	-0.157448167	3.98E-140	1.05E-135
205	MT-CYB	-0.442613008	0	0	-0.438659046	0	0
206	MT-ND1	-0.493672123	0	0	-0.265197913	4.28E-167	1.13E-162
207	MTRNR2L8	-0.503378782	1.65E-152	4.04E-148	0.609108238	0	0
208	HBB	-0.614322206	3.92E-17	9.59E-13	0.890351151	3.28E-37	8.61E-33
209	MT-CO3	-0.680968636	0	0	-0.727806167	0	0
210	MT-ATP8	-0.899776537	0	0	0.493460954	2.99403781379795e-321	7.87222362381896e-317
