# Supplementary material for: Single-cell analysis identifies conserved features of immune dysfunction in simulated microgravity and spaceflight
Source: Nat Commun. 2024 Jun 11;15:4795. doi: 10.1038/s41467-023-42013-y (PMC11166937; doi:10.1038/s41467-023-42013-y)
Supplement: Supplementary file 17 — Supplementary Data 14 [file 41467_2023_42013_MOESM17_ESM.xlsx]

## Sheet: z-score
© 2000-2023 QIAGEN. All rights reserved.
Canonical Pathways	SC	I4
EIF2 Signaling	0.408	-7
Coronavirus Pathogenesis Pathway	0.626	5.516
Sirtuin Signaling Pathway	2.714	2.53
Oxidative Phosphorylation	-1.069	-4.123
IL-8 Signaling	3.162	1.89
Production of Nitric Oxide and Reactive Oxygen Species in Macrophages	1.941	2.887
Role Of Osteoclasts In Rheumatoid Arthritis Signaling Pathway	2.53	1.89
Toll-like Receptor Signaling	2	2
Immunogenic Cell Death Signaling Pathway	2.324	-1.667
Mitochondrial Dysfunction	N/A	3.962
RHOA Signaling	-1.134	-2.53
PD-1, PD-L1 cancer immunotherapy pathway	2.065	1.508
Role of NFAT in Cardiac Hypertrophy	-0.816	2.714
Natural Killer Cell Signaling	-0.426	3
Role of PKR in Interferon Induction and Antiviral Response	-1.941	1.342
Role of NFAT in Regulation of the Immune Response	-2.183	1.069
Regulation of Actin-based Motility by Rho	1.342	-1.89
Osteoarthritis Pathway	-0.707	2.449
Phagosome Formation	1.342	1.789
T Cell Receptor Signaling	-2.837	-0.229
CTLA4 Signaling in Cytotoxic T Lymphocytes	1.225	1.807
eNOS Signaling	-2	1
BAG2 Signaling Pathway	2.828	N/A
fMLP Signaling in Neutrophils	1.633	1.134
PPARα/RXRα Activation	-1.134	1.633
IL-15 Production	-1.265	1.414
Hepatic Fibrosis Signaling Pathway	1.414	1.147
Granzyme A Signaling	2.121	0.378
Cardiac Hypertrophy Signaling (Enhanced)	-0.258	2.236
CD28 Signaling in T Helper Cells	-1.342	1.134
Induction of Apoptosis by HIV1	-2.449	N/A
Unfolded protein response	2.449	N/A
CDC42 Signaling	-0.707	-1.667
ID1 Signaling Pathway	-0.707	-1.667
NRF2-mediated Oxidative Stress Response	1.89	-0.447
Huntington's Disease Signaling	2	-0.333
Tumor Microenvironment Pathway	1.155	1.134
IL-4 Signaling	N/A	-2.236
RAC Signaling	0.816	1.414
Pulmonary Healing Signaling Pathway	1	1.155
HER-2 Signaling in Breast Cancer	0.277	1.807
Necroptosis Signaling Pathway	1.667	0.378
Role of IL-17F in Allergic Inflammatory Airway Diseases	2	N/A
IL-13 Signaling Pathway	-1.134	0.816
ILK Signaling	0	-1.897
Renin-Angiotensin Signaling	0	1.89
HMGB1 Signaling	1.89	N/A
Pyroptosis Signaling Pathway	-1.89	0
Macrophage Classical Activation Signaling Pathway	0.2	1.667
Erythropoietin Signaling Pathway	-1	0.816
Th1 Pathway	-1.069	-0.707
Neuroinflammation Signaling Pathway	1.225	0.535
TEC Kinase Signaling	-0.577	1.155
Dendritic Cell Maturation	-1.147	-0.577
CXCR4 Signaling	1.342	-0.378
Chemokine Signaling	0.447	1.265
Th2 Pathway	-1.265	-0.447
TREM1 Signaling	0.707	1
ICOS-ICOSL Signaling in T Helper Cells	-1.265	-0.378
CSDE1 Signaling Pathway	0	-1.633
GP6 Signaling Pathway	0	1.633
Integrin Signaling	0.707	-0.832
Crosstalk between Dendritic Cells and Natural Killer Cells	0.707	-0.816
MicroRNA Biogenesis Signaling Pathway	1	-0.447
Antioxidant Action of Vitamin C	-0.447	-1
Acute Phase Response Signaling	1.414	N/A
LXR/RXR Activation	-1.414	N/A
ERK/MAPK Signaling	0	1.414
Fcγ Receptor-mediated Phagocytosis in Macrophages and Monocytes	0	1.387
Multiple Sclerosis Signaling Pathway	-1.043	-0.302
Telomerase Signaling	1.342	0
Differential Regulation of Cytokine Production in Macrophages and T Helper Cells by IL-17A and IL-17F	1.342	N/A
Differential Regulation of Cytokine Production in Intestinal Epithelial Cells by IL-17A and IL-17F	1.342	N/A
IL-6 Signaling	1.342	N/A
Opioid Signaling Pathway	0.707	0.632
Ferroptosis Signaling Pathway	-0.333	1
Leukocyte Extravasation Signaling	0.707	0.577
Type I Diabetes Mellitus Signaling	-0.832	-0.447
Protein Kinase A Signaling	0.333	0.943
PI3K/AKT Signaling	0.816	-0.378
Insulin Secretion Signaling Pathway	-0.632	0.535
IL-17 Signaling	1.155	0
Inhibition of ARE-Mediated mRNA Degradation Pathway	-0.447	0.707
iNOS Signaling	1.134	N/A
Role of Hypercytokinemia/hyperchemokinemia in the Pathogenesis of Influenza	1.134	N/A
Aryl Hydrocarbon Receptor Signaling	-1.134	N/A
Actin Cytoskeleton Signaling	-0.333	-0.775
Wound Healing Signaling Pathway	-0.277	0.816
Role of Pattern Recognition Receptors in Recognition of Bacteria and Viruses	N/A	1
p38 MAPK Signaling	0	1
GM-CSF Signaling	0	1
IL-23 Signaling Pathway	-1	N/A
FAT10 Cancer Signaling Pathway	-1	N/A
Xenobiotic Metabolism AHR Signaling Pathway	-1	N/A
Inhibition of Angiogenesis by TSP1	-1	N/A
IL-12 Signaling and Production in Macrophages	N/A	1
HIF1α Signaling	0.302	0.577
Pathogen Induced Cytokine Storm Signaling Pathway	0.354	0.5
T Cell Exhaustion Signaling Pathway	-0.378	-0.447
Sperm Motility	N/A	0.816
Melatonin Signaling	N/A	0.816
VEGF Signaling	N/A	-0.816
PDGF Signaling	N/A	0.816
Estrogen Receptor Signaling	0.707	0
Interferon Signaling	-0.707	N/A
Role Of Osteoblasts In Rheumatoid Arthritis Signaling Pathway	0.302	-0.333
MSP-RON Signaling In Macrophages Pathway	0.632	N/A
Signaling by Rho Family GTPases	-0.302	-0.302
Neutrophil Extracellular Trap Signaling Pathway	N/A	-0.6
Chronic Myeloid Leukemia Signaling	N/A	0.5
Role Of Chondrocytes In Rheumatoid Arthritis Signaling Pathway	0	0.447
BEX2 Signaling Pathway	N/A	0.447
Apelin Adipocyte Signaling Pathway	-0.447	N/A
Apelin Cardiomyocyte Signaling Pathway	N/A	0.378
Role of MAPK Signaling in Inhibiting the Pathogenesis of Influenza	0.378	N/A
Ephrin Receptor Signaling	0	-0.378
CDX Gastrointestinal Cancer Signaling Pathway	0.333	0
Gα12/13 Signaling	N/A	0.333
Epithelial Adherens Junction Signaling	N/A	-0.277

## Sheet: -log10(adj.p)
© 2000-2023 QIAGEN. All rights reserved.
Canonical Pathways	SC	I4
EIF2 Signaling	27.0311	84.6902
Coronavirus Pathogenesis Pathway	11.2148	23.2296
PD-1, PD-L1 cancer immunotherapy pathway	14.6839	3.60232
Oxidative Phosphorylation	7.32636	8.28295
Pathogen Induced Cytokine Storm Signaling Pathway	13.3222	1.61689
Neuroinflammation Signaling Pathway	12.7943	2.12225
Macrophage Classical Activation Signaling Pathway	13.6481	1.15475
Natural Killer Cell Signaling	10.5901	4.08712
Th1 Pathway	11.5932	1.61689
Immunogenic Cell Death Signaling Pathway	9.51667	2.832
Mitochondrial Dysfunction	7.40128	4.60189
Multiple Sclerosis Signaling Pathway	10.5124	1.48457
Crosstalk between Dendritic Cells and Natural Killer Cells	7.40128	4.12053
Th2 Pathway	8.81778	1.40873
Fcγ Receptor-mediated Phagocytosis in Macrophages and Monocytes	3.0703	5.5469
Interferon Signaling	5.89496	0.876487
Production of Nitric Oxide and Reactive Oxygen Species in Macrophages	4.55062	2.19632
Sirtuin Signaling Pathway	4.25791	2.05359
HER-2 Signaling in Breast Cancer	3.26699	2.98907
iNOS Signaling	5.02829	1.13056
BAG2 Signaling Pathway	5.85997	0.188493
Role of PKR in Interferon Induction and Antiviral Response	5.43146	0.521882
Actin Cytoskeleton Signaling	2.07633	3.61682
Granzyme A Signaling	3.60654	2.07555
NRF2-mediated Oxidative Stress Response	4.7932	0.78618
Hepatic Fibrosis Signaling Pathway	3.41693	2.04872
GM-CSF Signaling	1.17602	4.27807
Chemokine Signaling	1.55551	3.81095
IL-15 Production	3.58867	1.61256
Leukocyte Extravasation Signaling	1.83747	3.13748
Estrogen Receptor Signaling	2.37845	2.50887
CSDE1 Signaling Pathway	2.8009	2.04418
Signaling by Rho Family GTPases	3.17512	1.63905
Integrin Signaling	2.03549	2.77661
HIF1α Signaling	2.54746	2.00764
Type I Diabetes Mellitus Signaling	4.11229	0.306713
Neutrophil Extracellular Trap Signaling Pathway	0	4.38256
RHOA Signaling	1.83747	2.53206
Differential Regulation of Cytokine Production in Macrophages and T Helper Cells by IL-17A and IL-17F	4.05804	0.304271
Xenobiotic Metabolism AHR Signaling Pathway	3.9647	0.357541
Tumor Microenvironment Pathway	3.572	0.714214
TREM1 Signaling	3.56468	0.714214
Protein Kinase A Signaling	0.65781	3.61682
CTLA4 Signaling in Cytotoxic T Lymphocytes	3.48771	0.731654
Sperm Motility	2.38987	1.75646
Cardiac Hypertrophy Signaling (Enhanced)	1.97494	2.15304
IL-12 Signaling and Production in Macrophages	3.29658	0.788727
MSP-RON Signaling In Macrophages Pathway	3.68027	0.23214
Dendritic Cell Maturation	3.23826	0.658455
Pulmonary Healing Signaling Pathway	1.7738	2.11851
IL-17 Signaling	3.41693	0.466946
Differential Regulation of Cytokine Production in Intestinal Epithelial Cells by IL-17A and IL-17F	3.58595	0.259622
IL-8 Signaling	3.04833	0.731654
Osteoarthritis Pathway	3.1449	0.615329
Regulation of Actin-based Motility by Rho	1.97601	1.72666
Epithelial Adherens Junction Signaling	0.246675	3.43164
Toll-like Receptor Signaling	1.05682	2.58234
T Cell Receptor Signaling	2.38802	1.20444
RAC Signaling	2.12408	1.40873
Insulin Secretion Signaling Pathway	1.46258	1.95846
Aryl Hydrocarbon Receptor Signaling	3.4092	0
fMLP Signaling in Neutrophils	1.75479	1.49772
Necroptosis Signaling Pathway	2.35748	0.87105
Unfolded protein response	3.17512	0
Wound Healing Signaling Pathway	2.89119	0.253359
Ferroptosis Signaling Pathway	2.8009	0.340547
CDX Gastrointestinal Cancer Signaling Pathway	1.75479	1.36133
IL-4 Signaling	3.09555	0
Role of MAPK Signaling in Inhibiting the Pathogenesis of Influenza	2.84081	0.204965
Antioxidant Action of Vitamin C	2.607	0.424225
Huntington's Disease Signaling	2.06617	0.950284
Role of Pattern Recognition Receptors in Recognition of Bacteria and Viruses	1.44194	1.55761
Induction of Apoptosis by HIV1	2.4799	0.511762
Pyroptosis Signaling Pathway	2.41509	0.567976
PPARα/RXRα Activation	1.81949	1.09979
IL-13 Signaling Pathway	1.97316	0.92131
Inhibition of ARE-Mediated mRNA Degradation Pathway	1.78189	1.10319
Role Of Osteoblasts In Rheumatoid Arthritis Signaling Pathway	2.1231	0.7462
p38 MAPK Signaling	2.43738	0.391715
FAT10 Cancer Signaling Pathway	1.57836	1.08246
LXR/RXR Activation	2.38987	0.217178
Chronic Myeloid Leukemia Signaling	0	2.60688
Renin-Angiotensin Signaling	0.979851	1.61689
Role of Hypercytokinemia/hyperchemokinemia in the Pathogenesis of Influenza	2.59047	0
Role Of Chondrocytes In Rheumatoid Arthritis Signaling Pathway	2.06617	0.50579
Erythropoietin Signaling Pathway	2.03549	0.511762
ERK/MAPK Signaling	1.62118	0.921448
Ephrin Receptor Signaling	1.75479	0.782475
Phagosome Formation	1.64656	0.872734
CDC42 Signaling	1.76417	0.714214
Gα12/13 Signaling	0.558023	1.88734
ID1 Signaling Pathway	1.37257	1.06122
HMGB1 Signaling	2.16474	0.23214
IL-23 Signaling Pathway	1.67195	0.715558
T Cell Exhaustion Signaling Pathway	2.09595	0.287863
Role of NFAT in Cardiac Hypertrophy	0.596957	1.7833
PI3K/AKT Signaling	1.76417	0.60293
Opioid Signaling Pathway	0.797599	1.55761
Telomerase Signaling	1.61271	0.715558
Role Of Osteoclasts In Rheumatoid Arthritis Signaling Pathway	1.83747	0.484855
Role of NFAT in Regulation of the Immune Response	2.2413	0
Inhibition of Angiogenesis by TSP1	2.03549	0.188493
TEC Kinase Signaling	1.50374	0.714214
MicroRNA Biogenesis Signaling Pathway	1.90173	0.300365
GP6 Signaling Pathway	0.595253	1.55781
eNOS Signaling	1.44194	0.634166
Apelin Cardiomyocyte Signaling Pathway	0.474406	1.57611
Apelin Adipocyte Signaling Pathway	1.86783	0.170765
CXCR4 Signaling	0.627622	1.38955
CD28 Signaling in T Helper Cells	1.58803	0.388924
ICOS-ICOSL Signaling in T Helper Cells	1.6485	0.311771
ILK Signaling	0.469611	1.36973
VEGF Signaling	0.239748	1.57611
Role of IL-17F in Allergic Inflammatory Airway Diseases	1.6485	0
PDGF Signaling	0.286437	1.34427
Melatonin Signaling	0	1.61689
Acute Phase Response Signaling	1.54057	0
BEX2 Signaling Pathway	0	1.4109
IL-6 Signaling	1.33156	0
