# Supplementary material for: Single-cell analysis identifies conserved features of immune dysfunction in simulated microgravity and spaceflight
Source: Nat Commun. 2024 Jun 11;15:4795. doi: 10.1038/s41467-023-42013-y (PMC11166937; doi:10.1038/s41467-023-42013-y)
Supplement: Supplementary file 18 — Supplementary Data 15 [file 41467_2023_42013_MOESM18_ESM.xlsx]

## Sheet: CD4_uGvs1G_unstim
	p_val	avg_log2FC	pct.1	pct.2	p_val_adj
MT-ATP8	0	-0.732088	0.875	0.982	0
MT-CO3	0	-0.618856	0.969	0.997	0
RBM3	1.09241e-241	-0.413949	0.194	0.479	2.67532e-237
MT-ND1	7.44806e-195	-0.454275	0.86	0.947	1.82403e-190
HNRNPA1	5.79075e-177	-0.38704	0.832	0.922	1.41815e-172
Mycobacterium canettii (taxid 78331)	5.94437e-159	0.503728	0.416	0.182	1.45578e-154
MT-CYB	7.16665e-156	-0.377001	0.97	0.996	1.75511e-151
FTL	2.41517e-135	0.46869	0.998	0.991	5.91474e-131
SERF2	4.99791e-126	0.314334	0.956	0.896	1.22399e-121
PABPC1	5.57956e-122	-0.410662	0.984	0.989	1.36643e-117
other sequences (taxid 28384)	2.50561e-113	-0.352098	0.283	0.487	6.13625e-109
STAT1	5.39999e-111	-0.442141	0.299	0.413	1.32246e-106
HLA-E	3.65307e-110	-0.264453	0.969	0.988	8.94638e-106
MT-ND5	8.85707e-109	-0.341837	0.83	0.914	2.1691e-104
root (taxid 1)	1.26567e-108	0.451601	0.435	0.26	3.09962e-104
MT-CO1	3.6693e-105	-0.26851	0.992	1	8.98611e-101
RPL3	2.34819e-101	-0.260524	0.997	0.996	5.75071e-97
RPS24	2.65775e-95	0.260039	0.997	0.995	6.50882e-91
FLT3LG	8.02591e-95	-0.271904	0.301	0.482	1.96554e-90
MT-ND4L	4.72568e-83	-0.269405	0.917	0.965	1.15732e-78
COX7C	2.06556e-81	0.255657	0.941	0.888	5.05857e-77
CIRBP	1.20206e-80	-0.258721	0.592	0.746	2.94385e-76
RPS21	7.66851e-78	0.23149	0.997	0.994	1.87802e-73
RPS28	1.65625e-74	0.213418	0.997	0.996	4.05616e-70
RPL4	1.62419e-73	-0.230982	0.984	0.985	3.97764e-69
HINT1	2.93027e-73	0.257513	0.965	0.928	7.17624e-69
HNRNPC	1.45044e-71	0.252513	0.714	0.602	3.55212e-67
RPL38	1.57952e-69	0.24878	0.97	0.941	3.86823e-65
ATP5F1E	4.79391e-64	0.229563	0.938	0.88	1.17403e-59
CCL2	1.98564e-63	0.145515	0.063	0.006	4.86283e-59
FXYD5	3.1219e-61	-0.226194	0.961	0.975	7.64554e-57
RPS9	6.98596e-60	-0.196295	0.994	0.994	1.71086e-55
TYROBP	4.99994e-59	0.218948	0.148	0.053	1.22449e-54
CISH	5.27674e-54	-0.157193	0.044	0.115	1.29227e-49
HSP90AB1	2.07017e-51	0.232946	0.876	0.803	5.06985e-47
EEF1D	2.85069e-50	-0.162962	0.98	0.985	6.98133e-46
EEF2	1.1306e-49	-0.171228	0.987	0.992	2.76884e-45
MT-CO2	5.4476e-49	-0.164905	0.989	0.999	1.33412e-44
Bacteria (taxid 2)	9.49377e-49	-0.308431	0.66	0.717	2.32503e-44
MTRNR2L8	1.86749e-48	-0.458042	0.434	0.473	4.57349e-44
RPL39	4.15056e-48	0.193954	0.997	0.996	1.01647e-43
SOD1	2.03939e-46	0.17629	0.748	0.717	4.99447e-42
SEPTIN9	2.67834e-46	-0.199007	0.675	0.785	6.55925e-42
PPDPF	8.79584e-46	0.21214	0.842	0.766	2.1541e-41
OST4	1.58973e-45	0.189759	0.76	0.687	3.89326e-41
RPS2	5.16535e-45	-0.165759	0.997	0.996	1.26499e-40
RPS26	1.25834e-44	0.160091	0.997	0.996	3.08167e-40
RPL13	1.30155e-44	-0.155903	0.998	0.997	3.18748e-40
SUSD3	2.13063e-44	-0.175032	0.322	0.45	5.21791e-40
RPS6	2.97913e-43	-0.166897	0.997	0.997	7.29589e-39
MMP9	3.63986e-43	0.165319	0.049	0.008	8.91402e-39
RPL19	1.28868e-42	-0.152313	0.998	0.997	3.15599e-38
AC138150.1	3.89605e-41	-0.110494	0.065	0.144	9.54144e-37
LIMD2	7.55377e-41	-0.175525	0.889	0.919	1.84992e-36
SRSF5	8.80426e-41	-0.183845	0.536	0.652	2.15616e-36
TMA7	1.26275e-40	0.188002	0.892	0.84	3.09249e-36
PTMA	2.08539e-40	0.157037	0.998	0.998	5.10712e-36
FXYD7	1.40154e-39	-0.128261	0.068	0.145	3.43237e-35
PDE3B	2.92796e-39	-0.220265	0.614	0.713	7.17056e-35
MT-ND2	3.496e-38	-0.200602	0.899	0.932	8.56171e-34
GBP5	4.16701e-37	-0.205383	0.186	0.271	1.0205e-32
HIST1H4C	2.12768e-35	0.178427	0.585	0.518	5.21069e-31
SNRPA1	2.14757e-35	-0.130391	0.217	0.325	5.2594e-31
RPS10	5.1317e-35	0.117792	0.181	0.103	1.25675e-30
LINC01619	8.50756e-35	-0.134827	0.114	0.201	2.0835e-30
SLC25A3	1.21828e-34	-0.153247	0.572	0.686	2.98357e-30
RPL41	1.24881e-34	0.146731	0.999	0.998	3.05833e-30
EPB41L4A-AS1	9.29906e-34	-0.147839	0.28	0.39	2.27734e-29
TLE5	1.12548e-32	-0.136595	0.964	0.975	2.75631e-28
HSPD1	1.89164e-32	0.154843	0.478	0.402	4.63263e-28
FUS	3.67833e-32	-0.149711	0.49	0.603	9.00822e-28
THBS1	5.36929e-32	0.204234	0.059	0.024	1.31494e-27
CALR	6.1299e-32	0.177575	0.61	0.532	1.50121e-27
HSPB1	7.73845e-32	0.152728	0.445	0.376	1.89515e-27
MT-ND6	1.2029e-31	-0.157203	0.428	0.542	2.9459e-27
RPL36	1.20717e-31	0.148069	0.995	0.995	2.95637e-27
Naumovozyma dairenensis CBS 421 (taxid 1071378)	1.32768e-31	0.121001	0.215	0.137	3.25149e-27
IL2RA	2.16927e-31	-0.130483	0.028	0.067	5.31255e-27
LEPROTL1	3.45788e-31	-0.170203	0.644	0.728	8.46835e-27
HSP90AA1	4.26573e-31	0.182867	0.786	0.72	1.04468e-26
HSPH1	5.78476e-31	0.129874	0.218	0.137	1.41669e-26
RPL37A	7.91525e-30	0.149155	0.988	0.98	1.93845e-25
IFITM1	1.7453e-29	-0.183044	0.857	0.903	4.27424e-25
RSRP1	2.25313e-29	0.151009	0.646	0.602	5.51792e-25
TBC1D10C	3.05003e-29	-0.146428	0.477	0.58	7.46952e-25
S100A9	4.06997e-29	0.136358	0.067	0.024	9.96737e-25
RPL10A	7.40405e-29	-0.125814	0.99	0.989	1.81325e-24
AQP3	7.7094e-29	-0.162639	0.432	0.539	1.88803e-24
RPL36AL	8.11943e-29	0.159695	0.973	0.959	1.98845e-24
SELL	1.16413e-28	0.157858	0.739	0.749	2.85096e-24
RPS18	1.17664e-28	-0.126689	0.998	0.998	2.8816e-24
IL2RG	2.41745e-28	0.164887	0.824	0.768	5.92033e-24
AL138963.4	2.63536e-28	0.22152	0.323	0.287	6.454e-24
TMEM259	3.71305e-28	-0.132611	0.312	0.415	9.09326e-24
TRABD	5.25184e-28	-0.136948	0.308	0.407	1.28618e-23
KLF2	6.63918e-28	-0.158271	0.916	0.936	1.62593e-23
RPL31	7.87914e-28	0.155362	0.976	0.97	1.9296e-23
PTGES3	8.57426e-28	0.133549	0.628	0.588	2.09984e-23
RPS7	2.58229e-27	-0.111492	0.996	0.996	6.32404e-23
HLA-DRA	4.73581e-27	0.139699	0.101	0.046	1.1598e-22
CTDSP1	2.76682e-26	-0.11211	0.213	0.305	6.77595e-22
RPL10	5.06483e-26	-0.136	0.998	0.999	1.24038e-21
COX4I1	8.05234e-26	-0.12571	0.978	0.98	1.97202e-21
CXCR4	8.46626e-26	-0.187088	0.435	0.504	2.07339e-21
MZT2B	9.1896e-26	-0.123276	0.678	0.77	2.25053e-21
BIRC3	3.60322e-25	0.151261	0.423	0.353	8.82429e-21
ARHGEF1	3.73963e-25	-0.139648	0.502	0.6	9.15836e-21
TOMM7	9.55084e-25	0.1451	0.951	0.935	2.339e-20
MHENCR	9.70921e-25	-0.127115	0.301	0.396	2.37779e-20
JAK1	1.40966e-24	0.143608	0.86	0.811	3.45225e-20
ZNF655	1.67589e-24	-0.104901	0.179	0.263	4.10425e-20
CORO1A	1.70637e-24	-0.143094	0.814	0.861	4.1789e-20
CD5	3.71437e-24	-0.134914	0.406	0.505	9.09649e-20
GBP4	4.57687e-24	-0.131648	0.219	0.284	1.12087e-19
COX6B1	1.05741e-23	0.138242	0.695	0.644	2.58961e-19
RPS29	1.12979e-23	0.137527	0.988	0.982	2.76686e-19
ARL6IP4	2.04014e-23	-0.129399	0.55	0.642	4.99631e-19
RPL5	2.26365e-23	-0.114226	0.997	0.995	5.54369e-19
HLA-C	2.47981e-23	-0.114643	0.993	0.996	6.07305e-19
NOP53	4.0586e-23	-0.132493	0.857	0.903	9.9395e-19
GPSM3	4.33226e-23	-0.128814	0.758	0.819	1.06097e-18
MTCH1	5.24871e-23	-0.103166	0.227	0.313	1.28541e-18
RBMX	6.90268e-23	-0.121941	0.396	0.492	1.69047e-18
RGS10	8.61332e-23	-0.135126	0.554	0.643	2.1094e-18
RPL37	8.92527e-23	0.118768	0.997	0.997	2.1858e-18
TMSB4X	1.2185e-22	0.114902	0.999	0.998	2.9841e-18
NME2	6.1707e-22	0.144535	0.664	0.624	1.5112e-17
SPSB3	6.33345e-22	-0.117202	0.385	0.479	1.55106e-17
DNAJA1	9.72938e-22	0.10865	0.374	0.33	2.38272e-17
BCL2	1.46772e-21	-0.144213	0.165	0.225	3.59445e-17
DEF6	1.55428e-21	-0.110703	0.397	0.491	3.80644e-17
ISG20	3.48025e-21	-0.132727	0.438	0.528	8.52313e-17
RPS27L	3.60021e-21	0.128604	0.499	0.451	8.81691e-17
ARHGAP45	5.01814e-21	-0.115202	0.437	0.53	1.22894e-16
HLA-F	5.2807e-21	-0.12952	0.467	0.555	1.29324e-16
TSC22D3	5.52982e-21	-0.13085	0.319	0.403	1.35425e-16
RASA3	6.79356e-21	-0.12411	0.457	0.549	1.66374e-16
SERP1	8.10825e-21	0.136816	0.754	0.697	1.98571e-16
UCP2	9.02777e-21	-0.132047	0.476	0.565	2.2109e-16
TMEM173	1.04508e-20	-0.112012	0.251	0.334	2.5594e-16
SUN2	1.83273e-20	-0.121273	0.611	0.695	4.48836e-16
S1PR1	2.05238e-20	-0.122515	0.538	0.626	5.02628e-16
EIF1	2.45159e-20	-0.107279	0.976	0.982	6.00395e-16
LINC01578	2.49916e-20	-0.119673	0.486	0.572	6.12043e-16
RPS27	2.65537e-20	0.123019	0.998	0.997	6.50301e-16
PCED1B	3.32116e-20	-0.13678	0.411	0.495	8.13353e-16
EEF1A1	6.06185e-20	-0.105777	0.999	0.999	1.48455e-15
TNFSF13B	1.77298e-19	-0.103232	0.095	0.151	4.34202e-15
CD74	3.96664e-19	0.18005	0.633	0.565	9.71429e-15
PLAAT4	4.37859e-19	-0.145489	0.582	0.647	1.07232e-14
GSTK1	6.59507e-19	-0.121514	0.703	0.776	1.61513e-14
MIF	8.31601e-19	0.124858	0.863	0.83	2.03659e-14
ZBTB20	8.44503e-19	-0.121299	0.525	0.61	2.06819e-14
FOXP3	1.17384e-18	-0.118932	0.026	0.051	2.87473e-14
DGKA	1.30409e-18	-0.112357	0.461	0.546	3.19373e-14
CASP8	2.12466e-18	-0.114024	0.308	0.384	5.20328e-14
HSP90B1	3.14926e-18	0.133536	0.633	0.584	7.71255e-14
POLR2L	3.36286e-18	0.109634	0.39	0.327	8.23564e-14
EML4	4.01347e-18	-0.116348	0.432	0.518	9.82898e-14
PNRC1	4.49173e-18	-0.101013	0.962	0.961	1.10003e-13
CD6	4.87515e-18	-0.117879	0.489	0.573	1.19392e-13
IRF1	5.64666e-18	-0.130703	0.417	0.452	1.38287e-13
IFI30	6.30247e-18	0.137883	0.12	0.076	1.54347e-13
ARRB2	6.38858e-18	-0.108539	0.339	0.421	1.56456e-13
INPP4B	7.179e-18	-0.130541	0.495	0.577	1.75814e-13
ORMDL1	1.31117e-17	-0.105314	0.358	0.441	3.21106e-13
CD7	1.50325e-17	-0.140569	0.428	0.499	3.68147e-13
RPL35A	2.54367e-17	0.113116	0.997	0.996	6.22945e-13
CD3G	3.00002e-17	-0.113819	0.569	0.64	7.34706e-13
RPLP2	3.426e-17	0.119002	0.997	0.996	8.39029e-13
CD44	3.58397e-17	-0.108232	0.724	0.787	8.77715e-13
CD55	8.55765e-17	-0.118743	0.333	0.408	2.09577e-12
TNIK	9.69774e-17	-0.103182	0.318	0.397	2.37498e-12
CD27	2.08063e-16	-0.110987	0.453	0.532	5.09546e-12
SF1	2.16569e-16	-0.104518	0.643	0.715	5.30378e-12
UQCRB	3.21063e-16	0.119949	0.839	0.796	7.86283e-12
SNHG32	5.45184e-16	-0.102463	0.407	0.486	1.33516e-11
LYZ	9.08736e-16	0.104349	0.095	0.057	2.22549e-11
BCL11B	1.28526e-15	-0.106736	0.593	0.668	3.14759e-11
S1PR4	1.721e-15	-0.109552	0.552	0.623	4.21473e-11
PTPRCAP	2.10412e-15	-0.107076	0.546	0.62	5.153e-11
HNRNPU	2.15959e-15	0.114871	0.685	0.642	5.28885e-11
FYN	2.25457e-15	-0.107101	0.619	0.693	5.52145e-11
RPL34	2.40265e-15	0.109439	0.997	0.997	5.88409e-11
CD3D	3.49919e-15	-0.100014	0.739	0.802	8.56953e-11
CIB1	3.57179e-15	-0.10211	0.426	0.501	8.74732e-11
RCAN3	3.84569e-15	-0.101901	0.519	0.596	9.4181e-11
ZFP36L2	9.06651e-15	-0.105497	0.885	0.886	2.22039e-10
TC2N	9.68746e-15	-0.118216	0.613	0.671	2.37246e-10
PSMB9	1.26477e-14	-0.110376	0.482	0.551	3.09742e-10
IL7R	1.38663e-14	0.142594	0.943	0.907	3.39585e-10
RPS15A	2.18204e-14	0.108698	0.998	0.997	5.34381e-10
TXNIP	2.65776e-14	-0.126454	0.735	0.764	6.50884e-10
COMMD6	4.79739e-14	0.112742	0.835	0.803	1.17488e-09
EID1	1.02155e-13	-0.102692	0.404	0.465	2.50177e-09
PLP2	1.10019e-13	-0.105228	0.32	0.39	2.69435e-09
HLA-DRB1	1.62754e-13	0.104873	0.12	0.076	3.98584e-09
PSME1	4.30772e-13	-0.101799	0.705	0.745	1.05496e-08
RPL7	4.88001e-13	0.120113	0.982	0.976	1.19511e-08
TMBIM6	9.16049e-13	0.100649	0.672	0.632	2.2434e-08
GBP2	1.47715e-12	-0.100882	0.357	0.401	3.61753e-08
RPS25	1.68976e-12	0.101916	0.997	0.996	4.13822e-08
RPL26	1.7667e-11	0.101424	0.996	0.996	4.32664e-07
RPL36A	1.91293e-11	0.114456	0.978	0.971	4.68477e-07
SESN3	2.78368e-10	-0.131598	0.372	0.415	6.81724e-06
ITGA4	5.80432e-09	-0.10852	0.36	0.414	0.000142148
Staphylococcus aureus (taxid 1280)	1.37038e-08	0.173142	0.958	0.955	0.000335606
PASK	4.16326e-06	-0.10319	0.432	0.478	0.101958
HBB	6.27394e-06	-0.59296	0.046	0.065	0.153649
TRBV20-1	0.00217348	-0.118424	0.092	0.098	1

## Sheet: CD8_uGvs1G_unstim
	p_val	avg_log2FC	pct.1	pct.2	p_val_adj
MT-ATP8	0	-0.965898	0.908	0.99	0
MT-CO3	0	-0.754927	0.982	0.996	0
MT-ND1	1.56614e-185	-0.573044	0.885	0.964	3.83548e-181
MT-CYB	1.07666e-164	-0.506098	0.978	0.994	2.63674e-160
MT-CO1	6.18755e-155	-0.382564	0.993	0.996	1.51533e-150
RBM3	5.46539e-120	-0.35943	0.153	0.397	1.33847e-115
MT-ND5	6.42264e-116	-0.441255	0.872	0.955	1.5729e-111
MT-ND4L	3.53695e-105	-0.378674	0.95	0.984	8.66199e-101
FTL	1.12525e-103	0.412533	0.998	0.993	2.75573e-99
Mycobacterium canettii (taxid 78331)	8.57124e-93	0.463624	0.41	0.187	2.0991e-88
HNRNPA1	4.86599e-86	-0.354589	0.795	0.885	1.19168e-81
SERF2	4.93114e-81	0.315706	0.968	0.926	1.20764e-76
MT-CO2	1.6372e-79	-0.279167	0.99	0.996	4.0095e-75
RPL38	3.9424e-79	0.36273	0.932	0.846	9.65494e-75
root (taxid 1)	2.20718e-78	0.469438	0.438	0.237	5.40537e-74
RPS28	2.90164e-72	0.297275	0.997	0.997	7.10612e-68
MT-ND2	3.88114e-60	-0.364444	0.908	0.952	9.50492e-56
RPL3	3.13538e-59	-0.264684	0.996	0.998	7.67854e-55
other sequences (taxid 28384)	6.5826e-59	-0.370222	0.284	0.474	1.61208e-54
RPS26	2.30251e-57	0.225986	0.996	0.997	5.63884e-53
COX7C	4.02259e-57	0.291643	0.888	0.816	9.85133e-53
RPS21	1.2574e-56	0.280263	0.992	0.985	3.07938e-52
RPL36	3.07518e-56	0.278151	0.993	0.987	7.53111e-52
CIRBP	4.82201e-55	-0.281996	0.564	0.719	1.18091e-50
CXCR3	6.78549e-52	-0.292902	0.355	0.538	1.66177e-47
RPS24	5.64972e-51	0.261129	0.995	0.993	1.38362e-46
ATP5F1E	1.2229e-50	0.267968	0.926	0.856	2.99488e-46
RPL39	2.82302e-48	0.263727	0.997	0.996	6.91358e-44
HIST1H4C	2.49256e-46	0.267132	0.622	0.5	6.10427e-42
HINT1	1.08176e-44	0.277395	0.892	0.815	2.64922e-40
HNRNPC	5.21609e-44	0.256698	0.715	0.59	1.27742e-39
CCL2	2.20764e-42	0.125021	0.068	0.007	5.4065e-38
RPS9	6.07808e-42	-0.224615	0.98	0.989	1.48852e-37
RPL37	2.20478e-39	0.226181	0.996	0.996	5.39951e-35
MT-ATP6	2.27736e-38	-0.207584	0.946	0.975	5.57724e-34
HSP90AB1	4.87728e-38	0.282436	0.771	0.66	1.19445e-33
RPL41	1.13749e-35	0.172193	0.999	0.999	2.78572e-31
RPL35A	2.4591e-34	0.18831	0.996	0.998	6.02235e-30
RPL7	4.9275e-33	0.232377	0.944	0.907	1.20675e-28
RPL37A	3.35538e-32	0.201372	0.978	0.955	8.21733e-28
GAPDH	1.73906e-31	-0.224143	0.862	0.905	4.25895e-27
RPS29	2.82071e-30	0.20311	0.973	0.945	6.90793e-26
HLA-E	3.25356e-30	-0.162346	0.983	0.991	7.96798e-26
RPS27	4.69629e-30	0.174092	0.997	0.998	1.15012e-25
RPL31	1.09717e-29	0.204357	0.954	0.926	2.68698e-25
Bacteria (taxid 2)	2.67393e-29	-0.312226	0.684	0.754	6.54844e-25
HSPA8	6.37692e-29	0.200179	0.927	0.881	1.56171e-24
LYAR	7.83624e-29	-0.262106	0.611	0.723	1.9191e-24
MTRNR2L8	7.92333e-29	-0.34559	0.434	0.401	1.94042e-24
EEF1D	2.16161e-28	-0.174393	0.969	0.981	5.29378e-24
TMA7	2.13499e-27	0.186578	0.906	0.848	5.2286e-23
OST4	2.58356e-27	0.193775	0.764	0.691	6.32714e-23
PPP1R14B	3.7583e-27	-0.254667	0.301	0.422	9.20407e-23
TOMM7	5.6312e-27	0.19136	0.928	0.894	1.37908e-22
CORO1A	1.02389e-25	-0.192052	0.841	0.887	2.50752e-21
RPS25	3.11247e-25	0.175559	0.996	0.997	7.62245e-21
RPS10	4.48771e-25	0.113283	0.14	0.066	1.09904e-20
PTGES3	4.73114e-25	0.166354	0.627	0.571	1.15866e-20
RPL22	1.0207e-24	0.215103	0.978	0.964	2.49969e-20
RPL34	7.15018e-24	0.179036	0.998	0.998	1.75108e-19
RSRP1	8.92502e-24	0.178695	0.683	0.628	2.18574e-19
ZYX	1.29185e-23	-0.177348	0.417	0.537	3.16374e-19
ARHGEF1	2.1823e-23	-0.174734	0.57	0.684	5.34446e-19
TC2N	2.71174e-23	-0.189847	0.664	0.756	6.64106e-19
SEPTIN9	5.0576e-23	-0.18007	0.683	0.778	1.23861e-18
SRSF5	9.26083e-23	-0.15602	0.525	0.644	2.26798e-18
AC138150.1	1.06312e-22	-0.101298	0.07	0.145	2.60358e-18
RPS15	1.40362e-22	0.152767	0.997	0.998	3.43746e-18
COMMD6	2.1648e-22	0.174795	0.819	0.748	5.3016e-18
APOBEC3G	3.43986e-22	-0.209643	0.372	0.483	8.42423e-18
GUK1	5.52708e-22	-0.152727	0.541	0.658	1.35358e-17
EIF4A2	7.59001e-22	0.163475	0.675	0.611	1.85879e-17
PPDPF	8.09296e-22	0.188259	0.866	0.81	1.98197e-17
AL138963.4	1.15611e-21	0.239996	0.276	0.196	2.83131e-17
FYN	1.40681e-21	-0.18019	0.698	0.79	3.44529e-17
TXNIP	1.5708e-21	-0.249963	0.806	0.858	3.8469e-17
CALR	4.64216e-21	0.18326	0.581	0.492	1.13686e-16
ITM2C	5.0271e-21	-0.171741	0.194	0.291	1.23114e-16
HIST1H2AC	7.32641e-21	0.119836	0.152	0.09	1.79424e-16
IL2RG	8.38948e-21	0.182566	0.873	0.837	2.05458e-16
TBC1D10C	9.19648e-21	-0.153335	0.551	0.66	2.25222e-16
FLT3LG	1.14229e-20	-0.157607	0.289	0.385	2.79746e-16
TMEM259	1.82725e-20	-0.149136	0.329	0.433	4.47494e-16
HSPB1	2.14521e-20	0.155826	0.345	0.261	5.25361e-16
SUSD3	2.21108e-20	-0.142428	0.241	0.343	5.41493e-16
MMP9	3.78925e-20	0.102831	0.047	0.011	9.27987e-16
RNF166	4.51281e-20	-0.138652	0.268	0.375	1.10519e-15
TRABD	5.08145e-20	-0.155186	0.337	0.442	1.24445e-15
RPL36AL	7.7878e-20	0.156941	0.965	0.956	1.90723e-15
RPS4X	8.53698e-20	-0.137205	0.996	0.999	2.09071e-15
RPL13	4.44074e-19	-0.140656	0.998	0.999	1.08754e-14
Naumovozyma dairenensis CBS 421 (taxid 1071378)	9.25093e-19	0.107756	0.169	0.11	2.26555e-14
RPLP2	1.12204e-18	0.171883	0.996	0.995	2.74788e-14
LINC01619	1.34969e-18	-0.122697	0.134	0.218	3.30539e-14
MT-ND6	2.89174e-18	-0.156889	0.524	0.63	7.08187e-14
RPS15A	3.83426e-18	0.151848	0.997	0.999	9.3901e-14
HSPH1	5.26035e-18	0.114509	0.186	0.113	1.28826e-13
PTMA	5.38975e-18	0.142585	0.997	0.996	1.31995e-13
DUSP2	2.15901e-17	-0.197715	0.296	0.388	5.28741e-13
RPS2	2.27674e-17	-0.144817	0.993	0.996	5.57574e-13
BIRC3	2.39981e-17	0.147865	0.27	0.193	5.87714e-13
ZBTB7A	3.92265e-17	-0.145811	0.422	0.524	9.60658e-13
EEF1A1	4.01278e-17	-0.110539	0.999	1	9.82729e-13
ACTG1	8.9774e-17	-0.209571	0.871	0.877	2.19857e-12
CNN2	9.13592e-17	-0.154483	0.435	0.534	2.23739e-12
PLP2	9.14447e-17	-0.150054	0.37	0.471	2.23948e-12
CD3D	9.99701e-17	-0.147281	0.768	0.84	2.44827e-12
RPS7	1.18813e-16	-0.106729	0.996	0.999	2.90972e-12
HSP90AA1	1.19775e-16	0.162298	0.82	0.783	2.93328e-12
RPL35	1.28992e-16	0.135809	0.986	0.984	3.15901e-12
CXCR4	1.88524e-16	-0.184542	0.587	0.655	4.61694e-12
THBS1	2.20549e-16	0.196582	0.065	0.028	5.40124e-12
SH2D2A	2.57361e-16	-0.167466	0.342	0.437	6.30277e-12
RPS18	2.99064e-16	-0.114645	0.998	0.999	7.32407e-12
ARID5A	3.38055e-16	-0.113493	0.18	0.265	8.27897e-12
RPS13	3.75261e-16	0.170593	0.997	0.996	9.19014e-12
RPL19	8.88943e-16	-0.115333	0.997	0.999	2.17702e-11
WAKMAR2	9.23807e-16	-0.111925	0.123	0.197	2.2624e-11
RABAC1	1.41482e-15	-0.149872	0.565	0.648	3.4649e-11
SIPA1	1.55436e-15	-0.123256	0.221	0.308	3.80664e-11
DDX17	1.75737e-15	0.142414	0.649	0.6	4.30379e-11
PAXX	3.90761e-15	-0.138756	0.542	0.635	9.56973e-11
SLC25A3	4.25688e-15	-0.133197	0.578	0.668	1.04251e-10
PSMB8	5.9505e-15	-0.118313	0.528	0.625	1.45728e-10
DNAJA1	6.23253e-15	0.130252	0.371	0.299	1.52635e-10
ARL6IP4	7.52819e-15	-0.108721	0.536	0.633	1.84365e-10
POLR2L	1.13761e-14	0.108122	0.405	0.358	2.78601e-10
LAPTM5	1.15154e-14	-0.115955	0.887	0.883	2.82012e-10
CIB1	1.31821e-14	-0.128146	0.454	0.549	3.22831e-10
FIS1	1.41609e-14	-0.112098	0.293	0.385	3.468e-10
AC008105.3	1.49473e-14	-0.125091	0.262	0.35	3.6606e-10
RPL10	2.13922e-14	-0.10988	0.998	0.999	5.23895e-10
ARF5	3.40817e-14	-0.116586	0.369	0.462	8.34661e-10
DRAP1	3.94676e-14	-0.115776	0.494	0.589	9.66561e-10
TMC6	4.43198e-14	-0.122322	0.274	0.361	1.08539e-09
PLAAT4	4.64952e-14	-0.158763	0.752	0.818	1.13867e-09
CASP8	7.46598e-14	-0.129007	0.333	0.419	1.82842e-09
MZT2B	7.88667e-14	-0.118589	0.636	0.723	1.93145e-09
FXYD5	8.45271e-14	-0.142078	0.844	0.846	2.07007e-09
ZBTB20	8.58117e-14	-0.161852	0.586	0.662	2.10153e-09
HLA-DPB1	9.4609e-14	-0.17185	0.392	0.483	2.31697e-09
GZMM	1.00918e-13	-0.143538	0.543	0.625	2.47149e-09
FAU	1.10297e-13	0.111012	0.995	0.997	2.70118e-09
SERP1	1.45728e-13	0.140886	0.664	0.587	3.56887e-09
RPL36A	1.5036e-13	0.144074	0.958	0.942	3.68232e-09
LTB	1.65311e-13	0.24475	0.676	0.589	4.04848e-09
CYBA	2.06847e-13	-0.138092	0.87	0.903	5.06568e-09
SOD1	2.14618e-13	0.120501	0.663	0.629	5.25601e-09
NFKBIA	2.16476e-13	0.126704	0.451	0.383	5.3015e-09
SNRPB	2.22039e-13	-0.104042	0.281	0.368	5.43773e-09
H1FX	2.60281e-13	0.203568	0.458	0.389	6.37427e-09
FTH1	2.62275e-13	0.118489	0.995	0.982	6.42312e-09
NDUFB2	2.93944e-13	0.119949	0.467	0.409	7.19869e-09
GBP5	5.56673e-13	-0.123973	0.329	0.418	1.36329e-08
PDE3B	6.00892e-13	-0.189279	0.54	0.616	1.47159e-08
EID1	6.41399e-13	-0.12226	0.431	0.52	1.57079e-08
CHORDC1	7.37637e-13	0.101794	0.213	0.151	1.80647e-08
PLEK	7.41039e-13	0.158627	0.428	0.389	1.8148e-08
SUN2	9.21208e-13	-0.126419	0.728	0.797	2.25604e-08
SPSB3	9.23791e-13	-0.106716	0.433	0.524	2.26236e-08
RASAL3	1.44178e-12	-0.104345	0.457	0.547	3.53091e-08
UQCRB	1.45815e-12	0.131528	0.839	0.798	3.57101e-08
IL2RB	1.60027e-12	-0.124581	0.284	0.367	3.91905e-08
LEPROTL1	1.61937e-12	-0.12291	0.537	0.623	3.96585e-08
HSPD1	1.88735e-12	0.115118	0.353	0.293	4.62213e-08
PZP	2.00704e-12	-0.133377	0.191	0.263	4.91524e-08
CLIC3	2.16411e-12	-0.119201	0.212	0.29	5.2999e-08
PHACTR2	3.21137e-12	-0.130972	0.235	0.314	7.86464e-08
MRPS6	4.72453e-12	-0.120138	0.364	0.448	1.15704e-07
NDUFA3	5.11314e-12	0.105507	0.39	0.338	1.25221e-07
HLA-F	6.33792e-12	-0.111255	0.616	0.695	1.55216e-07
COX6B1	6.50485e-12	0.121233	0.693	0.632	1.59304e-07
MT-ND4	6.61886e-12	-0.111926	0.921	0.95	1.62096e-07
CFL1	7.17465e-12	-0.11919	0.912	0.925	1.75707e-07
FUS	7.42559e-12	-0.120366	0.531	0.613	1.81853e-07
HNRNPUL1	8.61812e-12	-0.116507	0.356	0.439	2.11058e-07
HIST1H1C	9.66286e-12	0.118241	0.222	0.167	2.36643e-07
CHKB	1.00536e-11	-0.106462	0.28	0.359	2.46212e-07
ZFP36L2	1.93102e-11	-0.127102	0.872	0.904	4.72907e-07
HMGN1	2.01551e-11	0.101893	0.552	0.525	4.93597e-07
SERPINB9	2.05144e-11	-0.107315	0.335	0.417	5.02397e-07
PTPRCAP	2.36423e-11	-0.109855	0.635	0.712	5.78999e-07
RPS27L	2.64239e-11	0.124461	0.503	0.446	6.47121e-07
DEF6	2.7097e-11	-0.110547	0.41	0.493	6.63606e-07
CD27	3.09832e-11	-0.125392	0.32	0.4	7.58779e-07
TSEN54	3.45346e-11	-0.101827	0.275	0.354	8.45752e-07
SNRPD2	4.53001e-11	0.116036	0.782	0.756	1.1094e-06
TMC8	4.98469e-11	-0.101434	0.303	0.383	1.22075e-06
CBLB	6.21687e-11	-0.126984	0.41	0.485	1.52251e-06
ZAP70	6.32962e-11	-0.113299	0.47	0.55	1.55012e-06
FKBP8	8.30258e-11	-0.100891	0.535	0.616	2.0333e-06
LSP1	9.61634e-11	-0.109134	0.767	0.825	2.35504e-06
RPL30	1.01219e-10	0.111115	0.998	1	2.47886e-06
LIMD2	1.54811e-10	-0.112099	0.863	0.895	3.79133e-06
TMSB10	1.69266e-10	0.114374	0.985	0.976	4.14531e-06
RPL24	2.2593e-10	0.128714	0.989	0.987	5.53302e-06
HSPA5	2.29437e-10	0.100576	0.409	0.371	5.61892e-06
TSC22D3	2.35359e-10	-0.107561	0.287	0.361	5.76395e-06
RNASEK	2.52984e-10	0.112202	0.788	0.771	6.19559e-06
RPLP0	2.75777e-10	-0.118649	0.977	0.981	6.75379e-06
EZR	2.93233e-10	-0.103875	0.54	0.619	7.18127e-06
ABHD17A	4.98578e-10	-0.104885	0.508	0.587	1.22102e-05
HBB	8.91419e-10	-0.517016	0.036	0.07	2.18308e-05
SELL	1.16686e-09	0.190398	0.44	0.379	2.85764e-05
UQCRH	1.53657e-09	0.103592	0.536	0.494	3.76307e-05
DYNLL1	2.42643e-09	0.105146	0.404	0.371	5.94231e-05
RPS20	2.54038e-09	0.121114	0.863	0.84	6.2214e-05
AKNA	2.68758e-09	-0.112571	0.51	0.584	6.58188e-05
JAML	3.43692e-09	-0.110882	0.265	0.335	8.41701e-05
MT2A	3.57831e-09	0.119806	0.396	0.338	8.76328e-05
RPS17	3.99141e-09	0.114711	0.719	0.673	9.77496e-05
GBP2	4.97333e-09	-0.107167	0.392	0.461	0.000121797
ITGA4	5.76842e-09	-0.115764	0.52	0.592	0.000141268
EEF2	6.58083e-09	-0.111398	0.952	0.958	0.000161165
GIMAP5	1.33667e-08	-0.100757	0.633	0.7	0.000327351
JAK1	2.10304e-08	0.104613	0.883	0.85	0.000515035
EMP3	2.90919e-08	-0.101336	0.767	0.815	0.00071246
CD6	3.13268e-08	-0.108576	0.41	0.474	0.000767192
PDCD4	4.07502e-08	-0.107218	0.586	0.651	0.000997973
LINC00861	4.13832e-08	0.105615	0.804	0.796	0.00101347
ARPC2	5.26633e-08	-0.103653	0.794	0.831	0.00128973
CD99	5.64372e-08	-0.100723	0.598	0.666	0.00138215
RABGAP1L	5.92609e-08	-0.115808	0.579	0.644	0.0014513
PSMB9	6.05316e-08	-0.104508	0.659	0.717	0.00148242
TGFB1	6.32243e-08	-0.10399	0.602	0.667	0.00154836
SON	7.93113e-08	0.10288	0.744	0.714	0.00194233
COTL1	8.35443e-08	-0.123403	0.235	0.29	0.002046
CEBPD	9.87651e-08	-0.103663	0.123	0.172	0.00241876
SRGN	2.76567e-07	-0.110128	0.595	0.655	0.00677314
KLRB1	1.75336e-06	-0.220481	0.243	0.287	0.0429399
SPOCK2	2.72083e-06	-0.120656	0.616	0.656	0.0666332
LYST	1.73019e-05	-0.103446	0.301	0.35	0.423722
ACTB	2.11758e-05	-0.157455	0.996	0.995	0.518594
STAT1	2.88223e-05	-0.105616	0.275	0.302	0.705857
RPS4Y1	0.000103169	0.141779	0.395	0.348	1
TRBV6-4	0.000315141	-0.128016	0.03	0.048	1
TRBV4-1	0.00387867	0.126581	0.044	0.029	1
Plasmodium vivax (taxid 5855)	0.138402	-0.117762	0.458	0.465	1
KLRC2	0.185076	-0.102818	0.232	0.244	1

## Sheet: CD19_uGvs1G_unstim
	p_val	avg_log2FC	pct.1	pct.2	p_val_adj
MT-ATP8	1.6038e-121	-0.743424	0.964	0.996	3.9277e-117
RBM3	2.13633e-85	-0.600329	0.187	0.541	5.23188e-81
HNRNPA1	1.74982e-68	-0.627512	0.776	0.89	4.28531e-64
MT-CO3	7.35048e-62	-0.456285	0.987	0.997	1.80013e-57
STAT1	9.05447e-58	-0.737133	0.25	0.5	2.21744e-53
SYNGR2	2.54372e-48	-0.628584	0.696	0.851	6.22957e-44
KLF2	1.61944e-47	0.544338	0.834	0.59	3.96602e-43
MT-ND5	2.1668e-46	-0.437191	0.924	0.98	5.30649e-42
Mycobacterium canettii (taxid 78331)	1.31568e-45	0.475444	0.456	0.194	3.22209e-41
GBP2	2.40441e-45	-0.499251	0.087	0.295	5.8884e-41
CD83	1.47174e-44	-0.749603	0.337	0.584	3.60428e-40
GBP4	4.7056e-43	-0.654112	0.204	0.393	1.1524e-38
RPL39	1.54584e-42	0.334258	0.998	0.991	3.78577e-38
ACTG1	2.74046e-40	-0.90925	0.7	0.791	6.71138e-36
RPS28	1.85244e-39	0.3187	0.999	0.993	4.53662e-35
RPS26	8.11914e-38	0.311461	0.996	0.986	1.98838e-33
MT-ND4L	1.09195e-36	-0.311608	0.979	0.992	2.6742e-32
RPL3	1.2384e-36	-0.403915	0.997	0.994	3.03285e-32
PSMB9	3.18899e-36	-0.409447	0.66	0.816	7.80984e-32
RPS27	7.50391e-36	0.299063	1	0.997	1.83771e-31
root (taxid 1)	9.18803e-36	0.487855	0.444	0.206	2.25015e-31
CD52	2.68999e-35	0.369012	0.982	0.933	6.58778e-31
LTB	5.4285e-35	0.360045	0.954	0.813	1.32944e-30
FTL	1.08206e-34	0.324333	0.998	0.992	2.64996e-30
RPS21	1.83941e-34	0.303902	0.993	0.99	4.50471e-30
ACTB	9.53982e-34	-0.606958	0.997	0.997	2.3363e-29
GBP1	8.81175e-33	-0.34439	0.047	0.193	2.158e-28
CCL22	1.01191e-32	-0.846376	0.019	0.145	2.47816e-28
SLC25A3	1.0467e-32	-0.412034	0.594	0.727	2.56336e-28
RPL36	1.75527e-32	0.298112	0.995	0.988	4.29865e-28
IRF1	2.3945e-32	-0.488104	0.513	0.601	5.86413e-28
RPL37	2.98039e-32	0.291087	0.999	0.993	7.29898e-28
WARS	3.77604e-32	-0.408573	0.18	0.372	9.24753e-28
RPL38	1.49296e-31	0.36139	0.905	0.792	3.65626e-27
GAPDH	6.85103e-31	-0.707496	0.807	0.807	1.67782e-26
RIPOR2	9.56432e-30	0.374508	0.876	0.765	2.3423e-25
RPLP0	1.29079e-29	-0.420306	0.997	0.998	3.16113e-25
RPS2	2.8376e-29	-0.480237	0.996	0.993	6.94927e-25
MT-ND1	3.86752e-28	-0.323346	0.955	0.986	9.47155e-24
RPL4	1.52189e-27	-0.392436	0.948	0.962	3.7271e-23
CTSH	2.85042e-27	-0.379103	0.475	0.652	6.98068e-23
RPL41	2.90525e-27	0.223213	1	0.998	7.11495e-23
PRKCB	3.18615e-27	0.354447	0.886	0.795	7.80288e-23
CIRBP	6.35503e-25	-0.327335	0.577	0.723	1.55635e-20
TNFRSF18	9.3044e-25	-0.237202	0.023	0.133	2.27865e-20
EEF2	1.30664e-24	-0.263415	0.987	0.988	3.19996e-20
TOMM7	1.48831e-24	0.316487	0.862	0.756	3.64487e-20
FTH1	7.34652e-24	0.25932	1	0.973	1.79916e-19
FABP5	1.12846e-23	-0.627517	0.098	0.232	2.76359e-19
PSME2	1.60956e-23	-0.338474	0.385	0.57	3.94182e-19
RPS9	3.23056e-23	-0.308896	0.954	0.97	7.91165e-19
REL	4.68687e-23	-0.400793	0.536	0.685	1.14781e-18
MT-CO1	4.85042e-23	-0.229489	0.995	1	1.18787e-18
RPS5	6.24155e-23	-0.263032	0.998	0.993	1.52855e-18
PSME1	8.96942e-23	-0.302305	0.758	0.857	2.19661e-18
ATP5F1E	1.26036e-22	0.282401	0.912	0.834	3.08662e-18
MT-CYB	1.57089e-22	-0.23944	0.988	0.995	3.8471e-18
PKM	2.3892e-22	-0.436232	0.416	0.487	5.85115e-18
RFTN1	3.98584e-22	-0.334158	0.205	0.382	9.76132e-18
RPL7A	1.47871e-21	-0.256995	0.995	0.994	3.62137e-17
RPS6	2.36563e-21	-0.310827	0.999	0.994	5.79342e-17
EEF1A1	8.22316e-21	-0.291566	1	0.999	2.01385e-16
SELL	8.33746e-20	0.366364	0.787	0.66	2.04184e-15
EBI3	1.70836e-19	-0.242996	0.036	0.137	4.18376e-15
LBH	2.35304e-19	0.303653	0.598	0.434	5.76258e-15
NLRC5	2.43031e-19	-0.22605	0.167	0.331	5.95183e-15
JUND	6.6635e-19	-0.328488	0.745	0.839	1.63189e-14
TAP1	1.60631e-18	-0.268324	0.262	0.409	3.93385e-14
TLE5	2.63186e-18	0.300165	0.808	0.669	6.44542e-14
RPL36AL	3.4845e-18	0.264099	0.885	0.819	8.53353e-14
FAU	8.53503e-18	0.190098	0.998	0.994	2.09023e-13
CTSZ	9.34029e-18	-0.310236	0.409	0.548	2.28744e-13
RPL10A	1.3742e-17	-0.301423	0.979	0.98	3.36541e-13
CFL1	1.40074e-17	-0.273333	0.877	0.9	3.43042e-13
MT-ND3	2.36679e-17	0.295597	0.947	0.937	5.79627e-13
MDFIC	3.47009e-17	-0.290003	0.265	0.363	8.49826e-13
RPL30	3.67886e-17	0.192958	0.999	0.995	9.00954e-13
PPIA	6.82912e-17	-0.272491	0.958	0.981	1.67245e-12
GBP5	1.06984e-16	-0.266612	0.078	0.176	2.62003e-12
RPL34	1.15041e-16	0.200782	0.999	0.994	2.81736e-12
GNG8	1.2191e-16	-0.277792	0.07	0.178	2.98558e-12
RPS15A	1.83994e-16	0.216607	0.999	0.993	4.50602e-12
HINT1	2.43022e-16	0.234601	0.918	0.873	5.9516e-12
RPS24	2.58538e-16	0.199051	0.995	0.991	6.33158e-12
SERP1	3.86691e-16	0.248093	0.744	0.666	9.47007e-12
BID	6.90998e-15	-0.178887	0.053	0.147	1.69225e-10
RSRP1	9.51893e-15	0.240076	0.676	0.543	2.33119e-10
BASP1	1.0196e-14	-0.269271	0.464	0.563	2.49699e-10
HIST1H4C	1.11877e-14	0.251992	0.597	0.47	2.73987e-10
TYMP	2.17846e-14	-0.208007	0.109	0.213	5.33506e-10
TMSB10	3.16889e-14	0.245889	0.995	0.982	7.76061e-10
RPL10	3.53286e-14	-0.187572	1	0.994	8.65197e-10
HLA-DQA1	3.58705e-14	-0.343477	0.9	0.926	8.78469e-10
MIR155HG	4.55428e-14	-0.488565	0.048	0.126	1.11534e-09
DUSP4	5.40436e-14	-0.128109	0.005	0.054	1.32353e-09
TSPAN33	7.38801e-14	-0.205137	0.252	0.398	1.80932e-09
BCL3	8.87969e-14	-0.185781	0.177	0.314	2.17464e-09
HNRNPC	8.91515e-14	0.23009	0.742	0.621	2.18332e-09
DNPH1	1.12338e-13	-0.201651	0.249	0.385	2.75116e-09
COX7C	1.32901e-13	0.224437	0.842	0.785	3.25475e-09
YWHAB	1.75964e-13	0.22302	0.786	0.729	4.30936e-09
KLF3	1.91541e-13	0.201149	0.266	0.15	4.69084e-09
HLA-F	4.006e-13	-0.222284	0.448	0.586	9.81069e-09
MT-ND6	4.66951e-13	-0.27645	0.63	0.75	1.14356e-08
RPS25	4.73039e-13	0.159462	1	0.992	1.15847e-08
CALM1	4.74773e-13	0.231008	0.692	0.557	1.16272e-08
COL9A3	4.81839e-13	-0.217179	0.084	0.171	1.18002e-08
SERF2	5.10315e-13	0.199969	0.972	0.947	1.24976e-08
HIST1H2AC	5.12184e-13	0.218815	0.31	0.194	1.25434e-08
SARAF	5.22622e-13	0.246506	0.799	0.682	1.2799e-08
LPXN	6.46575e-13	-0.207191	0.281	0.397	1.58346e-08
GRN	6.72473e-13	-0.245956	0.331	0.417	1.64689e-08
TUBB	8.13429e-13	-0.271302	0.587	0.611	1.99209e-08
SLC25A6	9.16249e-13	-0.241603	0.885	0.922	2.2439e-08
RPL5	9.79692e-13	-0.174663	1	0.994	2.39926e-08
PRMT1	9.96977e-13	-0.211669	0.323	0.454	2.4416e-08
RPL19	1.36722e-12	-0.141224	0.999	0.995	3.34833e-08
CNTNAP2	1.81204e-12	0.226315	0.313	0.186	4.43769e-08
ZFP36L1	1.81575e-12	-0.295538	0.838	0.872	4.44677e-08
STK38	3.09074e-12	0.191027	0.32	0.194	7.56923e-08
HMGA1	3.78164e-12	-0.17684	0.241	0.315	9.26124e-08
ARHGDIB	4.17997e-12	0.205164	0.931	0.895	1.02367e-07
TMA7	5.12073e-12	0.204409	0.77	0.692	1.25407e-07
DUSP2	5.26167e-12	-0.288168	0.058	0.141	1.28858e-07
EIF4A1	6.73215e-12	-0.274446	0.481	0.547	1.6487e-07
RPLP2	1.10305e-11	0.181421	0.998	0.995	2.70137e-07
AC119396.1	1.28587e-11	0.226845	0.507	0.377	3.1491e-07
ENO1	1.28791e-11	-0.308162	0.4	0.476	3.15408e-07
VIM	1.80854e-11	0.192426	0.644	0.501	4.42911e-07
COMMD6	1.83347e-11	0.203661	0.776	0.716	4.49017e-07
LIX1-AS1	1.89287e-11	0.230467	0.252	0.147	4.63564e-07
GRINA	2.70586e-11	-0.188195	0.299	0.414	6.62666e-07
IGHD	2.97344e-11	-0.24422	0.317	0.429	7.28195e-07
SOD1	3.16256e-11	0.205808	0.59	0.466	7.74511e-07
MT-CO2	3.99547e-11	-0.142551	0.993	0.999	9.78492e-07
EEF1B2	4.95755e-11	-0.214325	0.978	0.966	1.2141e-06
BCAP31	5.24704e-11	0.187669	0.465	0.348	1.285e-06
ENTPD1	5.64057e-11	-0.183229	0.186	0.281	1.38138e-06
RPL35A	5.81131e-11	0.171642	0.999	0.994	1.42319e-06
RGS10	6.17429e-11	-0.176383	0.118	0.209	1.51208e-06
CD58	8.70552e-11	-0.195878	0.112	0.19	2.13198e-06
UBE2L6	9.07447e-11	-0.186012	0.341	0.423	2.22234e-06
Bacteria (taxid 2)	1.0605e-10	-0.339169	0.622	0.669	2.59716e-06
GADD45B	1.09118e-10	-0.203705	0.139	0.233	2.67231e-06
KLHL24	1.62797e-10	0.167298	0.339	0.235	3.9869e-06
ACP5	1.66734e-10	-0.203063	0.19	0.249	4.08332e-06
IMPDH2	2.07822e-10	-0.24049	0.423	0.516	5.08956e-06
SCIMP	2.20435e-10	0.200725	0.274	0.172	5.39846e-06
IRF5	2.39773e-10	-0.142183	0.1	0.182	5.87204e-06
EEF1G	2.62725e-10	-0.162837	0.984	0.98	6.43414e-06
UBE2J1	3.43206e-10	0.191307	0.408	0.311	8.40511e-06
ARHGAP24	3.54766e-10	-0.251973	0.768	0.852	8.68822e-06
CDC42SE1	3.68738e-10	0.182196	0.389	0.284	9.0304e-06
RPSA	3.9043e-10	-0.218554	0.991	0.99	9.56164e-06
DOP1B	3.98331e-10	0.151075	0.224	0.13	9.75512e-06
other sequences (taxid 28384)	4.32834e-10	-0.255958	0.358	0.492	1.06001e-05
ADD3	4.57414e-10	0.190103	0.397	0.291	1.12021e-05
TRAF4	6.02052e-10	-0.150061	0.116	0.207	1.47443e-05
PTGES3	6.70134e-10	0.186547	0.607	0.502	1.64116e-05
YBX3	7.12251e-10	0.231485	0.312	0.221	1.7443e-05
TMEM156	8.04452e-10	0.197818	0.42	0.313	1.9701e-05
PSMB8	8.93256e-10	-0.183066	0.484	0.597	2.18758e-05
RPS15	9.34057e-10	0.134657	1	0.993	2.28751e-05
S1PR4	1.08313e-09	0.181686	0.43	0.326	2.65258e-05
C1ORF162	1.09731e-09	0.173904	0.304	0.212	2.68731e-05
APOL6	1.28273e-09	-0.114841	0.065	0.144	3.1414e-05
HLA-A	1.38196e-09	-0.143015	0.998	0.997	3.38442e-05
BTF3	1.41067e-09	-0.17044	0.942	0.939	3.45473e-05
UQCRB	1.46267e-09	0.177201	0.685	0.62	3.58207e-05
BCAR3	1.72801e-09	-0.114013	0.037	0.1	4.23189e-05
IRF9	1.97414e-09	-0.193333	0.419	0.531	4.83466e-05
SWAP70	2.29941e-09	-0.203506	0.658	0.719	5.63125e-05
UBL5	2.64489e-09	0.173015	0.555	0.456	6.47733e-05
FCMR	2.77524e-09	0.191839	0.892	0.84	6.79656e-05
HSPH1	2.86141e-09	0.162199	0.267	0.174	7.00758e-05
HERPUD1	3.13616e-09	-0.236425	0.632	0.725	7.68045e-05
IL4R	3.20943e-09	0.206347	0.361	0.299	7.85989e-05
PDE7A	3.30799e-09	-0.208856	0.682	0.757	8.10126e-05
LINC01480	3.50751e-09	-0.127612	0.039	0.099	8.58988e-05
JAK1	3.5168e-09	0.189079	0.817	0.745	8.61263e-05
PABPC1	4.43953e-09	-0.186589	0.969	0.969	0.000108724
MTSS1	4.69715e-09	0.210561	0.539	0.447	0.000115033
PSMB10	5.68236e-09	-0.182534	0.483	0.586	0.000139161
LY75	5.90972e-09	-0.166038	0.201	0.297	0.000144729
RPS18	6.31102e-09	-0.225177	0.998	0.997	0.000154557
FBL	7.61496e-09	-0.175481	0.347	0.457	0.00018649
RPL37A	7.8502e-09	0.15108	0.979	0.96	0.000192251
CD19	7.91253e-09	-0.151439	0.57	0.69	0.000193778
ATXN1	7.97822e-09	-0.177787	0.107	0.179	0.000195386
ARGLU1	9.57323e-09	0.187034	0.624	0.544	0.000234448
CD40	9.59831e-09	-0.180869	0.497	0.61	0.000235063
GNG7	9.70382e-09	0.186823	0.74	0.678	0.000237647
RPS29	1.32226e-08	0.15892	0.961	0.922	0.000323822
TCF4	1.37041e-08	-0.232906	0.525	0.627	0.000335613
CCL2	1.37148e-08	0.111488	0.034	0.003	0.000335877
RALGPS2	1.52957e-08	0.172109	0.797	0.764	0.000374593
NDUFA3	1.64195e-08	0.148952	0.354	0.249	0.000402114
CCR7	1.65159e-08	-0.22286	0.769	0.817	0.000404474
RPL12	1.82433e-08	-0.238621	0.986	0.989	0.000446779
C17ORF49	2.35845e-08	-0.169069	0.344	0.464	0.000577584
SLC38A1	2.42924e-08	-0.190588	0.433	0.53	0.00059492
VPREB3	2.92676e-08	-0.220685	0.442	0.547	0.000716763
SNRPB	2.98914e-08	-0.154478	0.36	0.449	0.000732041
MYL12A	3.26821e-08	0.166413	0.8	0.715	0.000800384
ITM2B	3.58317e-08	0.164468	0.77	0.669	0.000877518
NT5E	3.76291e-08	0.154998	0.283	0.184	0.000921536
ZC3H7A	4.80033e-08	-0.109776	0.138	0.227	0.0011756
PARP14	4.94841e-08	-0.185339	0.547	0.6	0.00121187
CPNE5	5.06651e-08	0.123774	0.183	0.1	0.00124079
SHMT2	5.42848e-08	-0.169981	0.389	0.493	0.00132944
GRHPR	5.7857e-08	-0.172745	0.307	0.405	0.00141692
RPL13	5.80278e-08	-0.126654	1	0.996	0.0014211
S100A6	5.81485e-08	0.203608	0.505	0.407	0.00142406
VRK2	6.03907e-08	-0.136855	0.211	0.316	0.00147897
RPS4X	6.70547e-08	-0.173393	0.997	0.991	0.00164217
RNGTT	6.88749e-08	0.157058	0.279	0.207	0.00168675
SEC62	7.01081e-08	0.172578	0.688	0.627	0.00171695
MT-ATP6	7.25963e-08	-0.108108	0.973	0.987	0.00177788
RCSD1	8.2959e-08	0.146071	0.863	0.78	0.00203167
IFNGR2	8.5508e-08	0.149138	0.442	0.356	0.00209409
YPEL3	1.19921e-07	0.172122	0.755	0.668	0.00293688
EIF4A2	1.25274e-07	0.149134	0.656	0.607	0.00306797
FIBP	1.29895e-07	-0.118665	0.173	0.268	0.00318114
LCN10	1.32517e-07	0.121049	0.183	0.104	0.00324534
SNHG8	1.382e-07	-0.166418	0.355	0.457	0.00338451
PLEKHG1	1.40525e-07	-0.186899	0.498	0.574	0.00344147
CLEC17A	1.51524e-07	-0.151949	0.223	0.312	0.00371083
BCL2A1	1.53555e-07	-0.195935	0.124	0.171	0.00376057
PARP9	1.75916e-07	-0.1373	0.149	0.238	0.00430818
MARCKS	1.90269e-07	-0.205901	0.278	0.349	0.00465968
FUS	2.15187e-07	-0.164953	0.53	0.615	0.00526993
ODF3B	2.21635e-07	-0.1137	0.084	0.155	0.00542783
PNRC1	2.73097e-07	0.112867	0.94	0.88	0.00668814
UQCR10	2.91196e-07	0.135414	0.481	0.425	0.00713138
ETV6	2.95997e-07	-0.162196	0.327	0.432	0.00724896
ACAT2	3.22898e-07	-0.130073	0.141	0.225	0.00790777
SNX2	3.55179e-07	0.160748	0.77	0.718	0.00869834
POU2AF1	3.5648e-07	0.171612	0.652	0.574	0.0087302
VOPP1	3.70662e-07	-0.179771	0.467	0.56	0.00907752
IGFLR1	3.81544e-07	-0.153897	0.314	0.401	0.00934402
HSD17B10	3.92292e-07	-0.113316	0.14	0.226	0.00960724
SEPTIN6	3.94626e-07	-0.156853	0.617	0.712	0.00966438
PTPN1	4.18043e-07	-0.147947	0.404	0.512	0.0102379
TMBIM1	4.25747e-07	0.122178	0.235	0.153	0.0104265
RNASET2	4.55196e-07	0.157196	0.597	0.506	0.0111478
CMPK1	4.73849e-07	0.139795	0.423	0.348	0.0116046
PLAAT4	4.92064e-07	-0.130694	0.158	0.247	0.0120506
NFKBIE	5.03847e-07	-0.105789	0.097	0.169	0.0123392
HLA-E	5.09542e-07	-0.154957	0.928	0.948	0.0124787
LBR	5.43128e-07	0.142141	0.369	0.294	0.0133012
YWHAZ	5.47557e-07	0.153367	0.882	0.857	0.0134097
PPDPF	6.42899e-07	0.166943	0.817	0.75	0.0157446
EPB41	7.23269e-07	0.156686	0.518	0.418	0.0177129
APOBEC3G	7.31596e-07	-0.131405	0.232	0.329	0.0179168
STMN1	7.71702e-07	0.142566	0.304	0.214	0.018899
TNFRSF13B	7.74886e-07	-0.179479	0.197	0.275	0.018977
DDX17	8.72389e-07	0.160774	0.687	0.61	0.0213648
SLC50A1	8.80474e-07	-0.1395	0.241	0.337	0.0215628
CFLAR	9.00336e-07	-0.136067	0.193	0.277	0.0220492
SLC39A10	9.20166e-07	0.140919	0.341	0.259	0.0225349
ARF5	9.64137e-07	-0.138871	0.365	0.458	0.0236117
EHMT1	9.9821e-07	-0.14944	0.409	0.514	0.0244462
RBM39	1.08676e-06	0.149341	0.659	0.573	0.0266148
SAMSN1	1.31913e-06	-0.152084	0.145	0.212	0.0323055
RASGRP2	1.37746e-06	0.153522	0.557	0.455	0.0337339
JADE1	1.38927e-06	0.100844	0.162	0.091	0.0340233
RPL15	1.40079e-06	-0.10839	0.998	0.991	0.0343053
2022-03-01	1.41262e-06	0.171728	0.639	0.545	0.034595
S100A10	1.56758e-06	0.164922	0.385	0.291	0.0383901
HIST1H2BK	1.62174e-06	0.116165	0.2	0.126	0.0397165
HIST1H1C	1.70345e-06	0.14733	0.275	0.191	0.0417175
EWSR1	1.70709e-06	-0.135837	0.389	0.488	0.0418067
FXYD5	1.72182e-06	0.14293	0.879	0.815	0.0421675
RHOQ	1.95045e-06	0.128662	0.288	0.21	0.0477665
RPL6	1.96314e-06	-0.111184	1	0.994	0.0480773
RPL22L1	2.10933e-06	-0.162743	0.382	0.456	0.0516575
TNIP1	2.40137e-06	-0.140146	0.351	0.439	0.0588096
NFKB1	2.61306e-06	-0.171417	0.282	0.352	0.0639939
GSTP1	2.72229e-06	-0.176898	0.7	0.779	0.0666689
CALM2	3.15848e-06	0.147445	0.741	0.668	0.0773511
SRGN	3.18081e-06	-0.156811	0.132	0.171	0.077898
CD180	3.21681e-06	0.121089	0.221	0.144	0.0787796
AHNAK	3.53288e-06	0.131671	0.33	0.237	0.0865203
SRSF2	4.09065e-06	-0.15174	0.424	0.505	0.10018
BIN2	4.23615e-06	0.110029	0.211	0.133	0.103743
SRSF7	4.62597e-06	0.12963	0.652	0.609	0.11329
COX5B	4.76248e-06	0.120911	0.606	0.562	0.116633
LRRK2	4.84028e-06	-0.100144	0.118	0.192	0.118539
TRAF3IP3	4.87155e-06	0.157423	0.664	0.583	0.119304
PPA1	4.88766e-06	-0.13349	0.214	0.279	0.119699
PLP2	5.46026e-06	0.1461	0.426	0.337	0.133722
ADD1	5.77235e-06	0.119753	0.492	0.449	0.141365
KPNB1	5.97247e-06	-0.141018	0.45	0.547	0.146266
EIF3L	6.13463e-06	-0.138392	0.626	0.697	0.150237
PAPOLA	6.30376e-06	0.118485	0.474	0.426	0.154379
SNX8	6.99638e-06	-0.105743	0.126	0.198	0.171341
UBE2B	7.02237e-06	0.108705	0.43	0.387	0.171978
UTRN	7.56126e-06	0.146652	0.455	0.359	0.185175
EIF4G2	7.68613e-06	0.139621	0.587	0.505	0.188233
AC012645.3	8.38672e-06	-0.101373	0.122	0.185	0.205391
TPD52	8.68857e-06	0.130163	0.597	0.559	0.212783
ACTR3	8.78952e-06	-0.143783	0.544	0.606	0.215255
CD99	9.06456e-06	0.131135	0.305	0.223	0.221991
OTUD6B-AS1	9.07106e-06	0.107618	0.221	0.148	0.22215
CD55	9.15404e-06	0.151472	0.594	0.507	0.224182
UQCRC1	9.19931e-06	-0.111211	0.228	0.304	0.225291
FCRL3	9.67096e-06	-0.124097	0.365	0.462	0.236842
H3F3B	9.8349e-06	0.125985	0.879	0.85	0.240857
ENSA	1.04789e-05	-0.11728	0.302	0.395	0.256627
CD79A	1.05956e-05	-0.139848	0.972	0.987	0.259485
MCM5	1.09658e-05	-0.118536	0.294	0.387	0.268552
BCL2L11	1.10508e-05	-0.124828	0.129	0.194	0.270635
AC008105.3	1.11494e-05	-0.139948	0.279	0.352	0.273048
NOTCH2	1.11858e-05	0.136966	0.45	0.37	0.273941
SEC61B	1.12412e-05	-0.148448	0.427	0.514	0.275296
POU2F2	1.12511e-05	-0.154458	0.523	0.599	0.275539
HLA-B	1.13467e-05	-0.12459	1	0.998	0.277882
SLC4A7	1.19027e-05	0.100971	0.188	0.122	0.291498
FCHSD2	1.21297e-05	-0.140517	0.597	0.682	0.297055
H2AFZ	1.23309e-05	0.126892	0.477	0.38	0.301984
ATP6V0C	1.3099e-05	0.135921	0.574	0.494	0.320794
FDFT1	1.31031e-05	-0.15368	0.51	0.583	0.320896
HSPB1	1.4194e-05	0.132658	0.317	0.24	0.34761
UBA52	1.46747e-05	0.108783	0.99	0.976	0.359383
RELB	1.49333e-05	-0.119081	0.279	0.369	0.365717
CALHM6	1.66291e-05	0.143942	0.504	0.415	0.407248
APEX1	1.66433e-05	-0.126291	0.352	0.442	0.407595
HNRNPH3	1.72282e-05	0.119666	0.403	0.332	0.42192
EPS15L1	1.73849e-05	0.103232	0.255	0.196	0.425757
ORAI2	1.75799e-05	-0.128985	0.552	0.641	0.430532
SLC25A5	1.76975e-05	-0.157519	0.589	0.645	0.433412
DCK	1.82278e-05	0.12469	0.485	0.418	0.4464
AL589693.1	1.8538e-05	0.235791	0.461	0.367	0.453996
CD24	1.97797e-05	0.168714	0.426	0.347	0.484404
TUBA1B	1.99852e-05	-0.225503	0.457	0.505	0.489437
PHB2	2.01156e-05	-0.129659	0.481	0.568	0.492631
CDKN2D	2.08251e-05	0.106747	0.247	0.171	0.510006
ATP5F1B	2.11149e-05	-0.133287	0.59	0.665	0.517104
OSBPL10	2.1394e-05	0.146401	0.613	0.535	0.523939
EIF3I	2.17015e-05	-0.126887	0.338	0.426	0.531471
PGAM1	2.28195e-05	-0.113817	0.345	0.438	0.558851
ATP5F1A	2.42822e-05	-0.127985	0.497	0.588	0.594671
ST6GAL1	2.802e-05	0.148425	0.677	0.62	0.68621
HNRNPA3	2.81726e-05	-0.13919	0.45	0.534	0.689948
LDHA	2.93153e-05	-0.132698	0.279	0.312	0.717932
DCXR	3.16363e-05	0.11968	0.328	0.259	0.774773
S1PR1	3.20344e-05	0.126557	0.463	0.372	0.784523
FKBP4	3.31305e-05	0.111983	0.293	0.213	0.811366
MCUB	3.34005e-05	0.118404	0.407	0.322	0.817978
HLA-C	3.37622e-05	-0.122141	0.961	0.982	0.826837
POLR2L	3.46649e-05	0.115843	0.329	0.25	0.848944
NSF	3.63544e-05	-0.102884	0.155	0.226	0.890318
ATP5MC1	3.64604e-05	-0.118445	0.281	0.356	0.892916
LAPTM4A	3.652e-05	0.112431	0.402	0.325	0.894374
RHBDF2	3.65627e-05	0.114099	0.313	0.236	0.895421
MAP4K1	3.69299e-05	-0.110894	0.237	0.319	0.904414
PAX5	3.74208e-05	-0.138734	0.547	0.635	0.916435
CHCHD10	3.7728e-05	-0.129724	0.468	0.512	0.92396
RASA3	3.82691e-05	0.111813	0.226	0.165	0.937209
IGKV1D-8	3.97963e-05	-0.139341	0.019	0.008	0.974611
HP1BP3	4.06515e-05	0.129995	0.475	0.402	0.995556
SREBF2	4.12612e-05	-0.113909	0.33	0.419	1
EPSTI1	4.5339e-05	-0.141725	0.31	0.391	1
COTL1	4.55875e-05	-0.134121	0.372	0.39	1
NUCKS1	4.71532e-05	-0.119584	0.389	0.478	1
ACSM3	4.7645e-05	-0.142547	0.226	0.274	1
SEMA4B	4.80313e-05	0.111487	0.292	0.223	1
RAN	4.86226e-05	-0.141977	0.658	0.674	1
SMS	4.87198e-05	-0.105527	0.149	0.204	1
CGGBP1	4.95507e-05	0.122446	0.478	0.414	1
FDPS	5.078e-05	-0.111674	0.239	0.301	1
RANBP1	5.15622e-05	-0.123092	0.245	0.31	1
TXNIP	5.17682e-05	0.141834	0.817	0.75	1
S100A4	5.28325e-05	0.162688	0.295	0.216	1
BACH2	5.35117e-05	0.222763	0.806	0.774	1
OST4	5.74447e-05	0.128911	0.656	0.592	1
SNX3	6.11215e-05	0.110806	0.663	0.623	1
SOCS1	6.13966e-05	-0.128263	0.268	0.336	1
UBALD2	6.77497e-05	-0.129624	0.241	0.317	1
AUP1	6.81894e-05	0.112261	0.431	0.364	1
PAK2	6.85555e-05	0.123035	0.498	0.416	1
CLEC2D	7.04038e-05	-0.104184	0.567	0.655	1
RPS27L	7.04269e-05	0.121363	0.341	0.274	1
TBC1D9	7.0789e-05	0.125952	0.313	0.236	1
JCHAIN	7.14549e-05	0.185395	0.334	0.283	1
HSP90B1	7.35424e-05	-0.137934	0.44	0.52	1
CLECL1	7.55772e-05	-0.129378	0.192	0.248	1
HEBP2	7.60775e-05	0.103011	0.27	0.207	1
PSMA1	7.72539e-05	-0.105655	0.279	0.363	1
SNHG7	7.91749e-05	0.149697	0.704	0.636	1
LINC02397	8.07716e-05	0.120126	0.648	0.563	1
ARPC2	8.19329e-05	-0.1132	0.762	0.764	1
SPTBN1	8.34426e-05	0.117399	0.334	0.254	1
PBXIP1	8.3888e-05	0.121079	0.32	0.249	1
CDK13	8.42191e-05	0.125795	0.413	0.34	1
IGHV5-78	8.4499e-05	0.108599	0.389	0.304	1
PARK7	8.61251e-05	-0.12904	0.469	0.546	1
NCF1	8.71619e-05	-0.151212	0.697	0.754	1
MYO1E	8.74412e-05	-0.13123	0.163	0.229	1
FPGS	8.76157e-05	-0.100761	0.181	0.248	1
LTA4H	9.11908e-05	0.11848	0.581	0.547	1
SPOCK2	9.27068e-05	0.100059	0.263	0.189	1
TMEM59	9.56675e-05	0.110748	0.494	0.435	1
TUFM	9.64383e-05	-0.119745	0.429	0.51	1
ERICH1	0.0001002	0.111575	0.312	0.242	1
YBX1	0.000102193	-0.137737	0.892	0.899	1
TPI1	0.00010493	-0.131547	0.546	0.583	1
TMOD3	0.000105823	0.103298	0.264	0.192	1
HLA-DMA	0.00011094	-0.140426	0.812	0.854	1
PPP1CA	0.000118086	-0.11241	0.594	0.673	1
HBB	0.00012097	-1.85228	0.036	0.074	1
PSMA2	0.000122556	-0.105929	0.412	0.497	1
CSK	0.000122614	-0.126239	0.533	0.605	1
CSTB	0.000122881	0.118182	0.33	0.257	1
HSP90AB1	0.000123776	-0.277848	0.896	0.897	1
UCP2	0.000124657	-0.152467	0.736	0.777	1
HMGCS1	0.000125341	-0.100144	0.112	0.167	1
ZNF267	0.000129714	-0.101581	0.176	0.242	1
GPX4	0.000130383	-0.145528	0.617	0.685	1
PIM3	0.000135205	-0.116811	0.257	0.313	1
TAGAP	0.000137007	0.127205	0.642	0.565	1
NME1	0.000137674	-0.1342	0.103	0.143	1
COPDA1	0.000140518	-0.115009	0.192	0.25	1
TAPT1	0.000145009	0.101036	0.231	0.181	1
FGFR1OP2	0.000155785	0.100012	0.262	0.191	1
MBNL2	0.000162303	0.110242	0.336	0.262	1
PDE7B	0.000164694	-0.106204	0.125	0.182	1
CD9	0.000165828	0.130468	0.161	0.118	1
RPL31	0.000180346	0.123464	0.926	0.899	1
CDCA7L	0.000180513	0.110632	0.327	0.264	1
BIRC3	0.00018125	0.146225	0.703	0.642	1
NDUFV2	0.000185038	-0.110145	0.433	0.517	1
SESN3	0.000201777	-0.158859	0.454	0.517	1
NME2	0.000209452	-0.139248	0.702	0.693	1
MTPN	0.000210981	0.115149	0.593	0.519	1
TMEM131L	0.000212805	-0.109221	0.344	0.426	1
PIM2	0.000212867	-0.113612	0.3	0.374	1
HIPK2	0.00025771	0.122046	0.199	0.148	1
IGKC	0.000289155	0.175733	0.545	0.502	1
PALM2-AKAP2	0.000310843	-0.145285	0.574	0.63	1
PLAC8	0.000328039	0.111515	0.34	0.285	1
TCL6	0.000336296	0.10478	0.186	0.13	1
ADAM28	0.000346771	-0.150918	0.632	0.685	1
NR4A1	0.00035001	-0.113525	0.022	0.047	1
ADK	0.000363806	0.148924	0.625	0.577	1
ERH	0.000365065	-0.107778	0.426	0.5	1
ITGA4	0.00036923	0.129804	0.531	0.466	1
SMIM14	0.000383488	-0.119634	0.358	0.425	1
ARPC1B	0.000396143	-0.1334	0.624	0.676	1
IKZF1	0.00042989	0.134679	0.632	0.574	1
EIF4G3	0.000448853	-0.110445	0.286	0.357	1
SRPK2	0.000450276	0.114016	0.521	0.463	1
NFKB2	0.000450824	-0.116817	0.361	0.435	1
CCL5	0.00045569	-0.268455	0.06	0.091	1
H1FX	0.000487397	0.181875	0.347	0.29	1
ILF3	0.000495629	-0.107768	0.339	0.415	1
RPS12	0.000505694	-0.117121	0.999	0.998	1
RABEP1	0.000513546	0.103825	0.443	0.39	1
SNX9	0.000513864	-0.105716	0.181	0.242	1
BRD7	0.000516075	0.102818	0.332	0.275	1
COX5A	0.000533028	-0.10569	0.361	0.425	1
UQCR11	0.000542	0.108774	0.524	0.456	1
HSP90AA1	0.000547242	0.12284	0.786	0.739	1
P2RY14	0.000580216	-0.104569	0.128	0.183	1
CHCHD2	0.000580934	-0.108647	0.7	0.727	1
TMBIM6	0.000603741	0.100736	0.652	0.576	1
IL2RG	0.000625746	0.112393	0.773	0.717	1
EIF5A	0.000638661	-0.135263	0.397	0.449	1
SMCHD1	0.000644234	0.111069	0.724	0.658	1
IGHV2-70	0.000656324	-0.3462	0.005	0.019	1
COX6B1	0.000666863	0.102575	0.642	0.605	1
MEF2C-AS1	0.000684732	0.120188	0.38	0.319	1
HNRNPM	0.000697258	-0.104914	0.36	0.431	1
DENND5B	0.000717552	-0.100157	0.232	0.3	1
TXN	0.000732694	-0.146766	0.174	0.215	1
RABGAP1L	0.000759946	-0.124572	0.525	0.599	1
PDCD4	0.000770606	-0.120166	0.492	0.563	1
P2RY10	0.000803102	0.107126	0.477	0.403	1
C1QBP	0.000826871	-0.108023	0.346	0.419	1
LINC00926	0.000835333	-0.121303	0.816	0.856	1
IGKV1D-43	0.000835988	0.132215	0.008	0	1
RPL9	0.00085334	-0.103976	0.991	0.993	1
NEAT1	0.000908233	0.114585	0.447	0.373	1
PPP1R14B	0.000925329	-0.113813	0.195	0.251	1
PDE3B	0.000996626	-0.137994	0.262	0.313	1
FNBP1	0.00104256	-0.119045	0.549	0.608	1
YWHAQ	0.0011247	0.100501	0.416	0.353	1
GPR183	0.00112609	0.117863	0.341	0.281	1
SMC6	0.00115741	-0.123102	0.426	0.483	1
RHEX	0.00116775	-0.138825	0.206	0.268	1
MTRNR2L8	0.00117128	-0.509969	0.285	0.313	1
HNRNPDL	0.00118168	-0.109027	0.632	0.684	1
KHDRBS2	0.00123365	0.115131	0.383	0.316	1
ATP5MC3	0.00131411	-0.106934	0.501	0.526	1
DGKD	0.00136879	0.10773	0.395	0.325	1
PLD4	0.001538	-0.107959	0.11	0.157	1
IGHG2	0.00155682	-0.124128	0.237	0.292	1
HDAC9	0.001557	-0.108479	0.283	0.345	1
CORO1A	0.00157698	-0.118032	0.781	0.793	1
EZR	0.00157848	-0.129557	0.827	0.858	1
IGLV4-60	0.001593	0.146409	0.007	0	1
ERP29	0.00160899	0.108142	0.659	0.601	1
LGALS1	0.00167929	-0.167798	0.124	0.128	1
DEK	0.0016896	0.104718	0.476	0.418	1
JUNB	0.00174687	-0.110134	0.279	0.319	1
TAPBP	0.00175506	-0.102317	0.512	0.575	1
NOP53	0.0020541	-0.1087	0.881	0.902	1
GDI2	0.00233783	-0.113008	0.628	0.686	1
IFITM1	0.00251195	-0.160926	0.323	0.373	1
EVI2B	0.00251507	0.104091	0.481	0.437	1
SFPQ	0.00261597	-0.118737	0.453	0.507	1
HLA-DQB1	0.00269759	-0.151181	0.878	0.909	1
ALDOA	0.00275682	-0.101952	0.5	0.561	1
ATP6V1G1	0.00282777	0.100764	0.731	0.682	1
NFKBIA	0.00302492	-0.109071	0.447	0.514	1
PCDH9	0.00318878	0.143171	0.293	0.241	1
FLI1	0.00393407	0.100759	0.498	0.439	1
TRBC2	0.00414066	0.103642	0.648	0.602	1
SNHG29	0.00430548	-0.104509	0.706	0.755	1
CALR	0.00431345	-0.132203	0.361	0.385	1
HVCN1	0.00431942	0.105913	0.688	0.652	1
ITGB1	0.00444702	0.109536	0.215	0.194	1
TMSB4X	0.00510351	-0.102114	0.999	0.991	1
NHP2	0.0055695	-0.103177	0.315	0.366	1
MARCKSL1	0.00558754	-0.123347	0.358	0.41	1
NFKBID	0.00646397	-0.11242	0.163	0.187	1
NPM1	0.00689035	-0.111132	0.916	0.908	1
IFI30	0.00761111	-0.131185	0.492	0.529	1
EBF1	0.00813915	-0.114911	0.437	0.496	1
NCL	0.00993163	-0.11952	0.776	0.788	1
MAML2	0.0137577	0.101672	0.457	0.417	1
FCRL1	0.0144177	0.1127	0.675	0.65	1
MIF	0.014933	-0.12201	0.766	0.779	1
AC233755.1	0.0152174	-0.193892	0.015	0.014	1
LINC01781	0.0185164	0.109623	0.199	0.16	1
HLA-DPA1	0.0188248	-0.124861	0.966	0.974	1
CCSER1	0.027414	-0.105797	0.201	0.236	1
IGLVI-70	0.0293426	0.105582	0.014	0.005	1
IGHM	0.0382115	0.106459	0.697	0.683	1
IGKV1-5	0.0506983	-0.122355	0.08	0.1	1
IGLV3-9	0.0637195	0.113378	0.004	0.007	1
Staphylococcus aureus (taxid 1280)	0.0654684	0.111209	0.93	0.912	1
RPL27A	0.0717962	-0.102646	0.824	0.831	1
IGKV4-1	0.0774282	0.362669	0.084	0.061	1
IGHV4-61	0.0788216	-0.131763	0.035	0.039	1
GNLY	0.0969693	-0.148231	0.019	0.024	1
IGKV1-9	0.118453	-0.207681	0.014	0.018	1
IGLV6-57	0.137641	-0.100363	0.019	0.031	1
IGHV3-7	0.144918	0.242939	0.067	0.066	1
Nocardia (taxid 1817)	0.150808	0.149527	0.321	0.285	1
IGHV3-33	0.159625	-0.204807	0.046	0.063	1
CCL4	0.188995	-0.271807	0.028	0.034	1
IGLV3-27	0.20289	0.171727	0.005	0.005	1
IGLV2-18	0.212512	0.200005	0.009	0.004	1
IGKV1-16	0.243436	0.295344	0.018	0.013	1
IGLV3-1	0.248719	-0.198075	0.043	0.044	1
IGHV3-48	0.249016	0.145391	0.043	0.032	1
IGHV3-23	0.281443	0.203896	0.107	0.088	1
IGKV2-30	0.290423	0.168927	0.032	0.021	1
IGKV3D-20	0.29743	0.155761	0.005	0.002	1
IGLV3-21	0.299476	-0.126496	0.039	0.042	1
IGLV2-23	0.30493	-0.181312	0.029	0.031	1
IGHV7-4-1	0.363593	0.157408	0.029	0.022	1
IGKV3-11	0.383674	0.329262	0.066	0.059	1
Plasmodium vivax (taxid 5855)	0.400178	-0.170302	0.335	0.346	1
IGLV4-69	0.409977	0.149497	0.026	0.019	1
IGKV1-8	0.464004	0.359755	0.039	0.031	1
IGHV3-21	0.479068	0.179118	0.06	0.05	1
IGLV3-19	0.504034	-0.170977	0.022	0.029	1
IGKV1-17	0.538723	0.173418	0.013	0.012	1
IGLV1-47	0.544035	0.129097	0.048	0.039	1
IGLV1-44	0.615663	0.147235	0.057	0.047	1
MALAT1	0.620708	0.105968	0.999	0.999	1
IGHV3-15	0.647411	0.13691	0.03	0.029	1
IGLV2-11	0.783515	0.301484	0.036	0.038	1
IGLV2-8	0.850808	0.261815	0.02	0.018	1
IGLV1-40	0.874099	0.112073	0.049	0.047	1
IGLV2-14	0.927651	0.123475	0.091	0.087	1

## Sheet: LD_uGvs1G_unstim
	p_val	avg_log2FC	pct.1	pct.2	p_val_adj
MMP9	0	1.94844	0.943	0.655	0
STAT1	0	-1.38373	0.666	0.93	0
PSME2	7.90477e-291	-0.996996	0.647	0.882	1.93588e-286
MT-CO1	7.4286e-277	-0.944545	0.981	0.999	1.81927e-272
MT-ATP8	5.53833e-232	-1.05979	0.762	0.933	1.35634e-227
SLC7A11	1.14878e-226	1.16993	0.714	0.251	2.81336e-222
MT-CO3	1.44387e-213	-0.832337	0.934	0.99	3.53603e-209
TYMP	3.44061e-202	-0.749202	0.966	0.989	8.42605e-198
GBP1	6.56777e-202	-1.07311	0.13	0.525	1.60845e-197
VAMP5	7.61638e-199	-0.751616	0.093	0.48	1.86525e-194
FTH1	3.44151e-196	1.03917	0.999	0.994	8.42826e-192
CALHM6	1.32651e-195	-0.618492	0.036	0.378	3.24861e-191
FGL2	1.91464e-195	-0.92361	0.457	0.796	4.68896e-191
NFKBIA	3.9311e-195	0.950342	0.888	0.579	9.62726e-191
PSMB9	4.16315e-195	-0.749456	0.205	0.611	1.01956e-190
THBS1	1.61584e-186	1.5409	0.906	0.688	3.95719e-182
MSR1	2.34831e-176	-0.529102	0.018	0.308	5.75102e-172
TALDO1	6.15811e-176	0.679688	0.956	0.888	1.50812e-171
C15ORF48	9.3209e-176	1.2086	0.699	0.309	2.28269e-171
MT-ND1	5.52452e-175	-0.660444	0.896	0.989	1.35296e-170
SERPING1	9.03747e-172	-0.502205	0.034	0.344	2.21328e-167
PLA2G7	2.25021e-171	0.829786	0.899	0.694	5.51077e-167
MT-CO2	1.22692e-170	-0.711872	0.973	0.997	3.00472e-166
APOL6	1.19387e-163	-0.579825	0.117	0.479	2.92378e-159
PSMB10	1.63214e-163	-0.587726	0.326	0.679	3.99711e-159
PLIN2	3.94134e-163	0.794374	0.682	0.304	9.65235e-159
TMEM138	5.53802e-163	0.669207	0.587	0.19	1.35626e-158
CD44	2.48401e-162	0.765156	0.841	0.51	6.08333e-158
JAK2	6.71196e-162	-0.721108	0.24	0.604	1.64376e-157
GBP2	1.27255e-161	-0.612886	0.047	0.355	3.11647e-157
SECTM1	1.43844e-156	-0.466002	0.068	0.396	3.52275e-152
HSP90AB1	8.38552e-149	0.697969	0.923	0.753	2.05361e-144
LAP3	1.41137e-145	-0.658337	0.504	0.764	3.45645e-141
CYP27A1	7.8988e-145	0.847845	0.88	0.645	1.93442e-140
ARHGDIB	3.3686e-141	0.651212	0.947	0.792	8.2497e-137
S100A12	1.16101e-140	0.985955	0.612	0.286	2.84331e-136
PLXDC2	1.70991e-139	-0.710549	0.703	0.908	4.18758e-135
GCNT1	6.68261e-139	-0.55082	0.091	0.403	1.63657e-134
MS4A7	7.404e-139	0.744792	0.936	0.823	1.81324e-134
CCL2	1.98108e-138	1.78232	0.703	0.391	4.85167e-134
MEF2C	1.60993e-134	-0.557577	0.139	0.471	3.94272e-130
ADA2	2.16405e-131	-0.607207	0.446	0.772	5.29977e-127
CYB561A3	3.23481e-130	0.606837	0.632	0.289	7.92205e-126
RBM3	1.30778e-128	-0.497289	0.35	0.66	3.20275e-124
TMEM176A	8.07362e-128	0.742959	0.729	0.427	1.97723e-123
IRF1	1.89676e-127	-0.726502	0.199	0.51	4.64517e-123
CSF3R	4.96423e-127	-0.495092	0.199	0.538	1.21574e-122
Plasmodium vivax (taxid 5855)	6.3346e-121	-1.80713	0.509	0.756	1.55134e-116
NEAT1	1.05375e-120	-0.729225	0.759	0.899	2.58064e-116
unclassified (taxid 0)	5.25341e-118	-0.348785	1	1	1.28656e-113
TMEM176B	7.17198e-118	0.747662	0.848	0.635	1.75642e-113
Streptomyces seoulensis (taxid 73044)	5.48644e-116	-1.55008	0.504	0.74	1.34363e-111
S100A9	2.37365e-115	0.780219	0.955	0.895	5.81308e-111
SLC8A1	9.19654e-115	-0.715654	0.742	0.915	2.25223e-110
GBP4	1.5449e-114	-0.440327	0.029	0.254	3.78347e-110
MEF2A	1.82985e-113	-0.564753	0.379	0.669	4.48129e-109
SOD2	2.77698e-113	0.870816	0.913	0.795	6.80081e-109
TUBA1C	9.79621e-113	0.575421	0.759	0.522	2.39909e-108
PSME1	4.09151e-111	-0.478712	0.654	0.795	1.00201e-106
ODF3B	1.33135e-108	-0.493269	0.368	0.664	3.26049e-104
HSPB1	3.60653e-108	0.612491	0.601	0.29	8.8324e-104
TMSB10	1.36645e-107	-0.502731	0.99	0.996	3.34644e-103
TXN	2.0271e-105	0.681332	0.891	0.762	4.96437e-101
MT-ND5	1.21679e-104	-0.574128	0.876	0.934	2.97991e-100
CXCL8	1.51239e-103	1.43555	0.339	0.075	3.70385e-99
MNDA	1.78318e-103	-0.610259	0.332	0.649	4.36701e-99
MS4A6A	7.94654e-102	-0.629959	0.277	0.587	1.94611e-97
MT-CYB	1.79558e-101	-0.5479	0.933	0.982	4.39737e-97
EIF1	2.77641e-100	0.460515	0.952	0.844	6.79944e-96
SQSTM1	3.78736e-100	0.551805	0.883	0.737	9.27524e-96
HSPA1A	4.78185e-99	0.553527	0.679	0.412	1.17108e-94
IL1B	2.14353e-98	0.885569	0.324	0.064	5.24951e-94
CARMIL1	3.40793e-97	-0.320682	0.039	0.254	8.34602e-93
GBP5	5.91666e-97	-0.681961	0.042	0.246	1.44899e-92
LRMDA	1.77142e-94	-0.570043	0.8	0.936	4.33821e-90
LILRB1	4.39422e-94	0.492527	0.749	0.517	1.07614e-89
MT-ATP6	5.11749e-94	-0.476133	0.916	0.979	1.25327e-89
LUCAT1	5.74481e-94	0.517124	0.508	0.214	1.4069e-89
TNFSF13B	1.90137e-93	-0.482682	0.362	0.673	4.65647e-89
TNFSF10	1.42169e-92	-0.557674	0.072	0.3	3.48171e-88
AC025048.4	1.90034e-92	0.322545	0.229	0.022	4.65392e-88
CALM1	6.74546e-92	0.475903	0.916	0.768	1.65196e-87
STAT2	1.43863e-91	-0.468349	0.353	0.615	3.52321e-87
PYCARD	3.79858e-91	-0.468785	0.524	0.774	9.30271e-87
ITGA4	7.48266e-91	-0.396747	0.103	0.358	1.8325e-86
IL4I1	2.15839e-90	0.506731	0.526	0.233	5.2859e-86
RNASE1	2.25669e-89	-0.854303	0.292	0.586	5.52664e-85
ANXA5	1.3142e-88	0.415687	0.964	0.953	3.21847e-84
LAMP1	3.62052e-88	0.599963	0.632	0.354	8.86665e-84
PGD	2.76056e-87	0.453112	0.884	0.761	6.7606e-83
SDC3	2.39494e-86	-0.241941	0.013	0.172	5.86521e-82
UBE2L6	9.04201e-83	-0.414656	0.197	0.463	2.21439e-78
HSPA5	1.67016e-82	0.625136	0.758	0.548	4.09022e-78
PTAFR	3.79862e-82	0.445978	0.74	0.52	9.30282e-78
ATP8B4	5.93453e-82	-0.468669	0.302	0.58	1.45337e-77
VCAN	1.11523e-81	-0.641534	0.174	0.435	2.73119e-77
FCGR3A	1.39536e-81	-0.716502	0.386	0.66	3.41723e-77
IFNGR1	1.52131e-81	0.471742	0.766	0.556	3.72569e-77
HLA-DMB	7.00654e-81	-0.462088	0.416	0.68	1.7159e-76
CCL4	7.31956e-81	1.19195	0.269	0.051	1.79256e-76
FGD2	2.90151e-80	-0.364795	0.159	0.413	7.10579e-76
IER3	4.99261e-80	0.760141	0.579	0.344	1.22269e-75
DOCK8	7.07053e-80	-0.461133	0.47	0.705	1.73157e-75
MT-ND4L	2.80406e-79	-0.552033	0.798	0.893	6.86714e-75
NLRC5	1.14806e-78	-0.288717	0.055	0.256	2.8116e-74
RNF213	5.33005e-78	-0.499432	0.707	0.861	1.30533e-73
MT-ND2	1.63834e-77	-0.428413	0.852	0.966	4.01229e-73
GSTK1	1.20987e-76	-0.39552	0.254	0.511	2.96297e-72
DENND1A	1.83588e-75	-0.435351	0.47	0.711	4.49608e-71
SEMA4A	9.84897e-75	0.363242	0.419	0.167	2.41201e-70
LINC00278	1.41866e-74	-0.314617	0.041	0.222	3.47431e-70
SLC23A2	2.26636e-74	-0.502624	0.426	0.656	5.55031e-70
HSP90AA1	2.59286e-74	0.45049	0.936	0.868	6.34991e-70
HSPA8	5.01727e-73	0.456107	0.878	0.72	1.22873e-68
MRC1	9.44005e-73	0.625867	0.726	0.532	2.31187e-68
TNIP1	1.92554e-72	0.403415	0.489	0.232	4.71564e-68
Staphylococcus aureus (taxid 1280)	2.58064e-72	-1.00481	0.859	0.937	6.31998e-68
CYBB	3.13908e-72	0.411823	0.982	0.978	7.68761e-68
GIMAP4	7.30006e-72	-0.346785	0.107	0.331	1.78779e-67
DYSF	3.09507e-71	-0.205312	0.009	0.139	7.57982e-67
MSC-AS1	3.29947e-71	0.346431	0.251	0.051	8.0804e-67
MTRNR2L8	6.98946e-71	-0.988417	0.475	0.589	1.71172e-66
other sequences (taxid 28384)	3.80716e-70	-0.396058	0.235	0.466	9.32374e-66
LACC1	7.87453e-70	0.45084	0.753	0.61	1.92847e-65
HSP90B1	8.1395e-70	0.509621	0.856	0.698	1.99336e-65
RHOU	9.22323e-70	0.412785	0.436	0.204	2.25877e-65
ADAMDEC1	2.50326e-69	0.470421	0.423	0.187	6.13048e-65
ACTR3	5.25937e-69	0.374771	0.886	0.768	1.28802e-64
LCP2	5.31806e-69	-0.364476	0.222	0.479	1.30239e-64
DDHD1	5.34155e-69	-0.310829	0.101	0.314	1.30815e-64
MPEG1	1.26946e-68	0.428636	0.879	0.812	3.1089e-64
PSMA6	4.37886e-68	0.379726	0.825	0.688	1.07238e-63
GAPT	5.63281e-68	0.492974	0.801	0.635	1.37948e-63
TLR7	2.46179e-67	-0.237797	0.04	0.209	6.02892e-63
SCO2	7.6484e-67	-0.280644	0.083	0.281	1.87309e-62
TMBIM6	2.54844e-66	0.382695	0.9	0.752	6.24114e-62
PDE4DIP	8.23789e-66	0.537011	0.654	0.421	2.01746e-61
FCGR1A	9.93553e-66	-0.221389	0.013	0.142	2.43321e-61
TNFAIP2	1.80332e-65	-0.441691	0.603	0.795	4.41634e-61
CLEC4A	2.94773e-65	0.384346	0.636	0.434	7.219e-61
SNX10	5.73382e-65	-0.424504	0.39	0.611	1.40421e-60
OSBPL1A	5.77051e-65	-0.347799	0.185	0.419	1.4132e-60
ANKRD44	1.93593e-64	-0.39659	0.343	0.59	4.74109e-60
TAP1	2.24237e-64	-0.323704	0.111	0.319	5.49157e-60
CYP1B1	1.93272e-63	0.602648	0.89	0.807	4.73323e-59
H3F3B	2.64379e-63	0.346299	0.96	0.921	6.47464e-59
PSMB8	7.03466e-62	-0.353741	0.353	0.572	1.72279e-57
WARS	1.24415e-61	-0.510088	0.313	0.492	3.04691e-57
C3	1.92154e-61	0.408383	0.385	0.158	4.70585e-57
LSP1	1.28249e-60	-0.457213	0.636	0.821	3.14082e-56
RCSD1	1.7099e-60	-0.344517	0.243	0.484	4.18755e-56
SIPA1L1	2.01279e-60	-0.369484	0.124	0.324	4.92933e-56
HLA-C	5.0429e-60	-0.510083	0.926	0.924	1.23501e-55
CD81	1.72635e-59	0.435717	0.766	0.588	4.22783e-55
Terrabacteria group (taxid 1783272)	2.53023e-59	-0.4218	0.136	0.338	6.19654e-55
FN1	4.5063e-59	-0.68219	0.281	0.531	1.10359e-54
YWHAZ	6.24101e-59	0.356262	0.793	0.604	1.52842e-54
NFKB1	1.13192e-58	0.394208	0.65	0.415	2.77207e-54
TNIP3	1.37743e-58	0.189311	0.124	0.005	3.37331e-54
IRAK3	1.68306e-58	0.393704	0.79	0.651	4.12182e-54
LINC00926	2.97448e-58	0.225384	0.167	0.021	7.28451e-54
2022-03-01	1.20763e-57	-0.370731	0.562	0.762	2.9575e-53
SNX29	1.23998e-57	-0.364207	0.419	0.63	3.03671e-53
FOXN2	1.75422e-57	-0.323048	0.253	0.48	4.29608e-53
C1ORF122	1.86657e-57	0.426534	0.502	0.288	4.57122e-53
C1ORF162	1.9603e-57	-0.387228	0.563	0.766	4.80078e-53
SAT1	3.84334e-57	-0.501516	0.928	0.973	9.41234e-53
TXNRD1	8.93168e-57	0.441833	0.65	0.448	2.18737e-52
CST3	1.05938e-56	-0.555152	0.936	0.968	2.59441e-52
MARCKSL1	1.47066e-56	0.380616	0.347	0.135	3.60165e-52
VIM	2.40804e-56	0.425594	0.951	0.872	5.8973e-52
DISC1	9.45536e-56	-0.343267	0.253	0.466	2.31562e-51
VRK2	1.20189e-55	-0.354186	0.224	0.427	2.94342e-51
RGL1	1.29322e-55	0.429312	0.829	0.691	3.16709e-51
KYNU	1.58969e-55	0.582129	0.746	0.611	3.89314e-51
PKM	9.91888e-55	0.289524	0.962	0.966	2.42913e-50
CCL3	2.38146e-54	0.71868	0.231	0.059	5.83221e-50
MBNL1	3.08915e-54	-0.37916	0.851	0.912	7.56533e-50
AC009093.2	5.49074e-54	-0.295557	0.1	0.28	1.34468e-49
APOL3	7.34995e-54	-0.262218	0.076	0.247	1.8e-49
PLEKHO1	1.06327e-53	-0.359229	0.751	0.845	2.60394e-49
PARP14	1.5688e-53	-0.410307	0.557	0.735	3.84199e-49
TNIK	1.80765e-53	0.406904	0.587	0.364	4.42693e-49
HLA-F	1.96943e-53	-0.302637	0.206	0.426	4.82312e-49
PTPN12	3.88071e-53	0.347496	0.745	0.583	9.50387e-49
STAB1	6.13682e-53	-0.410624	0.789	0.862	1.50291e-48
ANXA2	7.22176e-53	0.334109	0.96	0.937	1.76861e-48
SLC3A2	8.99131e-53	0.364958	0.545	0.335	2.20197e-48
PRAM1	6.94926e-52	-0.28034	0.121	0.306	1.70187e-47
ETV5	8.95816e-52	0.256281	0.243	0.072	2.19385e-47
NCF4	1.06368e-51	-0.357449	0.66	0.809	2.60495e-47
ALDH1A2	1.7591e-51	0.283857	0.187	0.037	4.30803e-47
SAMD4A	9.30286e-51	-0.149977	0.004	0.09	2.27827e-46
CIITA	3.40446e-50	-0.318859	0.287	0.513	8.33752e-46
BID	4.20826e-50	0.331291	0.659	0.457	1.0306e-45
JAML	4.63108e-50	-0.392567	0.335	0.56	1.13415e-45
MAML3	5.10603e-50	-0.355197	0.254	0.468	1.25047e-45
TRIM22	7.86407e-50	-0.299532	0.181	0.385	1.92591e-45
SERPINA1	8.66233e-50	0.109528	0.641	0.412	2.1214e-45
CUL1	9.39225e-50	-0.269341	0.132	0.315	2.30016e-45
ZEB2	1.66291e-49	-0.421424	0.927	0.978	4.07247e-45
HEXA	1.20973e-48	-0.286517	0.206	0.416	2.96262e-44
NRG1	3.84253e-48	-0.513256	0.162	0.344	9.41036e-44
DAD1	5.76626e-48	0.305153	0.703	0.504	1.41216e-43
RPL41	6.57328e-48	0.252636	0.989	0.989	1.6098e-43
SEC22B	1.70083e-47	0.312222	0.501	0.31	4.16534e-43
ZFP36L2	1.82444e-47	-0.378652	0.453	0.659	4.46806e-43
ASGR1	2.50996e-47	-0.270894	0.162	0.345	6.14689e-43
FOXN3	2.53424e-47	-0.336804	0.414	0.604	6.20634e-43
HDGF	2.87574e-47	0.307062	0.562	0.356	7.0427e-43
STARD13	1.0296e-46	-0.304117	0.096	0.258	2.52148e-42
CALR	1.30049e-46	0.418871	0.939	0.865	3.18491e-42
Streptomyces lunaelactis (taxid 1535768)	3.1012e-46	0.267753	0.34	0.145	7.59483e-42
LRRK2	4.0755e-46	-0.354505	0.254	0.412	9.98091e-42
SCIMP	5.33969e-46	-0.230913	0.09	0.252	1.30769e-41
HSPA6	9.013e-46	-0.245259	0.114	0.282	2.20728e-41
PEA15	1.07327e-45	0.33333	0.716	0.55	2.62845e-41
FLI1	1.53481e-45	-0.306015	0.265	0.466	3.75876e-41
G3BP1	1.80795e-45	0.296353	0.51	0.314	4.42766e-41
AP1S2	5.01206e-45	0.337958	0.749	0.63	1.22745e-40
EPSTI1	8.79488e-45	-0.336283	0.45	0.667	2.15387e-40
TENT5A	1.67264e-44	-0.29575	0.229	0.404	4.0963e-40
SIGLEC1	1.72281e-44	-0.320821	0.3	0.51	4.21916e-40
LILRB4	2.29804e-44	0.348378	0.606	0.442	5.62791e-40
APBB1IP	3.82983e-44	-0.285768	0.325	0.54	9.37924e-40
ABI3	4.36502e-44	-0.278397	0.258	0.464	1.06899e-39
ELMO1	9.69765e-44	-0.304523	0.398	0.609	2.37495e-39
CELF2	1.18289e-43	-0.288459	0.341	0.556	2.89691e-39
SNTB1	1.35876e-43	-0.215151	0.064	0.207	3.3276e-39
SAMD9L	1.37463e-43	-0.282567	0.188	0.383	3.36647e-39
FERMT3	1.44933e-43	0.305489	0.778	0.645	3.54942e-39
CRIM1	1.45405e-43	0.363756	0.217	0.066	3.56097e-39
DGLUCY	1.59153e-43	-0.222382	0.097	0.259	3.89766e-39
KMO	2.99434e-43	0.326467	0.448	0.247	7.33314e-39
DLEU2	3.8728e-43	-0.338299	0.537	0.697	9.48448e-39
SIGLEC10	7.24401e-43	0.241443	0.213	0.067	1.77406e-38
ST3GAL1	1.57208e-42	0.361511	0.598	0.419	3.85003e-38
Porphyrobacter sp. GA68 (taxid 2883480)	1.59686e-42	-0.424229	0.151	0.317	3.91071e-38
ADI1	1.65072e-42	0.301004	0.541	0.378	4.04261e-38
AMPD3	1.6787e-42	0.267419	0.382	0.189	4.11114e-38
RIN3	2.05048e-42	-0.27651	0.231	0.424	5.02164e-38
KIAA0930	2.74396e-42	-0.292804	0.45	0.645	6.71995e-38
NAALADL2	4.18073e-42	-0.223875	0.05	0.179	1.02386e-37
HNRNPA2B1	5.25523e-42	0.273352	0.927	0.86	1.287e-37
SDCBP	7.14138e-42	0.309129	0.906	0.859	1.74893e-37
ITGB2	8.22768e-42	0.300749	0.934	0.833	2.01496e-37
LPAR6	1.259e-41	-0.311091	0.31	0.488	3.08329e-37
ENTPD1	1.80048e-41	-0.245419	0.113	0.276	4.40937e-37
FYB1	1.84237e-41	-0.320175	0.859	0.907	4.51195e-37
CISD2	1.9107e-41	0.281077	0.485	0.293	4.67931e-37
PTGES3	2.23158e-41	0.275186	0.748	0.595	5.46514e-37
SLC39A8	2.89948e-41	0.376455	0.26	0.1	7.10083e-37
RNASET2	2.64563e-40	-0.270232	0.201	0.387	6.47915e-36
HMGN3	2.80052e-40	-0.234467	0.132	0.297	6.85847e-36
HCK	4.34149e-40	0.255075	0.886	0.85	1.06323e-35
TNFAIP6	4.36957e-40	0.264805	0.139	0.026	1.07011e-35
DYNLL1	1.3433e-39	0.296847	0.82	0.739	3.28973e-35
TXNIP	1.72247e-39	-0.38183	0.75	0.798	4.21832e-35
AC025580.2	2.07841e-39	0.22499	0.171	0.043	5.09002e-35
GRAMD4	2.71014e-39	-0.202293	0.08	0.219	6.63712e-35
SP110	2.95758e-39	-0.285742	0.215	0.399	7.24311e-35
PNRC1	3.1803e-39	0.325884	0.625	0.423	7.78856e-35
SLC2A6	4.14517e-39	0.260485	0.331	0.156	1.01515e-34
EIF4G2	4.25723e-39	0.270651	0.802	0.709	1.04259e-34
TAP2	4.30538e-39	-0.244951	0.157	0.325	1.05439e-34
CXCL10	4.60333e-39	-0.566342	0.017	0.11	1.12736e-34
DHRS9	6.42999e-39	-0.211654	0.037	0.148	1.5747e-34
NQO1	6.50699e-39	0.2369	0.179	0.052	1.59356e-34
MT-ND3	9.57145e-39	-0.303196	0.897	0.959	2.34405e-34
CFD	1.14767e-38	-0.275499	0.136	0.296	2.81063e-34
TBC1D22A	1.27594e-38	-0.282256	0.419	0.6	3.12478e-34
RAP1GAP2	1.29483e-38	-0.17056	0.051	0.177	3.17104e-34
CD1D	1.71291e-38	-0.158632	0.035	0.146	4.19492e-34
MT-ND4	3.10678e-38	-0.246328	0.93	0.988	7.60851e-34
LCP1	3.65505e-38	0.281845	0.944	0.877	8.95121e-34
G6PD	4.2099e-38	0.311221	0.459	0.271	1.031e-33
CAB39	5.45603e-38	0.303261	0.639	0.478	1.33618e-33
IQGAP2	5.66551e-38	-0.365903	0.364	0.534	1.38748e-33
GSDMD	8.21165e-38	-0.209949	0.132	0.296	2.01103e-33
PRDX1	8.50608e-38	0.31304	0.914	0.849	2.08314e-33
PALLD	9.37086e-38	-0.171867	0.054	0.178	2.29492e-33
ZSWIM6	1.38595e-37	-0.3176	0.544	0.709	3.3942e-33
TNFAIP3	1.45024e-37	0.264712	0.374	0.19	3.55163e-33
POLB	1.59678e-37	-0.155866	0.042	0.157	3.91052e-33
CPVL	2.95332e-37	-0.275576	0.374	0.557	7.23267e-33
FCGR2B	4.70552e-37	-0.320299	0.42	0.614	1.15238e-32
HSPA1B	4.87628e-37	0.196048	0.232	0.083	1.1942e-32
NINJ1	5.54558e-37	0.334678	0.751	0.613	1.35811e-32
ADORA2A	6.58691e-37	0.112465	0.077	0.003	1.61313e-32
IL15	8.49256e-37	-0.182946	0.061	0.189	2.07983e-32
C2	9.74918e-37	-0.138827	0.018	0.106	2.38758e-32
SLC2A9	1.21989e-36	-0.159643	0.037	0.146	2.98752e-32
MCUB	1.3171e-36	-0.19091	0.086	0.228	3.22557e-32
LYN	1.4791e-36	0.392424	0.858	0.824	3.62231e-32
FKBP4	2.58951e-36	0.251519	0.396	0.228	6.34172e-32
SGPP2	4.40507e-36	0.2388	0.115	0.018	1.0788e-31
PARP9	4.62498e-36	-0.24986	0.252	0.44	1.13266e-31
ZFP36L1	4.76798e-36	0.389657	0.845	0.781	1.16768e-31
TUBB4B	5.22756e-36	0.267049	0.491	0.311	1.28023e-31
ABHD12	5.6385e-36	-0.289872	0.494	0.659	1.38087e-31
VPS13C	6.26229e-36	-0.265539	0.379	0.561	1.53363e-31
CLEC10A	7.32836e-36	-0.285958	0.233	0.419	1.79472e-31
NDUFV2	7.51165e-36	0.2765	0.578	0.425	1.8396e-31
DUSP6	8.52775e-36	0.317405	0.537	0.361	2.08845e-31
IFITM3	9.26965e-36	-0.441478	0.529	0.712	2.27014e-31
RPS9	9.49554e-36	-0.250998	0.913	0.932	2.32546e-31
CCL8	1.82183e-35	1.05584	0.159	0.047	4.46165e-31
DENND1B	3.09557e-35	-0.209801	0.112	0.262	7.58104e-31
FSIP1	4.57087e-35	0.301621	0.28	0.128	1.11941e-30
AL162414.1	6.64397e-35	-0.1114	0.005	0.069	1.62711e-30
SMIM25	7.44417e-35	0.33848	0.552	0.413	1.82308e-30
TMEM123	9.87841e-35	0.294861	0.745	0.622	2.41922e-30
HLA-DPB1	1.51325e-34	-0.508564	0.726	0.851	3.70596e-30
PIR	1.52928e-34	0.214388	0.284	0.126	3.74519e-30
PLAAT4	1.57545e-34	-0.184658	0.044	0.156	3.85828e-30
GPNMB	1.61006e-34	-0.578878	0.286	0.405	3.94305e-30
PPP1R18	1.73779e-34	0.265193	0.572	0.396	4.25584e-30
SCLT1	1.93514e-34	-0.269396	0.241	0.397	4.73916e-30
PIK3AP1	2.92756e-34	0.289399	0.684	0.574	7.16959e-30
MT1X	4.87749e-34	0.513442	0.253	0.113	1.1945e-29
SDS	6.56957e-34	-0.115123	0.003	0.062	1.60889e-29
STAC	8.06608e-34	0.303714	0.26	0.113	1.97538e-29
TIAM1	8.63753e-34	-0.231818	0.198	0.365	2.11533e-29
RAP1B	1.25878e-33	0.274321	0.643	0.508	3.08274e-29
EIF1AX	1.47661e-33	0.241961	0.457	0.295	3.61622e-29
ADA	1.74913e-33	0.309906	0.361	0.216	4.28362e-29
MT-ND6	1.98572e-33	-0.312757	0.45	0.625	4.86302e-29
SMCHD1	2.41222e-33	-0.288417	0.356	0.51	5.90753e-29
MAP3K1	3.47607e-33	-0.24526	0.231	0.4	8.51289e-29
Mycobacterium canettii (taxid 78331)	3.97013e-33	0.430984	0.356	0.185	9.72285e-29
RERE	6.97534e-33	-0.24825	0.29	0.463	1.70826e-28
TDP2	8.02369e-33	0.260043	0.29	0.149	1.965e-28
CDK5RAP2	8.82828e-33	0.247126	0.281	0.142	2.16205e-28
UBL5	9.24983e-33	0.227027	0.885	0.806	2.26528e-28
OGFRL1	1.05099e-32	-0.234299	0.231	0.401	2.57387e-28
SKP1	1.10698e-32	0.243042	0.681	0.51	2.711e-28
PPDPF	1.23329e-32	0.269625	0.777	0.631	3.02033e-28
ASRGL1	1.23397e-32	-0.238649	0.254	0.423	3.02199e-28
VAMP8	1.39474e-32	-0.252413	0.892	0.949	3.41572e-28
ATXN1	1.75857e-32	0.338839	0.678	0.535	4.30674e-28
ALOX5	2.55003e-32	-0.282364	0.432	0.604	6.24501e-28
UBC	2.69179e-32	0.225494	0.937	0.852	6.59218e-28
SLCO2B1	2.94112e-32	0.304376	0.552	0.399	7.2028e-28
RASSF4	3.49311e-32	0.256863	0.595	0.441	8.55463e-28
C5ORF56	6.34586e-32	-0.164434	0.063	0.181	1.5541e-27
ARL6IP5	7.52581e-32	0.259589	0.605	0.431	1.84307e-27
KCNQ1	9.15052e-32	-0.161868	0.071	0.193	2.24096e-27
CRYBG1	1.10697e-31	0.258697	0.539	0.384	2.71097e-27
SAMSN1	1.22725e-31	0.30556	0.805	0.695	3.00554e-27
OTULINL	1.48149e-31	-0.21706	0.181	0.338	3.62816e-27
WNT5B	1.76558e-31	0.216517	0.093	0.013	4.3239e-27
AHRR	2.46467e-31	0.273769	0.733	0.578	6.03597e-27
NCOA2	2.48484e-31	-0.243959	0.271	0.442	6.08538e-27
CORO1A	2.93044e-31	-0.28471	0.379	0.539	7.17665e-27
ITGB7	3.85774e-31	-0.119699	0.017	0.096	9.4476e-27
PLAUR	4.30943e-31	0.330133	0.393	0.244	1.05538e-26
FP671120.4	4.48842e-31	-0.404724	0.195	0.327	1.09921e-26
SLAMF8	6.49927e-31	0.262148	0.513	0.346	1.59167e-26
CCT5	7.43174e-31	0.232615	0.531	0.381	1.82003e-26
ALOX5AP	7.77658e-31	0.333458	0.286	0.14	1.90448e-26
SLC31A2	7.80547e-31	-0.239229	0.24	0.377	1.91156e-26
ADAM10	1.19362e-30	0.276689	0.564	0.441	2.92318e-26
HINT1	1.33908e-30	0.271344	0.623	0.455	3.27942e-26
PFDN5	1.35275e-30	-0.214913	0.96	0.973	3.31288e-26
MTRNR2L12	2.23961e-30	-0.369735	0.634	0.773	5.4848e-26
MAP4K3-DT	2.30365e-30	-0.148634	0.041	0.141	5.64163e-26
ZNF385A	2.59647e-30	-0.2359	0.498	0.667	6.35874e-26
SELENOP	3.03714e-30	-0.363566	0.034	0.127	7.43796e-26
HNRNPA1	3.39986e-30	0.242342	0.599	0.428	8.32625e-26
TUBB	4.84449e-30	0.276193	0.675	0.525	1.18642e-25
TNFAIP8	5.12333e-30	0.272606	0.555	0.386	1.2547e-25
ARHGAP15	5.25108e-30	-0.26859	0.167	0.321	1.28599e-25
ALDH2	5.88913e-30	-0.268429	0.517	0.671	1.44225e-25
GRB2	8.36484e-30	-0.210742	0.95	0.982	2.04855e-25
UBE2E2	8.39848e-30	-0.29507	0.576	0.702	2.05679e-25
HS3ST1	1.05271e-29	0.256582	0.343	0.193	2.5781e-25
TAPBP	1.15576e-29	-0.236188	0.464	0.616	2.83046e-25
C9ORF72	1.19532e-29	-0.232867	0.321	0.478	2.92735e-25
CAMK2D	1.22435e-29	-0.182766	0.053	0.149	2.99844e-25
RAB5A	1.28616e-29	0.221733	0.415	0.255	3.14981e-25
CLEC12A	1.42897e-29	-0.140627	0.028	0.116	3.49954e-25
root (taxid 1)	1.73033e-29	0.345019	0.447	0.289	4.23759e-25
PECAM1	2.16439e-29	-0.296249	0.403	0.567	5.30059e-25
ACSL1	2.50002e-29	0.340567	0.348	0.219	6.12254e-25
IFI16	2.58489e-29	-0.23897	0.346	0.515	6.33041e-25
SGPL1	3.30432e-29	0.232999	0.45	0.295	8.09227e-25
OST4	3.97002e-29	0.230704	0.815	0.705	9.72258e-25
CANX	5.49419e-29	0.275595	0.822	0.708	1.34553e-24
TXLNB	6.29302e-29	0.155033	0.13	0.035	1.54116e-24
PLCL2	7.21627e-29	-0.187328	0.129	0.268	1.76726e-24
INPP4A	1.01223e-28	-0.220234	0.246	0.407	2.47895e-24
CD300A	1.03287e-28	-0.135004	0.045	0.144	2.52949e-24
QPCT	1.10368e-28	0.186962	0.202	0.078	2.70292e-24
SLC37A2	1.11107e-28	-0.216682	0.313	0.482	2.721e-24
TRIM47	1.11791e-28	0.11569	0.092	0.014	2.73776e-24
ARHGAP17	1.37176e-28	-0.216826	0.254	0.405	3.35944e-24
RB1	1.66885e-28	-0.265572	0.558	0.695	4.08702e-24
TMEM268	1.71811e-28	-0.135759	0.047	0.148	4.20765e-24
CBR1	1.7918e-28	-0.213667	0.206	0.356	4.38812e-24
DNAJA1	1.81224e-28	0.242076	0.661	0.522	4.43817e-24
RPS25	1.93387e-28	0.231006	0.94	0.881	4.73604e-24
ASAH1	2.19389e-28	-0.276703	0.479	0.628	5.37283e-24
MAP3K3	2.36525e-28	-0.21936	0.281	0.445	5.79251e-24
PLEKHA2	2.64929e-28	-0.193916	0.157	0.295	6.48812e-24
S100A11	3.36993e-28	0.218624	0.983	0.984	8.25297e-24
RAPGEF1	5.32333e-28	0.254331	0.765	0.651	1.30368e-23
VASP	6.32256e-28	0.237361	0.693	0.567	1.5484e-23
TNFRSF14	6.97484e-28	-0.203696	0.179	0.328	1.70814e-23
ORAI1	8.0828e-28	0.213983	0.343	0.195	1.97948e-23
CEBPA	8.12304e-28	-0.203113	0.187	0.336	1.98933e-23
OLIG1	8.94477e-28	0.11319	0.08	0.01	2.19057e-23
SPECC1	1.08383e-27	-0.143948	0.048	0.148	2.6543e-23
FCN1	1.11686e-27	0.278345	0.944	0.904	2.73519e-23
PDIA3	1.17423e-27	0.292038	0.779	0.649	2.87568e-23
HSPH1	1.18858e-27	0.229656	0.403	0.251	2.91084e-23
GBP3	1.55149e-27	-0.125698	0.036	0.126	3.79959e-23
IFIT3	1.66899e-27	-0.240742	0.193	0.345	4.08736e-23
UTRN	1.71832e-27	-0.286892	0.683	0.795	4.20816e-23
KCNAB2	1.89148e-27	-0.22651	0.365	0.527	4.63223e-23
ANKRD22	1.95016e-27	-0.1351	0.021	0.096	4.77595e-23
TNFRSF4	2.30526e-27	0.189165	0.086	0.012	5.64558e-23
TOMM6	2.5484e-27	0.232695	0.73	0.618	6.24103e-23
ABR	2.96296e-27	-0.25809	0.56	0.693	7.25629e-23
MT1F	3.57263e-27	0.244873	0.111	0.027	8.74938e-23
TMA7	4.91893e-27	0.22484	0.81	0.712	1.20465e-22
DNAJC10	5.19296e-27	0.181164	0.25	0.118	1.27176e-22
PLSCR1	5.41171e-27	0.247603	0.607	0.534	1.32533e-22
MTSS1	6.57506e-27	-0.179253	0.056	0.158	1.61023e-22
IL2RG	6.58698e-27	0.230398	0.236	0.107	1.61315e-22
ATOX1	7.45842e-27	0.28076	0.833	0.773	1.82657e-22
EFHD2	9.89707e-27	0.23185	0.823	0.735	2.42379e-22
RIC1	1.05605e-26	-0.205752	0.199	0.344	2.58626e-22
ARL15	1.1323e-26	-0.272415	0.383	0.531	2.773e-22
RRAS	1.13457e-26	0.214616	0.426	0.272	2.77857e-22
TNK2	1.13498e-26	-0.132158	0.045	0.139	2.77956e-22
DNAJB6	1.20852e-26	0.225411	0.548	0.402	2.95967e-22
SRXN1	1.29137e-26	0.184768	0.185	0.074	3.16257e-22
XRN1	1.38169e-26	-0.198537	0.171	0.311	3.38376e-22
CSF1R	1.55103e-26	0.23077	0.868	0.825	3.79848e-22
ENTPD1-AS1	1.80106e-26	-0.166003	0.08	0.191	4.4108e-22
ACADVL	2.18501e-26	0.215468	0.75	0.661	5.35109e-22
GGA2	2.31417e-26	-0.178263	0.153	0.293	5.66741e-22
BIRC3	2.39922e-26	0.300333	0.282	0.147	5.87568e-22
FTL	2.53683e-26	0.243506	0.999	0.998	6.2127e-22
IL1A	2.57488e-26	0.172221	0.071	0.007	6.30588e-22
HLA-DMA	2.7579e-26	-0.305768	0.697	0.823	6.7541e-22
CD36	2.91595e-26	-0.293018	0.757	0.842	7.14117e-22
TMEM258	2.95517e-26	0.215592	0.743	0.626	7.23722e-22
TTLL3	3.01874e-26	-0.131286	0.049	0.145	7.39289e-22
CASP1	4.28057e-26	-0.246685	0.418	0.577	1.04831e-21
GNG5	4.67154e-26	0.202722	0.886	0.845	1.14406e-21
ABCC1	4.69265e-26	0.239391	0.466	0.338	1.14923e-21
XBP1	5.19571e-26	0.206279	0.327	0.182	1.27243e-21
PCBP1	5.44035e-26	0.211226	0.857	0.754	1.33234e-21
POU2F2	5.57685e-26	0.244616	0.527	0.363	1.36577e-21
DHRS4L2	6.57585e-26	0.185958	0.26	0.13	1.61043e-21
FNDC3B	6.74703e-26	0.290899	0.671	0.564	1.65235e-21
PDXK	7.27571e-26	0.225865	0.622	0.475	1.78182e-21
GPR155	7.57988e-26	-0.132583	0.04	0.127	1.85631e-21
PTGIR	9.47114e-26	0.190106	0.248	0.119	2.31948e-21
ARHGAP25	9.9482e-26	-0.186425	0.134	0.265	2.43631e-21
WWP1	9.97891e-26	-0.295414	0.431	0.554	2.44383e-21
WDR70	9.99273e-26	-0.199648	0.213	0.357	2.44722e-21
CRTAP	1.09034e-25	-0.196437	0.238	0.384	2.67025e-21
MANF	1.14158e-25	0.220293	0.387	0.24	2.79572e-21
RGS18	1.18647e-25	-0.123858	0.041	0.131	2.90567e-21
MVP	1.35502e-25	-0.204146	0.315	0.471	3.31845e-21
NDUFB4	1.48803e-25	0.211906	0.551	0.448	3.64419e-21
IL7R	2.22913e-25	0.259679	0.165	0.06	5.45914e-21
SERPINE1	2.90842e-25	0.116526	0.07	0.008	7.12271e-21
RPS26	3.15113e-25	0.219292	0.947	0.892	7.71712e-21
IFFO1	3.40233e-25	-0.175228	0.168	0.308	8.33231e-21
MAP3K5	3.94091e-25	-0.176983	0.119	0.245	9.65128e-21
SLC8A1-AS1	4.16368e-25	-0.170034	0.092	0.206	1.01969e-20
Streptomyces ferrugineus (taxid 1413221)	4.18821e-25	-0.103869	0.018	0.088	1.02569e-20
CSTB	4.38118e-25	0.226343	0.893	0.811	1.07295e-20
PLCB2	5.11388e-25	-0.178092	0.144	0.275	1.25239e-20
MRPS6	5.22155e-25	0.210254	0.395	0.242	1.27876e-20
BTG2	5.38612e-25	0.234553	0.413	0.261	1.31906e-20
TNFRSF1B	6.29935e-25	-0.210155	0.432	0.589	1.54271e-20
TRAF3	6.58467e-25	0.232155	0.629	0.475	1.61258e-20
WTAP	7.31878e-25	0.257003	0.457	0.325	1.79237e-20
ERAP2	7.34083e-25	-0.135583	0.047	0.138	1.79777e-20
SKIL	1.01382e-24	0.218274	0.401	0.26	2.48286e-20
SPTLC2	1.04042e-24	-0.176525	0.144	0.272	2.548e-20
RPS6KA2	1.06117e-24	-0.168728	0.063	0.159	2.5988e-20
USP15	1.09442e-24	-0.228694	0.464	0.595	2.68023e-20
S100A8	1.62708e-24	0.466721	0.86	0.793	3.98473e-20
ATP10A	1.788e-24	-0.129045	0.052	0.146	4.37881e-20
IFI35	2.26584e-24	-0.20775	0.333	0.492	5.54903e-20
C20ORF194	2.27718e-24	-0.208024	0.279	0.421	5.57682e-20
HMGB1	2.33817e-24	0.215144	0.834	0.73	5.72619e-20
HIST1H2AC	2.6769e-24	0.185657	0.176	0.074	6.55574e-20
COMT	3.04255e-24	0.221039	0.667	0.562	7.45121e-20
ATP13A3	3.11245e-24	0.234996	0.426	0.285	7.62238e-20
HSPE1	3.12294e-24	0.222087	0.526	0.394	7.64807e-20
LIMD1	3.36315e-24	-0.133754	0.059	0.156	8.23637e-20
BTG3	6.12224e-24	0.148972	0.18	0.075	1.49934e-19
MAP3K8	6.88873e-24	0.267139	0.431	0.319	1.68705e-19
CD48	7.10834e-24	0.223141	0.402	0.262	1.74083e-19
SELENOT	8.85666e-24	0.197336	0.473	0.33	2.16899e-19
DNPH1	9.16445e-24	0.221405	0.501	0.355	2.24437e-19
SEMA4D	9.66402e-24	-0.150605	0.091	0.202	2.36672e-19
PHLDA1	9.97646e-24	0.217394	0.262	0.139	2.44323e-19
TTC7A	1.13687e-23	-0.197646	0.233	0.373	2.78419e-19
CYBA	1.15395e-23	0.185287	0.984	0.969	2.82602e-19
ARHGAP22	1.16116e-23	-0.194351	0.226	0.369	2.84367e-19
ARHGAP27	1.32901e-23	-0.16222	0.135	0.261	3.25474e-19
ATG7	1.41855e-23	0.251209	0.843	0.788	3.47403e-19
ZNF516	1.53352e-23	-0.195627	0.227	0.365	3.75559e-19
MMP14	1.55432e-23	0.194936	0.257	0.135	3.80652e-19
MAN2A1	1.56022e-23	-0.1764	0.163	0.291	3.82098e-19
RESF1	1.66507e-23	-0.252525	0.323	0.464	4.07777e-19
OTOA	1.70236e-23	-0.113214	0.019	0.083	4.16908e-19
MIF4GD	2.06206e-23	-0.161309	0.121	0.242	5.04998e-19
LGALS3BP	2.16205e-23	-0.12003	0.032	0.11	5.29485e-19
ALDOA	2.40622e-23	0.229783	0.876	0.807	5.89283e-19
MT1G	2.51341e-23	0.341712	0.06	0.005	6.15534e-19
VSIR	2.54857e-23	-0.225391	0.433	0.572	6.24145e-19
KCTD12	2.55196e-23	-0.223563	0.563	0.691	6.24974e-19
HDAC9	2.70852e-23	-0.217399	0.068	0.16	6.63318e-19
GCH1	3.23774e-23	-0.150326	0.056	0.149	7.92924e-19
CCNI	3.60177e-23	0.212474	0.661	0.531	8.82073e-19
PIK3R5	3.9016e-23	0.26357	0.785	0.705	9.55501e-19
CCL4L2	4.62266e-23	0.368146	0.109	0.029	1.13209e-18
FAM13A	5.0709e-23	-0.219932	0.243	0.384	1.24186e-18
ITGB1	5.36661e-23	0.210161	0.462	0.33	1.31428e-18
SRGN	6.16455e-23	-0.327776	0.896	0.924	1.5097e-18
SOD1	9.72224e-23	0.205202	0.45	0.307	2.38098e-18
PTK2B	1.23475e-22	-0.165357	0.131	0.253	3.02391e-18
IL6R	1.28517e-22	-0.186981	0.236	0.375	3.14738e-18
METTL7A	1.29031e-22	-0.148344	0.107	0.222	3.15996e-18
SNX3	1.47616e-22	0.193815	0.763	0.656	3.61511e-18
GIMAP6	1.55444e-22	-0.103131	0.031	0.105	3.80682e-18
JPT1	1.62097e-22	-0.212144	0.352	0.492	3.96976e-18
SYK	1.91399e-22	-0.198582	0.822	0.889	4.68737e-18
CCL5	2.29347e-22	0.253468	0.141	0.052	5.61671e-18
GABARAP	2.66943e-22	-0.207259	0.97	0.987	6.53745e-18
PFN1	2.85648e-22	0.191368	0.993	0.987	6.99552e-18
IFI6	2.95528e-22	0.181523	0.597	0.674	7.23749e-18
ETS2	3.05766e-22	0.200125	0.352	0.248	7.48821e-18
TRAFD1	3.73796e-22	-0.16384	0.15	0.275	9.15426e-18
HLA-DQB1	3.99042e-22	-0.388763	0.568	0.691	9.77254e-18
HNRNPC	4.60405e-22	0.196555	0.748	0.635	1.12753e-17
IFI44L	5.58875e-22	-0.192476	0.151	0.276	1.36869e-17
MIR3142HG	5.72179e-22	0.175213	0.194	0.088	1.40127e-17
MED13L	5.83636e-22	-0.219891	0.467	0.601	1.42932e-17
LGALS9	6.74734e-22	-0.21061	0.56	0.691	1.65242e-17
RPS20	7.27465e-22	0.210439	0.661	0.525	1.78156e-17
MAFB	1.09002e-21	0.28203	0.858	0.839	2.66946e-17
TRANK1	1.28619e-21	-0.151879	0.081	0.181	3.14987e-17
MNAT1	1.35204e-21	-0.135125	0.066	0.159	3.31116e-17
SPCS2	1.39445e-21	0.205511	0.57	0.436	3.41501e-17
IFNAR1	1.41757e-21	0.203164	0.44	0.315	3.47163e-17
PID1	1.56356e-21	-0.307717	0.522	0.662	3.82916e-17
EMP3	1.62091e-21	0.215662	0.871	0.799	3.9696e-17
IFITM2	1.6797e-21	-0.168405	0.129	0.247	4.11359e-17
HMGN1	1.75901e-21	0.204966	0.418	0.28	4.30781e-17
CRYL1	1.84361e-21	-0.156228	0.139	0.258	4.515e-17
PSAP	1.95749e-21	-0.287658	0.996	0.996	4.79389e-17
CASP4	2.12534e-21	-0.182405	0.224	0.349	5.20496e-17
RPS6KA4	2.19953e-21	-0.129686	0.072	0.169	5.38664e-17
PKIB	2.24367e-21	-0.117414	0.031	0.104	5.49474e-17
CTTNBP2	2.26597e-21	-0.133312	0.056	0.141	5.54936e-17
WDFY2	2.39827e-21	-0.18452	0.225	0.361	5.87337e-17
ZYX	2.54631e-21	-0.21168	0.769	0.838	6.23591e-17
LILRB5	2.73232e-21	-0.100663	0.017	0.075	6.69145e-17
MBP	2.93786e-21	-0.218434	0.337	0.476	7.19482e-17
FES	3.01305e-21	-0.170299	0.186	0.314	7.37895e-17
PARP8	3.20846e-21	-0.14934	0.106	0.216	7.85753e-17
NFAT5	3.32616e-21	0.198143	0.324	0.204	8.14577e-17
MORF4L1	3.83932e-21	0.189474	0.679	0.557	9.4025e-17
IFI30	4.07112e-21	-0.387834	0.994	0.99	9.97016e-17
ATP6V1C1	4.49114e-21	0.200205	0.535	0.401	1.09988e-16
TKT	5.499e-21	0.215589	0.752	0.659	1.34671e-16
SERBP1	5.66537e-21	0.189566	0.53	0.399	1.38745e-16
GSR	6.79022e-21	0.20786	0.395	0.278	1.66292e-16
LINC00877	6.82929e-21	0.166138	0.234	0.121	1.67249e-16
MSC	7.36478e-21	0.105857	0.087	0.02	1.80364e-16
PML	7.75687e-21	-0.148217	0.151	0.272	1.89966e-16
FGD4	1.05976e-20	-0.212629	0.315	0.45	2.59535e-16
GALM	1.06414e-20	-0.160171	0.1	0.202	2.60608e-16
BNIP3L	1.09409e-20	-0.19868	0.45	0.571	2.67942e-16
FOS	1.13447e-20	0.217987	0.4	0.26	2.77831e-16
JUN	1.20552e-20	0.191723	0.237	0.123	2.95231e-16
ACP2	1.2383e-20	0.187044	0.333	0.214	3.0326e-16
LILRA6	1.2843e-20	-0.164427	0.182	0.31	3.14525e-16
HNRNPL	1.43494e-20	0.185165	0.45	0.314	3.51416e-16
SNX2	1.63442e-20	0.191308	0.609	0.52	4.0027e-16
F13A1	1.64375e-20	-0.191046	0.032	0.097	4.02554e-16
LINC02245	1.65082e-20	-0.122857	0.056	0.141	4.04287e-16
RNF130	1.79802e-20	-0.184356	0.904	0.954	4.40336e-16
LMNB1	1.89272e-20	-0.102013	0.034	0.107	4.63527e-16
MVB12B	2.43919e-20	-0.115551	0.048	0.129	5.97357e-16
RASA1	2.66695e-20	-0.193427	0.231	0.355	6.53136e-16
PPP1R21	2.68625e-20	-0.17296	0.218	0.35	6.57862e-16
RAB24	2.76026e-20	-0.159223	0.149	0.267	6.75988e-16
UNC93B1	3.22188e-20	-0.185546	0.382	0.509	7.89037e-16
PXK	3.5551e-20	0.159224	0.252	0.135	8.70644e-16
TESC	4.17841e-20	-0.103463	0.033	0.105	1.02329e-15
C19ORF38	4.53074e-20	-0.109404	0.048	0.129	1.10958e-15
PTMS	5.18177e-20	-0.18746	0.178	0.289	1.26901e-15
HNMT	5.39874e-20	0.200999	0.774	0.702	1.32215e-15
IRF8	5.46883e-20	-0.205264	0.224	0.352	1.33932e-15
CSMD1	5.56002e-20	-0.13745	0.092	0.19	1.36165e-15
DDB1	5.63656e-20	0.191681	0.424	0.3	1.38039e-15
RAB3C	5.67266e-20	0.122237	0.1	0.029	1.38924e-15
LINC02328	6.06062e-20	-0.100618	0.029	0.097	1.48425e-15
SLC39A11	6.13843e-20	-0.196144	0.278	0.412	1.5033e-15
UGP2	6.88802e-20	0.184313	0.399	0.268	1.68688e-15
SOCS3	7.32333e-20	0.108564	0.1	0.028	1.79348e-15
PPT1	7.37043e-20	0.229332	0.739	0.634	1.80502e-15
CCL7	7.78951e-20	0.23431	0.059	0.008	1.90765e-15
BLNK	7.94366e-20	-0.14651	0.095	0.196	1.9454e-15
CHI3L1	8.34776e-20	0.223545	0.072	0.013	2.04437e-15
SGMS1	9.11676e-20	-0.215911	0.329	0.447	2.23269e-15
LTBP2	9.14572e-20	0.111116	0.112	0.035	2.23979e-15
FLOT1	1.16586e-19	0.187726	0.391	0.283	2.85518e-15
CFLAR	1.23677e-19	0.198143	0.59	0.476	3.02884e-15
TLK1	1.28856e-19	0.189784	0.289	0.182	3.15569e-15
CCDC88B	1.31521e-19	-0.111517	0.043	0.12	3.22094e-15
MMP2-AS1	1.38844e-19	0.133664	0.145	0.058	3.4003e-15
ISCU	1.40949e-19	0.18975	0.47	0.334	3.45183e-15
ADGRE5	1.49878e-19	-0.165428	0.173	0.295	3.6705e-15
SULF2	1.5352e-19	-0.114572	0.048	0.128	3.75971e-15
CXCL9	1.79741e-19	-0.17603	0	0.025	4.40185e-15
ANKRD12	2.33154e-19	0.223137	0.682	0.566	5.70995e-15
SETDB2	2.43256e-19	-0.170648	0.177	0.288	5.95734e-15
HLA-A	2.82566e-19	-0.312395	0.969	0.971	6.92005e-15
TNFSF13	2.94734e-19	-0.150054	0.14	0.253	7.21803e-15
GIMAP8	3.02098e-19	-0.165213	0.161	0.277	7.39839e-15
PDK3	3.62061e-19	-0.100716	0.04	0.114	8.86687e-15
OLR1	3.62426e-19	0.250086	0.343	0.23	8.87582e-15
SEC62	3.6417e-19	0.184437	0.418	0.288	8.91851e-15
LILRA5	3.7596e-19	-0.139173	0.071	0.16	9.20726e-15
NAPRT	3.97259e-19	-0.136851	0.127	0.236	9.72888e-15
RPS27L	4.30583e-19	0.216642	0.708	0.632	1.0545e-14
NFKB2	4.41373e-19	0.173758	0.295	0.179	1.08092e-14
LDLRAD4	4.8339e-19	-0.190389	0.175	0.293	1.18382e-14
ARMC9	5.21583e-19	-0.132633	0.041	0.115	1.27736e-14
ICAM1	5.39786e-19	0.185734	0.426	0.291	1.32194e-14
IL6ST	5.47596e-19	0.184047	0.36	0.236	1.34106e-14
OGFR	6.08951e-19	-0.165926	0.233	0.356	1.49132e-14
TMBIM4	6.56303e-19	0.189682	0.772	0.679	1.60729e-14
PSMB8-AS1	6.66489e-19	-0.107478	0.054	0.134	1.63223e-14
TBC1D2	6.78603e-19	-0.166617	0.171	0.281	1.6619e-14
CLEC5A	6.98392e-19	0.232234	0.288	0.187	1.71036e-14
MBD2	7.00998e-19	-0.194172	0.355	0.463	1.71674e-14
MANBA	7.14036e-19	-0.197373	0.45	0.58	1.74867e-14
SLC12A7	7.30119e-19	-0.137734	0.103	0.203	1.78806e-14
CHST2	8.29011e-19	0.119693	0.129	0.048	2.03025e-14
NCOA7	8.86482e-19	-0.116853	0.067	0.154	2.17099e-14
RAN	1.02435e-18	0.188274	0.517	0.388	2.50862e-14
RGS12	1.06835e-18	-0.168227	0.242	0.371	2.61638e-14
JMJD1C	1.106e-18	-0.188754	0.423	0.56	2.70859e-14
SLC25A6	1.20694e-18	-0.211898	0.454	0.569	2.95579e-14
LRRC8C	1.23441e-18	-0.153749	0.143	0.255	3.02306e-14
FAM135A	1.24966e-18	-0.136053	0.092	0.184	3.06043e-14
DBI	1.43424e-18	0.188545	0.744	0.642	3.51246e-14
NRIP1	1.58351e-18	-0.160972	0.23	0.358	3.87802e-14
HDAC4	1.59558e-18	-0.155708	0.149	0.26	3.90757e-14
PCBD1	1.60507e-18	0.169353	0.345	0.225	3.93082e-14
CIAO2B	1.64309e-18	0.173646	0.581	0.452	4.02393e-14
FPR3	1.70905e-18	0.198247	0.801	0.797	4.18547e-14
C3AR1	1.86816e-18	0.195657	0.36	0.235	4.57511e-14
NABP1	1.88803e-18	-0.131357	0.127	0.234	4.6238e-14
ST3GAL5	2.04635e-18	-0.154631	0.158	0.267	5.01151e-14
CDKN1A	2.30806e-18	0.2638	0.356	0.258	5.65244e-14
TTLL4	2.54816e-18	0.193673	0.222	0.134	6.24046e-14
NCOA4	2.63535e-18	0.199371	0.805	0.738	6.45398e-14
PDIA4	2.75834e-18	0.192971	0.423	0.297	6.75516e-14
NMI	2.8761e-18	-0.154116	0.178	0.294	7.04356e-14
DPEP2	3.06374e-18	-0.126396	0.071	0.158	7.50309e-14
TGFBI	3.23843e-18	0.2763	0.884	0.9	7.93092e-14
LY6E	3.35909e-18	-0.286733	0.44	0.57	8.2264e-14
ATP6V0E1	4.35747e-18	0.171738	0.849	0.778	1.06714e-13
CTSH	4.85787e-18	0.226092	0.751	0.652	1.18969e-13
IL18BP	4.91507e-18	0.236624	0.551	0.441	1.2037e-13
CD58	5.03131e-18	0.180712	0.391	0.266	1.23217e-13
GPR68	5.5268e-18	0.140746	0.199	0.099	1.35351e-13
MDM2	5.8121e-18	0.171787	0.292	0.187	1.42338e-13
LHFPL2	6.35382e-18	0.226368	0.439	0.32	1.55605e-13
WWOX	7.33074e-18	-0.235135	0.231	0.338	1.7953e-13
ADM	7.6657e-18	0.110802	0.095	0.029	1.87733e-13
PPIB	8.56214e-18	0.19434	0.832	0.733	2.09687e-13
RPS6KA5	8.85703e-18	-0.161927	0.165	0.269	2.16909e-13
INPP5D	9.33049e-18	-0.177464	0.322	0.445	2.28504e-13
S100A10	9.33559e-18	0.249473	0.768	0.722	2.28629e-13
MEIKIN	1.12867e-17	-0.12406	0.043	0.115	2.76412e-13
SPI1	1.20919e-17	0.118004	0.959	0.972	2.96131e-13
S100Z	1.23761e-17	-0.10811	0.046	0.12	3.0309e-13
HEXD	1.25209e-17	-0.119463	0.094	0.188	3.06637e-13
FARP2	1.28377e-17	-0.106513	0.055	0.134	3.14394e-13
SKAP2	1.59729e-17	0.179339	0.665	0.545	3.91175e-13
ADIPOR1	1.61678e-17	0.173104	0.435	0.337	3.9595e-13
IL17RA	1.65334e-17	-0.180433	0.327	0.46	4.04903e-13
SCPEP1	1.73396e-17	-0.161734	0.226	0.344	4.24647e-13
CCR2	1.88826e-17	-0.173054	0.135	0.235	4.62434e-13
IPCEF1	1.91889e-17	-0.12143	0.052	0.126	4.69937e-13
C22ORF34	1.95584e-17	-0.136688	0.09	0.183	4.78986e-13
ZFHX3	1.97202e-17	-0.168003	0.258	0.38	4.82947e-13
SEPTIN7	2.09601e-17	0.174525	0.372	0.256	5.13313e-13
SMIM14	2.2071e-17	-0.14308	0.144	0.247	5.40518e-13
HNRNPA3	2.33604e-17	0.181965	0.589	0.478	5.72096e-13
LINC00486	2.44286e-17	-0.105817	0.072	0.156	5.98256e-13
ADAM28	2.44514e-17	-0.238404	0.38	0.496	5.98814e-13
BLOC1S1	2.47751e-17	-0.17719	0.675	0.754	6.06741e-13
MSN	2.53357e-17	0.174956	0.802	0.7	6.2047e-13
SLC16A6	2.6518e-17	0.152819	0.23	0.127	6.49427e-13
AGO4	2.86123e-17	-0.157856	0.208	0.326	7.00716e-13
RASGRP3	3.02632e-17	-0.120659	0.067	0.148	7.41146e-13
PDCD5	3.02846e-17	0.170504	0.382	0.263	7.4167e-13
ITGAV	3.03894e-17	0.185503	0.388	0.27	7.44236e-13
PARP10	3.09193e-17	-0.124761	0.11	0.207	7.57213e-13
PARP11	3.85148e-17	-0.106229	0.064	0.144	9.43228e-13
CAPZA2	3.94153e-17	0.166777	0.746	0.656	9.65282e-13
SLC5A3	4.07946e-17	0.149483	0.183	0.09	9.99059e-13
IFNGR2	4.26026e-17	0.191525	0.76	0.684	1.04334e-12
RAB13	5.10523e-17	0.190528	0.447	0.333	1.25027e-12
LAMTOR4	5.1917e-17	-0.168112	0.729	0.818	1.27145e-12
PAK2	5.22766e-17	0.173063	0.758	0.665	1.28025e-12
ATRN	5.24711e-17	-0.1554	0.194	0.307	1.28502e-12
UBE2D1	5.48134e-17	0.181816	0.506	0.398	1.34238e-12
LNCAROD	5.56866e-17	0.244031	0.19	0.099	1.36376e-12
RNF144B	5.63057e-17	0.241297	0.376	0.26	1.37893e-12
ATF7	5.88841e-17	-0.159403	0.203	0.318	1.44207e-12
AP2S1	6.25444e-17	-0.197376	0.868	0.917	1.53171e-12
WDFY1	6.32911e-17	-0.154979	0.196	0.305	1.55e-12
MGST1	6.53159e-17	0.189585	0.263	0.169	1.59959e-12
ATP2C1	6.59307e-17	0.167311	0.34	0.24	1.61464e-12
BAX	6.74889e-17	0.185616	0.575	0.467	1.6528e-12
TEP1	6.76407e-17	-0.119943	0.094	0.186	1.65652e-12
GNA12	7.46504e-17	0.179433	0.476	0.357	1.82819e-12
TMEM219	8.23945e-17	-0.164295	0.593	0.689	2.01784e-12
UCP2	8.59247e-17	0.205645	0.628	0.52	2.1043e-12
PICALM	8.59834e-17	-0.187332	0.62	0.718	2.10573e-12
CCR5AS	9.30484e-17	0.184392	0.388	0.281	2.27876e-12
HNRNPU	9.46139e-17	0.187902	0.696	0.597	2.3171e-12
AKR1C1	9.5113e-17	0.131824	0.059	0.011	2.32932e-12
SPN	9.98135e-17	0.129588	0.121	0.048	2.44443e-12
HSPBAP1	1.08871e-16	-0.132421	0.125	0.226	2.66625e-12
ASGR2	1.12196e-16	-0.110536	0.055	0.131	2.74768e-12
RAB5C	1.19869e-16	0.168603	0.797	0.719	2.9356e-12
TNFRSF11A	1.23226e-16	-0.101883	0.037	0.104	3.01781e-12
IGFLR1	1.27813e-16	-0.201752	0.558	0.63	3.13015e-12
AC010894.3	1.34952e-16	-0.107968	0.059	0.135	3.30497e-12
AZIN1-AS1	1.46031e-16	0.142933	0.145	0.064	3.5763e-12
ZNF710	1.47473e-16	-0.187485	0.479	0.602	3.61162e-12
FBXL17	1.5414e-16	-0.152118	0.152	0.258	3.77489e-12
SRGAP2	1.63924e-16	-0.155175	0.203	0.314	4.01451e-12
LPCAT2	1.73467e-16	-0.162628	0.274	0.398	4.2482e-12
LENG8	2.0202e-16	-0.150438	0.158	0.256	4.94746e-12
PPARGC1B	2.11453e-16	-0.114618	0.077	0.161	5.17847e-12
OSBPL3	2.15951e-16	-0.139791	0.138	0.24	5.28864e-12
GSTO1	2.19325e-16	-0.184138	0.502	0.61	5.37128e-12
TNRC18	2.29579e-16	-0.165349	0.372	0.499	5.6224e-12
MRPL52	2.35313e-16	0.167143	0.493	0.386	5.76282e-12
TMED10	2.66787e-16	0.178587	0.614	0.509	6.53363e-12
CXCL1	2.71297e-16	0.392799	0.065	0.016	6.64405e-12
RHEB	3.04808e-16	0.163186	0.516	0.407	7.46475e-12
PDIA6	3.20752e-16	0.2115	0.605	0.499	7.85521e-12
LIMS1	3.50935e-16	0.185507	0.701	0.608	8.59441e-12
DAPP1	3.96812e-16	-0.146949	0.196	0.31	9.71792e-12
MTHFR	4.0557e-16	-0.123538	0.103	0.192	9.9324e-12
PTGER2	4.1397e-16	0.155869	0.292	0.186	1.01381e-11
Streptomyces sp. SirexAA-E (taxid 862751)	4.25257e-16	0.170217	0.427	0.319	1.04146e-11
Bacteria (taxid 2)	4.3492e-16	-0.260886	0.735	0.738	1.06512e-11
GARS-DT	4.40106e-16	-0.135011	0.171	0.281	1.07782e-11
CHORDC1	4.91753e-16	0.141752	0.264	0.158	1.2043e-11
DUSP23	5.91868e-16	-0.162837	0.365	0.482	1.44948e-11
PNPLA6	6.01795e-16	0.16715	0.542	0.431	1.4738e-11
SERPINB2	6.03137e-16	0.427983	0.226	0.198	1.47708e-11
ZNRF2	6.08804e-16	-0.158953	0.26	0.382	1.49096e-11
FP236383.3	6.29829e-16	-0.115959	0.057	0.131	1.54245e-11
HLA-E	6.39288e-16	-0.197515	0.728	0.797	1.56562e-11
EHD1	6.49959e-16	0.111127	0.119	0.049	1.59175e-11
DYNLT1	6.66282e-16	-0.173032	0.398	0.51	1.63172e-11
PKN2	6.85287e-16	-0.163382	0.271	0.386	1.67827e-11
RUNX3	6.88422e-16	-0.129336	0.096	0.186	1.68594e-11
TXNL1	6.92188e-16	0.144824	0.307	0.203	1.69517e-11
GSN	6.96721e-16	0.201063	0.746	0.721	1.70627e-11
CCL13	7.02759e-16	0.174894	0.052	0.009	1.72106e-11
AFF3	7.15774e-16	-0.145691	0.065	0.142	1.75293e-11
MYO15B	7.86807e-16	-0.122876	0.093	0.177	1.92689e-11
BCL3	7.90915e-16	0.18736	0.417	0.302	1.93695e-11
FPR1	9.5618e-16	-0.136404	0.117	0.212	2.34169e-11
PBX3	9.64337e-16	-0.176422	0.209	0.316	2.36166e-11
LILRB3	9.90821e-16	-0.156891	0.338	0.462	2.42652e-11
FLNA	9.91358e-16	0.166404	0.697	0.574	2.42783e-11
RCN3	1.04954e-15	-0.113832	0.079	0.157	2.57034e-11
ITGAM	1.08592e-15	0.155544	0.261	0.16	2.65941e-11
NFE2L2	1.19006e-15	0.186802	0.655	0.545	2.91445e-11
CCDC149	1.26627e-15	-0.117669	0.089	0.173	3.10109e-11
PIAS1	1.26987e-15	-0.17016	0.452	0.556	3.10992e-11
EPS8	1.3368e-15	-0.113719	0.057	0.131	3.27383e-11
VMO1	1.38413e-15	-0.296483	0.178	0.137	3.38973e-11
RPL8	1.41047e-15	0.171115	0.958	0.913	3.45424e-11
PTPRE	1.65157e-15	0.180388	0.767	0.662	4.04469e-11
ITGAE	1.67876e-15	-0.133607	0.152	0.255	4.11129e-11
IFNAR2	1.7671e-15	-0.15706	0.498	0.57	4.32763e-11
STIP1	1.82587e-15	0.157832	0.37	0.257	4.47156e-11
ATP1A1	1.83711e-15	0.155029	0.334	0.221	4.49909e-11
IGSF6	1.84065e-15	0.186913	0.805	0.712	4.50776e-11
RENBP	1.87265e-15	-0.149799	0.232	0.338	4.58612e-11
ANXA7	1.9039e-15	0.152819	0.396	0.281	4.66266e-11
MFSD14C	1.93283e-15	-0.127049	0.119	0.212	4.7335e-11
RNASE6	1.97038e-15	-0.180625	0.441	0.567	4.82547e-11
PARL	1.98234e-15	-0.151375	0.324	0.445	4.85475e-11
SPIDR	2.20581e-15	-0.192888	0.361	0.476	5.40202e-11
ACOT13	2.35744e-15	0.14972	0.274	0.173	5.77337e-11
RAD21	3.04102e-15	0.152819	0.3	0.2	7.44746e-11
CLIC4	3.17563e-15	0.167563	0.402	0.294	7.77713e-11
BEST1	3.17635e-15	0.268253	0.471	0.429	7.77888e-11
PDK4	3.34262e-15	0.205209	0.567	0.475	8.18609e-11
RPS28	3.35357e-15	0.155388	0.98	0.968	8.2129e-11
SEC61B	3.78475e-15	0.18306	0.808	0.74	9.26885e-11
TET3	4.09012e-15	-0.16319	0.341	0.455	1.00167e-10
ARHGAP4	4.1571e-15	-0.142418	0.196	0.302	1.01807e-10
AC008014.1	4.56699e-15	-0.103691	0.036	0.097	1.11846e-10
CHST11	4.68842e-15	0.190653	0.721	0.61	1.14819e-10
RNF135	4.94926e-15	-0.153512	0.284	0.39	1.21207e-10
APOC1	5.00956e-15	-0.247326	0.028	0.083	1.22684e-10
SET	5.2948e-15	0.163331	0.541	0.447	1.2967e-10
STK38L	5.49441e-15	-0.130752	0.139	0.237	1.34558e-10
YWHAE	5.52816e-15	0.155521	0.664	0.552	1.35385e-10
P2RX4	5.57987e-15	-0.122914	0.11	0.201	1.36651e-10
IFI44	5.58333e-15	-0.161954	0.164	0.263	1.36736e-10
NUDT22	5.60812e-15	-0.126162	0.139	0.237	1.37343e-10
CPED1	5.92806e-15	-0.147935	0.152	0.251	1.45178e-10
DNTTIP2	6.07441e-15	0.133551	0.242	0.147	1.48762e-10
SBF2	6.26765e-15	-0.192102	0.571	0.656	1.53495e-10
RGS10	6.31876e-15	-0.163452	0.321	0.434	1.54746e-10
SH2B3	6.45678e-15	-0.152412	0.262	0.374	1.58127e-10
HPS3	6.74855e-15	-0.109905	0.093	0.177	1.65272e-10
NECTIN2	6.80546e-15	0.138797	0.277	0.176	1.66666e-10
PPIA	6.96514e-15	0.172071	0.932	0.894	1.70576e-10
RBM8A	7.36773e-15	0.155184	0.435	0.324	1.80436e-10
ULK2	7.95114e-15	-0.106058	0.062	0.134	1.94723e-10
ITM2B	7.99157e-15	-0.157179	0.924	0.89	1.95714e-10
TRIM14	8.18389e-15	-0.132404	0.158	0.26	2.00424e-10
LINC01619	8.35498e-15	-0.106951	0.039	0.099	2.04613e-10
ENOSF1	8.73356e-15	-0.123709	0.11	0.198	2.13885e-10
CPEB3	9.00123e-15	-0.119593	0.097	0.181	2.2044e-10
SPG7	9.09586e-15	-0.131438	0.166	0.269	2.22758e-10
AC090559.1	9.17998e-15	-0.148829	0.254	0.367	2.24818e-10
DECR1	9.51412e-15	-0.12377	0.151	0.251	2.33001e-10
DNPEP	1.04697e-14	-0.116892	0.115	0.205	2.56403e-10
ERICH1	1.12737e-14	-0.131648	0.17	0.274	2.76093e-10
LMAN1	1.17363e-14	0.125402	0.2	0.111	2.87421e-10
GAB2	1.21417e-14	-0.193736	0.491	0.604	2.97351e-10
SLC43A3	1.21819e-14	0.14668	0.284	0.188	2.98335e-10
PDLIM7	1.26463e-14	0.136963	0.217	0.128	3.09707e-10
DNAJB11	1.2746e-14	0.153883	0.374	0.268	3.12148e-10
RASGEF1B	1.3603e-14	-0.16138	0.204	0.3	3.33137e-10
MIS18BP1	1.37601e-14	-0.146741	0.231	0.344	3.36985e-10
SEMA3A	1.39276e-14	0.102446	0.098	0.036	3.41088e-10
COPZ1	1.42645e-14	0.146032	0.379	0.263	3.49337e-10
PPIF	1.47014e-14	0.156236	0.284	0.189	3.60038e-10
OLFML2B	1.75509e-14	0.158403	0.3	0.209	4.2982e-10
CCT4	1.76649e-14	0.144394	0.351	0.24	4.32613e-10
SDF4	1.80146e-14	0.151448	0.417	0.31	4.41178e-10
G0S2	1.84176e-14	0.155446	0.084	0.027	4.51047e-10
NPM1	1.88992e-14	0.18432	0.451	0.336	4.6284e-10
ARMT1	1.95153e-14	0.120739	0.18	0.097	4.7793e-10
SDF2L1	2.01033e-14	0.190118	0.611	0.511	4.92329e-10
ZBTB20	2.1516e-14	-0.185766	0.236	0.342	5.26926e-10
KIF13B	2.17359e-14	-0.136261	0.18	0.284	5.32311e-10
NFXL1	2.17534e-14	-0.285833	0.571	0.605	5.32741e-10
SIK3	2.29737e-14	-0.201893	0.463	0.559	5.62627e-10
TNS3	2.31596e-14	0.172423	0.696	0.584	5.67179e-10
PLEKHM3	2.47783e-14	0.1464	0.219	0.138	6.06821e-10
MAPK6	2.47897e-14	0.14258	0.304	0.2	6.07099e-10
TPRG1	2.94789e-14	0.168157	0.202	0.111	7.21939e-10
AL034397.3	3.21132e-14	-0.165142	0.242	0.335	7.86452e-10
LRP1	3.22561e-14	-0.1845	0.788	0.852	7.89951e-10
ZNF438	3.23665e-14	-0.158948	0.239	0.346	7.92655e-10
RPL23A	3.37147e-14	0.182243	0.811	0.749	8.25673e-10
AGPAT3	3.72711e-14	-0.148549	0.277	0.384	9.12768e-10
IFIT2	3.9437e-14	-0.121094	0.11	0.197	9.65811e-10
SAMHD1	4.1522e-14	-0.109286	0.932	0.977	1.01687e-09
ATG16L2	4.26777e-14	-0.141817	0.228	0.33	1.04518e-09
ATP5MF	4.63155e-14	0.148094	0.804	0.721	1.13427e-09
SNX18	4.66133e-14	-0.125115	0.139	0.232	1.14156e-09
COX7C	4.98014e-14	0.145127	0.745	0.637	1.21964e-09
ARPC2	5.04493e-14	0.124784	0.97	0.966	1.2355e-09
AARS	5.39583e-14	0.131579	0.213	0.126	1.32144e-09
ZNF609	5.58597e-14	-0.165008	0.314	0.42	1.368e-09
CXCL16	5.64602e-14	0.107718	0.439	0.323	1.38271e-09
NUDT16	6.66626e-14	-0.120477	0.133	0.225	1.63257e-09
SGTB	6.987e-14	0.148115	0.248	0.154	1.71112e-09
ARRDC1	7.08073e-14	-0.11006	0.091	0.169	1.73407e-09
DDX60L	7.55287e-14	-0.152957	0.193	0.296	1.8497e-09
PTPN18	7.72521e-14	-0.144523	0.339	0.455	1.8919e-09
XAF1	7.73217e-14	-0.135673	0.332	0.448	1.89361e-09
ISG15	8.01192e-14	-0.181618	0.391	0.513	1.96212e-09
IFI27	8.06033e-14	-0.110537	0.008	0.042	1.97398e-09
LMO2	8.47718e-14	-0.150684	0.361	0.477	2.07606e-09
GNA15	8.57229e-14	0.14738	0.426	0.311	2.09935e-09
HVCN1	8.89822e-14	-0.111751	0.101	0.184	2.17917e-09
SCAPER	9.42529e-14	-0.11343	0.099	0.183	2.30825e-09
RBMS1	9.53803e-14	-0.159538	0.263	0.367	2.33586e-09
CNPY3	9.65438e-14	0.158111	0.614	0.51	2.36436e-09
MTF1	9.94841e-14	0.148608	0.27	0.183	2.43636e-09
TMED5	1.06042e-13	0.148595	0.383	0.277	2.59697e-09
SSBP4	1.12486e-13	-0.133851	0.211	0.316	2.75477e-09
BAZ2A	1.14274e-13	-0.127703	0.151	0.242	2.79857e-09
ARPIN	1.20863e-13	-0.11777	0.135	0.227	2.95994e-09
ATP10D	1.24588e-13	-0.126171	0.146	0.239	3.05116e-09
MERTK	1.25754e-13	0.165636	0.257	0.16	3.07973e-09
SPG21	1.35101e-13	0.149037	0.708	0.626	3.30863e-09
COX6A1	1.57424e-13	0.146874	0.793	0.7	3.85532e-09
BMF	1.59913e-13	-0.101878	0.079	0.155	3.91626e-09
SNRPG	1.74428e-13	0.151954	0.595	0.496	4.27173e-09
CARD16	1.85104e-13	-0.161968	0.45	0.57	4.5332e-09
RIT1	1.90889e-13	0.14371	0.346	0.245	4.67486e-09
CBWD2	1.98997e-13	-0.128236	0.161	0.255	4.87343e-09
RHOQ	2.01511e-13	0.171573	0.609	0.529	4.935e-09
NFKBIZ	2.0499e-13	0.16977	0.256	0.159	5.02021e-09
VSIG4	2.09362e-13	-0.152599	0.205	0.309	5.12728e-09
RPL37A	2.19503e-13	0.177341	0.722	0.632	5.37563e-09
SLC49A4	2.26161e-13	-0.119529	0.118	0.205	5.53867e-09
SERINC5	2.37326e-13	-0.164959	0.215	0.31	5.8121e-09
MRAS	2.73989e-13	0.132738	0.279	0.179	6.71e-09
DICER1	2.7979e-13	0.154528	0.572	0.498	6.85207e-09
CD82	2.82178e-13	0.10833	0.122	0.057	6.91055e-09
HLA-B	3.15708e-13	-0.264039	0.986	0.983	7.73169e-09
RPL36	3.19697e-13	0.180701	0.855	0.806	7.82938e-09
INSIG1	3.22718e-13	0.219842	0.342	0.262	7.90336e-09
NAPA	3.30569e-13	-0.140838	0.398	0.49	8.09564e-09
GNB4	3.35742e-13	-0.142077	0.344	0.452	8.22232e-09
SLC9A9	3.42e-13	0.202317	0.552	0.487	8.37558e-09
NAIP	3.42933e-13	-0.136055	0.373	0.491	8.39843e-09
CLCN7	3.76444e-13	-0.11816	0.167	0.264	9.21912e-09
RNASEK	3.85054e-13	0.128862	0.97	0.961	9.42997e-09
HCST	4.1096e-13	-0.224497	0.463	0.558	1.00644e-08
GPX4	4.48423e-13	0.126119	0.939	0.952	1.09819e-08
MLKL	4.49538e-13	-0.108364	0.097	0.177	1.10092e-08
CMIP	4.55325e-13	-0.166952	0.539	0.632	1.11509e-08
PRKCB	4.70204e-13	-0.17566	0.347	0.447	1.15153e-08
STEAP4	5.09746e-13	0.155382	0.106	0.044	1.24837e-08
TRAPPC6A	5.98183e-13	-0.107583	0.096	0.174	1.46495e-08
RPS21	6.0144e-13	0.172179	0.814	0.743	1.47293e-08
CLIC1	6.0161e-13	0.151381	0.882	0.854	1.47334e-08
IL32	6.31361e-13	0.136988	0.126	0.058	1.5462e-08
SFMBT2	6.73186e-13	-0.145566	0.119	0.197	1.64863e-08
ZNFX1	6.74786e-13	-0.135213	0.208	0.303	1.65255e-08
FRMD4B	6.79029e-13	-0.164999	0.293	0.397	1.66294e-08
KTN1	6.91548e-13	0.153502	0.402	0.3	1.6936e-08
RPL28	7.40288e-13	-0.170791	0.982	0.986	1.81296e-08
BATF	7.63167e-13	-0.100571	0.076	0.148	1.869e-08
HIST1H1C	8.0485e-13	0.1405	0.229	0.141	1.97108e-08
CCDC47	8.08347e-13	0.136271	0.31	0.212	1.97964e-08
NFE2L1	8.84198e-13	0.120535	0.216	0.13	2.1654e-08
MYL12B	9.12846e-13	0.139666	0.737	0.636	2.23556e-08
NUP50-DT	9.22028e-13	-0.103824	0.09	0.167	2.25805e-08
HYOU1	9.44455e-13	0.144219	0.302	0.21	2.31297e-08
RAP2B	9.55458e-13	-0.145531	0.276	0.381	2.33992e-08
BAZ2B	9.63414e-13	-0.166111	0.472	0.575	2.3594e-08
CMTM7	1.10719e-12	-0.148078	0.336	0.433	2.7115e-08
CCT3	1.12136e-12	0.135216	0.343	0.244	2.74621e-08
RABGAP1L	1.12904e-12	-0.159669	0.226	0.329	2.76503e-08
ANP32B	1.15615e-12	0.142939	0.336	0.235	2.8314e-08
RNF149	1.23089e-12	-0.121137	0.143	0.232	3.01445e-08
CACYBP	1.34511e-12	0.143628	0.373	0.272	3.29416e-08
LRRK1	1.34535e-12	-0.129554	0.22	0.323	3.29476e-08
ACAA2	1.34621e-12	0.12901	0.281	0.196	3.29687e-08
PSMC4	1.34738e-12	0.149202	0.333	0.246	3.29973e-08
RNF19B	1.3696e-12	0.145085	0.319	0.219	3.35415e-08
NCL	1.43385e-12	0.164904	0.57	0.489	3.5115e-08
OAS1	1.60654e-12	-0.137077	0.293	0.403	3.93441e-08
CFP	1.6524e-12	0.160898	0.428	0.317	4.04673e-08
TBC1D9	1.6799e-12	-0.116798	0.169	0.263	4.11407e-08
HMGA1	1.73118e-12	0.143802	0.296	0.202	4.23967e-08
CLTC	1.79613e-12	0.146617	0.746	0.686	4.39873e-08
ATP6V0D1	1.86518e-12	-0.128561	0.601	0.652	4.56783e-08
SPPL3	1.94449e-12	-0.122384	0.172	0.266	4.76207e-08
GAA	1.96314e-12	-0.139639	0.313	0.414	4.80774e-08
GLUL	1.98042e-12	0.202649	0.871	0.866	4.85004e-08
SRSF7	2.281e-12	-0.157743	0.435	0.541	5.58617e-08
N4BP2L2	2.39528e-12	-0.137191	0.316	0.426	5.86605e-08
BAG1	2.49652e-12	-0.123371	0.184	0.279	6.11398e-08
MMP19	2.63795e-12	0.138222	0.205	0.122	6.46035e-08
DDX18	2.71156e-12	0.132297	0.319	0.218	6.6406e-08
UQCRB	2.89329e-12	0.144429	0.5	0.415	7.08568e-08
STX10	2.97608e-12	-0.124651	0.196	0.288	7.28843e-08
TDRD6	2.98187e-12	0.112536	0.164	0.088	7.3026e-08
IKBKB	3.31761e-12	-0.123189	0.178	0.265	8.12482e-08
GMFG	3.39293e-12	-0.151772	0.455	0.546	8.30929e-08
TCEA1	3.45813e-12	0.142556	0.4	0.313	8.46896e-08
CMTM6	3.90333e-12	0.148373	0.607	0.504	9.55927e-08
HNRNPK	4.19663e-12	0.1461	0.688	0.597	1.02775e-07
LRRC8D	4.20798e-12	-0.13635	0.215	0.305	1.03053e-07
AL133415.1	4.49231e-12	0.188902	0.285	0.218	1.10017e-07
BMT2	4.506e-12	0.131445	0.239	0.155	1.10352e-07
CENPP	4.96969e-12	-0.100693	0.069	0.135	1.21708e-07
AGTPBP1	5.15355e-12	-0.124021	0.164	0.249	1.26211e-07
SSR4	5.54431e-12	0.154708	0.768	0.686	1.3578e-07
MAP4K3	5.54852e-12	-0.119246	0.118	0.195	1.35883e-07
PSMB6	5.56643e-12	0.136288	0.655	0.553	1.36322e-07
FCAR	5.85052e-12	0.102162	0.132	0.066	1.43279e-07
SORL1	6.18296e-12	-0.178252	0.353	0.462	1.51421e-07
OPN3	6.63048e-12	0.113337	0.181	0.103	1.62381e-07
CYFIP1	6.66145e-12	-0.166545	0.581	0.654	1.63139e-07
ADAM9	6.86538e-12	0.133956	0.456	0.392	1.68133e-07
MSRB2	7.2633e-12	-0.109615	0.125	0.207	1.77878e-07
SMAD2	7.32932e-12	0.144998	0.404	0.31	1.79495e-07
MAX	7.36509e-12	-0.11926	0.181	0.274	1.80371e-07
SLC45A4	7.58895e-12	-0.10432	0.092	0.166	1.85853e-07
DLD	8.24055e-12	0.115419	0.204	0.127	2.01811e-07
UBE2D3	8.27918e-12	0.140575	0.716	0.627	2.02757e-07
ITSN1	8.43557e-12	-0.104876	0.079	0.145	2.06587e-07
RPL35	8.61197e-12	0.159151	0.888	0.839	2.10907e-07
RPS29	8.6129e-12	0.172873	0.639	0.553	2.1093e-07
GPCPD1	8.77243e-12	-0.136262	0.266	0.368	2.14837e-07
HIP1	8.77971e-12	0.152131	0.376	0.274	2.15015e-07
GSTP1	8.82857e-12	0.134657	0.928	0.942	2.16212e-07
EDF1	9.26614e-12	0.140818	0.66	0.567	2.26928e-07
SUMF1	9.33711e-12	-0.158249	0.334	0.44	2.28666e-07
KCNK6	9.43952e-12	-0.113167	0.141	0.226	2.31174e-07
ATP6V0B	9.64649e-12	0.113976	0.878	0.871	2.36243e-07
ITFG1	9.68132e-12	-0.144611	0.293	0.392	2.37095e-07
ZNF124	9.86478e-12	-0.128389	0.183	0.269	2.41588e-07
SMCO4	1.0037e-11	-0.134175	0.295	0.369	2.45806e-07
COX17	1.05712e-11	0.145229	0.478	0.391	2.58889e-07
CYTIP	1.07251e-11	0.120822	0.189	0.109	2.62659e-07
DDX3X	1.09896e-11	0.139494	0.408	0.309	2.69136e-07
CLEC4E	1.1444e-11	0.155715	0.314	0.227	2.80263e-07
ADSS	1.16721e-11	0.142077	0.344	0.255	2.85849e-07
KIFC3	1.34851e-11	0.131311	0.298	0.204	3.30249e-07
CORIN	1.37962e-11	-0.144645	0.122	0.2	3.37868e-07
TENT2	1.41336e-11	-0.145731	0.377	0.476	3.46131e-07
ARHGEF10L	1.41643e-11	-0.131791	0.291	0.395	3.46883e-07
CLEC2B	1.42724e-11	-0.103596	0.098	0.173	3.4953e-07
RREB1	1.43598e-11	-0.151438	0.416	0.523	3.51671e-07
S100A4	1.51236e-11	-0.212578	0.92	0.945	3.70376e-07
UPP1	1.53154e-11	0.119337	0.218	0.144	3.75073e-07
STAT5A	1.55272e-11	-0.104721	0.111	0.189	3.80261e-07
GNAQ	1.5972e-11	-0.157544	0.693	0.768	3.91154e-07
A2M	1.63512e-11	-0.121992	0.048	0.104	4.0044e-07
AKAP13	1.6684e-11	-0.159366	0.539	0.621	4.08592e-07
CCL3L1	1.70015e-11	0.114004	0.048	0.011	4.16368e-07
DENND4B	1.84569e-11	-0.11659	0.16	0.247	4.5201e-07
SLC30A1	1.92462e-11	0.121958	0.274	0.194	4.71338e-07
DTX3L	2.00524e-11	-0.128522	0.235	0.333	4.91084e-07
CD53	2.0311e-11	0.144973	0.53	0.431	4.97416e-07
LARS	2.08075e-11	0.129216	0.328	0.237	5.09577e-07
TRPM2	2.12749e-11	-0.138663	0.27	0.366	5.21022e-07
MARCKS	2.21704e-11	0.263464	0.888	0.883	5.42953e-07
TNRC6B	2.30568e-11	-0.142251	0.276	0.373	5.64662e-07
GRN	2.36229e-11	-0.194927	0.884	0.892	5.78524e-07
KDM4C	2.42815e-11	-0.125305	0.188	0.278	5.94655e-07
WASF2	2.4664e-11	-0.133757	0.576	0.663	6.04021e-07
NUTF2	2.49813e-11	0.124418	0.337	0.244	6.11793e-07
PPP1R15A	2.50896e-11	0.136048	0.325	0.232	6.14444e-07
NCOA3	2.52043e-11	-0.139615	0.339	0.444	6.17254e-07
SLC2A13	2.73313e-11	-0.116605	0.13	0.208	6.69344e-07
NCF2	2.79437e-11	0.149067	0.717	0.708	6.84342e-07
SERP1	2.80944e-11	0.138231	0.832	0.769	6.88032e-07
XRCC6	2.83388e-11	0.134195	0.47	0.366	6.94018e-07
ARL6IP1	2.96983e-11	0.138179	0.38	0.282	7.27311e-07
EIF4A1	2.97405e-11	0.136583	0.855	0.819	7.28345e-07
FNDC3A	3.03107e-11	-0.152634	0.402	0.485	7.42308e-07
MICAL1	3.07618e-11	-0.102963	0.122	0.201	7.53355e-07
PPP6R2	3.13344e-11	-0.114583	0.194	0.268	7.67379e-07
SAV1	3.16108e-11	0.101835	0.168	0.097	7.74148e-07
CDC42	3.30846e-11	0.128233	0.786	0.735	8.10241e-07
SH3BP5	3.39346e-11	0.116252	0.215	0.137	8.31059e-07
USPL1	3.50054e-11	-0.100685	0.106	0.181	8.57283e-07
GRK2	3.54363e-11	-0.137162	0.312	0.412	8.67835e-07
GABARAPL2	3.61547e-11	0.138691	0.426	0.324	8.85429e-07
GPSM3	3.75947e-11	0.142549	0.652	0.554	9.20694e-07
SPCS3	3.89115e-11	0.136905	0.591	0.524	9.52942e-07
CLASRP	4.04012e-11	-0.102388	0.104	0.179	9.89425e-07
GLIPR2	4.04681e-11	-0.100826	0.156	0.239	9.91063e-07
SDC2	4.27766e-11	0.156066	0.345	0.247	1.0476e-06
TAGLN2	4.28161e-11	0.163952	0.639	0.55	1.04857e-06
RPL39	4.64228e-11	0.151955	0.939	0.902	1.13689e-06
ALPK1	4.92692e-11	-0.123599	0.172	0.257	1.2066e-06
TGFBR1	5.32575e-11	0.124235	0.269	0.181	1.30428e-06
CIRBP	5.33972e-11	-0.115284	0.153	0.238	1.3077e-06
MIIP	5.48358e-11	-0.107542	0.141	0.221	1.34293e-06
TRIM25	5.6605e-11	-0.12134	0.211	0.304	1.38626e-06
TUSC2	5.71684e-11	0.117428	0.256	0.174	1.40005e-06
C5AR1	5.77057e-11	0.161375	0.568	0.518	1.41321e-06
CCT6A	5.78876e-11	0.131312	0.478	0.39	1.41767e-06
AC013652.1	5.92496e-11	0.144339	0.221	0.138	1.45102e-06
CD86	6.01658e-11	-0.152723	0.463	0.567	1.47346e-06
ITPK1	6.23792e-11	-0.113079	0.176	0.264	1.52767e-06
DNAJC3	6.3412e-11	0.142208	0.512	0.432	1.55296e-06
MAP2K5	6.44488e-11	-0.107211	0.126	0.204	1.57835e-06
DNAJC5	6.53722e-11	-0.130482	0.299	0.394	1.60096e-06
ZHX2	7.04044e-11	0.121854	0.185	0.111	1.7242e-06
SLC11A2	7.38916e-11	0.131435	0.339	0.251	1.80961e-06
ITGB2-AS1	7.62482e-11	0.11143	0.216	0.134	1.86732e-06
PARK7	7.71166e-11	0.133044	0.682	0.59	1.88859e-06
USP25	7.93982e-11	-0.122723	0.182	0.27	1.94446e-06
POLR2L	7.9545e-11	0.138052	0.806	0.754	1.94806e-06
NR3C1	8.03969e-11	0.147026	0.39	0.302	1.96892e-06
EHD4	8.21095e-11	0.12663	0.357	0.271	2.01086e-06
SPIRE1	8.71207e-11	-0.115487	0.148	0.215	2.13359e-06
UBE2R2	9.73339e-11	-0.127595	0.397	0.501	2.38371e-06
ABHD18	9.78801e-11	-0.10126	0.118	0.194	2.39708e-06
TPM3	1.00352e-10	0.134891	0.893	0.855	2.45762e-06
FNBP4	1.04292e-10	-0.111522	0.158	0.242	2.55412e-06
IPO7	1.0466e-10	0.115888	0.292	0.212	2.56311e-06
RASSF3	1.08398e-10	-0.128259	0.211	0.3	2.65466e-06
CHD9	1.12169e-10	-0.137979	0.251	0.34	2.74701e-06
CCT7	1.20198e-10	0.116411	0.273	0.192	2.94364e-06
RPS6KC1	1.22151e-10	-0.119906	0.228	0.322	2.99148e-06
GAK	1.23418e-10	-0.114131	0.204	0.284	3.02251e-06
LPGAT1	1.24367e-10	-0.117872	0.217	0.31	3.04576e-06
ANXA4	1.3439e-10	-0.127435	0.368	0.42	3.2912e-06
HLA-DPA1	1.50026e-10	-0.38478	0.774	0.843	3.67415e-06
RSAD2	1.54845e-10	-0.120184	0.099	0.17	3.79216e-06
LPP	1.5992e-10	-0.151852	0.691	0.756	3.91645e-06
CEBPD	1.60023e-10	-0.188294	0.433	0.529	3.91897e-06
RBP7	1.85737e-10	-0.102859	0.1	0.17	4.54869e-06
CD74	1.86274e-10	-0.34065	0.967	0.984	4.56184e-06
NIBAN2	1.87098e-10	0.126044	0.325	0.232	4.58203e-06
PARVG	1.92074e-10	-0.13056	0.47	0.569	4.70389e-06
GMDS	1.93962e-10	-0.10166	0.108	0.18	4.75012e-06
PHACTR4	1.98607e-10	-0.107024	0.167	0.242	4.86387e-06
MT1E	1.99332e-10	0.115566	0.072	0.028	4.88165e-06
EZR	2.02644e-10	0.112532	0.167	0.099	4.96276e-06
BTF3	2.07624e-10	0.140085	0.632	0.534	5.08472e-06
MPP1	2.12492e-10	-0.161136	0.567	0.651	5.20392e-06
FKBP2	2.18487e-10	0.109249	0.236	0.16	5.35076e-06
MX1	2.22918e-10	-0.101492	0.351	0.447	5.45927e-06
COMMD10	2.23568e-10	-0.149881	0.395	0.483	5.47518e-06
VPS35	2.26349e-10	0.131696	0.456	0.372	5.54328e-06
SEC61G	2.31682e-10	0.135611	0.641	0.572	5.67389e-06
PSMB5	2.33073e-10	0.109774	0.269	0.182	5.70795e-06
EPB41L3	2.42313e-10	0.147393	0.89	0.873	5.93424e-06
TMEM30A	2.49173e-10	0.134121	0.361	0.277	6.10224e-06
VPS45	2.62454e-10	-0.110071	0.165	0.247	6.4275e-06
CLEC7A	2.63092e-10	-0.144737	0.725	0.8	6.44312e-06
RPN1	2.69257e-10	0.140181	0.552	0.461	6.5941e-06
DOCK5	2.80326e-10	-0.132365	0.364	0.463	6.86519e-06
FBXO11	2.87681e-10	-0.13174	0.359	0.438	7.0453e-06
NDUFA13	2.88212e-10	0.1264	0.783	0.714	7.0583e-06
TRAF1	2.88417e-10	0.100808	0.083	0.036	7.06333e-06
PAN3	2.8885e-10	-0.132941	0.329	0.405	7.07394e-06
UBE2J1	2.89316e-10	0.119463	0.302	0.211	7.08534e-06
EML4	2.95933e-10	0.132537	0.389	0.292	7.2474e-06
VPS54	3.15878e-10	-0.102092	0.149	0.214	7.73584e-06
TMCC1	3.29823e-10	-0.112379	0.22	0.31	8.07737e-06
PLEKHB2	3.38607e-10	0.130631	0.659	0.577	8.29249e-06
SMURF2	3.45581e-10	0.131007	0.306	0.221	8.46327e-06
SFT2D2	3.66551e-10	-0.123905	0.285	0.38	8.97684e-06
SMIM4	3.66576e-10	-0.112314	0.197	0.284	8.97746e-06
UBE2B	3.7413e-10	0.119635	0.317	0.243	9.16245e-06
IRF9	3.84198e-10	-0.121263	0.243	0.335	9.409e-06
VCP	3.98575e-10	0.135343	0.515	0.419	9.7611e-06
PARP12	4.01873e-10	-0.117618	0.193	0.277	9.84187e-06
FRYL	4.01878e-10	-0.124406	0.283	0.378	9.842e-06
DNMT1	4.27278e-10	0.136359	0.647	0.597	1.0464e-05
CCT2	4.57795e-10	0.108303	0.244	0.167	1.12114e-05
SNX24	4.61998e-10	-0.107107	0.14	0.216	1.13143e-05
NOL7	4.79225e-10	0.122184	0.34	0.253	1.17362e-05
NOTCH2	4.96223e-10	-0.150802	0.464	0.55	1.21525e-05
PABPC1	5.44114e-10	0.128706	0.848	0.781	1.33254e-05
AC068587.4	5.70125e-10	-0.118848	0.174	0.255	1.39624e-05
ST13	6.02815e-10	0.125711	0.403	0.314	1.47629e-05
UBXN11	6.15453e-10	-0.118586	0.241	0.332	1.50724e-05
DOP1B	6.22402e-10	-0.110498	0.185	0.269	1.52426e-05
TPK1	6.23159e-10	-0.109937	0.189	0.275	1.52612e-05
MTHFD2	6.26147e-10	0.13648	0.433	0.351	1.53343e-05
SSH1	6.43361e-10	0.129326	0.37	0.287	1.57559e-05
ARHGAP10	6.6968e-10	-0.146777	0.546	0.623	1.64005e-05
APOBR	6.71281e-10	-0.10896	0.194	0.28	1.64397e-05
LIMD2	7.03211e-10	0.135648	0.273	0.2	1.72216e-05
TRPS1	7.31842e-10	-0.180999	0.527	0.61	1.79228e-05
ANKFY1	7.77684e-10	-0.110215	0.212	0.3	1.90455e-05
C7ORF50	7.87915e-10	-0.116706	0.256	0.347	1.9296e-05
MLLT6	7.90162e-10	0.113485	0.25	0.169	1.93511e-05
NCF1	8.0032e-10	0.188908	0.904	0.885	1.95998e-05
SPG11	8.14534e-10	-0.123475	0.247	0.335	1.99479e-05
SELENOW	8.28965e-10	0.135541	0.513	0.431	2.03014e-05
LGMN	8.41766e-10	-0.303144	0.273	0.31	2.06148e-05
ACSL4	8.6909e-10	0.131757	0.501	0.412	2.1284e-05
SELENOK	9.01373e-10	0.112221	0.262	0.181	2.20746e-05
SP3	9.17941e-10	-0.120469	0.278	0.361	2.24804e-05
AKAP10	9.30936e-10	-0.116978	0.254	0.344	2.27986e-05
ITGA5	9.50853e-10	0.107328	0.203	0.131	2.32864e-05
CPNE8	9.52015e-10	-0.107975	0.197	0.282	2.33149e-05
GUK1	9.57365e-10	-0.12683	0.553	0.63	2.34459e-05
STAU2	9.66799e-10	-0.105101	0.124	0.192	2.36769e-05
MFSD1	9.9464e-10	0.13049	0.687	0.63	2.43587e-05
NAMPT	1.02398e-09	0.13867	0.293	0.237	2.50772e-05
HTATIP2	1.08649e-09	0.118485	0.307	0.234	2.66082e-05
ARIH1	1.10911e-09	-0.118329	0.213	0.292	2.71621e-05
SLC16A3	1.11993e-09	0.138532	0.547	0.479	2.74271e-05
CAMK1D	1.13339e-09	-0.146821	0.44	0.531	2.77567e-05
OXR1	1.16167e-09	-0.105478	0.138	0.213	2.84492e-05
RBM6	1.18749e-09	-0.125816	0.312	0.406	2.90816e-05
C6ORF62	1.20291e-09	-0.121154	0.395	0.491	2.94593e-05
MACF1	1.2132e-09	0.154324	0.631	0.548	2.97114e-05
HK3	1.24739e-09	-0.107235	0.13	0.202	3.05487e-05
TCP1	1.25048e-09	0.112437	0.281	0.2	3.06243e-05
NKG7	1.34449e-09	0.108928	0.075	0.031	3.29265e-05
TPP1	1.42577e-09	0.130388	0.677	0.602	3.49171e-05
NDUFB3	1.45955e-09	0.124043	0.5	0.408	3.57444e-05
WDR7	1.46507e-09	-0.108526	0.187	0.271	3.58795e-05
RPL22	1.52862e-09	0.138653	0.792	0.717	3.74358e-05
AHSA1	1.55279e-09	0.103204	0.24	0.162	3.80279e-05
HAVCR2	1.59775e-09	-0.10561	0.136	0.205	3.91288e-05
SNRPD2	1.68729e-09	0.131002	0.491	0.406	4.13218e-05
PIK3CB	1.75257e-09	-0.11323	0.219	0.304	4.29205e-05
UBR2	1.81811e-09	-0.117828	0.224	0.308	4.45255e-05
TMTC2	1.93204e-09	-0.109913	0.113	0.172	4.73157e-05
SLC7A7	1.96724e-09	-0.118678	0.366	0.463	4.81777e-05
2022-03-02	2.039e-09	-0.10519	0.179	0.254	4.99351e-05
NRP2	2.06609e-09	-0.107705	0.132	0.205	5.05985e-05
PRRC2C	2.08975e-09	0.117862	0.572	0.518	5.11781e-05
TRIM38	2.17214e-09	-0.111742	0.206	0.289	5.31958e-05
TRERF1	2.21068e-09	-0.121798	0.236	0.324	5.41395e-05
EIF4G1	2.2337e-09	0.122502	0.412	0.337	5.47034e-05
SLC4A7	2.40031e-09	0.124523	0.311	0.246	5.87836e-05
DMXL2	2.48142e-09	0.143866	0.889	0.877	6.077e-05
SNAP23	2.59499e-09	0.123899	0.439	0.347	6.35512e-05
HSBP1	2.60078e-09	0.116667	0.722	0.677	6.3693e-05
SAP18	2.64071e-09	0.117027	0.562	0.465	6.46709e-05
ACOT9	2.73473e-09	-0.106764	0.261	0.351	6.69736e-05
SCFD2	2.77933e-09	-0.111814	0.15	0.225	6.80657e-05
ATP5MD	2.87009e-09	0.122423	0.634	0.55	7.02885e-05
RHOT1	2.87716e-09	-0.111593	0.216	0.298	7.04617e-05
SPPL2A	2.8872e-09	0.117734	0.479	0.411	7.07075e-05
EIF1B	2.92085e-09	0.113049	0.316	0.245	7.15315e-05
MGAT1	3.18083e-09	-0.127164	0.533	0.588	7.78984e-05
C19ORF53	3.21557e-09	0.120791	0.445	0.352	7.87493e-05
TUFM	3.49652e-09	0.115363	0.374	0.293	8.56297e-05
MAP1LC3B	3.62333e-09	0.121633	0.471	0.377	8.87354e-05
CREG1	3.83551e-09	0.148044	0.719	0.655	9.39316e-05
IKBKE	3.89996e-09	0.113655	0.285	0.205	9.55099e-05
ATP6AP2	4.06563e-09	0.162058	0.682	0.608	9.95672e-05
LARP4B	4.15677e-09	-0.119075	0.332	0.421	0.000101799
LINC00937	4.16452e-09	-0.11668	0.155	0.229	0.000101989
DPP9	4.3078e-09	0.110317	0.285	0.214	0.000105498
GCLC	4.31216e-09	-0.147748	0.161	0.232	0.000105605
MON2	4.64206e-09	-0.100702	0.227	0.312	0.000113684
CCT8	4.69958e-09	0.10839	0.292	0.216	0.000115093
RPN2	5.01059e-09	0.126701	0.496	0.413	0.000122709
PTMA	5.01507e-09	0.119506	0.992	0.991	0.000122819
CLNS1A	5.09393e-09	-0.100165	0.163	0.239	0.00012475
FOXP1	5.11463e-09	-0.121309	0.188	0.269	0.000125257
TYROBP	5.23724e-09	-0.181248	0.995	0.996	0.00012826
SRP9	5.84681e-09	0.1074	0.425	0.331	0.000143188
MLEC	5.9048e-09	0.12645	0.54	0.447	0.000144609
GTF2A2	5.91633e-09	0.116805	0.43	0.344	0.000144891
ACTB	6.31434e-09	0.114961	0.998	0.996	0.000154638
HSPD1	6.39304e-09	0.116819	0.306	0.226	0.000156566
KCNK13	6.70105e-09	-0.100062	0.099	0.151	0.000164109
LAPTM4A	6.7428e-09	0.130692	0.521	0.44	0.000165131
SLC1A3	7.2842e-09	0.101793	0.14	0.08	0.00017839
MMP24OS	7.31173e-09	-0.11334	0.391	0.486	0.000179064
UBALD2	7.40808e-09	0.105051	0.255	0.182	0.000181424
WWP2	8.00571e-09	-0.114341	0.248	0.331	0.00019606
NTAN1	8.06782e-09	-0.108108	0.186	0.237	0.000197581
HIF1A	8.28166e-09	0.165223	0.602	0.55	0.000202818
FAM168A	8.5883e-09	-0.1086	0.235	0.32	0.000210327
LTA4H	8.75814e-09	0.152232	0.729	0.654	0.000214487
CTSS	9.12039e-09	-0.161159	0.967	0.983	0.000223358
RHOG	9.13933e-09	0.107956	0.772	0.745	0.000223822
LY86	9.34144e-09	-0.119038	0.441	0.535	0.000228772
CCPG1	9.43286e-09	0.11158	0.292	0.212	0.000231011
SRPRA	1.00842e-08	0.106058	0.271	0.192	0.000246962
NENF	1.16126e-08	-0.118483	0.428	0.518	0.000284392
CENPX	1.16212e-08	-0.10075	0.215	0.285	0.000284603
FBXL5	1.20361e-08	-0.113952	0.279	0.365	0.000294764
NEU1	1.20398e-08	0.104788	0.29	0.214	0.000294854
XPO6	1.22331e-08	-0.109533	0.223	0.304	0.00029959
TLN1	1.23073e-08	0.106691	0.908	0.887	0.000301405
FMNL3	1.24613e-08	0.120746	0.333	0.256	0.000305178
CERT1	1.28309e-08	-0.116029	0.247	0.33	0.000314228
SPINT2	1.31033e-08	-0.118571	0.277	0.363	0.000320899
HSPA4	1.31214e-08	0.105928	0.312	0.241	0.000321343
NDUFA3	1.35433e-08	0.121451	0.453	0.378	0.000331676
FCER1G	1.49348e-08	0.119835	0.971	0.974	0.000365753
TMOD3	1.50809e-08	0.110632	0.53	0.465	0.000369332
EEF1A1	1.52389e-08	-0.162248	0.993	0.99	0.000373201
RAD23A	1.75592e-08	0.116849	0.626	0.54	0.000430024
SIRPA	1.80032e-08	0.124154	0.676	0.61	0.000440899
CFL1	1.87032e-08	-0.123886	0.979	0.98	0.000458041
CD47	1.87658e-08	0.111021	0.274	0.206	0.000459575
TCF25	1.9456e-08	-0.120055	0.472	0.558	0.000476477
NUDT3	1.95456e-08	-0.10299	0.253	0.338	0.000478672
MAZ	1.9668e-08	0.108226	0.281	0.206	0.000481668
COX7A2	1.97541e-08	0.111828	0.738	0.665	0.000483778
SEPTIN9	2.12925e-08	-0.108372	0.303	0.392	0.000521453
NUDC	2.1648e-08	0.102064	0.326	0.257	0.000530158
FHIT	2.19352e-08	-0.120942	0.149	0.218	0.000537194
CHKB	2.31154e-08	-0.102116	0.186	0.261	0.000566097
TMEM59	2.34131e-08	0.120453	0.516	0.437	0.000573386
PPM1L	2.37486e-08	-0.106389	0.14	0.204	0.000581602
RAD51B	2.38141e-08	-0.115767	0.163	0.228	0.000583208
BTBD9	2.39636e-08	-0.10754	0.18	0.256	0.000586868
BSG	2.43504e-08	0.109578	0.478	0.386	0.000596341
SERPINB1	2.46746e-08	-0.112538	0.279	0.365	0.000604282
CREBL2	2.47241e-08	0.120596	0.481	0.4	0.000605493
TUT7	2.50976e-08	-0.102896	0.211	0.291	0.000614641
MDM4	2.51278e-08	-0.100086	0.165	0.237	0.000615379
KIF5B	2.52372e-08	0.115247	0.502	0.417	0.000618058
ARHGAP24	2.62313e-08	-0.135555	0.225	0.305	0.000642404
MYDGF	2.83941e-08	0.121846	0.581	0.499	0.000695372
CYTH4	2.84765e-08	-0.113672	0.244	0.321	0.000697389
HERC3	2.97998e-08	-0.10046	0.19	0.267	0.000729798
Candidatus Promineofilum breve (taxid 1806508)	3.02707e-08	-0.109595	0.079	0.132	0.000741328
CALM2	3.06427e-08	-0.149047	0.927	0.956	0.000750439
ADAR	3.11767e-08	-0.113308	0.475	0.566	0.000763517
CDK5RAP3	3.11964e-08	-0.104887	0.278	0.363	0.000764
CXCL5	3.16718e-08	0.304415	0.03	0.006	0.000775642
PDE4B	3.17148e-08	-0.150516	0.176	0.232	0.000776696
CCDC88A	3.17482e-08	0.118371	0.763	0.726	0.000777513
SELENOS	3.27123e-08	0.100238	0.264	0.188	0.000801125
WSB1	3.30024e-08	-0.118531	0.421	0.502	0.00080823
RAB14	3.31349e-08	0.111467	0.477	0.388	0.000811473
EPS15	3.35108e-08	-0.106408	0.261	0.345	0.000820679
ARF1	3.39082e-08	0.118455	0.636	0.565	0.000830412
CDC37	3.48294e-08	0.116874	0.503	0.419	0.000852972
RXRA	3.59433e-08	-0.111282	0.376	0.464	0.00088025
MCRIP2	3.79477e-08	0.105241	0.293	0.214	0.000929339
BZW1	3.86115e-08	0.109226	0.38	0.296	0.000945596
COP1	4.09219e-08	-0.12172	0.446	0.524	0.00100218
SRSF9	4.2649e-08	0.10649	0.631	0.543	0.00104447
DOK2	4.34412e-08	-0.125922	0.489	0.571	0.00106388
MYO1F	4.48959e-08	-0.128838	0.763	0.804	0.0010995
RELB	4.56846e-08	0.11107	0.37	0.286	0.00111882
Streptomyces (taxid 1883)	4.60632e-08	0.108701	0.297	0.228	0.00112809
HPS1	4.67917e-08	-0.109342	0.327	0.41	0.00114593
TMEM170B	4.76113e-08	-0.105335	0.202	0.276	0.001166
BCAS3	4.829e-08	-0.107214	0.201	0.279	0.00118262
RAB31	4.90477e-08	-0.101586	0.817	0.879	0.00120118
DGKH	4.94896e-08	0.123895	0.296	0.225	0.001212
STAT3	5.02287e-08	-0.111298	0.361	0.446	0.0012301
C1ORF54	5.03672e-08	0.101069	0.182	0.118	0.00123349
RAC2	5.10156e-08	0.102778	0.16	0.099	0.00124937
S100A6	5.27524e-08	-0.161858	0.947	0.966	0.00129191
ZFP36	5.29087e-08	-0.131423	0.372	0.461	0.00129573
STK3	5.29761e-08	-0.113668	0.286	0.359	0.00129739
PARP4	5.32534e-08	-0.109577	0.298	0.373	0.00130418
UBE2I	5.34504e-08	0.106797	0.405	0.33	0.001309
GNLY	5.51632e-08	0.112201	0.061	0.025	0.00135095
YWHAG	5.54404e-08	0.115238	0.482	0.408	0.00135774
MT1H	5.84146e-08	0.146891	0.018	0.001	0.00143057
MGAT4A	5.90628e-08	-0.106292	0.146	0.214	0.00144645
UVRAG	5.96968e-08	-0.120584	0.471	0.546	0.00146198
TRIM44	6.78525e-08	-0.109577	0.291	0.373	0.00166171
RPS19BP1	6.84924e-08	0.114069	0.457	0.377	0.00167738
EXOC4	6.85253e-08	-0.133802	0.447	0.528	0.00167818
FNIP2	7.15227e-08	-0.104618	0.129	0.192	0.00175159
HEXB	7.27122e-08	-0.124715	0.521	0.586	0.00178072
ATP5F1E	7.53446e-08	0.118735	0.978	0.978	0.00184519
NT5C2	7.5896e-08	-0.116819	0.412	0.482	0.00185869
OSTC	7.61497e-08	0.109477	0.363	0.289	0.00186491
IRF5	7.84771e-08	-0.108056	0.304	0.385	0.0019219
LMAN2	8.33599e-08	0.111592	0.524	0.44	0.00204148
ANPEP	8.49555e-08	0.121919	0.821	0.782	0.00208056
UBXN4	8.92329e-08	0.108816	0.451	0.38	0.00218531
CELF1	9.8569e-08	-0.114004	0.369	0.437	0.00241396
TIMM8B	1.04893e-07	0.110962	0.469	0.387	0.00256883
CTSL	1.05308e-07	0.19177	0.378	0.307	0.002579
TTYH3	1.05715e-07	-0.112702	0.424	0.504	0.00258897
HMOX1	1.05928e-07	-0.136139	0.477	0.566	0.00259418
EXOC3	1.1112e-07	-0.101976	0.261	0.338	0.00272132
CLTA	1.14554e-07	0.109892	0.729	0.676	0.00280543
DRAM1	1.18653e-07	0.121081	0.393	0.324	0.00290581
EIF2S2	1.19164e-07	0.101074	0.349	0.291	0.00291832
Nocardia (taxid 1817)	1.21394e-07	-0.326774	0.399	0.477	0.00297294
GAS7	1.29431e-07	-0.136824	0.775	0.839	0.00316976
SARAF	1.29727e-07	0.121029	0.455	0.368	0.00317701
TPM4	1.38637e-07	0.109181	0.654	0.635	0.00339522
PRDX3	1.39883e-07	0.105799	0.572	0.504	0.00342574
TANK	1.47154e-07	0.12024	0.495	0.414	0.0036038
MCTP1	1.49822e-07	0.13257	0.671	0.62	0.00366914
PSMA7	1.51293e-07	0.10534	0.786	0.719	0.00370517
VAPA	1.51339e-07	0.102976	0.457	0.37	0.0037063
ARL6IP4	1.54207e-07	-0.106012	0.474	0.56	0.00377653
R3HDM2	1.60865e-07	-0.104596	0.287	0.369	0.00393958
TGOLN2	1.62215e-07	0.113606	0.542	0.48	0.00397264
ENG	1.71194e-07	0.11407	0.772	0.741	0.00419253
ABCC5	1.73709e-07	-0.104425	0.182	0.247	0.00425413
N4BP1	1.75675e-07	0.112603	0.381	0.31	0.00430228
VDAC1	1.83755e-07	0.105437	0.441	0.359	0.00450017
JARID2	1.90628e-07	-0.11134	0.29	0.372	0.00466847
JUNB	1.911e-07	0.132658	0.473	0.414	0.00468004
ANXA1	2.17107e-07	0.132384	0.554	0.487	0.00531694
AGFG1	2.18003e-07	0.102852	0.359	0.291	0.00533889
MXD1	2.20961e-07	0.109337	0.236	0.166	0.00541134
SURF4	2.21661e-07	0.100854	0.342	0.266	0.00542847
PPM1G	2.3249e-07	0.100271	0.327	0.251	0.00569367
PA2G4	2.44258e-07	0.106745	0.353	0.284	0.00598187
ARID1B	2.44449e-07	-0.112939	0.309	0.387	0.00598655
NDUFC1	2.46057e-07	0.108215	0.454	0.372	0.00602593
PPP2CA	2.62935e-07	0.100752	0.331	0.257	0.00643928
PSMD4	2.75082e-07	0.101512	0.398	0.317	0.00673675
UQCR10	2.77572e-07	0.109789	0.791	0.747	0.00679773
CAP1	2.87364e-07	0.109763	0.823	0.772	0.00703755
CTSD	3.03396e-07	-0.254605	0.899	0.871	0.00743017
SNX27	3.04895e-07	-0.101922	0.301	0.38	0.00746689
PILRA	3.08122e-07	0.108959	0.834	0.812	0.00754591
COTL1	3.21806e-07	-0.148056	0.935	0.952	0.00788103
VTI1A	3.38631e-07	-0.116733	0.386	0.447	0.00829307
ZNF267	3.55394e-07	0.104555	0.35	0.291	0.0087036
DOCK10	3.76081e-07	-0.136148	0.665	0.714	0.00921024
GSK3B	4.15773e-07	-0.111054	0.357	0.427	0.0101823
PTTG1IP	4.15844e-07	0.110885	0.578	0.52	0.010184
LGALS2	4.15965e-07	-0.120632	0.321	0.402	0.010187
SEMA6B	4.44675e-07	-0.110752	0.413	0.497	0.0108901
RPS17	4.45891e-07	0.110781	0.575	0.523	0.0109199
MEGF9	4.53078e-07	-0.105937	0.302	0.382	0.0110959
ZCCHC7	4.72461e-07	-0.114216	0.289	0.366	0.0115706
MRPL51	4.83823e-07	0.103817	0.406	0.328	0.0118488
TBXAS1	5.08461e-07	-0.115503	0.857	0.896	0.0124522
WIPF1	5.24263e-07	-0.1116	0.458	0.537	0.0128392
RAB10	5.27789e-07	0.102958	0.705	0.66	0.0129255
PPP1R14B	5.39004e-07	0.102612	0.453	0.377	0.0132002
FCHSD2	5.5898e-07	-0.146741	0.523	0.583	0.0136894
LRRC25	5.88547e-07	0.10746	0.42	0.347	0.0144135
MAP3K2	6.30733e-07	0.116704	0.606	0.556	0.0154467
SSR3	6.88649e-07	0.101407	0.474	0.417	0.016865
PAPOLA	7.01578e-07	0.102511	0.506	0.429	0.0171816
RPS3	7.26699e-07	0.123546	0.887	0.833	0.0177969
SWAP70	7.73245e-07	0.109497	0.511	0.439	0.0189368
LIPA	8.45348e-07	0.165241	0.445	0.415	0.0207026
SON	8.51376e-07	0.104279	0.742	0.686	0.0208502
SH3BGRL3	8.5435e-07	0.133627	0.988	0.989	0.020923
GRK3	8.96758e-07	-0.118287	0.567	0.641	0.0219616
RPS27	9.76647e-07	0.115041	0.939	0.908	0.0239181
KDM2A	1.08366e-06	-0.10445	0.478	0.555	0.0265388
SNX6	1.18033e-06	-0.114065	0.542	0.616	0.0289064
Actinomycetia (taxid 1760)	1.20737e-06	-0.100021	0.209	0.277	0.0295685
PTEN	1.2938e-06	-0.104272	0.348	0.418	0.0316852
MYCBP2	1.34559e-06	-0.108643	0.484	0.558	0.0329536
MAN2B1	1.34648e-06	-0.109661	0.722	0.763	0.0329752
ELF2	1.35409e-06	-0.101434	0.309	0.382	0.0331616
SLC36A1	1.4844e-06	-0.110336	0.335	0.402	0.0363531
HMGN2	1.49015e-06	0.101795	0.765	0.712	0.0364939
AC107068.2	1.66447e-06	-0.120426	0.187	0.246	0.040763
WAS	1.67153e-06	-0.103514	0.573	0.635	0.0409357
NDUFA6	1.72873e-06	0.100662	0.522	0.445	0.0423367
PHPT1	1.81322e-06	0.112094	0.663	0.613	0.0444057
TRIR	1.91824e-06	0.100494	0.455	0.378	0.0469778
RPL36AL	1.9184e-06	0.109269	0.663	0.596	0.0469816
BAZ1A	2.25866e-06	-0.103296	0.402	0.466	0.0553146
CSF2RA	2.55891e-06	0.119904	0.573	0.508	0.0626678
KIF13A	2.57474e-06	-0.100242	0.351	0.427	0.0630554
GADD45GIP1	2.71373e-06	0.100126	0.586	0.513	0.0664592
PPP1R12A	2.72805e-06	0.101068	0.466	0.405	0.0668099
CD4	2.84411e-06	-0.114142	0.567	0.633	0.0696521
TGFB1	2.93122e-06	-0.105724	0.415	0.49	0.0717856
ITGAX	2.95072e-06	0.118858	0.497	0.425	0.0722632
NEK6	3.19748e-06	0.100155	0.395	0.335	0.0783063
TOMM7	3.28272e-06	0.103995	0.454	0.399	0.0803938
C1QC	3.83509e-06	0.238301	0.145	0.111	0.0939213
ATP2B1	3.85407e-06	-0.103152	0.286	0.358	0.0943861
TREM2	3.97381e-06	-0.13535	0.134	0.19	0.0973185
SND1	4.23567e-06	-0.101833	0.536	0.605	0.103731
YPEL3	4.65352e-06	0.100131	0.256	0.196	0.113965
JAK1	6.20587e-06	0.115006	0.426	0.366	0.151982
HERPUD1	9.48101e-06	-0.100157	0.308	0.38	0.23219
TPT1	9.65748e-06	-0.106904	0.987	0.987	0.236512
ID3	1.09137e-05	0.137638	0.434	0.363	0.267277
RPS15A	1.14953e-05	0.137199	0.909	0.882	0.281521
TCF12	1.30827e-05	-0.101734	0.393	0.461	0.320395
MB21D2	1.31932e-05	0.100189	0.273	0.216	0.323101
TPCN1	1.46549e-05	-0.100058	0.389	0.452	0.358899
TLR2	1.54129e-05	0.116854	0.514	0.446	0.377462
RPS3A	2.82523e-05	0.109472	0.898	0.859	0.691899
NRP1	3.87356e-05	-0.118905	0.233	0.275	0.948634
ARHGAP26	7.62475e-05	-0.113659	0.775	0.815	1
JAKMIP2	7.7221e-05	-0.128923	0.093	0.126	1
IRF7	0.000102779	-0.112011	0.26	0.316	1
B2M	0.000105098	-0.229041	0.995	0.994	1
CES1	0.000164508	0.154028	0.109	0.075	1
APOE	0.000179023	-0.248802	0.036	0.062	1
ALCAM	0.000209062	-0.154417	0.262	0.311	1
FUCA1	0.000234302	0.15707	0.851	0.838	1
RPL35A	0.000275329	0.100495	0.893	0.868	1
FABP4	0.00162158	-0.102096	0.001	0.008	1
FABP5	0.00174368	-0.363698	0.196	0.209	1
HBB	0.0019683	0.980126	0.027	0.03	1
CD9	0.00230627	-0.135424	0.453	0.506	1
HLA-DRB5	0.00242251	-0.142919	0.784	0.768	1
LGALS3	0.00312713	-0.249179	0.93	0.906	1
TMSB4X	0.00322724	-0.119373	0.994	0.992	1
CXCL3	0.00572841	0.123363	0.093	0.071	1
ACP5	0.0115186	-0.135013	0.676	0.716	1
CCL24	0.0121516	0.355802	0.119	0.118	1
MMP7	0.0168258	0.416082	0.006	0.001	1
COL23A1	0.0173183	-0.1018	0.481	0.521	1
CCR7	0.117582	0.143353	0.031	0.024	1

## Sheet: NASA Twin-CD4 uG vs 1G
Gene	Group	CD4_Pre-flight vs Ground	CD8_Pre-flight vs Ground	CD19_Pre-flight vs Ground	LD_Pre-flight vs Ground	CD4_In-flight vs Ground	CD8_In-flight vs Ground	CD19_In-flight vs Ground	LD_In-flight vs Ground	CD4_Post-flight vs Ground	CD8_Post-flight vs Ground	CD19_Post-flight vs Ground	LD_Post-flight vs Ground	CPT_Post-flight vs Ground	CD4_In-flight vs Pre-flight	CD8_In-flight vs Pre-flight	LD_In-flight vs Pre-flight	CD4_In-flight vs Post-flight	CD8_In-flight vs Post-flight	LD_In-flight vs Post-flight	CPT_In-flight vs Post-flight	CD4_Post-flight vs Pre+In-flight	CD8_Post-flight vs Pre+In-flight	LD_Post-flight vs Pre+In-flight	pvalue CD4_Pre-flight vs Ground	pvalue CD8_Pre-flight vs Ground	pvalue CD19_Pre-flight vs Ground	pvalue LD_Pre-flight vs Ground	pvalue CD4_In-flight vs Ground	pvalue CD8_In-flight vs Ground	pvalue CD19_In-flight vs Ground	pvalue LD_In-flight vs Ground	pvalue CD4_Post-flight vs Ground	pvalue CD8_Post-flight vs Ground	pvalue CD19_Post-flight vs Ground	pvalue LD_Post-flight vs Ground	pvalue CPT_Post-flight vs Ground	pvalue CD4_In-flight vs Pre-flight	pvalue CD8_In-flight vs Pre-flight	pvalue LD_In-flight vs Pre-flight	pvalue CD4_In-flight vs Post-flight	pvalue CD8_In-flight vs Post-flight	pvalue LD_In-flight vs Post-flight	pvalue CPT_In-flight vs Post-flight	pvalue CD4_Post-flight vs Pre+In-flight	pvalue CD8_Post-flight vs Pre+In-flight	pvalue LD_Post-flight vs Pre+In-flight	padj CD4_Pre-flight vs Ground	padj CD8_Pre-flight vs Ground
MT-ATP8	CD4 uG vs 1G	0.300932	0.386065	0.359006	0.698499	0.492225	0.563987	0.0336864	0.521654	-0.135321	-0.354339	-0.371318	-0.639312	-0.00400446	0.31515	0.213348	-0.22153	0.699239	0.95328	1.16212	4.05465	-0.514043	-0.850636	-1.26994	0.44005	0.296209	0.317493	0.0155409	0.304186	0.197942	0.9506	0.062544	0.701235	0.234994	0.154877	0.00286281	0.993827	0.549051	0.699406	0.59052	0.177229	0.0660459	0.000552432	1.06852e-07	0.171377	0.0299897	8.55492e-07	0.709074	0.723422
MT-CO3	CD4 uG vs 1G	0.0265001	0.0670653	0.121376	0.0117498	-0.0975453	-0.0189665	0.105119	0.100558	-0.0785789	0.159876	-0.129759	-0.249341	0.054021	-0.234854	-0.169206	0.0550106	-0.179157	-0.261502	0.35742	3.95464	0.0293776	0.17254	-0.326815	0.891147	0.63125	0.422255	0.954016	0.67563	0.921364	0.716973	0.630202	0.633043	0.143545	0.230402	0.0959721	0.873345	0.323655	0.59733	0.883457	0.374777	0.320133	0.223451	0.00158451	0.846005	0.370238	0.129908	0.959465	0.914205
RBM3	CD4 uG vs 1G	0.0660976	-0.0133539	-0.122758	-0.126005	-0.331766	-0.202663	-0.226612	-0.114125	-0.132138	-0.144774	-0.212967	-0.300058	-0.658978	-0.454122	-0.276898	-0.0521269	-0.305556	-0.142612	0.167477	-0.174279	0.0132483	-0.00661625	-0.190995	0.68268	0.938045	0.487874	0.500428	0.188176	0.358804	0.554384	0.561191	0.3689	0.261848	0.0942651	0.0185586	0.00112064	0.183752	0.399472	0.880073	0.339454	0.593742	0.50261	0.448316	0.95508	0.973474	0.314283	0.865777	0.988384
MT-ND1	CD4 uG vs 1G	0.110723	0.0296258	-0.00460811	-0.0391714	0.0558709	0.041665	0.00980844	0.160578	-0.0469125	0.117113	-0.130266	-0.215566	0.0936701	-0.187661	-0.0831732	0.167852	-0.0806799	-0.17005	0.385289	3.85634	-0.0394137	0.128021	-0.298079	0.5219	0.82762	0.976838	0.818285	0.794529	0.833017	0.971238	0.352025	0.752069	0.273017	0.254302	0.0999653	0.852142	0.47067	0.799675	0.584808	0.728856	0.523422	0.115094	0.00265794	0.818075	0.505537	0.0957921	0.766284	0.96772
HNRNPA1	CD4 uG vs 1G	-0.00508658	-0.0361121	-0.0457442	-0.16089	-0.180905	-0.0427357	-0.112017	0.00900635	-0.0656691	-0.0469648	-0.207764	-0.301893	-0.645695	-0.178584	-0.0637246	0.12121	-0.167781	-0.0512633	0.305596	-0.232445	0.0534854	0.0210193	-0.241173	0.97366	0.852395	0.7926	0.405347	0.377303	0.834994	0.78316	0.962325	0.632986	0.735685	0.111049	0.0284519	0.00199515	0.488152	0.833336	0.727698	0.486325	0.829742	0.244299	0.249992	0.747488	0.901663	0.217918	0.991687	0.971693
Mycobacterium canettii (taxid 78331)	CD4 uG vs 1G	#N/A	#N/A	#N/A	#N/A	#N/A	#N/A	#N/A	#N/A	#N/A	#N/A	#N/A	#N/A	#N/A	#N/A	#N/A	#N/A	#N/A	#N/A	#N/A	#N/A	#N/A	#N/A	#N/A	#N/A	#N/A	#N/A	#N/A	#N/A	#N/A	#N/A	#N/A	#N/A	#N/A	#N/A	#N/A	#N/A	#N/A	#N/A	#N/A	#N/A	#N/A	#N/A	#N/A	#N/A	#N/A	#N/A	#N/A	#N/A
MT-CYB	CD4 uG vs 1G	0.0359552	0.00553792	-0.0219657	-0.0652593	0.0783978	0.00982959	0.0677196	0.0205049	-0.0191653	0.147731	-0.198188	-0.366289	0.0431319	-0.0657546	-0.0641583	0.0634716	-0.0595381	-0.2055	0.406505	3.90991	0.0169739	0.174742	-0.371557	0.839715	0.967752	0.899739	0.744658	0.712808	0.955701	0.812924	0.919396	0.899272	0.14246	0.110245	0.0115872	0.910516	0.785455	0.836215	0.863918	0.773335	0.403766	0.154486	0.00203606	0.909893	0.330807	0.0759345	0.94095	0.993704
FTL	CD4 uG vs 1G	0.819866	0.528773	0.363519	0.162116	-0.227838	0.0837115	-0.0399451	-0.0173632	-0.295312	0.241225	0.224472	0.310629	-0.140627	-1.12192	-0.577811	-0.195131	-0.0545034	-0.288693	-0.305481	-0.474428	-0.706948	-0.039981	0.209239	0.00161443	0.027444	0.0356001	0.463745	0.347648	0.718303	0.873894	0.937945	0.139569	0.170786	0.0848843	0.0526587	0.552049	0.000458235	0.0432941	0.579116	0.794076	0.203606	0.269712	0.0419455	0.0141288	0.845786	0.311361	0.0226376	0.286509
SERF2	CD4 uG vs 1G	0.195332	0.366608	0.19259	-0.138133	-0.188769	0.00688178	-0.0955232	-0.158974	-0.324279	-0.0190024	0.19713	0.362293	-0.108568	-0.351632	-0.358595	0.0403311	0.117602	0.032613	-0.414072	-0.463219	-0.339617	-0.223829	0.438188	0.44958	0.0922751	0.347646	0.60445	0.495574	0.97608	0.757795	0.561178	0.172842	0.908965	0.157098	0.0590948	0.587426	0.161101	0.275091	0.92454	0.683635	0.904622	0.216945	0.0136218	0.109938	0.282733	0.078383	0.715956	0.472587
PABPC1	CD4 uG vs 1G	-0.157741	-0.157995	0.000110064	-0.0737106	-0.317324	0.0758076	0.234179	0.104428	-0.0257691	0.0291739	-0.122143	-0.139388	-0.485534	-0.154273	0.172832	0.182758	-0.335242	-0.0134474	0.29125	-0.442264	0.234314	0.11006	-0.199065	0.38621	0.498587	0.999554	0.75334	0.155998	0.754473	0.467667	0.648226	0.86974	0.863554	0.400493	0.40884	0.00781845	0.547248	0.573645	0.618044	0.147093	0.956913	0.301369	0.0629225	0.142362	0.542674	0.347806	0.662988	0.85911
other sequences (taxid 28384)	CD4 uG vs 1G	#N/A	#N/A	#N/A	#N/A	#N/A	#N/A	#N/A	#N/A	#N/A	#N/A	#N/A	#N/A	#N/A	#N/A	#N/A	#N/A	#N/A	#N/A	#N/A	#N/A	#N/A	#N/A	#N/A	#N/A	#N/A	#N/A	#N/A	#N/A	#N/A	#N/A	#N/A	#N/A	#N/A	#N/A	#N/A	#N/A	#N/A	#N/A	#N/A	#N/A	#N/A	#N/A	#N/A	#N/A	#N/A	#N/A	#N/A	#N/A
STAT1	CD4 uG vs 1G	-0.389653	-0.446018	-0.602238	-0.142891	-0.370828	-0.228886	0.178131	-0.189652	-0.1084	-0.119056	-0.424432	-0.112735	-0.212188	0.0722661	0.286005	0.146901	-0.263463	-0.0377025	0.165068	-0.167667	0.302675	0.179962	-0.0912867	0.00626383	0.00391475	0.000284822	0.4264	0.0245627	0.18214	0.574887	0.490047	0.415542	0.316219	1.92304e-05	0.352303	0.0919045	0.724516	0.271388	0.757993	0.207921	0.860077	0.651879	0.351021	0.0390748	0.268957	0.742422	0.0590841	0.115017
HLA-E	CD4 uG vs 1G	0.123965	0.161675	-0.124941	-0.00258808	-0.419181	-0.237739	-0.0826835	-0.391273	-0.380801	-0.132403	0.290997	0.165624	-0.250313	-0.608336	-0.472787	-0.342321	-0.157931	-0.175197	-0.470136	-0.411956	-0.235483	-0.082596	0.286603	0.461909	0.394804	0.463636	0.990646	0.0459433	0.254525	0.756251	0.0355363	0.0125559	0.343035	0.0129497	0.331734	0.133634	0.0351154	0.106481	0.266801	0.570841	0.439096	0.0674355	0.00154705	0.306226	0.660277	0.162992	0.723482	0.798846
MT-ND5	CD4 uG vs 1G	0.0886808	-0.0277233	-0.00412145	-0.111265	0.157885	-0.0837843	0.0717158	0.00940063	0.0547094	0.0974632	-0.23444	-0.394603	0.0854296	0.0238996	-0.0896559	0.129765	0.00846128	-0.213971	0.458948	4.0245	0.003574	0.169628	-0.391023	0.67502	0.85775	0.98044	0.588658	0.511208	0.602924	0.767582	0.96161	0.761909	0.389136	0.0543052	0.00719183	0.857062	0.929263	0.73983	0.743968	0.970521	0.31565	0.13122	0.00158145	0.982778	0.270241	0.0985213	0.861168	0.972739
root (taxid 1)	CD4 uG vs 1G	#N/A	#N/A	#N/A	#N/A	#N/A	#N/A	#N/A	#N/A	#N/A	#N/A	#N/A	#N/A	#N/A	#N/A	#N/A	#N/A	#N/A	#N/A	#N/A	#N/A	#N/A	#N/A	#N/A	#N/A	#N/A	#N/A	#N/A	#N/A	#N/A	#N/A	#N/A	#N/A	#N/A	#N/A	#N/A	#N/A	#N/A	#N/A	#N/A	#N/A	#N/A	#N/A	#N/A	#N/A	#N/A	#N/A	#N/A	#N/A
MT-CO1	CD4 uG vs 1G	0.0920074	0.0203957	0.0836848	0.00249591	-0.069519	-0.118996	0.288442	0.10735	0.0596511	0.252831	-0.0183961	-0.155966	0.272744	-0.196179	-0.192018	0.0859259	-0.212317	-0.423095	0.28664	4.11199	0.0887536	0.32299	-0.240573	0.565304	0.885176	0.569594	0.990068	0.754873	0.52891	0.209263	0.604449	0.649176	0.0179444	0.867187	0.288404	0.34467	0.517542	0.536191	0.815438	0.412821	0.0936529	0.317562	0.000480216	0.637763	0.07947	0.258091	0.794148	0.977011
RPL3	CD4 uG vs 1G	0.0321125	0.195668	0.0934722	-0.336174	-0.317017	-0.0630259	-0.0160736	-0.460982	-0.346854	-0.0962347	0.204984	-0.0376551	-0.735719	-0.432142	-0.369336	-0.171152	-0.105321	-0.0734557	-0.426788	-0.103724	-0.172953	-0.126538	0.336765	0.873792	0.336103	0.576697	0.0963397	0.170055	0.770821	0.943936	0.0316001	0.0631708	0.518005	0.0967831	0.816473	0.000295317	0.0849169	0.150413	0.629892	0.691786	0.706156	0.152069	0.619423	0.39888	0.422536	0.12805	0.952625	0.756896
RPS24	CD4 uG vs 1G	-0.07374	0.0654916	0.0233728	-0.116079	-0.392254	-0.13596	0.502768	0.0980035	-0.229865	-0.0191264	-0.353375	-0.372552	-0.621664	-0.313495	-0.276828	0.20197	-0.20493	-0.190735	0.501668	-0.300421	0.00313944	0.0435057	-0.400749	0.740291	0.831681	0.915841	0.623397	0.1727	0.660627	0.108544	0.674801	0.23211	0.932869	0.0298457	0.0298482	0.00257845	0.400023	0.454883	0.641163	0.544046	0.542604	0.139552	0.234339	0.989715	0.852035	0.125917	0.895272	0.968756
FLT3LG	CD4 uG vs 1G	0.586092	0.60081	-0.727412	-0.846556	0.295597	0.275361	-0.681047	-0.599389	-0.374026	-0.172434	0.304209	-0.23548	-0.149673	-0.381486	-0.362051	0.314343	0.523226	0.419226	-0.255261	0.6964	-0.749988	-0.60342	0.422307	0.0702289	0.182672	0.157329	0.186048	0.425537	0.547384	0.374281	0.295768	0.206392	0.639727	0.418673	0.617189	0.591599	0.373992	0.446314	0.6505	0.224982	0.390473	0.658317	0.0104801	0.0207467	0.101694	0.347238	0.270891	0.612908
MT-ND4L	CD4 uG vs 1G	0.271577	0.170164	0.100981	0.209264	0.231146	0.0762284	0.389862	0.333657	0.00552347	-0.0137139	-0.0169441	-0.329425	-0.00120549	-0.0155265	-0.119183	0.138472	0.201159	0.064023	0.725195	3.98691	-0.212223	-0.12304	-0.654002	0.270444	0.487344	0.625622	0.329092	0.4869	0.800574	0.237411	0.165465	0.980773	0.947882	0.913187	0.0323421	0.997758	0.969886	0.779912	0.726586	0.614251	0.873486	0.0160026	9.84058e-08	0.451684	0.679455	0.00376503	0.558119	0.85325
COX7C	CD4 uG vs 1G	0.00746627	0.105861	0.0537395	-0.0234191	-0.401983	-0.294277	0.21097	-0.014794	-0.279654	-0.168803	-0.179748	-0.274714	-0.608184	-0.43468	-0.473371	-0.0537062	-0.197089	-0.196629	0.241894	-0.237387	-0.0818997	-0.0621438	-0.266175	0.974485	0.67917	0.757462	0.891095	0.201697	0.287026	0.437759	0.946315	0.165979	0.368463	0.171873	0.0305176	0.00481565	0.275411	0.186202	0.894038	0.588102	0.506491	0.445731	0.396201	0.756686	0.788968	0.266494	0.991881	0.932373
CIRBP	CD4 uG vs 1G	0.0171292	0.0682774	-0.101634	-0.383355	-0.218741	-0.302085	-0.34209	-0.637725	-0.253685	-0.18516	0.114017	-0.131961	-0.454955	-0.367587	-0.477959	-0.356713	-0.147898	-0.220405	-0.562428	-0.0957078	-0.0797107	-0.0452948	0.37031	0.937112	0.699795	0.416447	0.0165798	0.412606	0.233197	0.0430126	0.0231327	0.190045	0.146227	0.175593	0.256911	0.000589059	0.203964	0.202747	0.459546	0.595447	0.457769	0.139728	0.579538	0.695461	0.846677	0.206066	0.979507	0.937682
RPS21	CD4 uG vs 1G	0.00103714	0.295125	0.0501951	-0.3497	-0.269811	-0.0907653	0.044744	-0.305457	-0.536258	-0.103574	0.385426	0.129674	-0.682649	-0.343421	-0.514007	0.0153813	0.141827	-0.109911	-0.41743	-0.0642839	-0.360156	-0.168718	0.428664	0.997301	0.265211	0.819815	0.221459	0.410373	0.742634	0.87242	0.226681	0.0446478	0.595704	0.00804658	0.541442	0.00193046	0.306468	0.109447	0.96685	0.657548	0.6719	0.165415	0.807326	0.146632	0.430492	0.0555752	0.999206	0.693355
RPS28	CD4 uG vs 1G	0.222583	0.739257	0.400658	0.0101717	-0.235665	0.122697	-0.0266929	-0.285453	-0.929305	-0.226915	0.824283	0.39117	-0.48456	-0.490748	-0.676228	-0.173547	0.606499	0.298391	-0.512113	0.073763	-0.922191	-0.666225	0.424018	0.567551	0.0806607	0.339373	0.986851	0.546846	0.77153	0.96344	0.593833	0.0261473	0.51709	0.00611805	0.395009	0.0667326	0.152139	0.102375	0.714346	0.122826	0.509121	0.21684	0.753773	0.00363347	0.0616485	0.177939	0.796134	0.45283
RPL4	CD4 uG vs 1G	-0.0244074	0.0615286	0.00335172	-0.190761	-0.297225	-0.0984299	0.137311	-0.179635	-0.131313	-0.0331926	-0.168935	-0.222238	-0.742551	-0.350937	-0.264779	-0.0605092	-0.295656	-0.168048	0.0149101	-0.356119	0.0691398	0.0266266	-0.043487	0.847191	0.776209	0.984059	0.256792	0.151673	0.681088	0.569794	0.331625	0.31687	0.830406	0.186128	0.0787746	0.000925273	0.218703	0.414935	0.857314	0.301188	0.511583	0.954438	0.208622	0.736601	0.888867	0.824863	0.943445	0.957767
HINT1	CD4 uG vs 1G	-0.132416	0.023855	0.021215	-0.248693	-0.250944	-0.0413241	0.215735	0.042563	-0.289368	-0.0991188	-0.16991	-0.408229	-0.628681	-0.136487	-0.151376	0.220403	-0.0289003	-0.0255796	0.427967	-0.152064	-0.0589148	-0.0512399	-0.313692	0.492224	0.917356	0.886267	0.149027	0.302579	0.859838	0.42079	0.822686	0.0800452	0.542528	0.116683	0.000338458	0.00107426	0.665091	0.584784	0.571629	0.918966	0.901465	0.135295	0.502448	0.766069	0.729651	0.171066	0.745204	0.985078
HNRNPC	CD4 uG vs 1G	-0.0602518	0.00632254	0.0220225	-0.0336374	-0.137801	0.12954	0.500112	0.135406	-0.0996296	0.00942877	-0.115483	-0.160423	-0.351826	-0.0894016	0.0436379	0.109232	-0.0984347	0.0427318	0.275504	-0.217661	0.0390164	-0.0150439	-0.2191	0.736227	0.97626	0.900503	0.851423	0.626792	0.623922	0.0603407	0.642493	0.524406	0.951149	0.366713	0.229665	0.0156317	0.827899	0.908795	0.827949	0.792979	0.890728	0.494882	0.252927	0.881509	0.946848	0.467623	0.893247	0.994527
RPL38	CD4 uG vs 1G	0.327604	0.370268	0.266327	0.218675	-0.0179175	0.080754	-0.0289411	-0.0414958	-0.397794	-0.418193	-0.136706	-0.439915	-0.638434	-0.366976	-0.351298	-0.397401	0.304143	0.440674	0.305369	0.0509478	-0.535072	-0.620416	-0.513937	0.273271	0.162699	0.225161	0.418783	0.959734	0.802119	0.924871	0.876589	0.0974943	0.0324	0.410648	0.0266195	0.00839373	0.403692	0.412472	0.271997	0.409857	0.221806	0.299168	0.856797	0.0634533	0.023219	0.0291983	0.561075	0.586887
ATP5F1E	CD4 uG vs 1G	#N/A	#N/A	#N/A	#N/A	#N/A	#N/A	#N/A	#N/A	#N/A	#N/A	#N/A	#N/A	#N/A	#N/A	#N/A	#N/A	#N/A	#N/A	#N/A	#N/A	#N/A	#N/A	#N/A	#N/A	#N/A	#N/A	#N/A	#N/A	#N/A	#N/A	#N/A	#N/A	#N/A	#N/A	#N/A	#N/A	#N/A	#N/A	#N/A	#N/A	#N/A	#N/A	#N/A	#N/A	#N/A	#N/A	#N/A	#N/A
CCL2	CD4 uG vs 1G	#N/A	#N/A	#N/A	0.390824	0.00533372	0.991662	-1.19032	0.814948	#N/A	2.65077	#N/A	-0.209586	0.786588	-2.78592	0.373269	0.339426	0.696898	-2.35693	0.972566	-1.48815	-2.728	2.5009	-0.808934	#N/A	#N/A	#N/A	0.616289	0.99708	0.39435	0.837822	0.185826	#N/A	0.405583	#N/A	0.73846	0.375058	0.154004	0.864112	0.702009	0.739445	0.204341	0.219719	0.188605	0.0989931	0.107787	0.212111	#N/A	#N/A
FXYD5	CD4 uG vs 1G	0.200309	0.258402	0.0116047	-0.0160956	-0.192761	0.0910389	-0.118462	-0.185347	-0.147347	0.0821764	0.107404	0.144514	-0.19935	-0.492468	-0.290927	-0.168807	-0.197003	-0.112429	-0.291212	-0.16017	-0.117828	-0.0429577	0.205778	0.307377	0.188261	0.944957	0.937299	0.410043	0.676512	0.620637	0.293799	0.421872	0.559649	0.360039	0.362869	0.226117	0.0680575	0.308293	0.536991	0.480564	0.593717	0.214302	0.218033	0.58357	0.789692	0.234916	0.595852	0.617905
RPS9	CD4 uG vs 1G	0.433036	0.575409	0.288197	0.10613	-0.0442737	0.228043	0.00850002	0.0906743	-0.511001	-0.24464	0.522116	0.358647	-0.0593781	-0.61038	-0.431613	-0.00306021	0.278567	0.396686	-0.210102	-0.25337	-0.672101	-0.629388	0.211924	0.139937	0.0630578	0.334663	0.782654	0.883271	0.456854	0.983522	0.801468	0.0453725	0.343632	0.0130492	0.209222	0.764697	0.019362	0.163081	0.994763	0.278227	0.23736	0.585536	0.116437	0.00384169	0.0154011	0.459887	0.397032	0.412654
TYROBP	CD4 uG vs 1G	3.08974	1.99869	0.531789	0.229506	0.706077	0.80784	-0.0332026	-0.105731	0.0794606	1.22327	2.44172	0.946551	0.20208	-2.4632	-1.35426	-0.120722	0.494186	-0.57469	-0.790635	-0.493634	-2.28595	-0.232943	0.72952	6.3908e-08	0.0106826	0.548004	0.793837	0.143769	0.174698	0.975108	0.870835	0.882731	0.0469865	0.000319045	0.178447	0.573979	0.000172395	0.0120851	0.860384	0.458339	0.331755	0.255934	0.092285	0.00283559	0.650072	0.185007	7.70178e-06	0.189946
CISH	CD4 uG vs 1G	1.10582	1.13988	-0.848669	-0.569456	1.3273	1.37762	-0.131008	-0.427972	0.625587	0.605891	-0.0537066	-0.000520797	0.209968	0.314528	0.161716	0.181284	0.737092	0.701441	-0.334714	0.351025	-0.559315	-0.61374	0.429632	0.000230865	0.0025109	0.0929274	0.212535	0.00364972	0.000180845	0.895191	0.284977	0.0161815	0.0323382	0.891813	0.998799	0.549315	0.621254	0.65738	0.697701	0.203453	0.0293857	0.403106	0.140389	0.186181	0.00876211	0.154803	0.00515359	0.0905783
HSP90AB1	CD4 uG vs 1G	-0.0123656	0.134473	0.127951	-0.192583	-0.0262152	0.145239	0.344553	0.213875	-0.0756631	0.0329046	-0.0353745	-0.144536	-0.686372	-0.0353534	-0.0191976	0.39705	-0.0208067	0.0844506	0.394526	-0.234608	-0.00313626	-0.0906015	-0.192112	0.930014	0.542098	0.406104	0.296185	0.917682	0.521524	0.141178	0.239758	0.558429	0.834168	0.763923	0.298599	0.00190655	0.923484	0.951102	0.278795	0.951113	0.732734	0.172953	0.295085	0.989375	0.612693	0.412599	0.975539	0.876985
EEF1D	CD4 uG vs 1G	0.204583	0.468227	0.0961913	-0.217086	-0.116001	0.125724	0.0289766	-0.431437	-0.571334	-0.0617776	0.638076	0.347554	-0.224101	-0.399274	-0.422708	-0.171454	0.322309	0.113856	-0.692905	-0.0195181	-0.576046	-0.341414	0.603518	0.528917	0.173282	0.772653	0.641732	0.73792	0.699991	0.950389	0.310695	0.0470151	0.821057	0.00715964	0.322038	0.267311	0.22727	0.136109	0.731885	0.334417	0.707628	0.105906	0.880251	0.0278842	0.147834	0.0626362	0.770921	0.600201
EEF2	CD4 uG vs 1G	0.136861	0.0604507	0.138523	0.073583	-0.259919	0.00773475	-0.379997	-0.280899	-0.155341	-0.231726	0.357679	0.142801	-0.620737	-0.460855	-0.175974	-0.456738	-0.224129	0.119244	-0.474015	-0.255675	-0.0790008	-0.21145	0.221632	0.397327	0.773214	0.371071	0.737076	0.213521	0.969758	0.0810498	0.194909	0.304093	0.130884	0.00258392	0.344309	0.00791558	0.122298	0.392215	0.212217	0.442536	0.444783	0.0784616	0.264121	0.731007	0.0679387	0.329104	0.672811	0.956949
MT-CO2	CD4 uG vs 1G	-0.0201252	0.0693048	0.061649	-0.0545398	-0.0415765	0.00218247	0.221674	0.122486	-0.0699089	0.225458	-0.163784	-0.297843	-0.0950062	-0.104655	-0.146123	0.161395	-0.102846	-0.301179	0.446283	4.00823	0.0355591	0.225553	-0.362675	0.925426	0.647469	0.720685	0.809388	0.871118	0.991409	0.476294	0.572663	0.698764	0.0433583	0.187388	0.0757195	0.811424	0.704085	0.659796	0.670108	0.656132	0.259409	0.137601	0.00165584	0.832062	0.249127	0.107419	0.973372	0.921447
Bacteria (taxid 2)	CD4 uG vs 1G	#N/A	#N/A	#N/A	#N/A	#N/A	#N/A	#N/A	#N/A	#N/A	#N/A	#N/A	#N/A	#N/A	#N/A	#N/A	#N/A	#N/A	#N/A	#N/A	#N/A	#N/A	#N/A	#N/A	#N/A	#N/A	#N/A	#N/A	#N/A	#N/A	#N/A	#N/A	#N/A	#N/A	#N/A	#N/A	#N/A	#N/A	#N/A	#N/A	#N/A	#N/A	#N/A	#N/A	#N/A	#N/A	#N/A	#N/A	#N/A
MTRNR2L8	CD4 uG vs 1G	0.0494668	0.158266	0.310795	0.449022	0.0328235	0.0766074	0.435837	0.63749	-0.0931101	0.0431912	-0.240511	-0.171106	0.535247	-0.0369177	-0.150643	0.204203	0.0554472	-0.0337782	0.863177	3.49382	-0.0821729	-0.0416859	-0.762237	0.819654	0.531922	0.112785	0.0333388	0.910482	0.784833	0.123968	0.00459911	0.648432	0.819476	0.110719	0.298192	0.0703731	0.924209	0.682481	0.604816	0.883391	0.913667	0.00856867	1.90894e-05	0.755256	0.854807	0.00173329	0.93243	0.873103
RPL39	CD4 uG vs 1G	-0.117383	-0.0216818	0.0347481	-0.0917556	-0.212014	-0.18324	0.493656	0.132467	-0.334879	-0.215551	-0.323513	-0.607445	-0.773156	-0.11205	-0.237838	0.160159	0.0568198	-0.0428273	0.720809	-0.180982	-0.129076	-0.0807703	-0.63981	0.661424	0.949179	0.879473	0.675517	0.534236	0.609566	0.135792	0.591436	0.14941	0.401503	0.0619087	0.000104383	0.00132013	0.785556	0.567177	0.721107	0.880118	0.907603	0.0406674	0.487918	0.62471	0.768073	0.0194526	0.852496	0.990561
SOD1	CD4 uG vs 1G	-0.225065	0.069188	-0.0963977	-0.383136	-0.484333	-0.227666	0.309251	-0.267674	-0.263763	-0.0910939	-0.0696009	-0.16633	-0.621084	-0.238512	-0.342868	0.146022	-0.249057	-0.179508	-0.024175	-0.132836	0.0989425	-0.00291638	0.100145	0.273425	0.732487	0.468909	0.0306339	0.0526098	0.290055	0.275773	0.0846117	0.137896	0.517125	0.478711	0.17991	0.000494602	0.439064	0.255286	0.684117	0.374871	0.41974	0.927338	0.49712	0.621082	0.986631	0.633013	0.561173	0.943528
SEPTIN9	CD4 uG vs 1G	#N/A	#N/A	#N/A	#N/A	#N/A	#N/A	#N/A	#N/A	#N/A	#N/A	#N/A	#N/A	#N/A	#N/A	#N/A	#N/A	#N/A	#N/A	#N/A	#N/A	#N/A	#N/A	#N/A	#N/A	#N/A	#N/A	#N/A	#N/A	#N/A	#N/A	#N/A	#N/A	#N/A	#N/A	#N/A	#N/A	#N/A	#N/A	#N/A	#N/A	#N/A	#N/A	#N/A	#N/A	#N/A	#N/A	#N/A	#N/A
PPDPF	CD4 uG vs 1G	1.67471	-0.279199	0.319749	0.817104	0.808647	0.695646	1.11447	-0.856896	-0.793097	-1.01278	3.78329	1.41449	1.67414	-0.780709	0.435229	-0.989908	1.62624	1.15454	-2.60893	0.0787432	-2.09873	-0.954474	1.9641	0.000535109	0.804008	0.659106	0.372458	0.147553	0.296881	0.253405	0.26256	0.0786782	0.252331	7.71785e-08	0.192022	NA	0.21311	0.384904	0.469104	0.00840125	0.100443	0.0437523	0.891313	1.19998e-05	0.0733704	0.0596865	0.0101341	0.961941
OST4	CD4 uG vs 1G	0.0713917	0.177864	0.202084	-0.115409	-0.27029	-0.227178	-0.0262134	-0.184475	-0.278383	-0.0684831	0.00482039	0.0308949	0.380334	-0.404565	-0.484358	-0.00916887	-0.105044	-0.234313	-0.109702	-0.799134	-0.152017	-0.0243032	0.108527	0.719604	0.351321	0.187886	0.388765	0.296663	0.295031	0.91355	0.26665	0.117147	0.61734	0.961882	0.775339	0.046439	0.210476	0.130295	0.979205	0.731052	0.342231	0.695317	0.0168852	0.49623	0.9039	0.604357	0.886282	0.76762
RPS2	CD4 uG vs 1G	0.36233	0.522922	0.143375	-0.220922	-0.113703	0.124526	0.32716	-0.353189	-0.62861	-0.0637075	0.99311	0.480168	-0.451418	-0.573563	-0.483671	-0.0259274	0.360161	0.109681	-0.682699	-0.103693	-0.728634	-0.374252	0.671807	0.290773	0.217483	0.751716	0.684549	0.761329	0.754664	0.608864	0.465662	0.0533356	0.853499	0.00250131	0.25368	0.0826551	0.110831	0.0920126	0.960769	0.391742	0.767447	0.158835	0.638027	0.0227295	0.192055	0.0694779	0.580244	0.650773
RPS26	CD4 uG vs 1G	0.00950521	0.104337	-0.0413602	-0.360021	-0.376403	-0.21061	-0.0386385	-0.537527	-0.243732	-0.0234779	-0.179086	-0.265346	-0.855632	-0.528192	-0.471432	-0.27837	-0.326905	-0.340515	-0.33025	-0.245502	-0.0116595	0.0786392	0.181032	0.967743	0.591176	0.824468	0.0535873	0.157314	0.361714	0.881951	0.0123346	0.279802	0.86847	0.184072	0.0780488	7.99293e-05	0.0204508	0.100653	0.452118	0.256335	0.124913	0.283677	0.391764	0.9583	0.668057	0.447756	0.989037	0.901494
RPL13	CD4 uG vs 1G	0.239408	0.308603	-0.179502	-0.530018	-0.239714	0.00844426	-0.174549	-0.656648	-0.436112	-0.147128	1.41047	0.7533	-0.606248	-0.567415	-0.406439	-0.0247709	0.0543036	0.0538278	-1.2534	-0.0212218	-0.421624	-0.274563	1.24286	0.403958	0.332353	0.686958	0.316334	0.46033	0.977447	0.783438	0.155261	0.0838145	0.538604	7.60311e-05	0.0894019	0.0425912	0.0889882	0.078189	0.968218	0.867259	0.797882	0.0407071	0.930897	0.0995257	0.111577	0.00797838	0.679781	0.754743
SUSD3	CD4 uG vs 1G	0.177684	0.335642	0.132012	0.16237	-0.305165	-0.289269	0.309205	-0.0443413	-0.842176	-0.110167	1.04283	0.670559	-0.16009	-0.483571	-0.712385	0.0159562	0.481026	-0.259649	-0.444855	0.208237	-0.778728	-0.129307	0.454639	0.622129	0.496112	0.802774	0.793511	0.450956	0.53954	0.699607	0.934903	0.0117634	0.793673	0.00510128	0.14416	0.562972	0.309481	0.0908147	0.978913	0.323036	0.62054	0.386649	0.44723	0.0344011	0.751603	0.244106	0.828947	0.857502
RPS6	CD4 uG vs 1G	-0.258851	-0.0886936	-0.0499056	-0.348149	-0.434531	-0.162964	0.405298	-0.108537	-0.273047	-0.0994527	-0.205057	-0.400086	-0.842121	-0.162823	-0.169175	0.201559	-0.197166	-0.157039	0.299088	-0.0977851	0.0912659	0.0689914	-0.194758	0.27732	0.751313	0.787574	0.0950447	0.157857	0.580428	0.12516	0.603047	0.186632	0.623931	0.137824	0.0056508	0.00012029	0.679728	0.641447	0.625191	0.585073	0.597302	0.33759	0.659705	0.717798	0.750567	0.426741	0.565679	0.950092
MMP9	CD4 uG vs 1G	6.65905	0.713547	-0.43027	3.59871	0.944201	1.29632	0.483286	-0.00740163	-0.923835	1.94612	3.83546	1.37226	1.1787	-5.77868	0.128248	-2.69164	1.90585	-1.10458	-1.26796	0.111173	-6.52013	1.18909	-0.535459	0.00111465	0.688831	0.803473	0.00124646	0.41497	0.482231	0.800648	0.994848	0.615308	0.0833704	9.44023e-05	0.152426	0.0345393	7.83267e-05	0.932112	0.0757736	0.150074	0.366219	0.270249	0.912648	NA	0.200124	0.62904	0.0175163	NA
RPL19	CD4 uG vs 1G	-0.0352549	0.143634	0.0534374	-0.299536	-0.410133	-0.134808	-0.10456	-0.383108	-0.286278	-0.0629322	0.0986947	0.0532006	-0.699258	-0.476025	-0.42094	-0.140065	-0.276623	-0.210366	-0.448609	-0.168405	-0.0288137	-0.0201076	0.37833	0.876054	0.513078	0.747095	0.176168	0.122299	0.577383	0.631404	0.070356	0.170009	0.696669	0.393681	0.750863	0.00109412	0.0995755	0.122769	0.664253	0.3578	0.324535	0.0874213	0.493053	0.900917	0.908052	0.0550315	0.952751	0.863736
AC138150.1	CD4 uG vs 1G	#N/A	#N/A	#N/A	#N/A	#N/A	#N/A	#N/A	#N/A	#N/A	#N/A	#N/A	#N/A	#N/A	#N/A	#N/A	#N/A	#N/A	#N/A	#N/A	#N/A	#N/A	#N/A	#N/A	#N/A	#N/A	#N/A	#N/A	#N/A	#N/A	#N/A	#N/A	#N/A	#N/A	#N/A	#N/A	#N/A	#N/A	#N/A	#N/A	#N/A	#N/A	#N/A	#N/A	#N/A	#N/A	#N/A	#N/A	#N/A
LIMD2	CD4 uG vs 1G	0.794447	0.65365	-0.170741	0.0721234	0.151766	0.368175	0.354612	-0.398032	-0.893637	-0.367894	1.49675	0.903763	0.0112112	-0.720946	-0.367783	-0.248929	0.906749	0.662354	-1.03376	0.245967	-1.3635	-0.856457	0.899284	0.0495815	0.402755	0.837152	0.942671	0.722627	0.532149	0.724482	0.629734	0.0497006	0.550084	0.0111617	0.233168	0.975477	0.0861102	0.255214	0.736691	0.0694645	0.200071	0.159597	0.265468	0.000447526	0.0290237	0.121837	0.221271	0.803129
SRSF5	CD4 uG vs 1G	-0.332386	-0.250531	-0.152266	-0.223364	-0.115936	0.00198334	0.0155306	0.105413	-0.292643	-0.245562	-0.108847	-0.152131	-0.58643	0.184527	0.203259	0.247913	0.0955774	0.200727	0.217312	-0.163443	0.0153653	-0.0898399	-0.0847537	0.0631866	0.112461	0.305624	0.19094	0.623757	0.990864	0.944571	0.607958	0.0722728	0.0362761	0.336649	0.250134	0.000511471	0.527726	0.456922	0.467889	0.73296	0.353033	0.433894	0.40858	0.937212	0.572078	0.682747	0.255265	0.50926
TMA7	CD4 uG vs 1G	0.0284058	0.180756	-0.0435826	0.00272703	-0.367812	-0.106414	0.099938	0.0353073	-0.277249	-0.178095	-0.176968	-0.20019	-0.47096	-0.348573	-0.333881	0.0197171	-0.0907114	0.0276409	0.268328	-0.10007	-0.131193	-0.201763	-0.255559	0.900603	0.40945	0.772689	0.984531	0.197469	0.647747	0.632173	0.825611	0.156242	0.252246	0.104394	0.0315142	0.0141795	0.340333	0.299741	0.953617	0.78507	0.912036	0.278445	0.655322	0.583159	0.289861	0.167602	0.963062	0.807769
PTMA	CD4 uG vs 1G	-0.00125065	0.267104	0.111277	0.0093273	-0.177538	0.159259	0.196648	0.0610204	-0.350077	-0.0928916	0.291049	0.0963557	-0.397893	-0.136494	-0.1894	0.0596727	0.163226	0.172707	0.0191642	-0.1646	-0.250062	-0.270269	0.0148891	0.995089	0.166867	0.453621	0.950913	0.492834	0.472527	0.459379	0.64545	0.052557	0.505599	0.0113306	0.460976	0.0429372	0.697098	0.550232	0.824382	0.619324	0.492472	0.931685	0.100715	0.274463	0.141469	0.926777	0.998682	0.591148
FXYD7	CD4 uG vs 1G	0.105229	0.119088	-0.481146	-0.882407	-0.0898442	0.187942	-2.22668	-0.654959	0.171117	-0.238486	0.306025	-0.526185	-0.0416862	-0.382146	-0.0292968	0.149707	-0.500027	0.315867	-0.161514	0.440509	0.263433	-0.319777	0.243017	0.757327	0.811026	0.295557	0.154471	0.809525	0.676536	0.00348912	0.284048	0.582517	0.501117	0.302503	0.280502	0.883501	0.402488	0.955742	0.881714	0.2672	0.422474	0.849404	0.232025	0.434815	0.298246	0.705086	0.902479	0.963741
PDE3B	CD4 uG vs 1G	-0.481748	-0.413595	-1.20133	0.136473	-0.255775	-0.151153	-1.32214	-0.207628	-0.204623	-0.330462	-0.896413	-0.415437	-0.362478	0.169069	0.170207	-0.361855	-0.160145	0.0895751	0.216423	0.233685	0.262054	0.00339924	-0.409344	0.00844338	0.0152263	9.82941e-06	0.598325	0.375152	0.558877	0.000725808	0.281545	0.183538	0.00610776	7.08001e-05	0.0180572	0.00248138	0.673243	0.671475	0.363896	0.651948	0.782078	0.470801	0.273156	0.300602	0.988725	0.129378	0.0721246	0.21921
MT-ND2	CD4 uG vs 1G	-0.00660871	-0.0230898	-0.0399328	-0.133352	0.0904763	0.0832209	0.155426	0.0712598	-0.0504789	0.123587	-0.184874	-0.39476	-0.0508172	0.00228168	0.0441463	0.198073	-0.00300974	-0.101995	0.501922	3.86966	0.001958	0.129425	-0.39987	0.972532	0.870282	0.821347	0.530498	0.708325	0.658315	0.658819	0.731762	0.764045	0.289527	0.145009	0.010094	0.920489	0.993367	0.892632	0.58818	0.990461	0.711696	0.0750218	0.00231068	0.991222	0.518899	0.0584626	0.991326	0.974384
GBP5	CD4 uG vs 1G	-0.321921	-0.102383	-1.17134	-0.276733	-0.272727	-0.303441	-1.2864	-0.615341	-0.110389	-0.0922044	-1.21543	-0.574893	-0.678874	0.196186	-0.00690494	-0.197991	-0.0680985	-0.0150431	0.150309	0.124954	0.18138	0.014707	-0.251141	0.00752624	0.537954	1.10548e-05	0.274628	0.219623	0.281884	0.00235667	0.021744	0.266435	0.41714	2.17584e-09	0.000442376	4.6745e-11	0.55181	0.987175	0.698742	0.816039	0.965503	0.696634	0.597918	0.382694	0.954442	0.422521	0.066785	0.875294
HIST1H4C	CD4 uG vs 1G	0.72916	0.514156	1.05302	1.59742	-0.340176	0.155699	-3.21669	0.0412966	0.171661	-0.18234	-0.801608	0.27674	-0.647955	-1.29202	-0.423026	-1.15061	-0.752355	0.305782	0.186409	-0.125604	-0.117041	-0.509975	-0.890732	0.263296	0.482458	0.0418338	0.0136463	0.581526	0.796592	0.039874	0.945926	0.742314	0.758614	0.10146	0.600413	0.0530325	0.177248	0.701746	0.259452	0.331566	0.734504	0.831675	0.816633	0.859486	0.458667	0.21622	0.550655	0.851339
SNRPA1	CD4 uG vs 1G	-0.281467	-0.219642	-0.194874	-0.364149	-0.0186978	-0.0761867	-0.729983	-0.115557	-0.129141	-0.143005	0.0105433	-0.314801	-0.466106	0.274296	0.0949503	0.195406	0.0728494	0.0193667	0.193315	0.143695	0.0864536	0.0335158	-0.0885956	0.0926219	0.20864	0.222725	0.0837366	0.912447	0.655424	0.243103	0.574126	0.377759	0.253078	0.926702	0.0320505	0.0395041	0.120438	0.69603	0.534307	0.662208	0.910632	0.383417	0.389517	0.498872	0.783564	0.601494	0.316982	0.640503
RPS10	CD4 uG vs 1G	-0.159188	0.0124542	-0.0867273	-0.387024	-0.384273	-0.153409	0.100016	-0.276953	-0.2742	0.0500999	0.0511802	-0.00860643	-0.834544	-0.306828	-0.309771	0.0683004	-0.242737	-0.343338	-0.268026	-0.328541	0.045452	0.1763	0.305914	0.479568	0.952737	0.642878	0.0364008	0.145471	0.505539	0.699114	0.155634	0.205936	0.749612	0.711868	0.957936	0.000273118	0.281024	0.242744	0.848626	0.443009	0.100935	0.396505	0.254321	0.842136	0.273706	0.197541	0.736172	0.991091
LINC01619	CD4 uG vs 1G	#N/A	#N/A	#N/A	#N/A	#N/A	#N/A	#N/A	#N/A	#N/A	#N/A	#N/A	#N/A	#N/A	#N/A	#N/A	#N/A	#N/A	#N/A	#N/A	#N/A	#N/A	#N/A	#N/A	#N/A	#N/A	#N/A	#N/A	#N/A	#N/A	#N/A	#N/A	#N/A	#N/A	#N/A	#N/A	#N/A	#N/A	#N/A	#N/A	#N/A	#N/A	#N/A	#N/A	#N/A	#N/A	#N/A	#N/A	#N/A
SLC25A3	CD4 uG vs 1G	-0.019472	0.0674085	0.168531	-0.00623453	-0.142344	0.0981493	-0.0854947	0.422066	-0.158021	-0.00791424	-0.0344383	-0.156169	-0.441397	-0.0657495	0.00655158	0.450615	0.0256246	0.0826297	0.64704	-0.12895	-0.070277	-0.0755766	-0.424871	0.930323	0.717912	0.176811	0.970395	0.555889	0.63725	0.856446	0.0153407	0.39932	0.952908	0.699619	0.161009	0.0328965	0.808614	0.983512	0.186976	0.911199	0.741157	0.00692262	0.482282	0.672719	0.672156	0.0378117	0.975672	0.941978
RPL41	CD4 uG vs 1G	-0.109971	0.0625421	0.000819877	-0.252342	-0.380309	-0.196396	0.358528	-0.134035	-0.251668	-0.111224	-0.183248	-0.416287	-0.721684	-0.254263	-0.34051	0.0573387	-0.162732	-0.165338	0.266992	-0.368218	-0.00213219	-0.0192948	-0.234366	0.642365	0.78668	0.996421	0.166783	0.197178	0.449281	0.159571	0.49106	0.226017	0.511172	0.172825	0.00103448	0.0014508	0.486723	0.345016	0.882402	0.633802	0.578039	0.36257	0.176987	0.992957	0.931325	0.306012	0.840959	0.958156
EPB41L4A-AS1	CD4 uG vs 1G	#N/A	#N/A	#N/A	#N/A	#N/A	#N/A	#N/A	#N/A	#N/A	#N/A	#N/A	#N/A	#N/A	#N/A	#N/A	#N/A	#N/A	#N/A	#N/A	#N/A	#N/A	#N/A	#N/A	#N/A	#N/A	#N/A	#N/A	#N/A	#N/A	#N/A	#N/A	#N/A	#N/A	#N/A	#N/A	#N/A	#N/A	#N/A	#N/A	#N/A	#N/A	#N/A	#N/A	#N/A	#N/A	#N/A	#N/A	#N/A
TLE5	CD4 uG vs 1G	#N/A	#N/A	#N/A	#N/A	#N/A	#N/A	#N/A	#N/A	#N/A	#N/A	#N/A	#N/A	#N/A	#N/A	#N/A	#N/A	#N/A	#N/A	#N/A	#N/A	#N/A	#N/A	#N/A	#N/A	#N/A	#N/A	#N/A	#N/A	#N/A	#N/A	#N/A	#N/A	#N/A	#N/A	#N/A	#N/A	#N/A	#N/A	#N/A	#N/A	#N/A	#N/A	#N/A	#N/A	#N/A	#N/A	#N/A	#N/A
HSPD1	CD4 uG vs 1G	-0.0510616	0.0154072	0.136255	-0.0838532	0.420844	0.427475	0.109711	0.28549	0.00561937	0.0975479	-0.072234	-0.143576	-0.361146	0.494815	0.406595	0.370539	0.390115	0.326003	0.47592	0.014561	-0.0956501	-0.111551	-0.286448	0.737804	0.927639	0.217758	0.644309	0.0670812	0.0281786	0.658152	0.121724	0.96491	0.403654	0.375967	0.242571	0.00155395	0.135197	0.181558	0.320681	0.179714	0.155059	0.0814662	0.934439	0.669811	0.545431	0.192531	0.894229	0.985551
FUS	CD4 uG vs 1G	-0.031946	0.00981244	-0.02962	0.0330234	0.340289	0.310287	-0.2348	0.19529	-0.195414	-0.296006	-0.0811753	-0.204835	-0.351854	0.433185	0.391631	0.0797985	0.545194	0.70026	0.366615	-0.0131747	-0.292082	-0.496572	-0.321834	0.84097	0.939067	0.809342	0.851507	0.0981032	0.215343	0.431776	0.232467	0.138444	0.00311297	0.338414	0.124744	0.00527308	0.141463	0.350397	0.77041	0.0334349	0.0421349	0.07075	0.922134	0.141498	0.0589865	0.029774	0.941414	0.988573
THBS1	CD4 uG vs 1G	1.22503	0.440357	-0.404631	-0.13847	0.616902	1.32003	-1.01458	1.65562	0.636577	0.33376	0.32193	0.528561	0.117663	-0.678996	0.763272	1.69712	-0.151231	0.872796	1.07876	-1.11491	-0.351454	-0.451627	-0.356428	1.09365e-05	0.324449	0.477989	0.700932	0.173104	0.00607981	0.186193	1.83048e-05	0.0541616	0.296571	0.463701	0.0565632	0.815067	0.300301	0.182172	0.00283543	0.856248	0.0692261	0.0241504	0.00144265	0.485266	0.236601	0.446557	0.000438346	0.747027
CALR	CD4 uG vs 1G	0.281665	0.305805	0.376529	-0.102286	-0.0300506	0.190383	-0.0954999	0.126105	-0.178947	-0.0218282	0.29296	0.0785541	-0.534437	-0.314477	-0.0968987	0.290207	0.0961953	0.232121	0.157018	-0.174217	-0.292705	-0.28011	-0.014635	0.0145172	0.0366915	0.000285059	0.461304	0.819496	0.288845	0.5919	0.354187	0.106501	0.830354	0.000738764	0.547322	0.00490417	0.0890461	0.762524	0.312039	0.609582	0.345563	0.521284	0.347018	0.03897	0.118877	0.939088	0.103276	0.32379
HSPB1	CD4 uG vs 1G	0.477204	0.945746	0.156391	-0.569464	0.280615	0.0455753	0.77646	0.363996	-1.03692	-0.109987	1.78948	1.0653	0.154529	-0.256317	-0.960399	1.24214	1.19571	0.102404	-0.345393	0.0393789	-1.35574	-0.643823	0.943521	0.449454	0.371643	0.877913	0.557319	0.621551	0.96199	0.5338	0.732201	0.141457	0.894652	0.0132208	0.206562	0.738446	0.565609	0.0944962	0.245119	0.114955	0.886893	0.722723	0.920671	0.012988	0.250333	0.224026	0.715819	0.782564
MT-ND6	CD4 uG vs 1G	-0.192797	-0.10408	-0.100879	-0.18958	0.109466	-0.00687395	0.0174708	0.0370298	-0.0824763	0.149127	-0.30856	-0.403117	0.0209654	0.372142	0.0898853	0.263931	0.211399	-0.165868	0.522267	4.1083	0.0114625	0.218603	-0.389158	0.37835	0.541111	0.569675	0.4133	0.660362	0.971608	0.945334	0.874086	0.652689	0.224476	0.0180724	0.0209974	0.965578	0.209742	0.786136	0.553983	0.383885	0.52785	0.145734	3.28538e-07	0.953045	0.252827	0.167004	0.656126	0.876652
RPL36	CD4 uG vs 1G	0.261022	0.707	0.351716	-0.162055	-0.225025	0.236325	0.222187	-0.242318	-0.792944	-0.214348	0.714532	0.357757	-0.557508	-0.503422	-0.559839	-0.0267309	0.495811	0.369479	-0.500993	0.0874612	-0.817232	-0.671809	0.49105	0.487646	0.0731481	0.366183	0.762224	0.548407	0.540936	0.67645	0.613064	0.0150055	0.502111	0.00879818	0.370452	0.0190574	0.176443	0.1295	0.957196	0.162663	0.344239	0.241543	0.745135	0.0064993	0.029541	0.12499	0.742568	0.436364
Naumovozyma dairenensis CBS 421 (taxid 1071378)	CD4 uG vs 1G	#N/A	#N/A	#N/A	#N/A	#N/A	#N/A	#N/A	#N/A	#N/A	#N/A	#N/A	#N/A	#N/A	#N/A	#N/A	#N/A	#N/A	#N/A	#N/A	#N/A	#N/A	#N/A	#N/A	#N/A	#N/A	#N/A	#N/A	#N/A	#N/A	#N/A	#N/A	#N/A	#N/A	#N/A	#N/A	#N/A	#N/A	#N/A	#N/A	#N/A	#N/A	#N/A	#N/A	#N/A	#N/A	#N/A	#N/A	#N/A
IL2RA	CD4 uG vs 1G	0.031146	-0.044715	0.12608	-0.152896	-0.0753865	0.419561	0.351436	-0.0562379	0.41243	0.224001	0.132919	-0.261206	-0.203348	-0.170833	0.325087	0.167385	-0.604171	0.0593728	0.310285	0.655328	0.499915	0.11505	-0.227326	0.863739	0.895384	0.364813	0.68562	0.782253	0.214299	0.445528	0.867641	0.00586962	0.324654	0.273537	0.324463	0.275664	0.677002	0.476116	0.780246	0.0978865	0.838532	0.503218	0.00688483	0.0559337	0.639961	0.515534	0.949442	0.978251
LEPROTL1	CD4 uG vs 1G	-0.295359	-0.0435806	-0.536472	-0.0794371	-0.625753	-0.189691	-0.199404	-0.0909982	-0.185064	-0.10848	-0.473461	-0.262494	-0.48668	-0.33895	-0.213852	-0.0267375	-0.498337	-0.145519	0.200865	0.0944832	0.287926	0.0372377	-0.210861	0.102663	0.831134	0.00452731	0.620113	0.0467489	0.535139	0.457216	0.668296	0.225043	0.45372	0.000879187	0.0241035	0.000299169	0.456691	0.640017	0.949004	0.223271	0.697138	0.534721	0.52116	0.326332	0.893168	0.382779	0.335674	0.968756
HSP90AA1	CD4 uG vs 1G	-0.0154709	0.0850198	0.0230348	-0.0978202	0.0133145	0.123096	0.382231	0.218119	-0.0965111	0.0324146	-0.174473	-0.157502	-0.591987	0.0754668	0.034212	0.366609	0.110958	0.088654	0.465652	-0.257496	-0.0661965	-0.0664727	-0.287716	0.940935	0.755639	0.904272	0.619091	0.962952	0.66541	0.328167	0.267864	0.578902	0.868921	0.231069	0.32873	0.00648212	0.848176	0.924265	0.330147	0.748604	0.761951	0.144449	0.188586	0.788433	0.75542	0.240186	0.981377	0.95125
HSPH1	CD4 uG vs 1G	0.128543	0.0306276	0.128696	-0.0351045	0.649053	0.435792	0.499992	0.574118	0.0564258	0.0844651	0.176553	0.0786396	-0.339015	0.545897	0.462741	0.640038	0.569163	0.410227	0.577564	0.20968	-0.238884	-0.172512	-0.265928	0.518848	0.906297	0.514879	0.870096	0.0520114	0.142998	0.211689	0.00065359	0.741918	0.654184	0.22581	0.577002	0.0398563	0.248746	0.244095	0.0852268	0.180703	0.208633	0.0217857	0.17553	0.445714	0.499561	0.279709	0.763449	0.980599
RPL37A	CD4 uG vs 1G	-0.0336926	0.121026	0.0922175	-0.00505035	-0.314289	-0.0843146	0.104312	-0.0372227	-0.349796	-0.169213	-0.105492	-0.352799	-0.776122	-0.302797	-0.279976	-0.123023	-0.0375162	0.0126818	0.26971	-0.235682	-0.15859	-0.159894	-0.330705	0.904835	0.608942	0.595687	0.976042	0.35277	0.752919	0.683613	0.865404	0.148182	0.327448	0.427446	0.00347195	0.00157804	0.425916	0.438207	0.751292	0.913976	0.965983	0.370169	0.438798	0.525818	0.470888	0.152212	0.964435	0.907588
IFITM1	CD4 uG vs 1G	0.0150649	0.233727	-1.00866	-0.0239301	-0.166122	-0.00462348	-1.11058	-0.929942	-0.259351	-0.078869	-0.860073	-0.134706	-0.408309	-0.221445	-0.278334	-0.895338	-0.00093846	0.0378938	-0.75099	-0.118533	-0.134831	-0.183647	0.223986	0.951154	0.30056	1.64147e-05	0.943149	0.539753	0.98313	0.00859518	0.00336473	0.255749	0.63594	1.84658e-07	0.626217	0.042822	0.529771	0.3399	0.0309738	0.997893	0.869834	0.0633617	0.714815	0.6036	0.289616	0.512049	0.984204	0.726974
RSRP1	CD4 uG vs 1G	-0.224166	-0.269387	-0.0680729	0.0971767	0.100928	-0.0448687	-0.115257	0.228552	-0.0503694	-0.418613	-0.208187	-0.397855	-0.0144023	0.530636	0.305066	0.0954212	0.309844	0.456689	0.637896	0.0611204	-0.0034802	-0.302786	-0.587955	0.300818	0.112097	0.67146	0.722791	0.711842	0.819762	0.698034	0.350687	0.81382	0.000962923	0.104219	0.0707034	0.859843	0.120354	0.383692	0.801751	0.38646	0.110901	0.0590842	0.543391	0.989615	0.183146	0.0189786	0.589862	0.508421
TBC1D10C	CD4 uG vs 1G	0.755978	0.541113	-0.526087	-0.416709	0.120891	-0.049623	-0.123113	-0.543054	-0.799369	-0.259514	1.43236	0.544673	-0.188345	-0.597791	-0.501577	0.114952	0.896543	0.305286	-0.797607	0.453275	-1.26209	-0.565739	0.867013	0.0685673	0.500534	0.548378	0.674047	0.792289	0.943937	0.90817	0.533378	0.0911755	0.679953	0.0221119	0.456255	0.621816	0.234486	0.218375	0.891704	0.110408	0.562505	0.30965	0.117722	0.0030327	0.160278	0.15959	0.267369	0.859502
S100A9	CD4 uG vs 1G	3.27277	2.14533	0.999835	0.504666	0.805314	1.03231	1.32522	0.832672	0.463179	1.76005	1.49449	0.509203	0.0547489	-1.9697	-0.815736	0.787037	0.793244	-0.433429	0.8187	-0.852014	-2.24302	-0.0462095	-0.503402	1.1692e-09	3.89093e-05	0.0627053	0.154604	0.223774	0.172884	0.0585242	0.0881917	0.155382	4.24799e-06	0.00497053	0.0404607	0.84711	0.095723	0.553497	0.276705	0.406166	0.688307	0.16346	0.024452	0.00708021	0.956633	0.292579	3.06674e-07	0.0069925
RPL10A	CD4 uG vs 1G	-0.0584507	0.0710724	0.0276289	-0.306475	-0.384101	-0.152313	0.0955851	-0.330502	-0.269763	-0.0402734	0.0915581	-0.0721988	-0.789957	-0.39303	-0.338934	-0.0636754	-0.233106	-0.224263	-0.253754	-0.154531	-0.0193069	0.0408785	0.223378	0.760588	0.724878	0.862109	0.0849023	0.0958226	0.482055	0.659364	0.0507664	0.12808	0.778974	0.441986	0.605838	0.000291232	0.149051	0.198077	0.836286	0.399125	0.240386	0.308808	0.526445	0.92565	0.78717	0.233332	0.903638	0.942282
AQP3	CD4 uG vs 1G	0.541983	0.437945	0.726513	-0.0771056	0.321948	1.16384	-0.179176	0.910126	-0.205078	-0.0277829	0.600904	-0.787448	-0.416622	-0.252661	0.680843	1.00361	0.438398	1.14756	1.76317	0.417081	-0.601865	-0.782308	-1.20612	0.00636206	0.174182	0.119856	0.864112	0.105562	0.00088915	0.803302	0.0481647	0.233934	0.909739	0.0780614	0.0218226	0.0532152	0.325224	0.110822	0.135886	0.0648376	0.00178735	0.0016705	0.128355	0.00144951	0.00795759	0.00834787	0.0595975	0.601716
RPL36AL	CD4 uG vs 1G	0.0153681	0.121228	0.0673897	-0.0830735	-0.383792	-0.212954	0.0446746	-0.121776	-0.245948	-0.162626	-0.33697	-0.38499	-0.725395	-0.431786	-0.430046	-0.101761	-0.217796	-0.143643	0.240798	-0.169332	-0.063907	-0.0943174	-0.290089	0.948096	0.640949	0.739538	0.65609	0.263938	0.495367	0.877769	0.573124	0.22608	0.390691	0.0273957	0.00763709	0.00110589	0.34455	0.315318	0.796372	0.598898	0.685449	0.450433	0.510649	0.830856	0.727008	0.221053	0.983664	0.918384
SELL	CD4 uG vs 1G	-0.184631	-0.0191175	-0.00582392	0.455035	-0.505724	-0.180648	0.643578	0.632506	-0.233481	-0.0200538	-0.104531	-0.149168	-0.529892	-0.279053	-0.14264	0.499885	-0.282739	-0.140407	1.13856	-0.28867	0.111694	0.07131	-0.924888	0.350522	0.947035	0.976235	0.0526268	0.0316442	0.525604	0.29329	0.110455	0.182444	0.923891	0.449548	0.384807	0.00922357	0.227105	0.661361	0.441914	0.195254	0.603942	0.0326926	0.196373	0.472806	0.71489	0.0259432	0.633425	0.990155
RPS18	CD4 uG vs 1G	-0.0149006	0.104581	0.0737968	-0.33696	-0.283572	-0.180615	0.319294	-0.196258	-0.282071	-0.0826596	0.00370497	-0.268519	-0.777818	-0.333224	-0.38686	0.0924243	-0.117398	-0.197183	0.0701332	-0.159704	-0.095386	-0.0137566	-0.019402	0.933807	0.640746	0.65789	0.0400879	0.221612	0.461169	0.15444	0.262729	0.0850476	0.61094	0.975951	0.0305142	0.000348543	0.244629	0.220554	0.801051	0.673211	0.431065	0.805671	0.519833	0.637025	0.943568	0.930164	0.977546	0.918384
IL2RG	CD4 uG vs 1G	-0.0894632	0.03362	-0.208749	-0.286804	-0.027923	0.0319115	0.145112	-0.403852	-0.080688	-0.000947181	-0.322097	-0.40795	-0.703371	0.0927958	0.057927	-0.138366	0.0342806	0.0936444	0.025575	0.0614455	0.0194494	-0.0595115	-0.0965998	0.427055	0.864269	0.190993	0.222406	0.897749	0.897872	0.7446	0.11475	0.455639	0.994737	0.00401568	0.0395855	0.000121689	0.781761	0.879876	0.762395	0.912302	0.765641	0.948817	0.787312	0.928118	0.793602	0.748456	0.698931	0.973038
AL138963.4	CD4 uG vs 1G	#N/A	#N/A	#N/A	#N/A	#N/A	#N/A	#N/A	#N/A	#N/A	#N/A	#N/A	#N/A	#N/A	#N/A	#N/A	#N/A	#N/A	#N/A	#N/A	#N/A	#N/A	#N/A	#N/A	#N/A	#N/A	#N/A	#N/A	#N/A	#N/A	#N/A	#N/A	#N/A	#N/A	#N/A	#N/A	#N/A	#N/A	#N/A	#N/A	#N/A	#N/A	#N/A	#N/A	#N/A	#N/A	#N/A	#N/A	#N/A
TMEM259	CD4 uG vs 1G	0.906936	0.347454	-0.322723	-0.247056	0.402123	0.334423	-0.462203	-0.0913828	-0.562933	-0.653568	1.51001	0.698816	0.77053	-0.496751	-0.00105768	0.344168	0.916806	1.00417	-0.540829	0.279763	-1.22325	-1.00042	0.738741	0.0046913	0.478588	0.686825	0.782014	0.287723	0.476606	0.635006	0.889934	0.0347402	0.0782949	0.0126455	0.320407	NA	0.338892	0.998216	0.659836	0.0444549	0.0176209	0.481527	0.462309	0.000421661	0.00183798	0.212579	0.048563	0.850441
TRABD	CD4 uG vs 1G	1.21191	0.531902	-0.743767	-0.253234	0.49367	0.472272	0.22154	-0.337065	-0.887725	-0.606711	1.91849	1.00817	1.13782	-0.746175	-0.172624	0.115188	1.29167	0.975845	-1.10351	0.0647586	-1.75722	-1.05978	1.16872	0.0317259	0.59733	0.540602	0.851404	0.345019	0.59153	0.840568	0.757196	0.112647	0.444939	0.0275602	0.319449	0.00854246	0.165374	0.666291	0.901873	0.0374907	0.119213	0.21749	0.877327	0.000185827	0.0241119	0.167799	0.169167	0.903859
KLF2	CD4 uG vs 1G	0.325248	0.414617	0.178934	0.473924	0.193193	0.505207	0.389442	-0.111106	-0.513494	-0.341139	1.77554	1.08325	-0.249516	0.0171893	0.17236	-0.117451	0.80093	0.930058	-1.42232	0.442919	-0.795517	-0.838903	1.35988	0.289432	0.132306	0.326973	0.0611922	0.599551	0.0931735	0.185784	0.713355	0.0466015	0.104988	0.00967937	0.153049	0.54175	0.970914	0.660157	0.882926	0.0581504	0.00612047	0.102226	0.238028	0.0102359	0.000939959	0.0423324	0.578798	0.541726
RPL31	CD4 uG vs 1G	-0.126477	0.0704778	-0.0336269	-0.157102	-0.343167	-0.129839	0.336578	0.056906	-0.32066	-0.1755	-0.231619	-0.427595	-0.853461	-0.194693	-0.275722	0.150768	-0.0499135	-0.0285544	0.4686	-0.0962095	-0.0756994	-0.117722	-0.390739	0.61669	0.797697	0.856908	0.394528	0.291641	0.674697	0.197594	0.782136	0.140375	0.394143	0.097747	0.000371755	0.000466739	0.62348	0.498829	0.702837	0.890118	0.934873	0.107026	0.737046	0.765407	0.650109	0.0892404	0.825648	0.960119
PTGES3	CD4 uG vs 1G	-0.0121957	0.0806924	0.0794433	-0.124041	-0.0660227	0.0497073	0.592004	0.148512	-0.145235	-0.00744992	0.0982778	-0.0572059	-0.473539	-0.0989248	-0.119832	0.236092	-0.0122278	-0.0291065	0.213913	-0.0968142	-0.0513402	-0.0321385	-0.094471	0.94516	0.755141	0.594321	0.452224	0.826653	0.869168	0.0685775	0.569567	0.329344	0.968138	0.36087	0.642857	0.00378995	0.82182	0.766067	0.621491	0.975153	0.929489	0.571384	0.601102	0.853752	0.894511	0.742184	0.982737	0.951157
RPS7	CD4 uG vs 1G	-0.163915	-0.0710644	-0.0195316	-0.348192	-0.362531	-0.179509	0.250954	-0.174096	-0.159868	-0.00834054	-0.118217	-0.2449	-0.758774	-0.248508	-0.223518	0.0990146	-0.302484	-0.283779	0.0401779	-0.171849	0.142532	0.16542	0.0128847	0.375631	0.746341	0.908719	0.0546361	0.150994	0.466986	0.283669	0.359958	0.344292	0.957523	0.347759	0.0785058	0.00063659	0.44616	0.488342	0.784071	0.332924	0.26017	0.88941	0.51211	0.516782	0.370793	0.954413	0.654381	0.947787
HLA-DRA	CD4 uG vs 1G	1.55364	1.07375	0.146804	-0.0279636	-0.176501	0.133809	0.543933	-0.217286	0.437504	0.925084	0.0479839	-0.0296248	-0.330348	-1.68441	-1.01696	-0.221226	-0.615212	-0.867835	-0.173173	-0.401906	-0.591293	0.250157	0.060737	4.24138e-07	0.00407822	0.456927	0.89435	0.574118	0.742434	0.124027	0.224823	0.0696969	0.0010199	0.745786	0.842302	0.157752	0.000129043	0.0630146	0.427897	0.0727321	0.068792	0.369374	0.145954	0.141817	0.527221	0.708516	3.3772e-05	0.116674
CTDSP1	CD4 uG vs 1G	0.497714	0.415792	0.0090491	0.0144296	-0.163031	-0.258726	-0.119545	-0.519389	-0.416081	-0.140728	0.554482	0.622067	0.381693	-0.650352	-0.634206	-0.419833	0.210142	-0.07205	-0.985335	-0.209868	-0.628232	-0.275908	0.761803	0.0650229	0.108476	0.973187	0.974706	0.589271	0.325583	0.827702	0.198885	0.0872081	0.481774	0.0055738	0.0726061	0.149815	0.06627	0.0637094	0.429486	0.546371	0.805217	0.0319761	0.270316	0.0225668	0.25871	0.0367033	0.259372	0.501939
RPL10	CD4 uG vs 1G	0.0283345	0.0800773	0.016847	-0.280216	-0.291937	-0.0832133	-0.00324095	-0.338241	-0.164496	-0.0171746	-0.0226231	-0.0922371	-0.741655	-0.419322	-0.300819	-0.131762	-0.278512	-0.200936	-0.277241	-0.262533	0.00798297	0.0380967	0.209681	0.869816	0.680525	0.919647	0.0998467	0.16966	0.703837	0.988968	0.0880662	0.340506	0.903014	0.856481	0.528159	0.000805147	0.0794874	0.274132	0.707162	0.307634	0.340027	0.354284	0.327109	0.968794	0.811737	0.351996	0.951929	0.932624
COX4I1	CD4 uG vs 1G	0.0143676	0.109827	0.0251855	-0.191244	-0.377312	-0.0945017	-0.100907	-0.233882	-0.19822	0.0232469	0.0153753	0.0310644	-0.550165	-0.483321	-0.33712	-0.125886	-0.321437	-0.247997	-0.30516	-0.288184	0.00727605	0.0616182	0.242723	0.947235	0.496642	0.883763	0.265397	0.148214	0.646692	0.693762	0.205121	0.359829	0.850732	0.896216	0.815313	0.0208748	0.0799197	0.237364	0.680437	0.321952	0.275237	0.214199	0.226212	0.975963	0.72452	0.189857	0.983372	0.857951
CXCR4	CD4 uG vs 1G	-0.165344	-0.340278	-0.44568	0.0201913	-0.1212	0.0642334	0.319877	0.0516673	-0.236382	-0.0296422	-0.214351	-0.472512	-0.893349	-0.0440929	0.327299	-0.0807695	-0.0256226	0.0188422	0.444414	-0.251761	-0.00334669	0.152734	-0.488265	0.616598	0.428475	0.281364	0.964162	0.767361	0.884254	0.576553	0.924631	0.391183	0.923716	0.469018	0.149336	0.00629898	0.925572	0.547417	0.914417	0.951148	0.966761	0.475351	0.38093	0.991283	0.668162	0.303474	0.825604	0.821691
MZT2B	CD4 uG vs 1G	1.8051	-0.383419	-0.290277	0.552757	1.29632	-0.522807	1.09228	-0.0728503	-0.767195	-1.12803	2.426	1.3785	-0.105856	-0.553341	0.0343754	-0.0758486	1.95696	0.729478	-2.02853	0.206879	-2.28864	-0.720124	1.9868	9.30728e-05	0.724039	0.691874	0.589694	0.0130442	0.612795	0.238464	0.929799	0.108087	0.187111	0.00779314	0.220235	0.845786	0.404537	0.964039	0.944141	0.00446841	0.466294	0.0516766	0.661844	1.44202e-05	0.244834	0.0168637	0.00253442	0.942282
BIRC3	CD4 uG vs 1G	-0.00948553	0.158829	0.106068	0.0531488	-0.188718	0.153762	0.838801	0.227981	0.110747	0.0145854	0.0245033	-0.551353	-0.614252	-0.110385	-0.0265421	0.0809047	-0.281432	0.120722	0.724542	0.419182	0.214817	-0.129936	-0.681745	0.960915	0.569955	0.460669	0.759074	0.493758	0.613924	0.000310182	0.401748	0.530801	0.94246	0.834942	2.55207e-05	0.000854567	0.757078	0.943716	0.85842	0.40343	0.693953	0.0469153	0.00392176	0.361276	0.561055	0.0118091	0.986539	0.891629
ARHGEF1	CD4 uG vs 1G	0.261266	-0.0332867	-0.473957	-0.244831	0.192544	-0.00927492	-0.520403	-0.399358	-0.433914	-0.370574	0.836679	0.383223	0.088926	-0.0882799	0.0154013	-0.080926	0.549284	0.358397	-0.655884	0.218462	-0.606462	-0.346093	0.613762	0.421038	0.941863	0.337089	0.653342	0.581266	0.982118	0.458003	0.400583	0.10599	0.281118	0.0241348	0.372295	0.695536	0.83296	0.964701	0.894399	0.117636	0.263917	0.241554	0.354542	0.0254457	0.151458	0.151863	0.694051	0.989232
TOMM7	CD4 uG vs 1G	0.0125572	0.142134	0.108098	0.0943454	-0.211878	0.0154221	0.0287505	-0.24064	-0.399388	-0.224326	-0.125897	-0.344147	-0.789716	-0.206466	-0.217412	-0.415479	0.15276	0.152225	0.0692492	-0.027147	-0.285858	-0.262742	-0.287819	0.961547	0.524091	0.476154	0.568793	0.477837	0.951881	0.896589	0.202218	0.0607644	0.15873	0.265984	0.00235254	0.000328511	0.594297	0.535939	0.22348	0.64684	0.584941	0.784819	0.919154	0.256017	0.203719	0.1729	0.986719	0.87019
MHENCR	CD4 uG vs 1G	#N/A	#N/A	#N/A	#N/A	#N/A	#N/A	#N/A	#N/A	#N/A	#N/A	#N/A	#N/A	#N/A	#N/A	#N/A	#N/A	#N/A	#N/A	#N/A	#N/A	#N/A	#N/A	#N/A	#N/A	#N/A	#N/A	#N/A	#N/A	#N/A	#N/A	#N/A	#N/A	#N/A	#N/A	#N/A	#N/A	#N/A	#N/A	#N/A	#N/A	#N/A	#N/A	#N/A	#N/A	#N/A	#N/A	#N/A	#N/A
JAK1	CD4 uG vs 1G	-0.0949977	-0.114134	-0.0883193	0.0152659	-0.121809	-0.0652291	0.0426745	-0.128497	-0.0395613	-0.000559072	-0.197521	-0.0391211	-0.340404	-0.0867237	0.00180696	-0.19654	-0.193246	-0.110689	-0.100695	-0.170233	0.135759	0.115384	-0.00176385	0.451765	0.465489	0.570314	0.942905	0.54304	0.709323	0.848808	0.572207	0.728666	0.996067	0.0791669	0.811214	0.00670955	0.754694	0.995001	0.636507	0.442687	0.6233	0.764796	0.407187	0.425269	0.467793	0.994472	0.717353	0.843334
ZNF655	CD4 uG vs 1G	-0.059444	-0.146227	-0.151533	-0.10526	-0.0435445	0.0175335	-0.109506	0.103861	0.01676	-0.0609771	-0.116841	-0.140218	-0.174864	0.0812944	0.194712	0.175753	-0.0449457	0.110716	0.256541	0.0128713	0.090342	-0.00631374	-0.164983	0.531159	0.133933	0.0672662	0.27254	0.737774	0.90965	0.514713	0.392112	0.846398	0.369256	0.0819094	0.0257163	0.00995562	0.662796	0.514256	0.524681	0.791046	0.623439	0.168818	0.91767	0.414587	0.969551	0.239595	0.772107	0.545386
CORO1A	CD4 uG vs 1G	0.751743	0.812475	0.220746	0.132379	0.0425217	0.182631	0.17562	-0.188738	-0.643974	-0.109686	1.0543	0.647349	-0.0180645	-0.774686	-0.586658	-0.0130742	0.564262	0.343738	-0.488018	0.181424	-1.05018	-0.662392	0.484398	0.0387979	0.217428	0.74827	0.882663	0.915234	0.718816	0.845717	0.792054	0.137077	0.841367	0.0167879	0.323508	0.956537	0.0603771	0.0678028	0.986044	0.295476	0.500315	0.460176	0.328614	0.0100295	0.0919183	0.349855	0.191469	0.650773
CD5	CD4 uG vs 1G	0.195682	0.18741	-1.56442	-3.37178	0.295233	0.576622	-1.48341	-1.20284	-0.44543	-0.207762	-0.959305	-2.45595	-0.713623	-0.0766104	0.313462	2.171	0.504716	0.716203	1.3174	0.208525	-0.558696	-0.544846	-0.245982	0.521993	0.533119	6.17493e-05	1.28623e-12	0.372197	0.0495901	0.0061071	0.0132145	0.0998184	0.421833	0.00042904	2.13686e-13	0.000430134	0.836679	0.320619	0.00417426	0.159562	0.039781	0.0284795	0.39593	0.0449712	0.0383018	0.670577	0.766284	0.873863
GBP4	CD4 uG vs 1G	-0.299811	-0.0438163	-0.411724	0.0929559	-0.155888	-0.121112	-0.221031	-0.0564962	-0.128154	-0.0296588	-0.435498	-0.127489	-0.179552	0.126671	-0.0763257	-0.019454	-0.0983013	-0.0888221	0.253716	0.172183	0.174326	0.0526478	-0.259089	0.0773085	0.860123	0.0183671	0.725371	0.493722	0.621101	0.388075	0.855083	0.429646	0.870486	0.000378109	0.392137	0.0857582	0.656963	0.802437	0.973589	0.728517	0.72347	0.55888	0.475244	0.367728	0.768537	0.467128	0.286135	0.972739
COX6B1	CD4 uG vs 1G	0.113979	0.231696	0.212841	0.0238291	-0.282137	-0.234788	0.0801899	-0.069266	-0.177223	0.0100713	-0.0771411	-0.106976	-0.391119	-0.43406	-0.534268	-0.140141	-0.193093	-0.309922	0.036354	-0.428532	-0.0821982	0.0177757	-0.103722	0.537241	0.251398	0.228896	0.875204	0.225663	0.279484	0.79501	0.661729	0.299546	0.944695	0.542244	0.317708	0.0774531	0.124402	0.0865677	0.667946	0.490734	0.199885	0.88044	0.127697	0.691964	0.930247	0.575728	0.776455	0.681494
RPS29	CD4 uG vs 1G	-0.0281688	0.129209	0.0637568	-0.103686	-0.279318	-0.16668	0.10817	-0.0921624	-0.486498	-0.37996	-0.0359948	-0.533501	-0.91885	-0.251572	-0.376823	-0.130786	0.154114	0.134506	0.349421	-0.0541971	-0.315976	-0.332175	-0.413995	0.928794	0.64191	0.748219	0.657702	0.478483	0.60221	0.703494	0.723375	0.0627605	0.071561	0.80043	0.000908599	0.0015132	0.603121	0.340884	0.755356	0.716863	0.697486	0.274481	0.868933	0.31249	0.206253	0.105657	0.97504	0.918877
ARL6IP4	CD4 uG vs 1G	0.35976	0.358995	0.117198	-0.103766	-0.242413	-0.176963	-0.193235	-0.330847	-0.553086	-0.253729	0.746641	0.524456	-0.100474	-0.674937	-0.575425	-0.115351	0.18641	0.0420449	-0.695428	0.0194639	-0.617125	-0.353002	0.638789	0.207273	0.218625	0.711467	0.799123	0.430381	0.511385	0.663939	0.363375	0.0344714	0.264168	0.00132741	0.0906056	0.653151	0.0184051	0.0301455	0.80415	0.553984	0.867645	0.0818396	0.894298	0.0170678	0.102427	0.0326913	0.485353	0.651246
RPL5	CD4 uG vs 1G	-0.161087	-0.0777455	0.0210594	-0.188568	-0.383604	-0.161908	0.311043	-0.134642	-0.218982	-0.104126	-0.181247	-0.356963	-0.777214	-0.250609	-0.172325	0.000122469	-0.242249	-0.144683	0.211599	-0.254316	0.081367	0.055118	-0.208925	0.385924	0.762323	0.904842	0.309787	0.126458	0.552073	0.219651	0.486474	0.176632	0.577855	0.173273	0.0112184	0.000141021	0.438482	0.622289	0.999736	0.41259	0.613683	0.469318	0.300444	0.695376	0.791948	0.339777	0.662752	0.953806
HLA-C	CD4 uG vs 1G	0.41467	0.135748	-0.291655	0.132747	0.059014	0.0743676	-0.306126	-0.299998	-0.510069	-0.226399	0.627142	0.353644	-0.424988	-0.3295	-0.0759029	-0.317057	0.540744	0.289569	-0.495036	-0.19011	-0.750803	-0.325926	0.32319	0.0640168	0.575632	0.307798	0.71804	0.809046	0.734514	0.441777	0.307749	0.00794168	0.21612	0.00491844	0.225084	0.0478833	0.28118	0.763292	0.44849	0.0537876	0.165664	0.197472	0.228407	0.000527169	0.0301537	0.297451	0.257145	0.893016
NOP53	CD4 uG vs 1G	#N/A	#N/A	#N/A	#N/A	#N/A	#N/A	#N/A	#N/A	#N/A	#N/A	#N/A	#N/A	#N/A	#N/A	#N/A	#N/A	#N/A	#N/A	#N/A	#N/A	#N/A	#N/A	#N/A	#N/A	#N/A	#N/A	#N/A	#N/A	#N/A	#N/A	#N/A	#N/A	#N/A	#N/A	#N/A	#N/A	#N/A	#N/A	#N/A	#N/A	#N/A	#N/A	#N/A	#N/A	#N/A	#N/A	#N/A	#N/A
GPSM3	CD4 uG vs 1G	0.128527	0.328671	-0.0590553	0.268737	-0.226884	-0.0489794	0.0525541	-0.115551	-0.435415	-0.0713767	0.26354	0.22308	-0.320518	-0.380683	-0.410745	-0.356801	0.130111	-0.00756092	-0.274444	-0.0266878	-0.373992	-0.214986	0.0886989	0.572747	0.118621	0.774497	0.281217	0.346018	0.797714	0.887272	0.655237	0.0296097	0.64461	0.0645257	0.188599	0.0766807	0.11766	0.0822092	0.430215	0.587551	0.965502	0.43036	0.835556	0.0453041	0.158442	0.751515	0.799399	0.519529
MTCH1	CD4 uG vs 1G	0.0929646	-0.0371902	-0.0505089	-0.0406608	0.139382	0.450059	-0.65568	0.178308	-0.164459	-0.179407	0.157875	0.171901	-0.125773	0.0351667	0.44667	0.13934	0.241192	0.591326	-0.0289502	0.125021	-0.223065	-0.349609	0.107153	0.646511	0.884078	0.761885	0.844978	0.543542	0.13303	0.037922	0.475826	0.395135	0.370406	0.164758	0.238472	0.33829	0.903281	0.299358	0.748359	0.424734	0.1113	0.931682	0.300479	0.301834	0.220104	0.669769	0.843477	0.977011
RBMX	CD4 uG vs 1G	-0.144697	-0.0918406	-0.0923312	-0.17068	-0.410249	-0.193585	0.0175506	-0.156149	-0.137807	-0.0925363	-0.180197	-0.278925	-0.565629	-0.295048	-0.175111	-0.0418584	-0.350955	-0.172341	0.112402	0.0294961	0.162698	0.0809653	-0.130588	0.294524	0.535587	0.523196	0.340185	0.100724	0.389696	0.933266	0.432187	0.255833	0.380338	0.0798218	0.0192676	6.22127e-05	0.418741	0.631392	0.907921	0.289753	0.554698	0.667433	0.84281	0.488969	0.704896	0.506586	0.584343	0.875294
RGS10	CD4 uG vs 1G	-0.328204	-0.0871462	-0.477427	-0.439135	-0.744362	-0.336111	-0.0314634	-0.0447133	-0.246986	-0.0100092	-0.100888	0.12044	0.0767417	-0.431655	-0.37848	0.447876	-0.562674	-0.453352	-0.0593522	-0.849926	0.281844	0.248002	0.272239	0.109147	0.693281	0.0355277	0.0491359	0.0140529	0.226303	0.935924	0.818794	0.161453	0.94916	0.55421	0.380039	0.64396	0.308402	0.316287	0.232844	0.14264	0.12946	0.810871	0.000779772	0.312286	0.276944	0.238018	0.347188	0.935137
RPL37	CD4 uG vs 1G	0.0697276	0.273724	0.281561	0.215727	-0.176658	0.0683908	0.129769	0.097024	-0.395858	-0.370213	-0.177008	-0.463266	-0.752848	-0.197977	-0.271232	-0.24049	0.215735	0.37441	0.482312	-0.144447	-0.344057	-0.51359	-0.605181	0.819782	0.328434	0.177836	0.33081	0.633134	0.830746	0.665351	0.681811	0.119416	0.083804	0.27532	0.00536894	0.00301402	0.657075	0.517484	0.52207	0.580902	0.308588	0.113282	0.66581	0.2281	0.0612807	0.0104945	0.93243	0.75092
TMSB4X	CD4 uG vs 1G	-0.0546012	0.100315	-0.144028	-0.108595	-0.287023	-0.0672206	0.236671	0.0325416	-0.187651	0.00878726	-0.322816	-0.183018	-0.0354139	-0.278772	-0.287417	0.12851	-0.194339	-0.193482	0.244338	-0.444694	0.0144596	0.0350893	-0.178921	0.779948	0.679006	0.459709	0.55911	0.349816	0.816152	0.649564	0.867443	0.273737	0.959938	0.0197871	0.22615	0.836815	0.513662	0.453883	0.729165	0.618503	0.534165	0.429397	0.0847726	0.958256	0.879469	0.442822	0.913474	0.932373
NME2	CD4 uG vs 1G	0.217416	0.262002	0.229231	-0.11306	-0.0930637	-0.132657	0.273052	-0.176265	-0.140238	0.010476	0.498518	0.028559	-0.411262	-0.280585	-0.401964	-0.0328066	0.0279872	-0.147801	-0.121325	-0.153828	-0.203162	-0.0635345	0.108503	0.185545	0.167482	0.121984	0.569046	0.654716	0.473713	0.188242	0.280214	0.344868	0.938775	5.84531e-05	0.863494	0.0488769	0.299323	0.178799	0.909614	0.914165	0.519961	0.624059	0.441868	0.269083	0.726268	0.565461	0.457603	0.592072
SPSB3	CD4 uG vs 1G	1.33156	0.20744	-0.522662	-0.486696	0.348661	-0.179616	0.857764	-0.889049	-0.728825	-0.788078	1.67699	0.81095	0.552767	-0.973548	-0.424439	-0.196189	1.0269	0.569863	-1.44495	0.243515	-1.6375	-0.784866	1.33078	0.00186977	0.795368	0.609367	0.684678	0.45122	0.774461	0.322311	0.368287	0.0603234	0.219321	0.0240577	0.370102	0.285009	0.042353	0.362319	0.831837	0.0324929	0.332962	0.101322	0.571533	3.63568e-05	0.0796359	0.0576507	0.0253413	0.959451
DNAJA1	CD4 uG vs 1G	0.237651	0.218142	0.25356	0.27014	0.509746	0.371713	0.502629	0.661232	0.0181964	0.133978	0.00574105	0.0273118	-0.399854	0.277989	0.162414	0.431331	0.448529	0.247227	0.719048	-0.210072	-0.276095	-0.1582	-0.512486	0.233074	0.477748	0.260668	0.159386	0.0850102	0.222957	0.275252	0.0014214	0.916395	0.558438	0.972994	0.839809	0.0645264	0.51621	0.627374	0.233703	0.247288	0.398459	0.00822405	0.22549	0.325824	0.464427	0.0178921	0.515723	0.850071
BCL2	CD4 uG vs 1G	0.055954	0.143218	0.0817272	-0.746727	-0.116202	0.1741	0.372406	-0.757628	0.245627	0.138144	-0.0368277	-0.72258	-0.35673	-0.108325	0.112536	-0.0580108	-0.349264	0.12022	-0.0398685	0.019802	0.283047	-0.0616098	0.0115953	0.807184	0.575386	0.598956	0.00293263	0.676026	0.544563	0.263421	0.00684182	0.21201	0.459521	0.762296	0.000838339	0.0421928	0.772597	0.781828	0.900643	0.301316	0.721347	0.923347	0.935014	0.255026	0.802337	0.970241	0.927114	0.892966
DEF6	CD4 uG vs 1G	-0.030063	-0.100663	-0.231658	-0.143207	-0.0233483	-0.0211148	-0.61196	-0.282736	0.0373089	0.0641726	0.391662	0.221185	-0.0842062	-0.0799287	0.0717398	-0.100462	-0.199866	-0.0892687	-0.423686	-0.0402858	0.148691	0.130828	0.369882	0.878965	0.704626	0.373101	0.586971	0.916118	0.930628	0.104904	0.199032	0.838486	0.757341	0.0385119	0.249602	0.468614	0.75174	0.784241	0.793988	0.433317	0.715715	0.157679	0.838883	0.401047	0.469554	0.11973	0.953978	0.938587
ISG20	CD4 uG vs 1G	0.370139	0.360622	0.146128	0.339788	-0.0181299	-0.127776	0.0943528	-0.903611	-0.41323	-0.0553502	0.749176	0.00405237	-0.573134	-0.415534	-0.503014	-1.1476	0.310586	-0.0820842	-0.77971	0.484787	-0.565496	-0.181988	0.0694521	0.160753	0.267724	0.69065	0.532154	0.945085	0.683264	0.859363	0.0519808	0.0671828	0.835598	0.00407593	0.991773	0.00538555	0.21413	0.20292	0.0454812	0.304731	0.831819	0.090491	0.0853783	0.0252199	0.54723	0.871373	0.42614	0.695323
RPS27L	CD4 uG vs 1G	-0.0901855	0.152159	0.141005	0.173194	-0.206464	0.0918361	0.432159	0.29358	-0.199867	-0.19918	-0.173529	-0.398297	-0.276826	-0.0433797	-0.0459628	0.16503	0.0183449	0.304986	0.783588	0.160593	-0.0479869	-0.325314	-0.702883	0.74425	0.605402	0.549469	0.373647	0.557257	0.751608	0.231633	0.129996	0.407203	0.371553	0.308555	0.00508728	0.0972902	0.922939	0.897133	0.686609	0.964452	0.330885	0.0137778	0.489997	0.869254	0.15528	0.00492393	0.896013	0.906819
ARHGAP45	CD4 uG vs 1G	0.940686	0.286168	-0.630909	0.0602358	0.569656	0.283905	0.18027	-0.301856	-0.741768	-0.414124	1.55191	0.877496	0.512975	-0.402513	-0.0117409	-0.21669	1.22104	0.693884	-0.984191	0.309202	-1.46826	-0.695638	0.860242	0.00765113	0.700931	0.468568	0.949895	0.132971	0.612126	0.807712	0.669065	0.0188716	0.477746	0.0139296	0.242503	NA	0.299156	0.969537	0.789307	0.00163088	0.130884	0.219849	0.380185	5.7338e-07	0.0427736	0.176609	0.067448	0.937961
HLA-F	CD4 uG vs 1G	-0.165288	0.16434	0.0152284	-0.236921	-0.201053	-0.247741	-0.383075	-0.552568	-0.599683	-0.224675	0.208843	0.297845	-0.223919	0.0121331	-0.339536	-0.220814	0.394331	0.0548297	-0.708204	0.0299107	-0.390615	-0.234902	0.593711	0.562548	0.538156	0.955912	0.52149	0.521193	0.374891	0.374624	0.131542	0.0163328	0.271077	0.277434	0.285495	0.223052	0.972714	0.377826	0.657887	0.238403	0.867576	0.0908245	0.805005	0.109807	0.349752	0.059643	0.792906	0.875294
TSC22D3	CD4 uG vs 1G	-0.0324067	-0.174293	-0.325299	0.511685	-0.179604	-0.0169975	0.183492	-0.460022	-0.17601	-0.0410841	0.141998	0.169223	-0.493034	-0.205826	0.101544	-0.842287	-0.113016	-0.0289376	-0.46281	-0.216193	-0.016663	0.0840495	0.0302205	0.902978	0.488348	0.21793	0.0402805	0.553623	0.941921	0.615247	0.132252	0.435644	0.817691	0.452944	0.331782	0.0748506	0.557339	0.734943	0.0990675	0.719867	0.897137	0.252658	0.189376	0.944095	0.636148	0.931701	0.963509	0.85325
RASA3	CD4 uG vs 1G	0.245227	0.202557	-0.30873	-0.243582	-0.150049	0.0279143	-0.291387	-0.353739	-0.274425	-0.197955	0.195405	0.101516	-0.209172	-0.437096	-0.237888	-0.0814036	0.0267293	0.166782	-0.377567	-0.00198878	-0.299292	-0.29021	0.33682	0.190048	0.321999	0.164307	0.362049	0.448325	0.898677	0.434026	0.128306	0.0840822	0.21339	0.215406	0.640214	0.0554894	0.135025	0.427611	0.811872	0.918322	0.502043	0.218292	0.987941	0.164004	0.116471	0.141407	0.464023	0.74489
SERP1	CD4 uG vs 1G	0.121993	0.0719823	0.141049	0.0188375	-0.199911	0.0720843	0.217874	0.0596256	-0.125354	-0.0165659	0.231032	0.0371657	-0.24923	-0.312325	-0.0121687	0.0901493	-0.112758	0.0774767	0.121297	-0.287295	-0.0855278	-0.0802004	-0.0746415	0.459663	0.740217	0.278473	0.892761	0.438573	0.722775	0.248548	0.74675	0.366037	0.919049	0.0317769	0.750013	0.0822489	0.404386	0.959015	0.798686	0.735418	0.707191	0.654991	0.0587795	0.725355	0.579045	0.712351	0.722022	0.946138
UCP2	CD4 uG vs 1G	0.359792	0.0885135	0.0828509	-0.142234	0.166019	-0.0915496	0.270544	-0.319176	-0.110705	-0.137004	0.385359	0.109179	-0.333308	-0.254613	-0.215689	-0.101364	0.160198	0.0148446	-0.300791	-0.0877207	-0.324741	-0.127358	0.255099	0.0149083	0.587943	0.639306	0.462096	0.312924	0.645504	0.556597	0.201491	0.348821	0.252184	0.00331486	0.503221	0.077086	0.315978	0.521969	0.819621	0.454605	0.954901	0.412651	0.540282	0.0549779	0.515374	0.352658	0.105267	0.89932
TMEM173	CD4 uG vs 1G	0.289735	0.24752	-0.892818	-0.205585	-0.222771	-0.183217	-1.86886	-0.138935	-0.125201	-0.0239344	-0.48853	0.195434	-0.154484	-0.56301	-0.456601	0.208605	-0.201336	-0.180683	-0.144995	0.10477	-0.150148	-0.0640153	0.253916	0.155139	0.287911	0.00517605	0.408831	0.281607	0.396879	0.00317776	0.593877	0.506646	0.889774	0.0582907	0.325784	0.366194	0.0242287	0.155536	0.616232	0.440718	0.473432	0.679444	0.589711	0.491368	0.75637	0.330561	0.418118	0.716868
SUN2	CD4 uG vs 1G	0.441436	0.450124	-0.364699	-0.249729	-0.0833142	-0.0664758	-0.326076	-0.199709	-0.569761	-0.217462	0.72809	0.473576	-0.208759	-0.585678	-0.537437	0.159371	0.367473	0.136483	-0.51463	0.129375	-0.737806	-0.427353	0.603786	0.123877	0.21567	0.423393	0.624318	0.780658	0.840731	0.632177	0.662443	0.021975	0.44859	0.030346	0.235875	0.36875	0.0798751	0.0342621	0.765167	0.236374	0.63691	0.296088	0.440368	0.00452446	0.069955	0.107059	0.371776	0.648429
S1PR1	CD4 uG vs 1G	0.184172	0.278401	-0.0163415	-0.900138	-0.373415	-0.0282873	0.211453	-0.967848	-0.234253	-0.2619	-0.239818	-1.16876	-0.970772	-0.635321	-0.434972	-0.18586	-0.269899	0.108333	0.133982	0.202968	-0.137782	-0.353034	-0.241215	0.257329	0.299589	0.939439	0.000554698	0.276995	0.941549	0.754833	0.00661828	0.114927	0.195779	0.133568	1.6207e-09	3.34004e-06	0.2165	0.411589	0.760726	0.567614	0.810545	0.787364	0.340989	0.696329	0.302393	0.535622	0.542841	0.726073
EIF1	CD4 uG vs 1G	0.205773	0.0628147	-0.134443	0.0298717	-0.0341645	0.0575824	0.0713229	0.206899	-0.208026	-0.0758999	0.216155	-0.00364181	-0.731574	-0.249746	-0.0766868	0.145268	0.115693	0.0643966	0.222331	-0.410671	-0.278093	-0.101324	-0.144508	0.326904	0.778885	0.366625	0.813729	0.90122	0.800677	0.727643	0.233102	0.255683	0.636711	0.0372255	0.976113	0.021105	0.475786	0.820201	0.672356	0.718394	0.807794	0.434468	0.0375731	0.220286	0.604662	0.496943	0.613758	0.957818
LINC01578	CD4 uG vs 1G	#N/A	#N/A	#N/A	#N/A	#N/A	#N/A	#N/A	#N/A	#N/A	#N/A	#N/A	#N/A	#N/A	#N/A	#N/A	#N/A	#N/A	#N/A	#N/A	#N/A	#N/A	#N/A	#N/A	#N/A	#N/A	#N/A	#N/A	#N/A	#N/A	#N/A	#N/A	#N/A	#N/A	#N/A	#N/A	#N/A	#N/A	#N/A	#N/A	#N/A	#N/A	#N/A	#N/A	#N/A	#N/A	#N/A	#N/A	#N/A
RPS27	CD4 uG vs 1G	-0.141397	-0.0111333	0.00585394	-0.25361	-0.373729	-0.235726	0.443942	-0.1768	-0.429956	-0.328635	-0.285699	-0.757274	-0.943555	-0.242607	-0.294701	0.0155593	-0.00401771	0.022686	0.564289	-0.11251	-0.15212	-0.179581	-0.553417	0.567405	0.971828	0.978216	0.188392	0.239928	0.481583	0.14986	0.449964	0.0474827	0.179571	0.0760314	6.57376e-08	0.0002761	0.518275	0.47139	0.971812	0.990821	0.951749	0.102061	0.685617	0.536154	0.520552	0.0343921	0.795992	0.994216
PCED1B	CD4 uG vs 1G	-0.383895	-0.0591965	-0.230636	-1.30689	-0.198411	-0.0516108	-0.373678	-1.06084	0.0692806	0.11866	-0.183519	-0.662278	-0.25225	0.325541	0.0679693	0.185352	-0.179293	-0.103929	-0.41211	0.0452117	0.352264	0.141412	0.516818	0.0713041	0.79803	0.270705	4.80198e-07	0.448353	0.837446	0.387343	0.000269683	0.664164	0.523823	0.240438	0.000599784	0.181774	0.457455	0.856343	0.69897	0.622752	0.751818	0.278878	0.82379	0.224642	0.557066	0.0676905	0.273091	0.960209
EEF1A1	CD4 uG vs 1G	-0.10473	-0.0903247	-0.0727914	-0.222598	-0.401813	-0.195874	0.272369	-0.145546	-0.131834	-0.0539949	-0.204764	-0.320672	-0.733874	-0.346699	-0.194396	0.0478459	-0.368656	-0.229234	0.188091	-0.354439	0.143208	0.126287	-0.161356	0.583997	0.742111	0.699373	0.2926	0.138879	0.502446	0.317459	0.493432	0.43429	0.785968	0.148493	0.0424561	0.00090749	0.316819	0.595616	0.89927	0.247112	0.444021	0.529465	0.222148	0.53175	0.566118	0.470314	0.805507	0.946804
TNFSF13B	CD4 uG vs 1G	0.41738	0.00122638	0.375732	0.0716808	-0.502544	-0.484497	0.176253	0.505198	0.0662713	0.238532	0.190481	0.0334671	0.41599	-0.773524	-0.526997	0.587869	-0.468759	-0.769217	0.667254	-0.00645588	-0.0327591	0.478548	-0.420673	0.185049	0.997902	0.293255	0.716022	0.222824	0.269104	0.729797	0.0643731	0.824657	0.521788	0.548751	0.815453	0.00859432	0.173589	0.159832	0.186674	0.401868	0.0749984	0.0558281	0.976439	0.939529	0.147517	0.135272	0.456907	0.999286
CD74	CD4 uG vs 1G	1.51294	0.913404	0.0556927	-0.0109335	0.0160764	0.259538	0.337839	-0.466103	0.0851954	0.575086	0.980638	0.585683	-0.245152	-1.49378	-0.649394	-0.33309	-0.118895	-0.307326	-0.881343	-0.150112	-0.919001	-0.0633057	0.702358	4.37804e-10	0.000816	0.857904	0.978785	0.955573	0.397312	0.481955	0.194493	0.703983	0.00710086	3.29881e-05	0.0754741	0.260047	0.000221306	0.122518	0.479185	0.761199	0.39907	0.0439741	0.361589	0.0160804	0.827981	0.0380355	1.32455e-07	0.0485575
PLAAT4	CD4 uG vs 1G	#N/A	#N/A	#N/A	#N/A	#N/A	#N/A	#N/A	#N/A	#N/A	#N/A	#N/A	#N/A	#N/A	#N/A	#N/A	#N/A	#N/A	#N/A	#N/A	#N/A	#N/A	#N/A	#N/A	#N/A	#N/A	#N/A	#N/A	#N/A	#N/A	#N/A	#N/A	#N/A	#N/A	#N/A	#N/A	#N/A	#N/A	#N/A	#N/A	#N/A	#N/A	#N/A	#N/A	#N/A	#N/A	#N/A	#N/A	#N/A
GSTK1	CD4 uG vs 1G	0.0170941	0.0636163	-0.137452	-0.182881	-0.0962459	-0.136425	-0.506538	-0.225675	-0.0368914	-0.111894	-0.183856	-0.0589774	-0.234286	-0.0927353	-0.228715	-0.0268818	-0.089806	-0.0498996	-0.107224	0.136135	0.0309526	-0.0675949	0.0968762	0.909238	0.678783	0.304601	0.268791	0.572068	0.353949	0.0171212	0.176811	0.792232	0.340537	0.0437235	0.627277	0.0337604	0.715737	0.363556	0.934586	0.721595	0.804089	0.673481	0.290391	0.864498	0.653045	0.599581	0.966596	0.932373
MIF	CD4 uG vs 1G	1.70901	0.774816	0.35233	0.761667	0.678308	1.48994	0.797412	-0.930518	-0.74706	-0.58701	3.84214	1.31226	0.681998	-0.939016	0.0115871	-1.39868	1.45588	1.37732	-3.13909	0.265764	-2.02464	-1.35765	2.1038	0.00588348	0.498858	0.697844	0.516156	0.391915	0.0928188	0.523211	0.416448	0.207793	0.516626	8.28758e-07	0.293141	0.222113	0.174138	0.987066	0.385923	0.0356236	0.178197	0.0344766	0.599535	0.000242717	0.0288465	0.0704156	0.0569111	0.8592
ZBTB20	CD4 uG vs 1G	-0.478769	-0.130688	-0.247334	0.41971	-0.143473	-0.136634	0.174115	0.268542	0.210442	-0.206341	-0.282369	-0.376995	0.067078	0.434893	-0.0310881	-0.0164641	-0.306538	0.0495884	0.812864	0.103068	0.558057	-0.0614299	-0.821008	0.0206357	0.679946	0.350371	0.168476	0.585983	0.776695	0.716149	0.424432	0.206089	0.369309	0.132945	0.106354	0.795186	0.246202	0.963682	0.972727	0.337365	0.931808	0.0448431	0.680733	0.0249017	0.887431	0.00782906	0.129781	0.932542
FOXP3	CD4 uG vs 1G	0.495153	-0.0639163	-0.274977	-0.0295523	0.294651	0.640403	-1.83652	1.08357	-0.236054	-0.464046	-0.029694	1.00178	0.0607892	-0.236829	0.588682	1.2642	0.433061	0.996168	0.212153	0.622004	-0.579775	-0.712616	0.446296	0.116953	0.907058	0.600748	0.961461	0.306114	0.217757	0.0205963	0.0590466	0.347123	0.252982	0.941573	0.0226433	0.777028	0.598785	0.346378	0.22516	0.231741	0.0402106	0.79328	0.0433408	0.0720786	0.0559053	0.46701	0.360645	0.980957
DGKA	CD4 uG vs 1G	-0.250961	-0.163448	-0.361506	-0.218319	0.168088	0.0785495	-0.394827	0.131577	0.052979	-0.0550947	-0.293754	-0.356941	-0.340781	0.547546	0.280285	0.276334	0.193167	0.174365	0.456574	0.397194	0.118427	-0.0272345	-0.31147	0.0266055	0.314597	0.0480399	0.139614	0.405315	0.697976	0.167548	0.472546	0.643422	0.656911	0.0365318	0.00297814	0.00422014	0.0844048	0.410211	0.401815	0.513828	0.526441	0.0883178	0.0324529	0.612373	0.896652	0.126322	0.151609	0.738326
CASP8	CD4 uG vs 1G	-0.0938873	-0.197443	-0.232843	-0.0139549	-0.0346516	-0.195114	-0.437039	0.23728	-0.00943237	-0.226526	-0.442744	-0.507376	-0.308322	0.117124	0.0279185	0.180342	-0.0153776	0.0590214	0.712461	0.207736	0.0826716	-0.040957	-0.616874	0.561596	0.188276	0.123884	0.940086	0.86574	0.251249	0.0685327	0.363513	0.949182	0.0248793	0.000295886	0.000302971	0.00288376	0.666005	0.923943	0.686455	0.95188	0.78566	0.0476386	0.0174692	0.636487	0.798463	0.0212849	0.792484	0.617905
HSP90B1	CD4 uG vs 1G	0.075337	0.0524266	0.777426	0.0577427	-0.0150438	0.0944799	0.220473	0.194373	-0.0989374	-0.0470313	0.0472606	-0.17101	-0.268012	-0.0593971	0.039431	0.201909	0.0685191	0.140755	0.477959	-0.0348527	-0.107179	-0.116251	-0.377031	0.687246	0.805701	2.071e-08	0.767597	0.952299	0.652221	0.286804	0.282891	0.519162	0.756255	0.638474	0.178836	0.00683999	0.866807	0.885652	0.592954	0.822196	0.507942	0.0753616	0.758584	0.624417	0.448804	0.0836819	0.868548	0.962373
POLR2L	CD4 uG vs 1G	1.75532	1.24808	-0.409902	-0.558751	0.810893	0.635832	0.612748	0.211557	-0.638931	-0.024527	1.75429	0.910651	0.452967	-0.894307	-0.618463	0.999542	1.43513	0.647582	-0.418828	0.015501	-2.0036	-0.970128	0.928362	0.000585585	0.0726629	0.633524	0.641435	0.147062	0.376164	0.623066	0.8349	0.283314	0.972119	0.0109743	0.320403	0.127435	0.123235	0.372258	0.274352	0.0357934	0.422808	0.640213	0.960971	8.16641e-05	0.110271	0.200302	0.010891	0.43588
EML4	CD4 uG vs 1G	-0.204819	-0.246647	-0.0344061	-0.0752043	0.379593	0.536598	-0.0400383	0.273203	0.0439565	-0.100066	-0.206355	-0.321316	-0.332165	0.54551	0.744942	0.255357	0.246184	0.599745	0.543831	0.405532	0.0840072	-0.208747	-0.412489	0.0910437	0.0330643	0.768878	0.598656	0.0534318	0.00458503	0.882415	0.251611	0.680478	0.233455	0.0133422	0.00155129	0.00945685	0.0561817	0.0289564	0.547583	0.335746	0.0253826	0.0955383	0.0208294	0.679294	0.381181	0.0927642	0.313728	0.310993
PNRC1	CD4 uG vs 1G	0.0891475	0.0559822	0.125906	0.47935	-0.211234	0.10129	0.405296	0.320591	-0.237679	-0.0973348	0.052396	-0.111923	-0.672159	-0.271966	-0.0341338	-0.255168	0.00747713	0.120799	0.373095	-0.116975	-0.183958	-0.134317	-0.515036	0.685736	0.844732	0.429579	0.0044061	0.524514	0.767268	0.128535	0.448925	0.231321	0.653211	0.657522	0.312799	0.0023383	0.559687	0.939373	0.720079	0.986282	0.756438	0.520671	0.510202	0.552594	0.639362	0.248615	0.8678	0.970874
CD6	CD4 uG vs 1G	-0.203732	-0.317794	-1.42948	-1.65925	0.19182	0.296091	-1.50056	-1.38674	-0.0492722	-0.332938	-0.727413	-1.18423	-0.52218	0.284765	0.535246	0.16971	0.0754627	0.554144	-0.258111	0.240734	0.0958856	-0.262973	0.363863	0.330581	0.216208	2.12996e-11	8.05951e-10	0.476024	0.283566	6.52089e-07	0.000505134	0.78524	0.0981502	4.62727e-06	5.94487e-10	1.51867e-06	0.409611	0.126199	0.798196	0.809401	0.067694	0.630952	0.242904	0.679842	0.281221	0.377092	0.61739	0.649351
IRF1	CD4 uG vs 1G	0.0851445	-0.0644496	-0.326427	0.031204	0.167456	-0.074322	-0.538938	-0.0684854	-0.117465	-0.049383	-0.0030605	0.232388	-0.311748	0.169716	0.157947	0.0283905	0.319865	0.144678	-0.123778	-0.112847	-0.219846	-0.0579836	0.142224	0.627038	0.734227	0.0640881	0.866233	0.54412	0.824023	0.221418	0.760456	0.461099	0.756451	0.981298	0.0782312	0.0883622	0.674531	0.757743	0.941171	0.397294	0.744021	0.670088	0.37181	0.411235	0.860031	0.506981	0.831423	0.943795
IFI30	CD4 uG vs 1G	2.34073	2.0019	1.01288	0.200287	0.270695	0.826813	0.404103	0.342208	0.267569	1.44684	0.942114	0.555172	0.20186	-1.94916	-1.1459	0.262895	0.0785976	-0.588818	-0.0483404	-0.512621	-1.47422	-0.0853876	0.170489	2.16918e-11	1.30862e-07	0.00452186	0.60136	0.480127	0.0359258	0.42499	0.342619	0.343002	1.2285e-07	0.000762857	0.0529004	0.415515	0.000396529	0.0650392	0.555785	0.865425	0.257237	0.896024	0.0604611	0.00254186	0.852208	0.541347	9.67236e-09	0.000116807
ARRB2	CD4 uG vs 1G	0.410273	0.14054	-0.234985	0.207453	-0.0832656	0.0796764	-0.602298	0.127048	-0.159332	-0.00983292	0.194665	0.394688	0.332887	-0.527783	-0.103552	-0.0879742	-0.00868257	0.0490637	-0.236974	-0.376244	-0.331685	-0.102508	0.192923	0.0383847	0.50065	0.221019	0.420643	0.668676	0.701971	0.0296637	0.611912	0.326967	0.948302	0.259877	0.0229805	0.00737733	0.047141	0.70908	0.847886	0.967765	0.814373	0.498753	0.04291	0.0991152	0.493723	0.481839	0.190122	0.859502
INPP4B	CD4 uG vs 1G	-0.114036	-0.132554	-1.23329	-1.27848	0.154711	0.113096	-0.646363	-0.926772	0.0866649	-0.0844117	-1.03867	-1.18778	-0.280124	0.293161	0.320913	0.431071	0.0397349	0.274373	0.363116	0.417382	0.134239	-0.10974	-0.159389	0.503798	0.580405	0.000100184	4.33658e-07	0.475338	0.708826	0.172741	0.0235454	0.559795	0.625421	8.18488e-07	2.31909e-08	0.0904296	0.298989	0.456234	0.5574	0.876996	0.437702	0.556777	0.12374	0.478332	0.678726	0.740211	0.752511	0.895815
ORMDL1	CD4 uG vs 1G	-0.16001	-0.215512	-0.11713	-0.303155	-0.24797	-0.405859	-0.280623	-0.0685388	-0.0750753	-0.269224	-0.355847	-0.361103	-0.161979	-0.0195957	-0.202484	0.205892	-0.151954	-0.144018	0.309348	-0.0510506	0.137751	0.0414286	-0.204549	0.303935	0.0961763	0.39669	0.137463	0.180283	0.00749849	0.221077	0.701188	0.611007	0.00477692	0.00132877	0.01914	0.157377	0.928865	0.478587	0.496583	0.5003	0.513345	0.203072	0.707885	0.367555	0.803557	0.284738	0.592005	0.47862
CD7	CD4 uG vs 1G	1.14875	0.219835	-1.13255	-0.0952084	0.715925	0.47321	-0.857388	-1.00476	-0.875617	-0.535083	1.512	1.3755	0.222865	-0.465516	0.168978	-0.818283	1.49701	0.921067	-2.24284	0.0100683	-1.77407	-0.836172	1.69602	0.0044086	0.790006	0.188121	0.929936	0.108902	0.511058	0.48236	0.262643	0.0186932	0.411297	0.0399523	0.0917699	0.435819	0.415756	0.662012	0.332693	0.00800271	0.0841415	0.00502233	0.975189	4.80784e-05	0.037351	0.00907592	0.0464178	0.958604
RPL35A	CD4 uG vs 1G	-0.127268	-0.0362545	-0.0249113	-0.172273	-0.403048	-0.144886	0.291966	-0.0737439	-0.306763	-0.151902	-0.25341	-0.392853	-0.781883	-0.330672	-0.205118	0.028676	-0.200705	-0.087485	0.293413	-0.225159	-0.0118373	-0.0200695	-0.276132	0.598741	0.895896	0.889807	0.375446	0.203411	0.619248	0.250965	0.733517	0.140301	0.451518	0.0594575	0.00673113	0.000407054	0.387593	0.557096	0.943207	0.563242	0.760225	0.357094	0.390779	0.961911	0.923829	0.260224	0.814584	0.978251
CD3G	CD4 uG vs 1G	-0.146477	-0.0395091	-1.70059	-2.32708	-0.48288	-0.505727	-1.53178	-2.21879	-0.100127	-0.148437	-1.79552	-2.71079	-1.06416	-0.387168	-0.537409	0.040163	-0.484555	-0.425237	0.480083	0.281519	0.237364	0.127316	-0.454212	0.336971	0.854238	6.27575e-07	1.08209e-10	0.0766936	0.0866495	0.0281967	5.31467e-11	0.469725	0.327931	1.29376e-12	1.16663e-31	6.26917e-07	0.315233	0.214126	0.95241	0.170847	0.224517	0.347937	0.249462	0.350398	0.641465	0.302332	0.623606	0.972063
RPLP2	CD4 uG vs 1G	0.445255	0.298978	0.0744309	-0.14648	-0.0815936	0.109887	-0.0687723	-0.489474	-0.674686	-0.318644	0.849861	0.207922	-0.58437	-0.506604	-0.328707	-0.360903	0.558508	0.295018	-0.662931	0.00206599	-0.883846	-0.463674	0.46262	0.174526	0.392612	0.817608	0.744639	0.810024	0.744566	0.880809	0.232156	0.0146783	0.239227	0.000561012	0.553016	0.0198973	0.168741	0.267086	0.491721	0.0836439	0.306363	0.157408	0.992264	0.00112183	0.0344961	0.197966	0.443525	0.797915
CD44	CD4 uG vs 1G	0.0176468	-0.114929	-0.110028	-0.108075	-0.226383	-0.043246	-0.0536168	0.237937	0.137204	0.0654629	-0.0493042	-0.0261535	0.0560809	-0.337941	-0.0139614	0.342642	-0.506501	-0.19151	0.306167	-0.398379	0.286876	0.188207	-0.148804	0.90873	0.559943	0.479531	0.54467	0.442094	0.880547	0.872096	0.367545	0.318506	0.64816	0.667571	0.840881	0.64291	0.422982	0.974344	0.445855	0.188794	0.592023	0.383494	0.015361	0.297433	0.472469	0.581139	0.966321	0.88757
CD55	CD4 uG vs 1G	0.266032	-0.0416736	0.0972584	0.544338	0.152214	0.553185	0.613369	1.22325	0.114611	0.242192	-0.0319549	0.0923058	0.0103325	-0.152302	0.553883	0.680529	-0.0490231	0.272878	1.16851	-0.138566	-0.047303	6.66938e-05	-0.879106	0.204148	0.877237	0.59441	0.00356484	0.576475	0.0304881	0.131698	0.00191056	0.528759	0.207539	0.807465	0.490362	0.953729	0.64732	0.0518673	0.310009	0.870915	0.205972	0.0326168	0.574772	0.826303	0.999728	0.0416348	0.481766	0.97607
TNIK	CD4 uG vs 1G	-0.344115	-0.190911	-1.20138	-0.531763	0.176938	0.119512	-1.7512	-0.230125	-0.0330484	-0.0962085	-1.1934	-0.495299	-0.477234	0.498611	0.337255	0.334359	0.135006	0.246775	0.341686	-0.0939829	0.157382	-0.0680863	-0.157489	0.00348317	0.195224	1.14978e-06	0.0269823	0.322425	0.400641	2.70646e-08	0.451509	0.742188	0.388165	1.19653e-08	0.00460069	0.000317954	0.0838256	0.195463	0.513198	0.596093	0.216365	0.401374	0.684419	0.442433	0.672625	0.613801	0.0391221	0.624794
CD27	CD4 uG vs 1G	0.204478	0.700212	0.474271	0.0605241	-0.282004	0.0804608	0.0957587	-0.248172	-0.537862	0.139362	0.567794	0.0923717	-0.483377	-0.550981	-0.645117	-0.234569	0.134749	-0.0806953	-0.220829	0.162008	-0.482376	-0.278691	0.0940563	0.506284	0.0802679	0.244252	0.87864	0.371529	0.826995	0.891277	0.581299	0.0541598	0.662236	0.0462838	0.746192	0.0519062	0.109706	0.0185155	0.739014	0.707227	0.808697	0.692311	0.373442	0.0973202	0.304029	0.822935	0.754771	0.451956
SF1	CD4 uG vs 1G	-0.287352	-0.402165	-0.159596	-0.0260294	-0.0422569	-0.0449889	-0.481389	-0.0971222	0.124012	-0.0717418	-0.245763	-0.209016	-0.41661	0.174428	0.327038	-0.173385	-0.285737	-0.000885837	0.0493724	-0.113497	0.386101	0.175375	-0.140047	0.107402	0.0432136	0.414288	0.883492	0.838163	0.818458	0.370581	0.632923	0.443618	0.631065	0.0772605	0.11925	0.028022	0.485881	0.186962	0.560929	0.230951	0.996469	0.836549	0.474986	0.019718	0.271641	0.429444	0.344165	0.346123
UQCRB	CD4 uG vs 1G	0.0219849	0.0895979	0.107709	0.0941461	-0.255811	-0.0206029	0.2701	0.104331	-0.311461	-0.176084	-0.263532	-0.443686	-0.57204	-0.235619	-0.151941	-0.0239261	0.0490761	0.114995	0.559636	-0.202221	-0.201387	-0.190389	-0.568539	0.940511	0.778701	0.648767	0.651373	0.486186	0.951026	0.424618	0.630232	0.219074	0.46303	0.134696	0.00196919	0.00562863	0.586903	0.695849	0.951966	0.900836	0.737629	0.0597744	0.37015	0.469177	0.449321	0.0107753	0.981221	0.957818
SNHG32	CD4 uG vs 1G	#N/A	#N/A	#N/A	#N/A	#N/A	#N/A	#N/A	#N/A	#N/A	#N/A	#N/A	#N/A	#N/A	#N/A	#N/A	#N/A	#N/A	#N/A	#N/A	#N/A	#N/A	#N/A	#N/A	#N/A	#N/A	#N/A	#N/A	#N/A	#N/A	#N/A	#N/A	#N/A	#N/A	#N/A	#N/A	#N/A	#N/A	#N/A	#N/A	#N/A	#N/A	#N/A	#N/A	#N/A	#N/A	#N/A	#N/A	#N/A
LYZ	CD4 uG vs 1G	2.36791	1.6577	1.00183	0.192412	0.388962	0.761146	0.134634	0.466532	0.49867	1.49487	0.642286	0.0461254	-0.0156847	-1.80503	-0.851605	0.446643	0.0209424	-0.692794	0.631534	-0.894095	-1.34367	0.175107	-0.426722	9.23573e-09	0.00030773	0.0428999	0.399755	0.378874	0.125347	0.840298	0.122225	0.0959606	2.37993e-05	0.104827	0.785055	0.952309	0.00876639	0.400716	0.361638	0.968675	0.402642	0.110633	0.0250312	0.0325792	0.812995	0.161379	1.56884e-06	0.0253161
BCL11B	CD4 uG vs 1G	-0.39563	-0.216783	-1.79265	-1.31546	-0.309092	0.0700124	-1.41992	-1.15899	-0.124979	-0.0834928	-1.10221	-1.17386	-0.745905	0.143499	0.289212	0.0860898	-0.178963	0.15761	-0.00480642	0.166186	0.260554	-0.00544555	0.0572102	0.0171087	0.191463	7.88927e-10	2.09429e-05	0.150605	0.67162	0.00482799	0.000149012	0.360784	0.482419	1.15318e-06	2.03106e-08	3.12061e-07	0.618506	0.26201	0.870027	0.480648	0.416811	0.990358	0.429168	0.147365	0.971123	0.859847	0.115763	0.621013
S1PR4	CD4 uG vs 1G	1.54106	0.236256	-1.61664	0.873086	0.708238	0.0940399	1.03174	-0.339543	-0.831631	-0.61462	3.14662	1.19002	0.464771	-0.879977	-0.154347	-0.732142	1.4282	0.675438	-1.91676	0.502138	-1.98404	-0.760775	1.45766	0.000309562	0.814194	0.227348	0.433943	0.166756	0.916054	0.383361	0.686961	0.0324583	0.439716	1.06278e-05	0.266592	0.266851	0.154641	0.733113	0.62236	0.0168651	0.303946	0.161729	0.252337	2.06751e-05	0.121881	0.181173	0.00660449	0.964197
PTPRCAP	CD4 uG vs 1G	2.30067	-0.080739	-0.104627	0.415269	1.31287	0.173867	1.38423	-1.87123	-1.01871	-1.12593	4.3871	1.36232	0.878567	-0.942344	0.218022	-1.98893	2.31328	1.27065	-4.24498	0.889011	-2.87796	-1.1727	2.71204	0.000359237	0.946447	0.909337	0.78141	0.082251	0.874322	0.223551	0.133147	0.0933434	0.226368	1.8987e-07	0.326253	0.228062	0.200079	0.820269	0.222262	0.0114284	0.226939	0.00933721	0.208711	1.91206e-05	0.125945	0.0321637	0.00738544	0.990155
HNRNPU	CD4 uG vs 1G	-0.139261	-0.0156664	0.0287007	0.0590281	-0.152096	-0.00247251	0.476206	0.181618	-0.0182899	-0.0604113	-0.715107	-0.572029	-0.285305	-0.0172587	-0.0028917	0.0698286	-0.183699	0.0437236	0.73327	-0.219849	0.172414	-0.0413556	-0.697503	0.434849	0.944702	0.918034	0.832039	0.613334	0.992482	0.241014	0.54619	0.901599	0.713546	0.00269123	0.027095	0.033263	0.96875	0.993683	0.89206	0.636448	0.884156	0.134298	0.231019	0.534589	0.848883	0.0586207	0.705217	0.989814
FYN	CD4 uG vs 1G	-0.308005	-0.173008	-0.704903	-0.370074	-0.0400632	0.0926489	-0.776805	-0.0585665	-0.0514663	-0.0140325	-0.537712	-0.121267	-0.169819	0.221388	0.198388	0.274758	-0.0886145	0.041048	0.0709458	-0.0869237	0.219841	0.0702028	0.0721599	0.001018	0.133329	1.94933e-06	0.0365792	0.82807	0.687462	0.00247261	0.826021	0.527275	0.871609	4.8574e-07	0.352776	0.0740173	0.457101	0.609175	0.566944	0.737014	0.89532	0.851781	0.478237	0.242422	0.760745	0.805919	0.0164168	0.544167
RPL34	CD4 uG vs 1G	-0.236115	-0.0579572	-0.0806401	-0.253021	-0.360291	-0.225584	0.371775	-0.0549689	-0.325731	-0.12147	-0.284175	-0.47292	-0.872523	-0.126689	-0.256537	0.142453	-0.0853399	-0.191299	0.407896	-0.264394	0.00311375	0.0543181	-0.334442	0.355257	0.839397	0.664486	0.224858	0.264574	0.456035	0.173741	0.807427	0.136352	0.562343	0.0410853	0.00140219	0.000192294	0.74911	0.480663	0.741736	0.811321	0.527991	0.223933	0.433339	0.990036	0.809028	0.201983	0.638301	0.969715
CD3D	CD4 uG vs 1G	-0.244161	-0.00853659	-1.67653	-2.70222	-0.447534	-0.470316	-1.62855	-2.15587	-0.175022	-0.112604	-1.57622	-2.64919	-1.11505	-0.214043	-0.546346	0.417094	-0.333296	-0.439012	0.410535	0.087046	0.198082	0.138224	-0.185725	0.127502	0.963348	4.44146e-07	5.28751e-20	0.0644988	0.0919473	0.00705817	2.15672e-11	0.229137	0.387445	6.46577e-11	1.99286e-33	6.49771e-08	0.537674	0.195322	0.472363	0.305089	0.198904	0.384399	0.735756	0.388958	0.606323	0.627919	0.377448	0.992718
CIB1	CD4 uG vs 1G	0.265316	0.237267	-0.0898521	-0.241822	0.115572	0.10079	-0.299055	-0.102668	-0.214823	-0.131579	0.409482	0.292437	-0.390517	-0.244753	-0.258553	0.136298	0.181508	0.114053	-0.349514	0.0679307	-0.338145	-0.253495	0.424595	0.249523	0.270409	0.685434	0.40231	0.637072	0.662841	0.369385	0.697319	0.284932	0.411349	0.00815544	0.186606	0.0220151	0.373886	0.35997	0.740184	0.486322	0.600079	0.305777	0.621163	0.0969385	0.122778	0.0950997	0.534581	0.698554
RCAN3	CD4 uG vs 1G	-0.127517	-0.0348292	-0.326962	-0.254861	-0.260514	0.147927	0.110371	0.404083	-0.0934075	-0.0492943	-0.121274	-0.313401	-0.522778	-0.177567	0.113894	0.618229	-0.264249	0.13021	0.723864	0.151442	0.151427	-0.067728	-0.432506	0.351245	0.874371	0.148315	0.346149	0.184532	0.499857	0.80518	0.141354	0.413152	0.749318	0.449308	0.0971997	0.000265517	0.530186	0.694544	0.136945	0.291575	0.537251	0.0180876	0.37207	0.398912	0.671599	0.0964806	0.634346	0.975456
ZFP36L2	CD4 uG vs 1G	-0.27804	-0.238724	-0.46921	0.0106243	-0.648052	-0.382158	0.00148708	-0.554009	-0.447638	-0.18139	0.0326411	-0.0415217	-0.557558	-0.379292	-0.106209	-0.491612	-0.256762	-0.161477	-0.384739	-0.22482	0.0122244	0.111151	0.130859	0.328664	0.338871	0.036586	0.954191	0.076442	0.120782	0.996524	0.00399279	0.0707681	0.316676	0.854818	0.831377	0.00413687	0.379454	0.756543	0.149274	0.520491	0.560619	0.253123	0.245001	0.966144	0.584721	0.628362	0.615696	0.757232
TC2N	CD4 uG vs 1G	-0.212837	-0.219163	-1.32036	-1.25916	-0.373016	-0.402412	-1.41208	-0.775089	0.0284929	-0.246002	-1.35427	-1.01919	-0.566014	-0.194517	-0.213129	0.420304	-0.486609	-0.182122	0.231951	0.149756	0.36387	0.072261	-0.0105848	0.138232	0.124088	7.80589e-06	9.86826e-06	0.0706464	0.0378345	0.00210792	0.00161085	0.814054	0.00396095	1.5287e-09	6.86268e-09	7.43802e-06	0.498622	0.534473	0.387038	0.0537294	0.478425	0.497579	0.467913	0.0449265	0.715175	0.972482	0.395251	0.528566
PSMB9	CD4 uG vs 1G	0.127874	0.271082	-0.0247486	-0.152423	-0.252425	-0.348198	0.0863064	-0.447293	-0.352187	-0.0575199	0.365885	0.241087	-0.326401	-0.31425	-0.545346	-0.0830434	0.112181	-0.209973	-0.432384	-0.176014	-0.308132	-0.0778772	0.394068	0.58757	0.186156	0.923648	0.61801	0.316866	0.113666	0.870233	0.240442	0.0885587	0.722334	0.0407455	0.305976	0.115572	0.291159	0.10139	0.882954	0.691524	0.451313	0.359881	0.329097	0.152979	0.736072	0.264181	0.808011	0.616739
IL7R	CD4 uG vs 1G	-0.0922211	-0.121446	-1.85085	-2.08454	-0.341989	-0.169475	-0.876452	-1.07002	0.0400498	-0.0814397	-1.41815	-2.23714	-0.624556	-0.294371	-0.0885485	0.935772	-0.478156	-0.12625	1.14512	0.546773	0.295728	0.0847441	-0.68838	0.641198	0.559278	4.44194e-06	1.23456e-10	0.249911	0.562992	0.250173	0.000351749	0.817222	0.581312	2.35592e-06	4.84082e-40	0.0021715	0.438477	0.843436	0.133742	0.165496	0.731709	0.00922355	0.0105581	0.226925	0.758361	0.0999449	0.840309	0.887436
RPS15A	CD4 uG vs 1G	-0.213017	-0.0652981	-0.0761577	-0.277373	-0.360281	-0.241845	0.321368	-0.100665	-0.242112	-0.0460791	-0.300104	-0.443312	-0.889922	-0.199425	-0.290465	0.100958	-0.220399	-0.307965	0.312256	-0.244626	0.0930178	0.152905	-0.258517	0.312755	0.80497	0.696434	0.194201	0.18927	0.386669	0.231088	0.646579	0.189654	0.811029	0.0377737	0.00416927	0.0001277	0.552685	0.378075	0.809965	0.476349	0.252772	0.342835	0.403558	0.666363	0.446378	0.318056	0.600598	0.962205
TXNIP	CD4 uG vs 1G	-0.212469	-0.164437	-0.313686	0.113783	-1.0701	-0.870927	0.413785	-0.843331	-0.178027	-0.0805864	-0.279947	-0.19972	-0.570109	-0.704804	-0.550468	-0.768006	-0.789198	-0.63151	-0.415681	-0.234645	0.368187	0.358594	0.0239589	0.277774	0.464312	0.218442	0.599757	0.000649057	0.0193291	0.264454	0.00832884	0.293712	0.614622	0.181434	0.258005	0.00373049	0.104723	0.331146	0.159307	0.0443926	0.184622	0.362016	0.285998	0.229259	0.330031	0.948625	0.565761	0.843087
COMMD6	CD4 uG vs 1G	-0.163902	0.0150185	0.0224564	-0.125363	-0.426958	-0.188247	0.330733	-0.189398	-0.347531	-0.0710596	-0.2645	-0.226873	-0.607502	-0.233936	-0.275489	-0.137051	-0.0980943	-0.186061	0.0111404	-0.144216	-0.0540021	0.0413332	-0.0767213	0.550103	0.95284	0.912841	0.559313	0.196098	0.481959	0.275571	0.334018	0.139074	0.693889	0.0832149	0.13028	0.00448758	0.575858	0.432719	0.722635	0.79529	0.496217	0.969537	0.600487	0.840631	0.8387	0.74323	0.786092	0.991091
EID1	CD4 uG vs 1G	0.139287	0.115972	-0.056353	-0.156139	-0.422309	-0.256746	0.294289	-0.172881	-0.271595	-0.125569	0.0483313	-0.0915746	-0.525106	-0.552942	-0.438451	0.0385017	-0.192646	-0.194839	0.0226382	-0.189202	-0.16553	-0.0412756	-0.000479766	0.490721	0.658369	0.719651	0.238743	0.137888	0.362945	0.475339	0.281988	0.133618	0.530298	0.687605	0.424752	0.00487637	0.149156	0.245974	0.910783	0.590951	0.550203	0.932049	0.40528	0.536525	0.868995	0.998068	0.744134	0.925937
PLP2	CD4 uG vs 1G	0.561179	0.511985	0.279399	0.171382	0.147299	0.278467	0.353272	0.392069	-0.012748	0.164306	0.349628	0.179159	-0.316689	-0.512393	-0.370117	0.201386	0.0125836	-0.0196368	0.230559	-0.254239	-0.339515	-0.182241	-0.131649	0.000700725	0.0324711	0.0927466	0.40233	0.459145	0.324395	0.193421	0.0899802	0.934101	0.318834	0.00371198	0.218045	0.0641449	0.0411291	0.339665	0.61908	0.959321	0.946788	0.465009	0.201726	0.0900925	0.436928	0.586019	0.0124732	0.307865
HLA-DRB1	CD4 uG vs 1G	1.47936	1.08532	0.292756	0.252535	-0.0425364	0.344787	0.411942	0.0387009	0.180355	0.640124	0.0879732	-0.117676	-0.118811	-1.30647	-0.608131	-0.209421	-0.054435	-0.16247	0.206056	-0.389977	-0.874697	-0.190659	-0.311213	2.33467e-06	0.000292482	0.13706	0.225144	0.91306	0.350722	0.144036	0.833403	0.495141	0.0050819	0.538845	0.445227	0.563498	0.0066281	0.251874	0.481864	0.897811	0.722439	0.373277	0.153128	0.021794	0.589695	0.0815148	0.000125425	0.0246292
PSME1	CD4 uG vs 1G	0.00212661	0.0365321	-0.141274	-0.158324	-0.338858	-0.294501	0.0773724	-0.204379	-0.179949	-0.06584	-0.112888	-0.0977543	-0.59149	-0.320719	-0.344751	0.0181765	-0.189067	-0.239365	0.00502483	-0.18394	-0.0121663	0.0579263	0.00779813	0.987553	0.844159	0.318993	0.244727	0.0560989	0.088814	0.760011	0.160298	0.16864	0.613418	0.242303	0.318282	0.00188105	0.189185	0.180236	0.956068	0.437598	0.202239	0.983604	0.443335	0.945283	0.697457	0.966735	0.995418	0.970763
RPL7	CD4 uG vs 1G	-0.0141297	0.0309613	0.0439086	-0.0815995	-0.311701	-0.134687	0.406536	0.0266695	-0.212601	-0.157167	-0.348315	-0.502316	-0.7782	-0.331771	-0.250766	0.0676905	-0.181841	-0.0616709	0.530522	-0.247925	-0.0306009	-0.0709582	-0.493773	0.94503	0.923766	0.84369	0.698163	0.278622	0.689686	0.20454	0.903661	0.23932	0.511217	0.0368471	0.00120101	0.000342433	0.364004	0.534177	0.873303	0.587529	0.858	0.114134	0.3217	0.898835	0.781322	0.0500179	0.982687	0.985406
TMBIM6	CD4 uG vs 1G	0.191464	0.124366	-0.0358186	0.146063	-0.103631	-0.183141	0.254732	0.0449838	0.0193912	-0.00544201	-0.202017	-0.216029	-0.357944	-0.361247	-0.358353	-0.124283	-0.239388	-0.226612	0.277778	-0.23136	0.00875074	0.03229	-0.337035	0.153386	0.566066	0.836224	0.403914	0.627224	0.450952	0.394325	0.829454	0.877758	0.972555	0.103456	0.102455	0.0139038	0.224225	0.316676	0.738343	0.389786	0.439111	0.347339	0.192265	0.965613	0.884057	0.121341	0.415774	0.889441
GBP2	CD4 uG vs 1G	-0.208048	-0.0304825	-0.799405	0.103635	-0.29237	-0.184006	-0.706444	-0.166457	-0.16705	-0.062821	-0.81716	-0.191926	-0.351214	-0.0429373	-0.186837	-0.233946	-0.133687	-0.15094	0.10368	-0.0898221	0.104458	0.0557218	-0.217174	0.217669	0.86971	0.000296324	0.544809	0.227724	0.417173	0.0559104	0.431977	0.258049	0.634445	2.22564e-06	0.131281	0.00042643	0.900538	0.577693	0.560585	0.669411	0.570009	0.743162	0.551723	0.627758	0.775046	0.366448	0.497353	0.974384
RPS25	CD4 uG vs 1G	-0.19814	-0.0384746	-0.0125092	-0.256461	-0.416532	-0.150569	0.25541	-0.17232	-0.309034	-0.132473	-0.210205	-0.448404	-0.821547	-0.23694	-0.197979	0.0190657	-0.17587	-0.102243	0.254598	-0.24893	0.0229271	-0.0011083	-0.242144	0.41241	0.881289	0.943907	0.145471	0.172553	0.581319	0.314576	0.373878	0.137575	0.478359	0.119792	0.000861997	0.000272159	0.514819	0.56368	0.958859	0.595414	0.714387	0.385559	0.389847	0.921647	0.995669	0.279424	0.686363	0.976872
RPL26	CD4 uG vs 1G	-0.152769	-0.0768401	-0.0762714	-0.294605	-0.426379	-0.267974	0.318429	-0.116044	-0.199467	-0.0213377	-0.295929	-0.355425	-0.7554	-0.29908	-0.292699	0.12935	-0.300423	-0.346877	0.233748	-0.221888	0.106185	0.188038	-0.165891	0.478469	0.777146	0.704365	0.19273	0.126754	0.347665	0.261033	0.602353	0.2854	0.913821	0.0484551	0.0325511	0.000587779	0.405999	0.407056	0.754058	0.357347	0.228741	0.472999	0.378304	0.649481	0.382564	0.509379	0.73537	0.957767
RPL36A	CD4 uG vs 1G	-0.0809682	0.0572019	-0.0185501	-0.214398	-0.339622	-0.163729	0.340704	-0.058494	-0.261994	-0.0913307	-0.247322	-0.382999	-0.626914	-0.285737	-0.31361	0.113745	-0.153988	-0.163429	0.32638	-0.0785643	-0.0310302	-0.00566413	-0.267076	0.743535	0.837258	0.921451	0.233151	0.278576	0.586076	0.196304	0.771059	0.220772	0.655267	0.0824296	0.00475225	0.004134	0.450165	0.406126	0.771797	0.655476	0.604044	0.292005	0.731032	0.898979	0.980815	0.259785	0.895784	0.969612
SESN3	CD4 uG vs 1G	-0.38134	-0.250871	0.0365957	-0.174863	-0.0334724	0.405761	0.298513	-0.685613	0.000810426	-0.106507	-0.156686	0.168293	-0.233965	0.466202	0.74275	-0.491889	0.0289347	0.597845	-0.793281	-0.338527	0.239519	-0.220547	0.541911	0.040691	0.302583	0.812581	0.588731	0.91977	0.261877	0.415344	0.0223079	0.995949	0.550474	0.161441	0.580126	0.148235	0.330435	0.164693	0.224918	0.946145	0.181506	0.0818129	0.0168498	0.445741	0.532831	0.129337	0.196984	0.728077
ITGA4	CD4 uG vs 1G	0.010895	-0.120228	-0.0915635	-0.390254	-0.0462902	-0.0941417	-0.113422	-0.220649	0.174264	-0.00367618	-0.26199	-0.304514	-0.064584	0.0229967	0.145672	0.297481	-0.191438	0.0307718	0.261338	0.021057	0.201995	0.0479	-0.108898	0.954436	0.364217	0.536662	0.0690938	0.829771	0.625157	0.648795	0.396934	0.290031	0.967868	0.0155426	0.0187688	0.626069	0.90905	0.634793	0.533989	0.277898	0.895718	0.45663	0.906636	0.0843339	0.777255	0.700669	0.98526	0.777399
Staphylococcus aureus (taxid 1280)	CD4 uG vs 1G	#N/A	#N/A	#N/A	#N/A	#N/A	#N/A	#N/A	#N/A	#N/A	#N/A	#N/A	#N/A	#N/A	#N/A	#N/A	#N/A	#N/A	#N/A	#N/A	#N/A	#N/A	#N/A	#N/A	#N/A	#N/A	#N/A	#N/A	#N/A	#N/A	#N/A	#N/A	#N/A	#N/A	#N/A	#N/A	#N/A	#N/A	#N/A	#N/A	#N/A	#N/A	#N/A	#N/A	#N/A	#N/A	#N/A	#N/A	#N/A
PASK	CD4 uG vs 1G	-0.242744	-0.0429425	-0.218316	-0.379574	-0.190677	0.217026	-0.34863	-0.556513	-0.0694379	-0.123217	0.242232	-0.109488	-0.407038	-0.0112838	0.121135	-0.280702	-0.240234	0.204176	-0.512284	0.369054	0.228239	-0.134688	0.347742	0.163322	0.816364	0.32443	0.188807	0.426312	0.358631	0.238783	0.161329	0.567196	0.379096	0.105969	0.615894	0.00301599	0.977148	0.725657	0.664914	0.46564	0.457892	0.333794	0.0327374	0.362858	0.503676	0.387322	0.429142	0.964853
HBB	CD4 uG vs 1G	2.07074	-0.667828	-1.41803	-0.454732	-0.492211	-0.546973	-2.1072	-0.929396	0.916273	3.02458	1.41395	0.548332	0.525357	-2.67049	-0.450666	-0.655095	-1.57992	-4.15384	-1.6066	-0.24832	-0.463743	3.8689	1.2463	NA	0.487723	0.155849	0.399753	0.494314	0.565752	0.130858	0.0487302	0.100244	0.00102586	0.12307	0.235112	0.421312	NA	0.700457	0.126881	0.094029	0.00273179	0.0030387	0.762455	0.598376	0.000105165	0.0044955	NA	0.85325
TRBV20-1	CD4 uG vs 1G	0.079612	0.416301	-1.1047	-2.77588	-0.0856606	0.255371	-1.92718	-0.738776	0.0490268	0.260081	-0.975381	-2.03659	-0.582842	-0.197942	-0.193462	1.82248	-0.221826	-0.0353804	1.16983	0.244547	0.0952956	-0.0644387	-0.472915	0.627115	0.0475761	0.0256682	0.000259805	0.660342	0.244181	0.0186607	0.17289	0.776656	0.0885659	0.0038945	2.02694e-05	0.0279524	0.500547	0.571378	0.110072	0.489766	0.889584	0.124256	0.586899	0.670174	0.72219	0.54823	0.831423	0.36157
[truncated: 21 more columns]

## Sheet: NASA Twin-CD8 uG vs 1G
Gene	Group	CD4_Pre-flight vs Ground	CD8_Pre-flight vs Ground	CD19_Pre-flight vs Ground	LD_Pre-flight vs Ground	CD4_In-flight vs Ground	CD8_In-flight vs Ground	CD19_In-flight vs Ground	LD_In-flight vs Ground	CD4_Post-flight vs Ground	CD8_Post-flight vs Ground	CD19_Post-flight vs Ground	LD_Post-flight vs Ground	CPT_Post-flight vs Ground	CD4_In-flight vs Pre-flight	CD8_In-flight vs Pre-flight	LD_In-flight vs Pre-flight	CD4_In-flight vs Post-flight	CD8_In-flight vs Post-flight	LD_In-flight vs Post-flight	CPT_In-flight vs Post-flight	CD4_Post-flight vs Pre+In-flight	CD8_Post-flight vs Pre+In-flight	LD_Post-flight vs Pre+In-flight	pvalue CD4_Pre-flight vs Ground	pvalue CD8_Pre-flight vs Ground	pvalue CD19_Pre-flight vs Ground	pvalue LD_Pre-flight vs Ground	pvalue CD4_In-flight vs Ground	pvalue CD8_In-flight vs Ground	pvalue CD19_In-flight vs Ground	pvalue LD_In-flight vs Ground	pvalue CD4_Post-flight vs Ground	pvalue CD8_Post-flight vs Ground	pvalue CD19_Post-flight vs Ground	pvalue LD_Post-flight vs Ground	pvalue CPT_Post-flight vs Ground	pvalue CD4_In-flight vs Pre-flight	pvalue CD8_In-flight vs Pre-flight	pvalue LD_In-flight vs Pre-flight	pvalue CD4_In-flight vs Post-flight	pvalue CD8_In-flight vs Post-flight	pvalue LD_In-flight vs Post-flight	pvalue CPT_In-flight vs Post-flight	pvalue CD4_Post-flight vs Pre+In-flight	pvalue CD8_Post-flight vs Pre+In-flight	pvalue LD_Post-flight vs Pre+In-flight	padj CD4_Pre-flight vs Ground	padj CD8_Pre-flight vs Ground
MT-ATP8	CD8 uG vs 1G	0.300932	0.386065	0.359006	0.698499	0.492225	0.563987	0.0336864	0.521654	-0.135321	-0.354339	-0.371318	-0.639312	-0.00400446	0.31515	0.213348	-0.22153	0.699239	0.95328	1.16212	4.05465	-0.514043	-0.850636	-1.26994	0.44005	0.296209	0.317493	0.0155409	0.304186	0.197942	0.9506	0.062544	0.701235	0.234994	0.154877	0.00286281	0.993827	0.549051	0.699406	0.59052	0.177229	0.0660459	0.000552432	1.06852e-07	0.171377	0.0299897	8.55492e-07	0.709074	0.723422
MT-CO3	CD8 uG vs 1G	0.0265001	0.0670653	0.121376	0.0117498	-0.0975453	-0.0189665	0.105119	0.100558	-0.0785789	0.159876	-0.129759	-0.249341	0.054021	-0.234854	-0.169206	0.0550106	-0.179157	-0.261502	0.35742	3.95464	0.0293776	0.17254	-0.326815	0.891147	0.63125	0.422255	0.954016	0.67563	0.921364	0.716973	0.630202	0.633043	0.143545	0.230402	0.0959721	0.873345	0.323655	0.59733	0.883457	0.374777	0.320133	0.223451	0.00158451	0.846005	0.370238	0.129908	0.959465	0.914205
MT-ND1	CD8 uG vs 1G	0.110723	0.0296258	-0.00460811	-0.0391714	0.0558709	0.041665	0.00980844	0.160578	-0.0469125	0.117113	-0.130266	-0.215566	0.0936701	-0.187661	-0.0831732	0.167852	-0.0806799	-0.17005	0.385289	3.85634	-0.0394137	0.128021	-0.298079	0.5219	0.82762	0.976838	0.818285	0.794529	0.833017	0.971238	0.352025	0.752069	0.273017	0.254302	0.0999653	0.852142	0.47067	0.799675	0.584808	0.728856	0.523422	0.115094	0.00265794	0.818075	0.505537	0.0957921	0.766284	0.96772
MT-CYB	CD8 uG vs 1G	0.0359552	0.00553792	-0.0219657	-0.0652593	0.0783978	0.00982959	0.0677196	0.0205049	-0.0191653	0.147731	-0.198188	-0.366289	0.0431319	-0.0657546	-0.0641583	0.0634716	-0.0595381	-0.2055	0.406505	3.90991	0.0169739	0.174742	-0.371557	0.839715	0.967752	0.899739	0.744658	0.712808	0.955701	0.812924	0.919396	0.899272	0.14246	0.110245	0.0115872	0.910516	0.785455	0.836215	0.863918	0.773335	0.403766	0.154486	0.00203606	0.909893	0.330807	0.0759345	0.94095	0.993704
MT-CO1	CD8 uG vs 1G	0.0920074	0.0203957	0.0836848	0.00249591	-0.069519	-0.118996	0.288442	0.10735	0.0596511	0.252831	-0.0183961	-0.155966	0.272744	-0.196179	-0.192018	0.0859259	-0.212317	-0.423095	0.28664	4.11199	0.0887536	0.32299	-0.240573	0.565304	0.885176	0.569594	0.990068	0.754873	0.52891	0.209263	0.604449	0.649176	0.0179444	0.867187	0.288404	0.34467	0.517542	0.536191	0.815438	0.412821	0.0936529	0.317562	0.000480216	0.637763	0.07947	0.258091	0.794148	0.977011
RBM3	CD8 uG vs 1G	0.0660976	-0.0133539	-0.122758	-0.126005	-0.331766	-0.202663	-0.226612	-0.114125	-0.132138	-0.144774	-0.212967	-0.300058	-0.658978	-0.454122	-0.276898	-0.0521269	-0.305556	-0.142612	0.167477	-0.174279	0.0132483	-0.00661625	-0.190995	0.68268	0.938045	0.487874	0.500428	0.188176	0.358804	0.554384	0.561191	0.3689	0.261848	0.0942651	0.0185586	0.00112064	0.183752	0.399472	0.880073	0.339454	0.593742	0.50261	0.448316	0.95508	0.973474	0.314283	0.865777	0.988384
MT-ND5	CD8 uG vs 1G	0.0886808	-0.0277233	-0.00412145	-0.111265	0.157885	-0.0837843	0.0717158	0.00940063	0.0547094	0.0974632	-0.23444	-0.394603	0.0854296	0.0238996	-0.0896559	0.129765	0.00846128	-0.213971	0.458948	4.0245	0.003574	0.169628	-0.391023	0.67502	0.85775	0.98044	0.588658	0.511208	0.602924	0.767582	0.96161	0.761909	0.389136	0.0543052	0.00719183	0.857062	0.929263	0.73983	0.743968	0.970521	0.31565	0.13122	0.00158145	0.982778	0.270241	0.0985213	0.861168	0.972739
MT-ND4L	CD8 uG vs 1G	0.271577	0.170164	0.100981	0.209264	0.231146	0.0762284	0.389862	0.333657	0.00552347	-0.0137139	-0.0169441	-0.329425	-0.00120549	-0.0155265	-0.119183	0.138472	0.201159	0.064023	0.725195	3.98691	-0.212223	-0.12304	-0.654002	0.270444	0.487344	0.625622	0.329092	0.4869	0.800574	0.237411	0.165465	0.980773	0.947882	0.913187	0.0323421	0.997758	0.969886	0.779912	0.726586	0.614251	0.873486	0.0160026	9.84058e-08	0.451684	0.679455	0.00376503	0.558119	0.85325
FTL	CD8 uG vs 1G	0.819866	0.528773	0.363519	0.162116	-0.227838	0.0837115	-0.0399451	-0.0173632	-0.295312	0.241225	0.224472	0.310629	-0.140627	-1.12192	-0.577811	-0.195131	-0.0545034	-0.288693	-0.305481	-0.474428	-0.706948	-0.039981	0.209239	0.00161443	0.027444	0.0356001	0.463745	0.347648	0.718303	0.873894	0.937945	0.139569	0.170786	0.0848843	0.0526587	0.552049	0.000458235	0.0432941	0.579116	0.794076	0.203606	0.269712	0.0419455	0.0141288	0.845786	0.311361	0.0226376	0.286509
Mycobacterium canettii (taxid 78331)	CD8 uG vs 1G	#N/A	#N/A	#N/A	#N/A	#N/A	#N/A	#N/A	#N/A	#N/A	#N/A	#N/A	#N/A	#N/A	#N/A	#N/A	#N/A	#N/A	#N/A	#N/A	#N/A	#N/A	#N/A	#N/A	#N/A	#N/A	#N/A	#N/A	#N/A	#N/A	#N/A	#N/A	#N/A	#N/A	#N/A	#N/A	#N/A	#N/A	#N/A	#N/A	#N/A	#N/A	#N/A	#N/A	#N/A	#N/A	#N/A	#N/A	#N/A
HNRNPA1	CD8 uG vs 1G	-0.00508658	-0.0361121	-0.0457442	-0.16089	-0.180905	-0.0427357	-0.112017	0.00900635	-0.0656691	-0.0469648	-0.207764	-0.301893	-0.645695	-0.178584	-0.0637246	0.12121	-0.167781	-0.0512633	0.305596	-0.232445	0.0534854	0.0210193	-0.241173	0.97366	0.852395	0.7926	0.405347	0.377303	0.834994	0.78316	0.962325	0.632986	0.735685	0.111049	0.0284519	0.00199515	0.488152	0.833336	0.727698	0.486325	0.829742	0.244299	0.249992	0.747488	0.901663	0.217918	0.991687	0.971693
SERF2	CD8 uG vs 1G	0.195332	0.366608	0.19259	-0.138133	-0.188769	0.00688178	-0.0955232	-0.158974	-0.324279	-0.0190024	0.19713	0.362293	-0.108568	-0.351632	-0.358595	0.0403311	0.117602	0.032613	-0.414072	-0.463219	-0.339617	-0.223829	0.438188	0.44958	0.0922751	0.347646	0.60445	0.495574	0.97608	0.757795	0.561178	0.172842	0.908965	0.157098	0.0590948	0.587426	0.161101	0.275091	0.92454	0.683635	0.904622	0.216945	0.0136218	0.109938	0.282733	0.078383	0.715956	0.472587
MT-CO2	CD8 uG vs 1G	-0.0201252	0.0693048	0.061649	-0.0545398	-0.0415765	0.00218247	0.221674	0.122486	-0.0699089	0.225458	-0.163784	-0.297843	-0.0950062	-0.104655	-0.146123	0.161395	-0.102846	-0.301179	0.446283	4.00823	0.0355591	0.225553	-0.362675	0.925426	0.647469	0.720685	0.809388	0.871118	0.991409	0.476294	0.572663	0.698764	0.0433583	0.187388	0.0757195	0.811424	0.704085	0.659796	0.670108	0.656132	0.259409	0.137601	0.00165584	0.832062	0.249127	0.107419	0.973372	0.921447
RPL38	CD8 uG vs 1G	0.327604	0.370268	0.266327	0.218675	-0.0179175	0.080754	-0.0289411	-0.0414958	-0.397794	-0.418193	-0.136706	-0.439915	-0.638434	-0.366976	-0.351298	-0.397401	0.304143	0.440674	0.305369	0.0509478	-0.535072	-0.620416	-0.513937	0.273271	0.162699	0.225161	0.418783	0.959734	0.802119	0.924871	0.876589	0.0974943	0.0324	0.410648	0.0266195	0.00839373	0.403692	0.412472	0.271997	0.409857	0.221806	0.299168	0.856797	0.0634533	0.023219	0.0291983	0.561075	0.586887
root (taxid 1)	CD8 uG vs 1G	#N/A	#N/A	#N/A	#N/A	#N/A	#N/A	#N/A	#N/A	#N/A	#N/A	#N/A	#N/A	#N/A	#N/A	#N/A	#N/A	#N/A	#N/A	#N/A	#N/A	#N/A	#N/A	#N/A	#N/A	#N/A	#N/A	#N/A	#N/A	#N/A	#N/A	#N/A	#N/A	#N/A	#N/A	#N/A	#N/A	#N/A	#N/A	#N/A	#N/A	#N/A	#N/A	#N/A	#N/A	#N/A	#N/A	#N/A	#N/A
RPS28	CD8 uG vs 1G	0.222583	0.739257	0.400658	0.0101717	-0.235665	0.122697	-0.0266929	-0.285453	-0.929305	-0.226915	0.824283	0.39117	-0.48456	-0.490748	-0.676228	-0.173547	0.606499	0.298391	-0.512113	0.073763	-0.922191	-0.666225	0.424018	0.567551	0.0806607	0.339373	0.986851	0.546846	0.77153	0.96344	0.593833	0.0261473	0.51709	0.00611805	0.395009	0.0667326	0.152139	0.102375	0.714346	0.122826	0.509121	0.21684	0.753773	0.00363347	0.0616485	0.177939	0.796134	0.45283
MT-ND2	CD8 uG vs 1G	-0.00660871	-0.0230898	-0.0399328	-0.133352	0.0904763	0.0832209	0.155426	0.0712598	-0.0504789	0.123587	-0.184874	-0.39476	-0.0508172	0.00228168	0.0441463	0.198073	-0.00300974	-0.101995	0.501922	3.86966	0.001958	0.129425	-0.39987	0.972532	0.870282	0.821347	0.530498	0.708325	0.658315	0.658819	0.731762	0.764045	0.289527	0.145009	0.010094	0.920489	0.993367	0.892632	0.58818	0.990461	0.711696	0.0750218	0.00231068	0.991222	0.518899	0.0584626	0.991326	0.974384
RPL3	CD8 uG vs 1G	0.0321125	0.195668	0.0934722	-0.336174	-0.317017	-0.0630259	-0.0160736	-0.460982	-0.346854	-0.0962347	0.204984	-0.0376551	-0.735719	-0.432142	-0.369336	-0.171152	-0.105321	-0.0734557	-0.426788	-0.103724	-0.172953	-0.126538	0.336765	0.873792	0.336103	0.576697	0.0963397	0.170055	0.770821	0.943936	0.0316001	0.0631708	0.518005	0.0967831	0.816473	0.000295317	0.0849169	0.150413	0.629892	0.691786	0.706156	0.152069	0.619423	0.39888	0.422536	0.12805	0.952625	0.756896
other sequences (taxid 28384)	CD8 uG vs 1G	#N/A	#N/A	#N/A	#N/A	#N/A	#N/A	#N/A	#N/A	#N/A	#N/A	#N/A	#N/A	#N/A	#N/A	#N/A	#N/A	#N/A	#N/A	#N/A	#N/A	#N/A	#N/A	#N/A	#N/A	#N/A	#N/A	#N/A	#N/A	#N/A	#N/A	#N/A	#N/A	#N/A	#N/A	#N/A	#N/A	#N/A	#N/A	#N/A	#N/A	#N/A	#N/A	#N/A	#N/A	#N/A	#N/A	#N/A	#N/A
RPS26	CD8 uG vs 1G	0.00950521	0.104337	-0.0413602	-0.360021	-0.376403	-0.21061	-0.0386385	-0.537527	-0.243732	-0.0234779	-0.179086	-0.265346	-0.855632	-0.528192	-0.471432	-0.27837	-0.326905	-0.340515	-0.33025	-0.245502	-0.0116595	0.0786392	0.181032	0.967743	0.591176	0.824468	0.0535873	0.157314	0.361714	0.881951	0.0123346	0.279802	0.86847	0.184072	0.0780488	7.99293e-05	0.0204508	0.100653	0.452118	0.256335	0.124913	0.283677	0.391764	0.9583	0.668057	0.447756	0.989037	0.901494
COX7C	CD8 uG vs 1G	0.00746627	0.105861	0.0537395	-0.0234191	-0.401983	-0.294277	0.21097	-0.014794	-0.279654	-0.168803	-0.179748	-0.274714	-0.608184	-0.43468	-0.473371	-0.0537062	-0.197089	-0.196629	0.241894	-0.237387	-0.0818997	-0.0621438	-0.266175	0.974485	0.67917	0.757462	0.891095	0.201697	0.287026	0.437759	0.946315	0.165979	0.368463	0.171873	0.0305176	0.00481565	0.275411	0.186202	0.894038	0.588102	0.506491	0.445731	0.396201	0.756686	0.788968	0.266494	0.991881	0.932373
RPS21	CD8 uG vs 1G	0.00103714	0.295125	0.0501951	-0.3497	-0.269811	-0.0907653	0.044744	-0.305457	-0.536258	-0.103574	0.385426	0.129674	-0.682649	-0.343421	-0.514007	0.0153813	0.141827	-0.109911	-0.41743	-0.0642839	-0.360156	-0.168718	0.428664	0.997301	0.265211	0.819815	0.221459	0.410373	0.742634	0.87242	0.226681	0.0446478	0.595704	0.00804658	0.541442	0.00193046	0.306468	0.109447	0.96685	0.657548	0.6719	0.165415	0.807326	0.146632	0.430492	0.0555752	0.999206	0.693355
RPL36	CD8 uG vs 1G	0.261022	0.707	0.351716	-0.162055	-0.225025	0.236325	0.222187	-0.242318	-0.792944	-0.214348	0.714532	0.357757	-0.557508	-0.503422	-0.559839	-0.0267309	0.495811	0.369479	-0.500993	0.0874612	-0.817232	-0.671809	0.49105	0.487646	0.0731481	0.366183	0.762224	0.548407	0.540936	0.67645	0.613064	0.0150055	0.502111	0.00879818	0.370452	0.0190574	0.176443	0.1295	0.957196	0.162663	0.344239	0.241543	0.745135	0.0064993	0.029541	0.12499	0.742568	0.436364
CIRBP	CD8 uG vs 1G	0.0171292	0.0682774	-0.101634	-0.383355	-0.218741	-0.302085	-0.34209	-0.637725	-0.253685	-0.18516	0.114017	-0.131961	-0.454955	-0.367587	-0.477959	-0.356713	-0.147898	-0.220405	-0.562428	-0.0957078	-0.0797107	-0.0452948	0.37031	0.937112	0.699795	0.416447	0.0165798	0.412606	0.233197	0.0430126	0.0231327	0.190045	0.146227	0.175593	0.256911	0.000589059	0.203964	0.202747	0.459546	0.595447	0.457769	0.139728	0.579538	0.695461	0.846677	0.206066	0.979507	0.937682
CXCR3	CD8 uG vs 1G	1.18372	0.78729	-0.389343	-1.56687	0.652542	0.796719	-0.508088	-0.899935	-0.766016	-0.209093	0.775408	-0.102294	-0.56212	-0.720392	-0.16476	0.613804	1.17478	0.847869	-0.783688	0.472584	-1.65577	-0.934116	1.13977	0.00697796	0.2752	0.679534	0.0858927	0.196875	0.293619	0.662841	0.269986	0.150241	0.726073	0.236673	0.902168	0.182365	0.167108	0.811419	0.503102	0.0666947	0.240715	0.395296	0.255253	0.00057383	0.0854188	0.111626	0.0634347	0.703547
RPS24	CD8 uG vs 1G	-0.07374	0.0654916	0.0233728	-0.116079	-0.392254	-0.13596	0.502768	0.0980035	-0.229865	-0.0191264	-0.353375	-0.372552	-0.621664	-0.313495	-0.276828	0.20197	-0.20493	-0.190735	0.501668	-0.300421	0.00313944	0.0435057	-0.400749	0.740291	0.831681	0.915841	0.623397	0.1727	0.660627	0.108544	0.674801	0.23211	0.932869	0.0298457	0.0298482	0.00257845	0.400023	0.454883	0.641163	0.544046	0.542604	0.139552	0.234339	0.989715	0.852035	0.125917	0.895272	0.968756
ATP5F1E	CD8 uG vs 1G	#N/A	#N/A	#N/A	#N/A	#N/A	#N/A	#N/A	#N/A	#N/A	#N/A	#N/A	#N/A	#N/A	#N/A	#N/A	#N/A	#N/A	#N/A	#N/A	#N/A	#N/A	#N/A	#N/A	#N/A	#N/A	#N/A	#N/A	#N/A	#N/A	#N/A	#N/A	#N/A	#N/A	#N/A	#N/A	#N/A	#N/A	#N/A	#N/A	#N/A	#N/A	#N/A	#N/A	#N/A	#N/A	#N/A	#N/A	#N/A
RPL39	CD8 uG vs 1G	-0.117383	-0.0216818	0.0347481	-0.0917556	-0.212014	-0.18324	0.493656	0.132467	-0.334879	-0.215551	-0.323513	-0.607445	-0.773156	-0.11205	-0.237838	0.160159	0.0568198	-0.0428273	0.720809	-0.180982	-0.129076	-0.0807703	-0.63981	0.661424	0.949179	0.879473	0.675517	0.534236	0.609566	0.135792	0.591436	0.14941	0.401503	0.0619087	0.000104383	0.00132013	0.785556	0.567177	0.721107	0.880118	0.907603	0.0406674	0.487918	0.62471	0.768073	0.0194526	0.852496	0.990561
HIST1H4C	CD8 uG vs 1G	0.72916	0.514156	1.05302	1.59742	-0.340176	0.155699	-3.21669	0.0412966	0.171661	-0.18234	-0.801608	0.27674	-0.647955	-1.29202	-0.423026	-1.15061	-0.752355	0.305782	0.186409	-0.125604	-0.117041	-0.509975	-0.890732	0.263296	0.482458	0.0418338	0.0136463	0.581526	0.796592	0.039874	0.945926	0.742314	0.758614	0.10146	0.600413	0.0530325	0.177248	0.701746	0.259452	0.331566	0.734504	0.831675	0.816633	0.859486	0.458667	0.21622	0.550655	0.851339
HINT1	CD8 uG vs 1G	-0.132416	0.023855	0.021215	-0.248693	-0.250944	-0.0413241	0.215735	0.042563	-0.289368	-0.0991188	-0.16991	-0.408229	-0.628681	-0.136487	-0.151376	0.220403	-0.0289003	-0.0255796	0.427967	-0.152064	-0.0589148	-0.0512399	-0.313692	0.492224	0.917356	0.886267	0.149027	0.302579	0.859838	0.42079	0.822686	0.0800452	0.542528	0.116683	0.000338458	0.00107426	0.665091	0.584784	0.571629	0.918966	0.901465	0.135295	0.502448	0.766069	0.729651	0.171066	0.745204	0.985078
HNRNPC	CD8 uG vs 1G	-0.0602518	0.00632254	0.0220225	-0.0336374	-0.137801	0.12954	0.500112	0.135406	-0.0996296	0.00942877	-0.115483	-0.160423	-0.351826	-0.0894016	0.0436379	0.109232	-0.0984347	0.0427318	0.275504	-0.217661	0.0390164	-0.0150439	-0.2191	0.736227	0.97626	0.900503	0.851423	0.626792	0.623922	0.0603407	0.642493	0.524406	0.951149	0.366713	0.229665	0.0156317	0.827899	0.908795	0.827949	0.792979	0.890728	0.494882	0.252927	0.881509	0.946848	0.467623	0.893247	0.994527
CCL2	CD8 uG vs 1G	#N/A	#N/A	#N/A	0.390824	0.00533372	0.991662	-1.19032	0.814948	#N/A	2.65077	#N/A	-0.209586	0.786588	-2.78592	0.373269	0.339426	0.696898	-2.35693	0.972566	-1.48815	-2.728	2.5009	-0.808934	#N/A	#N/A	#N/A	0.616289	0.99708	0.39435	0.837822	0.185826	#N/A	0.405583	#N/A	0.73846	0.375058	0.154004	0.864112	0.702009	0.739445	0.204341	0.219719	0.188605	0.0989931	0.107787	0.212111	#N/A	#N/A
RPS9	CD8 uG vs 1G	0.433036	0.575409	0.288197	0.10613	-0.0442737	0.228043	0.00850002	0.0906743	-0.511001	-0.24464	0.522116	0.358647	-0.0593781	-0.61038	-0.431613	-0.00306021	0.278567	0.396686	-0.210102	-0.25337	-0.672101	-0.629388	0.211924	0.139937	0.0630578	0.334663	0.782654	0.883271	0.456854	0.983522	0.801468	0.0453725	0.343632	0.0130492	0.209222	0.764697	0.019362	0.163081	0.994763	0.278227	0.23736	0.585536	0.116437	0.00384169	0.0154011	0.459887	0.397032	0.412654
RPL37	CD8 uG vs 1G	0.0697276	0.273724	0.281561	0.215727	-0.176658	0.0683908	0.129769	0.097024	-0.395858	-0.370213	-0.177008	-0.463266	-0.752848	-0.197977	-0.271232	-0.24049	0.215735	0.37441	0.482312	-0.144447	-0.344057	-0.51359	-0.605181	0.819782	0.328434	0.177836	0.33081	0.633134	0.830746	0.665351	0.681811	0.119416	0.083804	0.27532	0.00536894	0.00301402	0.657075	0.517484	0.52207	0.580902	0.308588	0.113282	0.66581	0.2281	0.0612807	0.0104945	0.93243	0.75092
MT-ATP6	CD8 uG vs 1G	0.0422925	0.0791811	0.0766724	0.0289583	0.0705988	0.0765685	0.184402	0.171199	-0.0512124	0.146315	-0.231242	-0.379463	-0.0998895	-0.0480435	-0.0569519	0.119925	-0.00345777	-0.12314	0.570052	3.95657	-0.0280425	0.0971382	-0.506454	0.83288	0.635121	0.653519	0.888421	0.783144	0.729445	0.511345	0.425466	0.76742	0.268033	0.0587477	0.0122136	0.853816	0.866298	0.870627	0.762905	0.989192	0.678688	0.0685613	9.82352e-07	0.873904	0.652052	0.0295143	0.937706	0.915069
HSP90AB1	CD8 uG vs 1G	-0.0123656	0.134473	0.127951	-0.192583	-0.0262152	0.145239	0.344553	0.213875	-0.0756631	0.0329046	-0.0353745	-0.144536	-0.686372	-0.0353534	-0.0191976	0.39705	-0.0208067	0.0844506	0.394526	-0.234608	-0.00313626	-0.0906015	-0.192112	0.930014	0.542098	0.406104	0.296185	0.917682	0.521524	0.141178	0.239758	0.558429	0.834168	0.763923	0.298599	0.00190655	0.923484	0.951102	0.278795	0.951113	0.732734	0.172953	0.295085	0.989375	0.612693	0.412599	0.975539	0.876985
RPL41	CD8 uG vs 1G	-0.109971	0.0625421	0.000819877	-0.252342	-0.380309	-0.196396	0.358528	-0.134035	-0.251668	-0.111224	-0.183248	-0.416287	-0.721684	-0.254263	-0.34051	0.0573387	-0.162732	-0.165338	0.266992	-0.368218	-0.00213219	-0.0192948	-0.234366	0.642365	0.78668	0.996421	0.166783	0.197178	0.449281	0.159571	0.49106	0.226017	0.511172	0.172825	0.00103448	0.0014508	0.486723	0.345016	0.882402	0.633802	0.578039	0.36257	0.176987	0.992957	0.931325	0.306012	0.840959	0.958156
RPL35A	CD8 uG vs 1G	-0.127268	-0.0362545	-0.0249113	-0.172273	-0.403048	-0.144886	0.291966	-0.0737439	-0.306763	-0.151902	-0.25341	-0.392853	-0.781883	-0.330672	-0.205118	0.028676	-0.200705	-0.087485	0.293413	-0.225159	-0.0118373	-0.0200695	-0.276132	0.598741	0.895896	0.889807	0.375446	0.203411	0.619248	0.250965	0.733517	0.140301	0.451518	0.0594575	0.00673113	0.000407054	0.387593	0.557096	0.943207	0.563242	0.760225	0.357094	0.390779	0.961911	0.923829	0.260224	0.814584	0.978251
RPL7	CD8 uG vs 1G	-0.0141297	0.0309613	0.0439086	-0.0815995	-0.311701	-0.134687	0.406536	0.0266695	-0.212601	-0.157167	-0.348315	-0.502316	-0.7782	-0.331771	-0.250766	0.0676905	-0.181841	-0.0616709	0.530522	-0.247925	-0.0306009	-0.0709582	-0.493773	0.94503	0.923766	0.84369	0.698163	0.278622	0.689686	0.20454	0.903661	0.23932	0.511217	0.0368471	0.00120101	0.000342433	0.364004	0.534177	0.873303	0.587529	0.858	0.114134	0.3217	0.898835	0.781322	0.0500179	0.982687	0.985406
RPL37A	CD8 uG vs 1G	-0.0336926	0.121026	0.0922175	-0.00505035	-0.314289	-0.0843146	0.104312	-0.0372227	-0.349796	-0.169213	-0.105492	-0.352799	-0.776122	-0.302797	-0.279976	-0.123023	-0.0375162	0.0126818	0.26971	-0.235682	-0.15859	-0.159894	-0.330705	0.904835	0.608942	0.595687	0.976042	0.35277	0.752919	0.683613	0.865404	0.148182	0.327448	0.427446	0.00347195	0.00157804	0.425916	0.438207	0.751292	0.913976	0.965983	0.370169	0.438798	0.525818	0.470888	0.152212	0.964435	0.907588
GAPDH	CD8 uG vs 1G	0.581602	0.549818	0.477372	0.155608	-0.0677107	0.0832855	-0.198024	0.17019	-0.0713807	0.133794	0.292715	0.317153	-0.175981	-0.740194	-0.584532	-0.0098793	-0.13745	-0.165213	-0.133103	-0.470882	-0.347843	-0.167445	0.130376	0.00111762	0.00225821	0.00258515	0.459364	0.751308	0.682539	0.376489	0.509522	0.672433	0.306582	0.0107738	0.0414326	0.405029	0.00410778	0.025615	0.981862	0.606965	0.401314	0.701938	0.0310819	0.131358	0.359053	0.613608	0.0175475	0.0868794
RPS29	CD8 uG vs 1G	-0.0281688	0.129209	0.0637568	-0.103686	-0.279318	-0.16668	0.10817	-0.0921624	-0.486498	-0.37996	-0.0359948	-0.533501	-0.91885	-0.251572	-0.376823	-0.130786	0.154114	0.134506	0.349421	-0.0541971	-0.315976	-0.332175	-0.413995	0.928794	0.64191	0.748219	0.657702	0.478483	0.60221	0.703494	0.723375	0.0627605	0.071561	0.80043	0.000908599	0.0015132	0.603121	0.340884	0.755356	0.716863	0.697486	0.274481	0.868933	0.31249	0.206253	0.105657	0.97504	0.918877
HLA-E	CD8 uG vs 1G	0.123965	0.161675	-0.124941	-0.00258808	-0.419181	-0.237739	-0.0826835	-0.391273	-0.380801	-0.132403	0.290997	0.165624	-0.250313	-0.608336	-0.472787	-0.342321	-0.157931	-0.175197	-0.470136	-0.411956	-0.235483	-0.082596	0.286603	0.461909	0.394804	0.463636	0.990646	0.0459433	0.254525	0.756251	0.0355363	0.0125559	0.343035	0.0129497	0.331734	0.133634	0.0351154	0.106481	0.266801	0.570841	0.439096	0.0674355	0.00154705	0.306226	0.660277	0.162992	0.723482	0.798846
RPS27	CD8 uG vs 1G	-0.141397	-0.0111333	0.00585394	-0.25361	-0.373729	-0.235726	0.443942	-0.1768	-0.429956	-0.328635	-0.285699	-0.757274	-0.943555	-0.242607	-0.294701	0.0155593	-0.00401771	0.022686	0.564289	-0.11251	-0.15212	-0.179581	-0.553417	0.567405	0.971828	0.978216	0.188392	0.239928	0.481583	0.14986	0.449964	0.0474827	0.179571	0.0760314	6.57376e-08	0.0002761	0.518275	0.47139	0.971812	0.990821	0.951749	0.102061	0.685617	0.536154	0.520552	0.0343921	0.795992	0.994216
RPL31	CD8 uG vs 1G	-0.126477	0.0704778	-0.0336269	-0.157102	-0.343167	-0.129839	0.336578	0.056906	-0.32066	-0.1755	-0.231619	-0.427595	-0.853461	-0.194693	-0.275722	0.150768	-0.0499135	-0.0285544	0.4686	-0.0962095	-0.0756994	-0.117722	-0.390739	0.61669	0.797697	0.856908	0.394528	0.291641	0.674697	0.197594	0.782136	0.140375	0.394143	0.097747	0.000371755	0.000466739	0.62348	0.498829	0.702837	0.890118	0.934873	0.107026	0.737046	0.765407	0.650109	0.0892404	0.825648	0.960119
Bacteria (taxid 2)	CD8 uG vs 1G	#N/A	#N/A	#N/A	#N/A	#N/A	#N/A	#N/A	#N/A	#N/A	#N/A	#N/A	#N/A	#N/A	#N/A	#N/A	#N/A	#N/A	#N/A	#N/A	#N/A	#N/A	#N/A	#N/A	#N/A	#N/A	#N/A	#N/A	#N/A	#N/A	#N/A	#N/A	#N/A	#N/A	#N/A	#N/A	#N/A	#N/A	#N/A	#N/A	#N/A	#N/A	#N/A	#N/A	#N/A	#N/A	#N/A	#N/A	#N/A
HSPA8	CD8 uG vs 1G	0.158409	0.272311	0.23396	-0.0542816	-0.0366447	0.0657788	0.408259	0.126132	0.0175458	0.0352215	-0.195993	-0.195591	-0.543604	-0.251918	-0.284159	0.209677	-0.159602	-0.0453781	0.396241	-0.200545	-0.00189142	-0.105373	-0.289326	0.332681	0.378897	0.296025	0.793076	0.898354	0.839555	0.446343	0.496097	0.904091	0.876171	0.242558	0.206559	0.00963052	0.529734	0.449953	0.571291	0.662537	0.885313	0.176521	0.397768	0.99417	0.654916	0.206817	0.61947	0.78903
LYAR	CD8 uG vs 1G	-0.148432	-0.0265387	-0.856211	-0.590098	-0.286018	-0.303993	-0.582148	-0.509432	-0.425776	-0.217977	-0.833154	-0.722586	-0.747354	-0.152521	-0.35505	0.00983259	0.0773068	-0.161412	0.191837	0.232166	-0.178282	-0.0342304	-0.183419	0.472547	0.905149	0.00233757	0.00642458	0.300995	0.304811	0.317446	0.0610599	0.0159986	0.183576	6.33152e-05	1.65947e-06	6.24585e-06	0.691451	0.4252	0.984333	0.823493	0.66332	0.622586	0.148992	0.466383	0.903292	0.541844	0.731171	0.980505
MTRNR2L8	CD8 uG vs 1G	0.0494668	0.158266	0.310795	0.449022	0.0328235	0.0766074	0.435837	0.63749	-0.0931101	0.0431912	-0.240511	-0.171106	0.535247	-0.0369177	-0.150643	0.204203	0.0554472	-0.0337782	0.863177	3.49382	-0.0821729	-0.0416859	-0.762237	0.819654	0.531922	0.112785	0.0333388	0.910482	0.784833	0.123968	0.00459911	0.648432	0.819476	0.110719	0.298192	0.0703731	0.924209	0.682481	0.604816	0.883391	0.913667	0.00856867	1.90894e-05	0.755256	0.854807	0.00173329	0.93243	0.873103
EEF1D	CD8 uG vs 1G	0.204583	0.468227	0.0961913	-0.217086	-0.116001	0.125724	0.0289766	-0.431437	-0.571334	-0.0617776	0.638076	0.347554	-0.224101	-0.399274	-0.422708	-0.171454	0.322309	0.113856	-0.692905	-0.0195181	-0.576046	-0.341414	0.603518	0.528917	0.173282	0.772653	0.641732	0.73792	0.699991	0.950389	0.310695	0.0470151	0.821057	0.00715964	0.322038	0.267311	0.22727	0.136109	0.731885	0.334417	0.707628	0.105906	0.880251	0.0278842	0.147834	0.0626362	0.770921	0.600201
TMA7	CD8 uG vs 1G	0.0284058	0.180756	-0.0435826	0.00272703	-0.367812	-0.106414	0.099938	0.0353073	-0.277249	-0.178095	-0.176968	-0.20019	-0.47096	-0.348573	-0.333881	0.0197171	-0.0907114	0.0276409	0.268328	-0.10007	-0.131193	-0.201763	-0.255559	0.900603	0.40945	0.772689	0.984531	0.197469	0.647747	0.632173	0.825611	0.156242	0.252246	0.104394	0.0315142	0.0141795	0.340333	0.299741	0.953617	0.78507	0.912036	0.278445	0.655322	0.583159	0.289861	0.167602	0.963062	0.807769
OST4	CD8 uG vs 1G	0.0713917	0.177864	0.202084	-0.115409	-0.27029	-0.227178	-0.0262134	-0.184475	-0.278383	-0.0684831	0.00482039	0.0308949	0.380334	-0.404565	-0.484358	-0.00916887	-0.105044	-0.234313	-0.109702	-0.799134	-0.152017	-0.0243032	0.108527	0.719604	0.351321	0.187886	0.388765	0.296663	0.295031	0.91355	0.26665	0.117147	0.61734	0.961882	0.775339	0.046439	0.210476	0.130295	0.979205	0.731052	0.342231	0.695317	0.0168852	0.49623	0.9039	0.604357	0.886282	0.76762
PPP1R14B	CD8 uG vs 1G	0.742669	0.987106	0.274128	-0.528704	0.257541	0.424512	0.237393	0.0538514	-0.330097	0.288719	1.67164	1.15688	-0.00810901	-0.538446	-0.659561	0.6678	0.478176	0.0431392	-0.961669	0.0568722	-0.810178	-0.400058	1.32033	0.0568505	0.012057	0.64228	0.426142	0.559869	0.256856	0.780483	0.92759	0.34435	0.362045	9.87795e-05	0.0360555	0.978671	0.285534	0.10904	0.395286	0.320759	0.912679	0.214242	0.840946	0.0273167	0.209652	0.0291537	0.239091	0.200499
TOMM7	CD8 uG vs 1G	0.0125572	0.142134	0.108098	0.0943454	-0.211878	0.0154221	0.0287505	-0.24064	-0.399388	-0.224326	-0.125897	-0.344147	-0.789716	-0.206466	-0.217412	-0.415479	0.15276	0.152225	0.0692492	-0.027147	-0.285858	-0.262742	-0.287819	0.961547	0.524091	0.476154	0.568793	0.477837	0.951881	0.896589	0.202218	0.0607644	0.15873	0.265984	0.00235254	0.000328511	0.594297	0.535939	0.22348	0.64684	0.584941	0.784819	0.919154	0.256017	0.203719	0.1729	0.986719	0.87019
CORO1A	CD8 uG vs 1G	0.751743	0.812475	0.220746	0.132379	0.0425217	0.182631	0.17562	-0.188738	-0.643974	-0.109686	1.0543	0.647349	-0.0180645	-0.774686	-0.586658	-0.0130742	0.564262	0.343738	-0.488018	0.181424	-1.05018	-0.662392	0.484398	0.0387979	0.217428	0.74827	0.882663	0.915234	0.718816	0.845717	0.792054	0.137077	0.841367	0.0167879	0.323508	0.956537	0.0603771	0.0678028	0.986044	0.295476	0.500315	0.460176	0.328614	0.0100295	0.0919183	0.349855	0.191469	0.650773
RPS25	CD8 uG vs 1G	-0.19814	-0.0384746	-0.0125092	-0.256461	-0.416532	-0.150569	0.25541	-0.17232	-0.309034	-0.132473	-0.210205	-0.448404	-0.821547	-0.23694	-0.197979	0.0190657	-0.17587	-0.102243	0.254598	-0.24893	0.0229271	-0.0011083	-0.242144	0.41241	0.881289	0.943907	0.145471	0.172553	0.581319	0.314576	0.373878	0.137575	0.478359	0.119792	0.000861997	0.000272159	0.514819	0.56368	0.958859	0.595414	0.714387	0.385559	0.389847	0.921647	0.995669	0.279424	0.686363	0.976872
RPS10	CD8 uG vs 1G	-0.159188	0.0124542	-0.0867273	-0.387024	-0.384273	-0.153409	0.100016	-0.276953	-0.2742	0.0500999	0.0511802	-0.00860643	-0.834544	-0.306828	-0.309771	0.0683004	-0.242737	-0.343338	-0.268026	-0.328541	0.045452	0.1763	0.305914	0.479568	0.952737	0.642878	0.0364008	0.145471	0.505539	0.699114	0.155634	0.205936	0.749612	0.711868	0.957936	0.000273118	0.281024	0.242744	0.848626	0.443009	0.100935	0.396505	0.254321	0.842136	0.273706	0.197541	0.736172	0.991091
PTGES3	CD8 uG vs 1G	-0.0121957	0.0806924	0.0794433	-0.124041	-0.0660227	0.0497073	0.592004	0.148512	-0.145235	-0.00744992	0.0982778	-0.0572059	-0.473539	-0.0989248	-0.119832	0.236092	-0.0122278	-0.0291065	0.213913	-0.0968142	-0.0513402	-0.0321385	-0.094471	0.94516	0.755141	0.594321	0.452224	0.826653	0.869168	0.0685775	0.569567	0.329344	0.968138	0.36087	0.642857	0.00378995	0.82182	0.766067	0.621491	0.975153	0.929489	0.571384	0.601102	0.853752	0.894511	0.742184	0.982737	0.951157
RPL22	CD8 uG vs 1G	0.019568	0.135323	0.160287	0.177157	-0.231725	0.0142697	0.514559	0.157243	-0.323614	-0.292303	-0.320826	-0.498331	-0.735279	-0.23195	-0.194001	-0.0864541	0.0613304	0.234408	0.633018	-0.162905	-0.209342	-0.33221	-0.673744	0.941151	0.686994	0.480971	0.386607	0.50013	0.968585	0.114492	0.474607	0.157776	0.254629	0.0629411	0.000608946	0.000723471	0.572646	0.66027	0.830054	0.870279	0.553553	0.0417473	0.541689	0.430321	0.25597	0.0039529	0.98144	0.933614
RPL34	CD8 uG vs 1G	-0.236115	-0.0579572	-0.0806401	-0.253021	-0.360291	-0.225584	0.371775	-0.0549689	-0.325731	-0.12147	-0.284175	-0.47292	-0.872523	-0.126689	-0.256537	0.142453	-0.0853399	-0.191299	0.407896	-0.264394	0.00311375	0.0543181	-0.334442	0.355257	0.839397	0.664486	0.224858	0.264574	0.456035	0.173741	0.807427	0.136352	0.562343	0.0410853	0.00140219	0.000192294	0.74911	0.480663	0.741736	0.811321	0.527991	0.223933	0.433339	0.990036	0.809028	0.201983	0.638301	0.969715
RSRP1	CD8 uG vs 1G	-0.224166	-0.269387	-0.0680729	0.0971767	0.100928	-0.0448687	-0.115257	0.228552	-0.0503694	-0.418613	-0.208187	-0.397855	-0.0144023	0.530636	0.305066	0.0954212	0.309844	0.456689	0.637896	0.0611204	-0.0034802	-0.302786	-0.587955	0.300818	0.112097	0.67146	0.722791	0.711842	0.819762	0.698034	0.350687	0.81382	0.000962923	0.104219	0.0707034	0.859843	0.120354	0.383692	0.801751	0.38646	0.110901	0.0590842	0.543391	0.989615	0.183146	0.0189786	0.589862	0.508421
ZYX	CD8 uG vs 1G	1.09006	0.712429	-0.196085	0.413328	0.140063	0.183784	-0.591903	-0.0304741	-0.433848	0.113636	1.05366	0.678434	0.397636	-1.03732	-0.56932	-0.238955	0.430315	0.0340744	-0.465072	-0.32883	-1.11937	-0.34971	0.344397	0.00100517	0.0911245	0.690338	0.491142	0.706421	0.634751	0.402659	0.953546	0.171251	0.729576	0.00528936	0.133687	0.115166	0.0114698	0.0351016	0.698788	0.336604	0.912865	0.385235	0.0714175	0.0025579	0.16405	0.430014	0.0163132	0.470479
ARHGEF1	CD8 uG vs 1G	0.261266	-0.0332867	-0.473957	-0.244831	0.192544	-0.00927492	-0.520403	-0.399358	-0.433914	-0.370574	0.836679	0.383223	0.088926	-0.0882799	0.0154013	-0.080926	0.549284	0.358397	-0.655884	0.218462	-0.606462	-0.346093	0.613762	0.421038	0.941863	0.337089	0.653342	0.581266	0.982118	0.458003	0.400583	0.10599	0.281118	0.0241348	0.372295	0.695536	0.83296	0.964701	0.894399	0.117636	0.263917	0.241554	0.354542	0.0254457	0.151458	0.151863	0.694051	0.989232
TC2N	CD8 uG vs 1G	-0.212837	-0.219163	-1.32036	-1.25916	-0.373016	-0.402412	-1.41208	-0.775089	0.0284929	-0.246002	-1.35427	-1.01919	-0.566014	-0.194517	-0.213129	0.420304	-0.486609	-0.182122	0.231951	0.149756	0.36387	0.072261	-0.0105848	0.138232	0.124088	7.80589e-06	9.86826e-06	0.0706464	0.0378345	0.00210792	0.00161085	0.814054	0.00396095	1.5287e-09	6.86268e-09	7.43802e-06	0.498622	0.534473	0.387038	0.0537294	0.478425	0.497579	0.467913	0.0449265	0.715175	0.972482	0.395251	0.528566
SEPTIN9	CD8 uG vs 1G	#N/A	#N/A	#N/A	#N/A	#N/A	#N/A	#N/A	#N/A	#N/A	#N/A	#N/A	#N/A	#N/A	#N/A	#N/A	#N/A	#N/A	#N/A	#N/A	#N/A	#N/A	#N/A	#N/A	#N/A	#N/A	#N/A	#N/A	#N/A	#N/A	#N/A	#N/A	#N/A	#N/A	#N/A	#N/A	#N/A	#N/A	#N/A	#N/A	#N/A	#N/A	#N/A	#N/A	#N/A	#N/A	#N/A	#N/A	#N/A
SRSF5	CD8 uG vs 1G	-0.332386	-0.250531	-0.152266	-0.223364	-0.115936	0.00198334	0.0155306	0.105413	-0.292643	-0.245562	-0.108847	-0.152131	-0.58643	0.184527	0.203259	0.247913	0.0955774	0.200727	0.217312	-0.163443	0.0153653	-0.0898399	-0.0847537	0.0631866	0.112461	0.305624	0.19094	0.623757	0.990864	0.944571	0.607958	0.0722728	0.0362761	0.336649	0.250134	0.000511471	0.527726	0.456922	0.467889	0.73296	0.353033	0.433894	0.40858	0.937212	0.572078	0.682747	0.255265	0.50926
AC138150.1	CD8 uG vs 1G	#N/A	#N/A	#N/A	#N/A	#N/A	#N/A	#N/A	#N/A	#N/A	#N/A	#N/A	#N/A	#N/A	#N/A	#N/A	#N/A	#N/A	#N/A	#N/A	#N/A	#N/A	#N/A	#N/A	#N/A	#N/A	#N/A	#N/A	#N/A	#N/A	#N/A	#N/A	#N/A	#N/A	#N/A	#N/A	#N/A	#N/A	#N/A	#N/A	#N/A	#N/A	#N/A	#N/A	#N/A	#N/A	#N/A	#N/A	#N/A
RPS15	CD8 uG vs 1G	1.25946	-0.164896	0.284393	0.308209	0.484851	-0.0962697	0.268325	-0.717492	-0.618663	-0.697283	2.16227	1.19751	0.0862746	-0.819329	-0.100696	-0.612491	1.00435	0.438014	-2.1532	0.103091	-1.5124	-0.483471	1.77248	0.000213582	0.820329	0.289283	0.626514	0.211302	0.865494	0.459376	0.193151	0.026201	0.196588	0.00111478	0.15057	0.746214	0.0969164	0.794236	0.473033	0.0177157	0.275132	0.0400995	0.75992	2.71329e-05	0.104941	0.0103904	0.00482821	0.966244
COMMD6	CD8 uG vs 1G	-0.163902	0.0150185	0.0224564	-0.125363	-0.426958	-0.188247	0.330733	-0.189398	-0.347531	-0.0710596	-0.2645	-0.226873	-0.607502	-0.233936	-0.275489	-0.137051	-0.0980943	-0.186061	0.0111404	-0.144216	-0.0540021	0.0413332	-0.0767213	0.550103	0.95284	0.912841	0.559313	0.196098	0.481959	0.275571	0.334018	0.139074	0.693889	0.0832149	0.13028	0.00448758	0.575858	0.432719	0.722635	0.79529	0.496217	0.969537	0.600487	0.840631	0.8387	0.74323	0.786092	0.991091
APOBEC3G	CD8 uG vs 1G	-0.110771	0.0393824	-0.115702	-0.33025	-0.440031	-0.327989	-0.292144	-0.608948	-0.294457	-0.100534	-0.294814	-0.306707	-0.61192	-0.392865	-0.494627	-0.375086	-0.259253	-0.351354	-0.350425	0.221633	0.00610849	0.0689133	0.145005	0.300451	0.871967	0.535165	0.168503	0.017964	0.300214	0.606357	0.0155194	0.00705963	0.563886	0.0266102	0.0789111	0.00219314	0.159544	0.246731	0.418496	0.337465	0.309441	0.339365	0.205278	0.975243	0.797594	0.63105	0.589466	0.974541
GUK1	CD8 uG vs 1G	0.671446	0.507675	-0.296541	-0.474275	0.218222	0.305552	-0.275061	-0.650882	-0.689078	-0.0271403	1.42612	1.26405	0.00443976	-0.527509	-0.238124	0.00149231	0.773687	0.303078	-1.68567	0.0963201	-1.10612	-0.424956	1.69019	0.0904504	0.302085	0.69854	0.587657	0.6001	0.496446	0.761322	0.336584	0.11732	0.945099	0.00789192	0.0580031	0.989021	0.186692	0.389846	0.998419	0.0929882	0.427653	0.0172776	0.673071	0.0015733	0.137395	0.00215229	0.312846	0.728077
EIF4A2	CD8 uG vs 1G	-0.100944	-0.00613523	-0.0638048	-0.178896	-0.0656614	0.116508	0.298826	0.0771201	-0.0903373	-0.047106	-0.149896	-0.281225	-0.57177	0.0205222	0.0710117	0.185478	-0.0380123	0.114188	0.333872	-0.107978	0.0489759	-0.0724733	-0.234564	0.57821	0.975632	0.618702	0.275753	0.819166	0.619087	0.217166	0.718104	0.563929	0.745256	0.125297	0.00921503	0.000436073	0.959346	0.828499	0.646987	0.916519	0.664477	0.271172	0.52788	0.846518	0.703686	0.316633	0.801973	0.994459
PPDPF	CD8 uG vs 1G	1.67471	-0.279199	0.319749	0.817104	0.808647	0.695646	1.11447	-0.856896	-0.793097	-1.01278	3.78329	1.41449	1.67414	-0.780709	0.435229	-0.989908	1.62624	1.15454	-2.60893	0.0787432	-2.09873	-0.954474	1.9641	0.000535109	0.804008	0.659106	0.372458	0.147553	0.296881	0.253405	0.26256	0.0786782	0.252331	7.71785e-08	0.192022	NA	0.21311	0.384904	0.469104	0.00840125	0.100443	0.0437523	0.891313	1.19998e-05	0.0733704	0.0596865	0.0101341	0.961941
AL138963.4	CD8 uG vs 1G	#N/A	#N/A	#N/A	#N/A	#N/A	#N/A	#N/A	#N/A	#N/A	#N/A	#N/A	#N/A	#N/A	#N/A	#N/A	#N/A	#N/A	#N/A	#N/A	#N/A	#N/A	#N/A	#N/A	#N/A	#N/A	#N/A	#N/A	#N/A	#N/A	#N/A	#N/A	#N/A	#N/A	#N/A	#N/A	#N/A	#N/A	#N/A	#N/A	#N/A	#N/A	#N/A	#N/A	#N/A	#N/A	#N/A	#N/A	#N/A
FYN	CD8 uG vs 1G	-0.308005	-0.173008	-0.704903	-0.370074	-0.0400632	0.0926489	-0.776805	-0.0585665	-0.0514663	-0.0140325	-0.537712	-0.121267	-0.169819	0.221388	0.198388	0.274758	-0.0886145	0.041048	0.0709458	-0.0869237	0.219841	0.0702028	0.0721599	0.001018	0.133329	1.94933e-06	0.0365792	0.82807	0.687462	0.00247261	0.826021	0.527275	0.871609	4.8574e-07	0.352776	0.0740173	0.457101	0.609175	0.566944	0.737014	0.89532	0.851781	0.478237	0.242422	0.760745	0.805919	0.0164168	0.544167
TXNIP	CD8 uG vs 1G	-0.212469	-0.164437	-0.313686	0.113783	-1.0701	-0.870927	0.413785	-0.843331	-0.178027	-0.0805864	-0.279947	-0.19972	-0.570109	-0.704804	-0.550468	-0.768006	-0.789198	-0.63151	-0.415681	-0.234645	0.368187	0.358594	0.0239589	0.277774	0.464312	0.218442	0.599757	0.000649057	0.0193291	0.264454	0.00832884	0.293712	0.614622	0.181434	0.258005	0.00373049	0.104723	0.331146	0.159307	0.0443926	0.184622	0.362016	0.285998	0.229259	0.330031	0.948625	0.565761	0.843087
CALR	CD8 uG vs 1G	0.281665	0.305805	0.376529	-0.102286	-0.0300506	0.190383	-0.0954999	0.126105	-0.178947	-0.0218282	0.29296	0.0785541	-0.534437	-0.314477	-0.0968987	0.290207	0.0961953	0.232121	0.157018	-0.174217	-0.292705	-0.28011	-0.014635	0.0145172	0.0366915	0.000285059	0.461304	0.819496	0.288845	0.5919	0.354187	0.106501	0.830354	0.000738764	0.547322	0.00490417	0.0890461	0.762524	0.312039	0.609582	0.345563	0.521284	0.347018	0.03897	0.118877	0.939088	0.103276	0.32379
ITM2C	CD8 uG vs 1G	0.229213	0.778125	1.12508	0.404157	-0.592676	0.089285	0.382189	-0.374551	-0.162205	0.339947	0.877451	0.385694	-0.569136	-0.818432	-0.75189	-0.779817	-0.477646	-0.307573	-0.694307	0.243587	-0.0534653	-0.109809	0.278899	0.322941	0.000552359	4.53044e-05	0.304787	0.0335734	0.738772	0.387771	0.241959	0.46663	0.0890604	1.39632e-05	0.171677	0.0140298	0.0170213	0.0504234	0.129019	0.180636	0.390931	0.0751668	0.26003	0.854277	0.711703	0.450625	0.609909	0.0373114
HIST1H2AC	CD8 uG vs 1G	1.80861	0.60468	0.432879	0.274692	0.580189	0.757345	1.79901	0.326778	0.457249	0.899578	0.761911	0.585789	0.459545	-1.15142	0.0227693	0.375383	0.140851	-0.273446	0.0936855	-1.28459	-0.940575	0.290532	0.0774488	4.1939e-05	0.126891	0.231884	0.442292	0.103595	0.0573127	0.01175	0.458037	0.106128	0.00475141	0.00281337	0.0133879	0.0968429	0.0836958	0.965163	0.584574	0.724563	0.568631	0.863616	0.00136191	0.0464052	0.413168	0.85918	0.00131694	0.533078
IL2RG	CD8 uG vs 1G	-0.0894632	0.03362	-0.208749	-0.286804	-0.027923	0.0319115	0.145112	-0.403852	-0.080688	-0.000947181	-0.322097	-0.40795	-0.703371	0.0927958	0.057927	-0.138366	0.0342806	0.0936444	0.025575	0.0614455	0.0194494	-0.0595115	-0.0965998	0.427055	0.864269	0.190993	0.222406	0.897749	0.897872	0.7446	0.11475	0.455639	0.994737	0.00401568	0.0395855	0.000121689	0.781761	0.879876	0.762395	0.912302	0.765641	0.948817	0.787312	0.928118	0.793602	0.748456	0.698931	0.973038
TBC1D10C	CD8 uG vs 1G	0.755978	0.541113	-0.526087	-0.416709	0.120891	-0.049623	-0.123113	-0.543054	-0.799369	-0.259514	1.43236	0.544673	-0.188345	-0.597791	-0.501577	0.114952	0.896543	0.305286	-0.797607	0.453275	-1.26209	-0.565739	0.867013	0.0685673	0.500534	0.548378	0.674047	0.792289	0.943937	0.90817	0.533378	0.0911755	0.679953	0.0221119	0.456255	0.621816	0.234486	0.218375	0.891704	0.110408	0.562505	0.30965	0.117722	0.0030327	0.160278	0.15959	0.267369	0.859502
FLT3LG	CD8 uG vs 1G	0.586092	0.60081	-0.727412	-0.846556	0.295597	0.275361	-0.681047	-0.599389	-0.374026	-0.172434	0.304209	-0.23548	-0.149673	-0.381486	-0.362051	0.314343	0.523226	0.419226	-0.255261	0.6964	-0.749988	-0.60342	0.422307	0.0702289	0.182672	0.157329	0.186048	0.425537	0.547384	0.374281	0.295768	0.206392	0.639727	0.418673	0.617189	0.591599	0.373992	0.446314	0.6505	0.224982	0.390473	0.658317	0.0104801	0.0207467	0.101694	0.347238	0.270891	0.612908
TMEM259	CD8 uG vs 1G	0.906936	0.347454	-0.322723	-0.247056	0.402123	0.334423	-0.462203	-0.0913828	-0.562933	-0.653568	1.51001	0.698816	0.77053	-0.496751	-0.00105768	0.344168	0.916806	1.00417	-0.540829	0.279763	-1.22325	-1.00042	0.738741	0.0046913	0.478588	0.686825	0.782014	0.287723	0.476606	0.635006	0.889934	0.0347402	0.0782949	0.0126455	0.320407	NA	0.338892	0.998216	0.659836	0.0444549	0.0176209	0.481527	0.462309	0.000421661	0.00183798	0.212579	0.048563	0.850441
HSPB1	CD8 uG vs 1G	0.477204	0.945746	0.156391	-0.569464	0.280615	0.0455753	0.77646	0.363996	-1.03692	-0.109987	1.78948	1.0653	0.154529	-0.256317	-0.960399	1.24214	1.19571	0.102404	-0.345393	0.0393789	-1.35574	-0.643823	0.943521	0.449454	0.371643	0.877913	0.557319	0.621551	0.96199	0.5338	0.732201	0.141457	0.894652	0.0132208	0.206562	0.738446	0.565609	0.0944962	0.245119	0.114955	0.886893	0.722723	0.920671	0.012988	0.250333	0.224026	0.715819	0.782564
SUSD3	CD8 uG vs 1G	0.177684	0.335642	0.132012	0.16237	-0.305165	-0.289269	0.309205	-0.0443413	-0.842176	-0.110167	1.04283	0.670559	-0.16009	-0.483571	-0.712385	0.0159562	0.481026	-0.259649	-0.444855	0.208237	-0.778728	-0.129307	0.454639	0.622129	0.496112	0.802774	0.793511	0.450956	0.53954	0.699607	0.934903	0.0117634	0.793673	0.00510128	0.14416	0.562972	0.309481	0.0908147	0.978913	0.323036	0.62054	0.386649	0.44723	0.0344011	0.751603	0.244106	0.828947	0.857502
MMP9	CD8 uG vs 1G	6.65905	0.713547	-0.43027	3.59871	0.944201	1.29632	0.483286	-0.00740163	-0.923835	1.94612	3.83546	1.37226	1.1787	-5.77868	0.128248	-2.69164	1.90585	-1.10458	-1.26796	0.111173	-6.52013	1.18909	-0.535459	0.00111465	0.688831	0.803473	0.00124646	0.41497	0.482231	0.800648	0.994848	0.615308	0.0833704	9.44023e-05	0.152426	0.0345393	7.83267e-05	0.932112	0.0757736	0.150074	0.366219	0.270249	0.912648	NA	0.200124	0.62904	0.0175163	NA
RNF166	CD8 uG vs 1G	0.79091	-0.103292	-1.24635	-0.348134	0.307896	0.0380476	-1.4463	-0.869194	-0.368798	-0.287028	1.119	0.755629	0.738377	-0.546471	0.0518671	-0.315502	0.556328	0.241439	-1.36939	-0.184092	-0.889992	-0.209759	1.1907	0.054058	0.889341	0.133648	0.711501	0.48506	0.945911	0.175164	0.202129	0.395361	0.599494	0.0668041	0.293937	0.00742133	0.213118	0.896283	0.671883	0.202483	0.540485	0.0578827	0.563535	0.0077548	0.490834	0.0371873	0.2324	0.977327
TRABD	CD8 uG vs 1G	1.21191	0.531902	-0.743767	-0.253234	0.49367	0.472272	0.22154	-0.337065	-0.887725	-0.606711	1.91849	1.00817	1.13782	-0.746175	-0.172624	0.115188	1.29167	0.975845	-1.10351	0.0647586	-1.75722	-1.05978	1.16872	0.0317259	0.59733	0.540602	0.851404	0.345019	0.59153	0.840568	0.757196	0.112647	0.444939	0.0275602	0.319449	0.00854246	0.165374	0.666291	0.901873	0.0374907	0.119213	0.21749	0.877327	0.000185827	0.0241119	0.167799	0.169167	0.903859
RPL36AL	CD8 uG vs 1G	0.0153681	0.121228	0.0673897	-0.0830735	-0.383792	-0.212954	0.0446746	-0.121776	-0.245948	-0.162626	-0.33697	-0.38499	-0.725395	-0.431786	-0.430046	-0.101761	-0.217796	-0.143643	0.240798	-0.169332	-0.063907	-0.0943174	-0.290089	0.948096	0.640949	0.739538	0.65609	0.263938	0.495367	0.877769	0.573124	0.22608	0.390691	0.0273957	0.00763709	0.00110589	0.34455	0.315318	0.796372	0.598898	0.685449	0.450433	0.510649	0.830856	0.727008	0.221053	0.983664	0.918384
RPS4X	CD8 uG vs 1G	0.0587748	0.123844	0.0942323	-0.023105	-0.225894	-0.0853307	0.349717	-0.0648266	-0.193701	-0.16441	-0.347363	-0.527525	-0.825656	-0.322913	-0.278979	-0.115819	-0.12178	0.0100288	0.430786	-0.196713	-0.0842482	-0.156376	-0.48909	0.750681	0.654625	0.669864	0.90254	0.411468	0.776453	0.268269	0.770094	0.252539	0.437554	0.0352757	0.0003665	0.000664009	0.366044	0.477872	0.777196	0.718743	0.976884	0.196387	0.482323	0.726319	0.543184	0.0511958	0.899069	0.924701
RPL13	CD8 uG vs 1G	0.239408	0.308603	-0.179502	-0.530018	-0.239714	0.00844426	-0.174549	-0.656648	-0.436112	-0.147128	1.41047	0.7533	-0.606248	-0.567415	-0.406439	-0.0247709	0.0543036	0.0538278	-1.2534	-0.0212218	-0.421624	-0.274563	1.24286	0.403958	0.332353	0.686958	0.316334	0.46033	0.977447	0.783438	0.155261	0.0838145	0.538604	7.60311e-05	0.0894019	0.0425912	0.0889882	0.078189	0.968218	0.867259	0.797882	0.0407071	0.930897	0.0995257	0.111577	0.00797838	0.679781	0.754743
Naumovozyma dairenensis CBS 421 (taxid 1071378)	CD8 uG vs 1G	#N/A	#N/A	#N/A	#N/A	#N/A	#N/A	#N/A	#N/A	#N/A	#N/A	#N/A	#N/A	#N/A	#N/A	#N/A	#N/A	#N/A	#N/A	#N/A	#N/A	#N/A	#N/A	#N/A	#N/A	#N/A	#N/A	#N/A	#N/A	#N/A	#N/A	#N/A	#N/A	#N/A	#N/A	#N/A	#N/A	#N/A	#N/A	#N/A	#N/A	#N/A	#N/A	#N/A	#N/A	#N/A	#N/A	#N/A	#N/A
RPLP2	CD8 uG vs 1G	0.445255	0.298978	0.0744309	-0.14648	-0.0815936	0.109887	-0.0687723	-0.489474	-0.674686	-0.318644	0.849861	0.207922	-0.58437	-0.506604	-0.328707	-0.360903	0.558508	0.295018	-0.662931	0.00206599	-0.883846	-0.463674	0.46262	0.174526	0.392612	0.817608	0.744639	0.810024	0.744566	0.880809	0.232156	0.0146783	0.239227	0.000561012	0.553016	0.0198973	0.168741	0.267086	0.491721	0.0836439	0.306363	0.157408	0.992264	0.00112183	0.0344961	0.197966	0.443525	0.797915
LINC01619	CD8 uG vs 1G	#N/A	#N/A	#N/A	#N/A	#N/A	#N/A	#N/A	#N/A	#N/A	#N/A	#N/A	#N/A	#N/A	#N/A	#N/A	#N/A	#N/A	#N/A	#N/A	#N/A	#N/A	#N/A	#N/A	#N/A	#N/A	#N/A	#N/A	#N/A	#N/A	#N/A	#N/A	#N/A	#N/A	#N/A	#N/A	#N/A	#N/A	#N/A	#N/A	#N/A	#N/A	#N/A	#N/A	#N/A	#N/A	#N/A	#N/A	#N/A
MT-ND6	CD8 uG vs 1G	-0.192797	-0.10408	-0.100879	-0.18958	0.109466	-0.00687395	0.0174708	0.0370298	-0.0824763	0.149127	-0.30856	-0.403117	0.0209654	0.372142	0.0898853	0.263931	0.211399	-0.165868	0.522267	4.1083	0.0114625	0.218603	-0.389158	0.37835	0.541111	0.569675	0.4133	0.660362	0.971608	0.945334	0.874086	0.652689	0.224476	0.0180724	0.0209974	0.965578	0.209742	0.786136	0.553983	0.383885	0.52785	0.145734	3.28538e-07	0.953045	0.252827	0.167004	0.656126	0.876652
RPS15A	CD8 uG vs 1G	-0.213017	-0.0652981	-0.0761577	-0.277373	-0.360281	-0.241845	0.321368	-0.100665	-0.242112	-0.0460791	-0.300104	-0.443312	-0.889922	-0.199425	-0.290465	0.100958	-0.220399	-0.307965	0.312256	-0.244626	0.0930178	0.152905	-0.258517	0.312755	0.80497	0.696434	0.194201	0.18927	0.386669	0.231088	0.646579	0.189654	0.811029	0.0377737	0.00416927	0.0001277	0.552685	0.378075	0.809965	0.476349	0.252772	0.342835	0.403558	0.666363	0.446378	0.318056	0.600598	0.962205
HSPH1	CD8 uG vs 1G	0.128543	0.0306276	0.128696	-0.0351045	0.649053	0.435792	0.499992	0.574118	0.0564258	0.0844651	0.176553	0.0786396	-0.339015	0.545897	0.462741	0.640038	0.569163	0.410227	0.577564	0.20968	-0.238884	-0.172512	-0.265928	0.518848	0.906297	0.514879	0.870096	0.0520114	0.142998	0.211689	0.00065359	0.741918	0.654184	0.22581	0.577002	0.0398563	0.248746	0.244095	0.0852268	0.180703	0.208633	0.0217857	0.17553	0.445714	0.499561	0.279709	0.763449	0.980599
PTMA	CD8 uG vs 1G	-0.00125065	0.267104	0.111277	0.0093273	-0.177538	0.159259	0.196648	0.0610204	-0.350077	-0.0928916	0.291049	0.0963557	-0.397893	-0.136494	-0.1894	0.0596727	0.163226	0.172707	0.0191642	-0.1646	-0.250062	-0.270269	0.0148891	0.995089	0.166867	0.453621	0.950913	0.492834	0.472527	0.459379	0.64545	0.052557	0.505599	0.0113306	0.460976	0.0429372	0.697098	0.550232	0.824382	0.619324	0.492472	0.931685	0.100715	0.274463	0.141469	0.926777	0.998682	0.591148
DUSP2	CD8 uG vs 1G	-0.658569	-0.12484	-0.700745	-1.23745	0.163329	0.481065	-1.38676	-0.323681	-1.15025	-0.0673788	0.775387	0.279848	-0.704997	0.620317	0.716503	1.0538	1.05751	0.662185	-0.415869	-0.367392	-0.680081	-0.29687	0.980246	0.331333	0.868424	0.143408	0.0467119	0.817445	0.421196	0.0574626	0.58962	0.0703637	0.902795	0.0183718	0.549287	0.0789962	0.210798	0.159309	0.153642	0.0657165	0.159387	0.515722	0.294056	0.116216	0.438016	0.0563065	0.618229	0.974363
RPS2	CD8 uG vs 1G	0.36233	0.522922	0.143375	-0.220922	-0.113703	0.124526	0.32716	-0.353189	-0.62861	-0.0637075	0.99311	0.480168	-0.451418	-0.573563	-0.483671	-0.0259274	0.360161	0.109681	-0.682699	-0.103693	-0.728634	-0.374252	0.671807	0.290773	0.217483	0.751716	0.684549	0.761329	0.754664	0.608864	0.465662	0.0533356	0.853499	0.00250131	0.25368	0.0826551	0.110831	0.0920126	0.960769	0.391742	0.767447	0.158835	0.638027	0.0227295	0.192055	0.0694779	0.580244	0.650773
BIRC3	CD8 uG vs 1G	-0.00948553	0.158829	0.106068	0.0531488	-0.188718	0.153762	0.838801	0.227981	0.110747	0.0145854	0.0245033	-0.551353	-0.614252	-0.110385	-0.0265421	0.0809047	-0.281432	0.120722	0.724542	0.419182	0.214817	-0.129936	-0.681745	0.960915	0.569955	0.460669	0.759074	0.493758	0.613924	0.000310182	0.401748	0.530801	0.94246	0.834942	2.55207e-05	0.000854567	0.757078	0.943716	0.85842	0.40343	0.693953	0.0469153	0.00392176	0.361276	0.561055	0.0118091	0.986539	0.891629
ZBTB7A	CD8 uG vs 1G	0.687924	0.511109	-0.17872	-0.0274882	-0.0410842	0.189035	-0.0291463	-0.265106	-0.57905	-0.110968	1.41107	0.970324	0.0691885	-0.72676	-0.318138	-0.12177	0.485155	0.308345	-1.06221	0.218376	-0.955083	-0.475328	0.997994	0.00910225	0.0927064	0.741829	0.963821	0.913117	0.51054	0.971807	0.62371	0.0157637	0.665627	0.000858104	0.0645182	0.80661	0.168974	0.265103	0.859476	0.330147	0.349553	0.138703	0.348295	0.0112848	0.0548382	0.0706842	0.0757435	0.473552
EEF1A1	CD8 uG vs 1G	-0.10473	-0.0903247	-0.0727914	-0.222598	-0.401813	-0.195874	0.272369	-0.145546	-0.131834	-0.0539949	-0.204764	-0.320672	-0.733874	-0.346699	-0.194396	0.0478459	-0.368656	-0.229234	0.188091	-0.354439	0.143208	0.126287	-0.161356	0.583997	0.742111	0.699373	0.2926	0.138879	0.502446	0.317459	0.493432	0.43429	0.785968	0.148493	0.0424561	0.00090749	0.316819	0.595616	0.89927	0.247112	0.444021	0.529465	0.222148	0.53175	0.566118	0.470314	0.805507	0.946804
ACTG1	CD8 uG vs 1G	0.545702	0.470037	-0.0228524	-0.114725	0.000911942	0.0859633	-0.103623	-0.0610277	-0.273082	0.0409279	0.689615	0.41445	-0.350567	-0.56733	-0.423065	0.136224	0.191995	0.0105428	-0.343573	-0.329087	-0.558914	-0.238496	0.415112	0.0127059	0.0792091	0.944862	0.734272	0.996706	0.722206	0.864636	0.838898	0.152304	0.846141	0.00595597	0.138836	0.106216	0.0747096	0.0904675	0.737466	0.515955	0.965379	0.37619	0.154701	0.0285528	0.220036	0.154845	0.0949804	0.450075
CNN2	CD8 uG vs 1G	0.31112	0.384249	0.0263638	0.402278	-0.0556721	0.357793	-0.0238872	-0.194898	-0.268083	-0.00208125	0.415614	0.27801	-0.35982	-0.414788	-0.0609216	-0.55143	0.109479	0.330041	-0.39324	0.00991727	-0.372898	-0.359249	0.0943676	0.172337	0.107684	0.916779	0.222418	0.816391	0.113167	0.95831	0.474689	0.19097	0.991027	0.0212814	0.200467	0.0208107	0.13488	0.828924	0.226657	0.694648	0.172652	0.230814	0.930676	0.0852281	0.0408806	0.75021	0.44113	0.500751
PLP2	CD8 uG vs 1G	0.561179	0.511985	0.279399	0.171382	0.147299	0.278467	0.353272	0.392069	-0.012748	0.164306	0.349628	0.179159	-0.316689	-0.512393	-0.370117	0.201386	0.0125836	-0.0196368	0.230559	-0.254239	-0.339515	-0.182241	-0.131649	0.000700725	0.0324711	0.0927466	0.40233	0.459145	0.324395	0.193421	0.0899802	0.934101	0.318834	0.00371198	0.218045	0.0641449	0.0411291	0.339665	0.61908	0.959321	0.946788	0.465009	0.201726	0.0900925	0.436928	0.586019	0.0124732	0.307865
CD3D	CD8 uG vs 1G	-0.244161	-0.00853659	-1.67653	-2.70222	-0.447534	-0.470316	-1.62855	-2.15587	-0.175022	-0.112604	-1.57622	-2.64919	-1.11505	-0.214043	-0.546346	0.417094	-0.333296	-0.439012	0.410535	0.087046	0.198082	0.138224	-0.185725	0.127502	0.963348	4.44146e-07	5.28751e-20	0.0644988	0.0919473	0.00705817	2.15672e-11	0.229137	0.387445	6.46577e-11	1.99286e-33	6.49771e-08	0.537674	0.195322	0.472363	0.305089	0.198904	0.384399	0.735756	0.388958	0.606323	0.627919	0.377448	0.992718
RPS7	CD8 uG vs 1G	-0.163915	-0.0710644	-0.0195316	-0.348192	-0.362531	-0.179509	0.250954	-0.174096	-0.159868	-0.00834054	-0.118217	-0.2449	-0.758774	-0.248508	-0.223518	0.0990146	-0.302484	-0.283779	0.0401779	-0.171849	0.142532	0.16542	0.0128847	0.375631	0.746341	0.908719	0.0546361	0.150994	0.466986	0.283669	0.359958	0.344292	0.957523	0.347759	0.0785058	0.00063659	0.44616	0.488342	0.784071	0.332924	0.26017	0.88941	0.51211	0.516782	0.370793	0.954413	0.654381	0.947787
HSP90AA1	CD8 uG vs 1G	-0.0154709	0.0850198	0.0230348	-0.0978202	0.0133145	0.123096	0.382231	0.218119	-0.0965111	0.0324146	-0.174473	-0.157502	-0.591987	0.0754668	0.034212	0.366609	0.110958	0.088654	0.465652	-0.257496	-0.0661965	-0.0664727	-0.287716	0.940935	0.755639	0.904272	0.619091	0.962952	0.66541	0.328167	0.267864	0.578902	0.868921	0.231069	0.32873	0.00648212	0.848176	0.924265	0.330147	0.748604	0.761951	0.144449	0.188586	0.788433	0.75542	0.240186	0.981377	0.95125
RPL35	CD8 uG vs 1G	0.159673	0.340734	0.131646	-0.475072	-0.246841	-0.118737	-0.0917288	-0.538965	-0.404552	-0.036116	0.373253	0.193975	-0.630425	-0.569996	-0.586891	-0.0758678	-0.0578858	-0.203424	-0.699807	-0.0997195	-0.305596	-0.126609	0.663163	0.612629	0.2024	0.584055	0.170712	0.465959	0.653743	0.768378	0.0861679	0.156981	0.863775	0.0228294	0.460883	0.00413377	0.0295611	0.0212424	0.845274	0.849584	0.406175	0.036208	0.660409	0.212828	0.548425	0.00751514	0.823332	0.631795
CXCR4	CD8 uG vs 1G	-0.165344	-0.340278	-0.44568	0.0201913	-0.1212	0.0642334	0.319877	0.0516673	-0.236382	-0.0296422	-0.214351	-0.472512	-0.893349	-0.0440929	0.327299	-0.0807695	-0.0256226	0.0188422	0.444414	-0.251761	-0.00334669	0.152734	-0.488265	0.616598	0.428475	0.281364	0.964162	0.767361	0.884254	0.576553	0.924631	0.391183	0.923716	0.469018	0.149336	0.00629898	0.925572	0.547417	0.914417	0.951148	0.966761	0.475351	0.38093	0.991283	0.668162	0.303474	0.825604	0.821691
THBS1	CD8 uG vs 1G	1.22503	0.440357	-0.404631	-0.13847	0.616902	1.32003	-1.01458	1.65562	0.636577	0.33376	0.32193	0.528561	0.117663	-0.678996	0.763272	1.69712	-0.151231	0.872796	1.07876	-1.11491	-0.351454	-0.451627	-0.356428	1.09365e-05	0.324449	0.477989	0.700932	0.173104	0.00607981	0.186193	1.83048e-05	0.0541616	0.296571	0.463701	0.0565632	0.815067	0.300301	0.182172	0.00283543	0.856248	0.0692261	0.0241504	0.00144265	0.485266	0.236601	0.446557	0.000438346	0.747027
SH2D2A	CD8 uG vs 1G	0.548204	0.453759	-1.34474	-0.276955	0.682231	0.757902	-1.22619	0.232738	-0.191893	-0.0408027	-0.0560594	0.436975	-0.343856	0.091166	0.310173	0.577072	0.774704	0.808201	-0.0848728	-0.0312388	-0.722932	-0.645197	0.402068	0.0394655	0.0681013	0.00127436	0.525546	0.0210049	0.00141366	0.0642466	0.555381	0.437963	0.830728	0.863459	0.21377	0.145368	0.796531	0.320772	0.265767	0.033801	0.00179749	0.859346	0.923128	0.00676764	0.00126933	0.282003	0.193445	0.425502
RPS18	CD8 uG vs 1G	-0.0149006	0.104581	0.0737968	-0.33696	-0.283572	-0.180615	0.319294	-0.196258	-0.282071	-0.0826596	0.00370497	-0.268519	-0.777818	-0.333224	-0.38686	0.0924243	-0.117398	-0.197183	0.0701332	-0.159704	-0.095386	-0.0137566	-0.019402	0.933807	0.640746	0.65789	0.0400879	0.221612	0.461169	0.15444	0.262729	0.0850476	0.61094	0.975951	0.0305142	0.000348543	0.244629	0.220554	0.801051	0.673211	0.431065	0.805671	0.519833	0.637025	0.943568	0.930164	0.977546	0.918384
ARID5A	CD8 uG vs 1G	0.569277	0.254632	-0.538381	-0.0744883	0.0105926	0.399134	-0.613192	-0.738854	-0.74437	-0.192789	1.48532	0.940466	-0.271521	-0.633988	0.0542783	-0.537677	0.619025	0.509909	-1.5091	0.0897417	-1.01189	-0.47617	1.19767	0.136496	0.638623	0.408176	0.936674	0.980367	0.425463	0.55795	0.272673	0.034387	0.714677	0.00180139	0.185424	0.448344	0.204193	0.876846	0.442867	0.21718	0.300357	0.0260719	0.741041	0.00992437	0.196214	0.0287944	0.392732	0.917709
RPS13	CD8 uG vs 1G	-0.129568	-0.0156212	0.0337801	-0.204875	-0.421498	-0.157532	0.307934	-0.0650795	-0.250194	-0.0464576	-0.139612	-0.239074	-0.744116	-0.336907	-0.255999	0.0771412	-0.264534	-0.223462	0.156597	-0.394145	0.0492388	0.087488	-0.114803	0.525718	0.947562	0.849369	0.216632	0.117845	0.5399	0.226169	0.71644	0.167752	0.784631	0.287556	0.034582	0.000458439	0.324967	0.413823	0.82184	0.405523	0.364195	0.532288	0.166592	0.829464	0.63458	0.551559	0.768961	0.990155
RPL19	CD8 uG vs 1G	-0.0352549	0.143634	0.0534374	-0.299536	-0.410133	-0.134808	-0.10456	-0.383108	-0.286278	-0.0629322	0.0986947	0.0532006	-0.699258	-0.476025	-0.42094	-0.140065	-0.276623	-0.210366	-0.448609	-0.168405	-0.0288137	-0.0201076	0.37833	0.876054	0.513078	0.747095	0.176168	0.122299	0.577383	0.631404	0.070356	0.170009	0.696669	0.393681	0.750863	0.00109412	0.0995755	0.122769	0.664253	0.3578	0.324535	0.0874213	0.493053	0.900917	0.908052	0.0550315	0.952751	0.863736
WAKMAR2	CD8 uG vs 1G	#N/A	#N/A	#N/A	#N/A	#N/A	#N/A	#N/A	#N/A	#N/A	#N/A	#N/A	#N/A	#N/A	#N/A	#N/A	#N/A	#N/A	#N/A	#N/A	#N/A	#N/A	#N/A	#N/A	#N/A	#N/A	#N/A	#N/A	#N/A	#N/A	#N/A	#N/A	#N/A	#N/A	#N/A	#N/A	#N/A	#N/A	#N/A	#N/A	#N/A	#N/A	#N/A	#N/A	#N/A	#N/A	#N/A	#N/A	#N/A
RABAC1	CD8 uG vs 1G	0.94244	0.277116	0.0701274	0.188747	0.312422	-0.0184028	-0.0543397	-0.588202	-0.549671	-0.328768	1.66707	0.927158	0.304268	-0.687055	-0.406811	-0.601837	0.752812	0.200345	-1.29217	-0.234618	-1.1897	-0.407806	0.945695	0.00292698	0.554275	0.901031	0.787713	0.369894	0.96589	0.946164	0.311786	0.0536364	0.374567	9.43391e-05	0.0929759	0.183281	0.0812542	0.22455	0.386872	0.043946	0.583579	0.0520375	0.434032	8.94951e-05	0.145728	0.076355	0.0346421	0.883632
SIPA1	CD8 uG vs 1G	0.534784	0.306312	-0.167774	0.307679	0.0582566	0.609947	-0.0136878	-0.247673	-0.497946	0.031135	1.00698	0.686465	-0.112385	-0.491015	0.30464	-0.512627	0.48652	0.58472	-0.837013	0.0592362	-0.797766	-0.424985	0.5424	0.0146976	0.419284	0.732627	0.52492	0.834027	0.0854376	0.984718	0.580841	0.0141606	0.913304	0.00658434	0.0795642	0.627786	0.175035	0.436336	0.413765	0.166662	0.0831787	0.14595	0.727412	0.00233047	0.12174	0.224872	0.10415	0.814923
DDX17	CD8 uG vs 1G	-0.198713	-0.226025	-0.0537378	-0.007938	-0.178004	-0.34256	-0.185798	-0.0969556	0.000752407	-0.294661	-0.26282	-0.280436	-0.24624	0.220244	-0.0127035	-0.124642	-0.0282924	0.0587175	0.194094	-0.0513674	0.152982	-0.0618189	-0.253744	0.08479	0.195353	0.642593	0.963723	0.473682	0.12216	0.336211	0.612316	0.995515	0.0232999	0.00663793	0.0322801	0.0162475	0.537359	0.97073	0.718217	0.934993	0.835992	0.470807	0.788162	0.529949	0.76789	0.202974	0.301906	0.624794
PAXX	CD8 uG vs 1G	#N/A	#N/A	#N/A	#N/A	#N/A	#N/A	#N/A	#N/A	#N/A	#N/A	#N/A	#N/A	#N/A	#N/A	#N/A	#N/A	#N/A	#N/A	#N/A	#N/A	#N/A	#N/A	#N/A	#N/A	#N/A	#N/A	#N/A	#N/A	#N/A	#N/A	#N/A	#N/A	#N/A	#N/A	#N/A	#N/A	#N/A	#N/A	#N/A	#N/A	#N/A	#N/A	#N/A	#N/A	#N/A	#N/A	#N/A	#N/A
SLC25A3	CD8 uG vs 1G	-0.019472	0.0674085	0.168531	-0.00623453	-0.142344	0.0981493	-0.0854947	0.422066	-0.158021	-0.00791424	-0.0344383	-0.156169	-0.441397	-0.0657495	0.00655158	0.450615	0.0256246	0.0826297	0.64704	-0.12895	-0.070277	-0.0755766	-0.424871	0.930323	0.717912	0.176811	0.970395	0.555889	0.63725	0.856446	0.0153407	0.39932	0.952908	0.699619	0.161009	0.0328965	0.808614	0.983512	0.186976	0.911199	0.741157	0.00692262	0.482282	0.672719	0.672156	0.0378117	0.975672	0.941978
PSMB8	CD8 uG vs 1G	0.063588	0.0671854	0.00852401	-0.124722	-0.11796	-0.0615543	-0.0349359	-0.0936057	-0.16278	-0.0164808	0.0724084	-0.0412098	-0.404309	-0.188506	-0.169844	0.049356	-0.0134302	-0.0833197	0.0121757	-0.178912	-0.108212	-0.00478249	0.0156987	0.690139	0.660104	0.944879	0.308341	0.535478	0.685682	0.871548	0.395715	0.270283	0.877338	0.384645	0.651005	0.0145396	0.487889	0.472651	0.854596	0.959803	0.61095	0.950001	0.373078	0.563013	0.967474	0.913203	0.869648	0.926696
DNAJA1	CD8 uG vs 1G	0.237651	0.218142	0.25356	0.27014	0.509746	0.371713	0.502629	0.661232	0.0181964	0.133978	0.00574105	0.0273118	-0.399854	0.277989	0.162414	0.431331	0.448529	0.247227	0.719048	-0.210072	-0.276095	-0.1582	-0.512486	0.233074	0.477748	0.260668	0.159386	0.0850102	0.222957	0.275252	0.0014214	0.916395	0.558438	0.972994	0.839809	0.0645264	0.51621	0.627374	0.233703	0.247288	0.398459	0.00822405	0.22549	0.325824	0.464427	0.0178921	0.515723	0.850071
ARL6IP4	CD8 uG vs 1G	0.35976	0.358995	0.117198	-0.103766	-0.242413	-0.176963	-0.193235	-0.330847	-0.553086	-0.253729	0.746641	0.524456	-0.100474	-0.674937	-0.575425	-0.115351	0.18641	0.0420449	-0.695428	0.0194639	-0.617125	-0.353002	0.638789	0.207273	0.218625	0.711467	0.799123	0.430381	0.511385	0.663939	0.363375	0.0344714	0.264168	0.00132741	0.0906056	0.653151	0.0184051	0.0301455	0.80415	0.553984	0.867645	0.0818396	0.894298	0.0170678	0.102427	0.0326913	0.485353	0.651246
POLR2L	CD8 uG vs 1G	1.75532	1.24808	-0.409902	-0.558751	0.810893	0.635832	0.612748	0.211557	-0.638931	-0.024527	1.75429	0.910651	0.452967	-0.894307	-0.618463	0.999542	1.43513	0.647582	-0.418828	0.015501	-2.0036	-0.970128	0.928362	0.000585585	0.0726629	0.633524	0.641435	0.147062	0.376164	0.623066	0.8349	0.283314	0.972119	0.0109743	0.320403	0.127435	0.123235	0.372258	0.274352	0.0357934	0.422808	0.640213	0.960971	8.16641e-05	0.110271	0.200302	0.010891	0.43588
LAPTM5	CD8 uG vs 1G	0.396515	0.326524	0.0877841	0.257306	-0.271337	0.0389489	0.0947752	0.313429	-0.236732	0.0642325	0.338416	0.201021	-0.493801	-0.768679	-0.396385	0.0472615	-0.187169	-0.13148	0.140144	-0.266572	-0.320071	-0.0882271	-0.11482	0.0030859	0.129021	0.504809	0.220885	0.161854	0.879025	0.836504	0.207307	0.0671646	0.675698	0.000321054	0.180487	0.0360154	0.00513607	0.256596	0.913196	0.482324	0.631243	0.68054	0.13268	0.174851	0.676769	0.656313	0.0361156	0.537522
CIB1	CD8 uG vs 1G	0.265316	0.237267	-0.0898521	-0.241822	0.115572	0.10079	-0.299055	-0.102668	-0.214823	-0.131579	0.409482	0.292437	-0.390517	-0.244753	-0.258553	0.136298	0.181508	0.114053	-0.349514	0.0679307	-0.338145	-0.253495	0.424595	0.249523	0.270409	0.685434	0.40231	0.637072	0.662841	0.369385	0.697319	0.284932	0.411349	0.00815544	0.186606	0.0220151	0.373886	0.35997	0.740184	0.486322	0.600079	0.305777	0.621163	0.0969385	0.122778	0.0950997	0.534581	0.698554
FIS1	CD8 uG vs 1G	0.126747	0.247949	0.0527109	-0.273319	-0.449511	-0.320239	-0.250583	-0.743885	-0.328225	0.0089748	0.256995	0.426279	-0.303453	-0.620175	-0.626992	-0.44076	-0.216601	-0.382769	-1.09486	0.0286732	-0.17309	0.0430594	0.863252	0.642659	0.261236	0.806542	0.244025	0.123472	0.122129	0.408717	0.00189147	0.182969	0.95618	0.0664375	0.0141564	0.0596221	0.0232725	0.0363534	0.270036	0.457662	0.0989064	0.000618113	0.863195	0.461865	0.838601	0.000676114	0.841282	0.689788
AC008105.3	CD8 uG vs 1G	#N/A	#N/A	#N/A	#N/A	#N/A	#N/A	#N/A	#N/A	#N/A	#N/A	#N/A	#N/A	#N/A	#N/A	#N/A	#N/A	#N/A	#N/A	#N/A	#N/A	#N/A	#N/A	#N/A	#N/A	#N/A	#N/A	#N/A	#N/A	#N/A	#N/A	#N/A	#N/A	#N/A	#N/A	#N/A	#N/A	#N/A	#N/A	#N/A	#N/A	#N/A	#N/A	#N/A	#N/A	#N/A	#N/A	#N/A	#N/A
RPL10	CD8 uG vs 1G	0.0283345	0.0800773	0.016847	-0.280216	-0.291937	-0.0832133	-0.00324095	-0.338241	-0.164496	-0.0171746	-0.0226231	-0.0922371	-0.741655	-0.419322	-0.300819	-0.131762	-0.278512	-0.200936	-0.277241	-0.262533	0.00798297	0.0380967	0.209681	0.869816	0.680525	0.919647	0.0998467	0.16966	0.703837	0.988968	0.0880662	0.340506	0.903014	0.856481	0.528159	0.000805147	0.0794874	0.274132	0.707162	0.307634	0.340027	0.354284	0.327109	0.968794	0.811737	0.351996	0.951929	0.932624
ARF5	CD8 uG vs 1G	0.357112	0.20876	0.116449	-0.0270644	-0.279206	-0.239875	-0.0689175	-0.230834	-0.297237	-0.120805	0.661394	0.389807	-0.260415	-0.650619	-0.479537	-0.103511	-0.0476114	-0.144859	-0.472775	-0.144906	-0.370818	-0.114401	0.424474	0.0800031	0.161848	0.473992	0.90811	0.212254	0.0733535	0.758068	0.343117	0.107052	0.244869	3.75444e-06	0.0554227	0.20295	0.00473109	0.0557227	0.807821	0.84012	0.396294	0.205515	0.435455	0.0726114	0.482478	0.12898	0.291785	0.586443
DRAP1	CD8 uG vs 1G	0.738956	0.876173	0.288925	-0.133364	-0.0210799	0.0478474	0.271698	-0.220729	-0.730977	-0.00752685	1.27683	0.730418	0.0319163	-0.724522	-0.837566	0.178983	0.689816	0.0512645	-0.639493	-0.0388608	-1.16685	-0.519343	0.730996	0.0750943	0.113633	0.715874	0.878084	0.960506	0.926255	0.775558	0.740503	0.111612	0.988867	0.0227089	0.198879	0.922568	0.0589663	0.0291791	0.767646	0.129651	0.920773	0.256927	0.864509	0.000959253	0.205629	0.0931702	0.281324	0.510792
TMC6	CD8 uG vs 1G	0.303183	-0.111719	-0.467664	-0.617149	0.103374	0.0880237	-0.449605	-0.534573	-0.407569	-0.23315	1.25327	0.559113	-0.0397917	-0.0661884	0.305364	0.227828	0.58752	0.433445	-0.897912	0.327987	-0.629583	-0.278888	1.02777	0.389736	0.862757	0.548068	0.382136	0.809759	0.863053	0.643106	0.368904	0.190315	0.636246	0.0247504	0.311293	0.892042	0.901401	0.464563	0.735372	0.238849	0.320944	0.158912	0.1964	0.0821857	0.39872	0.0386694	0.666102	0.972959
PLAAT4	CD8 uG vs 1G	#N/A	#N/A	#N/A	#N/A	#N/A	#N/A	#N/A	#N/A	#N/A	#N/A	#N/A	#N/A	#N/A	#N/A	#N/A	#N/A	#N/A	#N/A	#N/A	#N/A	#N/A	#N/A	#N/A	#N/A	#N/A	#N/A	#N/A	#N/A	#N/A	#N/A	#N/A	#N/A	#N/A	#N/A	#N/A	#N/A	#N/A	#N/A	#N/A	#N/A	#N/A	#N/A	#N/A	#N/A	#N/A	#N/A	#N/A	#N/A
CASP8	CD8 uG vs 1G	-0.0938873	-0.197443	-0.232843	-0.0139549	-0.0346516	-0.195114	-0.437039	0.23728	-0.00943237	-0.226526	-0.442744	-0.507376	-0.308322	0.117124	0.0279185	0.180342	-0.0153776	0.0590214	0.712461	0.207736	0.0826716	-0.040957	-0.616874	0.561596	0.188276	0.123884	0.940086	0.86574	0.251249	0.0685327	0.363513	0.949182	0.0248793	0.000295886	0.000302971	0.00288376	0.666005	0.923943	0.686455	0.95188	0.78566	0.0476386	0.0174692	0.636487	0.798463	0.0212849	0.792484	0.617905
MZT2B	CD8 uG vs 1G	1.8051	-0.383419	-0.290277	0.552757	1.29632	-0.522807	1.09228	-0.0728503	-0.767195	-1.12803	2.426	1.3785	-0.105856	-0.553341	0.0343754	-0.0758486	1.95696	0.729478	-2.02853	0.206879	-2.28864	-0.720124	1.9868	9.30728e-05	0.724039	0.691874	0.589694	0.0130442	0.612795	0.238464	0.929799	0.108087	0.187111	0.00779314	0.220235	0.845786	0.404537	0.964039	0.944141	0.00446841	0.466294	0.0516766	0.661844	1.44202e-05	0.244834	0.0168637	0.00253442	0.942282
FXYD5	CD8 uG vs 1G	0.200309	0.258402	0.0116047	-0.0160956	-0.192761	0.0910389	-0.118462	-0.185347	-0.147347	0.0821764	0.107404	0.144514	-0.19935	-0.492468	-0.290927	-0.168807	-0.197003	-0.112429	-0.291212	-0.16017	-0.117828	-0.0429577	0.205778	0.307377	0.188261	0.944957	0.937299	0.410043	0.676512	0.620637	0.293799	0.421872	0.559649	0.360039	0.362869	0.226117	0.0680575	0.308293	0.536991	0.480564	0.593717	0.214302	0.218033	0.58357	0.789692	0.234916	0.595852	0.617905
ZBTB20	CD8 uG vs 1G	-0.478769	-0.130688	-0.247334	0.41971	-0.143473	-0.136634	0.174115	0.268542	0.210442	-0.206341	-0.282369	-0.376995	0.067078	0.434893	-0.0310881	-0.0164641	-0.306538	0.0495884	0.812864	0.103068	0.558057	-0.0614299	-0.821008	0.0206357	0.679946	0.350371	0.168476	0.585983	0.776695	0.716149	0.424432	0.206089	0.369309	0.132945	0.106354	0.795186	0.246202	0.963682	0.972727	0.337365	0.931808	0.0448431	0.680733	0.0249017	0.887431	0.00782906	0.129781	0.932542
HLA-DPB1	CD8 uG vs 1G	1.1026	0.511398	0.195769	0.0138062	-0.0694625	0.122151	0.226844	-0.387292	0.0271233	0.101299	0.282628	0.0713013	-0.289252	-1.07223	-0.404187	-0.431212	-0.0475571	0.00805449	-0.440808	-0.128007	-0.702504	-0.237421	0.20515	3.38184e-09	0.0040922	0.238059	0.947063	0.813236	0.660529	0.301548	0.0553554	0.87505	0.444993	0.018665	0.656258	0.139964	0.0142627	0.368858	0.187951	0.907105	0.982565	0.0930735	0.477345	0.0401615	0.393953	0.337675	7.01377e-07	0.116886
GZMM	CD8 uG vs 1G	1.82271	0.379164	-3.02887	-0.779192	0.930563	0.421327	-0.234946	-1.87959	-1.09718	-0.833822	1.35802	1.08033	0.540655	-0.848126	-0.0659639	-0.981642	1.99386	1.14446	-2.79139	0.277935	-2.50656	-1.17642	2.11326	0.0159309	0.78638	0.0701403	0.652906	0.256575	0.737152	0.905404	0.198878	0.177255	0.453795	0.254346	0.412157	0.359347	0.255055	0.9214	0.524809	0.0874586	0.33411	0.0592363	0.593049	0.00247846	0.173754	0.0687586	0.110241	0.958156
FAU	CD8 uG vs 1G	0.269438	0.564196	0.262493	-0.00423611	-0.18158	0.114529	0.198764	-0.0574571	-0.680232	-0.176986	0.74905	0.282467	-0.528582	-0.514243	-0.534934	-0.0261277	0.380977	0.212779	-0.269827	-0.239786	-0.712999	-0.507722	0.258818	0.37364	0.0906797	0.47807	0.991918	0.572628	0.723467	0.704368	0.876268	0.0132237	0.525911	0.0049143	0.381275	0.0269059	0.113479	0.0688752	0.95056	0.267796	0.536935	0.480626	0.353895	0.00858833	0.0614702	0.367095	0.652909	0.470039
SERP1	CD8 uG vs 1G	0.121993	0.0719823	0.141049	0.0188375	-0.199911	0.0720843	0.217874	0.0596256	-0.125354	-0.0165659	0.231032	0.0371657	-0.24923	-0.312325	-0.0121687	0.0901493	-0.112758	0.0774767	0.121297	-0.287295	-0.0855278	-0.0802004	-0.0746415	0.459663	0.740217	0.278473	0.892761	0.438573	0.722775	0.248548	0.74675	0.366037	0.919049	0.0317769	0.750013	0.0822489	0.404386	0.959015	0.798686	0.735418	0.707191	0.654991	0.0587795	0.725355	0.579045	0.712351	0.722022	0.946138
RPL36A	CD8 uG vs 1G	-0.0809682	0.0572019	-0.0185501	-0.214398	-0.339622	-0.163729	0.340704	-0.058494	-0.261994	-0.0913307	-0.247322	-0.382999	-0.626914	-0.285737	-0.31361	0.113745	-0.153988	-0.163429	0.32638	-0.0785643	-0.0310302	-0.00566413	-0.267076	0.743535	0.837258	0.921451	0.233151	0.278576	0.586076	0.196304	0.771059	0.220772	0.655267	0.0824296	0.00475225	0.004134	0.450165	0.406126	0.771797	0.655476	0.604044	0.292005	0.731032	0.898979	0.980815	0.259785	0.895784	0.969612
LTB	CD8 uG vs 1G	1.00703	0.793656	-0.240376	0.531659	0.512493	0.742032	0.151972	-0.582811	-0.406999	-0.181916	1.97316	0.714027	-0.169046	-0.443209	-0.0590269	-1.01017	0.910154	0.92039	-1.14407	0.689354	-1.18509	-0.945889	0.514577	0.00606839	0.132522	0.778624	0.596352	0.2031	0.13715	0.905665	0.442273	0.188005	0.707534	0.00183195	0.361147	0.670788	0.398051	0.881074	0.275626	0.052337	0.0402687	0.196997	0.0610538	0.00165362	0.00468626	0.474926	0.0580664	0.542186
CYBA	CD8 uG vs 1G	1.44846	0.702724	-0.240975	0.0622176	0.510932	0.31358	0.61761	-0.378226	-0.595432	-0.0482397	1.8636	1.13676	0.287614	-0.959214	-0.343545	-0.173538	1.02591	0.414148	-1.19698	-0.119117	-1.64319	-0.587164	1.10667	0.00054467	0.358603	0.796483	0.951631	0.266145	0.594459	0.463054	0.661294	0.194282	0.936661	0.00551861	0.146263	0.500725	0.046273	0.370541	0.827854	0.042406	0.424544	0.122334	0.662896	4.64472e-05	0.1331	0.0686398	0.0102801	0.772695
SOD1	CD8 uG vs 1G	-0.225065	0.069188	-0.0963977	-0.383136	-0.484333	-0.227666	0.309251	-0.267674	-0.263763	-0.0910939	-0.0696009	-0.16633	-0.621084	-0.238512	-0.342868	0.146022	-0.249057	-0.179508	-0.024175	-0.132836	0.0989425	-0.00291638	0.100145	0.273425	0.732487	0.468909	0.0306339	0.0526098	0.290055	0.275773	0.0846117	0.137896	0.517125	0.478711	0.17991	0.000494602	0.439064	0.255286	0.684117	0.374871	0.41974	0.927338	0.49712	0.621082	0.986631	0.633013	0.561173	0.943528
NFKBIA	CD8 uG vs 1G	0.0519535	-0.0175165	-0.210469	0.199748	0.364048	0.493387	-0.115642	0.575758	-0.188098	0.00589355	0.264087	0.0498707	-0.379381	0.26554	0.451859	0.250552	0.457268	0.431049	0.43224	-0.477594	-0.293755	-0.195829	-0.299464	0.86667	0.949519	0.446241	0.582892	0.33142	0.115229	0.769633	0.133563	0.487173	0.977345	0.191743	0.835919	0.26414	0.509831	0.289057	0.654106	0.22752	0.228551	0.312072	0.00972773	0.276012	0.477638	0.383621	0.950686	0.990561
SNRPB	CD8 uG vs 1G	0.584196	0.445482	-0.043408	-0.0681012	0.114027	0.173557	0.189714	-0.155441	-0.391158	-0.127929	0.721583	0.277466	-0.497329	-0.551674	-0.347409	-0.0579104	0.367991	0.229867	-0.350618	-0.00178932	-0.716582	-0.415621	0.324043	0.0160132	0.101957	0.881066	0.818775	0.686065	0.497846	0.655268	0.563536	0.08411	0.548592	0.000865162	0.310255	0.0338262	0.0958752	0.203911	0.88329	0.280638	0.360783	0.392032	0.992949	0.00637696	0.0322848	0.290901	0.110692	0.490857
H1FX	CD8 uG vs 1G	1.08059	0.49161	-0.143381	0.399759	0.402916	0.569684	0.368562	-0.686994	-0.895349	-0.428292	3.33061	1.52833	0.843618	-0.683995	0.141277	0.398651	1.23301	1.06659	-1.89416	-0.0151349	-1.65146	-0.993857	2.12184	0.00615283	0.524291	0.784004	0.604939	0.382824	0.35186	0.614698	0.543665	0.0156213	0.503715	9.73276e-10	0.150486	0.044262	0.246047	0.765663	0.754866	0.0378192	0.0805617	0.132827	0.973745	0.000349212	0.0307005	0.0277457	0.0586228	0.870346
FTH1	CD8 uG vs 1G	0.555965	0.317245	0.233441	0.278937	0.0429852	0.533021	0.139136	0.251758	-0.112366	0.318738	0.432428	0.259173	0.17877	-0.529163	0.0818812	-0.0549954	0.0918327	0.0798336	0.00406859	-0.783362	-0.453288	-0.0299024	-0.0312211	0.0352274	0.214686	0.0663995	0.152513	0.880815	0.0814203	0.724846	0.379447	0.573326	0.0859501	9.50862e-05	0.069288	0.42561	0.190632	0.854455	0.910476	0.766975	0.828634	0.991679	1.8978e-05	0.0915897	0.914053	0.91528	0.179569	0.647979
NDUFB2	CD8 uG vs 1G	0.239628	0.256885	-0.00704777	-0.108395	-0.0101765	-0.0916489	-0.0600871	0.00245976	-0.281718	0.0674319	0.398355	0.437384	-0.0742706	-0.217987	-0.312662	0.289581	0.25081	-0.118557	-0.209304	0.0309834	-0.388303	-0.0431189	0.356213	0.283084	0.221756	0.977646	0.713076	0.965666	0.644579	0.865873	0.993079	0.14326	0.690254	0.0197643	0.0539334	0.591557	0.409021	0.281645	0.449811	0.289607	0.633819	0.514672	0.811287	0.0245063	0.819854	0.140209	0.571803	0.65375
GBP5	CD8 uG vs 1G	-0.321921	-0.102383	-1.17134	-0.276733	-0.272727	-0.303441	-1.2864	-0.615341	-0.110389	-0.0922044	-1.21543	-0.574893	-0.678874	0.196186	-0.00690494	-0.197991	-0.0680985	-0.0150431	0.150309	0.124954	0.18138	0.014707	-0.251141	0.00752624	0.537954	1.10548e-05	0.274628	0.219623	0.281884	0.00235667	0.021744	0.266435	0.41714	2.17584e-09	0.000442376	4.6745e-11	0.55181	0.987175	0.698742	0.816039	0.965503	0.696634	0.597918	0.382694	0.954442	0.422521	0.066785	0.875294
PDE3B	CD8 uG vs 1G	-0.481748	-0.413595	-1.20133	0.136473	-0.255775	-0.151153	-1.32214	-0.207628	-0.204623	-0.330462	-0.896413	-0.415437	-0.362478	0.169069	0.170207	-0.361855	-0.160145	0.0895751	0.216423	0.233685	0.262054	0.00339924	-0.409344	0.00844338	0.0152263	9.82941e-06	0.598325	0.375152	0.558877	0.000725808	0.281545	0.183538	0.00610776	7.08001e-05	0.0180572	0.00248138	0.673243	0.671475	0.363896	0.651948	0.782078	0.470801	0.273156	0.300602	0.988725	0.129378	0.0721246	0.21921
EID1	CD8 uG vs 1G	0.139287	0.115972	-0.056353	-0.156139	-0.422309	-0.256746	0.294289	-0.172881	-0.271595	-0.125569	0.0483313	-0.0915746	-0.525106	-0.552942	-0.438451	0.0385017	-0.192646	-0.194839	0.0226382	-0.189202	-0.16553	-0.0412756	-0.000479766	0.490721	0.658369	0.719651	0.238743	0.137888	0.362945	0.475339	0.281988	0.133618	0.530298	0.687605	0.424752	0.00487637	0.149156	0.245974	0.910783	0.590951	0.550203	0.932049	0.40528	0.536525	0.868995	0.998068	0.744134	0.925937
CHORDC1	CD8 uG vs 1G	-0.00214649	-0.00552708	0.082663	0.147491	0.246414	0.0497261	0.415256	0.353376	0.113537	-0.00187994	-0.0456669	0.0065257	-0.149847	0.300924	0.0548764	0.221972	0.137398	0.0524585	0.409587	-0.021193	0.0402334	-0.0200926	-0.29552	0.9895	0.977714	0.573444	0.346754	0.245876	0.823127	0.0531032	0.0111621	0.413294	0.989567	0.662823	0.952983	0.161322	0.303134	0.865071	0.436071	0.587093	0.839019	0.0351633	0.891671	0.830332	0.913591	0.0597966	0.995937	0.994936
PLEK	CD8 uG vs 1G	0.627904	-0.0491298	-0.0230978	-0.0625658	0.0710024	0.182372	-0.161284	0.286509	-0.256167	0.0532129	-0.150817	-0.177599	-0.244982	-0.665862	0.12791	0.238212	0.170153	0.0277074	0.396006	-0.283035	-0.643737	0.0505393	-0.266855	0.0236747	0.860405	0.907682	0.70156	0.828623	0.637701	0.657007	0.36188	0.16208	0.791316	0.29098	0.163063	0.0721964	0.242178	0.812312	0.661426	0.706853	0.950932	0.370711	0.107406	0.100912	0.879681	0.427911	0.141159	0.972739
SUN2	CD8 uG vs 1G	0.441436	0.450124	-0.364699	-0.249729	-0.0833142	-0.0664758	-0.326076	-0.199709	-0.569761	-0.217462	0.72809	0.473576	-0.208759	-0.585678	-0.537437	0.159371	0.367473	0.136483	-0.51463	0.129375	-0.737806	-0.427353	0.603786	0.123877	0.21567	0.423393	0.624318	0.780658	0.840731	0.632177	0.662443	0.021975	0.44859	0.030346	0.235875	0.36875	0.0798751	0.0342621	0.765167	0.236374	0.63691	0.296088	0.440368	0.00452446	0.069955	0.107059	0.371776	0.648429
SPSB3	CD8 uG vs 1G	1.33156	0.20744	-0.522662	-0.486696	0.348661	-0.179616	0.857764	-0.889049	-0.728825	-0.788078	1.67699	0.81095	0.552767	-0.973548	-0.424439	-0.196189	1.0269	0.569863	-1.44495	0.243515	-1.6375	-0.784866	1.33078	0.00186977	0.795368	0.609367	0.684678	0.45122	0.774461	0.322311	0.368287	0.0603234	0.219321	0.0240577	0.370102	0.285009	0.042353	0.362319	0.831837	0.0324929	0.332962	0.101322	0.571533	3.63568e-05	0.0796359	0.0576507	0.0253413	0.959451
RASAL3	CD8 uG vs 1G	0.0388799	-0.00991574	-0.515158	-0.613843	-0.0185689	0.0300018	-1.01571	-0.401835	-0.214991	-0.102056	0.442421	0.130512	-0.284852	0.0153968	0.0902116	0.206316	0.21286	0.187238	-0.485421	0.159935	-0.20771	-0.136883	0.608047	0.869982	0.973555	0.158437	0.157642	0.939426	0.915075	0.0610634	0.342047	0.298516	0.660289	0.108078	0.692683	0.175691	0.96571	0.777522	0.736866	0.516717	0.520581	0.350969	0.419029	0.42039	0.520778	0.123439	0.951929	0.994376
UQCRB	CD8 uG vs 1G	0.0219849	0.0895979	0.107709	0.0941461	-0.255811	-0.0206029	0.2701	0.104331	-0.311461	-0.176084	-0.263532	-0.443686	-0.57204	-0.235619	-0.151941	-0.0239261	0.0490761	0.114995	0.559636	-0.202221	-0.201387	-0.190389	-0.568539	0.940511	0.778701	0.648767	0.651373	0.486186	0.951026	0.424618	0.630232	0.219074	0.46303	0.134696	0.00196919	0.00562863	0.586903	0.695849	0.951966	0.900836	0.737629	0.0597744	0.37015	0.469177	0.449321	0.0107753	0.981221	0.957818
IL2RB	CD8 uG vs 1G	0.114211	0.401119	-0.442899	0.0875824	0.376632	0.385691	-1.60833	0.153916	-0.345307	0.090452	0.0195526	0.64977	-0.415894	0.140151	-0.0577163	0.0261708	0.543227	0.256528	-0.487063	-0.256483	-0.45959	-0.284761	0.50607	0.640158	0.031877	0.0863418	0.816705	0.227206	0.0646217	0.00252402	0.676245	0.100508	0.530393	0.92582	0.0288447	0.0733163	0.71055	0.852462	0.959884	0.113638	0.305508	0.279145	0.534459	0.0599109	0.116194	0.143073	0.839574	0.305589
LEPROTL1	CD8 uG vs 1G	-0.295359	-0.0435806	-0.536472	-0.0794371	-0.625753	-0.189691	-0.199404	-0.0909982	-0.185064	-0.10848	-0.473461	-0.262494	-0.48668	-0.33895	-0.213852	-0.0267375	-0.498337	-0.145519	0.200865	0.0944832	0.287926	0.0372377	-0.210861	0.102663	0.831134	0.00452731	0.620113	0.0467489	0.535139	0.457216	0.668296	0.225043	0.45372	0.000879187	0.0241035	0.000299169	0.456691	0.640017	0.949004	0.223271	0.697138	0.534721	0.52116	0.326332	0.893168	0.382779	0.335674	0.968756
HSPD1	CD8 uG vs 1G	-0.0510616	0.0154072	0.136255	-0.0838532	0.420844	0.427475	0.109711	0.28549	0.00561937	0.0975479	-0.072234	-0.143576	-0.361146	0.494815	0.406595	0.370539	0.390115	0.326003	0.47592	0.014561	-0.0956501	-0.111551	-0.286448	0.737804	0.927639	0.217758	0.644309	0.0670812	0.0281786	0.658152	0.121724	0.96491	0.403654	0.375967	0.242571	0.00155395	0.135197	0.181558	0.320681	0.179714	0.155059	0.0814662	0.934439	0.669811	0.545431	0.192531	0.894229	0.985551
PZP	CD8 uG vs 1G	-1.08332	-0.912455	-1.49653	-1.19959	-0.15346	-0.827013	-2.51427	-0.88489	0.624329	-0.558793	-1.54922	-0.528987	-0.530477	1.15711	0.276847	1.08705	-0.598433	-0.0489659	0.365915	0.632244	1.31191	0.205693	0.276149	0.00401468	0.00909372	9.1494e-05	0.0270375	0.713639	0.0193554	1.71988e-06	0.171772	0.0430737	0.0241948	0.000108895	0.187568	0.0963842	0.0184158	0.559336	0.280903	0.161281	0.887992	0.65101	0.0588378	0.000242554	0.466	0.631663	0.0434238	0.175264
CLIC3	CD8 uG vs 1G	1.76446	1.34209	-0.746926	-0.218818	0.261268	1.15784	-1.02361	-1.02689	-0.37614	0.232809	2.92592	1.86665	0.911686	-1.56923	-0.405579	-0.661626	0.491325	0.90156	-2.70583	-0.106483	-1.59898	-0.976416	2.27906	0.00347209	0.155823	0.664084	0.880619	0.76537	0.252278	0.667352	0.409959	0.599909	0.783629	0.0342132	0.0971467	0.13008	0.177427	0.666563	0.569123	0.715825	0.530383	0.0468291	0.853455	0.0923694	0.246765	0.0327042	0.0390222	0.576927
PHACTR2	CD8 uG vs 1G	0.0379216	0.0899974	-1.26312	-0.165979	-0.24388	0.204583	-0.483036	0.114789	0.00717246	0.111593	-0.726659	-0.229128	-0.06355	-0.31217	0.0943991	0.453574	-0.332723	0.073403	0.556023	0.195611	0.129023	-0.0180552	-0.348584	0.869036	0.643674	3.30016e-05	0.383064	0.381515	0.414367	0.331638	0.633328	0.972033	0.440729	0.00112047	0.10338	0.677524	0.338031	0.815144	0.28624	0.283292	0.825591	0.0959594	0.486514	0.557245	0.941467	0.179673	0.951734	0.919711
MRPS6	CD8 uG vs 1G	-0.0661358	-0.0981055	0.0198016	-0.083581	-0.552429	-0.528236	0.329491	-0.156668	-0.251519	-0.0553056	0.0875273	0.105804	-0.199762	-0.477511	-0.502838	-0.0646268	-0.339145	-0.543206	-0.203915	-0.183329	0.0334699	0.266361	0.175823	0.77155	0.730955	0.90465	0.681243	0.0572807	0.0808362	0.430864	0.447837	0.194616	0.784723	0.450485	0.412357	0.273827	0.19649	0.18524	0.876862	0.300336	0.0629389	0.489685	0.284811	0.891243	0.248526	0.456295	0.909242	0.94299
NDUFA3	CD8 uG vs 1G	-0.18621	0.212677	0.0519938	-0.594985	0.183191	0.334136	-0.242994	0.565996	-0.0610507	-0.0678938	-0.263443	-0.065622	0.00952638	0.429932	0.0676939	1.18721	0.246178	0.343964	0.698893	0.532778	0.00666579	-0.304744	-0.127411	0.51937	0.547031	0.834237	0.0527813	0.566243	0.380673	0.481365	0.262761	0.798188	0.780902	0.166103	0.796559	0.950644	0.27772	0.910617	0.175203	0.458	0.442133	0.338126	0.0339115	0.978982	0.366789	0.828435	0.763873	0.879852
HLA-F	CD8 uG vs 1G	-0.165288	0.16434	0.0152284	-0.236921	-0.201053	-0.247741	-0.383075	-0.552568	-0.599683	-0.224675	0.208843	0.297845	-0.223919	0.0121331	-0.339536	-0.220814	0.394331	0.0548297	-0.708204	0.0299107	-0.390615	-0.234902	0.593711	0.562548	0.538156	0.955912	0.52149	0.521193	0.374891	0.374624	0.131542	0.0163328	0.271077	0.277434	0.285495	0.223052	0.972714	0.377826	0.657887	0.238403	0.867576	0.0908245	0.805005	0.109807	0.349752	0.059643	0.792906	0.875294
COX6B1	CD8 uG vs 1G	0.113979	0.231696	0.212841	0.0238291	-0.282137	-0.234788	0.0801899	-0.069266	-0.177223	0.0100713	-0.0771411	-0.106976	-0.391119	-0.43406	-0.534268	-0.140141	-0.193093	-0.309922	0.036354	-0.428532	-0.0821982	0.0177757	-0.103722	0.537241	0.251398	0.228896	0.875204	0.225663	0.279484	0.79501	0.661729	0.299546	0.944695	0.542244	0.317708	0.0774531	0.124402	0.0865677	0.667946	0.490734	0.199885	0.88044	0.127697	0.691964	0.930247	0.575728	0.776455	0.681494
MT-ND4	CD8 uG vs 1G	0.0332641	0.0149838	0.0455003	-0.0285462	0.0792648	0.0694075	0.230707	0.181988	0.0573449	0.195352	-0.101831	-0.244676	0.12087	-0.00578106	-0.0139263	0.193497	-0.0782859	-0.19306	0.452927	4.00239	0.0726119	0.189715	-0.354012	0.845766	0.91907	0.773884	0.885467	0.715674	0.72685	0.340553	0.365314	0.686548	0.0792851	0.368208	0.0861703	0.799068	0.983444	0.965948	0.600894	0.740336	0.467408	0.109456	0.00180977	0.671778	0.327529	0.0975733	0.943232	0.985078
CFL1	CD8 uG vs 1G	0.270354	0.242	-0.132676	-0.0781391	-0.135541	-0.219748	-0.154079	-0.205954	-0.0209991	0.0860311	0.154076	0.213466	-0.35384	-0.380511	-0.426323	-0.0210643	-0.141478	-0.266296	-0.269623	-0.411544	-0.0980348	0.0388196	0.262228	0.0558551	0.0825661	0.222152	0.567783	0.405236	0.1999	0.647466	0.234603	0.890297	0.406495	0.069996	0.0565454	0.0753283	0.0928183	0.171336	0.947638	0.592299	0.272008	0.288709	0.0654266	0.616066	0.840172	0.149038	0.236916	0.457045
FUS	CD8 uG vs 1G	-0.031946	0.00981244	-0.02962	0.0330234	0.340289	0.310287	-0.2348	0.19529	-0.195414	-0.296006	-0.0811753	-0.204835	-0.351854	0.433185	0.391631	0.0797985	0.545194	0.70026	0.366615	-0.0131747	-0.292082	-0.496572	-0.321834	0.84097	0.939067	0.809342	0.851507	0.0981032	0.215343	0.431776	0.232467	0.138444	0.00311297	0.338414	0.124744	0.00527308	0.141463	0.350397	0.77041	0.0334349	0.0421349	0.07075	0.922134	0.141498	0.0589865	0.029774	0.941414	0.988573
HNRNPUL1	CD8 uG vs 1G	0.0440655	-0.0157282	-0.0617423	-0.0913609	-0.144728	0.15482	-0.259309	-0.230143	0.060179	-0.0436978	-0.0249324	-0.0137014	-0.237703	-0.240035	0.0958336	-0.17116	-0.309881	0.124118	-0.208465	-0.199379	0.154066	-0.0681348	0.12105	0.788007	0.917418	0.588251	0.452977	0.484117	0.489936	0.356789	0.195743	0.694597	0.700385	0.756842	0.86947	0.0834727	0.42479	0.792621	0.61259	0.282752	0.671269	0.402224	0.20071	0.445031	0.748596	0.512652	0.917361	0.985078
HIST1H1C	CD8 uG vs 1G	0.192852	0.680733	0.500443	0.69207	0.0729024	0.721128	0.728451	0.46558	-0.435659	0.35704	0.711442	0.607901	0.127589	-0.255267	-0.300765	-0.121039	0.318088	0.033067	-0.0166162	-0.833018	-0.494091	-0.196663	-0.0468427	0.550447	0.0926848	0.111354	0.155995	0.859741	0.118463	0.0752637	0.266404	0.133214	0.224163	0.000858836	0.0395755	0.70109	0.649102	0.611392	0.857026	0.541473	0.945252	0.972121	0.00107596	0.206311	0.598399	0.912095	0.786231	0.473552
CHKB	CD8 uG vs 1G	-0.212844	-0.0733875	-0.112022	-0.256669	-0.158205	-0.108737	-0.258675	-0.122186	-0.117963	-0.234363	0.0382619	-0.283471	-0.0663606	0.172182	0.0226699	0.100723	0.0278885	0.186288	0.176801	0.101816	0.069489	-0.171478	-0.12226	0.239744	0.791358	0.56406	0.331114	0.57137	0.711441	0.353545	0.590073	0.519007	0.275609	0.795834	0.13275	0.485583	0.670539	0.955484	0.806977	0.94421	0.599334	0.579923	0.516793	0.804234	0.513134	0.612472	0.524125	0.958776
ZFP36L2	CD8 uG vs 1G	-0.27804	-0.238724	-0.46921	0.0106243	-0.648052	-0.382158	0.00148708	-0.554009	-0.447638	-0.18139	0.0326411	-0.0415217	-0.557558	-0.379292	-0.106209	-0.491612	-0.256762	-0.161477	-0.384739	-0.22482	0.0122244	0.111151	0.130859	0.328664	0.338871	0.036586	0.954191	0.076442	0.120782	0.996524	0.00399279	0.0707681	0.316676	0.854818	0.831377	0.00413687	0.379454	0.756543	0.149274	0.520491	0.560619	0.253123	0.245001	0.966144	0.584721	0.628362	0.615696	0.757232
HMGN1	CD8 uG vs 1G	-0.154681	-0.0697568	-0.0486648	-0.0863883	-0.306863	-0.194936	0.33644	-0.227785	-0.230834	-0.228649	-0.0858861	-0.315151	-0.520941	-0.116507	-0.141741	-0.16577	-0.0888415	0.0188629	0.107513	-0.100968	0.0154116	-0.09044	-0.192191	0.45401	0.773689	0.784336	0.661394	0.2359	0.403819	0.205057	0.235106	0.193954	0.191864	0.509297	0.0259058	0.00103897	0.701127	0.606722	0.646807	0.744096	0.931695	0.694691	0.399755	0.934941	0.565524	0.355253	0.71824	0.957123
SERPINB9	CD8 uG vs 1G	0.171879	0.0450436	-0.194143	-0.0549283	-0.121163	0.183315	0.139677	0.536604	-0.0420631	-0.0604275	-0.149452	-0.0979937	-0.242408	-0.329768	0.0607483	0.552259	-0.165938	0.169647	0.643522	-0.0159549	-0.0419772	-0.132704	-0.387035	0.212698	0.784229	0.0919726	0.6861	0.57315	0.405178	0.454582	0.0680702	0.722206	0.592516	0.0519463	0.280912	0.0669314	0.271961	0.86023	0.299873	0.534877	0.524235	0.123313	0.895118	0.828677	0.495463	0.243349	0.491682	0.958156
PTPRCAP	CD8 uG vs 1G	2.30067	-0.080739	-0.104627	0.415269	1.31287	0.173867	1.38423	-1.87123	-1.01871	-1.12593	4.3871	1.36232	0.878567	-0.942344	0.218022	-1.98893	2.31328	1.27065	-4.24498	0.889011	-2.87796	-1.1727	2.71204	0.000359237	0.946447	0.909337	0.78141	0.082251	0.874322	0.223551	0.133147	0.0933434	0.226368	1.8987e-07	0.326253	0.228062	0.200079	0.820269	0.222262	0.0114284	0.226939	0.00933721	0.208711	1.91206e-05	0.125945	0.0321637	0.00738544	0.990155
RPS27L	CD8 uG vs 1G	-0.0901855	0.152159	0.141005	0.173194	-0.206464	0.0918361	0.432159	0.29358	-0.199867	-0.19918	-0.173529	-0.398297	-0.276826	-0.0433797	-0.0459628	0.16503	0.0183449	0.304986	0.783588	0.160593	-0.0479869	-0.325314	-0.702883	0.74425	0.605402	0.549469	0.373647	0.557257	0.751608	0.231633	0.129996	0.407203	0.371553	0.308555	0.00508728	0.0972902	0.922939	0.897133	0.686609	0.964452	0.330885	0.0137778	0.489997	0.869254	0.15528	0.00492393	0.896013	0.906819
DEF6	CD8 uG vs 1G	-0.030063	-0.100663	-0.231658	-0.143207	-0.0233483	-0.0211148	-0.61196	-0.282736	0.0373089	0.0641726	0.391662	0.221185	-0.0842062	-0.0799287	0.0717398	-0.100462	-0.199866	-0.0892687	-0.423686	-0.0402858	0.148691	0.130828	0.369882	0.878965	0.704626	0.373101	0.586971	0.916118	0.930628	0.104904	0.199032	0.838486	0.757341	0.0385119	0.249602	0.468614	0.75174	0.784241	0.793988	0.433317	0.715715	0.157679	0.838883	0.401047	0.469554	0.11973	0.953978	0.938587
CD27	CD8 uG vs 1G	0.204478	0.700212	0.474271	0.0605241	-0.282004	0.0804608	0.0957587	-0.248172	-0.537862	0.139362	0.567794	0.0923717	-0.483377	-0.550981	-0.645117	-0.234569	0.134749	-0.0806953	-0.220829	0.162008	-0.482376	-0.278691	0.0940563	0.506284	0.0802679	0.244252	0.87864	0.371529	0.826995	0.891277	0.581299	0.0541598	0.662236	0.0462838	0.746192	0.0519062	0.109706	0.0185155	0.739014	0.707227	0.808697	0.692311	0.373442	0.0973202	0.304029	0.822935	0.754771	0.451956
TSEN54	CD8 uG vs 1G	-0.405234	-0.157749	-0.753036	-0.42264	0.165894	-0.000132446	-1.1541	-0.262843	-0.153072	-0.135221	-0.385075	-0.205005	-0.4442	0.604366	0.143837	0.0570323	0.300149	0.122444	-0.103429	0.217996	0.0510038	-0.0425426	0.14103	0.011592	0.513412	1.73193e-05	0.153313	0.590963	0.99957	7.01192e-06	0.410421	0.364804	0.444864	0.00332012	0.255213	6.59001e-05	0.199314	0.665298	0.918607	0.50535	0.646058	0.799922	0.109097	0.877927	0.832403	0.676571	0.0890046	0.863736
SNRPD2	CD8 uG vs 1G	0.0020385	0.1688	-0.0281284	-0.364046	-0.34118	-0.256838	0.0845736	-0.286797	-0.23754	-0.132835	-0.202587	-0.352931	-0.737591	-0.38722	-0.481625	0.0316029	-0.198185	-0.177543	0.0663721	-0.15001	-0.0477166	-0.0819387	-0.0470031	0.992224	0.370543	0.862171	0.0403398	0.173297	0.208048	0.741596	0.0484529	0.200436	0.330793	0.0897981	0.0150988	0.000365271	0.19157	0.116465	0.91704	0.483973	0.463817	0.794709	0.549924	0.819704	0.67824	0.812323	0.99745	0.781828
TMC8	CD8 uG vs 1G	0.0782639	-0.00348866	-0.359311	-0.488187	-0.04329	-0.0157425	-0.647608	-0.439779	-0.471622	-0.303614	0.701506	0.135376	-0.196212	-0.0297945	0.0698854	0.205904	0.464165	0.375722	-0.363946	0.268233	-0.486186	-0.335274	0.482623	0.797889	0.993007	0.431725	0.330335	0.905441	0.967341	0.334029	0.349975	0.0659749	0.319853	0.0353545	0.723876	0.370105	0.950453	0.867439	0.731942	0.272233	0.322219	0.485336	0.23573	0.123498	0.235772	0.222694	0.921767	0.998786
CBLB	CD8 uG vs 1G	-0.0241291	0.122227	-0.224602	-0.534283	-0.151577	-0.0325126	-0.332017	-0.443374	0.0455571	0.0419527	-0.316465	-0.371681	-0.490167	-0.174461	-0.102031	0.043932	-0.295515	-0.0183977	-0.0712282	0.164415	0.185171	-0.0319792	0.0976093	0.888718	0.44893	0.0410229	0.0185669	0.52239	0.846915	0.47396	0.0370732	0.766386	0.719026	0.000316688	0.0197561	0.0193311	0.545988	0.685019	0.916609	0.267386	0.923439	0.823519	0.367568	0.312832	0.814907	0.704213	0.958637	0.83378
ZAP70	CD8 uG vs 1G	0.185943	0.311206	-1.14649	-0.513501	0.167053	0.135492	-1.92937	-0.690985	-0.590267	-0.262668	-0.16109	0.16779	-0.427027	0.0433874	-0.021111	-0.124062	0.7637	0.558732	-0.752493	0.213676	-0.741724	-0.565427	0.684556	0.599008	0.464585	0.0150797	0.361443	0.670511	0.749581	0.00500205	0.200751	0.051536	0.430175	0.636699	0.689387	0.0768019	0.925276	0.963673	0.845069	0.0681424	0.201774	0.161667	0.380264	0.0192126	0.0878501	0.0940198	0.814756	0.843087
FKBP8	CD8 uG vs 1G	1.11463	0.466969	-0.401364	-0.0591121	0.203987	0.173372	0.192635	-0.992702	-0.742156	-0.260344	1.84295	1.41466	0.122731	-0.965541	-0.371816	-0.665152	0.832325	0.360881	-2.08937	-0.210756	-1.44737	-0.55129	1.70617	0.00525028	0.528885	0.657473	0.954461	0.645232	0.761571	0.858581	0.265244	0.0958854	0.64191	0.0052132	0.0756686	0.755553	0.0413119	0.339381	0.449953	0.101598	0.421274	0.0134759	0.452583	0.000354737	0.105487	0.0354976	0.0524945	0.872664
LSP1	CD8 uG vs 1G	0.779953	0.549273	0.241013	0.283016	-0.213004	-0.0504399	0.122436	-0.138244	-0.458654	-0.0493893	0.987629	0.727434	-0.0175651	-1.06717	-0.652147	-0.338534	0.118133	-0.0468244	-0.741875	-0.0104337	-0.811531	-0.312601	0.562391	0.00532848	0.121096	0.539157	0.608465	0.498894	0.87977	0.838182	0.783179	0.0788325	0.859925	0.000764312	0.0820374	0.941578	0.00211573	0.0243642	0.580352	0.747633	0.877897	0.161417	0.940546	0.012929	0.220216	0.178481	0.0530055	0.523451
RPL30	CD8 uG vs 1G	-0.160266	-0.035984	-0.0619433	-0.291754	-0.43633	-0.17564	0.240063	-0.223805	-0.28884	-0.121512	-0.264675	-0.446632	-0.838039	-0.333776	-0.233126	-0.000433181	-0.25427	-0.145095	0.197973	-0.186904	0.0402311	0.0225364	-0.195354	0.454429	0.88805	0.746101	0.152535	0.124723	0.521766	0.390764	0.298062	0.123309	0.509272	0.071532	0.00335812	0.000247503	0.333481	0.500081	0.999134	0.423627	0.60111	0.537277	0.444292	0.859664	0.912338	0.422562	0.71824	0.977327
LIMD2	CD8 uG vs 1G	0.794447	0.65365	-0.170741	0.0721234	0.151766	0.368175	0.354612	-0.398032	-0.893637	-0.367894	1.49675	0.903763	0.0112112	-0.720946	-0.367783	-0.248929	0.906749	0.662354	-1.03376	0.245967	-1.3635	-0.856457	0.899284	0.0495815	0.402755	0.837152	0.942671	0.722627	0.532149	0.724482	0.629734	0.0497006	0.550084	0.0111617	0.233168	0.975477	0.0861102	0.255214	0.736691	0.0694645	0.200071	0.159597	0.265468	0.000447526	0.0290237	0.121837	0.221271	0.803129
TMSB10	CD8 uG vs 1G	0.04231	0.293016	0.101728	-0.0437686	-0.344256	-0.177994	0.0327801	-0.0575304	-0.331573	-0.0503039	0.189682	0.156908	-0.367872	-0.363796	-0.517229	0.0686243	-0.0397383	-0.169378	-0.0851962	-0.301163	-0.188983	-0.111042	0.122976	0.847733	0.128875	0.514813	0.816809	0.15028	0.316041	0.912051	0.765559	0.101663	0.723112	0.0649316	0.26737	0.0741065	0.151338	0.0215377	0.841827	0.883584	0.321976	0.75094	0.194642	0.352689	0.497994	0.539011	0.943541	0.537332
RPL24	CD8 uG vs 1G	-0.179564	-0.0389563	-0.0762191	-0.281405	-0.432995	-0.19364	0.271871	-0.107094	-0.255179	-0.0481477	-0.222478	-0.299136	-0.778802	-0.296671	-0.277857	0.100079	-0.269768	-0.266282	0.163047	-0.320483	0.0774747	0.116213	-0.109221	0.442783	0.876129	0.676812	0.17198	0.15422	0.483122	0.288436	0.616117	0.215231	0.787865	0.110623	0.0420693	0.000379505	0.434823	0.413797	0.801826	0.44456	0.322453	0.59522	0.25115	0.756897	0.561495	0.648503	0.71098	0.975967
HSPA5	CD8 uG vs 1G	0.255465	0.201234	0.599325	0.0482911	0.157449	0.320198	0.0751064	0.581099	-0.0759851	0.0132814	0.142097	-0.022082	-0.648113	-0.12639	0.0581209	0.52809	0.15758	0.247136	0.640808	-0.397799	-0.240745	-0.211842	-0.383793	0.124624	0.371466	8.73144e-05	0.729863	0.549772	0.170408	0.843409	0.000510332	0.583953	0.934041	0.199053	0.845246	0.00585183	0.748755	0.862487	0.125673	0.654026	0.354034	0.018302	0.133641	0.340027	0.286328	0.0851019	0.372857	0.782468
TSC22D3	CD8 uG vs 1G	-0.0324067	-0.174293	-0.325299	0.511685	-0.179604	-0.0169975	0.183492	-0.460022	-0.17601	-0.0410841	0.141998	0.169223	-0.493034	-0.205826	0.101544	-0.842287	-0.113016	-0.0289376	-0.46281	-0.216193	-0.016663	0.0840495	0.0302205	0.902978	0.488348	0.21793	0.0402805	0.553623	0.941921	0.615247	0.132252	0.435644	0.817691	0.452944	0.331782	0.0748506	0.557339	0.734943	0.0990675	0.719867	0.897137	0.252658	0.189376	0.944095	0.636148	0.931701	0.963509	0.85325
RNASEK	CD8 uG vs 1G	0.597046	0.526299	0.374233	0.175347	-0.115291	0.148597	0.124886	-0.14703	-0.433174	0.105435	0.677194	0.56954	0.0262213	-0.918439	-0.468068	-0.282466	0.0579132	-0.041012	-0.637633	-0.51238	-0.673428	-0.217749	0.489579	0.037836	0.125258	0.233875	0.633445	0.730182	0.660244	0.797376	0.67015	0.123497	0.690165	0.00253785	0.039881	0.903319	0.00235876	0.171751	0.554998	0.876512	0.894986	0.11244	0.0209019	0.0292533	0.370848	0.116878	0.188346	0.529883
RPLP0	CD8 uG vs 1G	0.0312382	0.11605	0.0994384	-0.252816	-0.22595	-0.105914	-0.0590596	-0.303775	-0.154175	-0.0122716	0.059193	-0.0230428	-0.710811	-0.314424	-0.359601	-0.1249	-0.180738	-0.228091	-0.310401	-0.131622	-0.0230264	0.0311936	0.247281	0.870388	0.564628	0.545004	0.171959	0.311324	0.637639	0.794434	0.102087	0.409578	0.933133	0.6342	0.87083	0.00123723	0.217088	0.175319	0.678807	0.528968	0.258853	0.200689	0.566975	0.911955	0.845435	0.1774	0.952022	0.889346
EZR	CD8 uG vs 1G	0.257967	0.274023	0.16317	-0.315211	0.0484353	0.243308	0.208656	0.00297186	-0.105345	-0.0329015	0.2835	-0.103987	-0.651781	-0.312686	-0.119458	0.246612	-0.00225588	0.190691	0.0808942	0.164966	-0.202551	-0.252114	0.0465646	0.0306876	0.0768149	0.268776	0.0439746	0.856326	0.266879	0.58986	0.992259	0.374903	0.773229	0.00772722	0.41794	0.00401169	0.439505	0.731312	0.648264	0.995236	0.490818	0.853756	0.23863	0.45437	0.209768	0.889014	0.165419	0.445227
ABHD17A	CD8 uG vs 1G	1.01335	0.0679257	-0.491403	0.0515622	0.535011	0.414566	0.029477	-0.469633	-0.54755	-0.442079	1.92306	1.2975	0.540196	-0.406469	0.389079	-0.0109173	1.09555	0.903391	-2.16588	0.0604939	-1.33675	-0.708166	2.16153	0.00622104	0.92091	0.351247	0.951359	0.2525	0.426776	0.969062	0.443987	0.0967718	0.397061	0.0237526	0.186879	0.086474	0.511358	0.292385	0.99053	0.0589346	0.0313397	0.0698563	0.863082	0.00197838	0.0319472	0.0172089	0.058864	0.985078
HBB	CD8 uG vs 1G	2.07074	-0.667828	-1.41803	-0.454732	-0.492211	-0.546973	-2.1072	-0.929396	0.916273	3.02458	1.41395	0.548332	0.525357	-2.67049	-0.450666	-0.655095	-1.57992	-4.15384	-1.6066	-0.24832	-0.463743	3.8689	1.2463	NA	0.487723	0.155849	0.399753	0.494314	0.565752	0.130858	0.0487302	0.100244	0.00102586	0.12307	0.235112	0.421312	NA	0.700457	0.126881	0.094029	0.00273179	0.0030387	0.762455	0.598376	0.000105165	0.0044955	NA	0.85325
SELL	CD8 uG vs 1G	-0.184631	-0.0191175	-0.00582392	0.455035	-0.505724	-0.180648	0.643578	0.632506	-0.233481	-0.0200538	-0.104531	-0.149168	-0.529892	-0.279053	-0.14264	0.499885	-0.282739	-0.140407	1.13856	-0.28867	0.111694	0.07131	-0.924888	0.350522	0.947035	0.976235	0.0526268	0.0316442	0.525604	0.29329	0.110455	0.182444	0.923891	0.449548	0.384807	0.00922357	0.227105	0.661361	0.441914	0.195254	0.603942	0.0326926	0.196373	0.472806	0.71489	0.0259432	0.633425	0.990155
UQCRH	CD8 uG vs 1G	0.0334394	0.0938667	0.174429	-0.0833709	-0.30571	-0.0417521	0.322249	0.137849	-0.102849	-0.0340247	-0.0833906	-0.204053	-0.281649	-0.361392	-0.200539	0.205425	-0.272245	-0.0701948	0.369616	-0.510621	0.0417448	-0.0344182	-0.267021	0.871299	0.693539	0.341786	0.653079	0.233304	0.859574	0.222928	0.424635	0.558855	0.840799	0.542224	0.140669	0.0912059	0.259324	0.511713	0.54328	0.336307	0.762211	0.161146	0.0299215	0.841449	0.838415	0.190657	0.95231	0.935337
DYNLL1	CD8 uG vs 1G	0.48067	0.453201	0.429588	-0.0129845	0.00938791	-0.295164	0.484289	-0.0832575	0.028072	0.261028	0.197356	0.167479	0.117544	-0.480353	-0.756598	-0.00501583	-0.0758155	-0.55711	-0.140904	-0.685384	-0.237586	0.132668	0.142118	0.000337896	0.0650041	0.0359127	0.936581	0.968188	0.247272	0.482643	0.749319	0.811309	0.133699	0.188169	0.158565	0.537963	0.208321	0.020594	0.991495	0.82524	0.0202795	0.705023	0.00259335	0.349708	0.560789	0.603149	0.00710697	0.41788
RPS20	CD8 uG vs 1G	-0.175609	0.055582	-0.0476765	-0.310651	-0.447076	-0.145187	0.0372713	-0.333133	-0.335695	-0.0815172	-0.0263567	-0.16008	-0.759444	-0.290222	-0.326259	-0.08135	-0.180658	-0.185802	-0.188976	0.0176698	-0.00744389	0.00874455	0.149284	0.418925	0.780475	0.7632	0.0510447	0.0952328	0.526569	0.862312	0.0463969	0.0841541	0.5643	0.82532	0.197343	0.000344247	0.400535	0.261009	0.793722	0.582977	0.393068	0.447082	0.938127	0.974996	0.958418	0.419917	0.692096	0.957818
AKNA	CD8 uG vs 1G	0.265319	0.142775	-0.275899	-0.202494	-0.13725	0.252683	-0.245006	-0.137064	-0.253674	-0.0103986	0.467789	0.349869	0.0680686	-0.349389	0.124572	0.204635	0.113618	0.28221	-0.305147	0.116367	-0.334164	-0.210334	0.416779	0.345555	0.695153	0.371127	0.637184	0.692353	0.445138	0.575448	0.729209	0.303897	0.970441	0.037708	0.273898	0.634184	0.438723	0.73798	0.690743	0.783388	0.408392	0.472443	0.441092	0.27024	0.425216	0.207628	0.630196	0.935958
JAML	CD8 uG vs 1G	0.710318	0.171555	0.357489	0.24621	-0.196338	-0.187119	-0.486198	0.124003	0.267998	0.296975	0.317794	0.0185833	0.312329	-0.845082	-0.357134	0.0496756	-0.451334	-0.479083	0.315876	-0.442416	-0.111688	0.289236	-0.288956	8.5185e-05	0.123382	0.327333	0.130093	0.122376	0.13248	0.39433	0.681728	0.00687664	0.00053682	0.275064	0.878719	0.198878	0.00720905	0.147003	0.925606	0.00857536	0.0115026	0.46513	0.0451718	0.656818	0.0618733	0.372066	0.0023703	0.526675
MT2A	CD8 uG vs 1G	0.969639	1.06302	-0.883695	-0.143221	-0.255366	-0.34776	-0.0735384	-0.42842	-0.613045	-0.0105792	0.918639	0.598628	-0.196781	-0.974652	-1.18411	0.371751	0.548098	-0.105625	-0.329052	-0.371134	-1.15611	-0.536583	0.516069	0.0519042	0.070762	0.232429	0.861314	0.65601	0.574098	0.941204	0.596474	0.183104	0.98703	0.0708817	0.334111	0.645991	0.124341	0.068083	0.677476	0.389446	0.897154	0.676917	0.312295	0.0196966	0.406279	0.409494	0.227014	0.430391
RPS17	CD8 uG vs 1G	-0.0675463	0.069547	0.013201	-0.21955	-0.373469	-0.168024	0.144278	-0.274733	-0.290932	-0.117033	-0.157008	-0.282666	-0.788033	-0.348285	-0.328806	-0.13802	-0.176031	-0.140001	-0.0289987	-0.177777	-0.0493976	-0.0370337	-0.0402558	0.742503	0.753025	0.943766	0.22029	0.143026	0.480534	0.577554	0.140343	0.115218	0.457619	0.269139	0.0240196	0.000558719	0.266792	0.293798	0.693792	0.559606	0.566402	0.911633	0.488857	0.821044	0.841684	0.84553	0.895745	0.950747
GBP2	CD8 uG vs 1G	-0.208048	-0.0304825	-0.799405	0.103635	-0.29237	-0.184006	-0.706444	-0.166457	-0.16705	-0.062821	-0.81716	-0.191926	-0.351214	-0.0429373	-0.186837	-0.233946	-0.133687	-0.15094	0.10368	-0.0898221	0.104458	0.0557218	-0.217174	0.217669	0.86971	0.000296324	0.544809	0.227724	0.417173	0.0559104	0.431977	0.258049	0.634445	2.22564e-06	0.131281	0.00042643	0.900538	0.577693	0.560585	0.669411	0.570009	0.743162	0.551723	0.627758	0.775046	0.366448	0.497353	0.974384
ITGA4	CD8 uG vs 1G	0.010895	-0.120228	-0.0915635	-0.390254	-0.0462902	-0.0941417	-0.113422	-0.220649	0.174264	-0.00367618	-0.26199	-0.304514	-0.064584	0.0229967	0.145672	0.297481	-0.191438	0.0307718	0.261338	0.021057	0.201995	0.0479	-0.108898	0.954436	0.364217	0.536662	0.0690938	0.829771	0.625157	0.648795	0.396934	0.290031	0.967868	0.0155426	0.0187688	0.626069	0.90905	0.634793	0.533989	0.277898	0.895718	0.45663	0.906636	0.0843339	0.777255	0.700669	0.98526	0.777399
EEF2	CD8 uG vs 1G	0.136861	0.0604507	0.138523	0.073583	-0.259919	0.00773475	-0.379997	-0.280899	-0.155341	-0.231726	0.357679	0.142801	-0.620737	-0.460855	-0.175974	-0.456738	-0.224129	0.119244	-0.474015	-0.255675	-0.0790008	-0.21145	0.221632	0.397327	0.773214	0.371071	0.737076	0.213521	0.969758	0.0810498	0.194909	0.304093	0.130884	0.00258392	0.344309	0.00791558	0.122298	0.392215	0.212217	0.442536	0.444783	0.0784616	0.264121	0.731007	0.0679387	0.329104	0.672811	0.956949
GIMAP5	CD8 uG vs 1G	-0.135848	0.181492	-1.08302	-0.232097	-0.369196	-0.165393	-0.916037	-0.262469	-0.258374	-0.0856644	-1.11979	-0.247183	-0.562532	-0.210431	-0.383826	-0.127252	-0.141564	-0.113393	-0.0604251	0.196254	0.00964809	-0.0919325	-0.00596878	0.273884	0.355034	0.000935788	0.323124	0.0137215	0.394032	0.314979	0.371368	0.0407283	0.540958	3.47632e-05	0.0735657	0.0323778	0.3924	0.149234	0.814277	0.5729	0.572539	0.877926	0.340301	0.956948	0.575499	0.985066	0.561752	0.770505
JAK1	CD8 uG vs 1G	-0.0949977	-0.114134	-0.0883193	0.0152659	-0.121809	-0.0652291	0.0426745	-0.128497	-0.0395613	-0.000559072	-0.197521	-0.0391211	-0.340404	-0.0867237	0.00180696	-0.19654	-0.193246	-0.110689	-0.100695	-0.170233	0.135759	0.115384	-0.00176385	0.451765	0.465489	0.570314	0.942905	0.54304	0.709323	0.848808	0.572207	0.728666	0.996067	0.0791669	0.811214	0.00670955	0.754694	0.995001	0.636507	0.442687	0.6233	0.764796	0.407187	0.425269	0.467793	0.994472	0.717353	0.843334
EMP3	CD8 uG vs 1G	0.564127	0.451143	0.191644	0.0690991	0.318066	0.277296	0.0145885	0.258037	-0.191052	0.0062423	0.266283	0.245034	-0.071086	-0.341368	-0.272698	0.142458	0.363289	0.172693	0.009941	-0.287235	-0.585368	-0.322171	0.0653092	0.000929095	0.00691101	0.205247	0.741803	0.148385	0.16595	0.945986	0.305216	0.2071	0.955598	0.0191581	0.133656	0.694929	0.220659	0.384421	0.738556	0.166223	0.450319	0.977162	0.0964919	0.00258738	0.0698144	0.800583	0.0154009	0.156301
CD6	CD8 uG vs 1G	-0.203732	-0.317794	-1.42948	-1.65925	0.19182	0.296091	-1.50056	-1.38674	-0.0492722	-0.332938	-0.727413	-1.18423	-0.52218	0.284765	0.535246	0.16971	0.0754627	0.554144	-0.258111	0.240734	0.0958856	-0.262973	0.363863	0.330581	0.216208	2.12996e-11	8.05951e-10	0.476024	0.283566	6.52089e-07	0.000505134	0.78524	0.0981502	4.62727e-06	5.94487e-10	1.51867e-06	0.409611	0.126199	0.798196	0.809401	0.067694	0.630952	0.242904	0.679842	0.281221	0.377092	0.61739	0.649351
PDCD4	CD8 uG vs 1G	-0.149697	-0.124831	0.00859286	-0.212167	-0.282944	-0.120586	0.163267	-0.128366	0.0950152	0.0248995	-0.18522	-0.311716	-0.317594	-0.145041	-0.054196	0.0467858	-0.441394	-0.200945	0.188594	-0.0627621	0.346893	0.17575	-0.161598	0.275849	0.368369	0.941144	0.265851	0.264205	0.597407	0.419441	0.598387	0.423444	0.795343	0.0363942	0.0243968	0.0107928	0.703604	0.889625	0.915989	0.19947	0.519425	0.586828	0.680622	0.147357	0.443806	0.53218	0.56403	0.780455
LINC00861	CD8 uG vs 1G	#N/A	#N/A	#N/A	#N/A	#N/A	#N/A	#N/A	#N/A	#N/A	#N/A	#N/A	#N/A	#N/A	#N/A	#N/A	#N/A	#N/A	#N/A	#N/A	#N/A	#N/A	#N/A	#N/A	#N/A	#N/A	#N/A	#N/A	#N/A	#N/A	#N/A	#N/A	#N/A	#N/A	#N/A	#N/A	#N/A	#N/A	#N/A	#N/A	#N/A	#N/A	#N/A	#N/A	#N/A	#N/A	#N/A	#N/A	#N/A
ARPC2	CD8 uG vs 1G	0.159194	-0.0534514	-0.0927496	0.0202245	-0.0751789	-0.00313213	-0.0896855	0.0809877	-0.020142	-0.0326251	-0.0473047	-0.0377036	-0.22028	-0.218745	0.0312614	0.0881397	-0.0884754	0.0117945	0.189425	-0.0619369	-0.0529632	0.00856351	-0.143233	0.197622	0.721615	0.458612	0.873604	0.587071	0.984576	0.71421	0.553399	0.837459	0.760646	0.588841	0.671437	0.0270611	0.278875	0.907655	0.753895	0.573782	0.954021	0.335246	0.586702	0.673144	0.952093	0.307573	0.473317	0.942122
CD99	CD8 uG vs 1G	-0.00721648	0.0639755	-0.212175	-0.340135	-0.298959	-0.358947	-0.574967	-0.109706	-0.311154	-0.104342	-0.157649	0.0401449	-0.124651	-0.272218	-0.412989	0.298396	-0.0195685	-0.242087	-0.0351792	-0.468029	-0.155108	0.0182971	0.184676	0.966101	0.646414	0.0794849	0.0475914	0.10275	0.0184612	0.00467694	0.456388	0.0503687	0.281307	0.0351829	0.762744	0.318474	0.22255	0.13824	0.271744	0.934797	0.233582	0.86806	0.000975532	0.379592	0.912848	0.272796	0.988536	0.920826
RABGAP1L	CD8 uG vs 1G	-0.031812	-0.161357	-0.088225	0.0582648	-0.0515461	-0.17852	0.00658867	0.00913159	0.143426	0.0281144	-0.193731	0.0450897	0.0778241	-0.0537374	-0.00982664	0.00339489	-0.277961	-0.195383	0.0616589	0.039972	0.241755	0.194146	-0.0567059	0.802569	0.348226	0.543863	0.695545	0.814596	0.327867	0.975111	0.952224	0.200533	0.810881	0.0738115	0.661628	0.37175	0.868486	0.972094	0.991686	0.342281	0.337685	0.79529	0.779384	0.228664	0.180522	0.751703	0.924559	0.764856
PSMB9	CD8 uG vs 1G	0.127874	0.271082	-0.0247486	-0.152423	-0.252425	-0.348198	0.0863064	-0.447293	-0.352187	-0.0575199	0.365885	0.241087	-0.326401	-0.31425	-0.545346	-0.0830434	0.112181	-0.209973	-0.432384	-0.176014	-0.308132	-0.0778772	0.394068	0.58757	0.186156	0.923648	0.61801	0.316866	0.113666	0.870233	0.240442	0.0885587	0.722334	0.0407455	0.305976	0.115572	0.291159	0.10139	0.882954	0.691524	0.451313	0.359881	0.329097	0.152979	0.736072	0.264181	0.808011	0.616739
TGFB1	CD8 uG vs 1G	0.324068	0.199101	-0.249673	-0.0538625	0.0687176	0.537824	-0.496088	-0.168322	-0.220814	-0.0756065	0.728341	0.754317	0.0926461	-0.287739	0.272266	-0.0317481	0.204754	0.552386	-0.793526	-0.208502	-0.3903	-0.402368	0.778408	0.155986	0.39917	0.384797	0.900018	0.791917	0.0287137	0.293156	0.63888	0.29177	0.708395	0.00109981	0.0277753	0.70184	0.337506	0.391605	0.951203	0.504653	0.072225	0.095256	0.265707	0.0829166	0.0819138	0.0341153	0.419316	0.801648
SON	CD8 uG vs 1G	-0.113972	-0.157033	0.00219714	0.0702047	0.132279	0.0790927	-0.01295	0.273478	0.00265835	-0.150289	-0.177184	-0.25828	-0.0905222	0.268982	0.228553	0.148441	0.102619	0.224903	0.521675	0.0297987	0.0556844	-0.105379	-0.443906	0.42355	0.457547	0.985514	0.619049	0.5205	0.71354	0.942364	0.223547	0.983412	0.310745	0.02887	0.00872984	0.353483	0.341685	0.404004	0.715956	0.693597	0.279409	0.0991202	0.782548	0.7627	0.499707	0.063281	0.695813	0.839213
COTL1	CD8 uG vs 1G	0.854941	0.757796	0.438859	0.227756	-0.020492	0.188381	0.0900625	0.0202327	-0.155496	0.350662	0.846419	0.588167	0.14837	-0.83737	-0.543568	-0.0307695	0.121287	-0.132656	-0.346934	-0.374246	-0.673943	-0.166356	0.335033	0.000144645	0.00567356	0.096927	0.511264	0.93088	0.485765	0.811486	0.949792	0.43055	0.083438	2.5678e-05	0.0267931	0.449666	0.00364475	0.0922339	0.939423	0.6546	0.611672	0.317907	0.0695411	0.00846677	0.442116	0.197261	0.00354662	0.139446
CEBPD	CD8 uG vs 1G	2.8858	1.08003	0.227869	1.53023	0.0425778	1.00977	0.515483	0.573679	-0.0488586	0.35963	3.78371	1.79242	1.03037	-2.44721	-0.0331865	-0.190656	0.447719	0.673391	-1.58862	-0.836281	-2.26186	-0.688682	1.48767	0.00305398	0.0326087	0.800974	0.000107701	0.964316	0.0188507	0.474242	0.191513	0.946062	0.378719	9.88924e-07	0.0633559	0.0316942	0.00351115	0.9485	0.840754	0.506342	0.175098	0.207302	0.0550764	0.00104659	0.0618045	0.117927	0.035789	0.308496
SRGN	CD8 uG vs 1G	0.946344	0.215694	0.214222	0.568922	-0.0178036	0.111408	-0.293245	0.54746	0.0274087	0.403798	0.0698126	0.184591	-0.165429	-0.993468	-0.1949	-0.0553116	-0.121443	-0.382742	0.36032	-0.816027	-0.571469	0.275262	-0.386885	0.000633738	0.3852	0.490517	0.0071475	0.945605	0.69465	0.517242	0.0805997	0.858401	0.0479813	0.804273	0.230404	0.44288	0.0503491	0.636858	0.919191	0.724249	0.310985	0.415935	0.00231216	0.116324	0.322339	0.249842	0.0116891	0.793661
KLRB1	CD8 uG vs 1G	0.318546	0.243759	-0.95317	-0.200568	0.226995	0.00510894	-1.05273	-0.380278	0.101138	0.144971	-0.886299	-0.31259	-0.742679	-0.17865	-0.285435	-0.250412	-0.00914549	-0.185816	-0.0935224	0.134777	-0.112159	0.0294807	-0.0511233	0.158336	0.454172	0.00882004	0.607046	0.506674	0.987549	0.0579256	0.314756	0.605467	0.544726	0.00143882	0.303838	0.000859393	0.698413	0.464822	0.696604	0.982564	0.574485	0.864938	0.65783	0.706025	0.907591	0.906661	0.422262	0.837068
SPOCK2	CD8 uG vs 1G	0.233539	0.334063	-0.505665	-0.928612	0.144641	0.239281	-0.593343	-0.851809	-0.365687	-0.0942358	0.259212	-0.329681	-0.748761	-0.206844	-0.174468	0.00759964	0.335447	0.258385	-0.542626	0.266658	-0.470734	-0.349139	0.55064	0.332693	0.218111	0.0988858	0.0137234	0.590197	0.351061	0.159868	0.043356	0.0716357	0.648956	0.228808	0.259738	6.19161e-05	0.522428	0.523191	0.990188	0.240276	0.278329	0.302219	0.215734	0.0359227	0.0531485	0.167211	0.61947	0.651101
LYST	CD8 uG vs 1G	0.847219	0.0920673	0.0296375	0.221248	-0.129632	0.0577463	0.291276	0.152226	0.328544	0.285891	-0.140603	0.030106	0.46702	-0.908164	0.00739492	-0.0154122	-0.431519	-0.184656	0.217843	-0.379863	-0.162948	0.191898	-0.222491	0.000757544	0.57751	0.843318	0.11847	0.533865	0.716547	0.195714	0.428228	0.064088	0.0256903	0.182591	0.774892	0.00337299	0.0282249	0.973687	0.966362	0.143148	0.341962	0.43988	0.125433	0.616406	0.152607	0.275757	0.0131692	0.893901
ACTB	CD8 uG vs 1G	0.220069	0.19095	0.0235977	0.0653127	-0.0286419	0.0691675	0.0335086	0.0586181	-0.248388	0.0753455	0.256351	0.138696	-0.200721	-0.189054	-0.0740952	0.14882	0.22897	0.0421288	0.121114	-0.508721	-0.352605	-0.0785591	-0.0477626	0.274034	0.336972	0.864966	0.531164	0.907112	0.7683	0.931245	0.781969	0.140574	0.608178	0.0235328	0.198537	0.289484	0.574059	0.837108	0.705831	0.440988	0.886879	0.706045	0.0322955	0.095638	0.713953	0.839955	0.561882	0.756896
STAT1	CD8 uG vs 1G	-0.389653	-0.446018	-0.602238	-0.142891	-0.370828	-0.228886	0.178131	-0.189652	-0.1084	-0.119056	-0.424432	-0.112735	-0.212188	0.0722661	0.286005	0.146901	-0.263463	-0.0377025	0.165068	-0.167667	0.302675	0.179962	-0.0912867	0.00626383	0.00391475	0.000284822	0.4264	0.0245627	0.18214	0.574887	0.490047	0.415542	0.316219	1.92304e-05	0.352303	0.0919045	0.724516	0.271388	0.757993	0.207921	0.860077	0.651879	0.351021	0.0390748	0.268957	0.742422	0.0590841	0.115017
RPS4Y1	CD8 uG vs 1G	-0.17748	-0.0664251	-0.0930887	-0.348362	-0.42766	-0.232831	0.217322	-0.120381	-0.219701	-0.0631029	-0.23196	-0.410151	-0.603054	-0.280845	-0.242725	0.182801	-0.287352	-0.244329	0.28727	-0.286293	0.10681	0.115061	-0.193019	0.387751	0.786636	0.589494	0.0776786	0.103292	0.364052	0.377436	0.55448	0.222269	0.718697	0.0708948	0.00635289	0.00129706	0.369791	0.469855	0.616107	0.318678	0.358059	0.322423	0.220194	0.601781	0.559554	0.38221	0.664483	0.958156
TRBV6-4	CD8 uG vs 1G	-0.0752347	0.189105	-1.10106	-2.29214	-1.10874	-0.137591	-0.655689	-1.61564	-0.271938	0.177107	-0.709963	-3.30113	-0.62616	-1.28041	-0.35007	0.593598	-1.12708	-0.339677	1.66851	0.436671	0.249756	0.151284	-1.34286	0.858755	0.541766	0.12283	0.0879296	0.0355156	0.746828	0.443857	0.227983	0.463545	0.425135	0.128487	0.00533001	0.196086	0.109393	0.633484	0.818317	0.114165	0.550491	0.447949	0.620601	0.649312	0.718014	0.456216	0.947771	0.876804
TRBV4-1	CD8 uG vs 1G	-0.343156	1.18742	-0.462936	-2.27231	-0.688892	0.798484	-0.621599	0.969666	0.230859	1.15709	0.966932	-1.2166	-0.560472	-0.34523	-0.255573	3.09322	-0.964477	-0.221322	2.09434	0.421737	0.742205	0.0828493	-0.729571	0.295531	8.58284e-05	0.443872	0.0794423	0.108583	0.0365948	0.49211	0.354461	0.391494	1.12041e-07	0.00955775	0.129867	0.116886	0.573942	0.660392	0.180021	0.0599444	0.602644	0.199348	0.486435	0.0242682	0.769507	0.586652	0.585156	0.0117862
Plasmodium vivax (taxid 5855)	CD8 uG vs 1G	#N/A	#N/A	#N/A	#N/A	#N/A	#N/A	#N/A	#N/A	#N/A	#N/A	#N/A	#N/A	#N/A	#N/A	#N/A	#N/A	#N/A	#N/A	#N/A	#N/A	#N/A	#N/A	#N/A	#N/A	#N/A	#N/A	#N/A	#N/A	#N/A	#N/A	#N/A	#N/A	#N/A	#N/A	#N/A	#N/A	#N/A	#N/A	#N/A	#N/A	#N/A	#N/A	#N/A	#N/A	#N/A	#N/A	#N/A	#N/A
KLRC2	CD8 uG vs 1G	0.876946	-0.167608	-0.978175	-1.12587	-3.47399	-0.714316	-2.31798	-1.10521	0.310877	0.00980486	-1.47907	-0.993366	-0.764059	-4.16076	-0.521005	-0.0199345	-3.6281	-0.695372	-0.0970396	-0.213033	0.245677	0.409326	0.0898502	0.36361	0.590706	0.100463	0.000585004	0.0409345	0.0553796	0.0169096	5.61122e-05	0.74331	0.966193	0.000939811	1.73189e-06	0.00031568	0.0782939	0.369223	0.968578	0.139601	0.131245	0.769934	0.580014	0.871824	0.235718	0.7641	0.644347	0.901327
[truncated: 21 more columns]

## Sheet: NASA Twin-CD19 uG vs 1G
Gene	Group	CD4_Pre-flight vs Ground	CD8_Pre-flight vs Ground	CD19_Pre-flight vs Ground	LD_Pre-flight vs Ground	CD4_In-flight vs Ground	CD8_In-flight vs Ground	CD19_In-flight vs Ground	LD_In-flight vs Ground	CD4_Post-flight vs Ground	CD8_Post-flight vs Ground	CD19_Post-flight vs Ground	LD_Post-flight vs Ground	CPT_Post-flight vs Ground	CD4_In-flight vs Pre-flight	CD8_In-flight vs Pre-flight	LD_In-flight vs Pre-flight	CD4_In-flight vs Post-flight	CD8_In-flight vs Post-flight	LD_In-flight vs Post-flight	CPT_In-flight vs Post-flight	CD4_Post-flight vs Pre+In-flight	CD8_Post-flight vs Pre+In-flight	LD_Post-flight vs Pre+In-flight	pvalue CD4_Pre-flight vs Ground	pvalue CD8_Pre-flight vs Ground	pvalue CD19_Pre-flight vs Ground	pvalue LD_Pre-flight vs Ground	pvalue CD4_In-flight vs Ground	pvalue CD8_In-flight vs Ground	pvalue CD19_In-flight vs Ground	pvalue LD_In-flight vs Ground	pvalue CD4_Post-flight vs Ground	pvalue CD8_Post-flight vs Ground	pvalue CD19_Post-flight vs Ground	pvalue LD_Post-flight vs Ground	pvalue CPT_Post-flight vs Ground	pvalue CD4_In-flight vs Pre-flight	pvalue CD8_In-flight vs Pre-flight	pvalue LD_In-flight vs Pre-flight	pvalue CD4_In-flight vs Post-flight	pvalue CD8_In-flight vs Post-flight	pvalue LD_In-flight vs Post-flight	pvalue CPT_In-flight vs Post-flight	pvalue CD4_Post-flight vs Pre+In-flight	pvalue CD8_Post-flight vs Pre+In-flight	pvalue LD_Post-flight vs Pre+In-flight	padj CD4_Pre-flight vs Ground	padj CD8_Pre-flight vs Ground
MT-ATP8	CD19 uG vs 1G	0.300932	0.386065	0.359006	0.698499	0.492225	0.563987	0.0336864	0.521654	-0.135321	-0.354339	-0.371318	-0.639312	-0.00400446	0.31515	0.213348	-0.22153	0.699239	0.95328	1.16212	4.05465	-0.514043	-0.850636	-1.26994	0.44005	0.296209	0.317493	0.0155409	0.304186	0.197942	0.9506	0.062544	0.701235	0.234994	0.154877	0.00286281	0.993827	0.549051	0.699406	0.59052	0.177229	0.0660459	0.000552432	1.06852e-07	0.171377	0.0299897	8.55492e-07	0.709074	0.723422
RBM3	CD19 uG vs 1G	0.0660976	-0.0133539	-0.122758	-0.126005	-0.331766	-0.202663	-0.226612	-0.114125	-0.132138	-0.144774	-0.212967	-0.300058	-0.658978	-0.454122	-0.276898	-0.0521269	-0.305556	-0.142612	0.167477	-0.174279	0.0132483	-0.00661625	-0.190995	0.68268	0.938045	0.487874	0.500428	0.188176	0.358804	0.554384	0.561191	0.3689	0.261848	0.0942651	0.0185586	0.00112064	0.183752	0.399472	0.880073	0.339454	0.593742	0.50261	0.448316	0.95508	0.973474	0.314283	0.865777	0.988384
HNRNPA1	CD19 uG vs 1G	-0.00508658	-0.0361121	-0.0457442	-0.16089	-0.180905	-0.0427357	-0.112017	0.00900635	-0.0656691	-0.0469648	-0.207764	-0.301893	-0.645695	-0.178584	-0.0637246	0.12121	-0.167781	-0.0512633	0.305596	-0.232445	0.0534854	0.0210193	-0.241173	0.97366	0.852395	0.7926	0.405347	0.377303	0.834994	0.78316	0.962325	0.632986	0.735685	0.111049	0.0284519	0.00199515	0.488152	0.833336	0.727698	0.486325	0.829742	0.244299	0.249992	0.747488	0.901663	0.217918	0.991687	0.971693
MT-CO3	CD19 uG vs 1G	0.0265001	0.0670653	0.121376	0.0117498	-0.0975453	-0.0189665	0.105119	0.100558	-0.0785789	0.159876	-0.129759	-0.249341	0.054021	-0.234854	-0.169206	0.0550106	-0.179157	-0.261502	0.35742	3.95464	0.0293776	0.17254	-0.326815	0.891147	0.63125	0.422255	0.954016	0.67563	0.921364	0.716973	0.630202	0.633043	0.143545	0.230402	0.0959721	0.873345	0.323655	0.59733	0.883457	0.374777	0.320133	0.223451	0.00158451	0.846005	0.370238	0.129908	0.959465	0.914205
STAT1	CD19 uG vs 1G	-0.389653	-0.446018	-0.602238	-0.142891	-0.370828	-0.228886	0.178131	-0.189652	-0.1084	-0.119056	-0.424432	-0.112735	-0.212188	0.0722661	0.286005	0.146901	-0.263463	-0.0377025	0.165068	-0.167667	0.302675	0.179962	-0.0912867	0.00626383	0.00391475	0.000284822	0.4264	0.0245627	0.18214	0.574887	0.490047	0.415542	0.316219	1.92304e-05	0.352303	0.0919045	0.724516	0.271388	0.757993	0.207921	0.860077	0.651879	0.351021	0.0390748	0.268957	0.742422	0.0590841	0.115017
SYNGR2	CD19 uG vs 1G	0.781074	0.753156	0.289769	0.0621717	-0.0805511	0.400147	0.21245	-0.15513	-0.356061	0.120702	1.18658	0.799822	-0.0234497	-0.875421	-0.395256	-0.0581806	0.206905	0.240959	-0.750303	-0.0898887	-0.777993	-0.456163	0.72454	0.00397057	0.0173009	0.428232	0.899927	0.768379	0.166364	0.687654	0.730676	0.160363	0.618377	8.71039e-06	0.0327931	0.925974	0.000779189	0.149509	0.915049	0.499906	0.332139	0.108078	0.506735	0.00509121	0.0191254	0.041286	0.0430774	0.233035
KLF2	CD19 uG vs 1G	0.325248	0.414617	0.178934	0.473924	0.193193	0.505207	0.389442	-0.111106	-0.513494	-0.341139	1.77554	1.08325	-0.249516	0.0171893	0.17236	-0.117451	0.80093	0.930058	-1.42232	0.442919	-0.795517	-0.838903	1.35988	0.289432	0.132306	0.326973	0.0611922	0.599551	0.0931735	0.185784	0.713355	0.0466015	0.104988	0.00967937	0.153049	0.54175	0.970914	0.660157	0.882926	0.0581504	0.00612047	0.102226	0.238028	0.0102359	0.000939959	0.0423324	0.578798	0.541726
MT-ND5	CD19 uG vs 1G	0.0886808	-0.0277233	-0.00412145	-0.111265	0.157885	-0.0837843	0.0717158	0.00940063	0.0547094	0.0974632	-0.23444	-0.394603	0.0854296	0.0238996	-0.0896559	0.129765	0.00846128	-0.213971	0.458948	4.0245	0.003574	0.169628	-0.391023	0.67502	0.85775	0.98044	0.588658	0.511208	0.602924	0.767582	0.96161	0.761909	0.389136	0.0543052	0.00719183	0.857062	0.929263	0.73983	0.743968	0.970521	0.31565	0.13122	0.00158145	0.982778	0.270241	0.0985213	0.861168	0.972739
Mycobacterium canettii (taxid 78331)	CD19 uG vs 1G	#N/A	#N/A	#N/A	#N/A	#N/A	#N/A	#N/A	#N/A	#N/A	#N/A	#N/A	#N/A	#N/A	#N/A	#N/A	#N/A	#N/A	#N/A	#N/A	#N/A	#N/A	#N/A	#N/A	#N/A	#N/A	#N/A	#N/A	#N/A	#N/A	#N/A	#N/A	#N/A	#N/A	#N/A	#N/A	#N/A	#N/A	#N/A	#N/A	#N/A	#N/A	#N/A	#N/A	#N/A	#N/A	#N/A	#N/A	#N/A
GBP2	CD19 uG vs 1G	-0.208048	-0.0304825	-0.799405	0.103635	-0.29237	-0.184006	-0.706444	-0.166457	-0.16705	-0.062821	-0.81716	-0.191926	-0.351214	-0.0429373	-0.186837	-0.233946	-0.133687	-0.15094	0.10368	-0.0898221	0.104458	0.0557218	-0.217174	0.217669	0.86971	0.000296324	0.544809	0.227724	0.417173	0.0559104	0.431977	0.258049	0.634445	2.22564e-06	0.131281	0.00042643	0.900538	0.577693	0.560585	0.669411	0.570009	0.743162	0.551723	0.627758	0.775046	0.366448	0.497353	0.974384
CD83	CD19 uG vs 1G	0.42707	0.401832	0.138341	-0.125767	0.63022	0.795798	0.198916	0.1932	-0.0457746	0.276588	0.0518806	-0.0433984	-0.0744214	0.137747	0.347115	0.141007	0.569394	0.46626	0.109148	-0.023386	-0.479216	-0.272595	-0.0237108	0.0855756	0.0936228	0.58157	0.511327	0.0591874	0.016669	0.575287	0.671501	0.788929	0.104446	0.77572	0.738751	0.743345	0.800152	0.507914	0.846869	0.206254	0.278669	0.854972	0.916783	0.173379	0.408942	0.958794	0.303445	0.475416
GBP4	CD19 uG vs 1G	-0.299811	-0.0438163	-0.411724	0.0929559	-0.155888	-0.121112	-0.221031	-0.0564962	-0.128154	-0.0296588	-0.435498	-0.127489	-0.179552	0.126671	-0.0763257	-0.019454	-0.0983013	-0.0888221	0.253716	0.172183	0.174326	0.0526478	-0.259089	0.0773085	0.860123	0.0183671	0.725371	0.493722	0.621101	0.388075	0.855083	0.429646	0.870486	0.000378109	0.392137	0.0857582	0.656963	0.802437	0.973589	0.728517	0.72347	0.55888	0.475244	0.367728	0.768537	0.467128	0.286135	0.972739
RPL39	CD19 uG vs 1G	-0.117383	-0.0216818	0.0347481	-0.0917556	-0.212014	-0.18324	0.493656	0.132467	-0.334879	-0.215551	-0.323513	-0.607445	-0.773156	-0.11205	-0.237838	0.160159	0.0568198	-0.0428273	0.720809	-0.180982	-0.129076	-0.0807703	-0.63981	0.661424	0.949179	0.879473	0.675517	0.534236	0.609566	0.135792	0.591436	0.14941	0.401503	0.0619087	0.000104383	0.00132013	0.785556	0.567177	0.721107	0.880118	0.907603	0.0406674	0.487918	0.62471	0.768073	0.0194526	0.852496	0.990561
ACTG1	CD19 uG vs 1G	0.545702	0.470037	-0.0228524	-0.114725	0.000911942	0.0859633	-0.103623	-0.0610277	-0.273082	0.0409279	0.689615	0.41445	-0.350567	-0.56733	-0.423065	0.136224	0.191995	0.0105428	-0.343573	-0.329087	-0.558914	-0.238496	0.415112	0.0127059	0.0792091	0.944862	0.734272	0.996706	0.722206	0.864636	0.838898	0.152304	0.846141	0.00595597	0.138836	0.106216	0.0747096	0.0904675	0.737466	0.515955	0.965379	0.37619	0.154701	0.0285528	0.220036	0.154845	0.0949804	0.450075
RPS28	CD19 uG vs 1G	0.222583	0.739257	0.400658	0.0101717	-0.235665	0.122697	-0.0266929	-0.285453	-0.929305	-0.226915	0.824283	0.39117	-0.48456	-0.490748	-0.676228	-0.173547	0.606499	0.298391	-0.512113	0.073763	-0.922191	-0.666225	0.424018	0.567551	0.0806607	0.339373	0.986851	0.546846	0.77153	0.96344	0.593833	0.0261473	0.51709	0.00611805	0.395009	0.0667326	0.152139	0.102375	0.714346	0.122826	0.509121	0.21684	0.753773	0.00363347	0.0616485	0.177939	0.796134	0.45283
RPS26	CD19 uG vs 1G	0.00950521	0.104337	-0.0413602	-0.360021	-0.376403	-0.21061	-0.0386385	-0.537527	-0.243732	-0.0234779	-0.179086	-0.265346	-0.855632	-0.528192	-0.471432	-0.27837	-0.326905	-0.340515	-0.33025	-0.245502	-0.0116595	0.0786392	0.181032	0.967743	0.591176	0.824468	0.0535873	0.157314	0.361714	0.881951	0.0123346	0.279802	0.86847	0.184072	0.0780488	7.99293e-05	0.0204508	0.100653	0.452118	0.256335	0.124913	0.283677	0.391764	0.9583	0.668057	0.447756	0.989037	0.901494
MT-ND4L	CD19 uG vs 1G	0.271577	0.170164	0.100981	0.209264	0.231146	0.0762284	0.389862	0.333657	0.00552347	-0.0137139	-0.0169441	-0.329425	-0.00120549	-0.0155265	-0.119183	0.138472	0.201159	0.064023	0.725195	3.98691	-0.212223	-0.12304	-0.654002	0.270444	0.487344	0.625622	0.329092	0.4869	0.800574	0.237411	0.165465	0.980773	0.947882	0.913187	0.0323421	0.997758	0.969886	0.779912	0.726586	0.614251	0.873486	0.0160026	9.84058e-08	0.451684	0.679455	0.00376503	0.558119	0.85325
RPL3	CD19 uG vs 1G	0.0321125	0.195668	0.0934722	-0.336174	-0.317017	-0.0630259	-0.0160736	-0.460982	-0.346854	-0.0962347	0.204984	-0.0376551	-0.735719	-0.432142	-0.369336	-0.171152	-0.105321	-0.0734557	-0.426788	-0.103724	-0.172953	-0.126538	0.336765	0.873792	0.336103	0.576697	0.0963397	0.170055	0.770821	0.943936	0.0316001	0.0631708	0.518005	0.0967831	0.816473	0.000295317	0.0849169	0.150413	0.629892	0.691786	0.706156	0.152069	0.619423	0.39888	0.422536	0.12805	0.952625	0.756896
PSMB9	CD19 uG vs 1G	0.127874	0.271082	-0.0247486	-0.152423	-0.252425	-0.348198	0.0863064	-0.447293	-0.352187	-0.0575199	0.365885	0.241087	-0.326401	-0.31425	-0.545346	-0.0830434	0.112181	-0.209973	-0.432384	-0.176014	-0.308132	-0.0778772	0.394068	0.58757	0.186156	0.923648	0.61801	0.316866	0.113666	0.870233	0.240442	0.0885587	0.722334	0.0407455	0.305976	0.115572	0.291159	0.10139	0.882954	0.691524	0.451313	0.359881	0.329097	0.152979	0.736072	0.264181	0.808011	0.616739
RPS27	CD19 uG vs 1G	-0.141397	-0.0111333	0.00585394	-0.25361	-0.373729	-0.235726	0.443942	-0.1768	-0.429956	-0.328635	-0.285699	-0.757274	-0.943555	-0.242607	-0.294701	0.0155593	-0.00401771	0.022686	0.564289	-0.11251	-0.15212	-0.179581	-0.553417	0.567405	0.971828	0.978216	0.188392	0.239928	0.481583	0.14986	0.449964	0.0474827	0.179571	0.0760314	6.57376e-08	0.0002761	0.518275	0.47139	0.971812	0.990821	0.951749	0.102061	0.685617	0.536154	0.520552	0.0343921	0.795992	0.994216
root (taxid 1)	CD19 uG vs 1G	#N/A	#N/A	#N/A	#N/A	#N/A	#N/A	#N/A	#N/A	#N/A	#N/A	#N/A	#N/A	#N/A	#N/A	#N/A	#N/A	#N/A	#N/A	#N/A	#N/A	#N/A	#N/A	#N/A	#N/A	#N/A	#N/A	#N/A	#N/A	#N/A	#N/A	#N/A	#N/A	#N/A	#N/A	#N/A	#N/A	#N/A	#N/A	#N/A	#N/A	#N/A	#N/A	#N/A	#N/A	#N/A	#N/A	#N/A	#N/A
CD52	CD19 uG vs 1G	0.147795	0.12531	-0.0527277	-0.400066	-0.265863	-0.430517	0.346448	-0.0824488	-0.114608	-0.0841325	-0.203646	-0.327223	-0.554762	-0.484506	-0.538873	0.372214	-0.272583	-0.327538	0.346049	-0.246968	-0.0373398	0.0279651	-0.169836	0.379702	0.528795	0.777019	0.0463991	0.213736	0.0435827	0.365463	0.66265	0.468798	0.55921	0.130175	0.0269416	0.00982946	0.0827963	0.107688	0.304033	0.3221	0.221217	0.216433	0.285413	0.858628	0.897825	0.462585	0.656907	0.872664
LTB	CD19 uG vs 1G	1.00703	0.793656	-0.240376	0.531659	0.512493	0.742032	0.151972	-0.582811	-0.406999	-0.181916	1.97316	0.714027	-0.169046	-0.443209	-0.0590269	-1.01017	0.910154	0.92039	-1.14407	0.689354	-1.18509	-0.945889	0.514577	0.00606839	0.132522	0.778624	0.596352	0.2031	0.13715	0.905665	0.442273	0.188005	0.707534	0.00183195	0.361147	0.670788	0.398051	0.881074	0.275626	0.052337	0.0402687	0.196997	0.0610538	0.00165362	0.00468626	0.474926	0.0580664	0.542186
FTL	CD19 uG vs 1G	0.819866	0.528773	0.363519	0.162116	-0.227838	0.0837115	-0.0399451	-0.0173632	-0.295312	0.241225	0.224472	0.310629	-0.140627	-1.12192	-0.577811	-0.195131	-0.0545034	-0.288693	-0.305481	-0.474428	-0.706948	-0.039981	0.209239	0.00161443	0.027444	0.0356001	0.463745	0.347648	0.718303	0.873894	0.937945	0.139569	0.170786	0.0848843	0.0526587	0.552049	0.000458235	0.0432941	0.579116	0.794076	0.203606	0.269712	0.0419455	0.0141288	0.845786	0.311361	0.0226376	0.286509
RPS21	CD19 uG vs 1G	0.00103714	0.295125	0.0501951	-0.3497	-0.269811	-0.0907653	0.044744	-0.305457	-0.536258	-0.103574	0.385426	0.129674	-0.682649	-0.343421	-0.514007	0.0153813	0.141827	-0.109911	-0.41743	-0.0642839	-0.360156	-0.168718	0.428664	0.997301	0.265211	0.819815	0.221459	0.410373	0.742634	0.87242	0.226681	0.0446478	0.595704	0.00804658	0.541442	0.00193046	0.306468	0.109447	0.96685	0.657548	0.6719	0.165415	0.807326	0.146632	0.430492	0.0555752	0.999206	0.693355
ACTB	CD19 uG vs 1G	0.220069	0.19095	0.0235977	0.0653127	-0.0286419	0.0691675	0.0335086	0.0586181	-0.248388	0.0753455	0.256351	0.138696	-0.200721	-0.189054	-0.0740952	0.14882	0.22897	0.0421288	0.121114	-0.508721	-0.352605	-0.0785591	-0.0477626	0.274034	0.336972	0.864966	0.531164	0.907112	0.7683	0.931245	0.781969	0.140574	0.608178	0.0235328	0.198537	0.289484	0.574059	0.837108	0.705831	0.440988	0.886879	0.706045	0.0322955	0.095638	0.713953	0.839955	0.561882	0.756896
GBP1	CD19 uG vs 1G	-0.297916	-0.24157	-0.669448	-0.237063	0.0840235	-0.015276	-0.644958	-0.263822	-0.0172995	0.021279	-0.741407	-0.242421	-0.251056	0.494583	0.281889	0.257907	0.162442	0.0209851	0.315747	-0.00270419	0.12448	0.122965	-0.191957	0.101465	0.25694	0.00412882	0.306954	0.703317	0.945083	0.0535906	0.457682	0.913719	0.893734	9.36699e-06	0.060325	0.0157058	0.0252353	0.318484	0.679167	0.421519	0.928911	0.508087	0.989756	0.461518	0.486093	0.613802	0.333826	0.686622
CCL22	CD19 uG vs 1G	-0.329229	-0.898621	-0.380629	-0.271088	0.20536	0.326224	-0.524412	0.207133	-0.175181	-0.376349	-0.347436	-0.12809	0.312098	0.544492	1.17672	0.405485	0.343883	0.662448	0.295445	0.858264	-0.0400503	-0.153773	-0.109928	0.381252	0.0682934	0.358916	0.581412	0.589511	0.43003	0.351894	0.672849	0.590251	0.254356	0.239092	0.730175	0.216716	0.375959	0.144604	0.640079	0.538788	0.241673	0.6794	0.0597217	0.921504	0.748915	0.842268	0.658405	0.425502
SLC25A3	CD19 uG vs 1G	-0.019472	0.0674085	0.168531	-0.00623453	-0.142344	0.0981493	-0.0854947	0.422066	-0.158021	-0.00791424	-0.0344383	-0.156169	-0.441397	-0.0657495	0.00655158	0.450615	0.0256246	0.0826297	0.64704	-0.12895	-0.070277	-0.0755766	-0.424871	0.930323	0.717912	0.176811	0.970395	0.555889	0.63725	0.856446	0.0153407	0.39932	0.952908	0.699619	0.161009	0.0328965	0.808614	0.983512	0.186976	0.911199	0.741157	0.00692262	0.482282	0.672719	0.672156	0.0378117	0.975672	0.941978
RPL36	CD19 uG vs 1G	0.261022	0.707	0.351716	-0.162055	-0.225025	0.236325	0.222187	-0.242318	-0.792944	-0.214348	0.714532	0.357757	-0.557508	-0.503422	-0.559839	-0.0267309	0.495811	0.369479	-0.500993	0.0874612	-0.817232	-0.671809	0.49105	0.487646	0.0731481	0.366183	0.762224	0.548407	0.540936	0.67645	0.613064	0.0150055	0.502111	0.00879818	0.370452	0.0190574	0.176443	0.1295	0.957196	0.162663	0.344239	0.241543	0.745135	0.0064993	0.029541	0.12499	0.742568	0.436364
IRF1	CD19 uG vs 1G	0.0851445	-0.0644496	-0.326427	0.031204	0.167456	-0.074322	-0.538938	-0.0684854	-0.117465	-0.049383	-0.0030605	0.232388	-0.311748	0.169716	0.157947	0.0283905	0.319865	0.144678	-0.123778	-0.112847	-0.219846	-0.0579836	0.142224	0.627038	0.734227	0.0640881	0.866233	0.54412	0.824023	0.221418	0.760456	0.461099	0.756451	0.981298	0.0782312	0.0883622	0.674531	0.757743	0.941171	0.397294	0.744021	0.670088	0.37181	0.411235	0.860031	0.506981	0.831423	0.943795
RPL37	CD19 uG vs 1G	0.0697276	0.273724	0.281561	0.215727	-0.176658	0.0683908	0.129769	0.097024	-0.395858	-0.370213	-0.177008	-0.463266	-0.752848	-0.197977	-0.271232	-0.24049	0.215735	0.37441	0.482312	-0.144447	-0.344057	-0.51359	-0.605181	0.819782	0.328434	0.177836	0.33081	0.633134	0.830746	0.665351	0.681811	0.119416	0.083804	0.27532	0.00536894	0.00301402	0.657075	0.517484	0.52207	0.580902	0.308588	0.113282	0.66581	0.2281	0.0612807	0.0104945	0.93243	0.75092
WARS	CD19 uG vs 1G	0.841143	0.546053	0.417881	0.098486	-0.00255677	0.357451	0.171292	0.389669	0.236421	0.46842	0.0866301	0.0788869	0.273871	-0.82983	-0.124625	0.381092	-0.274775	-0.0474073	0.448523	-0.273115	-0.271942	-0.0163284	-0.26973	0.00101289	0.00853433	0.0039344	0.618945	0.991555	0.0970957	0.483051	0.0737975	0.238856	0.0165713	0.430808	0.546944	0.033126	0.0319441	0.705701	0.341153	0.369301	0.890101	0.122547	0.0891039	0.362231	0.947783	0.252433	0.0163937	0.170039
RPL38	CD19 uG vs 1G	0.327604	0.370268	0.266327	0.218675	-0.0179175	0.080754	-0.0289411	-0.0414958	-0.397794	-0.418193	-0.136706	-0.439915	-0.638434	-0.366976	-0.351298	-0.397401	0.304143	0.440674	0.305369	0.0509478	-0.535072	-0.620416	-0.513937	0.273271	0.162699	0.225161	0.418783	0.959734	0.802119	0.924871	0.876589	0.0974943	0.0324	0.410648	0.0266195	0.00839373	0.403692	0.412472	0.271997	0.409857	0.221806	0.299168	0.856797	0.0634533	0.023219	0.0291983	0.561075	0.586887
GAPDH	CD19 uG vs 1G	0.581602	0.549818	0.477372	0.155608	-0.0677107	0.0832855	-0.198024	0.17019	-0.0713807	0.133794	0.292715	0.317153	-0.175981	-0.740194	-0.584532	-0.0098793	-0.13745	-0.165213	-0.133103	-0.470882	-0.347843	-0.167445	0.130376	0.00111762	0.00225821	0.00258515	0.459364	0.751308	0.682539	0.376489	0.509522	0.672433	0.306582	0.0107738	0.0414326	0.405029	0.00410778	0.025615	0.981862	0.606965	0.401314	0.701938	0.0310819	0.131358	0.359053	0.613608	0.0175475	0.0868794
RIPOR2	CD19 uG vs 1G	#N/A	#N/A	#N/A	#N/A	#N/A	#N/A	#N/A	#N/A	#N/A	#N/A	#N/A	#N/A	#N/A	#N/A	#N/A	#N/A	#N/A	#N/A	#N/A	#N/A	#N/A	#N/A	#N/A	#N/A	#N/A	#N/A	#N/A	#N/A	#N/A	#N/A	#N/A	#N/A	#N/A	#N/A	#N/A	#N/A	#N/A	#N/A	#N/A	#N/A	#N/A	#N/A	#N/A	#N/A	#N/A	#N/A	#N/A	#N/A
RPLP0	CD19 uG vs 1G	0.0312382	0.11605	0.0994384	-0.252816	-0.22595	-0.105914	-0.0590596	-0.303775	-0.154175	-0.0122716	0.059193	-0.0230428	-0.710811	-0.314424	-0.359601	-0.1249	-0.180738	-0.228091	-0.310401	-0.131622	-0.0230264	0.0311936	0.247281	0.870388	0.564628	0.545004	0.171959	0.311324	0.637639	0.794434	0.102087	0.409578	0.933133	0.6342	0.87083	0.00123723	0.217088	0.175319	0.678807	0.528968	0.258853	0.200689	0.566975	0.911955	0.845435	0.1774	0.952022	0.889346
RPS2	CD19 uG vs 1G	0.36233	0.522922	0.143375	-0.220922	-0.113703	0.124526	0.32716	-0.353189	-0.62861	-0.0637075	0.99311	0.480168	-0.451418	-0.573563	-0.483671	-0.0259274	0.360161	0.109681	-0.682699	-0.103693	-0.728634	-0.374252	0.671807	0.290773	0.217483	0.751716	0.684549	0.761329	0.754664	0.608864	0.465662	0.0533356	0.853499	0.00250131	0.25368	0.0826551	0.110831	0.0920126	0.960769	0.391742	0.767447	0.158835	0.638027	0.0227295	0.192055	0.0694779	0.580244	0.650773
MT-ND1	CD19 uG vs 1G	0.110723	0.0296258	-0.00460811	-0.0391714	0.0558709	0.041665	0.00980844	0.160578	-0.0469125	0.117113	-0.130266	-0.215566	0.0936701	-0.187661	-0.0831732	0.167852	-0.0806799	-0.17005	0.385289	3.85634	-0.0394137	0.128021	-0.298079	0.5219	0.82762	0.976838	0.818285	0.794529	0.833017	0.971238	0.352025	0.752069	0.273017	0.254302	0.0999653	0.852142	0.47067	0.799675	0.584808	0.728856	0.523422	0.115094	0.00265794	0.818075	0.505537	0.0957921	0.766284	0.96772
RPL4	CD19 uG vs 1G	-0.0244074	0.0615286	0.00335172	-0.190761	-0.297225	-0.0984299	0.137311	-0.179635	-0.131313	-0.0331926	-0.168935	-0.222238	-0.742551	-0.350937	-0.264779	-0.0605092	-0.295656	-0.168048	0.0149101	-0.356119	0.0691398	0.0266266	-0.043487	0.847191	0.776209	0.984059	0.256792	0.151673	0.681088	0.569794	0.331625	0.31687	0.830406	0.186128	0.0787746	0.000925273	0.218703	0.414935	0.857314	0.301188	0.511583	0.954438	0.208622	0.736601	0.888867	0.824863	0.943445	0.957767
CTSH	CD19 uG vs 1G	1.71632	0.974907	0.297367	-0.0415842	0.493583	0.233493	0.318823	0.028209	0.489173	0.633363	0.845428	0.412835	0.167147	-1.08783	-0.756375	0.226743	0.0903222	-0.414068	-0.181781	-0.362332	-0.826158	-0.0195401	0.292226	3.40254e-16	0.000799304	0.197552	0.886107	0.10801	0.45279	0.367963	0.917114	0.00205451	0.00230591	2.06547e-07	0.0717627	0.389959	0.028417	0.111917	0.553009	0.83226	0.277081	0.583089	0.0335098	0.0262928	0.951924	0.242193	7.58597e-13	0.0483193
RPL41	CD19 uG vs 1G	-0.109971	0.0625421	0.000819877	-0.252342	-0.380309	-0.196396	0.358528	-0.134035	-0.251668	-0.111224	-0.183248	-0.416287	-0.721684	-0.254263	-0.34051	0.0573387	-0.162732	-0.165338	0.266992	-0.368218	-0.00213219	-0.0192948	-0.234366	0.642365	0.78668	0.996421	0.166783	0.197178	0.449281	0.159571	0.49106	0.226017	0.511172	0.172825	0.00103448	0.0014508	0.486723	0.345016	0.882402	0.633802	0.578039	0.36257	0.176987	0.992957	0.931325	0.306012	0.840959	0.958156
PRKCB	CD19 uG vs 1G	0.0562678	-0.133563	0.017325	0.0377082	0.041347	-0.193728	0.179822	-0.0361556	-0.0427483	-0.113821	0.0174256	-0.0231883	-0.0692124	0.0330265	0.0246635	0.0718735	0.0789354	0.00575537	0.174328	-0.0596196	-0.0631274	0.0106455	-0.136967	0.649789	0.371503	0.90666	0.788982	0.83933	0.2997	0.399857	0.853581	0.702123	0.293355	0.876454	0.821468	0.487258	0.92001	0.9362	0.837748	0.791253	0.981029	0.513191	0.580483	0.76092	0.950801	0.475348	0.845156	0.782468
CIRBP	CD19 uG vs 1G	0.0171292	0.0682774	-0.101634	-0.383355	-0.218741	-0.302085	-0.34209	-0.637725	-0.253685	-0.18516	0.114017	-0.131961	-0.454955	-0.367587	-0.477959	-0.356713	-0.147898	-0.220405	-0.562428	-0.0957078	-0.0797107	-0.0452948	0.37031	0.937112	0.699795	0.416447	0.0165798	0.412606	0.233197	0.0430126	0.0231327	0.190045	0.146227	0.175593	0.256911	0.000589059	0.203964	0.202747	0.459546	0.595447	0.457769	0.139728	0.579538	0.695461	0.846677	0.206066	0.979507	0.937682
TNFRSF18	CD19 uG vs 1G	2.01656	0.915038	-1.34418	0.787568	1.73727	1.0801	0.939132	0.206873	-0.748707	-0.478714	2.09202	1.5988	0.597623	-0.376901	0.0127558	-0.232414	2.32644	1.40888	-1.73184	0.642248	-2.55769	-1.38966	1.60002	0.000704428	0.352731	0.271044	0.454724	0.0150614	0.262046	0.460015	0.833404	0.195427	0.55828	0.0227947	0.142553	0.247442	0.666347	0.990023	0.854617	0.00661117	0.140025	0.141698	0.21728	3.55206e-05	0.0478829	0.0766182	0.0125017	0.768779
EEF2	CD19 uG vs 1G	0.136861	0.0604507	0.138523	0.073583	-0.259919	0.00773475	-0.379997	-0.280899	-0.155341	-0.231726	0.357679	0.142801	-0.620737	-0.460855	-0.175974	-0.456738	-0.224129	0.119244	-0.474015	-0.255675	-0.0790008	-0.21145	0.221632	0.397327	0.773214	0.371071	0.737076	0.213521	0.969758	0.0810498	0.194909	0.304093	0.130884	0.00258392	0.344309	0.00791558	0.122298	0.392215	0.212217	0.442536	0.444783	0.0784616	0.264121	0.731007	0.0679387	0.329104	0.672811	0.956949
TOMM7	CD19 uG vs 1G	0.0125572	0.142134	0.108098	0.0943454	-0.211878	0.0154221	0.0287505	-0.24064	-0.399388	-0.224326	-0.125897	-0.344147	-0.789716	-0.206466	-0.217412	-0.415479	0.15276	0.152225	0.0692492	-0.027147	-0.285858	-0.262742	-0.287819	0.961547	0.524091	0.476154	0.568793	0.477837	0.951881	0.896589	0.202218	0.0607644	0.15873	0.265984	0.00235254	0.000328511	0.594297	0.535939	0.22348	0.64684	0.584941	0.784819	0.919154	0.256017	0.203719	0.1729	0.986719	0.87019
FTH1	CD19 uG vs 1G	0.555965	0.317245	0.233441	0.278937	0.0429852	0.533021	0.139136	0.251758	-0.112366	0.318738	0.432428	0.259173	0.17877	-0.529163	0.0818812	-0.0549954	0.0918327	0.0798336	0.00406859	-0.783362	-0.453288	-0.0299024	-0.0312211	0.0352274	0.214686	0.0663995	0.152513	0.880815	0.0814203	0.724846	0.379447	0.573326	0.0859501	9.50862e-05	0.069288	0.42561	0.190632	0.854455	0.910476	0.766975	0.828634	0.991679	1.8978e-05	0.0915897	0.914053	0.91528	0.179569	0.647979
FABP5	CD19 uG vs 1G	0.580326	0.656026	0.65111	-0.0702264	-0.0829443	-0.280923	0.00792105	0.327986	-0.143304	-0.00865889	0.104075	-0.356248	-0.495745	-0.669983	-1.03725	0.23277	0.00636222	-0.364627	0.578607	-0.00209568	-0.436784	-0.236162	-0.450175	0.0182714	0.00766385	0.00831188	0.798715	0.761694	0.321157	0.984847	0.427759	0.570008	0.962388	0.559833	0.0573621	0.111092	0.0304267	0.0112717	0.739377	0.986077	0.256815	0.301721	0.994299	0.121953	0.441527	0.314389	0.12055	0.163069
PSME2	CD19 uG vs 1G	0.00760164	0.190378	-0.0380303	-0.0991368	-0.130261	-0.149566	-0.184951	-0.148297	-0.0731964	-0.0109879	-0.10747	-0.181389	-0.257238	-0.0500481	-0.276766	0.0927851	-0.0190876	-0.0714993	0.224992	0.0214329	-0.0135962	-0.0683517	-0.175137	0.960795	0.336392	0.765665	0.565532	0.510454	0.487667	0.345794	0.565736	0.589037	0.938471	0.273016	0.0827225	0.062474	0.846024	0.391437	0.853472	0.935383	0.77786	0.560192	0.894455	0.931247	0.717037	0.559546	0.986539	0.756896
RPS9	CD19 uG vs 1G	0.433036	0.575409	0.288197	0.10613	-0.0442737	0.228043	0.00850002	0.0906743	-0.511001	-0.24464	0.522116	0.358647	-0.0593781	-0.61038	-0.431613	-0.00306021	0.278567	0.396686	-0.210102	-0.25337	-0.672101	-0.629388	0.211924	0.139937	0.0630578	0.334663	0.782654	0.883271	0.456854	0.983522	0.801468	0.0453725	0.343632	0.0130492	0.209222	0.764697	0.019362	0.163081	0.994763	0.278227	0.23736	0.585536	0.116437	0.00384169	0.0154011	0.459887	0.397032	0.412654
REL	CD19 uG vs 1G	0.20423	0.0163135	0.0362502	0.178858	0.0363031	0.250603	0.225423	0.447026	0.103758	0.0988592	-0.086622	-0.0966039	-0.20323	-0.206987	0.18818	0.180981	-0.155059	0.106664	0.500327	0.0456665	0.019001	-0.00137866	-0.405574	0.336475	0.92949	0.849511	0.250184	0.889826	0.260453	0.598762	0.105111	0.571764	0.473232	0.538191	0.370886	0.340182	0.583641	0.59151	0.711098	0.649393	0.712145	0.189322	0.697926	0.94125	0.994821	0.156984	0.623324	0.985897
MT-CO1	CD19 uG vs 1G	0.0920074	0.0203957	0.0836848	0.00249591	-0.069519	-0.118996	0.288442	0.10735	0.0596511	0.252831	-0.0183961	-0.155966	0.272744	-0.196179	-0.192018	0.0859259	-0.212317	-0.423095	0.28664	4.11199	0.0887536	0.32299	-0.240573	0.565304	0.885176	0.569594	0.990068	0.754873	0.52891	0.209263	0.604449	0.649176	0.0179444	0.867187	0.288404	0.34467	0.517542	0.536191	0.815438	0.412821	0.0936529	0.317562	0.000480216	0.637763	0.07947	0.258091	0.794148	0.977011
RPS5	CD19 uG vs 1G	0.117077	0.259004	0.0498093	-0.355461	-0.287594	-0.051444	0.127801	-0.454147	-0.368666	-0.0421755	0.440022	0.136168	-0.783443	-0.50831	-0.438814	-0.114706	-0.0768269	-0.132695	-0.56271	-0.112715	-0.24981	-0.108003	0.504504	0.659116	0.313686	0.817978	0.193172	0.317952	0.839796	0.6698	0.0819402	0.127116	0.82836	0.00502637	0.518226	0.000748428	0.0607604	0.0770421	0.762094	0.794814	0.52651	0.0785715	0.62942	0.282825	0.535082	0.0328436	0.851624	0.737511
PSME1	CD19 uG vs 1G	0.00212661	0.0365321	-0.141274	-0.158324	-0.338858	-0.294501	0.0773724	-0.204379	-0.179949	-0.06584	-0.112888	-0.0977543	-0.59149	-0.320719	-0.344751	0.0181765	-0.189067	-0.239365	0.00502483	-0.18394	-0.0121663	0.0579263	0.00779813	0.987553	0.844159	0.318993	0.244727	0.0560989	0.088814	0.760011	0.160298	0.16864	0.613418	0.242303	0.318282	0.00188105	0.189185	0.180236	0.956068	0.437598	0.202239	0.983604	0.443335	0.945283	0.697457	0.966735	0.995418	0.970763
ATP5F1E	CD19 uG vs 1G	#N/A	#N/A	#N/A	#N/A	#N/A	#N/A	#N/A	#N/A	#N/A	#N/A	#N/A	#N/A	#N/A	#N/A	#N/A	#N/A	#N/A	#N/A	#N/A	#N/A	#N/A	#N/A	#N/A	#N/A	#N/A	#N/A	#N/A	#N/A	#N/A	#N/A	#N/A	#N/A	#N/A	#N/A	#N/A	#N/A	#N/A	#N/A	#N/A	#N/A	#N/A	#N/A	#N/A	#N/A	#N/A	#N/A	#N/A	#N/A
MT-CYB	CD19 uG vs 1G	0.0359552	0.00553792	-0.0219657	-0.0652593	0.0783978	0.00982959	0.0677196	0.0205049	-0.0191653	0.147731	-0.198188	-0.366289	0.0431319	-0.0657546	-0.0641583	0.0634716	-0.0595381	-0.2055	0.406505	3.90991	0.0169739	0.174742	-0.371557	0.839715	0.967752	0.899739	0.744658	0.712808	0.955701	0.812924	0.919396	0.899272	0.14246	0.110245	0.0115872	0.910516	0.785455	0.836215	0.863918	0.773335	0.403766	0.154486	0.00203606	0.909893	0.330807	0.0759345	0.94095	0.993704
PKM	CD19 uG vs 1G	0.300431	0.312504	0.206968	0.127118	0.127093	0.287354	0.0363668	0.505818	-0.0195028	0.148649	0.15836	0.140558	0.113369	-0.200798	-0.0277757	0.385226	0.069869	0.137735	0.41279	-0.519472	-0.198672	-0.148778	-0.237839	0.00492792	0.0167379	0.0250544	0.450896	0.495143	0.109036	0.880208	0.035409	0.85622	0.10716	0.0274852	0.242716	0.370701	0.486392	0.93222	0.361232	0.798358	0.586922	0.209208	0.00124527	0.295449	0.418771	0.348263	0.0502254	0.230382
RFTN1	CD19 uG vs 1G	-0.534395	-0.398996	-0.298651	-0.228541	-0.366666	-0.0876329	-0.539719	-0.382857	-0.0326039	-0.00721348	-0.186945	0.0838274	-0.285582	0.137922	0.286341	-0.225441	-0.418348	-0.101469	-0.488466	0.178322	0.494512	0.243873	0.369888	0.00157874	0.00233792	0.0652282	0.194513	0.0375621	0.664592	0.055981	0.115255	0.804624	0.942662	0.0387581	0.485129	0.0323685	0.602714	0.412611	0.622928	0.0484918	0.715388	0.162529	0.305867	0.00254555	0.247706	0.178478	0.0223416	0.087315
RPL7A	CD19 uG vs 1G	-0.0723234	0.0403006	0.0100647	-0.272515	-0.380559	-0.156712	0.0621212	-0.272082	-0.141079	0.00687723	-0.0749718	-0.165066	-0.752214	-0.3604	-0.309479	-0.0648476	-0.34274	-0.274229	-0.128736	-0.239131	0.110628	0.105131	0.0977339	0.666228	0.818784	0.950111	0.0931435	0.0706011	0.454701	0.774749	0.12653	0.398082	0.957045	0.528268	0.2018	0.000689629	0.156069	0.308059	0.848054	0.217577	0.248991	0.636198	0.339155	0.584365	0.557346	0.634809	0.854881	0.965856
RPS6	CD19 uG vs 1G	-0.258851	-0.0886936	-0.0499056	-0.348149	-0.434531	-0.162964	0.405298	-0.108537	-0.273047	-0.0994527	-0.205057	-0.400086	-0.842121	-0.162823	-0.169175	0.201559	-0.197166	-0.157039	0.299088	-0.0977851	0.0912659	0.0689914	-0.194758	0.27732	0.751313	0.787574	0.0950447	0.157857	0.580428	0.12516	0.603047	0.186632	0.623931	0.137824	0.0056508	0.00012029	0.679728	0.641447	0.625191	0.585073	0.597302	0.33759	0.659705	0.717798	0.750567	0.426741	0.565679	0.950092
EEF1A1	CD19 uG vs 1G	-0.10473	-0.0903247	-0.0727914	-0.222598	-0.401813	-0.195874	0.272369	-0.145546	-0.131834	-0.0539949	-0.204764	-0.320672	-0.733874	-0.346699	-0.194396	0.0478459	-0.368656	-0.229234	0.188091	-0.354439	0.143208	0.126287	-0.161356	0.583997	0.742111	0.699373	0.2926	0.138879	0.502446	0.317459	0.493432	0.43429	0.785968	0.148493	0.0424561	0.00090749	0.316819	0.595616	0.89927	0.247112	0.444021	0.529465	0.222148	0.53175	0.566118	0.470314	0.805507	0.946804
SELL	CD19 uG vs 1G	-0.184631	-0.0191175	-0.00582392	0.455035	-0.505724	-0.180648	0.643578	0.632506	-0.233481	-0.0200538	-0.104531	-0.149168	-0.529892	-0.279053	-0.14264	0.499885	-0.282739	-0.140407	1.13856	-0.28867	0.111694	0.07131	-0.924888	0.350522	0.947035	0.976235	0.0526268	0.0316442	0.525604	0.29329	0.110455	0.182444	0.923891	0.449548	0.384807	0.00922357	0.227105	0.661361	0.441914	0.195254	0.603942	0.0326926	0.196373	0.472806	0.71489	0.0259432	0.633425	0.990155
EBI3	CD19 uG vs 1G	#N/A	3.23346	-0.124037	1.05573	#N/A	#N/A	-0.214582	-2.12072	#N/A	#N/A	1.81575	0.722817	0.264422	#N/A	-3.09359	-3.24992	#N/A	#N/A	-2.72989	-0.0467453	#N/A	-0.768268	0.430857	#N/A	0.41672	0.902063	0.47628	#N/A	#N/A	0.874033	0.167784	#N/A	#N/A	0.00792665	0.416284	0.776103	#N/A	0.552316	0.18262	#N/A	#N/A	0.125793	0.966185	#N/A	0.853997	0.756726	#N/A	NA
LBH	CD19 uG vs 1G	-0.106026	0.146427	-0.0678259	-0.619228	-0.176157	0.103246	0.268357	-1.1001	-0.277027	-0.130761	0.100566	-0.466828	-0.885903	-0.196687	-0.156667	-0.557023	-0.0822843	0.123235	-0.661517	-0.0315712	-0.0501554	-0.208475	0.330769	0.498348	0.395291	0.677623	0.0184368	0.400779	0.635208	0.704478	9.28548e-05	0.0432606	0.268732	0.384418	0.022898	0.000292081	0.522594	0.617678	0.241046	0.772319	0.597704	0.0934248	0.904845	0.816052	0.227705	0.299778	0.748846	0.79905
NLRC5	CD19 uG vs 1G	-0.280049	-0.23313	-0.256206	-0.549865	0.101695	-0.108589	-0.502684	-0.247912	0.0893609	-0.080333	-0.194226	-0.360921	-0.247261	0.417615	0.217857	0.336659	-0.00532841	0.0688713	0.192254	0.153098	0.244839	0.0454738	-0.0208482	0.0909235	0.36762	0.0766657	0.00124824	0.654623	0.679861	0.0193222	0.316842	0.557876	0.675503	0.0657969	0.0026541	0.000646723	0.207484	0.500673	0.455622	0.986287	0.795434	0.587041	0.191021	0.282558	0.817543	0.938244	0.313556	0.779835
JUND	CD19 uG vs 1G	0.30563	0.339223	0.198583	0.785782	0.279403	0.880368	-0.435849	0.177951	-0.559179	-0.300481	3.19798	1.46785	-0.468418	0.071404	0.498442	-0.0630493	0.885203	1.1377	-1.67862	-0.0910355	-0.844498	-0.884375	1.64178	0.432526	0.343665	0.245723	0.00573723	0.65493	0.0157589	0.633987	0.694587	0.0923311	0.289298	1.24418e-15	0.0921666	0.413029	0.919797	0.2419	0.946758	0.169479	0.00426329	0.170749	0.817519	0.0680987	0.0041586	0.0744001	0.703176	0.761398
TAP1	CD19 uG vs 1G	0.0389802	0.0681142	-0.109603	-0.0885401	0.0484699	0.0207664	-0.285919	-0.435134	-0.148399	-0.0628621	-0.0345526	-0.0729262	-0.423418	0.0117712	0.011126	-0.292526	0.146503	0.145228	-0.263444	0.0478931	-0.143048	-0.135976	0.115083	0.747502	0.641958	0.391607	0.56719	0.716796	0.917399	0.267079	0.00166325	0.190598	0.564408	0.683916	0.525932	0.000247037	0.955265	0.974752	0.283883	0.473418	0.603227	0.191535	0.729335	0.309206	0.501664	0.463654	0.897815	0.918877
TLE5	CD19 uG vs 1G	#N/A	#N/A	#N/A	#N/A	#N/A	#N/A	#N/A	#N/A	#N/A	#N/A	#N/A	#N/A	#N/A	#N/A	#N/A	#N/A	#N/A	#N/A	#N/A	#N/A	#N/A	#N/A	#N/A	#N/A	#N/A	#N/A	#N/A	#N/A	#N/A	#N/A	#N/A	#N/A	#N/A	#N/A	#N/A	#N/A	#N/A	#N/A	#N/A	#N/A	#N/A	#N/A	#N/A	#N/A	#N/A	#N/A	#N/A	#N/A
RPL36AL	CD19 uG vs 1G	0.0153681	0.121228	0.0673897	-0.0830735	-0.383792	-0.212954	0.0446746	-0.121776	-0.245948	-0.162626	-0.33697	-0.38499	-0.725395	-0.431786	-0.430046	-0.101761	-0.217796	-0.143643	0.240798	-0.169332	-0.063907	-0.0943174	-0.290089	0.948096	0.640949	0.739538	0.65609	0.263938	0.495367	0.877769	0.573124	0.22608	0.390691	0.0273957	0.00763709	0.00110589	0.34455	0.315318	0.796372	0.598898	0.685449	0.450433	0.510649	0.830856	0.727008	0.221053	0.983664	0.918384
FAU	CD19 uG vs 1G	0.269438	0.564196	0.262493	-0.00423611	-0.18158	0.114529	0.198764	-0.0574571	-0.680232	-0.176986	0.74905	0.282467	-0.528582	-0.514243	-0.534934	-0.0261277	0.380977	0.212779	-0.269827	-0.239786	-0.712999	-0.507722	0.258818	0.37364	0.0906797	0.47807	0.991918	0.572628	0.723467	0.704368	0.876268	0.0132237	0.525911	0.0049143	0.381275	0.0269059	0.113479	0.0688752	0.95056	0.267796	0.536935	0.480626	0.353895	0.00858833	0.0614702	0.367095	0.652909	0.470039
CTSZ	CD19 uG vs 1G	1.47794	0.998176	0.358762	0.108453	0.0876972	0.518244	0.337946	0.261389	0.242302	0.803901	0.629254	0.35223	0.0720818	-1.23654	-0.350168	0.302276	-0.0489415	-0.1583	0.10537	-0.416113	-0.808184	-0.0423353	0.0412784	1.69191e-10	0.000125614	0.0142466	0.620167	0.780522	0.203615	0.171492	0.2644	0.0809352	4.21778e-05	1.31085e-07	0.0381866	0.698119	0.0215182	0.59859	0.407208	0.909413	0.780013	0.719536	0.0338434	0.0426416	0.922506	0.852614	6.28686e-08	0.0148508
RPL10A	CD19 uG vs 1G	-0.0584507	0.0710724	0.0276289	-0.306475	-0.384101	-0.152313	0.0955851	-0.330502	-0.269763	-0.0402734	0.0915581	-0.0721988	-0.789957	-0.39303	-0.338934	-0.0636754	-0.233106	-0.224263	-0.253754	-0.154531	-0.0193069	0.0408785	0.223378	0.760588	0.724878	0.862109	0.0849023	0.0958226	0.482055	0.659364	0.0507664	0.12808	0.778974	0.441986	0.605838	0.000291232	0.149051	0.198077	0.836286	0.399125	0.240386	0.308808	0.526445	0.92565	0.78717	0.233332	0.903638	0.942282
CFL1	CD19 uG vs 1G	0.270354	0.242	-0.132676	-0.0781391	-0.135541	-0.219748	-0.154079	-0.205954	-0.0209991	0.0860311	0.154076	0.213466	-0.35384	-0.380511	-0.426323	-0.0210643	-0.141478	-0.266296	-0.269623	-0.411544	-0.0980348	0.0388196	0.262228	0.0558551	0.0825661	0.222152	0.567783	0.405236	0.1999	0.647466	0.234603	0.890297	0.406495	0.069996	0.0565454	0.0753283	0.0928183	0.171336	0.947638	0.592299	0.272008	0.288709	0.0654266	0.616066	0.840172	0.149038	0.236916	0.457045
MT-ND3	CD19 uG vs 1G	-0.0270584	0.13449	0.0971604	0.0866299	-0.141123	0.00906842	0.390059	0.237742	-0.333985	-0.0306131	-0.219322	-0.501218	0.012265	-0.137658	-0.18108	0.154969	0.120846	-0.0167601	0.786616	3.83929	-0.208633	-0.076264	-0.707845	0.919278	0.580908	0.609154	0.673061	0.671986	0.973703	0.182736	0.286442	0.160071	0.882933	0.129424	0.000637973	0.975043	0.720071	0.638086	0.69375	0.739741	0.963919	0.00896952	4.89446e-07	0.417008	0.782043	0.0014637	0.970699	0.895912
MDFIC	CD19 uG vs 1G	0.0721465	0.0726154	-0.287622	-0.599168	-0.105924	-0.195964	0.140565	-0.480185	0.221137	0.0945393	-0.301217	-0.499107	-0.264739	-0.162381	-0.248244	0.128697	-0.360946	-0.267	0.0789463	0.102212	0.260886	0.14334	-0.0111564	0.598021	0.77828	0.105287	0.00163521	0.616334	0.464232	0.711922	0.00812367	0.0690012	0.614855	0.0272755	4.3164e-05	0.0265411	0.601782	0.475177	0.736416	0.20528	0.349256	0.766786	0.544107	0.194615	0.496644	0.958507	0.814265	0.957818
RPL30	CD19 uG vs 1G	-0.160266	-0.035984	-0.0619433	-0.291754	-0.43633	-0.17564	0.240063	-0.223805	-0.28884	-0.121512	-0.264675	-0.446632	-0.838039	-0.333776	-0.233126	-0.000433181	-0.25427	-0.145095	0.197973	-0.186904	0.0402311	0.0225364	-0.195354	0.454429	0.88805	0.746101	0.152535	0.124723	0.521766	0.390764	0.298062	0.123309	0.509272	0.071532	0.00335812	0.000247503	0.333481	0.500081	0.999134	0.423627	0.60111	0.537277	0.444292	0.859664	0.912338	0.422562	0.71824	0.977327
PPIA	CD19 uG vs 1G	0.111976	0.254392	0.154007	-0.0501149	-0.30637	-0.309622	0.366405	-0.121232	-0.169733	-0.0880146	-0.165736	-0.253756	-0.510297	-0.382727	-0.586566	-0.0698266	-0.15054	-0.242175	0.180264	-0.435591	-0.0906617	-0.0757818	-0.211709	0.501132	0.302845	0.406636	0.775324	0.174967	0.211886	0.332733	0.415948	0.260687	0.623072	0.228968	0.0466513	0.00934878	0.201857	0.0692274	0.842877	0.595935	0.357263	0.50128	0.14511	0.662037	0.731326	0.317297	0.750856	0.728328
GBP5	CD19 uG vs 1G	-0.321921	-0.102383	-1.17134	-0.276733	-0.272727	-0.303441	-1.2864	-0.615341	-0.110389	-0.0922044	-1.21543	-0.574893	-0.678874	0.196186	-0.00690494	-0.197991	-0.0680985	-0.0150431	0.150309	0.124954	0.18138	0.014707	-0.251141	0.00752624	0.537954	1.10548e-05	0.274628	0.219623	0.281884	0.00235667	0.021744	0.266435	0.41714	2.17584e-09	0.000442376	4.6745e-11	0.55181	0.987175	0.698742	0.816039	0.965503	0.696634	0.597918	0.382694	0.954442	0.422521	0.066785	0.875294
RPL34	CD19 uG vs 1G	-0.236115	-0.0579572	-0.0806401	-0.253021	-0.360291	-0.225584	0.371775	-0.0549689	-0.325731	-0.12147	-0.284175	-0.47292	-0.872523	-0.126689	-0.256537	0.142453	-0.0853399	-0.191299	0.407896	-0.264394	0.00311375	0.0543181	-0.334442	0.355257	0.839397	0.664486	0.224858	0.264574	0.456035	0.173741	0.807427	0.136352	0.562343	0.0410853	0.00140219	0.000192294	0.74911	0.480663	0.741736	0.811321	0.527991	0.223933	0.433339	0.990036	0.809028	0.201983	0.638301	0.969715
GNG8	CD19 uG vs 1G	-0.719962	1.09352	-0.29024	#N/A	-1.24863	0.818995	-0.65407	-0.44624	-1.25645	-2.74987	1.28169	#N/A	0.221801	-0.697027	-0.472301	-1.56062	-0.2354	3.42619	0.142527	0.598423	-0.173767	-3.67523	-0.913743	0.353641	0.455534	0.818527	#N/A	0.193514	0.655083	0.711565	0.807974	0.089532	0.0629836	0.0921271	#N/A	0.725322	0.672082	0.873579	0.556981	0.885891	0.27621	0.953493	0.430063	0.879448	0.0544514	0.643791	0.6365	0.837508
RPS15A	CD19 uG vs 1G	-0.213017	-0.0652981	-0.0761577	-0.277373	-0.360281	-0.241845	0.321368	-0.100665	-0.242112	-0.0460791	-0.300104	-0.443312	-0.889922	-0.199425	-0.290465	0.100958	-0.220399	-0.307965	0.312256	-0.244626	0.0930178	0.152905	-0.258517	0.312755	0.80497	0.696434	0.194201	0.18927	0.386669	0.231088	0.646579	0.189654	0.811029	0.0377737	0.00416927	0.0001277	0.552685	0.378075	0.809965	0.476349	0.252772	0.342835	0.403558	0.666363	0.446378	0.318056	0.600598	0.962205
HINT1	CD19 uG vs 1G	-0.132416	0.023855	0.021215	-0.248693	-0.250944	-0.0413241	0.215735	0.042563	-0.289368	-0.0991188	-0.16991	-0.408229	-0.628681	-0.136487	-0.151376	0.220403	-0.0289003	-0.0255796	0.427967	-0.152064	-0.0589148	-0.0512399	-0.313692	0.492224	0.917356	0.886267	0.149027	0.302579	0.859838	0.42079	0.822686	0.0800452	0.542528	0.116683	0.000338458	0.00107426	0.665091	0.584784	0.571629	0.918966	0.901465	0.135295	0.502448	0.766069	0.729651	0.171066	0.745204	0.985078
RPS24	CD19 uG vs 1G	-0.07374	0.0654916	0.0233728	-0.116079	-0.392254	-0.13596	0.502768	0.0980035	-0.229865	-0.0191264	-0.353375	-0.372552	-0.621664	-0.313495	-0.276828	0.20197	-0.20493	-0.190735	0.501668	-0.300421	0.00313944	0.0435057	-0.400749	0.740291	0.831681	0.915841	0.623397	0.1727	0.660627	0.108544	0.674801	0.23211	0.932869	0.0298457	0.0298482	0.00257845	0.400023	0.454883	0.641163	0.544046	0.542604	0.139552	0.234339	0.989715	0.852035	0.125917	0.895272	0.968756
SERP1	CD19 uG vs 1G	0.121993	0.0719823	0.141049	0.0188375	-0.199911	0.0720843	0.217874	0.0596256	-0.125354	-0.0165659	0.231032	0.0371657	-0.24923	-0.312325	-0.0121687	0.0901493	-0.112758	0.0774767	0.121297	-0.287295	-0.0855278	-0.0802004	-0.0746415	0.459663	0.740217	0.278473	0.892761	0.438573	0.722775	0.248548	0.74675	0.366037	0.919049	0.0317769	0.750013	0.0822489	0.404386	0.959015	0.798686	0.735418	0.707191	0.654991	0.0587795	0.725355	0.579045	0.712351	0.722022	0.946138
BID	CD19 uG vs 1G	1.06831	0.298649	-0.0781551	0.0853145	0.0103815	0.0321881	-0.29324	-0.0100619	-0.0682039	0.144388	0.990336	0.599791	0.150345	-1.07733	-0.35946	-0.0736012	0.00504654	-0.202825	-0.53824	0.0902169	-0.741625	0.00394195	0.501985	6.855e-08	0.221454	0.807795	0.823508	0.968898	0.907946	0.514416	0.979993	0.641836	0.453772	0.000693141	0.0689791	0.527164	0.0182077	0.379626	0.904426	0.989536	0.560745	0.340174	0.617942	0.0325709	0.988247	0.24474	8.20575e-06	0.653636
RSRP1	CD19 uG vs 1G	-0.224166	-0.269387	-0.0680729	0.0971767	0.100928	-0.0448687	-0.115257	0.228552	-0.0503694	-0.418613	-0.208187	-0.397855	-0.0144023	0.530636	0.305066	0.0954212	0.309844	0.456689	0.637896	0.0611204	-0.0034802	-0.302786	-0.587955	0.300818	0.112097	0.67146	0.722791	0.711842	0.819762	0.698034	0.350687	0.81382	0.000962923	0.104219	0.0707034	0.859843	0.120354	0.383692	0.801751	0.38646	0.110901	0.0590842	0.543391	0.989615	0.183146	0.0189786	0.589862	0.508421
BASP1	CD19 uG vs 1G	2.37657	0.683469	0.221812	1.46843	0.525143	0.486156	0.60102	0.516871	0.433108	0.772572	0.973739	0.48641	-0.152746	-1.93319	-0.326321	-0.952736	-0.0396773	-0.426619	0.0569917	0.0241015	-1.33133	0.23625	-0.596008	8.97316e-08	0.0143745	0.350448	0.000256659	0.178991	0.205191	0.0880982	0.184397	0.0754185	0.00177182	3.56248e-07	0.0482644	0.441465	0.00885395	0.594576	0.18979	0.929776	0.434911	0.917892	0.895561	NA	0.569655	0.239946	9.85686e-06	0.214759
HIST1H4C	CD19 uG vs 1G	0.72916	0.514156	1.05302	1.59742	-0.340176	0.155699	-3.21669	0.0412966	0.171661	-0.18234	-0.801608	0.27674	-0.647955	-1.29202	-0.423026	-1.15061	-0.752355	0.305782	0.186409	-0.125604	-0.117041	-0.509975	-0.890732	0.263296	0.482458	0.0418338	0.0136463	0.581526	0.796592	0.039874	0.945926	0.742314	0.758614	0.10146	0.600413	0.0530325	0.177248	0.701746	0.259452	0.331566	0.734504	0.831675	0.816633	0.859486	0.458667	0.21622	0.550655	0.851339
TYMP	CD19 uG vs 1G	1.95551	0.717929	0.0228465	0.32261	0.519848	0.361169	-0.113431	-0.327132	0.187868	0.51256	2.28067	1.17643	1.17936	-1.08734	0.0317927	0.504796	0.629267	0.241052	-0.932725	-0.0885832	-1.37173	-0.220707	1.18293	1.725e-11	0.056557	0.966891	0.476467	0.259689	0.515678	0.883703	0.621581	0.369648	0.0763714	9.3503e-07	0.102815	0.000119482	0.126835	0.96718	0.487565	0.303359	0.716243	0.224008	0.813409	0.00566603	0.655552	0.0494612	8.54642e-09	0.388478
TMSB10	CD19 uG vs 1G	0.04231	0.293016	0.101728	-0.0437686	-0.344256	-0.177994	0.0327801	-0.0575304	-0.331573	-0.0503039	0.189682	0.156908	-0.367872	-0.363796	-0.517229	0.0686243	-0.0397383	-0.169378	-0.0851962	-0.301163	-0.188983	-0.111042	0.122976	0.847733	0.128875	0.514813	0.816809	0.15028	0.316041	0.912051	0.765559	0.101663	0.723112	0.0649316	0.26737	0.0741065	0.151338	0.0215377	0.841827	0.883584	0.321976	0.75094	0.194642	0.352689	0.497994	0.539011	0.943541	0.537332
RPL10	CD19 uG vs 1G	0.0283345	0.0800773	0.016847	-0.280216	-0.291937	-0.0832133	-0.00324095	-0.338241	-0.164496	-0.0171746	-0.0226231	-0.0922371	-0.741655	-0.419322	-0.300819	-0.131762	-0.278512	-0.200936	-0.277241	-0.262533	0.00798297	0.0380967	0.209681	0.869816	0.680525	0.919647	0.0998467	0.16966	0.703837	0.988968	0.0880662	0.340506	0.903014	0.856481	0.528159	0.000805147	0.0794874	0.274132	0.707162	0.307634	0.340027	0.354284	0.327109	0.968794	0.811737	0.351996	0.951929	0.932624
HLA-DQA1	CD19 uG vs 1G	1.26166	0.906449	0.242031	-0.115789	-0.385537	0.0221916	0.575538	-0.692837	0.501209	0.768829	0.103093	0.105436	-0.152007	-1.67238	-0.966586	-0.65032	-0.95781	-0.825343	-0.824154	-0.0492111	-0.215238	0.250322	0.465665	4.55385e-07	0.00208267	0.118548	0.582658	0.153849	0.944324	0.0619837	0.000589013	0.0209404	0.00045513	0.386317	0.504551	0.357189	4.64506e-06	0.0237326	0.0401122	0.00361147	0.0207648	0.000905322	0.792043	0.573994	0.426119	0.0490119	3.56239e-05	0.0836945
MIR155HG	CD19 uG vs 1G	#N/A	#N/A	#N/A	#N/A	#N/A	#N/A	#N/A	#N/A	#N/A	#N/A	#N/A	#N/A	#N/A	#N/A	#N/A	#N/A	#N/A	#N/A	#N/A	#N/A	#N/A	#N/A	#N/A	#N/A	#N/A	#N/A	#N/A	#N/A	#N/A	#N/A	#N/A	#N/A	#N/A	#N/A	#N/A	#N/A	#N/A	#N/A	#N/A	#N/A	#N/A	#N/A	#N/A	#N/A	#N/A	#N/A	#N/A	#N/A
DUSP4	CD19 uG vs 1G	0.222213	0.257526	-0.083624	0.419208	0.611204	1.16452	-0.877259	0.544846	-0.0222718	0.0175998	-0.139397	0.453414	-0.106719	0.348727	0.851997	-0.28427	0.539814	1.08352	-0.245061	0.587192	-0.331419	-0.666102	0.0919661	0.347679	0.585636	0.871751	0.464794	0.0397323	0.0018238	0.218578	0.305789	0.922309	0.956128	0.707612	0.258318	0.595429	0.42751	0.094127	0.717121	0.211851	0.00469552	0.704846	0.159602	0.297538	0.0612017	0.857182	0.631574	0.897953
TSPAN33	CD19 uG vs 1G	0.759985	0.381882	-0.0320307	-0.17471	-0.0370789	0.104718	0.113559	-0.0314826	0.176195	0.233085	0.320426	0.325037	0.143345	-0.597635	-0.341822	0.241149	-0.066844	-0.200068	-0.215373	-0.587353	-0.335593	0.0103396	0.336118	0.00050005	0.140871	0.873022	0.461888	0.914032	0.73447	0.691328	0.89777	0.373554	0.194328	0.0280435	0.0817686	0.476426	0.233594	0.521569	0.560008	0.884734	0.621572	0.535274	0.0110247	0.325602	0.973128	0.197733	0.00956963	0.555259
BCL3	CD19 uG vs 1G	1.19025	0.0614347	-0.0786324	0.830804	1.51135	1.41129	-0.620483	0.405442	-0.0141379	-0.0258131	0.926685	0.984574	0.628191	0.272368	1.37705	-0.348047	1.42458	1.47008	-0.469951	-1.25604	-1.27554	-0.885928	0.269126	0.00182384	0.872078	0.878339	0.177181	0.000758254	0.00113393	0.499707	0.434426	0.967607	0.930224	0.0151128	0.0230948	0.0465994	0.602566	0.0209101	0.63071	0.00452373	0.00453515	0.411358	3.91835e-05	0.00041019	0.0522059	0.580851	0.0249081	0.974548
HNRNPC	CD19 uG vs 1G	-0.0602518	0.00632254	0.0220225	-0.0336374	-0.137801	0.12954	0.500112	0.135406	-0.0996296	0.00942877	-0.115483	-0.160423	-0.351826	-0.0894016	0.0436379	0.109232	-0.0984347	0.0427318	0.275504	-0.217661	0.0390164	-0.0150439	-0.2191	0.736227	0.97626	0.900503	0.851423	0.626792	0.623922	0.0603407	0.642493	0.524406	0.951149	0.366713	0.229665	0.0156317	0.827899	0.908795	0.827949	0.792979	0.890728	0.494882	0.252927	0.881509	0.946848	0.467623	0.893247	0.994527
DNPH1	CD19 uG vs 1G	1.06616	0.252453	-0.164809	-0.692516	0.609593	0.341036	-0.220159	-0.60204	-0.915133	-0.193753	2.10769	1.2222	0.260021	-0.582683	0.0311716	0.626207	1.33752	0.459932	-1.22325	-0.0146203	-1.69881	-0.432425	1.58752	0.00155605	0.727225	0.851641	0.500149	0.138134	0.61951	0.858434	0.534204	0.00612078	0.7228	0.00326196	0.11885	0.560267	0.30232	0.958575	0.583078	0.0163027	0.381046	0.232246	0.971458	7.51484e-05	0.270383	0.0434452	0.0221285	0.94238
COX7C	CD19 uG vs 1G	0.00746627	0.105861	0.0537395	-0.0234191	-0.401983	-0.294277	0.21097	-0.014794	-0.279654	-0.168803	-0.179748	-0.274714	-0.608184	-0.43468	-0.473371	-0.0537062	-0.197089	-0.196629	0.241894	-0.237387	-0.0818997	-0.0621438	-0.266175	0.974485	0.67917	0.757462	0.891095	0.201697	0.287026	0.437759	0.946315	0.165979	0.368463	0.171873	0.0305176	0.00481565	0.275411	0.186202	0.894038	0.588102	0.506491	0.445731	0.396201	0.756686	0.788968	0.266494	0.991881	0.932373
YWHAB	CD19 uG vs 1G	-0.031154	0.0310154	-0.0416172	0.0017845	-0.338729	-0.105269	0.319928	-0.0549404	-0.120257	0.0438361	-0.124029	-0.120583	-0.355283	-0.255754	-0.129975	0.0164229	-0.214302	-0.141483	0.180658	-0.265873	0.0536178	0.0766148	-0.170085	0.871951	0.896793	0.807292	0.991631	0.144892	0.64101	0.268724	0.804209	0.461703	0.799444	0.311925	0.335682	0.029586	0.365259	0.648082	0.968208	0.382265	0.534115	0.575602	0.176008	0.763821	0.639389	0.473954	0.952365	0.978524
KLF3	CD19 uG vs 1G	-0.0526547	-0.100174	-0.343483	0.0557632	-0.427387	-0.22793	-0.041402	0.128913	-0.0841856	-0.103793	-0.334756	-0.158177	-0.414676	-0.394836	-0.150755	0.105195	-0.412971	-0.146376	0.362825	-0.157027	0.163159	0.0695195	-0.307356	0.738995	0.649936	0.0947203	0.787574	0.0641543	0.361532	0.905522	0.53127	0.551308	0.527707	0.0227276	0.280989	0.00475954	0.204463	0.682596	0.774665	0.150389	0.633057	0.18098	0.124512	0.440923	0.755669	0.121826	0.894972	0.922524
HLA-F	CD19 uG vs 1G	-0.165288	0.16434	0.0152284	-0.236921	-0.201053	-0.247741	-0.383075	-0.552568	-0.599683	-0.224675	0.208843	0.297845	-0.223919	0.0121331	-0.339536	-0.220814	0.394331	0.0548297	-0.708204	0.0299107	-0.390615	-0.234902	0.593711	0.562548	0.538156	0.955912	0.52149	0.521193	0.374891	0.374624	0.131542	0.0163328	0.271077	0.277434	0.285495	0.223052	0.972714	0.377826	0.657887	0.238403	0.867576	0.0908245	0.805005	0.109807	0.349752	0.059643	0.792906	0.875294
MT-ND6	CD19 uG vs 1G	-0.192797	-0.10408	-0.100879	-0.18958	0.109466	-0.00687395	0.0174708	0.0370298	-0.0824763	0.149127	-0.30856	-0.403117	0.0209654	0.372142	0.0898853	0.263931	0.211399	-0.165868	0.522267	4.1083	0.0114625	0.218603	-0.389158	0.37835	0.541111	0.569675	0.4133	0.660362	0.971608	0.945334	0.874086	0.652689	0.224476	0.0180724	0.0209974	0.965578	0.209742	0.786136	0.553983	0.383885	0.52785	0.145734	3.28538e-07	0.953045	0.252827	0.167004	0.656126	0.876652
RPS25	CD19 uG vs 1G	-0.19814	-0.0384746	-0.0125092	-0.256461	-0.416532	-0.150569	0.25541	-0.17232	-0.309034	-0.132473	-0.210205	-0.448404	-0.821547	-0.23694	-0.197979	0.0190657	-0.17587	-0.102243	0.254598	-0.24893	0.0229271	-0.0011083	-0.242144	0.41241	0.881289	0.943907	0.145471	0.172553	0.581319	0.314576	0.373878	0.137575	0.478359	0.119792	0.000861997	0.000272159	0.514819	0.56368	0.958859	0.595414	0.714387	0.385559	0.389847	0.921647	0.995669	0.279424	0.686363	0.976872
CALM1	CD19 uG vs 1G	-0.0684819	-0.0738824	-0.415636	-0.371176	-0.251155	-0.122847	-0.258788	-0.249249	-0.036306	-0.0506985	-0.190044	-0.242695	-0.69208	-0.174957	-0.0678881	0.217887	-0.254973	-0.0902446	0.138362	-0.118122	0.144294	0.0573462	-0.0264287	0.673126	0.748429	0.0282787	0.069357	0.239555	0.57735	0.397844	0.202371	0.795257	0.76454	0.175814	0.1175	3.46248e-05	0.539573	0.807267	0.49751	0.314435	0.694959	0.572049	0.521445	0.426714	0.725487	0.888727	0.859762	0.949158
COL9A3	CD19 uG vs 1G	3.08507	0.635739	0.545905	1.58215	1.9748	0.739143	0.358712	0.0145974	-0.559401	0.379773	1.42105	1.28787	-0.0233629	-1.16104	0.0499562	-1.41506	2.1896	0.234939	-1.08317	0.444833	-3.13244	-0.22892	0.171026	0.000685853	0.681159	0.148276	0.0839713	0.180254	0.682481	0.482207	0.986821	0.674062	0.749936	0.00892878	0.0785785	0.951572	0.513555	0.984124	0.252994	0.439135	0.89982	0.336973	0.271294	0.0375222	0.855432	0.846999	0.0122451	NA
SERF2	CD19 uG vs 1G	0.195332	0.366608	0.19259	-0.138133	-0.188769	0.00688178	-0.0955232	-0.158974	-0.324279	-0.0190024	0.19713	0.362293	-0.108568	-0.351632	-0.358595	0.0403311	0.117602	0.032613	-0.414072	-0.463219	-0.339617	-0.223829	0.438188	0.44958	0.0922751	0.347646	0.60445	0.495574	0.97608	0.757795	0.561178	0.172842	0.908965	0.157098	0.0590948	0.587426	0.161101	0.275091	0.92454	0.683635	0.904622	0.216945	0.0136218	0.109938	0.282733	0.078383	0.715956	0.472587
HIST1H2AC	CD19 uG vs 1G	1.80861	0.60468	0.432879	0.274692	0.580189	0.757345	1.79901	0.326778	0.457249	0.899578	0.761911	0.585789	0.459545	-1.15142	0.0227693	0.375383	0.140851	-0.273446	0.0936855	-1.28459	-0.940575	0.290532	0.0774488	4.1939e-05	0.126891	0.231884	0.442292	0.103595	0.0573127	0.01175	0.458037	0.106128	0.00475141	0.00281337	0.0133879	0.0968429	0.0836958	0.965163	0.584574	0.724563	0.568631	0.863616	0.00136191	0.0464052	0.413168	0.85918	0.00131694	0.533078
SARAF	CD19 uG vs 1G	-0.342325	-0.142151	-0.356933	-0.109927	-0.480221	-0.0833099	-0.00523873	-0.0969949	-0.227104	-0.0874201	-0.230826	-0.250362	-0.663193	-0.153316	-0.0185326	-0.00403155	-0.316974	-0.0713951	0.177946	-0.20978	0.219583	0.0656086	-0.177655	0.0533017	0.526462	0.0244859	0.553376	0.0439194	0.739564	0.989676	0.659425	0.134806	0.582104	0.0463257	0.0694646	0.00124427	0.611841	0.956709	0.991814	0.238376	0.789445	0.563821	0.240492	0.238216	0.733798	0.437184	0.230526	0.871533
LPXN	CD19 uG vs 1G	0.117492	0.00341872	-0.0925487	-0.211918	-0.183971	-0.293591	0.0721	0.0783451	-0.0214191	-0.014337	-0.308861	-0.30751	-0.247369	-0.3409	-0.317452	0.244056	-0.252641	-0.295931	0.383761	-0.0284606	0.0350601	0.128381	-0.262333	0.388121	0.987321	0.61965	0.200498	0.330518	0.172078	0.885012	0.70064	0.863729	0.924808	0.0179697	0.0110721	0.113498	0.177376	0.261738	0.544428	0.278485	0.16222	0.217408	0.85983	0.836443	0.428693	0.271272	0.664808	0.997555
GRN	CD19 uG vs 1G	2.30802	1.37579	-0.0524302	0.32187	0.106636	0.24717	0.164626	-0.400726	0.0408851	0.79275	1.39098	0.804655	0.262815	-2.12683	-1.01798	-0.464282	0.0908873	-0.430321	-0.900061	-0.436033	-1.60955	-0.164834	0.659548	7.0192e-11	0.00355679	0.925613	0.554779	0.801537	0.651103	0.848159	0.39606	0.889349	0.0361537	0.00109665	0.0620868	0.352283	0.00051711	0.165213	0.405789	0.865202	0.520543	0.087745	0.037715	0.00241136	0.758187	0.117279	2.7821e-08	0.108912
TUBB	CD19 uG vs 1G	0.338607	0.473055	0.337704	0.0738353	-0.222804	-0.301406	-0.0259713	-0.391686	-0.0446637	0.0303855	-0.0620695	-0.054147	-0.406294	-0.651308	-0.818517	-0.54644	-0.320105	-0.373342	-0.37933	-0.156907	-0.101261	-0.0843273	0.0799993	0.0112233	0.0414443	0.0561168	0.597563	0.287109	0.1775	0.954876	0.0125727	0.733341	0.853218	0.62844	0.660417	0.0247648	0.0187892	0.00254091	0.0467273	0.238936	0.066908	0.118649	0.370288	0.649803	0.705942	0.702276	0.0869964	0.338301
SLC25A6	CD19 uG vs 1G	1.07826	0.477392	-0.114978	0.00383999	0.332726	0.312867	0.375786	-0.471036	-0.572603	-0.200138	1.4204	0.76998	-0.18966	-0.860723	-0.263621	-0.345766	0.731059	0.421391	-1.06345	-0.107397	-1.2808	-0.554355	0.870673	0.00244036	0.370838	0.865546	0.996368	0.401942	0.529907	0.650096	0.43479	0.167517	0.702972	0.0011219	0.243776	0.535768	0.0346628	0.400151	0.60005	0.12483	0.342995	0.103321	0.556005	0.000656162	0.0954789	0.0912177	0.0305662	0.781883
RPL5	CD19 uG vs 1G	-0.161087	-0.0777455	0.0210594	-0.188568	-0.383604	-0.161908	0.311043	-0.134642	-0.218982	-0.104126	-0.181247	-0.356963	-0.777214	-0.250609	-0.172325	0.000122469	-0.242249	-0.144683	0.211599	-0.254316	0.081367	0.055118	-0.208925	0.385924	0.762323	0.904842	0.309787	0.126458	0.552073	0.219651	0.486474	0.176632	0.577855	0.173273	0.0112184	0.000141021	0.438482	0.622289	0.999736	0.41259	0.613683	0.469318	0.300444	0.695376	0.791948	0.339777	0.662752	0.953806
PRMT1	CD19 uG vs 1G	0.270281	0.358764	0.170104	-0.299943	0.0328343	-0.154345	-0.0137602	-0.32011	-0.2821	-0.0860367	0.42515	0.172387	-0.230569	-0.346114	-0.600482	-0.0474535	0.153379	-0.149674	-0.473393	0.12069	-0.371499	-0.180731	0.451333	0.283238	0.163522	0.420585	0.374285	0.90751	0.548018	0.977046	0.333776	0.223394	0.659732	0.00352574	0.495602	0.193826	0.231219	0.0525905	0.920163	0.616245	0.559528	0.224218	0.333669	0.0993353	0.410077	0.120484	0.571863	0.587836
RPL19	CD19 uG vs 1G	-0.0352549	0.143634	0.0534374	-0.299536	-0.410133	-0.134808	-0.10456	-0.383108	-0.286278	-0.0629322	0.0986947	0.0532006	-0.699258	-0.476025	-0.42094	-0.140065	-0.276623	-0.210366	-0.448609	-0.168405	-0.0288137	-0.0201076	0.37833	0.876054	0.513078	0.747095	0.176168	0.122299	0.577383	0.631404	0.070356	0.170009	0.696669	0.393681	0.750863	0.00109412	0.0995755	0.122769	0.664253	0.3578	0.324535	0.0874213	0.493053	0.900917	0.908052	0.0550315	0.952751	0.863736
CNTNAP2	CD19 uG vs 1G	-0.705398	-0.470223	-0.159134	0.146895	-0.0242774	0.0156673	0.502745	0.608184	0.0920649	-0.0452074	-0.0514585	-0.00135719	0.0722657	0.791171	0.562687	0.45783	-0.0451205	0.121108	0.643885	0.821761	0.506068	0.169984	-0.408628	0.0449876	0.170265	0.499988	0.679833	0.961731	0.964412	0.190569	0.136628	0.753555	0.853192	0.763333	0.995817	0.678761	0.296976	0.333354	0.510699	0.946626	0.778158	0.238821	0.0903879	0.312723	0.603019	0.316619	0.20915	0.596032
ZFP36L1	CD19 uG vs 1G	0.315381	0.133596	-0.00431214	0.414999	-0.0254042	0.340225	0.421155	0.213883	-0.188568	-0.0394221	0.60095	0.16684	-0.244891	-0.377507	0.106679	-0.268429	0.0760915	0.283722	0.0217312	-0.111422	-0.326762	-0.220013	-0.178393	0.0688651	0.551003	0.984292	0.129157	0.93865	0.316302	0.209278	0.682723	0.247067	0.822839	0.000497034	0.440167	0.0826875	0.457732	0.830127	0.754849	0.872079	0.503541	0.975949	0.253389	0.337006	0.483922	0.74836	0.268124	0.882112
STK38	CD19 uG vs 1G	-0.0338351	-0.0688828	-0.167499	-0.00455153	-0.213976	-0.252749	-0.0880214	0.109651	-0.0420162	-0.0186808	-0.330183	-0.145476	-0.140049	-0.0768069	-0.113638	0.294707	-0.117443	-0.162559	0.480361	-0.0137201	0.0680044	0.105869	-0.336756	0.805588	0.682205	0.253558	0.976216	0.249115	0.18734	0.809338	0.647366	0.721907	0.878875	0.00143323	0.166133	0.252276	0.754072	0.689718	0.50056	0.58173	0.470153	0.155465	0.893759	0.639765	0.507431	0.191658	0.926465	0.932768
HMGA1	CD19 uG vs 1G	0.450739	0.640797	0.35337	0.106452	0.138289	0.206967	0.166834	-0.118815	-0.426691	-0.0275005	1.04247	0.635606	-0.392522	-0.44761	-0.49591	-0.225775	0.373288	0.179447	-0.710956	0.00914131	-0.659948	-0.450982	0.583008	0.153333	0.101452	0.429645	0.847779	0.678912	0.573495	0.790534	0.824293	0.14886	0.931039	0.00131729	0.135177	0.132502	0.155902	0.123871	0.741923	0.304852	0.620981	0.236472	0.964552	0.018164	0.1117	0.207556	0.415693	0.489891
ARHGDIB	CD19 uG vs 1G	0.117327	0.0786725	-0.0440863	0.157823	-0.296478	-0.159959	0.174938	-0.0390582	-0.0208212	0.0178172	-0.159466	-0.0572118	-0.401308	-0.471327	-0.273835	-0.0785669	-0.383912	-0.211418	0.174013	-0.38657	0.0821151	0.0665555	-0.210016	0.341958	0.680206	0.785169	0.303861	0.127818	0.3754	0.637277	0.854098	0.860418	0.897783	0.166887	0.633706	0.0177846	0.0865077	0.297124	0.843569	0.143758	0.309193	0.588557	0.060706	0.682341	0.668098	0.37207	0.627196	0.932624
TMA7	CD19 uG vs 1G	0.0284058	0.180756	-0.0435826	0.00272703	-0.367812	-0.106414	0.099938	0.0353073	-0.277249	-0.178095	-0.176968	-0.20019	-0.47096	-0.348573	-0.333881	0.0197171	-0.0907114	0.0276409	0.268328	-0.10007	-0.131193	-0.201763	-0.255559	0.900603	0.40945	0.772689	0.984531	0.197469	0.647747	0.632173	0.825611	0.156242	0.252246	0.104394	0.0315142	0.0141795	0.340333	0.299741	0.953617	0.78507	0.912036	0.278445	0.655322	0.583159	0.289861	0.167602	0.963062	0.807769
DUSP2	CD19 uG vs 1G	-0.658569	-0.12484	-0.700745	-1.23745	0.163329	0.481065	-1.38676	-0.323681	-1.15025	-0.0673788	0.775387	0.279848	-0.704997	0.620317	0.716503	1.0538	1.05751	0.662185	-0.415869	-0.367392	-0.680081	-0.29687	0.980246	0.331333	0.868424	0.143408	0.0467119	0.817445	0.421196	0.0574626	0.58962	0.0703637	0.902795	0.0183718	0.549287	0.0789962	0.210798	0.159309	0.153642	0.0657165	0.159387	0.515722	0.294056	0.116216	0.438016	0.0563065	0.618229	0.974363
EIF4A1	CD19 uG vs 1G	0.283571	0.0899507	0.0472233	-0.0462483	-0.118384	0.0926088	-0.352924	0.200407	0.0403113	0.110755	-0.0176236	0.0161549	-0.191047	-0.386461	0.00411108	0.183304	-0.191266	-0.0154437	0.164336	-0.178071	-0.0545448	0.0209262	-0.0696321	0.0226699	0.416269	0.704814	0.71142	0.403722	0.543149	0.416081	0.217962	0.706686	0.201798	0.84029	0.854647	0.154869	0.0672599	0.988588	0.536121	0.304828	0.945493	0.449389	0.282878	0.726846	0.896416	0.668703	0.137437	0.8134
RPLP2	CD19 uG vs 1G	0.445255	0.298978	0.0744309	-0.14648	-0.0815936	0.109887	-0.0687723	-0.489474	-0.674686	-0.318644	0.849861	0.207922	-0.58437	-0.506604	-0.328707	-0.360903	0.558508	0.295018	-0.662931	0.00206599	-0.883846	-0.463674	0.46262	0.174526	0.392612	0.817608	0.744639	0.810024	0.744566	0.880809	0.232156	0.0146783	0.239227	0.000561012	0.553016	0.0198973	0.168741	0.267086	0.491721	0.0836439	0.306363	0.157408	0.992264	0.00112183	0.0344961	0.197966	0.443525	0.797915
AC119396.1	CD19 uG vs 1G	#N/A	#N/A	#N/A	#N/A	#N/A	#N/A	#N/A	#N/A	#N/A	#N/A	#N/A	#N/A	#N/A	#N/A	#N/A	#N/A	#N/A	#N/A	#N/A	#N/A	#N/A	#N/A	#N/A	#N/A	#N/A	#N/A	#N/A	#N/A	#N/A	#N/A	#N/A	#N/A	#N/A	#N/A	#N/A	#N/A	#N/A	#N/A	#N/A	#N/A	#N/A	#N/A	#N/A	#N/A	#N/A	#N/A	#N/A	#N/A
ENO1	CD19 uG vs 1G	0.323226	0.358646	0.142485	0.0146499	-0.0726288	0.0290634	-0.0307692	-0.0291674	-0.00032907	0.165434	0.126388	0.234847	-0.206222	-0.430584	-0.356035	-0.0668762	-0.158738	-0.158977	-0.24678	-0.325822	-0.110456	-0.02782	0.217129	0.0332246	0.0251966	0.254049	0.932158	0.6783	0.861676	0.918814	0.917616	0.998213	0.155055	0.166429	0.0708806	0.216526	0.0751653	0.189758	0.891269	0.529192	0.441001	0.530432	0.0972142	0.562962	0.864166	0.458808	0.173425	0.273649
VIM	CD19 uG vs 1G	0.409765	0.26465	0.166175	0.14306	-0.0954746	0.0814692	0.0978002	0.299833	-0.0123359	0.138022	0.338773	0.179995	-0.205732	-0.548602	-0.26939	0.207978	-0.174311	-0.141036	0.211749	-0.45326	-0.183357	-0.00255207	-0.113062	0.00701296	0.188275	0.178712	0.404417	0.669443	0.69537	0.722532	0.182146	0.925922	0.325277	0.00328713	0.146664	0.281074	0.0903094	0.380012	0.603552	0.553264	0.543688	0.493414	0.0504203	0.427227	0.988727	0.629156	0.0636232	0.617905
[truncated: 449 more rows]
[truncated: 21 more columns]

## Sheet: NASA Twin-LD uG vs 1G
Gene	Group	CD4_Pre-flight vs Ground	CD8_Pre-flight vs Ground	CD19_Pre-flight vs Ground	LD_Pre-flight vs Ground	CD4_In-flight vs Ground	CD8_In-flight vs Ground	CD19_In-flight vs Ground	LD_In-flight vs Ground	CD4_Post-flight vs Ground	CD8_Post-flight vs Ground	CD19_Post-flight vs Ground	LD_Post-flight vs Ground	CPT_Post-flight vs Ground	CD4_In-flight vs Pre-flight	CD8_In-flight vs Pre-flight	LD_In-flight vs Pre-flight	CD4_In-flight vs Post-flight	CD8_In-flight vs Post-flight	LD_In-flight vs Post-flight	CPT_In-flight vs Post-flight	CD4_Post-flight vs Pre+In-flight	CD8_Post-flight vs Pre+In-flight	LD_Post-flight vs Pre+In-flight	pvalue CD4_Pre-flight vs Ground	pvalue CD8_Pre-flight vs Ground	pvalue CD19_Pre-flight vs Ground	pvalue LD_Pre-flight vs Ground	pvalue CD4_In-flight vs Ground	pvalue CD8_In-flight vs Ground	pvalue CD19_In-flight vs Ground	pvalue LD_In-flight vs Ground	pvalue CD4_Post-flight vs Ground	pvalue CD8_Post-flight vs Ground	pvalue CD19_Post-flight vs Ground	pvalue LD_Post-flight vs Ground	pvalue CPT_Post-flight vs Ground	pvalue CD4_In-flight vs Pre-flight	pvalue CD8_In-flight vs Pre-flight	pvalue LD_In-flight vs Pre-flight	pvalue CD4_In-flight vs Post-flight	pvalue CD8_In-flight vs Post-flight	pvalue LD_In-flight vs Post-flight	pvalue CPT_In-flight vs Post-flight	pvalue CD4_Post-flight vs Pre+In-flight	pvalue CD8_Post-flight vs Pre+In-flight	pvalue LD_Post-flight vs Pre+In-flight	padj CD4_Pre-flight vs Ground	padj CD8_Pre-flight vs Ground
[truncated: 1,491 more rows]
[truncated: 21 more columns]
