# Supplementary material for: Single-cell analysis identifies conserved features of immune dysfunction in simulated microgravity and spaceflight
Source: Nat Commun. 2024 Jun 11;15:4795. doi: 10.1038/s41467-023-42013-y (PMC11166937; doi:10.1038/s41467-023-42013-y)
Supplement: Supplementary file 19 — Supplementary Data 16 [file 41467_2023_42013_MOESM19_ESM.xls]

## Sheet: z-score
Canonical Pathways	SC_LD	Twin_LD
Hepatic Fibrosis Signaling Pathway	3.538	2.333
Tumor Microenvironment Pathway	2.744	2.646
HMGB1 Signaling	2.746	2.236
Colorectal Cancer Metastasis Signaling	2.263	2.449
S100 Family Signaling Pathway	2.849	1.508
MSP-RON Signaling In Cancer Cells Pathway	2.117	2.236
PI3K/AKT Signaling	2.959	1
Pulmonary Fibrosis Idiopathic Signaling Pathway	1.677	2.236
Pulmonary Healing Signaling Pathway	1.89	2
HER-2 Signaling in Breast Cancer	1.852	2
Role Of Chondrocytes In Rheumatoid Arthritis Signaling Pathway	1.3	2.236
Th1 Pathway	-2.041	1.342
Multiple Sclerosis Signaling Pathway	-2.994	-0.378
Adrenomedullin signaling pathway	1.134	2.236
Role Of Osteoclasts In Rheumatoid Arthritis Signaling Pathway	1.043	2.236
Senescence Pathway	1.265	2
ID1 Signaling Pathway	1.89	1.342
Natural Killer Cell Signaling	1.18	2
ILK Signaling	1.177	2
Xenobiotic Metabolism PXR Signaling Pathway	0.894	2.236
IL-6 Signaling	1.177	1.89
Autophagy	1.043	2
CLEAR Signaling Pathway	-2.661	0.378
IL-8 Signaling	3	N/A
Macrophage Classical Activation Signaling Pathway	-1.605	1.265
MicroRNA Biogenesis Signaling Pathway	2.858	N/A
Signaling by Rho Family GTPases	2.828	N/A
Epithelial Adherens Junction Signaling	0.816	2
Neutrophil Extracellular Trap Signaling Pathway	1.588	1.134
Phagosome Formation	0.717	2
Neuroinflammation Signaling Pathway	0.816	1.89
Dendritic Cell Maturation	-1.677	1
Growth Hormone Signaling	-2.673	N/A
Differential Regulation of Cytokine Production in Intestinal Epithelial Cells by IL-17A and IL-17F	2.646	N/A
PD-1, PD-L1 cancer immunotherapy pathway	2.558	N/A
EIF2 Signaling	2.558	N/A
Role Of Osteoblasts In Rheumatoid Arthritis Signaling Pathway	-0.557	2
Acute Phase Response Signaling	0.898	1.633
Coronavirus Pathogenesis Pathway	1.387	1.134
G-Protein Coupled Receptor Signaling	2.032	0.447
Inhibition of ARE-Mediated mRNA Degradation Pathway	0.471	2
Cardiac Hypertrophy Signaling (Enhanced)	1.05	1.414
Xenobiotic Metabolism AHR Signaling Pathway	0	2.449
Inhibition of Matrix Metalloproteases	-2.449	N/A
Hypoxia Signaling in the Cardiovascular System	2.449	N/A
Differential Regulation of Cytokine Production in Macrophages and T Helper Cells by IL-17A and IL-17F	2.449	N/A
TREM1 Signaling	0.408	2
Macrophage Alternative Activation Signaling Pathway	-2.03	-0.378
Integrin Signaling	2.402	N/A
PPAR Signaling	-2.4	N/A
Coronavirus Replication Pathway	2.333	N/A
LXR/RXR Activation	-2.324	N/A
Retinoic acid Mediated Apoptosis Signaling	-2.309	N/A
HOTAIR Regulatory Pathway	1.279	1
Production of Nitric Oxide and Reactive Oxygen Species in Macrophages	0.926	1.342
HIF1α Signaling	0.822	1.414
Reelin Signaling in Neurons	2.183	N/A
Glioma Invasiveness Signaling	2.138	N/A
RHOGDI Signaling	-2.132	N/A
CSDE1 Signaling Pathway	2.121	N/A
Relaxin Signaling	2.111	N/A
IL-1 Signaling	2.111	N/A
Thyroid Cancer Signaling	2.111	N/A
Role of Pattern Recognition Receptors in Recognition of Bacteria and Viruses	1.069	1
Crosstalk between Dendritic Cells and Natural Killer Cells	-1.604	0.447
IL-17 Signaling	2.043	N/A
Leukocyte Extravasation Signaling	2.043	N/A
Estrogen Receptor Signaling	2.03	N/A
Pathogen Induced Cytokine Storm Signaling Pathway	0.12	1.897
Pentose Phosphate Pathway	2	N/A
Remodeling of Epithelial Adherens Junctions	2	N/A
fMLP Signaling in Neutrophils	1.964	N/A
NAD Signaling Pathway	-1.964	N/A
iNOS Signaling	1.941	N/A
Systemic Lupus Erythematosus In B Cell Signaling Pathway	-0.267	1.633
Immunogenic Cell Death Signaling Pathway	1.89	N/A
Role of IL-17A in Psoriasis	1.89	N/A
Regulation of Actin-based Motility by Rho	1.886	N/A
Actin Nucleation by ARP-WASP Complex	1.886	N/A
Role of PKR in Interferon Induction and Antiviral Response	-0.87	1
PPARα/RXRα Activation	-1.8	N/A
Semaphorin Neuronal Repulsive Signaling Pathway	-1.8	N/A
CDX Gastrointestinal Cancer Signaling Pathway	0.784	1
Role of IL-17F in Allergic Inflammatory Airway Diseases	1.732	N/A
Renal Cell Carcinoma Signaling	1.732	N/A
Agrin Interactions at Neuromuscular Junction	1.732	N/A
PTEN Signaling	-1.706	N/A
Death Receptor Signaling	-1.706	N/A
Insulin Receptor Signaling	1.698	N/A
Erythropoietin Signaling Pathway	1.671	0
Androgen Signaling	1.667	N/A
Ovarian Cancer Signaling	1.667	N/A
MIF Regulation of Innate Immunity	1.633	N/A
Leptin Signaling in Obesity	-1.633	N/A
Osteoarthritis Pathway	0.626	1
Xenobiotic Metabolism CAR Signaling Pathway	1.606	N/A
Apelin Endothelial Signaling Pathway	1.606	N/A
TNFR1 Signaling	1.604	N/A
BEX2 Signaling Pathway	0.577	1
Interferon Signaling	-1.528	N/A
NRF2-mediated Oxidative Stress Response	1.512	N/A
Oxytocin Signaling Pathway	1.512	N/A
Estrogen-Dependent Breast Cancer Signaling	1.508	N/A
CD40 Signaling	0.5	1
RHOA Signaling	1.5	N/A
FLT3 Signaling in Hematopoietic Progenitor Cells	-1.5	N/A
Role of MAPK Signaling in Promoting the Pathogenesis of Influenza	1.5	N/A
Sirtuin Signaling Pathway	0.333	-1.134
MSP-RON Signaling In Macrophages Pathway	1.461	0
Cancer Drug Resistance By Drug Efflux	1.414	N/A
Role of PI3K/AKT Signaling in the Pathogenesis of Influenza	1.414	N/A
Unfolded protein response	1.414	N/A
Actin Cytoskeleton Signaling	1.414	N/A
CXCR4 Signaling	1.414	N/A
Cell Cycle: G2/M DNA Damage Checkpoint Regulation	1.414	N/A
RAC Signaling	1.4	N/A
Role of MAPK Signaling in Inhibiting the Pathogenesis of Influenza	1.387	N/A
Regulation Of The Epithelial Mesenchymal Transition By Growth Factors Pathway	0	1.342
IL-23 Signaling Pathway	0	1.342
Glioblastoma Multiforme Signaling	1.342	N/A
Glutathione Redox Reactions I	1.342	N/A
IL-17A Signaling in Gastric Cells	1.342	N/A
IL-22 Signaling	-1.342	N/A
LPS-stimulated MAPK Signaling	1.291	N/A
TGF-β Signaling	1.291	N/A
SPINK1 General Cancer Pathway	-1.291	N/A
Small Cell Lung Cancer Signaling	1.265	N/A
B Cell Activating Factor Signaling	1.265	N/A
MYC Mediated Apoptosis Signaling	-1.265	N/A
STAT3 Pathway	0.258	1
Opioid Signaling Pathway	1.257	0
Role of JAK family kinases in IL-6-type Cytokine Signaling	0.229	1
Paxillin Signaling	1.213	N/A
Ephrin Receptor Signaling	1.177	N/A
April Mediated Signaling	1.155	N/A
14-3-3-mediated Signaling	1.147	N/A
UVC-Induced MAPK Signaling	1.134	N/A
4-1BB Signaling in T Lymphocytes	1.134	N/A
LPS/IL-1 Mediated Inhibition of RXR Function	1.134	N/A
Human Embryonic Stem Cell Pluripotency	1.091	N/A
Chemokine Signaling	1.091	N/A
Pyroptosis Signaling Pathway	-1.091	0
ERBB Signaling	1.069	N/A
PAK Signaling	1.069	N/A
BAG2 Signaling Pathway	1.069	0
Sumoylation Pathway	-1	N/A
Prolactin Signaling	-1	N/A
Lymphotoxin β Receptor Signaling	1	N/A
Ephrin B Signaling	1	N/A
Thrombin Signaling	0	1
P2Y Purigenic Receptor Signaling Pathway	1	N/A
Melanoma Signaling	1	N/A
Telomerase Signaling	1	N/A
Role of p14/p19ARF in Tumor Suppression	-1	N/A
Insulin Secretion Signaling Pathway	1	N/A
Apelin Adipocyte Signaling Pathway	1	N/A
RANK Signaling in Osteoclasts	0.943	N/A
Huntington's Disease Signaling	0.943	N/A
VEGF Signaling	0.905	N/A
Macropinocytosis Signaling	0.905	N/A
GDNF Family Ligand-Receptor Interactions	0.905	N/A
Synaptogenesis Signaling Pathway	0.898	N/A
Cardiac Hypertrophy Signaling	0.87	N/A
Gαq Signaling	0.853	N/A
UVA-Induced MAPK Signaling	-0.832	N/A
TNFR2 Signaling	0.832	N/A
Mouse Embryonic Stem Cell Pluripotency	0.832	N/A
Cyclins and Cell Cycle Regulation	0.816	N/A
Role of NFAT in Cardiac Hypertrophy	-0.816	N/A
Endoplasmic Reticulum Stress Pathway	0.816	N/A
Aldosterone Signaling in Epithelial Cells	-0.816	N/A
Complement System	0.816	N/A
D-myo-inositol (1,4,5,6)-Tetrakisphosphate Biosynthesis	0.775	N/A
CNTF Signaling	-0.775	N/A
D-myo-inositol (3,4,5,6)-tetrakisphosphate Biosynthesis	0.775	N/A
Thrombopoietin Signaling	-0.775	N/A
Pancreatic Adenocarcinoma Signaling	-0.775	N/A
p53 Signaling	-0.775	N/A
Apoptosis Signaling	-0.775	N/A
Ceramide Signaling	0.775	N/A
NF-κB Activation by Viruses	0.728	N/A
3-phosphoinositide Biosynthesis	0.728	N/A
Cell Cycle: G1/S Checkpoint Regulation	0.707	N/A
Role of RIG1-like Receptors in Antiviral Innate Immunity	0.707	N/A
VDR/RXR Activation	0.707	N/A
Role of JAK2 in Hormone-like Cytokine Signaling	-0.707	N/A
HIPPO signaling	-0.707	N/A
GADD45 Signaling	-0.707	N/A
WNT/Ca+ pathway	0.707	N/A
Non-Small Cell Lung Cancer Signaling	0.707	N/A
Renin-Angiotensin Signaling	0.688	N/A
Gα12/13 Signaling	0.655	N/A
Ferroptosis Signaling Pathway	0.186	-0.447
TWEAK Signaling	0.632	N/A
Toll-like Receptor Signaling	0.632	N/A
Sperm Motility	-0.632	N/A
CCR3 Signaling in Eosinophils	0.632	N/A
Protein Kinase A Signaling	-0.18	0.447
Oxidative Phosphorylation	0.6	N/A
Role of NANOG in Mammalian Embryonic Stem Cell Pluripotency	0.577	N/A
FAT10 Cancer Signaling Pathway	0.577	N/A
Necroptosis Signaling Pathway	0.577	N/A
Neurotrophin/TRK Signaling	0.577	N/A
Regulation of eIF4 and p70S6K Signaling	0.577	N/A
Role of Hypercytokinemia/hyperchemokinemia in the Pathogenesis of Influenza	-0.577	0
Synaptic Long Term Potentiation	-0.535	N/A
Fc Epsilon RI Signaling	0.535	N/A
IL-17A Signaling in Airway Cells	0.535	N/A
Type II Diabetes Mellitus Signaling	-0.535	N/A
IGF-1 Signaling	0.535	N/A
IL-13 Signaling Pathway	-0.535	N/A
Sphingosine-1-phosphate Signaling	0.535	N/A
GM-CSF Signaling	-0.535	N/A
p38 MAPK Signaling	-0.5	N/A
D-myo-inositol-5-phosphate Metabolism	0.5	N/A
MIF-mediated Glucocorticoid Regulation	0.447	N/A
ERK5 Signaling	0.447	N/A
Bladder Cancer Signaling	0.447	N/A
Glutathione-mediated Detoxification	0.447	N/A
Noradrenaline and Adrenaline Degradation	0.447	N/A
Vitamin-C Transport	0.447	N/A
Ribonucleotide Reductase Signaling Pathway	0	0.447
IL-10 Signaling	0.156	-0.277
HGF Signaling	0.426	N/A
NGF Signaling	0.426	N/A
Inhibition of Angiogenesis by TSP1	0.378	N/A
Endometrial Cancer Signaling	0.378	N/A
Wound Healing Signaling Pathway	0.343	N/A
Neuregulin Signaling	-0.333	N/A
Regulation of Cellular Mechanics by Calpain Protease	0.333	N/A
VEGF Family Ligand-Receptor Interactions	0.333	N/A
ERBB4 Signaling	-0.333	N/A
Apelin Cardiomyocyte Signaling Pathway	0.302	N/A
IL-9 Signaling	-0.302	N/A
Amyotrophic Lateral Sclerosis Signaling	0.302	N/A
IL-2 Signaling	0.277	N/A
Induction of Apoptosis by HIV1	0.277	N/A
Angiopoietin Signaling	0.258	N/A
PEDF Signaling	0.258	N/A
PDGF Signaling	-0.243	N/A
3-phosphoinositide Degradation	0.243	N/A
IL-15 Production	-0.243	N/A
Acute Myeloid Leukemia Signaling	0.243	N/A
GP6 Signaling Pathway	-0.243	N/A
Activation of IRF by Cytosolic Pattern Recognition Receptors	0.243	N/A
mTOR Signaling	0.229	N/A
Oxytocin In Brain Signaling Pathway	-0.229	N/A
Superpathway of Inositol Phosphate Compounds	0.229	N/A
Granzyme A Signaling	0.218	N/A
JAK/STAT Signaling	-0.218	0
Cholecystokinin/Gastrin-mediated Signaling	0.218	N/A
Aryl Hydrocarbon Receptor Signaling	-0.209	N/A
GNRH Signaling	-0.209	N/A
Fcγ Receptor-mediated Phagocytosis in Macrophages and Monocytes	-0.209	N/A
Xenobiotic Metabolism General Signaling Pathway	-0.209	N/A
Endothelin-1 Signaling	-0.209	N/A
ERK/MAPK Signaling	0.18	N/A
Virus Entry via Endocytic Pathways	N/A	N/A
Retinoate Biosynthesis I	N/A	N/A
Protein Ubiquitination Pathway	N/A	N/A
Agranulocyte Adhesion and Diapedesis	N/A	N/A
Putrescine Degradation III	0	N/A
Xenobiotic Metabolism Signaling	N/A	N/A
NAD Biosynthesis III	N/A	N/A
Sertoli Cell-Sertoli Cell Junction Signaling	N/A	N/A
Role of Tissue Factor in Cancer	N/A	N/A
Role of JAK1 and JAK3 in γc Cytokine Signaling	N/A	N/A
Granulocyte Adhesion and Diapedesis	N/A	N/A
Leukotriene Biosynthesis	N/A	N/A
RAR Activation	N/A	N/A
Pathogenesis of Multiple Sclerosis	N/A	N/A
Th2 Pathway	0	N/A
Airway Inflammation in Asthma	N/A	N/A
EGF Signaling	0	N/A
FAT10 Signaling Pathway	N/A	N/A
Prostate Cancer Signaling	N/A	N/A
Inflammasome pathway	0	N/A
Role of MAPK Signaling in the Pathogenesis of Influenza	N/A	N/A
Arsenate Detoxification I (Glutaredoxin)	N/A	N/A
Tetrahydrobiopterin Biosynthesis II	N/A	N/A
IL-7 Signaling Pathway	0	N/A
Docosahexaenoic Acid (DHA) Signaling	N/A	N/A
Molecular Mechanisms of Cancer	N/A	N/A
Xanthine and Xanthosine Salvage	N/A	N/A
Role of Osteoblasts, Osteoclasts and Chondrocytes in Rheumatoid Arthritis	N/A	N/A
Tryptophan Degradation to 2-amino-3-carboxymuconate Semialdehyde	N/A	N/A
Role of IL-17A in Arthritis	N/A	N/A
Tryptophan Degradation III (Eukaryotic)	N/A	N/A
Hepatic Cholestasis	N/A	N/A
Mitochondrial Dysfunction	N/A	N/A
Adenine and Adenosine Salvage I	N/A	N/A
Hereditary Breast Cancer Signaling	N/A	N/A
Regulation of the Epithelial-Mesenchymal Transition Pathway	N/A	N/A
Tetrahydrobiopterin Biosynthesis I	N/A	N/A
Adenine and Adenosine Salvage III	N/A	N/A
Role of Macrophages, Fibroblasts and Endothelial Cells in Rheumatoid Arthritis	N/A	N/A
Hepatic Fibrosis / Hepatic Stellate Cell Activation	N/A	N/A
Glucocorticoid Receptor Signaling	N/A	N/A
Thioredoxin Pathway	N/A	N/A
Caveolar-mediated Endocytosis Signaling	N/A	N/A
IL-12 Signaling and Production in Macrophages	N/A	N/A
UVB-Induced MAPK Signaling	0	N/A
Calcium Transport I	N/A	N/A
Pentose Phosphate Pathway (Oxidative Branch)	N/A	N/A
Glycine Biosynthesis III	N/A	N/A
Th1 and Th2 Activation Pathway	N/A	N/A
CD27 Signaling in Lymphocytes	0	N/A
IL-3 Signaling	0	N/A
Ascorbate Recycling (Cytosolic)	N/A	N/A
Pentose Phosphate Pathway (Non-oxidative Branch)	N/A	N/A
Chronic Myeloid Leukemia Signaling	N/A	N/A
Purine Nucleotides Degradation II (Aerobic)	N/A	N/A
Clathrin-mediated Endocytosis Signaling	N/A	N/A
Role of JAK1, JAK2 and TYK2 in Interferon Signaling	0	N/A
Phagosome Maturation	N/A	N/A
Germ Cell-Sertoli Cell Junction Signaling	N/A	N/A
Tight Junction Signaling	N/A	N/A
Retinol Biosynthesis	N/A	N/A
Antioxidant Action of Vitamin C	0	N/A
TR/RXR Activation	N/A	N/A
Superoxide Radicals Degradation	N/A	N/A
The Visual Cycle	N/A	N/A
Axonal Guidance Signaling	N/A	N/A
Primary Immunodeficiency Signaling	N/A	N/A
Cardiac β-adrenergic Signaling	0	N/A
Glioma Signaling	0	N/A
IL-17A Signaling in Fibroblasts	N/A	N/A
Retinoate Biosynthesis II	N/A	N/A
Gap Junction Signaling	N/A	N/A
Ethanol Degradation II	0	N/A
Oncostatin M Signaling	0	N/A
Purine Ribonucleosides Degradation to Ribose-1-phosphate	N/A	N/A
Glutathione Redox Reactions II	N/A	N/A
Semaphorin Signaling in Neurons	N/A	N/A
S-methyl-5'-thioadenosine Degradation II	N/A	N/A
Antigen Presentation Pathway	N/A	N/A
MSP-RON Signaling Pathway	N/A	N/A
Atherosclerosis Signaling	N/A	N/A
ERB2-ERBB3 Signaling	0	N/A
Adenosine Nucleotides Degradation II	N/A	N/A
Iron homeostasis signaling pathway	N/A	N/A
Guanine and Guanosine Salvage I	N/A	N/A
D-glucuronate Degradation I	N/A	N/A
Eicosanoid Signaling	0	N/A

## Sheet: adj.P-value
Canonical Pathways	SC_LD	Twin_LD
Antigen Presentation Pathway	18.2661	3.1472
IL-10 Signaling	13.8018	7.41117
Glucocorticoid Receptor Signaling	18.2661	2.8977
Coronavirus Pathogenesis Pathway	17.7807	2.38559
Macrophage Classical Activation Signaling Pathway	16.4526	3.61197
Multiple Sclerosis Signaling Pathway	16.1829	1.78065
Neuroinflammation Signaling Pathway	15.7314	2.01393
Pathogen Induced Cytokine Storm Signaling Pathway	14.5037	2.06971
PI3K/AKT Signaling	14.2753	1.96342
Interferon Signaling	15.7314	0.396993
Production of Nitric Oxide and Reactive Oxygen Species in Macrophages	14.3675	1.10526
Protein Ubiquitination Pathway	12.9782	1.87559
Natural Killer Cell Signaling	13.8018	0.776215
Role of PKR in Interferon Induction and Antiviral Response	12.7506	1.06035
NRF2-mediated Oxidative Stress Response	11.4132	1.66074
MSP-RON Signaling In Macrophages Pathway	10.2053	2.20579
Neutrophil Extracellular Trap Signaling Pathway	11.3364	0.955775
Role of Hypercytokinemia/hyperchemokinemia in the Pathogenesis of Influenza	10.7962	1.49355
Th1 Pathway	9.34196	2.81634
Immunogenic Cell Death Signaling Pathway	11.0914	0.961863
Acute Phase Response Signaling	9.3919	2.64382
TREM1 Signaling	10.3903	1.56116
Th1 and Th2 Activation Pathway	9.69819	2.18083
Macrophage Alternative Activation Signaling Pathway	9.90158	1.95561
Unfolded protein response	9.68809	2.01393
CLEAR Signaling Pathway	10.2053	1.40709
Role of Macrophages, Fibroblasts and Endothelial Cells in Rheumatoid Arthritis	8.0486	3.1927
IL-8 Signaling	10.4431	0.751999
HIF1α Signaling	8.5153	2.36221
EIF2 Signaling	10.4431	0.397947
Aryl Hydrocarbon Receptor Signaling	8.32886	2.33245
RAC Signaling	10.517	0.141493
Actin Nucleation by ARP-WASP Complex	10.0494	0.523144
Granulocyte Adhesion and Diapedesis	9.68809	0.813854
Role Of Osteoclasts In Rheumatoid Arthritis Signaling Pathway	9.50976	0.980826
Regulation of eIF4 and p70S6K Signaling	10.1996	0.267688
BAG2 Signaling Pathway	8.88302	1.5004
Hepatic Fibrosis Signaling Pathway	8.88905	1.49339
Integrin Signaling	9.82852	0.432967
Sirtuin Signaling Pathway	8.88972	1.35687
Tumor Microenvironment Pathway	8.12528	2.10193
Caveolar-mediated Endocytosis Signaling	9.89557	0.243204
Phagosome Maturation	8.94627	0.961863
Xenobiotic Metabolism Signaling	8.10518	1.75911
TNFR2 Signaling	8.8262	1.01214
IL-6 Signaling	7.0514	2.75768
HER-2 Signaling in Breast Cancer	8.93832	0.686753
Ferroptosis Signaling Pathway	7.95182	1.53058
Xenobiotic Metabolism AHR Signaling Pathway	6.60157	2.75768
JAK/STAT Signaling	7.70438	1.51704
Colorectal Cancer Metastasis Signaling	8.11433	1.09668
Signaling by Rho Family GTPases	8.80003	0.328818
HMGB1 Signaling	7.84487	1.27261
HGF Signaling	8.52088	0.375059
Role Of Chondrocytes In Rheumatoid Arthritis Signaling Pathway	7.35127	1.49339
Granzyme A Signaling	7.70438	1.06035
Role of JAK1 and JAK3 in γc Cytokine Signaling	7.62918	1.0998
IL-17A Signaling in Fibroblasts	7.70438	0.955775
Th2 Pathway	7.07361	1.5004
MSP-RON Signaling In Cancer Cells Pathway	6.8737	1.49355
iNOS Signaling	8.02026	0.341525
ERK/MAPK Signaling	8.11433	0.234387
PD-1, PD-L1 cancer immunotherapy pathway	7.46792	0.857713
Cardiac Hypertrophy Signaling (Enhanced)	7.46792	0.857713
Crosstalk between Dendritic Cells and Natural Killer Cells	6.27206	2.01393
mTOR Signaling	7.25148	1.02554
Molecular Mechanisms of Cancer	7.58487	0.621102
Role of JAK1, JAK2 and TYK2 in Interferon Signaling	7.10819	1.08665
ERK5 Signaling	7.12544	1.06497
Estrogen Receptor Signaling	7.87339	0.297981
Role of Tissue Factor in Cancer	7.95927	0.168922
Mitochondrial Dysfunction	8.10909	0
Virus Entry via Endocytic Pathways	7.23936	0.781233
Death Receptor Signaling	7.73243	0.211134
Regulation of Actin-based Motility by Rho	7.46536	0.427458
Agranulocyte Adhesion and Diapedesis	6.99554	0.751999
Chemokine Signaling	7.13402	0.593612
Actin Cytoskeleton Signaling	7.62918	0
fMLP Signaling in Neutrophils	7.46792	0.147046
Regulation Of The Epithelial Mesenchymal Transition By Growth Factors Pathway	6.46136	1.10526
Role of JAK family kinases in IL-6-type Cytokine Signaling	5.98092	1.54196
Pyroptosis Signaling Pathway	6.10884	1.40709
CD40 Signaling	5.73231	1.72853
PTEN Signaling	6.72354	0.651631
Oxidative Phosphorylation	7.16315	0.17747
Fcγ Receptor-mediated Phagocytosis in Macrophages and Monocytes	7.2843	0
Role of IL-17F in Allergic Inflammatory Airway Diseases	6.40845	0.836914
IL-9 Signaling	5.55906	1.60629
Semaphorin Neuronal Repulsive Signaling Pathway	6.78529	0.336883
Germ Cell-Sertoli Cell Junction Signaling	6.15408	0.905408
TNFR1 Signaling	6.6992	0.324887
Activation of IRF by Cytosolic Pattern Recognition Receptors	6.61719	0.267688
Sumoylation Pathway	5.96459	0.886281
ILK Signaling	6.01796	0.770822
Osteoarthritis Pathway	5.79064	0.961863
Erythropoietin Signaling Pathway	5.79311	0.880108
Pulmonary Fibrosis Idiopathic Signaling Pathway	5.93142	0.669032
IL-23 Signaling Pathway	3.64365	2.8977
STAT3 Pathway	3.26912	3.1927
Axonal Guidance Signaling	6.45408	0
Ephrin Receptor Signaling	6.44131	0
IL-17A Signaling in Airway Cells	5.73231	0.678184
April Mediated Signaling	5.45901	0.892454
UVA-Induced MAPK Signaling	6.33902	0
Paxillin Signaling	6.27206	0
Cholecystokinin/Gastrin-mediated Signaling	5.48404	0.776215
B Cell Activating Factor Signaling	5.34977	0.886281
Prostate Cancer Signaling	5.79064	0.431212
RANK Signaling in Osteoclasts	5.66867	0.529792
PPAR Signaling	5.70227	0.467129
Chronic Myeloid Leukemia Signaling	5.70227	0.467129
Renin-Angiotensin Signaling	5.37325	0.770822
Inhibition of ARE-Mediated mRNA Degradation Pathway	5.1468	0.955836
PPARα/RXRα Activation	5.84962	0.250798
CNTF Signaling	5.3277	0.756065
Iron homeostasis signaling pathway	4.93229	1.04507
Huntington's Disease Signaling	5.95744	0
Role of Pattern Recognition Receptors in Recognition of Bacteria and Viruses	4.9794	0.962976
Angiopoietin Signaling	5.61075	0.242886
Telomerase Signaling	5.6367	0.18404
Atherosclerosis Signaling	4.70951	1.07632
14-3-3-mediated Signaling	5.02742	0.756065
Leukocyte Extravasation Signaling	5.50345	0.253769
IL-12 Signaling and Production in Macrophages	5.03147	0.702795
NF-κB Activation by Viruses	5.45073	0.23881
Hypoxia Signaling in the Cardiovascular System	4.99606	0.630179
CD27 Signaling in Lymphocytes	5.3277	0.297981
Acute Myeloid Leukemia Signaling	5.08523	0.529792
IL-3 Signaling	5.37475	0.237545
NGF Signaling	5.43213	0.16564
Senescence Pathway	5.02742	0.479599
Adrenomedullin signaling pathway	4.42023	1.08665
Oncostatin M Signaling	4.60448	0.886281
p53 Signaling	4.13039	1.35687
TWEAK Signaling	4.52122	0.961863
Apelin Endothelial Signaling Pathway	4.77834	0.686753
Necroptosis Signaling Pathway	5.44873	0
RHOGDI Signaling	5.21105	0.230073
SPINK1 General Cancer Pathway	4.32263	1.0998
FAT10 Cancer Signaling Pathway	4.61183	0.801883
Role of IL-17A in Arthritis	4.6453	0.756065
S100 Family Signaling Pathway	4.39067	0.982749
Pancreatic Adenocarcinoma Signaling	4.59067	0.756065
Gαq Signaling	4.77834	0.564405
Hepatic Fibrosis / Hepatic Stellate Cell Activation	4.22381	1.0998
Toll-like Receptor Signaling	4.27373	1.03111
Small Cell Lung Cancer Signaling	4.76332	0.507699
Glioma Invasiveness Signaling	4.61647	0.649984
PAK Signaling	5.08025	0.168922
Cardiac Hypertrophy Signaling	4.84677	0.340799
IL-17 Signaling	4.90384	0.261171
Antioxidant Action of Vitamin C	4.25187	0.807201
Thrombopoietin Signaling	4.77834	0.272349
ID1 Signaling Pathway	3.96577	1.08308
Vitamin-C Transport	3.05418	1.9768
Epithelial Adherens Junction Signaling	4.05984	0.961863
GM-CSF Signaling	4.25187	0.661128
Gα12/13 Signaling	4.70951	0.146716
Pulmonary Healing Signaling Pathway	4.03572	0.773192
Prolactin Signaling	4.29345	0.512761
Ribonucleotide Reductase Signaling Pathway	3.5371	1.25145
Wound Healing Signaling Pathway	4.42081	0.347633
HOTAIR Regulatory Pathway	3.81134	0.955775
Complement System	3.79578	0.961863
Neuregulin Signaling	4.57969	0.168922
Induction of Apoptosis by HIV1	4.0302	0.690212
CDX Gastrointestinal Cancer Signaling Pathway	3.92876	0.769153
PEDF Signaling	4.43297	0.234387
Insulin Secretion Signaling Pathway	4.4816	0.163912
LPS-stimulated MAPK Signaling	4.37528	0.234387
Xenobiotic Metabolism General Signaling Pathway	4.23884	0.347481
IL-17A Signaling in Gastric Cells	3.49537	1.08665
Thrombin Signaling	3.88076	0.690212
Role of IL-17A in Psoriasis	4.55796	0
IGF-1 Signaling	3.26615	1.27385
BEX2 Signaling Pathway	2.96698	1.51704
PDGF Signaling	4.25187	0.230073
Clathrin-mediated Endocytosis Signaling	3.7158	0.756065
Semaphorin Signaling in Neurons	3.71963	0.721585
Opioid Signaling Pathway	3.9015	0.523763
Macropinocytosis Signaling	4.41091	0
FAT10 Signaling Pathway	4.1057	0.299477
Sertoli Cell-Sertoli Cell Junction Signaling	4.16486	0.237545
Aldosterone Signaling in Epithelial Cells	3.46433	0.897036
4-1BB Signaling in T Lymphocytes	3.37212	0.980622
Pathogenesis of Multiple Sclerosis	3.58268	0.756065
CXCR4 Signaling	4.03002	0.297981
Growth Hormone Signaling	3.61563	0.658164
FLT3 Signaling in Hematopoietic Progenitor Cells	4.03002	0.234387
IL-2 Signaling	4.25187	0
Differential Regulation of Cytokine Production in Intestinal Epithelial Cells by IL-17A and IL-17F	3.05418	1.11468
Phagosome Formation	4.16305	0
Differential Regulation of Cytokine Production in Macrophages and T Helper Cells by IL-17A and IL-17F	2.86823	1.27261
ERB2-ERBB3 Signaling	3.44493	0.690212
Regulation of Cellular Mechanics by Calpain Protease	4.13202	0
NAD Signaling Pathway	3.46433	0.651631
Cell Cycle: G1/S Checkpoint Regulation	3.24823	0.669794
Role Of Osteoblasts In Rheumatoid Arthritis Signaling Pathway	3.27384	0.643196
Renal Cell Carcinoma Signaling	3.66346	0.237545
Inflammasome pathway	2.63369	1.2049
Retinoic acid Mediated Apoptosis Signaling	3.79578	0
Lymphotoxin β Receptor Signaling	2.95498	0.765813
Ceramide Signaling	3.49537	0.222289
Role of MAPK Signaling in Inhibiting the Pathogenesis of Influenza	2.64668	1.02554
Adenine and Adenosine Salvage III	1.84531	1.80382
Cell Cycle: G2/M DNA Damage Checkpoint Regulation	2.17811	1.35687
RAR Activation	2.75192	0.75936
Agrin Interactions at Neuromuscular Junction	3.18634	0.25931
IL-1 Signaling	3.23434	0.211134
GNRH Signaling	3.17814	0.257282
Role of RIG1-like Receptors in Antiviral Innate Immunity	2.99545	0.346091
Glioblastoma Multiforme Signaling	2.75192	0.561164
HIPPO signaling	2.32623	0.982749
LXR/RXR Activation	2.52051	0.765813
Role of NFAT in Cardiac Hypertrophy	2.85767	0.405481
Glioma Signaling	2.83827	0.396993
Arsenate Detoxification I (Glutaredoxin)	1.21516	2.01393
Role of JAK2 in Hormone-like Cytokine Signaling	2.05199	1.16669
Bladder Cancer Signaling	2.78124	0.425687
Primary Immunodeficiency Signaling	1.31305	1.87559
Purine Ribonucleosides Degradation to Ribose-1-phosphate	1.5377	1.64521
Regulation of the Epithelial-Mesenchymal Transition Pathway	2.38133	0.786322
Role of Osteoblasts, Osteoclasts and Chondrocytes in Rheumatoid Arthritis	2.75261	0.396993
VEGF Signaling	2.64317	0.497182
Reelin Signaling in Neurons	2.75261	0.356524
Inhibition of Angiogenesis by TSP1	2.68955	0.405481
IL-15 Production	2.91403	0.161367
Melanoma Signaling	2.7284	0.328818
MYC Mediated Apoptosis Signaling	2.7284	0.328818
Apoptosis Signaling	2.85626	0.193715
Sphingosine-1-phosphate Signaling	2.63644	0.409514
Endoplasmic Reticulum Stress Pathway	2.51585	0.529792
Role of MAPK Signaling in Promoting the Pathogenesis of Influenza	2.85991	0.171197
Protein Kinase A Signaling	2.29275	0.697857
MicroRNA Biogenesis Signaling Pathway	2.94207	0
Adenosine Nucleotides Degradation II	1.55488	1.35055
Autophagy	2.15298	0.722261
Pentose Phosphate Pathway	2.13635	0.697889
Coronavirus Replication Pathway	2.48652	0.347481
p38 MAPK Signaling	2.63644	0.16564
GDNF Family Ligand-Receptor Interactions	2.78952	0
Estrogen-Dependent Breast Cancer Signaling	2.5518	0.236292
TGF-β Signaling	2.76641	0
GP6 Signaling Pathway	2.76255	0
Tight Junction Signaling	2.1788	0.529792
Xenobiotic Metabolism PXR Signaling Pathway	1.58109	1.10526
ERBB Signaling	2.46588	0.216918
IL-22 Signaling	1.56629	1.10526
EGF Signaling	2.35969	0.299477
Thioredoxin Pathway	1.84531	0.807201
RHOA Signaling	2.48652	0.160399
Type II Diabetes Mellitus Signaling	1.92875	0.646896
Purine Nucleotides Degradation II (Aerobic)	1.31305	1.24132
GADD45 Signaling	1.27795	1.19855
Glutathione-mediated Detoxification	0.913129	1.56116
IL-7 Signaling Pathway	2.23321	0.23881
VDR/RXR Activation	1.42167	1.03111
Endothelin-1 Signaling	2.40906	0
G-Protein Coupled Receptor Signaling	2.33861	0
P2Y Purigenic Receptor Signaling Pathway	2.1788	0.146716
Insulin Receptor Signaling	1.96641	0.352326
Apelin Adipocyte Signaling Pathway	1.34666	0.961863
Inhibition of Matrix Metalloproteases	2.30802	0
MSP-RON Signaling Pathway	2.25025	0
Neurotrophin/TRK Signaling	2.23321	0
TR/RXR Activation	1.98275	0.234387
Cyclins and Cell Cycle Regulation	1.94398	0.234387
Synaptogenesis Signaling Pathway	2.16381	0
CCR3 Signaling in Eosinophils	2.15141	0
Mouse Embryonic Stem Cell Pluripotency	1.67111	0.478177
Role of PI3K/AKT Signaling in the Pathogenesis of Influenza	1.45284	0.686753
Androgen Signaling	2.1371	0
Hepatic Cholestasis	1.87584	0.257282
Oxytocin Signaling Pathway	1.81828	0.299477
Pentose Phosphate Pathway (Oxidative Branch)	1.21516	0.897849
IL-13 Signaling Pathway	1.65671	0.425687
LPS/IL-1 Mediated Inhibition of RXR Function	1.18739	0.892454
Cancer Drug Resistance By Drug Efflux	1.77553	0.297981
Ephrin B Signaling	2.05199	0
Non-Small Cell Lung Cancer Signaling	2.00832	0
Retinoate Biosynthesis I	0.464568	1.49355
Tryptophan Degradation to 2-amino-3-carboxymuconate Semialdehyde	1.07156	0.857713
Tryptophan Degradation III (Eukaryotic)	1.43348	0.478192
Relaxin Signaling	1.57698	0.325758
3-phosphoinositide Degradation	1.87584	0
D-myo-inositol (1,4,5,6)-Tetrakisphosphate Biosynthesis	1.87531	0
D-myo-inositol (3,4,5,6)-tetrakisphosphate Biosynthesis	1.87531	0
Noradrenaline and Adrenaline Degradation	0.913129	0.961863
CSDE1 Signaling Pathway	1.86696	0
Xenobiotic Metabolism CAR Signaling Pathway	1.34772	0.497182
MIF Regulation of Innate Immunity	1.49595	0.347633
3-phosphoinositide Biosynthesis	1.84259	0
Role of MAPK Signaling in the Pathogenesis of Influenza	1.59121	0.234387
VEGF Family Ligand-Receptor Interactions	1.59121	0.234387
Xanthine and Xanthosine Salvage	0.716833	1.08665
MIF-mediated Glucocorticoid Regulation	1.4024	0.396993
D-myo-inositol-5-phosphate Metabolism	1.7881	0
Thyroid Cancer Signaling	1.77157	0
Leptin Signaling in Obesity	1.14039	0.630179
Dendritic Cell Maturation	0.779283	0.961863
WNT/Ca+ pathway	1.45284	0.26548
Glutathione Redox Reactions I	1.26325	0.447241
Docosahexaenoic Acid (DHA) Signaling	1.30812	0.382738
Endometrial Cancer Signaling	1.68286	0
Superoxide Radicals Degradation	1.67231	0
Apelin Cardiomyocyte Signaling Pathway	1.16854	0.497182
Human Embryonic Stem Cell Pluripotency	1.6557	0
Leukotriene Biosynthesis	1.64501	0
Remodeling of Epithelial Adherens Junctions	1.38364	0.261294
ERBB4 Signaling	1.38364	0.261294
Putrescine Degradation III	1.12668	0.517605
Tetrahydrobiopterin Biosynthesis II	0.591802	1.02154
Adenine and Adenosine Salvage I	0.591802	1.02154
Tetrahydrobiopterin Biosynthesis I	0.591802	1.02154
Glycine Biosynthesis III	0.591802	1.02154
Ascorbate Recycling (Cytosolic)	0.591802	1.02154
S-methyl-5'-thioadenosine Degradation II	0.591802	1.02154
Guanine and Guanosine Salvage I	0.591802	1.02154
D-glucuronate Degradation I	0.591802	1.02154
Fc Epsilon RI Signaling	1.59933	0
Retinol Biosynthesis	0.184196	1.40709
Ethanol Degradation II	0.606595	0.962976
Sperm Motility	1.56628	0
Airway Inflammation in Asthma	1.56611	0
Role of NANOG in Mammalian Embryonic Stem Cell Pluripotency	1.16486	0.397947
Systemic Lupus Erythematosus In B Cell Signaling Pathway	1.29667	0.242886
Superpathway of Inositol Phosphate Compounds	1.51267	0
Retinoate Biosynthesis II	0.506913	0.961863
Oxytocin In Brain Signaling Pathway	1.21191	0.243204
Calcium Transport I	1.41296	0
Synaptic Long Term Potentiation	1.25909	0.146716
The Visual Cycle	0.285748	1.11468
Cardiac β-adrenergic Signaling	1.07961	0.267688
Eicosanoid Signaling	1.31369	0
Hereditary Breast Cancer Signaling	1.31305	0
Ovarian Cancer Signaling	1.24393	0
NAD Biosynthesis III	0.382185	0.857713
Gap Junction Signaling	1.2234	0
Role of p14/p19ARF in Tumor Suppression	1.21516	0
Glutathione Redox Reactions II	1.21516	0
UVC-Induced MAPK Signaling	1.21191	0
UVB-Induced MAPK Signaling	1.17421	0
Pentose Phosphate Pathway (Non-oxidative Branch)	1.07156	0
Amyotrophic Lateral Sclerosis Signaling	1.0617	0
