# Supplementary material for: Single-cell analysis identifies conserved features of immune dysfunction in simulated microgravity and spaceflight
Source: Nat Commun. 2024 Jun 11;15:4795. doi: 10.1038/s41467-023-42013-y (PMC11166937; doi:10.1038/s41467-023-42013-y)
Supplement: Supplementary file 20 — Supplementary Data 17 [file 41467_2023_42013_MOESM20_ESM.csv]

compound	pval	name	ichikey	padj		p-value was calculated by the hypergeometric test
FDB021817	1.24E-15	ADP	XTWYTFMLZFPYCI-UHFFFAOYSA-N	1.08E-11
FDB022372	1.14E-13	N-Formyl-L-methionine	PYUSHNKNPOHWEZ-RXMQYKEDSA-N	4.94E-10
FDB022527	1.04E-12	Guanosine_triphosphate	XKMLYUALXHKNFT-UUOKFMHZSA-N	3.00E-09
FDB030683	9.56E-12	ATP	ZKHQWZAMYRWXGA-KQYNXXCUSA-N	1.66E-08
DB00515	2.42E-11	Cisplatin	DQLATGHUWYMOKM-UHFFFAOYSA-L	3.50E-08
FDB022487	2.91E-11	Guanosine_diphosphate	QGWNDRXFNXRZMB-UUOKFMHZSA-N	3.62E-08
FDB022909	6.62E-10	2-Phenylglycine	ZGUNAGUHMKGQNY-UHFFFAOYSA-N	5.23E-07
FDB013245	1.33E-09	(�)-Phenylalanine	COLNVLDHVKWLRT-UHFFFAOYSA-N	9.60E-07
LINCS6609	1.44E-09	curcumin	ZIUSSTSXXLLKKK-SMSFQYLMSA-N	9.60E-07
FDB022794	2.03E-09	Ubiquinone_Q1	SOECUQMRSRVZQQ-UHFFFAOYSA-N	1.26E-06
LINCS0234	4.61E-09	emetine	AUVVAXYIELKVAI-CKBKHPSWSA-N	2.67E-06
DB00120	8.52E-09	L-Phenylalanine	COLNVLDHVKWLRT-QMMMGPOBSA-N	4.36E-06
FDB010176	1.23E-08	Riboflavin_5'-phosphate,_sodium	OHSHFZJLPYLRIP-LQDWTQKMSA-M	5.62E-06
FDB030749	1.33E-08	Cu2+	JPVYNHNXODAKFH-UHFFFAOYSA-N	5.78E-06
LINCS4738	3.55E-08	puromycin	RXWNCPJZOCPEPQ-NVWDDTSBSA-N	1.41E-05
FDB111638	4.04E-08	D-Phenyllactic_acid	VOXXWSYKYCBWHO-QMMMGPOBSA-N	1.41E-05
DB09536	4.38E-08	Titanium_dioxide	GWEVSGVZZGPLCZ-UHFFFAOYSA-N	1.46E-05
FDB021740	5.29E-08	Gallocatechin_3-gallate	WMBWREPUVVBILR-GHTZIAJQSA-N	1.53E-05
DB00513	5.47E-08	Aminocaproic_Acid	SLXKOJJOQWFEFD-UHFFFAOYSA-N	1.53E-05
FDB005367	7.77E-08	Cardiolipin	XVTUQDWPJJBEHJ-KZCWQMDCSA-N	1.99E-05
FDB031256	1.01E-07	Zn2+	PTFCDOFLOPIGGS-UHFFFAOYSA-N	2.51E-05
FDB022525	1.11E-07	Pseudouridine_5'-phosphate	MOBMOJGXNHLLIR-GBNDHIKLSA-N	2.67E-05
FDB023313	1.30E-07	Phosphonoacetate	XUYJLQHKOGNDPB-UHFFFAOYSA-N	3.06E-05
DB01378	2.14E-07	Magnesium	JLVVSXFLKOJNIY-UHFFFAOYSA-N	4.77E-05
FDB003567	2.84E-07	alpha-Amino_butyric_acid	QWCKQJZIFLGMSD-UHFFFAOYSA-N	5.79E-05
FDB021871	3.36E-07	Deoxycytidine	CKTSBUTUHBMZGZ-SHYZEUOFSA-N	6.64E-05
DB00601	6.79E-07	Linezolid	TYZROVQLWOKYKF-ZDUSSCGKSA-N	0.000125973
FDB022978	6.81E-07	2,4-Diaminobutyric_acid	OGNSCSPNOLGXSM-UHFFFAOYSA-N	0.000125973
DB00435	1.00E-06	Nitric_Oxide	MWUXSHHQAYIFBG-UHFFFAOYSA-N	0.000181702
FDB022311	1.09E-06	Deoxyadenosine_monophosphate	KHWCHTKSEGGWEX-RRKCRQDMSA-N	0.000192618
DB09270	1.48E-06	Ubidecarenone	ACTIUHUUMQJHFO-UPTCCGCDSA-N	0.000255217
DB06145	1.50E-06	Spiramycin	ACTOXUHEUCPTEW-KWBWCIJSSA-N	0.000255217
FDB022880	1.60E-06	Superoxide	OUUQCZGPVNCOIJ-UHFFFAOYSA-M	0.000267696
DB06151	2.08E-06	Acetylcysteine	PWKSKIMOESPYIA-BYPYZUCNSA-N	0.000341148
FDB014510	2.65E-06	Biotin	YBJHBAHKTGYVGT-UHFFFAOYSA-N	0.000411469
FDB002251	3.09E-06	(�)-Tryptophan	QIVBCDIJIAJPQS-UHFFFAOYSA-N	0.000463111
FDB024036	3.70E-06	Ubiquinone_Q2	SQQWBSBBCSFQGC-JLHYYAGUSA-N	0.00053561
DB00445	3.91E-06	Epirubicin	AOJJSUZBOXZQNB-VTZDEGQISA-N	0.000547581
DB00997	3.91E-06	Doxorubicin	AOJJSUZBOXZQNB-TZSSRYMLSA-N	0.000547581
FDB012386	4.53E-06	Resveratrol	LUKBXSAWLPMMSZ-UPHRSURJSA-N	0.000614745
FDB022989	4.84E-06	Celastrol	KQJSQWZMSAGSHN-JJWQIEBTSA-N	0.000636725
LINCS2604	6.03E-06	buthionine-sulfoximine	KJQFBVYMGADDTQ-CVSPRKDYSA-N	0.000761416
FDB012679	6.05E-06	Cysteine_hydrochloride	IFQSXNOEEPCSLW-UHFFFAOYSA-N	0.000761416
DB00121	6.47E-06	Biotin	YBJHBAHKTGYVGT-ZKWXMUAHSA-N	0.000802802
FDB011904	6.73E-06	Quercetin	REFJWTPEDVJJIY-UHFFFAOYSA-N	0.000823433
FDB000465	9.37E-06	L-Valine	KZSNJWFQEVHDMF-UHFFFAOYSA-N	0.001114436
FDB030146	9.62E-06	(R)-lactate	JVTAAEKCZFNVCJ-UWTATZPHSA-N	0.001114436
FDB022543	1.04E-05	QH2	RNUCUWWMTTWKAH-JLHYYAGUSA-N	0.001191693
FDB003513	1.11E-05	Calcium	BHPQYMZQTOCNFJ-UHFFFAOYSA-N	0.001252794
DB00151	2.32E-05	L-Cysteine	XUJNEKJLAYXESH-REOHCLBHSA-N	0.002524426
DB00188	2.50E-05	Bortezomib	GXJABQQUPOEUTA-RDJZCZTQSA-N	0.002678464
DB00161	2.78E-05	L-Valine	KZSNJWFQEVHDMF-BYPYZUCNSA-N	0.002947975
FDB022889	4.29E-05	Peroxynitrite	CMFNMSMUKZHDEY-UHFFFAOYSA-M	0.004467972
DB00262	4.32E-05	Carmustine	DLGOEMSEDOSKAD-UHFFFAOYSA-N	0.004467972
DB00452	4.46E-05	Framycetin	PGBHMTALBVVCIT-VCIWKGPPSA-N	0.004560001
DB04398	4.63E-05	Lactic_Acid	JVTAAEKCZFNVCJ-UHFFFAOYSA-N	0.004670357
FDB030253	4.68E-05	1-palmitoyl-2-linoleoyl-phosphatidylcholine	JLPULHDHAOZNQI-ZTIMHPMXSA-N	0.004670357
FDB003516	5.20E-05	Chromium	VYZAMTAEIAYCRO-UHFFFAOYSA-N	0.005139949
DB00143	5.35E-05	Glutathione	RWSXRVCMGQZWBV-WDSKDSINSA-N	0.005226883
FDB012739	6.06E-05	L-Serine	MTCFGRXMJLQNBG-UHFFFAOYSA-N	0.005758504
FDB023164	6.06E-05	D-Serine	MTCFGRXMJLQNBG-UWTATZPHSA-N	0.005758504
FDB002912	6.10E-05	Glycerol_trioctadecanoate	DCXXMTOCNZCJGO-UHFFFAOYSA-N	0.005758504
FDB026193	6.42E-05	PE(18:0/20:4(5Z,8Z,11Z,14Z))	ANRKEHNWXKCXDB-VQJSHJPSSA-N	0.005997652
LINCS2329	6.67E-05	phosphatidylcholine	JLPULHDHAOZNQI-ZTIMHPMXSA-O	0.006106373
FDB011935	6.67E-05	D-Asparagine	DCXYFEDJOCDNAF-UWTATZPHSA-N	0.006106373
LINCS0279	7.90E-05	tanespimycin	AYUNIORJHRXIBJ-FBDSWQSESA-N	0.007155277
FDB000446	8.73E-05	L-Tyrosine	OUYCCCASQSFEME-UHFFFAOYSA-N	0.007823404
LINCS3802	9.51E-05	trifloxystrobin	ONCZDRURRATYFI-TVJDWZFNSA-N	0.008437006
DB11140	0.000107723	Chromium_Cr-51	VYZAMTAEIAYCRO-BJUDXGSMSA-N	0.009362247
DB11255	0.000107723	Chromium_picolinate	CBDQOLKNTOMMTL-UHFFFAOYSA-K	0.009362247
FDB011120	0.000110515	Paraquat	INFDPOAKFNIJBF-UHFFFAOYSA-N	0.009416491
FDB011121	0.000110515	Paraquat_dichloride	FIKAKWIAUPDISJ-UHFFFAOYSA-L	0.009416491
FDB013208	0.000117126	Iron(III)_chloride	RBTARNINKXHZNM-UHFFFAOYSA-K	0.00952791
FDB029221	0.000117126	Fe3+	VTLYFUHAOXGGBS-UHFFFAOYSA-N	0.00952791
FDB030855	0.000117126	Fe2+	CWYNVVGOOAEACU-UHFFFAOYSA-N	0.00952791
FDB003908	0.000117304	Ammonia	QGZKDVFQNNGYKY-UHFFFAOYSA-N	0.00952791
FDB030676	0.000117304	ammonium	QGZKDVFQNNGYKY-UHFFFAOYSA-O	0.00952791
FDB011098	0.000136868	Guar_gum	QJJXYPPXXYFBGM-LJIGMGMYSA-N	0.010970567
FDB004727	0.00013759	N-Eicosane	CBFCDTFDPHXCNY-UHFFFAOYSA-N	0.010970567
DB00174	0.00015408	L-Asparagine	DCXYFEDJOCDNAF-REOHCLBHSA-N	0.012159454
DB02546	0.000155299	Vorinostat	WAEXFXRVDQXREF-UHFFFAOYSA-N	0.012159454
FDB011856	0.000173439	L-Histidine	HNDVDQJCIGZPNO-UHFFFAOYSA-N	0.013458554
DB00133	0.000183536	Serine	MTCFGRXMJLQNBG-REOHCLBHSA-N	0.014116032
FDB022710	0.000203329	Retinoic_acid	SHGAZHPCJJPHSC-UHFFFAOYSA-N	0.01536636
FDB029194	0.000203329	9,13-cis-Retinoate	SHGAZHPCJJPHSC-CDMOMSTLSA-N	0.01536636
LINCS4591	0.000208162	KN-62	RJVLFQBBRSMWHX-DHUJRADRSA-N	0.015596019
DB00877	0.000225929	Sirolimus	QFJCIRLUMZQUOT-HPLJOQBZSA-N	0.01678246
DB00853	0.000235399	Temozolomide	BPEGJWRSRHCHSN-UHFFFAOYSA-N	0.017337761
DB00135	0.000237814	L-Tyrosine	OUYCCCASQSFEME-QMMMGPOBSA-N	0.017368426
LINCS4316	0.000249161	tacrolimus	QJJXYPPXXYFBGM-LFZNUXCKSA-N	0.018045509
FDB026181	0.000281345	PE(18:0/18:0)	LVNGJLRDBYCPGB-LDLOPFEMSA-N	0.020207994
LINCS1747	0.000325744	copper-histidine	HNDVDQJCIGZPNO-RXMQYKEDSA-N	0.023205243
FDB012837	0.000373875	Rotenone	JUVIOZPCNVVQFO-HBGVWJBISA-N	0.026417487
FDB000970	0.000380523	N-Acetyl-L-serine	JJIHLJJYMXLCOY-UHFFFAOYSA-N	0.026457024
FDB112180	0.000380523	N-Acetylserine	JJIHLJJYMXLCOY-BYPYZUCNSA-N	0.026457024
DB00117	0.000407836	Histidine	HNDVDQJCIGZPNO-YFKPBYRVSA-N	0.028130989
DB02325	0.000420219	Isopropyl_Alcohol	KFZMGEQAYNKOFK-UHFFFAOYSA-N	0.028756843
DB01373	0.00045391	Calcium	OYPRJOBELJOOCE-UHFFFAOYSA-N	0.030819783
FDB004687	0.000476381	Phosphodiesterase	MSYGAHOHLUJIKV-UHFFFAOYSA-N	0.031979211
DB01592	0.000481502	Iron	XEEYBQQBJWHFJM-UHFFFAOYSA-N	0.031979211
FDB012166	0.000482025	Racemethionine	FFEARJCKVFRZRR-UHFFFAOYSA-N	0.031979211
DB01248	0.000506777	Docetaxel	ZDZOTLJHXYCWBA-VCVYQWHSSA-N	0.033366648
DB11588	0.000521454	Carbon_monoxide	UGFAIRIUMAVXCW-UHFFFAOYSA-N	0.034074839
FDB012164	0.00053123	Levoglutamide	ZDXPYRJPNDTMRX-UHFFFAOYSA-N	0.034199406
FDB023171	0.00053123	D-Glutamine	ZDXPYRJPNDTMRX-GSVOUGTGSA-N	0.034199406
FDB004246	0.000535771	Silicon_oxide	VYPSYNLAJGMNEJ-UHFFFAOYSA-N	0.034238162
DB09326	0.000548632	Ammonia_N-13	QGZKDVFQNNGYKY-BJUDXGSMSA-N	0.034804065
LINCS4851	0.000593846	isotretinoin	SHGAZHPCJJPHSC-XFYACQKRSA-N	0.037399394
FDB021822	0.000624133	Calcitriol	GMRQFYUYWCNGIN-NGHQTVFFSA-N	0.039024002
FDB011882	0.000651476	Cytidine_5'-(dihydrogen_phosphate)	IERHLVCPSMICTF-UHFFFAOYSA-N	0.040155896
FDB030736	0.000651476	CMP	IERHLVCPSMICTF-XVFCMESISA-N	0.040155896
FDB012608	0.000657115	Sulforaphane	SUVMJBTUFCVSAD-UHFFFAOYSA-N	0.040218224
DB00919	0.000687176	Spectinomycin	UNFWWIHTNXNPBV-WXKVUWSESA-N	0.041473956
DB01421	0.000687176	Paromomycin	UOZODPSAJZTQNH-LSWIJEOBSA-N	0.041473956
FDB027954	0.000750893	O-Phosphothreonine	USRGIUJOYOXOQJ-GBXIJSLDSA-N	0.045006999
DB00523	0.000869302	Alitretinoin	SHGAZHPCJJPHSC-ZVCIMWCZSA-N	0.051395252
DB00755	0.000869302	Tretinoin	SHGAZHPCJJPHSC-YCNIQYBTSA-N	0.051395252
DB09526	0.000886537	Hydroquinone	QIGBRXMKCJKVMJ-UHFFFAOYSA-N	0.052060108
FDB003789	0.000908019	Titanium	RTAQQCXQSZGOHL-UHFFFAOYSA-N	0.05275408
DB00544	0.000910495	Fluorouracil	GHASVSINZRGABV-UHFFFAOYSA-N	0.05275408
FDB021825	0.000920844	Nitric_oxide	ODUCDPQEXGNKDN-UHFFFAOYSA-N	0.052764866
LINCS1140	0.000922824	methionine	FFEARJCKVFRZRR-SCSAIBSYSA-N	0.052764866
LINCS2917	0.000930412	sinefungin	LMXOHSDXUQEUSF-YECHIGJVSA-N	0.052851034
DB00762	0.000942155	Irinotecan	UWKQSNNFCGGAFS-XIFFEERXSA-N	0.05285661
LINCS4589	0.000942673	actinomycin-d	RJURFGZVJUQBHK-DCUCITLNSA-N	0.05285661
LINCS4996	0.000957467	sulforaphane	SUVMJBTUFCVSAD-SNVBAGLBSA-N	0.053341959
DB00305	0.001107459	Mitomycin	NWIBSHFKIJFRCO-WUDYKRTCSA-N	0.061179975
DB00970	0.001112235	Dactinomycin	RJURFGZVJUQBHK-IIXSONLDSA-N	0.061179975
FDB028778	0.001154905	(3S)-3,6-Diaminohexanoate	QKEWQOJCHPFEAF-YFKPBYRVSA-N	0.062729246
FDB008307	0.001158499	2-Propenal	HGINCPLSRVDWNT-UHFFFAOYSA-N	0.062729246
DB00134	0.001162054	L-Methionine	FFEARJCKVFRZRR-BYPYZUCNSA-N	0.062729246
DB01656	0.001186868	Roflumilast	MNDBXUUTURYVHR-UHFFFAOYSA-N	0.063673289
DB09140	0.001211415	Oxygen	MYMOFIZGZYHOMD-UHFFFAOYSA-N	0.064591478
FDB023580	0.001225712	Simvastatin	RYMZZMVNJRMUDD-UHFFFAOYSA-N	0.064955258
DB00635	0.001256689	Prednisone	XOFYZVNMUHMLCC-ZPOLXVRWSA-N	0.065781298
FDB000899	0.001264006	(�)-Leucine	ROHFNLRQFUQHCH-UHFFFAOYSA-N	0.065781298
FDB111645	0.001264006	D-Leucine	ROHFNLRQFUQHCH-RXMQYKEDSA-N	0.065781298
FDB022731	0.001311255	3-Nitrotyrosine	FBTSQILOGYXGMD-LURJTMIESA-N	0.067834034
DB04572	0.001354889	Thiotepa	FOCVUCIESVLUNU-UHFFFAOYSA-N	0.069340122
DB00130	0.001356325	L-Glutamine	ZDXPYRJPNDTMRX-VKHMYHEASA-N	0.069340122
FDB012123	0.001414497	(�)-erythro-Isoleucine	AGPKZVBTJJNPAG-UHFFFAOYSA-N	0.071473236
FDB022117	0.001414497	L-Alloisoleucine	AGPKZVBTJJNPAG-UHNVWZDZSA-N	0.071473236
FDB002476	0.001571955	Silibinin	SEBFKMXJBCUCAI-UHFFFAOYSA-N	0.078970315
LINCS1959	0.00158932	fusidic-acid	IECPWNUMDGFDKC-MZJAQBGESA-N	0.079383776
DB00136	0.001705737	Calcitriol	GMRQFYUYWCNGIN-NKMMMXOESA-N	0.084711787
LINCS1836	0.001764497	PD-168393	HTUBKQUPEREOGA-UHFFFAOYSA-N	0.087132081
FDB004133	0.001794142	3-Benzylisothiocyanate	MDKCFLQDBWCQCV-UHFFFAOYSA-N	0.087600476
FDB014422	0.001794142	3H-1,2-Dithiole-3-thione	LZENMJMJWQSSNJ-UHFFFAOYSA-N	0.087600476
FDB006719	0.001838082	2-Methylpropan-2-ol	DKGAVHZHDRPRBM-UHFFFAOYSA-N	0.089094107
LINCS0798	0.001845235	LY294002	CZQHHVNHHHRRDU-UHFFFAOYSA-N	0.089094107
FDB004013	0.001877432	alpha-Amino-beta-hydroxybutyric_acid	AYFVYJQAPQTCCC-UHFFFAOYSA-N	0.089652524
FDB023287	0.001877432	L-Allothreonine	AYFVYJQAPQTCCC-HRFVKAFMSA-N	0.089652524
LINCS2632	0.002050854	pirarubicin	KMSKQZKKOZQFFG-YXRRJAAWSA-N	0.096345803
LINCS4429	0.002050854	BIIB021	QULDDKSCVCJTPV-UHFFFAOYSA-N	0.096345803
LINCS4995	0.002050854	PU-H71	SUPVGFZUWFMATN-UHFFFAOYSA-N	0.096345803
FDB026115	0.002105923	PE(16:0/18:0)	RPJZYOHZALDGKI-DIPNUNPCSA-N	0.098400965
LINCS0082	0.002369105	isoleucine	AGPKZVBTJJNPAG-RFZPGFLSSA-N	0.110106371
LINCS4811	0.002398692	silibinin	SEBFKMXJBCUCAI-HKTJVKLFSA-N	0.110888455
FDB010997	0.002476365	2R,3R-Butanediol	OWBTYPJTUOEWEK-QWWZWVQMSA-N	0.111079473
FDB011934	0.002476365	2,3-Butanediol	OWBTYPJTUOEWEK-UHFFFAOYSA-N	0.111079473
FDB023206	0.002476365	2-Aminoacrylic_acid	UQBOJOOOTLPNST-UHFFFAOYSA-N	0.111079473
DB09274	0.00247782	Artesunate	FIHJKUPKCHIPAT-AHIGJZGOSA-N	0.111079473
FDB003523	0.00247951	Sodium	KEAYESYHFKHZAL-UHFFFAOYSA-N	0.111079473
FDB031052	0.00247951	Na+	FKNQFGJONOIPTF-UHFFFAOYSA-N	0.111079473
DB00773	0.002653289	Etoposide	VJJPUSNTGOMMGY-MRVIYFEKSA-N	0.11825503
LINCS0375	0.002673464	TG-003	BGVLELSCIHASRV-QPEQYQDCSA-N	0.118546298
DB01764	0.002698741	Dalfopristin	SUYRLXYYZQTJHF-VMBLUXKRSA-N	0.119059701
DB00641	0.002761527	Simvastatin	RYMZZMVNJRMUDD-HGQWONQESA-N	0.121214289
LINCS5981	0.002801975	bafilomycin-a1	XDHNQDDQEHDUTM-UTRUWJARSA-N	0.122371665
DB00167	0.002843076	L-Isoleucine	AGPKZVBTJJNPAG-WHFBIAKZSA-N	0.123545869
LINCS0655	0.002997889	bucladesine	CJGYSWNGNKCJSB-YVLZZHOMSA-N	0.129625141
DB00149	0.003016188	L-Leucine	ROHFNLRQFUQHCH-YFKPBYRVSA-N	0.129770725
FDB023821	0.003130277	O-Phosphotyrosine	DCWXELXMIBXGTH-QMMMGPOBSA-N	0.133352626
FDB022938	0.003142996	4-Hydroxy-L-glutamic_acid	HBDWQSHEVMSFGY-SCQFTWEKSA-L	0.133352626
LINCS5440	0.003160815	ubenimex	VGGGPCQERPFHOB-RDBSUJKOSA-N	0.133352626
LINCS6234	0.003160815	elactocin	YACHGFWEQXFSBS-ZNDZZNGASA-N	0.133352626
FDB001089	0.003352764	(S)-N-Acetylmethionine	XUYPXLNMDZIRQH-LURJTMIESA-N	0.14076751
FDB010162	0.003397922	Quaternary_ammonium_chloride_combination	SYJFEGQWDCRVNX-UHFFFAOYSA-N	0.141977586
DB00156	0.003643413	L-Threonine	AYFVYJQAPQTCCC-GBXIJSLDSA-N	0.151506726
FDB023390	0.003753447	S-Nitrosoglutathione	HYHSBSXUHZOYLX-WDSKDSINSA-N	0.155339067
FDB000557	0.003803309	(�)-Alanine	QNAYBMKLOCPYGJ-UHFFFAOYSA-N	0.155917719
FDB022546	0.003803309	D-Alanine	QNAYBMKLOCPYGJ-UWTATZPHSA-N	0.155917719
LINCS5222	0.003881508	tofacitinib	UJLAWZDWDVHWOW-YPMHNXCESA-N	0.15837645
LINCS2850	0.004014346	SM-164	LGYDZXNSSLRFJS-IOQQVAQYSA-N	0.163031215
FDB013485	0.00422424	Zinc_chloride	JIAARYAFYJHUJI-UHFFFAOYSA-L	0.169926586
FDB030055	0.00422424	Terbium	GZCRRIHWUXGPOV-UHFFFAOYSA-N	0.169926586
DB05266	0.004259096	Ibudilast	ZJVFLBOZORBYFE-UHFFFAOYSA-N	0.169926586
LINCS5050	0.00426234	AG-490	TUCIOBMMDDOEMM-RIYZIHGNSA-N	0.169926586
FDB022790	0.004452979	2,3-Diaminopropionic_acid	PECYZEOJVXMISF-REOHCLBHSA-N	0.17671616
FDB022079	0.004808471	7-Ketocholesterol	YIKKMWSQVKJCOP-QJFKPLHKSA-N	0.188496516
LINCS3646	0.004814892	retaspimycin	OAKGNIRUXAZDQF-FBDSWQSESA-N	0.188496516
LINCS6739	0.004814892	vesnarinone	ZVNYJIZDIRKMBF-UHFFFAOYSA-N	0.188496516
DB00331	0.004883039	Metformin	XZWYZXLIPXDOLR-UHFFFAOYSA-N	0.190307121
LINCS3449	0.004967723	fasudil	NGOGFTYYXHNFQH-UHFFFAOYSA-N	0.192265215
FDB004181	0.005011925	Lithium	WHXSMMKQMYFTQS-UHFFFAOYSA-N	0.192265215
FDB022649	0.005015324	NADH	BOPGDPNILDQYTO-UHFFFAOYSA-N	0.192265215
LINCS0599	0.005025986	SB-203580	CDMGBJANTYXAIV-HHHXNRCGSA-N	0.192265215
DB01718	0.005043892	Cetrimonium	RLGQACBPNDBWTB-UHFFFAOYSA-N	0.192265215
FDB023166	0.005196044	D-Proline	ONIBWKKTOPOVIA-SCSAIBSYSA-N	0.196342684
FDB030009	0.005196044	Proline	ONIBWKKTOPOVIA-UHFFFAOYSA-N	0.196342684
FDB003499	0.005315367	(Z)-Resveratrol_3-glucoside	HSTZMXCBWJGKHG-BUFXCDORSA-N	0.196578116
FDB012323	0.005315367	2'-Deoxyinosine	VGONTNSXDCQUGY-RRKCRQDMSA-N	0.196578116
FDB026176	0.005315367	PE(18:0/14:0)	RFJQNULIDFTTLL-PGUFJCEWSA-N	0.196578116
FDB028922	0.005315367	Ubiquinol-6	DYOSCPIQEYRQEO-LPHQIWJTSA-N	0.196578116
FDB111657	0.005315367	3-Sn-phosphatidylethanolamine	RFJQNULIDFTTLL-UHFFFAOYSA-N	0.196578116
LINCS0490	0.005435045	formoterol	BPZSYCZIITTYBL-ORAYPTAESA-N	0.200152437
FDB012375	0.005641164	Pterostilbene	VLEUZFDZJKSGMX-ARJAWSKDSA-N	0.20599731
FDB089527	0.005641164	4-[(E)-2-(3,5-dimethoxyphenyl)ethenyl]phenol	VLEUZFDZJKSGMX-ONEGZZNKSA-N	0.20599731
DB00945	0.005730051	Acetylsalicylic_acid	BSYNRYMUTXBXSQ-UHFFFAOYSA-N	0.207800994
DB00983	0.005825589	Formoterol	BPZSYCZIITTYBL-UHFFFAOYSA-N	0.207800994
DB01274	0.005825589	Arformoterol	BPZSYCZIITTYBL-YJYMSZOUSA-N	0.207800994
FDB013392	0.005857927	Sulfuric_acid	QAOWNCQODCNURD-UHFFFAOYSA-N	0.207800994
FDB015393	0.005857927	Sodium_hydrogen_sulfate	WBHQBSYUUJJSRZ-UHFFFAOYSA-M	0.207800994
FDB015432	0.005857927	Magnesium_sulfate_heptahydrate	WRUGWIBCXHJTDG-UHFFFAOYSA-L	0.207800994
FDB022629	0.005857927	Sulfate	QAOWNCQODCNURD-UHFFFAOYSA-L	0.207800994
FDB001355	0.005889715	Dexamethasone	UREBDLICKHMUKA-UHFFFAOYSA-N	0.208079321
FDB001502	0.006105997	Glaucine	RUZIUYOSRDWYQF-UHFFFAOYSA-N	0.21398073
FDB012622	0.006105997	Tridecane	IIYFAKIEWZDVMP-UHFFFAOYSA-N	0.21398073
LINCS1705	0.006165357	(S)-(+)-rolipram	HJORMJIFDVBMOB-GFCCVEGCSA-N	0.214332468
LINCS1707	0.006165357	(R)-(-)-rolipram	HJORMJIFDVBMOB-LBPRGKRZSA-N	0.214332468
LINCS2109	0.006260943	pirfenidone	ISWRGOKTTBVCFA-UHFFFAOYSA-N	0.21678828
FDB004222	0.006543628	Guanine	UYTPUPDQBNUYGX-UHFFFAOYSA-N	0.218550257
DB08901	0.006626235	Ponatinib	PHXJVRSECIGDHY-UHFFFAOYSA-N	0.218550257
DB01076	0.006634739	Atorvastatin	XUKUURHRXDUEBC-KAYWLYCHSA-N	0.218550257
DB11263	0.006635322	Polydatin	HSTZMXCBWJGKHG-CUYWLFDKSA-N	0.218550257
LINCS0381	0.006689031	TC-S-7003	BHJJWVDKNXABFS-UHFFFAOYSA-N	0.218550257
LINCS1976	0.006689031	AT13387	IFRGXKKQHBVPCQ-UHFFFAOYSA-N	0.218550257
LINCS3511	0.006689031	DU-728	NNRFRJQMBSBXGO-CIUDSAMLSA-N	0.218550257
LINCS3568	0.006689031	velaresol	NSUDGNLOXMLAEB-UHFFFAOYSA-N	0.218550257
LINCS4159	0.006689031	DG051	PVCTYSQBVIGZRU-KRWDZBQOSA-N	0.218550257
LINCS4714	0.006689031	Debio-0932	RVJIQAYFTOPTKK-UHFFFAOYSA-N	0.218550257
LINCS4793	0.006689031	KU-60019	SCELLOWTHJGVIC-BGYRXZFFSA-N	0.218550257
LINCS5179	0.006689031	SKF-91488	UFYJLJINUGVUHO-UHFFFAOYSA-N	0.218550257
LINCS5511	0.006689031	EC-144	VOASEWXFCTZRDF-UHFFFAOYSA-N	0.218550257
LINCS6203	0.006689031	trans-4-[8-(3-fluorophenyl)-1,7-naphthyridin-6-yl]cyclohexanecarboxylic-acid	XWVBOPKUSVZZPJ-UHFFFAOYSA-N	0.218550257
LINCS6515	0.006689031	tenatoprazole	ZBFDAUIVDSSISP-DEOSSOPVSA-N	0.218550257
FDB008351	0.007136665	Hexyl_glucoside	JVAZJLFFSJARQM-UHFFFAOYSA-N	0.232302466
FDB022386	0.007392093	Hydroxide	XLYOFNOQVPJJNP-UHFFFAOYSA-M	0.239718971
DB03147	0.007686085	Flavin_adenine_dinucleotide	VWWQXMAJTJZDQX-UYBVJOGSSA-N	0.248326247
DB00694	0.007808926	Daunorubicin	STQGQHZAVUOBTE-VGBVRHCVSA-N	0.251360658
FDB008439	0.0078412	Alachlor	XCSGPAVHZFQHGE-UHFFFAOYSA-N	0.251468145
FDB003793	0.00795869	Ytterbium	NAWDYIZEMPQZHO-UHFFFAOYSA-N	0.25152353
FDB011897	0.00795869	Quercetagetin	ZVOLCUVKHLEPEV-UHFFFAOYSA-N	0.25152353
FDB014718	0.00795869	Pyrrole	KAESVJOAVNADME-UHFFFAOYSA-N	0.25152353
FDB024292	0.00795869	DG(16:0/16:0/0:0)	JEJLGIQLPYYGEE-MGBGTMOVSA-N	0.25152353
FDB003002	0.008027154	Glycerol_1,2-dioctadecanoate	UHUSDOQQWJGJQS-UHFFFAOYSA-N	0.251855592
FDB024352	0.008027154	DG(18:0/18:0/0:0)	UHUSDOQQWJGJQS-QNGWXLTQSA-N	0.251855592
LINCS3875	0.008165563	SB-218078	OTPNDVKVEAIXTI-UHFFFAOYSA-N	0.255045842
DB00503	0.008216872	Ritonavir	NCDNCNXCDXHOMX-XGKFQTDJSA-N	0.255045842
DB12965	0.008216872	Silver	BQCADISMDOOEFD-UHFFFAOYSA-N	0.255045842
LINCS3078	0.008872763	mecysteine	MCYHPZGUONZRGO-VKHMYHEASA-N	0.274424143
LINCS4772	0.009045875	chlorfenson	RZXLPPRPEOUENN-UHFFFAOYSA-N	0.27689818
DB01356	0.009095243	Lithium	HBBGRARXTFLTSG-UHFFFAOYSA-N	0.27689818
DB06774	0.009095243	Capsaicin	YKPUWZUDDOIDPM-SOFGYWHQSA-N	0.27689818
DB09120	0.009095243	Zucapsaicin	YKPUWZUDDOIDPM-VURMDHGXSA-N	0.27689818
DB00495	0.009112056	Zidovudine	HBOMLICNUCNMMY-XLPZGREQSA-N	0.27689818
LINCS5234	0.00920879	MK-2206	ULDXWLCXEDXJGE-UHFFFAOYSA-N	0.278862703
DB00160	0.009346784	L-Alanine	QNAYBMKLOCPYGJ-REOHCLBHSA-N	0.282058666
FDB011828	0.009397808	Genistein	TZBJGXHYKVUXJN-UHFFFAOYSA-N	0.282434191
FDB030243	0.009424222	1-chloro-2,4-dinitrobenzene	VYZAHLCBVHPDDF-UHFFFAOYSA-N	0.282434191
DB00898	0.009524454	Ethanol	LFQSCWFLJHTTHZ-UHFFFAOYSA-N	0.283557905
DB01577	0.009559598	Methamphetamine	MYWUZJCMWCOHBA-VIFPVBQESA-N	0.283557905
DB09571	0.009559598	Levmetamfetamine	MYWUZJCMWCOHBA-SECBINFHSA-N	0.283557905
DB00443	0.009929535	Betamethasone	UREBDLICKHMUKA-DVTGEIKXSA-N	0.292534209
DB01234	0.009929535	Dexamethasone	UREBDLICKHMUKA-CXSFZGCWSA-N	0.292534209
FDB006696	0.010110407	Cyanide	XFXPMWWXUTWYJX-UHFFFAOYSA-N	0.295857059
FDB014486	0.010110407	Hydrocyanic_acid	LELOWRISYMNNSU-UHFFFAOYSA-N	0.295857059
FDB019165	0.010477818	Ginsenoside_Rg3	RWXIFXNRCLMQCD-UHFFFAOYSA-N	0.305579574
DB00172	0.010770281	L-Proline	ONIBWKKTOPOVIA-BYPYZUCNSA-N	0.313058564
FDB000939	0.010951655	1H-Indole-3-methanol	IVYPNXXAYMYVSP-UHFFFAOYSA-N	0.317269436
LINCS5549	0.011014975	camptothecin	VSJKWCGYPAHWDS-FQEVSTJZSA-N	0.317999199
LINCS5514	0.011050024	budesonide	VOVIALXJUBGFJZ-AMTWPJRWSA-N	0.317999199
DB00537	0.011461369	Ciprofloxacin	MYSWGUAQZAJSOK-UHFFFAOYSA-N	0.327666965
DB00976	0.011461369	Telithromycin	LJVAJPDWBABPEJ-PNUFFHFMSA-N	0.327666965
DB00675	0.011542873	Tamoxifen	NKANXQFJJICGDU-QPLCGJKRSA-N	0.328915099
DB01222	0.012024123	Budesonide	VOVIALXJUBGFJZ-KWVAZRHASA-N	0.341508684
LINCS4727	0.012626902	ginsenoside-RE3	RWXIFXNRCLMQCD-CZIWJLDFSA-N	0.357460596
LINCS0267	0.01293169	MK-571	AXUZQJFHDNNPFG-JORPFSLRSA-N	0.36169614
LINCS6740	0.01293169	PP-1	ZVPDNRVYHLRXLX-UHFFFAOYSA-N	0.36169614
FDB001223	0.013026222	Ascorbic_acid	CIWBSHSKHKDKBQ-UHFFFAOYSA-N	0.36169614
FDB001225	0.013026222	Calcium_ascorbate	BLORRZQTHNGFTI-UHFFFAOYSA-N	0.36169614
FDB001226	0.013026222	Sodium_ascorbate	PPASLZSBLFJQEF-UHFFFAOYSA-N	0.36169614
FDB029242	0.013026222	Monodehydro-L-ascorbic_acid	CIWBSHSKHKDKBQ-JLAZNSOCSA-M	0.36169614
FDB022338	0.013317913	dGDP	CIKGWCTVFSRMJU-KVQBGUIXSA-N	0.367128757
FDB000449	0.013323181	Piperine	MXXWOMGUGJBKIW-YPCIICBESA-N	0.367128757
DB02701	0.013348601	Nicotinamide	DFPAKSUCGFBDDF-UHFFFAOYSA-N	0.367128757
LINCS5197	0.013732711	lestaurtinib	UIARLYUEJFELEN-DMVVYWCZSA-N	0.37650155
DB00157	0.013866758	NADH	BOPGDPNILDQYTO-NNYOXOHSSA-N	0.378020574
DB03754	0.013875108	Tromethamine	LENZDBCJOHFCAS-UHFFFAOYSA-N	0.378020574
FDB016246	0.014125844	Gold	PCHJSUWPFVWCPO-UHFFFAOYSA-N	0.382670149
LINCS3457	0.01413383	R406	NHHQJBCNYHBUSI-UHFFFAOYSA-N	0.382670149
FDB022309	0.014266759	NAD	BAWFJGJZGIEFAR-NNYOXOHSSA-O	0.382927236
FDB031053	0.014266759	NAD+	BAWFJGJZGIEFAR-NNYOXOHSSA-N	0.382927236
LINCS1566	0.014275506	troglitazone	GXPHKUHSUJUWKP-NTKDMRAZSA-N	0.382927236
LINCS1744	0.014874648	freselestat	HMPQTEPEMQZWQH-QZTJIDSGSA-N	0.395984905
LINCS6629	0.014874648	cetirizine	ZKLPARSLTMPFCP-NRFANRHFSA-N	0.395984905
LINCS1918	0.014898983	colchicine	IAKHMKGGTNLKSZ-INIZCTEOSA-N	0.395984905
DB00341	0.015549662	Cetirizine	ZKLPARSLTMPFCP-UHFFFAOYSA-N	0.407407584
DB00891	0.015549662	Sulfapyridine	GECHUMIMRBOMGK-UHFFFAOYSA-N	0.407407584
DB06282	0.015549662	Levocetirizine	ZKLPARSLTMPFCP-OAQYLSRUSA-N	0.407407584
DB08889	0.015549662	Carfilzomib	BLMPQMFVWMYDKT-NZTKNTHTSA-N	0.407407584
DB01082	0.015563148	Streptomycin	UCSJYZPVAKXKNQ-HZYVHMACSA-N	0.407407584
LINCS4918	0.016007647	ammonium-perfluorocaprylate	SNGREZUHAYWORS-UHFFFAOYSA-N	0.417785167
DB09315	0.016540874	Xenon-133	FHNFHKCVQCLJFQ-NJFSPNSNSA-N	0.430409385
FDB010413	0.016646653	Trimethylamine_oxide	UYPYRKYUKCHHIB-UHFFFAOYSA-N	0.431868835
LINCS6384	0.016947149	cycloheximide	YPHMISFOHDHNIV-FSZOTQKASA-N	0.438356166
LINCS2705	0.017301212	crizotinib-(S)	KTEIFNKAUNYNJU-LBPRGKRZSA-N	0.438724433
FDB000618	0.017365229	Integrin	CTCHDPAJHVDPRN-UHFFFAOYSA-N	0.438724433
FDB006076	0.017365229	beta-Phenethyl_alcohol	WAPNOHKVXSQRPX-UHFFFAOYSA-N	0.438724433
FDB008099	0.017365229	(R)-Acetoin	ROWKJAVDOGWPAT-GSVOUGTGSA-N	0.438724433
FDB011799	0.017365229	Acetoin	ROWKJAVDOGWPAT-UHFFFAOYSA-N	0.438724433
FDB014094	0.017365229	Iron(II)_fumarate	PMVSDNDAUGGCCE-TYYBGVCCSA-L	0.438724433
FDB028338	0.017365229	Uridine_2'-phosphate	HQIDPEYTETUCNF-XVFCMESISA-N	0.438724433
FDB098192	0.017365229	Asparaginyl-Methionine	IQTUDDBANZYMAR-UHFFFAOYSA-N	0.438724433
DB00920	0.017658956	Ketotifen	ZCVMWBYGMWKGHF-UHFFFAOYSA-N	0.444852135
LINCS0392	0.018163444	alvocidib	BIIVYFLTOXDAOV-YVEFUNNKSA-N	0.456238424
DB12243	0.01847625	Edaravone	QELUYTUMUWHWMC-UHFFFAOYSA-N	0.46275817
LINCS0205	0.018974864	decernotinib	ASUGUQWIHMTFJL-QGZVFWFLSA-N	0.464536748
LINCS2105	0.018974864	XL019	ISOCDPQFIXDIMS-QHCPKHFHSA-N	0.464536748
LINCS2842	0.018974864	tariquidar	LGGHDPFKSSRQNS-UHFFFAOYSA-N	0.464536748
LINCS4450	0.018974864	PAOPA	QXHVGEXNEZRSGG-JGVFFNPUSA-N	0.464536748
LINCS4490	0.018974864	oxibendazole	RAOCRURYZCVHMG-UHFFFAOYSA-N	0.464536748
LINCS4547	0.018974864	CEP-33779	RFZKSQIFOZZIAQ-UHFFFAOYSA-N	0.464536748
LINCS5604	0.018974864	TG-02	VXBAJLGYBMTJCY-NSCUHMNNSA-N	0.464536748
LINCS6185	0.018974864	baricitinib	XUZMWHLSFXCVMG-UHFFFAOYSA-N	0.464536748
DB08865	0.019299909	Crizotinib	KTEIFNKAUNYNJU-GFCCVEGCSA-N	0.471167168
LINCS5830	0.019487304	sodium-orthovanadate	WQEVDHBJGNOKKO-UHFFFAOYSA-K	0.471673849
FDB025227	0.019667464	PC(18:0/18:0)	NRJAVPSFFCBXDT-HUESYALOSA-N	0.471673849
LINCS0959	0.019673629	BAY-11-7082	DOEWDSDBFRHVAP-KRXBUXKQSA-N	0.471673849
FDB013034	0.019700565	Oleanolic_acid	MIJYXULNPSFWEK-GTOFXWBISA-N	0.471673849
FDB015933	0.019700565	3-Epioleanolic_acid	MIJYXULNPSFWEK-KDQGZELNSA-N	0.471673849
FDB031003	0.019700565	Mg-protoporphyrin	REJJDEGSUOCEEW-UHFFFAOYSA-J	0.471673849
FDB095462	0.019700565	PA(18:0/18:0)	YFWHNAWEOZTIPI-DIPNUNPCSA-N	0.471673849
FDB014814	0.019790884	Carnosol	XUSYGBPHQBWGAD-UHFFFAOYSA-N	0.472534548
LINCS0665	0.019941025	oltipraz	CKNAQFVBEHDJQV-UHFFFAOYSA-N	0.474814918
DB00126	0.020734887	Vitamin_C	CIWBSHSKHKDKBQ-JLAZNSOCSA-N	0.492368588
DB01204	0.021152634	Mitoxantrone	KKZJGLLVHKMTCM-UHFFFAOYSA-N	0.500904351
DB06690	0.021254235	Nitrous_oxide	GQPLMRYTRLFLPF-UHFFFAOYSA-N	0.500904351
LINCS0336	0.021267254	nutlin-3	BDUHCSBCVGXTJM-WUFINQPMSA-N	0.500904351
DB01229	0.021359509	Paclitaxel	RCINICONZNJXQF-MZXODVADSA-N	0.501717539
LINCS6747	0.021599485	doxifluridine	ZWAOHEXOSAUJHY-ZIYNGMLESA-N	0.505986846
LINCS6025	0.021932807	dorsomorphin	XHBVYDAKJHETMP-UHFFFAOYSA-N	0.512414049
FDB011914	0.022121127	Arginine_hydrochloride	KWTQSFXGGICVPE-WCCKRBBISA-N	0.512957031
FDB023167	0.022121127	D-Arginine	ODKSFYDXXFIFQN-SCSAIBSYSA-N	0.512957031
FDB001114	0.022271782	alpha,alpha-Trehalose	HDTRYLNUVZCQOY-UHFFFAOYSA-N	0.512957031
FDB031220	0.022271782	trehalose	HDTRYLNUVZCQOY-LIZSDCNHSA-N	0.512957031
FDB023933	0.02231736	D-Aspartic_acid	CKLJMWTZIZZHCS-UWTATZPHSA-N	0.512957031
LINCS2688	0.0223692	dyphylline	KSCFJBIXMNOVSH-ZCFIWIBFSA-N	0.512957031
LINCS6791	0.0223692	pifithrin-mu	ZZUZYEMRHCMVTB-UHFFFAOYSA-N	0.512957031
LINCS4345	0.02266379	GF109203X	QMGUOJYZJKLOLH-UHFFFAOYSA-N	0.514468274
FDB003672	0.022671885	Prostaglandin_E-1	GMVPRGQOIOIIMI-OUKQBFOZSA-N	0.514468274
FDB022625	0.022671885	Prostaglandin_E1	GMVPRGQOIOIIMI-DODZYUBVSA-N	0.514468274
FDB023405	0.022671885	8-Isoprostaglandin_E1	GMVPRGQOIOIIMI-JCPCGATGSA-N	0.514468274
FDB013255	0.022920931	Luteolin	IQPNAANSBPBGFQ-UHFFFAOYSA-N	0.51638632
LINCS3833	0.022934659	mebendazole	OPXLLQIJSORQAM-UHFFFAOYSA-N	0.51638632
LINCS5750	0.022934659	masitinib	WJEOLQLKVOPQFV-UHFFFAOYSA-N	0.51638632
DB00432	0.023360331	Trifluridine	VSQQQLOSPVPRAZ-RRKCRQDMSA-N	0.521914239
DB00651	0.023360331	Dyphylline	KSCFJBIXMNOVSH-UHFFFAOYSA-N	0.521914239
DB06770	0.023360331	Benzyl_alcohol	WVDDGKGOMKODPV-UHFFFAOYSA-N	0.521914239
LINCS3963	0.024457113	PP-2	PBBRWFOVCUAONR-UHFFFAOYSA-N	0.545017366
LINCS3552	0.024597629	DSPC	NRJAVPSFFCBXDT-WBCKFURZSA-O	0.546746793
FDB000507	0.024841082	S-Carboxymethyl-L-cysteine	GBFLZEXEOZUWRN-UHFFFAOYSA-N	0.54934821
FDB022361	0.024841082	dUDP	QHWZTVCCBMIIKE-SHYZEUOFSA-N	0.54934821
DB00220	0.025085405	Nelfinavir	QAGYKUNXZHXKMR-HKWSIXNMSA-N	0.553343287
FDB000575	0.025239296	Pyridoxine_hydrochloride	ZUFQODAHGAHPFQ-UHFFFAOYSA-N	0.553926073
FDB026113	0.025239296	PE(16:0/16:0)	SLKDGVPOSSLUAI-PGUFJCEWSA-N	0.553926073
FDB023619	0.025613136	15-Deoxy-delta-12,14-prostaglandin_J2	VHRUMKCAEVRUBK-KRWDZBQOSA-N	0.559305946
FDB112223	0.025613136	15-Deoxy-d-12,14-PGJ2	VHRUMKCAEVRUBK-GODQJPCRSA-N	0.559305946
FDB001474	0.026334332	beta-D-Glucosamine	MSWZFWKMSRAUBD-QZABAPFNSA-N	0.569385995
FDB004663	0.026334332	Galactosamine	MSWZFWKMSRAUBD-GASJEMHNSA-N	0.569385995
FDB022668	0.026334332	Glucosamine	MSWZFWKMSRAUBD-HOWGCPQDSA-N	0.569385995
FDB020846	0.026336805	(-)-Morphine	BQJCRHHNABKAKU-UHFFFAOYSA-N	0.569385995
FDB012390	0.02651505	5'-Guanylic_acid	RQFCJASXJCIDSX-UHFFFAOYSA-N	0.57040173
FDB030896	0.02651505	GMP	RQFCJASXJCIDSX-UUOKFMHZSA-N	0.57040173
FDB008735	0.027987366	1,2,3-Benzenetriol	WQGWDDDVZFFDIG-UHFFFAOYSA-N	0.594714411
FDB012132	0.027987366	Angelicin	XDROKJSWHURZGO-UHFFFAOYSA-N	0.594714411
FDB015358	0.027987366	Magnesium_oxide_(MgO)	AXZKOIWUVFPNLO-UHFFFAOYSA-N	0.594714411
FDB017992	0.027987366	Diethyl_fumarate	IEPRKVQEAMIZSS-WAYWQWQTSA-N	0.594714411
FDB018229	0.027987366	3,4-Dihydro-6-hydroxy-2,5,7,8-tetramethyl-2H-1-benzopyran-2-carboxylic_acid	GLEVLJDDWXEYCO-UHFFFAOYSA-N	0.594714411
FDB001438	0.028527547	4-Hydroxy-2E-nonenal	JVJFIQYAHPMBBX-FNORWQNLSA-N	0.604714408
LINCS2720	0.029298155	alvespimycin	KUFRQPKVAWMTJO-UBNVGODQSA-N	0.618034619
LINCS4675	0.029298155	piclamilast	RRRUXBQSQLKHEL-UHFFFAOYSA-N	0.618034619
LINCS4278	0.029456013	PD-98059	QFWCYNPOPKQOKV-UHFFFAOYSA-N	0.619494281
LINCS2811	0.029581191	CD-437	LDGIHZJOIQSHPB-UHFFFAOYSA-N	0.619494281
LINCS5110	0.029581191	MG-132	TZYWCYJVHRLUCT-VABKMULXSA-N	0.619494281
FDB001435	0.029758976	12-HETE	ZNHVWPKMFKADKW-UHFFFAOYSA-N	0.621719375
DB00770	0.030549501	Alprostadil	GMVPRGQOIOIIMI-DWKJAMRDSA-N	0.63670435
FDB031279	0.030632441	?-tocopherol	GVJHHUAWPYXKBD-UHFFFAOYSA-N	0.636905612
DB00165	0.03088253	Pyridoxine	LXNHXLLTXMVWPM-UHFFFAOYSA-N	0.63904778
DB00291	0.03088253	Chlorambucil	JCKYGMPEJWAADB-UHFFFAOYSA-N	0.63904778
FDB003521	0.031330339	Potassium	NPYPAHLBTDXSSS-UHFFFAOYSA-N	0.645109958
DB00959	0.031460032	Methylprednisolone	VHRSUDSXCMQTMA-PJHHCJLFSA-N	0.645109958
DB04339	0.031460032	Carbocisteine	GBFLZEXEOZUWRN-VKHMYHEASA-N	0.645109958
LINCS1448	0.031546627	trolox	GLEVLJDDWXEYCO-AWEZNQCLSA-N	0.645109958
LINCS5999	0.031546627	mefloquine	XEEQGYMUWCZPDN-DOMZBBRYSA-N	0.645109958
FDB028854	0.031623161	Diethylphosphate	UCQFCFPECQILOL-UHFFFAOYSA-N	0.645157015
LINCS0438	0.032049828	ceramide	BLTCBVOJNNKFKC-QUDYQQOWSA-N	0.652330341
DB00271	0.032910949	Diatrizoate	YVPYQUNUQOZFHG-UHFFFAOYSA-N	0.662614642
DB00358	0.032910949	Mefloquine	XEEQGYMUWCZPDN-UHFFFAOYSA-N	0.662614642
FDB008523	0.032936316	Nerylacetone	HNZUNIKWNYHEJJ-XFXZXTDPSA-N	0.662614642
FDB015618	0.032936316	Costunolide	HRYLQFBHBWLLLL-GYIATTAWSA-N	0.662614642
FDB020181	0.032936316	Tannase	MHWLWQUZZRMNGJ-UHFFFAOYSA-N	0.662614642
FDB010928	0.033195647	Diazinon	FHIVAFMUCKRCQO-UHFFFAOYSA-N	0.66628953
DB00530	0.033977271	Erlotinib	AAKJLRGGTJKAMG-UHFFFAOYSA-N	0.680406602
DB01296	0.034343677	Glucosamine	MSWZFWKMSRAUBD-IVMDWMLBSA-N	0.686162977
DB09153	0.034631901	Sodium_Chloride	FAPWRFPIFSIZLT-UHFFFAOYSA-M	0.688711012
DB00619	0.034779002	Imatinib	KTUFNOKKBVMGRW-UHFFFAOYSA-N	0.688711012
FDB003291	0.034788187	Fumaric_acid	VZCYOOQTPOCHFL-UPHRSURJSA-N	0.688711012
FDB030865	0.034788187	fumarate	VZCYOOQTPOCHFL-OWOJBTEDSA-N	0.688711012
LINCS0695	0.035898874	vicriviroc	CNPVJJQCETWNEU-CYFREDJKSA-N	0.702696211
LINCS1805	0.035898874	costunolide	HRYLQFBHBWLLLL-AHNJNIBGSA-N	0.702696211
LINCS2328	0.035898874	oleandrin	JLPDBLFIVFSOCC-XYXFTTADSA-N	0.702696211
LINCS3576	0.035898874	iohexol	NTHXOOBQLCIOLC-GMTAPVOTSA-N	0.702696211
LINCS6449	0.035898874	cepharanthine	YVPXVXANRNDGTA-WDYNHAJCSA-N	0.702696211
DB01362	0.037010771	Iohexol	NTHXOOBQLCIOLC-UHFFFAOYSA-N	0.713216441
DB01427	0.037010771	Amrinone	RNLQIBCLLYYYFJ-UHFFFAOYSA-N	0.713216441
DB01606	0.037010771	Tazobactam	LPQZKKCYTLCDGQ-WEDXCCLWSA-N	0.713216441
DB08826	0.037010771	Deferiprone	TZXKOCQBRNJULO-UHFFFAOYSA-N	0.713216441
DB08899	0.037010771	Enzalutamide	WXCXUHSOUPDCQV-UHFFFAOYSA-N	0.713216441
DB09221	0.037010771	Polaprezinc	IGXZLYMCFZHNKW-FJXQXJEOSA-L	0.713216441
DB11259	0.037010771	Diosmetin	MBNGWHIJMBWFHU-UHFFFAOYSA-N	0.713216441
LINCS3734	0.037135821	vincristine	OGWKCGZFUXNPDA-CFWMRBGOSA-N	0.714042958
FDB000763	0.037703936	Glutaral	SXRSQZLOMIGNAQ-UHFFFAOYSA-N	0.722563564
FDB012843	0.037828377	Benzene	UHOVQNZJYSORNB-UHFFFAOYSA-N	0.722563564
FDB013862	0.037828377	Emodin	RHMXXJGYXNZAPX-UHFFFAOYSA-N	0.722563564
FDB012732	0.038390339	Vitamin_D3	QYSXJUFSXHHAJI-FWSOMWAYSA-N	0.730088488
FDB024037	0.038390339	5,6-trans-Vitamin_D3	QYSXJUFSXHHAJI-CJJWQTMXSA-N	0.730088488
DB01072	0.038542586	Atazanavir	AXRYRYVKAWYZBR-GASGPIRDSA-N	0.731383442
FDB001996	0.038867859	Crustecdysone	NKDFYOWSKOHCCO-UHFFFAOYSA-N	0.734349047
FDB002470	0.038867859	C.I._Natural_Red_20	NEZONWMXZKDMKF-UHFFFAOYSA-N	0.734349047
DB09026	0.03970037	Aliskiren	UXOWGYHJODZGMF-QORCZRPOSA-N	0.748451002
LINCS1549	0.040652611	alpha-tochopherol	GVJHHUAWPYXKBD-QLVXXPONSA-N	0.764744254
DB00128	0.04102735	L-Aspartic_Acid	CKLJMWTZIZZHCS-REOHCLBHSA-N	0.770126785
FDB000521	0.041322675	Homoserine	UKAUYVFTDYCKQA-UHFFFAOYSA-N	0.77067675
FDB005844	0.041322675	Plumbagin	VCMMXZQDRFWYSE-UHFFFAOYSA-N	0.77067675
FDB006683	0.041322675	L-(-)-Homoserine	UKAUYVFTDYCKQA-VKHMYHEASA-N	0.77067675
LINCS4501	0.041729313	methylene-blue	RBTBFTRPCNLSDE-UHFFFAOYSA-N	0.776594133
LINCS0767	0.042383348	pentylenetetrazol	CWRVKFFCRWGWCS-UHFFFAOYSA-N	0.78287566
LINCS5316	0.042383348	aclarubicin	USZYSDMBJDPRIF-SVEJIMAYSA-N	0.78287566
FDB015350	0.042453618	Uric_acid	LEHOTFFKMJEONL-UHFFFAOYSA-N	0.78287566
LINCS2608	0.04260937	fingolimod	KKGQTZUTZRNORY-UHFFFAOYSA-N	0.78287566
FDB000747	0.042877553	Sodium_calcium_edetate	SHWNNYZBHZIQQV-UHFFFAOYSA-J	0.78287566
FDB000748	0.042877553	Edetate_disodium	OVBJJZOQPCKUOR-UHFFFAOYSA-L	0.78287566
FDB000749	0.042877553	Edetate_trisodium	QZKRHPLGUJDVAR-UHFFFAOYSA-K	0.78287566
FDB000750	0.042877553	Edetate_sodium	UEUXEKPTXMALOB-UHFFFAOYSA-J	0.78287566
FDB015445	0.042877553	Disodium_ethylenediaminetetraacetate	ZGTMUACCHSMWAC-UHFFFAOYSA-L	0.78287566
DB00541	0.043016397	Vincristine	OGWKCGZFUXNPDA-XQKSVPLYSA-N	0.783764164
DB00295	0.044248007	Morphine	BQJCRHHNABKAKU-KBQPJGBKSA-N	0.803483891
DB09241	0.044283602	Methylene_blue	CXKWCBBOMKCUKX-UHFFFAOYSA-M	0.803483891
FDB022483	0.044657282	FADH	YPZRHBJKEMOYQH-UYBVJOGSSA-N	0.804090483
FDB008856	0.044728631	2,2'-Bis(4-hydroxyphenyl)propane	IISBACLAFKSPIT-UHFFFAOYSA-N	0.804090483
LINCS6340	0.044737164	anisomycin	YKJYKKNCCRKFSL-RDBSUJKOSA-N	0.804090483
LINCS2584	0.044862239	colfosceril-palmitate	KILNVBDSWZSGLL-KXQOOQHDSA-O	0.804090483
LINCS3487	0.044862239	20-hydroxyecdysone	NKDFYOWSKOHCCO-HMIIXLFTSA-N	0.804090483
DB00163	0.044872153	Vitamin_E	GVJHHUAWPYXKBD-IEOSBIPESA-N	0.804090483
FDB005955	0.045832425	Lignans	YJGVMLPVUAXIQN-BCVBHCCTSA-N	0.817925261
FDB012055	0.045832425	Acetovanillone	DFYRUELUNQRZTB-UHFFFAOYSA-N	0.817925261
FDB013391	0.046276054	Sulfurous_acid	LSNNMFCWUKXFEE-UHFFFAOYSA-N	0.820786086
FDB021915	0.046276054	Sulfite	LSNNMFCWUKXFEE-UHFFFAOYSA-L	0.820786086
FDB022382	0.046276054	Hydrogen_sulfite	LSNNMFCWUKXFEE-UHFFFAOYSA-M	0.820786086
LINCS2007	0.046641621	pheniramine	IJHNSHDBIRRJRN-HNNXBMFYSA-N	0.824842605
FDB021883	0.046978793	Aldosterone	PQSUYGKTWSAVDQ-SRPWZAMTSA-N	0.824842605
FDB001461	0.046979299	6-Oxocamphor	DGHHQBMTXTWTJV-BQAIUKQQSA-N	0.824842605
FDB008308	0.046979299	Acrylamide	HRPVXLWXLXDGHG-UHFFFAOYSA-N	0.824842605
FDB022594	0.046979299	Sphinganine_1-phosphate	YHEDRJPUIRMZMP-ZWKOTPCHSA-N	0.824842605
DB09114	0.047188873	Colfosceril_palmitate	KILNVBDSWZSGLL-KXQOOQHDSA-N	0.82685181
LINCS0618	0.048213185	DMSO	CETRZFQIITUQQL-UHFFFAOYSA-N	0.843100177
FDB012544	0.048902462	(E)-2-Butenal	MLUCVPSAIODCQM-IHWYPQMZSA-N	0.84832595
FDB014724	0.048902462	Pseudouridine_C	PTJWIQPHWPFNBW-UHFFFAOYSA-N	0.84832595
FDB014905	0.048902462	Carnosic_acid	QRYRORQUOLYVBU-UHFFFAOYSA-N	0.84832595
FDB031139	0.048902462	pseudouridine	PTJWIQPHWPFNBW-GBNDHIKLSA-N	0.84832595
FDB016247	0.049144877	Hydrogen	UFHFLCQGNIYNRP-UHFFFAOYSA-N	0.849141404
FDB030899	0.049144877	H+	GPRLSGONYQIRFK-UHFFFAOYSA-N	0.849141404
DB00125	0.049340293	L-Arginine	ODKSFYDXXFIFQN-BYPYZUCNSA-N	0.850826365
FDB002305	0.0505629	Okadaic_acid	QNDVLZJODHBUFM-MDZDMXLPSA-N	0.866481336
DB06595	0.051266612	Midostaurin	BMGQWWVMWDBQGC-IIFHNQTCSA-N	0.866481336
DB01620	0.051653135	Pheniramine	IJHNSHDBIRRJRN-UHFFFAOYSA-N	0.866481336
FDB002558	0.051807575	Caffeic_acid	QAIPRVGONGVQAS-DUXPYHPUSA-N	0.866481336
FDB004339	0.051807575	alpha-Lipoic_acid	AGBQKNBQESQNJD-UHFFFAOYSA-N	0.866481336
FDB022662	0.051807575	dADP	DAEAPNUQQAICNR-GFCOJPQKSA-N	0.866481336
FDB084019	0.051807575	3-(3,4-dihydroxyphenyl)prop-2-enoic_acid	QAIPRVGONGVQAS-UHFFFAOYSA-N	0.866481336
FDB003762	0.052077701	Antimony	WATWJIUSRGPENY-UHFFFAOYSA-N	0.866481336
FDB010582	0.052077701	3-Hydroxyanthranilic_acid	WJXSWCUQABXPFS-UHFFFAOYSA-N	0.866481336
FDB013295	0.052077701	Aluminium_hydroxide	WNROFYMDJYEPJX-UHFFFAOYSA-K	0.866481336
FDB022247	0.052077701	Sebacic_acid	CXMXRPHRNRROMY-UHFFFAOYSA-N	0.866481336
FDB022385	0.052077701	Angiotensin_IV	QSBGWDDCOJYQGY-KOQODJNWSA-N	0.866481336
FDB022449	0.052077701	FMNH	YTNIXZGTHTVJBW-SCRDCRAPSA-N	0.866481336
FDB111671	0.052077701	alpha-Zearalenol	FPQFYIAXQDXNOR-QDKLYSGJSA-N	0.866481336
FDB111672	0.052077701	beta-Zearalenol	FPQFYIAXQDXNOR-SXIUOJOQSA-N	0.866481336
FDB111745	0.052077701	Alanylglutamine	HJCMDXDYPOUFDY-WHFBIAKZSA-N	0.866481336
FDB111861	0.052077701	Glutamylcysteine	PABVKUJVLNMOJP-WHFBIAKZSA-N	0.866481336
FDB112056	0.052077701	Serylthreonine	LDEBVRIURYMKQS-WISUUJSJSA-N	0.866481336
LINCS0484	0.052142416	A-674563	BPNUQXPIQBZCMR-IBGZPJMESA-N	0.866481336
DB00399	0.053436719	Zoledronic_acid	XRASPMIURGNCCH-UHFFFAOYSA-N	0.886294887
FDB022450	0.054007207	Inositol_1,3,4-trisphosphate	MMWCIQZXVOZEGG-MLQGYMEPSA-N	0.88836043
FDB022657	0.054007207	Inositol_1,4,5-trisphosphate	MMWCIQZXVOZEGG-XJTPDSDZSA-N	0.88836043
FDB030782	0.054007207	D-myo-inositol_(1,3,4)-trisphosphate	MMWCIQZXVOZEGG-MLQGYMEPSA-H	0.88836043
FDB030787	0.054007207	D-myo-inositol_(1,4,5)-trisphosphate	MMWCIQZXVOZEGG-UHFFFAOYSA-H	0.88836043
LINCS0741	0.054072335	medetomidine	CUHVIMMYOGQXCV-LLVKDONJSA-N	0.88836043
LINCS3648	0.054823807	sotrastaurin	OAVGBZOFDPFGPJ-UHFFFAOYSA-N	0.890820232
LINCS4387	0.054823807	kenpaullone	QQUXFYAWXPMDOE-UHFFFAOYSA-N	0.890820232
LINCS6331	0.055122677	podophyllotoxin	YJGVMLPVUAXIQN-XVVDYKMHSA-N	0.890820232
FDB013883	0.05516601	Thiocyanic_acid	ZMZDMBWJUHKJPS-UHFFFAOYSA-N	0.890820232
FDB112173	0.05516601	Thiocyanate	ZMZDMBWJUHKJPS-UHFFFAOYSA-M	0.890820232
FDB027901	0.055256594	Selenite	MCAHWIHFGHIESP-UHFFFAOYSA-L	0.890820232
LINCS0469	0.055459738	andrographolide	BOJKULTULYSRAS-OTESTREVSA-N	0.890820232
FDB005434	0.055954264	Dodecadienoic_acid	HQSBWLQFLLMPKC-UHFFFAOYSA-N	0.890820232
FDB014596	0.055954264	Genipin	AZKVWQKMDGGDSV-UHFFFAOYSA-N	0.890820232
LINCS3473	0.056486454	ilomastat	NITYDPDXAAFEIT-DYVFJYSZSA-N	0.890820232
LINCS0170	0.056621529	metolazone	AQCHWTWZEMGIFD-JTQLQIEISA-N	0.890820232
LINCS0352	0.056621529	chlorotrianisene	BFPSDSIWYFKGBC-UHFFFAOYSA-N	0.890820232
LINCS0588	0.056621529	fmoc-L-leucine	CBPJQFCAFFNICX-IBGZPJMESA-N	0.890820232
LINCS0589	0.056621529	NPC-15199	CBPJQFCAFFNICX-LJQANCHMSA-N	0.890820232
LINCS1551	0.056621529	BAG-956	GVPAGJWVBUZHNQ-UHFFFAOYSA-N	0.890820232
LINCS2794	0.056621529	repsox	LBPKYPYHDKKRFS-UHFFFAOYSA-N	0.890820232
LINCS3091	0.056621529	iniparib	MDOJTZQKHMAPBK-UHFFFAOYSA-N	0.890820232
LINCS4474	0.056621529	beta-lapachone	QZPQTZZNNJUOLS-UHFFFAOYSA-N	0.890820232
LINCS4971	0.056621529	aloxistatin	SRVFFFJZQVENJC-IHRRRGAJSA-N	0.890820232
LINCS5800	0.056621529	tretazicar	WOCXQMCIOTUMJV-UHFFFAOYSA-N	0.890820232
LINCS6172	0.056621529	gatifloxacin	XUBOMFCQGDBHNK-JTQLQIEISA-N	0.890820232
LINCS6737	0.056621529	cyt387	ZVHNDZWQTBEVRY-UHFFFAOYSA-N	0.890820232
DB00633	0.05681757	Dexmedetomidine	CUHVIMMYOGQXCV-NSHDSACASA-N	0.890820232
DB01030	0.05681757	Topotecan	UCFGDBYHRUNTLO-QHCPKHFHSA-N	0.890820232
DB06287	0.05681757	Temsirolimus	CBPNZQVSJQDFBE-FUXHJELOSA-N	0.890820232
DB09053	0.057080635	Ibrutinib	XYFPWWZEPKGCCK-GOSISDBHSA-N	0.890820232
FDB005463	0.057181147	Cerebroside	WWUZIQQURGPMPG-KRWOKUGFSA-N	0.890820232
FDB021919	0.057181147	Sphingosine	WWUZIQQURGPMPG-CCEZHUSRSA-N	0.890820232
DB01093	0.057318664	Dimethyl_sulfoxide	IAZDPXIOMUYVGZ-UHFFFAOYSA-N	0.890820232
FDB004307	0.057604067	2-Phenethyl_isothiocyanate	IZJDOKYDEWTZSO-UHFFFAOYSA-N	0.890820232
DB00169	0.057760193	Cholecalciferol	QYSXJUFSXHHAJI-YRZJJWOYSA-N	0.890820232
DB00398	0.05780879	Sorafenib	MLDQJTXFUGDVEO-UHFFFAOYSA-N	0.890820232
DB00974	0.057944195	Edetic_Acid	KCXVZYZYPLLWCC-UHFFFAOYSA-N	0.890820232
DB09145	0.058315858	Water	XLYOFNOQVPJJNP-UHFFFAOYSA-N	0.890820232
DB00261	0.058322024	Anagrelide	OTBXOEAOVRKTNQ-UHFFFAOYSA-N	0.890820232
DB00524	0.058322024	Metolazone	AQCHWTWZEMGIFD-UHFFFAOYSA-N	0.890820232
DB00824	0.058322024	Enprofylline	SIQPXVQCUCHWDI-UHFFFAOYSA-N	0.890820232
DB01429	0.058322024	Aprindine	NZLBHDRPUJLHCE-UHFFFAOYSA-N	0.890820232
DB11583	0.058322024	Cetalkonium	QDYLMAYUEZBUFO-UHFFFAOYSA-N	0.890820232
DB13390	0.058322024	Algeldrate	SMYKVLBUSSNXMV-UHFFFAOYSA-K	0.890820232
FDB012440	0.060093598	3-Isothiocyanato-1-propene	ZOJBYZNEUISWFT-UHFFFAOYSA-N	0.901271097
LINCS6236	0.060333462	givinostat	YALNUENQHAQXEA-UHFFFAOYSA-N	0.901271097
LINCS6482	0.060333462	KW-2449	YYLKKYCXAOBSRM-JXMROGBWSA-N	0.901271097
FDB000475	0.06117059	L-Lysine_hydrochloride	BVHLGVCQOALMSV-JEDNCBNOSA-N	0.901271097
FDB023163	0.06117059	D-Lysine	KDXKERNSBIXSRK-RXMQYKEDSA-N	0.901271097
FDB093396	0.06117059	2,6-diaminohexanoic_acid	KDXKERNSBIXSRK-UHFFFAOYSA-N	0.901271097
FDB001108	0.061522064	(S)-[6]-Gingerol	NLDDIKRKFXEWBK-UHFFFAOYSA-N	0.901271097
FDB010498	0.061522064	Hexachlorobenzene	CKAPSXZOOQJIBF-UHFFFAOYSA-N	0.901271097
FDB015815	0.061522064	Ginkgolide_B	SQOJOAFXDQDRGF-MMQTXUMRSA-N	0.901271097
FDB022145	0.061522064	D-Ribulose_5-phosphate	FNZLKVNUWIIPSJ-UHNVWZDZSA-N	0.901271097
FDB022290	0.061522064	Xylulose_5-phosphate	FNZLKVNUWIIPSJ-RFZPGFLSSA-N	0.901271097
FDB022732	0.061522064	2-Aminoisobutyric_acid	FUOOLUPWFVMBKG-UHFFFAOYSA-N	0.901271097
LINCS0073	0.062127247	thioctic-acid	AGBQKNBQESQNJD-ZETCQYMHSA-N	0.901271097
DB00678	0.063748671	Losartan	PSIFNNKUMBGKDQ-UHFFFAOYSA-N	0.901271097
LINCS0285	0.064222919	genipin	AZKVWQKMDGGDSV-BCMRRPTOSA-N	0.901271097
LINCS0860	0.064756294	triptolide	DFBIRQPKNDILPW-CIVMWXNOSA-N	0.901271097
LINCS5160	0.064756294	thalidomide	UEJJHQNACJXSKW-VIFPVBQESA-N	0.901271097
LINCS0023	0.064909276	pyrazolanthrone	ACPOUJIDANTYHO-UHFFFAOYSA-N	0.901271097
FDB012307	0.065076558	Imidazole	RAXXELZNTBOGNW-UHFFFAOYSA-N	0.901271097
FDB001475	0.065781167	D-Arabitol	HEBKCHPVOIAQTA-UHFFFAOYSA-N	0.901271097
FDB008771	0.065781167	2-tert-Butyl-1,4-benzenediol	BGNXCDMCOKJUMV-UHFFFAOYSA-N	0.901271097
FDB022709	0.065781167	L-Arabitol	HEBKCHPVOIAQTA-IMJSIDKUSA-N	0.901271097
DB00166	0.066210669	Lipoic_Acid	AGBQKNBQESQNJD-SSDOTTSWSA-N	0.901271097
DB00570	0.066210669	Vinblastine	JXLYSJRDGCGARV-CFWMRBGOSA-N	0.901271097
FDB001491	0.066364555	L-Homocysteine	FFFHZYDWPBMWHY-UHFFFAOYSA-N	0.901271097
FDB112371	0.066364555	Homocysteine_(metabolite_of_methionine)	FFFHZYDWPBMWHY-VKHMYHEASA-N	0.901271097
DB01268	0.067655767	Sunitinib	WINHZLLDWRZWRT-ATVHPVEESA-N	0.901271097
DB11127	0.068603128	Selenious_acid	MCAHWIHFGHIESP-UHFFFAOYSA-N	0.901271097
DB00290	0.069078908	Bleomycin	OYVAGSVQBOHSSS-WXFSZRTFSA-O	0.901271097
DB00928	0.069346147	Azacitidine	NMUSYJAQQFHJEW-KVTDHHQDSA-N	0.901271097
LINCS1187	0.069633171	fluvastatin	FJLGEFLZQAZZCD-MCBHFWOFSA-N	0.901271097
DB01041	0.069854955	Thalidomide	UEJJHQNACJXSKW-UHFFFAOYSA-N	0.901271097
DB00995	0.071549185	Auranofin	AUJRCFUBUPVWSZ-XTZHGVARSA-M	0.901271097
FDB015535	0.071582547	Chrysin	RTIXKCRFFJGDFG-UHFFFAOYSA-N	0.901271097
FDB021447	0.071582547	3-Methyl-2-oxopentanoic_acid	JVQYSWDUAOAHFM-UHFFFAOYSA-N	0.901271097
FDB022388	0.071582547	2'-Deoxyguanosine_5'-monophosphate	LTFMZDNNPPEQNG-KVQBGUIXSA-N	0.901271097
FDB022510	0.071582547	dCDP	FTDHDKPUHBLBTL-SHYZEUOFSA-N	0.901271097
FDB030164	0.071582547	(S)-3-methyl-2-oxopentanoate	JVQYSWDUAOAHFM-BYPYZUCNSA-N	0.901271097
DB00806	0.074130323	Pentoxifylline	BYPFEZZEUUWMEJ-UHFFFAOYSA-N	0.901271097
DB01095	0.074130323	Fluvastatin	FJLGEFLZQAZZCD-JUFISIKESA-N	0.901271097
FDB003048	0.074137206	Hexadecanal	NIOYUNMRJMEDGI-UHFFFAOYSA-N	0.901271097
FDB005610	0.074137206	Phasin	MHFRGQHAERHWKZ-UHFFFAOYSA-N	0.901271097
FDB008068	0.074137206	Hexanal	JARKCYVAAOWBJS-UHFFFAOYSA-N	0.901271097
FDB010005	0.074137206	Oxystearin	UQMGJOKDKOLIDP-UHFFFAOYSA-N	0.901271097
FDB022440	0.074137206	6-Phosphonoglucono-D-lactone	IJOJIVNDFQSGAB-SQOUGZDYSA-N	0.901271097
FDB030003	0.074137206	Paeonol	UILPJVPSNHJFIK-UHFFFAOYSA-N	0.901271097
FDB112181	0.074190963	Oxidized_glutathione	YPZRWBKMTBYPTK-UHFFFAOYSA-N	0.901271097
FDB010881	0.074523932	Monosodium_glutamate	LPUQAYUQRXPFSQ-UHFFFAOYSA-M	0.901271097
FDB012534	0.074523932	L-Glutamic_acid_hydrochloride	WHUUTDBJXJRKMK-UHFFFAOYSA-N	0.901271097
FDB023148	0.074523932	D-Glutamic_acid	WHUUTDBJXJRKMK-GSVOUGTGSA-N	0.901271097
DB09079	0.074911918	Nintedanib	XZXHXSATPCNXJR-ZIADKAODSA-N	0.901271097
LINCS1074	0.075293393	soblidotin	DZMVCVHATYROOS-ZBFGKEHZSA-N	0.901271097
LINCS6008	0.075293393	batimastat	XFILPEOLDIKJHX-QYZOEREBSA-N	0.901271097
FDB008457	0.075484404	Halofuginone	LVASCWIMLIKXLA-UHFFFAOYSA-N	0.901271097
FDB020359	0.075484404	Sodium_lauryl_sulfate	DBMJMQXJHONAFJ-UHFFFAOYSA-N	0.901271097
DB09472	0.076439381	Sodium_sulfate	PMZURENOXWZQFD-UHFFFAOYSA-L	0.901271097
FDB002262	0.076440862	Selenocysteine	ZKZBPNGNEQAJSX-UHFFFAOYSA-N	0.901271097
FDB014634	0.076440862	Iron(III)_sulfate_(Fe2(SO4)3)	RUTXIHLAWFEWGM-UHFFFAOYSA-H	0.901271097
FDB014740	0.076440862	Iron(II)_sulfate_(FeSO4)	BAUYGSIQEAFULO-UHFFFAOYSA-L	0.901271097
FDB000456	0.078181657	Sinapine	HUJXHFRXWWGYQH-UHFFFAOYSA-O	0.901271097
FDB000497	0.078181657	Betanin	DHHFDKNIEVKVKS-UHFFFAOYSA-N	0.901271097
FDB000835	0.078181657	3',4'-Dihydroxyacetophenone	UCQUAMAQHHEXGD-UHFFFAOYSA-N	0.901271097
FDB000960	0.078181657	(1R,2S,3R)-2-Acetyl-4(5)-(1,2,3,4-tetrahydroxybutyl)imidazole	CQSIXFHVGKMLGQ-UHFFFAOYSA-N	0.901271097
FDB001538	0.078181657	Tetramethoxyluteolin	CLXVBVLQKLQNRQ-UHFFFAOYSA-N	0.901271097
FDB002232	0.078181657	Roquefortine	SPWSUFUPTSJWNG-CXUHLZMHSA-N	0.901271097
FDB002392	0.078181657	Virginiamycin	FEPMHVLSLDOMQC-UHFFFAOYSA-N	0.901271097
FDB002440	0.078181657	Tricin	HRGUSFBJBOKSML-UHFFFAOYSA-N	0.901271097
FDB002497	0.078181657	alpha-Viniferin	KUTVNHOAKHJJFL-UHFFFAOYSA-N	0.901271097
FDB002542	0.078181657	Bergapten	BGEBZHIAGXMEMV-UHFFFAOYSA-N	0.901271097
FDB002579	0.078181657	Chrysoeriol	SCZVLDHREVKTSH-UHFFFAOYSA-N	0.901271097
FDB003025	0.078181657	2-Dodecylbenzenesulfonic_acid	WBIQQQGBSDOWNP-UHFFFAOYSA-N	0.901271097
FDB003135	0.078181657	Glycerol_trioctanoate	VLPFTAMPNXLGLX-UHFFFAOYSA-N	0.901271097
FDB004800	0.078181657	Quercetin_3-O-caffeyl-glucoside	IHBVMUCQCZEAPW-PFNFWJRHSA-N	0.901271097
FDB007098	0.078181657	cis-Violaxanthin	SZCBXWMUOPQSOX-VPYIVGMTSA-N	0.901271097
FDB008196	0.078181657	(R)-1-Isothiocyanato-3-(methylsulfinyl)propane	LELAOEBVZLPXAZ-UHFFFAOYSA-N	0.901271097
FDB008233	0.078181657	2-Pentenal	DTCCTIQRPGSLPT-ARJAWSKDSA-N	0.901271097
FDB008329	0.078181657	Captafol	JHRWWRDRBPCWTF-UHFFFAOYSA-N	0.901271097
FDB008754	0.078181657	Hydroxytyrosol	JUUBCHWRXWPFFH-UHFFFAOYSA-N	0.901271097
FDB009600	0.078181657	4-Hydroxy-2-butenoic_acid_gamma-lactone	VIHAEDVKXSOUAT-UHFFFAOYSA-N	0.901271097
FDB010693	0.078181657	cis-Solamin	RBSBTRALZZSVBA-UHFFFAOYSA-N	0.901271097
FDB011837	0.078181657	Clitocine	OHEMBWZZEKCBAS-UHFFFAOYSA-N	0.901271097
FDB012009	0.078181657	3,4-Dihydroxy-5-methoxybenzoic_acid	KWCCUYSXAYTNKA-UHFFFAOYSA-N	0.901271097
FDB012143	0.078181657	Isoginkgetin	HUOOMAOYXQFIDQ-UHFFFAOYSA-N	0.901271097
FDB012268	0.078181657	Isopropylbenzene	RWGFKTVRMDUZSP-UHFFFAOYSA-N	0.901271097
FDB012304	0.078181657	Quinacridone	NRCMAYZCPIVABH-UHFFFAOYSA-N	0.901271097
FDB012419	0.078181657	Yangonin	XLHIYUYCSMZCCC-VMPITWQZSA-N	0.901271097
FDB012558	0.078181657	2-Furanmethanol	XPFVYQJUAUNWIW-UHFFFAOYSA-N	0.901271097
FDB012716	0.078181657	Tocophersolan	AOBORMOPSGHCAX-UHFFFAOYSA-N	0.901271097
FDB012812	0.078181657	Withanolide_A	DXWHOKCXBGLTMQ-UHFFFAOYSA-N	0.901271097
FDB013396	0.078181657	Ammonium_hydroxide	VHUUQVKOLVNVRT-UHFFFAOYSA-N	0.901271097
FDB013510	0.078181657	Neoreticulatacin_A	BDGWQMLWIGDEKO-UHFFFAOYSA-N	0.901271097
FDB014725	0.078181657	Violaxanthin	SZCBXWMUOPQSOX-DKLMTRRASA-N	0.901271097
FDB014884	0.078181657	Safranal	SGAWOGXMMPSZPB-UHFFFAOYSA-N	0.901271097
FDB015466	0.078181657	Aucubin	RJWJHRPNHPHBRN-UHFFFAOYSA-N	0.901271097
FDB015510	0.078181657	2,4-Decadienal	JZQKTMZYLHNFPL-NMMTYZSQSA-N	0.901271097
FDB016339	0.078181657	2'-Methylisoliquiritigenin	PACBGANPVNHGNP-RUDMXATFSA-N	0.901271097
FDB019175	0.078181657	Ginsenoside_Rh1	RAQNTCRNSXYLAH-UHFFFAOYSA-N	0.901271097
FDB021865	0.078181657	(3R,8E)-3-Hydroxy-5,8-megastigmadien-7-one	UPRXEFYRIACHQZ-AATRIKPKSA-N	0.901271097
FDB022062	0.078181657	6-Dimethylaminopurine	BVIAOQMSVZHOJM-UHFFFAOYSA-N	0.901271097
FDB022099	0.078181657	3-Hydroxyvaleric_acid	REKYPYSUBKSCAT-UHFFFAOYSA-N	0.901271097
FDB022607	0.078181657	7,8-Dihydropteroic_acid	WBFYVDCHGVNRBH-UHFFFAOYSA-N	0.901271097
FDB022618	0.078181657	L-Dopachrome	CKZOQLKEDKSKJR-LURJTMIESA-N	0.901271097
FDB022688	0.078181657	1,5-Dihydroriboflavin	SGSVWAYHEWEQET-SCRDCRAPSA-N	0.901271097
FDB023081	0.078181657	4-Nitrocatechol	XJNPNXSISMKQEX-UHFFFAOYSA-N	0.901271097
FDB023097	0.078181657	Prostaglandin_D3	ANOICLBSJIMQTA-MLHJIOFPSA-N	0.901271097
FDB023177	0.078181657	4-Pyridoxolactone	HHPDVQLBYQFYFA-UHFFFAOYSA-N	0.901271097
FDB023188	0.078181657	3a,7a,12a-Trihydroxy-5b-cholestan-26-al	USFJGINJGUIFSY-XZULNKEGSA-N	0.901271097
FDB023427	0.078181657	5-Hydroxydopamine	LCAINUZZHIZKKS-UHFFFAOYSA-N	0.901271097
FDB023830	0.078181657	3-Hydroxyhippuric_acid	XDOFWFNMYJRHEW-UHFFFAOYSA-N	0.901271097
FDB023863	0.078181657	2,6-Dimethylheptanoyl-CoA	GPXWBKWDXPBLKS-MKXQCCAMSA-J	0.901271097
FDB024152	0.078181657	2-Hydroxy-3-(4-hydroxyphenyl)propenoic_acid	GQYBCIHRWMPOOF-YVMONPNESA-N	0.901271097
FDB028379	0.078181657	Cytidine_2'-phosphate	YQUAKORMLHPSLZ-ZRTZXPPTSA-N	0.901271097
FDB028407	0.078181657	5-Sulfosalicylic_acid	YCPXWRQRBFJBPZ-UHFFFAOYSA-N	0.901271097
FDB028869	0.078181657	Enol-phenylpyruvate	DEDGUGJNLNLJSR-VURMDHGXSA-N	0.901271097
FDB029280	0.078181657	Salsolinol-1-carboxylate	XHGLVMDBZZZXDP-NSHDSACASA-N	0.901271097
FDB029715	0.078181657	(2Z,4Z)-Decadienal	JZQKTMZYLHNFPL-UHFFFAOYSA-N	0.901271097
FDB029771	0.078181657	methyl_4-hydroxy-3-methoxybenzoate	BVWTXUYLKBHMOX-UHFFFAOYSA-N	0.901271097
FDB029989	0.078181657	Dihydroresveratrol	HITJFUSPLYBJPE-UHFFFAOYSA-N	0.901271097
FDB030051	0.078181657	Neodymium	QEFYFXOXNSNQGX-UHFFFAOYSA-N	0.901271097
FDB030150	0.078181657	(R)-pantoate	OTOIIPJYVQJATP-UHFFFAOYSA-M	0.901271097
FDB030389	0.078181657	3,5-dihydroxyanisole	HDVRLUFGYQYLFJ-UHFFFAOYSA-N	0.901271097
FDB030640	0.078181657	9-cis-violaxanthin	SZCBXWMUOPQSOX-LOIAFDEVSA-N	0.901271097
FDB031204	0.078181657	trans-2-pentenal	DTCCTIQRPGSLPT-UHFFFAOYSA-N	0.901271097
FDB084417	0.078181657	3-methoxybenzene-1,2-diol	LPYUENQFPVNPHY-UHFFFAOYSA-N	0.901271097
FDB097392	0.078181657	Viniferin-alpha	KUTVNHOAKHJJFL-ZSIJVUTGSA-N	0.901271097
FDB098199	0.078181657	Glutaminylphenylalanine	VHLZDSUANXBJHW-QWRGUYRKSA-N	0.901271097
FDB098213	0.078181657	Leucyl-Tryptophan	BQVUABVGYYSDCJ-UHFFFAOYSA-N	0.901271097
FDB098411	0.078181657	Histidinyl-Alanine	FRJIAZKQGSCKPQ-UHFFFAOYSA-N	0.901271097
FDB111907	0.078181657	Histidylalanine	FRJIAZKQGSCKPQ-FSPLSTOPSA-N	0.901271097
FDB112002	0.078181657	Methionyl-Serine	WEDDFMCSUNNZJR-UHFFFAOYSA-N	0.901271097
FDB112069	0.078181657	Threonylhistidine	WXVIGTAUZBUDPZ-DTLFHODZSA-N	0.901271097
FDB003581	0.078610725	Cobalt	GUTLYIVDDKVIGB-UHFFFAOYSA-N	0.901271097
LINCS0476	0.080409356	PX-12	BPBPYQWMFCTCNG-ZCFIWIBFSA-N	0.901271097
LINCS0756	0.080409356	NS-309	CVOUSAVHMDXCKG-UHFFFAOYSA-N	0.901271097
LINCS0779	0.080409356	1-EBIO	CXUCKELNYMZTRT-UHFFFAOYSA-N	0.901271097
LINCS1971	0.080409356	prenylamine	IFFPICMESYHZPQ-FQEVSTJZSA-N	0.901271097
LINCS2140	0.080409356	raltitrexed	IVTVGDXNLFLDRM-HNNXBMFYSA-N	0.901271097
LINCS2726	0.080409356	piboserod	KVCSJPATKXABRQ-UHFFFAOYSA-N	0.901271097
LINCS2759	0.080409356	bicyclol	KXMTXZACPVCDMH-UHFFFAOYSA-N	0.901271097
LINCS2822	0.080409356	resatorvid	LEEIJTHMHDMWLJ-CQSZACIVSA-N	0.901271097
LINCS3135	0.080409356	edelfosine	MHFRGQHAERHWKZ-HHHXNRCGSA-O	0.901271097
LINCS3867	0.080409356	BIX-01294	OSXFATOLZGZLSK-UHFFFAOYSA-N	0.901271097
LINCS4220	0.080409356	16,16-dimethylprostaglandin-e2	QAOBBBBDJSWHMU-WMBBNPMCSA-N	0.901271097
LINCS4541	0.080409356	KU-0063794	RFSMUFRPPYDYRD-CALCHBBNSA-N	0.901271097
LINCS4965	0.080409356	AS-604850	SRLVNYDXMUGOFI-YWEYNIOJSA-N	0.901271097
LINCS6788	0.080409356	idronoxil	ZZUBHVMHNVYXRR-UHFFFAOYSA-N	0.901271097
FDB021887	0.080499185	Adenosine_3',5'-diphosphate	WHTCPDAXWFLDIH-KQYNXXCUSA-N	0.901271097
FDB004724	0.08063219	N,N-Dimethylformamide	ZMXDDKWLCZADIW-UHFFFAOYSA-N	0.901271097
FDB012575	0.08063219	Ellagic_acid	AFSDNFLWKVMVRB-UHFFFAOYSA-N	0.901271097
DB00145	0.081144091	Glycine	DHMQDGOQFOQNFH-UHFFFAOYSA-N	0.901271097
LINCS0150	0.081834252	tocofersolan	AOBORMOPSGHCAX-AZAGJHQNSA-N	0.901271097
LINCS0185	0.081834252	PIM-1-Inhibitor-2	AQVFETGXIRKVAQ-UHFFFAOYSA-N	0.901271097
LINCS0251	0.081834252	GSK356278	AWDJJMXJUOHGLC-UHFFFAOYSA-N	0.901271097
LINCS0253	0.081834252	atglistatin	AWOPBSAJHCUSAS-UHFFFAOYSA-N	0.901271097
LINCS0496	0.081834252	ethamivan	BQJODPIMMWWMFC-UHFFFAOYSA-N	0.901271097
LINCS0595	0.081834252	AGI-6780	CCAWRGNYALGPQH-UHFFFAOYSA-N	0.901271097
LINCS0696	0.081834252	taltobulin	CNTMOLDWXSVYKD-PSRNMDMQSA-N	0.901271097
LINCS0724	0.081834252	tempol	CSGAUKGQUCHWDP-UHFFFAOYSA-N	0.901271097
LINCS0857	0.081834252	selinexor	DEVSOMFAQLZNKR-RJRFIUFISA-N	0.901271097
LINCS0880	0.081834252	PCA-4248	DHCNAWNKZMNTIS-GFCCVEGCSA-N	0.901271097
LINCS0892	0.081834252	paquinimod	DIKSYHCCYVYKRO-UHFFFAOYSA-N	0.901271097
LINCS1034	0.081834252	W-54011	DVYASSBBADJRAS-MUUNZHRXSA-N	0.901271097
LINCS1072	0.081834252	timonacic	DZLNHFMRPBPULJ-GSVOUGTGSA-N	0.901271097
LINCS1085	0.081834252	WIN-18446	FAOMZVDZARKPFJ-UHFFFAOYSA-N	0.901271097
LINCS1163	0.081834252	CYM-50260	FHPOTBQOUBMMCI-UHFFFAOYSA-N	0.901271097
LINCS1348	0.081834252	alrestatin	GCUCIFQCGJIRNT-UHFFFAOYSA-N	0.901271097
LINCS1355	0.081834252	ABT-491	GDLNHSUSOZEAOR-UHFFFAOYSA-N	0.901271097
LINCS1554	0.081834252	TC-SP-14	GVXGVDIXINMAAL-UHFFFAOYSA-N	0.901271097
LINCS1688	0.081834252	RS-102895	HIDWEYPGMLIQSN-UHFFFAOYSA-N	0.901271097
LINCS1704	0.081834252	zardaverine	HJMQDJPMQIHLPB-UHFFFAOYSA-N	0.901271097
LINCS1972	0.081834252	BRL-50481	IFIUFCJFLGCQPH-UHFFFAOYSA-N	0.901271097
LINCS2251	0.081834252	GSK256066	JFHROPTYMMSOLG-UHFFFAOYSA-N	0.901271097
LINCS2343	0.081834252	closantel	JMPFSEBWVLAJKM-KRWDZBQOSA-N	0.901271097
LINCS2368	0.081834252	CUDC-907	JOWXJLIFIIOYMS-UHFFFAOYSA-N	0.901271097
LINCS2427	0.081834252	lomeguatrib	JUJPKFNFCWJBCX-UHFFFAOYSA-N	0.901271097
LINCS2511	0.081834252	licochalcone-A	KAZSKMJFUPEHHW-DHZHZOJOSA-N	0.901271097
LINCS2523	0.081834252	WZ811	KBVFRXIGQQRMEF-UHFFFAOYSA-N	0.901271097
LINCS2622	0.081834252	dofequidar	KLWUUPVJTLHYIM-UHFFFAOYSA-N	0.901271097
LINCS2767	0.081834252	CT-7758	KYHVWHYLKOHLKA-FQEVSTJZSA-N	0.901271097
LINCS2873	0.081834252	atizoram	LITNEAPWQHVPOK-FFSVYQOJSA-N	0.901271097
LINCS3183	0.081834252	S1P1-agonist-III	MLDQTQOMWDNTNN-UHFFFAOYSA-N	0.901271097
LINCS3285	0.081834252	bindarit	MTHORRSSURHQPZ-UHFFFAOYSA-N	0.901271097
LINCS3450	0.081834252	STF-31	NGQPRVWTFNBUHA-UHFFFAOYSA-N	0.901271097
LINCS3508	0.081834252	rilapladib	NNBGCSGCRSCFEA-UHFFFAOYSA-N	0.901271097
LINCS3598	0.081834252	BIO-1211	NVVGCQABIHSJSQ-KFZSMJGVSA-N	0.901271097
LINCS3798	0.081834252	bitoscanate	OMWQUXGVXQELIX-UHFFFAOYSA-N	0.901271097
LINCS3933	0.081834252	AS-252424	OYYVWNDMOQPMGE-SDQBBNPISA-N	0.901271097
LINCS4017	0.081834252	cot-inhibitor-2	PHNZIIMWDVXPGG-UHFFFAOYSA-N	0.901271097
LINCS4250	0.081834252	GSK1059615	QDITZBLZQQZVEE-YBEGLDIGSA-N	0.901271097
LINCS4307	0.081834252	budipine	QIHLUZAFSSMXHQ-UHFFFAOYSA-N	0.901271097
LINCS4445	0.081834252	CYM-50358	QWJOPXDAQCDRRM-UHFFFAOYSA-N	0.901271097
LINCS4736	0.081834252	CZC24832	RXRZPHQBTHQXSV-UHFFFAOYSA-N	0.901271097
LINCS4880	0.081834252	GPP-78	SJOLTIOPWDLDEB-UHFFFAOYSA-N	0.901271097
LINCS4912	0.081834252	TC-ASK-10	SMJAMOAYGIVKRI-UHFFFAOYSA-N	0.901271097
LINCS4955	0.081834252	LY2784544	SQSZANZGUXWJEA-UHFFFAOYSA-N	0.901271097
LINCS4997	0.081834252	ulifloxacin	SUXQDLLXIBLQHW-MRVPVSSYSA-N	0.901271097
LINCS5005	0.081834252	TCS-PIM-1-1	SVSYJTYGPLVUOZ-UHFFFAOYSA-N	0.901271097
LINCS5028	0.081834252	cefsulodin	SYLKGLMBLAAGSC-QLVMHMETSA-O	0.901271097
LINCS5268	0.081834252	TG-100713	UOORQSPLBHUQDQ-UHFFFAOYSA-N	0.901271097
LINCS5337	0.081834252	pidotimod	UUTKICFRNVKFRG-WDSKDSINSA-N	0.901271097
LINCS5576	0.081834252	foropafant	VVBFISAUNSXQGZ-UHFFFAOYSA-N	0.901271097
LINCS5665	0.081834252	GSK2578215A	WCIGMFCFPXZRMQ-UHFFFAOYSA-N	0.901271097
LINCS5835	0.081834252	AMG-487	WQTKNBPCJKRYPA-OAQYLSRUSA-N	0.901271097
LINCS5892	0.081834252	AMD11070	WVLHHLRVNDMIAR-IBGZPJMESA-N	0.901271097
LINCS5969	0.081834252	GNE-7915	XCFLWTZSJYBCPF-UHFFFAOYSA-N	0.901271097
LINCS6028	0.081834252	salsolinol-1-carboxylic-acid	XHGLVMDBZZZXDP-LLVKDONJSA-N	0.901271097
LINCS6075	0.081834252	NBI-74330-(+/-)	XMRGQUDUVGRCBS-HXUWFJFHSA-N	0.901271097
LINCS6336	0.081834252	gedunin	YJXDGWUNRYLINJ-BHAPSIHVSA-N	0.901271097
LINCS6347	0.081834252	firategrast	YLFZHHDVRSYTKT-NRFANRHFSA-N	0.901271097
LINCS6743	0.081834252	efloxate	ZVXBAHLOGZCFTP-UHFFFAOYSA-N	0.901271097
LINCS6750	0.081834252	cot-inhibitor-1	ZWFKJFUFYPOTKL-UHFFFAOYSA-N	0.901271097
LINCS6751	0.081834252	TEPP-46	ZWKJWVSEDISQIS-RUZDIDTESA-N	0.901271097
LINCS6763	0.081834252	VER-155008	ZXGGCBQORXDVTE-UMCMBGNQSA-N	0.901271097
DB04868	0.08256532	Nilotinib	HHZIURLSWUIHRB-UHFFFAOYSA-N	0.901271097
DB00698	0.082749942	Nitrofurantoin	NXFQHRVNIOXGAQ-YCRREMRBSA-N	0.901271097
DB00943	0.082749942	Zalcitabine	WREGKURFCTUGRC-POYBYMJQSA-N	0.901271097
DB01202	0.082749942	Levetiracetam	HPHUVLMMVZITSG-LURJTMIESA-N	0.901271097
DB06817	0.082749942	Raltegravir	CZFFBEXEKNGXKS-UHFFFAOYSA-N	0.901271097
DB11184	0.082749942	Oftasceine	DEGAKNSWVGKMLS-UHFFFAOYSA-N	0.901271097
DB00362	0.083168729	Anidulafungin	JHVAMHSQVVQIOT-MFAJLEFUSA-N	0.901271097
DB00576	0.083168729	Sulfamethizole	VACCAVUAMIDAGB-UHFFFAOYSA-N	0.901271097
DB01147	0.083168729	Cloxacillin	LQOLIRLGBULYKD-JKIFEVAISA-N	0.901271097
DB01428	0.083168729	Oxybenzone	DXGLGDHPHMLXJC-UHFFFAOYSA-N	0.901271097
DB01551	0.083168729	Dihydrocodeine	RBOXVHNMENFORY-DNJOTXNNSA-N	0.901271097
DB04865	0.083168729	Omacetaxine_mepesuccinate	HYFHYPWGAURHIV-JFIAXGOJSA-N	0.901271097
DB04877	0.083168729	Voacamine	VCMIRXRRQJNZJT-XRMSBCOFSA-N	0.901271097
DB08887	0.083168729	Icosapent_ethyl	SSQPWTVBQMWLSZ-AAQCHOMXSA-N	0.901271097
DB08971	0.083168729	Fluocortolone	GAKMQHDJQHZUTJ-ULHLPKEOSA-N	0.901271097
DB09205	0.083168729	Moxisylyte	VRYMTAVOXVTQEF-UHFFFAOYSA-N	0.901271097
DB09343	0.083168729	Tipiracil	QQHMKNYGKVVGCZ-UHFFFAOYSA-N	0.901271097
DB11611	0.083168729	Lifitegrast	JFOZKMSJYSPYLN-QHCPKHFHSA-N	0.901271097
DB11989	0.083168729	Benznidazole	CULUWZNBISUWAS-UHFFFAOYSA-N	0.901271097
DB12483	0.083168729	Copanlisib	PZBCKZWLPGJMAO-UHFFFAOYSA-N	0.901271097
LINCS6496	0.083539629	ciglitazone	YZFWTZACSRHJQD-OAHLLOKOSA-N	0.904163034
FDB001131	0.083865231	Sucrose	CZMRCDWAGMRECN-UHFFFAOYSA-N	0.904303707
LINCS0282	0.08417693	PF-02545920	AZEXWHKOMMASPA-UHFFFAOYSA-N	0.904303707
LINCS2241	0.08417693	T-0156	JEMJAABFSYOLAP-UHFFFAOYSA-N	0.904303707
LINCS3000	0.08417693	halofuginone	LVASCWIMLIKXLA-CABCVRRESA-N	0.904303707
LINCS3223	0.08417693	dodecyl-sulfate	MOTZDAYCYVMXPC-UHFFFAOYSA-N	0.904303707
LINCS5557	0.08417693	pyrrolidine-dithiocarbamate	VSWDORGPIHIGNW-UHFFFAOYSA-N	0.904303707
FDB022678	0.084886465	6-Hydroxydopamine	DIVDFFZHCJEHGG-UHFFFAOYSA-N	0.910800331
DB06616	0.085170959	Bosutinib	UBPYILGKFZZVDX-UHFFFAOYSA-N	0.912726026
DB00250	0.087471065	Dapsone	MQJKPEGWNLWLTK-UHFFFAOYSA-N	0.936220478
FDB022255	0.087907479	3-Phosphoglyceric_acid	OSJPPGNTCRNQQC-UHFFFAOYSA-N	0.938579733
FDB030460	0.087907479	3-phospho-D-glycerate	OSJPPGNTCRNQQC-UWTATZPHSA-N	0.938579733
LINCS5729	0.089911775	chloroquine	WHTVZRBIWZFKQO-CQSZACIVSA-N	0.955464085
DB01254	0.090071316	Dasatinib	ZBNZXTGUTAYRHI-UHFFFAOYSA-N	0.955464085
FDB005891	0.090153771	Parthenolide	KTEXNACQROZXEV-SLXBATTESA-N	0.955464085
FDB005944	0.090260179	D-Xylopyranose	SRBFZHDQGSBBOR-IOVATXLUSA-N	0.955464085
FDB008850	0.090260179	Clofenotane	YVGGHNCTFXOJCH-UHFFFAOYSA-N	0.955464085
FDB028843	0.090260179	beta-D-Ribopyranose	SRBFZHDQGSBBOR-TXICZTDVSA-N	0.955464085
FDB031294	0.090260179	?-D-xylopyranose	SRBFZHDQGSBBOR-KKQCNMDGSA-N	0.955464085
FDB002332	0.090698179	Hyperforin	KGSZHKRKHXOAMG-UHFFFAOYSA-N	0.955464085
FDB016595	0.090698179	Pentabromodiphenyl_ethers	WHPVYXDFIXRKLN-UHFFFAOYSA-N	0.955464085
FDB022179	0.090698179	Indoxyl_sulfate	BXFFHSIDQOFMLE-UHFFFAOYSA-N	0.955464085
FDB028414	0.090698179	D-Arabinose_5-phosphate	PPQRONHOSHZGFQ-WDCZJNDASA-N	0.955464085
LINCS6390	0.091102513	NOV-002	YPZRWBKMTBYPTK-USZNOCQGSA-N	0.958561672
DB00455	0.091404593	Loratadine	JCCNYMKQOSZNPW-UHFFFAOYSA-N	0.960524698
DB01016	0.09151012	Glyburide	ZNNLBTZKUZBEKO-UHFFFAOYSA-N	0.960524698
LINCS0160	0.093837589	IBMX	APIXJSLKIYYUKG-UHFFFAOYSA-N	0.983766572
LINCS0733	0.094340962	SU014813	CTNPALGJUAXMMC-PMFHANACSA-N	0.987852169
LINCS1613	0.09513377	fludarabine	HBUBKKRHXORPQB-FJFJXFQQSA-N	0.994954993
DB00608	0.097577251	Chloroquine	WHTVZRBIWZFKQO-UHFFFAOYSA-N	1
DB03310	0.097847601	Glutathione_disulfide	YPZRWBKMTBYPTK-BJDJZHNGSA-N	1
FDB000371	0.098542621	Erythritol	UNXHWFMMPAWVPI-UHFFFAOYSA-N	1
FDB001111	0.098542621	Chinese_tannin	LRBQNJMCXXYXIU-UHFFFAOYSA-N	1
FDB001990	0.098542621	Isotetrandrine	WVTKBKWTSCPRNU-UHFFFAOYSA-N	1
FDB002427	0.098542621	Rosmarinic_acid	DOUMFZQKYFQNTF-ZZXKWVIFSA-N	1
FDB003496	0.098542621	N-Nitrosodimethylamine	UMFJAHHVKNCGLG-UHFFFAOYSA-N	1
FDB004261	0.098542621	Cerium	GWXLDORMOJMVQZ-UHFFFAOYSA-N	1
FDB010978	0.098542621	4-Methylumbelliferyl_acetate	HXVZGASCDAGAPS-UHFFFAOYSA-N	1
FDB011573	0.098542621	S-(2-Aminoethyl)-L-cysteine	GHSJKUNUIHUPDF-UHFFFAOYSA-N	1
FDB012122	0.098542621	Cholestanol	QYIXCDOBOSTCEI-QCYZZNICSA-N	1
FDB014295	0.098542621	Kahweol	JEKMKNDURXDJAD-UHFFFAOYSA-N	1
FDB014691	0.098542621	Alantolactone	PXOYOCNNSUAQNS-UHFFFAOYSA-N	1
FDB022125	0.098542621	5beta-Coprostanol	QYIXCDOBOSTCEI-NWKZBHTNSA-N	1
FDB022315	0.098542621	Vanillactic_acid	SVYIZYRTOYHQRE-UHFFFAOYSA-N	1
FDB022694	0.098542621	Epi-coprostanol	QYIXCDOBOSTCEI-FBVYSKEZSA-N	1
FDB034840	0.098542621	keratan_sulfate_I	PDMUULPVBYQBBK-UHFFFAOYSA-N	1
LINCS1887	0.098950362	pioglitazone	HYAFETHFCAUJAY-QGZVFWFLSA-N	1
LINCS1281	0.100071243	quinpirol-(-)	FTSUPYGMFAPCFZ-ZWNOBZJWSA-N	1
FDB001774	0.10014927	(13Z)-Lycopene	OAIJSZIZWZSQBC-FZXCKFLSSA-N	1
FDB001775	0.10014927	(15Z)-Lycopene	OAIJSZIZWZSQBC-XKKDEUFYSA-N	1
FDB004945	0.10014927	Neolycopene	OAIJSZIZWZSQBC-BYUNHUQQSA-N	1
FDB014534	0.10014927	Lycopene	OAIJSZIZWZSQBC-GYZMGTAESA-N	1
FDB022683	0.10028593	CDP	ZWIADYZPOWUWEW-XVFCMESISA-N	1
FDB023146	0.100452814	Inosine_5'-diphosphate	JPXZQMKKFWMMGK-VTHZCTBJSA-N	1
LINCS0684	0.100879368	catharanthine	CMKFQVZJOWHHDV-NQZBTDCJSA-N	1
LINCS5972	0.100879368	amsacrine	XCPGHVQEEXUHNC-UHFFFAOYSA-N	1
DB01345	0.101776995	Potassium	ZLMJMSJWJFRBEC-UHFFFAOYSA-N	1
LINCS0686	0.104607374	cyclophosphamide	CMSMOCZEIVJLDB-CQSZACIVSA-N	1
DB00328	0.105963929	Indomethacin	CGIGDMFJXJATDK-UHFFFAOYSA-N	1
LINCS2366	0.106283842	fedratinib	JOOXLOJCABQBSG-UHFFFAOYSA-N	1
LINCS0964	0.10662324	rosmarinic-acid	DOUMFZQKYFQNTF-WUTVXBCWSA-N	1
LINCS2553	0.10662324	PD-158780	KFHMLBXBRCITHF-UHFFFAOYSA-N	1
LINCS2965	0.10662324	tannic-acid	LRBQNJMCXXYXIU-PPKXGCFTSA-N	1
LINCS3981	0.10662324	Ro-20-1724	PDMUULPVBYQBBK-LBPRGKRZSA-N	1
LINCS3983	0.10662324	AZD1480	PDOQBOJDRPLBQU-QMMMGPOBSA-N	1
LINCS4188	0.10662324	alantolactone	PXOYOCNNSUAQNS-AGNJHWRGSA-N	1
LINCS4657	0.10662324	CNQX	RPXVIAFEQBNEAX-UHFFFAOYSA-N	1
LINCS5045	0.10662324	AM-580	SZWKGOZKRMMLAJ-UHFFFAOYSA-N	1
LINCS5260	0.10662324	erythritol	UNXHWFMMPAWVPI-ZXZARUISSA-N	1
LINCS5385	0.10662324	ON123300	VADOZMZXXRBXNY-UHFFFAOYSA-N	1
LINCS5682	0.10662324	fosbretabulin	WDOGQTQEKVLZIJ-WAYWQWQTSA-N	1
LINCS5706	0.10662324	GNF-2	WEVYNIUIFUYDGI-UHFFFAOYSA-N	1
LINCS5896	0.10662324	tetrandrine	WVTKBKWTSCPRNU-KYJUHHDHSA-N	1
LINCS6155	0.10662324	1-naphthyl-PP1	XSHQBIXMLULFEV-UHFFFAOYSA-N	1
LINCS6373	0.10662324	SKF-86002	YOELZIQOLWZLQC-UHFFFAOYSA-N	1
FDB008532	0.107062899	Butylated_hydroxyanisole	CZBZUDVBLSSABA-UHFFFAOYSA-N	1
FDB011907	0.107062899	Dehydroascorbic_acid	SBJKKFFYIZUCET-UHFFFAOYSA-N	1
FDB023852	0.107062899	1D-Myo-inositol_3,4-bisphosphate	MCKAJXMRULSUKI-CNWJWELYSA-N	1
DB11135	0.109185623	Selenium	BUGBHKTXTAQXES-UHFFFAOYSA-N	1
DB00716	0.109630054	Nedocromil	RQTOOFIXOKYGAN-UHFFFAOYSA-N	1
DB01055	0.109630054	Mimosine	WZNJWVWKTVETCG-YFKPBYRVSA-N	1
DB01132	0.110734516	Pioglitazone	HYAFETHFCAUJAY-UHFFFAOYSA-N	1
DB00531	0.110894198	Cyclophosphamide	CMSMOCZEIVJLDB-UHFFFAOYSA-N	1
FDB021902	0.111193404	Inosine_triphosphate	HAEJPQIATWHALX-KQYNXXCUSA-N	1
FDB023064	0.111193404	Nitrite	IOVCWXUNBOPUCH-UHFFFAOYSA-M	1
FDB008781	0.113129429	3-Phenyl-2-propenal	KJPRLNWUNMBNBZ-DAXSKMNVSA-N	1
FDB008782	0.113129429	(E)-3-Phenyl-2-propenal	KJPRLNWUNMBNBZ-QPJJXVBHSA-N	1
FDB028280	0.113129429	MG(18:1(9Z)/0:0/0:0)	RZRNAYUHWVFMIP-FQEVSTJZSA-N	1
LINCS1483	0.113700235	mepacrine	GPKJTRJOBQGKQK-MRXNPFEDSA-N	1
LINCS3306	0.113700235	exisulind	MVGSNCBCUWPVDA-MFOYZWKCSA-N	1
LINCS1656	0.11625827	epothilone-A	HESCAJZNRMSMJG-QJCAGBKWSA-N	1
LINCS4488	0.11625827	aminopurvalanol-a	RAMROQQYRRQPDL-HNNXBMFYSA-N	1
LINCS1078	0.118774671	moxifloxacin	FABPRXSRWADJSP-MEDUHNTESA-N	1
LINCS4822	0.118774671	atiprimod	SERHTTSLBVGRBY-UHFFFAOYSA-N	1
DB00630	0.118870604	Alendronic_acid	OGSPWJRAVKPPFI-UHFFFAOYSA-N	1
DB00316	0.119002958	Acetaminophen	RZVAJINKPMORJF-UHFFFAOYSA-N	1
DB00123	0.119214047	L-Lysine	KDXKERNSBIXSRK-YFKPBYRVSA-N	1
FDB021806	0.12066111	Adenosine_monophosphate	UDMBCSSLTHHNCD-UHFFFAOYSA-N	1
FDB008032	0.121986955	N-Acetylglucosamine	OVRNDRQMDRJTHS-RTRLPJTCSA-N	1
FDB021906	0.121986955	N-Acetylgalactosamine	OVRNDRQMDRJTHS-CBQIKETKSA-N	1
FDB022253	0.121986955	beta-N-Acetylglucosamine	OVRNDRQMDRJTHS-FMDGEEDCSA-N	1
FDB022279	0.121986955	N-Acetyl-beta-D-galactosamine	OVRNDRQMDRJTHS-JAJWTYFOSA-N	1
FDB112379	0.121986955	N-Acetylmannosamine	OVRNDRQMDRJTHS-OZRXBMAMSA-N	1
DB00266	0.123187649	Dicoumarol	DOBMPNYZJYQDGZ-UHFFFAOYSA-N	1
DB00847	0.123187649	Cysteamine	UFULAYFCSOUIOV-UHFFFAOYSA-N	1
DB01396	0.123187649	Digitoxin	WDJUZGPOPHTGOT-XUDUSOBPSA-N	1
DB08881	0.123187649	Vemurafenib	GPXBXXGIAQBQNI-UHFFFAOYSA-N	1
FDB012062	0.123456643	Butanoic_acid	FERIUCNNQQJTOY-UHFFFAOYSA-N	1
FDB011524	0.123525653	Epiestradiol	VOXZDWNPVJITMN-UHFFFAOYSA-N	1
FDB112198	0.123525653	17a-Estradiol	VOXZDWNPVJITMN-SFFUCWETSA-N	1
FDB021911	0.12447207	O-Phosphoethanolamine	SUHOOTKUPISOBE-UHFFFAOYSA-N	1
FDB001614	0.124793199	D-Erythrose_4-phosphate	NGHMDNPXVRFFGS-UHFFFAOYSA-N	1
FDB002785	0.124793199	Aloeemodin	YDQWDHRMZQUTBA-UHFFFAOYSA-N	1
FDB002793	0.124793199	Anethole	RUVINXPYWBROJD-ARJAWSKDSA-N	1
FDB014377	0.124793199	Cobaltous_chloride	GVPFVAHMJGGAJG-UHFFFAOYSA-L	1
FDB022210	0.124793199	Hydroxykynurenine	VCKPUUFAIGNJHC-UHFFFAOYSA-N	1
FDB022366	0.124793199	Biliverdin	RCNSAJSGRJSBKK-UHFFFAOYSA-N	1
FDB022486	0.124793199	N'-Formylkynurenine	BYHJHXPTQMMKCA-UHFFFAOYSA-N	1
FDB022572	0.124793199	2-Keto-3-deoxy-D-gluconic_acid	WPAMZTWLKIDIOP-NQXXGFSBSA-N	1
FDB023102	0.124793199	Chalcone	DQFBYFPFKXHELB-VAWYXSNFSA-N	1
FDB023595	0.124793199	Rabeprazole	YREYEVIYCVEVJK-UHFFFAOYSA-N	1
FDB023969	0.124793199	dIMP	PHNGFPPXDJJADG-RRKCRQDMSA-N	1
FDB028330	0.124793199	L-3-Hydroxykynurenine	VCKPUUFAIGNJHC-LURJTMIESA-N	1
FDB030039	0.124793199	Ruthenium	KJTLSVCANCCWHF-UHFFFAOYSA-N	1
FDB092565	0.124793199	1,3-diphenylprop-2-en-1-one	DQFBYFPFKXHELB-UHFFFAOYSA-N	1
DB02772	0.125184704	Sucrose	CZMRCDWAGMRECN-UGDNZRGBSA-N	1
LINCS2706	0.126775479	parthenolide-(alternate-stereo)	KTEXNACQROZXEV-PVLRGYAZSA-N	1
LINCS2707	0.126775479	parthenolide-(-)	KTEXNACQROZXEV-QLIGOWBFSA-N	1
FDB009092	0.126806906	Carboxymethyl_cellulose,_sodium_salt	QMGYPNKICQJHLN-UHFFFAOYSA-M	1
FDB015633	0.126806906	Croscarmellose	VJHCJDRQFCCTHL-UHFFFAOYSA-N	1
FDB031288	0.126806906	?-D-galactose	GZCGUPFRVQAUEE-UHFFFAOYSA-N	1
FDB006557	0.128089344	Chloride	VEXZGXHMUGYJMC-UHFFFAOYSA-M	1
FDB016076	0.128089344	Hydrogen_chloride	VEXZGXHMUGYJMC-UHFFFAOYSA-N	1
LINCS6276	0.12809442	GW-501516	YDBLKRPLXZNVNB-UHFFFAOYSA-N	1
LINCS0109	0.131491803	fenretinide	AKJHMTWEGVYYSE-FXILSDISSA-N	1
DB00746	0.132189175	Deferoxamine	UBQYURCVBFRUQT-UHFFFAOYSA-N	1
LINCS0447	0.13470792	dexrazoxane	BMKDZUISNHGIBY-ZETCQYMHSA-N	1
LINCS0721	0.13470792	indirubin	CRDNMYFJWFXOCH-YPKPFQOOSA-N	1
LINCS2054	0.13470792	sinomenine	INYYVPJSBIVGPH-QHRIQVFBSA-N	1
LINCS2901	0.13470792	KN-93	LLLQTDSSHZREGW-AATRIKPKSA-N	1
LINCS3067	0.13470792	azelastine	MBUVEWMHONZEQD-SFHVURJKSA-N	1
LINCS3144	0.13470792	SGI-1776	MHXGEROHKGDZGO-UHFFFAOYSA-N	1
LINCS4409	0.13470792	homidium	QTANTQQOYSUMLC-UHFFFAOYSA-O	1
LINCS4707	0.13470792	anethole	RUVINXPYWBROJD-ONEGZZNKSA-N	1
LINCS4953	0.13470792	N6-cyclopentyladenosine	SQMWSBKSHWARHU-SDBHATRESA-N	1
LINCS6400	0.13470792	rabeprazole	YREYEVIYCVEVJK-RUZDIDTESA-N	1
DB00508	0.138386629	Triflupromazine	XSCGXQMFQXDFCW-UHFFFAOYSA-N	1
DB00687	0.138386629	Fludrocortisone	AAXVEMMRQDVLJB-BULBTXNYSA-N	1
DB00972	0.138386629	Azelastine	MBUVEWMHONZEQD-UHFFFAOYSA-N	1
DB01025	0.138386629	Amlexanox	SGRYPYWGNKJSDL-UHFFFAOYSA-N	1
DB01051	0.138386629	Novobiocin	YJQPYGGHQPGBLI-KGSXXDOSSA-N	1
DB09112	0.138386629	Sodium_Nitrite	LPXPTNMVRIOKMN-UHFFFAOYSA-M	1
DB09321	0.138386629	Zinc_oxide	XLOMVQKBTHCTTD-UHFFFAOYSA-N	1
FDB000540	0.141137167	Lysozyme	FCCDDURTIIUXBY-SSDOTTSWSA-N	1
FDB002536	0.141137167	Quercetin_3-rutinoside	IKGXIBQEEMLURG-NVPNHPEKSA-N	1
FDB012059	0.141137167	Benzylamine	WGQKYBSKWIADBV-UHFFFAOYSA-N	1
FDB022106	0.141137167	4-Phenylbutanoic_acid	OBKXEAXTFZPCHS-UHFFFAOYSA-N	1
FDB022340	0.141137167	Lipoamide	FCCDDURTIIUXBY-UHFFFAOYSA-N	1
FDB022528	0.141137167	dTDP	UJLXYODCHAELLY-XLPZGREQSA-N	1
DB00205	0.142721125	Pyrimethamine	WKSAUQYGYAYLPV-UHFFFAOYSA-N	1
DB00820	0.142721125	Tadalafil	WOXKDUGGOYFFRN-IIBYNOLFSA-N	1
DB07615	0.142721125	Tranilast	NZHGWWWHIYHZNX-CSKARUKUSA-N	1
FDB005755	0.142815829	1,4-Benzoquinone	AZQWKYJCGOJGHM-UHFFFAOYSA-N	1
FDB016335	0.142815829	Isoliquiritigenin	DXDRHHKMWQZJHT-FPYGCLRLSA-N	1
FDB016491	0.142815829	Kaempferol_3-rhamnoside	SOSLMHZOJATCCP-UHFFFAOYSA-N	1
FDB028311	0.142815829	3-Methyladenine	FSASIHFSFGAIJM-UHFFFAOYSA-N	1
FDB093488	0.142815829	pipecolic_acid_betaine	SOSLMHZOJATCCP-VVTWGIOXSA-N	1
LINCS1975	0.143202194	PD-166285	IFPPYSWJNWHOLQ-UHFFFAOYSA-N	1
LINCS3718	0.143202194	cordycepin	OFEZSBMBBKLLBJ-BAJZRUMYSA-N	1
FDB014623	0.143818263	Cucurbitacin_E	NDYMQXYDSVBNLL-OUKQBFOZSA-N	1
FDB023593	0.146912429	Pravastatin	TUZYXOIXSAXUGO-HBFVYRAQSA-N	1
LINCS1032	0.147066849	8-bromo-cAMP	DVKQVRZMKBDMDH-UUOKFMHZSA-N	1
FDB009379	0.148136844	Ethylene_oxide/propylene_oxide_copolymer_(avg_m_w_9,760_-_13,200)	LYCAIKOWRPUZTN-UHFFFAOYSA-N	1
DB01914	0.149422124	D-glucose	GZCGUPFRVQAUEE-SLPGGIOYSA-N	1
FDB029593	0.150125759	1,4-Dithiothreitol	VHJLVAABSRFDPM-IMJSIDKUSA-N	1
FDB000532	0.150257318	Methionine_sulfoximine	SXTAYKAGBXMACB-UHFFFAOYSA-N	1
FDB000576	0.150257318	Ginkgotoxin	SVINQHQHARVZFF-UHFFFAOYSA-N	1
FDB000869	0.150257318	2-Hydroxy-6-pentadecylbenzoic_acid	ADFWQBGTDJIESE-UHFFFAOYSA-N	1
FDB001707	0.150257318	Isoorientin_7-O-(6''-O-(E)-feruloyl)glucoside	ODBRNZZJSYPIDI-VJXVFPJBSA-N	1
FDB002283	0.150257318	Ng-L-Glutamyl-L-aspartic_acid	JTJZAUVWVBUZAU-WHFBIAKZSA-N	1
FDB002627	0.150257318	3,4-Dicaffeoylquinic_acid	UFCLZKMFXSILNL-PSEXTPKNSA-N	1
FDB002629	0.150257318	4,5-Di-O-caffeoylquinic_acid	UFCLZKMFXSILNL-RVXRWRFUSA-N	1
FDB002744	0.150257318	Patuletin	JMIFIYIEXODVTO-UHFFFAOYSA-N	1
FDB003418	0.150257318	Cyclohexanone	JHIVVAPYMSGYDF-UHFFFAOYSA-N	1
FDB004513	0.150257318	Hexa-trans-2-cis-4-dien-1-al	BATOPAZDIZEVQF-AWYLAFAOSA-N	1
FDB005596	0.150257318	Lipoxygenase	CPXGGWXJNQSFEP-UHFFFAOYSA-N	1
FDB008048	0.150257318	Heptanal	FXHGMKSSBGDXIY-UHFFFAOYSA-N	1
FDB008051	0.150257318	Heptanoic_acid	MNWFXJYAOYHMED-UHFFFAOYSA-N	1
FDB008055	0.150257318	2-Heptanone	CATSNJVOTSVZJV-UHFFFAOYSA-N	1
FDB008135	0.150257318	2-Methylbutanoic_acid	WLAMNBDJUVNPJU-UHFFFAOYSA-N	1
FDB008229	0.150257318	2,3-Pentanedione	TZMFJUDUGYTVRY-UHFFFAOYSA-N	1
FDB008347	0.150257318	2,4-Heptadienal	SATICYYAWWYRAM-DNVGVPOPSA-N	1
FDB008473	0.150257318	Mecarbam	KLGMSAOQDHLCOS-UHFFFAOYSA-N	1
FDB010586	0.150257318	(Z)-5-Hexadecenoic_acid	KVXIRQZWCOAYRD-VAWYXSNFSA-N	1
FDB011482	0.150257318	15-Acetyl-4-deoxynivalenol	IDGRYIRJIFKTAN-UHFFFAOYSA-N	1
FDB011662	0.150257318	2'-Hydroxy-4,4',6'-trimethoxychalcone	CGIBCVBDFUTMPT-RMKNXTFCSA-N	1
FDB011840	0.150257318	Octadecane	RZJRJXONCZWCBN-UHFFFAOYSA-N	1
FDB011870	0.150257318	(S)-2-Methylbutanoic_acid	WLAMNBDJUVNPJU-BYPYZUCNSA-N	1
FDB011964	0.150257318	Demethoxycurcumin	HJTVQHVGMGKONQ-LUZURFALSA-N	1
FDB012331	0.150257318	2-Hydroxyphenylacetic_acid	CCVYRRGZDBSHFU-UHFFFAOYSA-N	1
FDB012395	0.150257318	Isoorientin	ODBRNZZJSYPIDI-UHFFFAOYSA-N	1
FDB012768	0.150257318	Decanal	KSMVZQYAVGTKIV-UHFFFAOYSA-N	1
FDB012991	0.150257318	Pristane	XOJVVFBFDXDTEG-UHFFFAOYSA-N	1
FDB013267	0.150257318	(E,E)-2,4-Hexadienal	BATOPAZDIZEVQF-IAROGAJJSA-N	1
FDB014986	0.150257318	Acetyldeoxynivalenol	ADFIQZBYNGPCGY-UHFFFAOYSA-N	1
FDB016105	0.150257318	Acifluorfen	NUFNQYOELLVIPL-UHFFFAOYSA-N	1
FDB018037	0.150257318	Fumitremorgin_C	DBEYVIGIPJSTOR-FHWLQOOXSA-N	1
FDB018753	0.150257318	Methylcarbamodithioic_acid_K_salt	HYVVJDQGXFXBRZ-UHFFFAOYSA-N	1
FDB021101	0.150257318	1,2-Di-O-palmitoyl-3-O-(6-sulfoquinovopyranosyl)glycerol	RVUUQPKXGDTQPG-UHFFFAOYSA-N	1
FDB021969	0.150257318	3-Deoxyarabinohexonic_acid	YGMNHEPVTNXLLS-VAYJURFESA-N	1
FDB022798	0.150257318	4-Carboxyphenylglycine	VTMJKPGFERYGJF-UHFFFAOYSA-N	1
FDB023158	0.150257318	Itaconyl-CoA	NFVGYLGSSJPRKW-XBTRWLRFSA-N	1
FDB023207	0.150257318	(R)-N-Methylsalsolinol	RKMGOUZXGHZLBJ-SSDOTTSWSA-N	1
FDB023244	0.150257318	(S)-N-Methylsalsolinol	RKMGOUZXGHZLBJ-ZETCQYMHSA-N	1
FDB023277	0.150257318	Oxalosuccinic_acid	UFSCUAXLTRFIDC-UHFFFAOYSA-N	1
FDB023309	0.150257318	Formylanthranilic_acid	LLLPDUXGHXIXIW-UHFFFAOYSA-N	1
FDB023316	0.150257318	Selenocystine	JULROCUWKLNBSN-UHFFFAOYSA-N	1
FDB026725	0.150257318	PE(22:1(13Z)/22:1(13Z))	VBZSMBBOZFITID-QZNUWAOFSA-N	1
FDB027215	0.150257318	PIP2(16:0/16:0)	HKWJHKSHEWVOSS-ADCMPYHFSA-N	1
FDB028415	0.150257318	gamma-Glutamylglutamic_acid	OWQDWQKWSLFFFR-WDSKDSINSA-N	1
FDB029074	0.150257318	7alpha-Hydroxy-3-oxo-4-cholestenoate	SATGKQGFUDXGAX-KFNQEEOWSA-N	1
FDB029654	0.150257318	(E,Z)-2,4-heptadienal	SATICYYAWWYRAM-UHFFFAOYSA-N	1
FDB029656	0.150257318	(E,E)-2,4-heptadienal	SATICYYAWWYRAM-VNKDHWASSA-N	1
FDB030065	0.150257318	Rhenium	WUAPFZMCVAUBPE-UHFFFAOYSA-N	1
FDB030090	0.150257318	(1S,2R)-1-C-(indol-3-yl)glycerol_3-phosphate	NQEQTYPJSIEPHW-MNOVXSKESA-N	1
FDB030195	0.150257318	1,6-anhydro-N-acetyl-?-muramate	ZFEGYUMHFZOYIY-YVNCZSHWSA-M	1
FDB030272	0.150257318	16-oxo-palmitate	NKVUEIHJDGURIA-UHFFFAOYSA-M	1
FDB030902	0.150257318	heptanoate	MNWFXJYAOYHMED-UHFFFAOYSA-M	1
FDB030944	0.150257318	isochorismate	NTGWPRCCOQCMGE-YUMQZZPRSA-N	1
FDB092991	0.150257318	2-[(3,4-dihydroxyphenyl)methylidene]-6-hydroxy-2,3-dihydro-1-benzofuran-3-one	RGNXWPVNPFAADO-UHFFFAOYSA-N	1
FDB093110	0.150257318	1-(2-hydroxy-4,6-dimethoxyphenyl)-3-(4-methoxyphenyl)propan-1-one	KGFYDIZALLKOLQ-UHFFFAOYSA-N	1
FDB093620	0.150257318	3,5-Dicaffeoylquinic_acid	KRZBCHWVBQOTNZ-RDJMKVHDSA-N	1
FDB098189	0.150257318	Alanyl-Proline	WPWUFUBLGADILS-WDSKDSINSA-N	1
FDB098203	0.150257318	Glycyl-Tyrosine	XBGGUPMXALFZOT-UHFFFAOYSA-N	1
FDB111815	0.150257318	Aspartyl-Serine	DWBZEJHQQIURML-UHFFFAOYSA-N	1
FDB111830	0.150257318	Cysteinyl-Lysine	WXOFKRKAHJQKLT-UHFFFAOYSA-N	1
FDB111863	0.150257318	Glutamylglutamic_acid	KOSRFJWDECSPRO-WDSKDSINSA-N	1
FDB111885	0.150257318	Glycyltyrosine	XBGGUPMXALFZOT-VIFPVBQESA-N	1
FDB112034	0.150257318	Prolyl-Serine	AFWBWPCXSWUCLB-UHFFFAOYSA-N	1
FDB112055	0.150257318	Serylserine	XZKQVQKUZMAADP-IMJSIDKUSA-N	1
FDB112060	0.150257318	Threonylalanine	VPZKQTYZIVOJDV-LMVFSUKVSA-N	1
FDB112085	0.150257318	Tryptophyl-Cysteine	SMDQRGAERNMJJF-UHFFFAOYSA-N	1
FDB112112	0.150257318	Tyrosyl-Isoleucine	QJKMCQRFHJRIPU-UHFFFAOYSA-N	1
FDB012156	0.150706191	L-Selenomethionine	RJFAYQIBOAGBLC-UHFFFAOYSA-N	1
FDB002708	0.152452009	Juglone	KQPYUDDGWXQXHS-UHFFFAOYSA-N	1
FDB003228	0.152452009	Pentanal	HGBOYTHUEUWSSQ-UHFFFAOYSA-N	1
FDB003364	0.152452009	5-Acetyl-3,4-dihydro-2H-pyrrole	DQBQWWSFRPLIAX-UHFFFAOYSA-N	1
FDB005562	0.152452009	Erythroneopterin	BMQYVXCPAOLZOK-XINAWCOVSA-N	1
FDB015414	0.152452009	Potassium_bromate(V)_(KBrO3)	OCATYIAKPYKMPG-UHFFFAOYSA-M	1
FDB022205	0.152452009	L-Threoneopterin	BMQYVXCPAOLZOK-NJGYIYPDSA-N	1
FDB022295	0.152452009	Umanopterin	BMQYVXCPAOLZOK-INEUFUBQSA-N	1
FDB022824	0.152452009	Hyaluronic_acid	OEANUJAFZLQYOD-DDKBAWAXSA-N	1
FDB023189	0.152452009	dIDP	BKUSIKGSPSFQAC-RRKCRQDMSA-N	1
FDB023190	0.152452009	2'-Deoxyinosine_triphosphate	UFJPAQSLHAGEBL-RRKCRQDMSA-N	1
FDB023358	0.152452009	D-Glucosaminide	RQFQJYYMBWVMQG-KAPKVSAKSA-N	1
FDB030078	0.152452009	(-)-jasmonoyl-L-isoleucine	IBZYPBGPOGJMBF-UHFFFAOYSA-M	1
FDB034584	0.152452009	heparan_sulfate_alpha-D-glucosaminide	JAXHHZAWQAGVNS-BCMGMHEASA-N	1
FDB098126	0.152452009	N-acetyl-Muramic_acid	MNLRQHMNZILYPY-MKFCKLDKSA-N	1
FDB112166	0.152452009	Neopterin	BMQYVXCPAOLZOK-UHFFFAOYSA-N	1
FDB030644	0.152553303	acetate	QTBSBXVTEAMEQO-UHFFFAOYSA-M	1
FDB000436	0.156072918	Sanguinarine	INVGWHRKADIJHF-UHFFFAOYSA-N	1
FDB003529	0.156072918	1,2-(2-Propenyl)-disulfane	PFRGXCVKLLPLIP-UHFFFAOYSA-N	1
FDB028946	0.156072918	2-Deoxygalactopyranose	PMMURAAUARKVCB-DUVQVXGLSA-N	1
DB00313	0.156270268	Valproic_Acid	NIJJYAXOARWZEE-UHFFFAOYSA-N	1
LINCS0136	0.156979473	cilengitide	AMLYAMJWYAIXIA-VWNVYAMZSA-N	1
LINCS0230	0.156979473	UNC0321	AULLUGALUBVBDD-UHFFFAOYSA-N	1
LINCS0250	0.156979473	GSK-J1	AVZCPICCWKMZDT-UHFFFAOYSA-N	1
LINCS0350	0.156979473	aptiganel	BFNCJMURTMZBTE-UHFFFAOYSA-N	1
LINCS0417	0.156979473	A-366	BKCDJTRMYWSXMC-UHFFFAOYSA-N	1
LINCS0449	0.156979473	procysteine	BMLMGCPTLHPWPY-REOHCLBHSA-N	1
LINCS0450	0.156979473	BGT226	BMMXYEBLEBULND-UHFFFAOYSA-N	1
LINCS0452	0.156979473	licarbazepine	BMPDWHIDQYTSHX-CQSZACIVSA-N	1
LINCS0670	0.156979473	AD-5467	CLDJCRWXLDLJLO-CQSZACIVSA-N	1
LINCS0764	0.156979473	AMD-3465	CWJJHESJXJQCJA-UHFFFAOYSA-N	1
LINCS0854	0.156979473	dazmegrel	DEQLGSOHGTZKFB-UHFFFAOYSA-N	1
LINCS0950	0.156979473	UAMC-00039	DNVZYSMOLXCOLY-HNNXBMFYSA-N	1
LINCS1010	0.156979473	BI-D1870	DTEKTGDVSARYDS-NSHDSACASA-N	1
LINCS1159	0.156979473	pefloxacin	FHFYDNQZQSQIAI-UHFFFAOYSA-N	1
LINCS1245	0.156979473	carbenicillin	FPPNZSSZRUTDAP-BBGACYKPSA-N	1
LINCS1557	0.156979473	ezatiostat	GWEJFLVSOGNLSS-WPFOTENUSA-N	1
LINCS1709	0.156979473	SAR-245409	HJSSPYJVWLTYHG-UHFFFAOYSA-N	1
LINCS1715	0.156979473	eseroline-(-)	HKGWQUVGHPDEBZ-OLZOCXBDSA-N	1
LINCS1799	0.156979473	omtriptolide	HROMYAWHLUOUPY-AHCCQAQQSA-N	1
LINCS1811	0.156979473	STA-5326	HSKAZIJJKRAJAV-KOEQRZSOSA-N	1
LINCS1931	0.156979473	NVP-BSK805	IBPVXAOOVUAOKJ-UHFFFAOYSA-N	1
LINCS1968	0.156979473	YZ9	IETDBZQIWIJQJG-UHFFFAOYSA-N	1
LINCS2089	0.156979473	2-fluorofucose	IRKXGKIPOMIQOD-QYESYBIKSA-N	1
LINCS2093	0.156979473	AZD6482	IRTDIKMSKMREGO-OAHLLOKOSA-N	1
LINCS2240	0.156979473	CH5132799	JEGHXKRHKHPBJD-UHFFFAOYSA-N	1
LINCS2279	0.156979473	apafant	JGPJQFOROWSRRS-UHFFFAOYSA-N	1
LINCS2336	0.156979473	DMPS	JLVSRWOIZZXQAD-VKHMYHEASA-N	1
LINCS2445	0.156979473	TG-101209	JVDOKQYTTYUYDV-UHFFFAOYSA-N	1
LINCS2581	0.156979473	siponimod	KIHYPELVXPAIDH-HNSNBQBZSA-N	1
LINCS2634	0.156979473	lafutidine	KMZQAVXSMUKBPD-FCRIZLRQSA-N	1
LINCS2902	0.156979473	BVT-948	LLPBUXODFQZPFH-UHFFFAOYSA-N	1
LINCS3028	0.156979473	alagebrium	LYLFQLCLUXOFOL-UHFFFAOYSA-N	1
LINCS3287	0.156979473	MK-0812	MTMDXAIUENDNDL-RJSMDTJLSA-N	1
LINCS3380	0.156979473	WH-4-023	NBTNHSGBRGTFJS-UHFFFAOYSA-N	1
LINCS3406	0.156979473	Ro-61-8048	NDPBMCKQJOZAQX-UHFFFAOYSA-N	1
LINCS3431	0.156979473	DPPE	NFIXBCVWIPOYCD-UHFFFAOYSA-N	1
LINCS3446	0.156979473	SMI-4a	NGJLOFCOEOHFKQ-YVMONPNESA-N	1
LINCS3452	0.156979473	PETCM	NGTDJJKTGRNNAU-ZETCQYMHSA-N	1
LINCS3502	0.156979473	fendiline	NMKSAYKQLCHXDK-LJQANCHMSA-N	1
LINCS3547	0.156979473	triclabendazole	NQPDXQQQCQDHHW-UHFFFAOYSA-N	1
LINCS3556	0.156979473	thiostrepton	NSFFHOGKXHRQEW-AIHSUZKVSA-N	1
LINCS3690	0.156979473	RS-504393	ODNICNWASXKNNQ-UHFFFAOYSA-N	1
LINCS3717	0.156979473	dolastatin-10	OFDNQWIFNXBECV-VFSYNPLYSA-N	1
LINCS3817	0.156979473	IT1t	OOSUDWRRWZVFEB-UHFFFAOYSA-N	1
LINCS3863	0.156979473	elacridar	OSFCMRGOZNQUSW-UHFFFAOYSA-N	1
LINCS3882	0.156979473	UNC0646	OUKWLRHRXOPODD-UHFFFAOYSA-N	1
LINCS3926	0.156979473	SEW-2871	OYMNPJXKQVTQTR-UHFFFAOYSA-N	1
LINCS4078	0.156979473	sitafloxacin	PNUZDKCDAWUEGK-CYZMBNFOSA-N	1
LINCS4086	0.156979473	PF-431396	POJZIZBONPAWIV-UHFFFAOYSA-N	1
LINCS4106	0.156979473	UNC1215	PQOOIERVZAXHBP-UHFFFAOYSA-N	1
LINCS4175	0.156979473	prulifloxacin	PWNMXPDKBYZCOO-LLVKDONJSA-N	1
LINCS4287	0.156979473	clinafloxacin	QGPKADBNRMWEQR-QMMMGPOBSA-N	1
LINCS4305	0.156979473	ME0328	QIHBWVVVRYYYRO-CYBMUJFWSA-N	1
LINCS4306	0.156979473	ME-0328	QIHBWVVVRYYYRO-ZDUSSCGKSA-N	1
LINCS4366	0.156979473	UNC0638	QOECJCJVIMVJGX-UHFFFAOYSA-N	1
LINCS4380	0.156979473	A205804	QQGWEXFLMJGCAL-UHFFFAOYSA-N	1
LINCS4425	0.156979473	CCG-50014	QUIIIYITNGOFEI-UHFFFAOYSA-N	1
LINCS4659	0.156979473	SR-11302	RQANARBNMTXCDM-DKOHIBGUSA-N	1
LINCS4798	0.156979473	loxistatin-acid	SCMSYZJDIQPSDI-SRVKXCTJSA-N	1
LINCS4993	0.156979473	AZ960	SUNXHXDJOIXABJ-NSHDSACASA-N	1
LINCS5016	0.156979473	securinine	SWZMSZQQJRKFBP-WZRBSPASSA-N	1
LINCS5017	0.156979473	oprozomib	SWZXEVABPLUDIO-WSZYKNRRSA-N	1
LINCS5084	0.156979473	PRT062607	TXGKRVFSSHPBAJ-JKSUJKDBSA-N	1
LINCS5273	0.156979473	amonafide	UPALIKSFLSVKIS-UHFFFAOYSA-N	1
LINCS5275	0.156979473	nitecapone	UPMRZALMHVUCIN-UHFFFAOYSA-N	1
LINCS5404	0.156979473	igmesine	VCZSWYIFCKGTJI-JLHYYAGUSA-N	1
LINCS5417	0.156979473	cinoxacin	VDUWPHTZYNWKRN-UHFFFAOYSA-N	1
LINCS5447	0.156979473	acetohexamide	VGZSUPCWNCWDAN-UHFFFAOYSA-N	1
LINCS5661	0.156979473	hyaluronic-acid	WCDDVEOXEIYWFB-VXORFPGASA-N	1
LINCS5905	0.156979473	temefos	WWJZWCUNLNYYAU-UHFFFAOYSA-N	1
LINCS5954	0.156979473	pazufloxacin	XAGMUUZPGZWTRP-ZETCQYMHSA-N	1
LINCS5960	0.156979473	melevodopa	XBBDACCLCFWBSI-ZETCQYMHSA-N	1
LINCS5963	0.156979473	fleroxacin	XBJBPGROQZJDOJ-UHFFFAOYSA-N	1
LINCS5976	0.156979473	tetomilast	XDBHURGONHZNJF-UHFFFAOYSA-N	1
LINCS6038	0.156979473	UNC0224	XIVUGRBSBIXXJE-UHFFFAOYSA-N	1
LINCS6051	0.156979473	arsanilic-acid	XKNKHVGWJDPIRJ-UHFFFAOYSA-N	1
LINCS6123	0.156979473	dazoxiben	XQGZSYKGWHUSDH-UHFFFAOYSA-N	1
LINCS6454	0.156979473	S-3304	YWCLDDLVLSQGSZ-JOCHJYFZSA-N	1
LINCS6541	0.156979473	imidurea	ZCTXEAQXZGPWFG-RFZPGFLSSA-N	1
LINCS6556	0.156979473	lomefloxacin	ZEKZLJVOYLTDKK-VIFPVBQESA-N	1
LINCS6581	0.156979473	bafetinib	ZGBAJMQHJDFTQJ-DEOSSOPVSA-N	1
LINCS6599	0.156979473	isodibut	ZHXRDXTYPCPBTI-UHFFFAOYSA-N	1
LINCS6626	0.156979473	azelnidipine	ZKFQEACEUNWPMT-MUUNZHRXSA-N	1
LINCS6695	0.156979473	gemifloxacin	ZRCVYEYHRGVLOC-NOTZLVJDSA-N	1
LINCS0036	0.15763893	donepezil	ADEBPBSSDYVVLD-HXUWFJFHSA-N	1
LINCS1479	0.15763893	lenalidomide	GOTYRUGSSMKFNF-JTQLQIEISA-N	1
LINCS2425	0.15763893	SKF-38393	JUDKOGFHZYMDMF-AWEZNQCLSA-N	1
LINCS2802	0.15763893	salubrinal	LCOIAYJMPKXARU-CVTTXWKISA-N	1
DB00446	0.158123819	Chloramphenicol	WIIZWVCIJKGZOK-RKDXNWHRSA-N	1
LINCS1107	0.158968692	lipoamide	FCCDDURTIIUXBY-ZETCQYMHSA-N	1
FDB022021	0.159212187	2-Methoxyestradiol	CQOQDQWUFQDJMK-SSTWWWIQSA-N	1
FDB023100	0.159212187	Arabinosylhypoxanthine	UGQMRVRMYYASKQ-KBNQYOMWSA-N	1
DB00427	0.159428348	Triprolidine	CBEQULMOCCWAQT-WOJGMQOQSA-N	1
DB00578	0.159428348	Carbenicillin	FPPNZSSZRUTDAP-UWFZAAFLSA-N	1
DB00699	0.159428348	Nicergoline	YSEXMKHXIOCEJA-FVFQAYNVSA-N	1
DB00760	0.159428348	Meropenem	DMJNNHOOLUXYBV-PQTSNVLCSA-N	1
DB00895	0.159428348	Benzylpenicilloyl_Polylysine	IMPVZRLKKKXMKQ-SGDOCVTFSA-N	1
DB01084	0.159428348	Emedastine	KBUZBQVCBVDWKX-UHFFFAOYSA-N	1
DB01207	0.159428348	Ridogrel	GLLPUTYLZIKEGF-HAVVHWLPSA-N	1
DB01422	0.159428348	Nitroxoline	RJIWZDNTCBHXAL-UHFFFAOYSA-N	1
DB06193	0.159428348	Pixantrone	PEZPMAYDXJQYRV-UHFFFAOYSA-N	1
DB06799	0.159428348	Methenamine	VKYKSIONXSXAKP-UHFFFAOYSA-N	1
DB06826	0.159428348	Unoprostone	TVHAZVBUYQMHBC-SNHXEXRGSA-N	1
DB08981	0.159428348	Fenbufen	ZPAKPRAICRBAOD-UHFFFAOYSA-N	1
DB09017	0.159428348	Brotizolam	UMSGKTJDUHERQW-UHFFFAOYSA-N	1
DB09230	0.159428348	Azelnidipine	ZKFQEACEUNWPMT-UHFFFAOYSA-N	1
DB09324	0.159428348	Sulbactam	FKENQMMABCRJMK-RITPCOANSA-N	1
DB11994	0.159428348	Diacerein	TYNLGDBUJLVSMA-UHFFFAOYSA-N	1
DB12783	0.159428348	Benserazide	BNQDCRGUHNALGH-UHFFFAOYSA-N	1
DB13853	0.159428348	Anethole_trithione	KYLIZBIRMBGUOP-UHFFFAOYSA-N	1
FDB021926	0.160379019	L-Phosphoserine	BZQFBWGGLXLEPQ-REOHCLBHSA-N	1
FDB022700	0.160379019	DL-O-Phosphoserine	BZQFBWGGLXLEPQ-UHFFFAOYSA-N	1
FDB030462	0.160379019	3-phospho-L-serine	BZQFBWGGLXLEPQ-UWTATZPHSA-N	1
FDB002515	0.161983135	Osthol	MBRLOUHOWLUMFF-UHFFFAOYSA-N	1
FDB008298	0.161983135	Acetamide	DLFVBJFMPXGRIB-UHFFFAOYSA-N	1
FDB008440	0.161983135	Benomyl	RIOXQFHNBCKOKP-UHFFFAOYSA-N	1
FDB012295	0.161983135	Piceatannol	CDRPUGZCRXZLFL-UPHRSURJSA-N	1
FDB014733	0.161983135	Pyridine	JUJWROOIHBZHMG-UHFFFAOYSA-N	1
FDB021894	0.161983135	Deoxyadenosine	OLXZPDWKRNYJJZ-RRKCRQDMSA-N	1
FDB023335	0.161983135	3,3',4'5-Tetrahydroxystilbene	CDRPUGZCRXZLFL-OWOJBTEDSA-N	1
FDB030293	0.16249445	1D-myo-inositol_1,2,3,4,5,6-hexakisphosphate	IMQLKJBTEOYOSI-UHFFFAOYSA-N	1
DB00199	0.163192322	Erythromycin	ULGZDMOVFRHVEP-RWJQBGPGSA-N	1
DB00403	0.163192322	Ceruletide	YRALAIOMGQZKOW-HYAOXDFASA-N	1
DB00480	0.163192322	Lenalidomide	GOTYRUGSSMKFNF-UHFFFAOYSA-N	1
DB00843	0.163192322	Donepezil	ADEBPBSSDYVVLD-UHFFFAOYSA-N	1
LINCS2906	0.164182575	ditiocarb-sodium-trihydrate	LMBWSYZSUOEYSN-UHFFFAOYSA-N	1
LINCS4005	0.164182575	calpeptin	PGGUOGKHUUUWAF-ROUUACIJSA-N	1
LINCS5643	0.164182575	fidarestat	WAAPEIZFCHNLKK-PELKAZGASA-N	1
DB00142	0.164202484	Glutamic_Acid	WHUUTDBJXJRKMK-VKHMYHEASA-N	1
DB00740	0.165714147	Riluzole	FTALBRSUTCGOEG-UHFFFAOYSA-N	1
DB08860	0.165714147	Pitavastatin	VGYFMXBACGZSIL-MCBHFWOFSA-N	1
LINCS2052	0.167722298	entinostat	INVTYAOGFAGBOE-UHFFFAOYSA-N	1
DB00235	0.168522537	Milrinone	PZRHRDRVRGEVNW-UHFFFAOYSA-N	1
DB00527	0.168522537	Cinchocaine	PUFQVTATUTYEAL-UHFFFAOYSA-N	1
DB00602	0.168522537	Ivermectin	SPBDXSGPUHCETR-CVSKBELMSA-N	1
FDB012057	0.169502022	Baicalein	FXNFHKRTJBSTCS-UHFFFAOYSA-N	1
LINCS1250	0.170809511	SU11274	FPYJSJDOHRDAMT-KQWNVCNZSA-N	1
FDB000678	0.171564789	(S)-Naringenin	FTVWIRXFELQLPI-ZDUSSCGKSA-N	1
FDB016687	0.171564789	Naringenin_fructoside	FTVWIRXFELQLPI-UHFFFAOYSA-N	1
LINCS4062	0.175336637	2-deoxyglucose	PMMURAAUARKVCB-ZXXMMSQZSA-N	1
FDB021927	0.175977339	Sphingosine_1-phosphate	DUYSYHSSBDVJSM-CCEZHUSRSA-N	1
LINCS1599	0.178352248	aminoguanidine	HAMNKKUPIHEESI-UHFFFAOYSA-N	1
LINCS4031	0.179393926	picrotoxinin	PIMZUZSSNYHVCU-KBLUICEQSA-N	1
DB00175	0.17997358	Pravastatin	TUZYXOIXSAXUGO-PZAWKZKUSA-N	1
DB00203	0.17997358	Sildenafil	BNRNXUUZRGQAQC-UHFFFAOYSA-N	1
DB01113	0.179990231	Papaverine	XQYZDYMELSJDRZ-UHFFFAOYSA-N	1
FDB002680	0.181139027	Hesperidin	QUQPHWDTPGMPEX-QJBIFVCTSA-N	1
FDB004924	0.181139027	4-Oxo-nonan-1-al	MGOKSQNXXRPCMD-UHFFFAOYSA-N	1
FDB023787	0.181139027	4-Hydroxyestradiol	QOZFCKXEVSGWGS-JNYWYMJGSA-N	1
FDB030247	0.181139027	1-hydroxy-2-methyl-2-(E)-butenyl_4-diphosphate	MDSIZRKJVDMQOQ-UHFFFAOYSA-K	1
FDB030506	0.181139027	4-hydroxyphenylpyruvate	KKADPXVIOXHVKN-UHFFFAOYSA-N	1
FDB022655	0.181863548	7a-Hydroxycholesterol	OYXZMSRRJOYLLO-AWBHSAGMSA-N	1
FDB023832	0.181863548	7b-Hydroxycholesterol	OYXZMSRRJOYLLO-KGZHIOMZSA-N	1
FDB112388	0.181863548	7alpha-Hydroxycholesterol	OYXZMSRRJOYLLO-RVOWOUOISA-N	1
LINCS3186	0.18210849	sulindac	MLKXDPUZXIRXEP-LQVWSKNFSA-N	1
DB01011	0.18260302	Metyrapone	FJLBFSROUSIWMA-UHFFFAOYSA-N	1
DB01053	0.18260302	Benzylpenicillin	JGSARLDLIJGVTE-MBNYWOFBSA-N	1
DB01590	0.18260302	Everolimus	HKVAMNSJSFKALM-GKUWKFKPSA-N	1
DB00144	0.184467272	Phosphatidyl_serine	UNJJBGNPUUVVFQ-ZJUUUORDSA-N	1
DB01370	0.184467272	Aluminium	XAGFODPZIPBFFR-UHFFFAOYSA-N	1
FDB005662	0.185215598	Undylic_acid	DJJCXFVJDGTHFX-XVFCMESISA-N	1
FDB002798	0.186208444	Apigenin	KZNIFHPLKGYRTM-UHFFFAOYSA-N	1
DB04335	0.190375467	Inosine	UGQMRVRMYYASKQ-KQYNXXCUSA-N	1
DB04743	0.190375467	Nimesulide	HYWYRSMBCFDLJT-UHFFFAOYSA-N	1
FDB001322	0.191318615	Isohumulone_A	QARXXMMQVDCYGZ-UHFFFAOYSA-N	1
FDB004333	0.191318615	2-Propenyl_glucosinolate	PHZOWSSBXJXFOR-HOQQJHGQSA-N	1
FDB005871	0.191318615	Artemorin	JNHKVMWTQCZYHK-CVZWCJCVSA-N	1
FDB008533	0.191318615	2-Ethylpyrazine	KVFIJIWMDBAGDP-UHFFFAOYSA-N	1
FDB010907	0.191318615	(R)-3-Hydroxyoctanoic_acid	NDPLAKGOSZHTPH-SSDOTTSWSA-N	1
FDB012319	0.191318615	Sinigrin	PHZOWSSBXJXFOR-PTGZALFTSA-N	1
FDB013515	0.191318615	Cucurbitacin_B	IXQKXEUSCPEQRD-OUKQBFOZSA-N	1
FDB013636	0.191318615	Amygdalin	XUCIJNAGGSZNQT-UHFFFAOYSA-N	1
FDB014671	0.191318615	Grosheimin	YGMIBVIKXJJQQJ-UHFFFAOYSA-N	1
FDB015499	0.191318615	Quassin	IOSXSVZRTUWBHC-UHFFFAOYSA-N	1
FDB015787	0.191318615	Cascarillin	ZOWKQQIGQBVKSV-UHFFFAOYSA-N	1
FDB015900	0.191318615	Tatridin_B	KNEQPJSDSYNUHP-VURMDHGXSA-N	1
FDB022761	0.191318615	3-Hydroxyoctanoic_acid	NDPLAKGOSZHTPH-UHFFFAOYSA-N	1
FDB023194	0.191318615	Salicin	NGFMICBWJRZIBI-UJPOAAIJSA-N	1
FDB011477	0.193946295	(-)-alpha-Narcotine	AKNNEGZIBPJZJG-MSOLQXFVSA-N	1
FDB011479	0.193946295	(�)-alpha-Narcotine	AKNNEGZIBPJZJG-UHFFFAOYSA-N	1
LINCS1606	0.194632382	L-165041	HBBVCKCCQCQCTJ-UHFFFAOYSA-N	1
LINCS1879	0.194632382	albendazole	HXHWSAZORRCQMX-UHFFFAOYSA-N	1
LINCS2154	0.194632382	cariporide	IWXNYAIICFKCTM-UHFFFAOYSA-N	1
LINCS6266	0.194632382	vatalanib	YCOYDOIWSSHVCK-UHFFFAOYSA-N	1
FDB005049	0.197519367	Linonin	KBDSLGBFQAGHBE-MSGMIQHVSA-N	1
FDB014715	0.197519367	Limonin	KBDSLGBFQAGHBE-UHFFFAOYSA-N	1
FDB023629	0.197519367	N-Arachidonoyl_glycine	YLEARPUNMCCKMP-UHFFFAOYSA-N	1
FDB112184	0.197519367	N-Arachidonoylglycine	YLEARPUNMCCKMP-DOFZRALJSA-N	1
DB00862	0.199610189	Vardenafil	SECKRCOLJRRGGV-UHFFFAOYSA-N	1
DB01196	0.199610189	Estramustine	FRPJXPJMRWBBIH-RBRWEJTLSA-N	1
DB04876	0.199610189	Vildagliptin	SYOKIDBDQMKNDQ-XWTIBIIYSA-N	1
DB09054	0.199610189	Idelalisib	IFSDAJWBUCMOAH-HNNXBMFYSA-N	1
FDB021797	0.199995197	3-Hydroxybutanoic_acid	WHBMMWSBFZVSSR-UHFFFAOYSA-N	1
FDB021869	0.199995197	(R)-3-Hydroxybutyric_acid	WHBMMWSBFZVSSR-GSVOUGTGSA-N	1
FDB022048	0.199995197	(S)-3-Hydroxybutyric_acid	WHBMMWSBFZVSSR-VKHMYHEASA-N	1
FDB000662	0.202348674	Gallic_acid	LNTHITQWFMADLM-UHFFFAOYSA-N	1
FDB010669	0.202348674	1-Naphthaleneacetic_acid	PRPINYUDVPFIRX-UHFFFAOYSA-N	1
FDB012064	0.202348674	2'-Deoxyguanosine	YKBGVTZYEHREMT-UHFFFAOYSA-N	1
FDB023087	0.202348674	Vitamin_K1_2,3-epoxide	KUTXFBIHPWIDJQ-UHFFFAOYSA-N	1
FDB112158	0.202348674	Deoxyguanosine	YKBGVTZYEHREMT-KVQBGUIXSA-N	1
DB00194	0.203708656	Vidarabine	OIRDTQYFTABQOQ-UHTZMRCNSA-N	1
DB00640	0.203708656	Adenosine	OIRDTQYFTABQOQ-KQYNXXCUSA-N	1
FDB008116	0.204012679	1,3-Propanedial	WSMYVTOQOOLQHP-UHFFFAOYSA-N	1
FDB008309	0.204012679	Hexanedioic_acid	WNLRTRBMVRJNCN-UHFFFAOYSA-N	1
FDB012801	0.204012679	Ferulic_acid	KSEBMYQBYZTDHS-HYXAFXHYSA-N	1
FDB012802	0.204012679	trans-Ferulic_acid	KSEBMYQBYZTDHS-HWKANZROSA-N	1
FDB019993	0.204012679	Sodium_ferulate	NCTHNHPAQAVBEB-FBZPGIPVSA-M	1
FDB084013	0.204012679	3-(4-hydroxy-3-methoxyphenyl)prop-2-enoic_acid	KSEBMYQBYZTDHS-UHFFFAOYSA-N	1
DB01244	0.206414751	Bepridil	UIEATEWHFDRYRU-UHFFFAOYSA-N	1
LINCS2900	0.209640322	go-6983	LLJJDLHGZUOMQP-UHFFFAOYSA-N	1
FDB000688	0.210524931	Eriodictyol	SBHXYTNGIZCORC-UHFFFAOYSA-N	1
FDB000754	0.210524931	Ethylene	VGGSQFUCUMXWEO-UHFFFAOYSA-N	1
FDB022349	0.210524931	Dihydroneopterin_triphosphate	DGGUVLXVLHAAGT-XINAWCOVSA-N	1
FDB022452	0.210524931	5-Aminolevulinic_acid	ZGXJTSGNIOSYLO-UHFFFAOYSA-N	1
FDB028944	0.210524931	Arabinofuranose	HMFHBZSHGGEWLO-HWQSCIPKSA-N	1
FDB031274	0.210524931	?-L-arabinofuranose	HMFHBZSHGGEWLO-QMKXCQHVSA-N	1
FDB031292	0.210524931	?-D-ribofuranose	HMFHBZSHGGEWLO-SOOFDHNKSA-N	1
LINCS3303	0.211167247	doramapimod	MVCOAUNKQVWQHZ-UHFFFAOYSA-N	1
DB01262	0.211177804	Decitabine	XAUDJQYHKZQPEU-KVQBGUIXSA-N	1
DB00783	0.213764499	Estradiol	VOXZDWNPVJITMN-ZBRFXRBCSA-N	1
FDB022184	0.214073349	Heparan_sulfate	WKPUACLQLIIVJJ-RHKLHVFKSA-M	1
FDB000757	0.216703362	Nonane	BKIMMITUMNQMOS-UHFFFAOYSA-N	1
FDB000842	0.216703362	2,4-Dihydroxybenzoic_acid	UIAFKZKHHVMJGS-UHFFFAOYSA-N	1
FDB000946	0.216703362	Fenbendazole	HDDSHPAODJUKPD-UHFFFAOYSA-N	1
FDB000947	0.216703362	3-Amino-1,4-dimethyl-5H-pyrido[4,3-b]indole	LVTKHGUGBGNBPL-UHFFFAOYSA-N	1
FDB001072	0.216703362	27-Deoxy-5alpha-cyprinol	XJZGNVBLVFOSKJ-UHFFFAOYSA-N	1
FDB002306	0.216703362	Dinophysistoxin_1	CLBIEZBAENPDFY-ZHACJKMWSA-N	1
FDB002414	0.216703362	Axillarin	KIGVXRGRNLQNNI-UHFFFAOYSA-N	1
FDB003000	0.216703362	Glycerol_1,2-di-(9Z-octadecenoate)	AFSHUZFNMVJNKX-XPWSMXQVSA-N	1
FDB003045	0.216703362	Hexacosanoic_acid	XMHIUKTWLZUKEX-UHFFFAOYSA-N	1
FDB003303	0.216703362	Nonanal	GYHFUZHODSMOHU-UHFFFAOYSA-N	1
FDB003378	0.216703362	Butanal	ZTQSAGDEMFDKMZ-UHFFFAOYSA-N	1
FDB004845	0.216703362	Polyacetylene	HSFWRNGVRCDJHI-UHFFFAOYSA-N	1
FDB005892	0.216703362	Phenylhydrazine	HKOOXMFOFWEVGF-UHFFFAOYSA-N	1
FDB006972	0.216703362	2alpha,3alpha-Dihydroxyolean-12-en-28-oic_acid	MDZKJHQSJHYOHJ-LJJNEPIXSA-N	1
FDB007631	0.216703362	2-Methylnaphthalene	QIMMUPPBPVKWKM-UHFFFAOYSA-N	1
FDB008291	0.216703362	N-Nitroso-pyrrolidine	WNYADZVDBIBLJJ-UHFFFAOYSA-N	1
FDB008538	0.216703362	3-Methyl-5-propyl-2-cyclohexen-1-one	URQMEZRQHLCJKR-UHFFFAOYSA-N	1
FDB008548	0.216703362	Methyleugenol	ZYEMGPIYFIJGTP-UHFFFAOYSA-N	1
FDB011614	0.216703362	3-(Carboxymethylamino)propanoic_acid	GAUBNQMYYJLWNF-UHFFFAOYSA-N	1
FDB012155	0.216703362	2-Aminobenzamide	PXBFMLJZNCDSMP-UHFFFAOYSA-N	1
FDB012629	0.216703362	(Z)-Methyl_isoeugenol	NNWHUJCUHAELCL-PLNGDYQASA-N	1
FDB012645	0.216703362	Methylenebutanedioic_acid	LVHBHZANLOWSRM-UHFFFAOYSA-N	1
FDB013041	0.216703362	Maslinic_acid	MDZKJHQSJHYOHJ-UHFFFAOYSA-N	1
FDB014726	0.216703362	Zeaxanthin	JKQXZKUSFCKOGQ-DKLMTRRASA-N	1
FDB015194	0.216703362	Secoisolariciresinol_9,9'-diglucoside	SBVBJPHMDABKJV-UHFFFAOYSA-N	1
FDB015431	0.216703362	Calcium_hydroxide_(Ca(OH)2)	AXCZMVOFGPJBDE-UHFFFAOYSA-L	1
FDB016607	0.216703362	2,2',4,4',5,6'-Hexabromodiphenyl_ether	VHNPZYZQKWIWOD-UHFFFAOYSA-N	1
FDB017693	0.216703362	Sideritiflavone	UWNUJPINKMRKKR-UHFFFAOYSA-N	1
FDB017897	0.216703362	Dinophysistoxin_2	BRFKTXCAUCYQBT-VAWYXSNFSA-N	1
FDB019865	0.216703362	(3R,3'R,_all-E)-Zeaxanthin	JKQXZKUSFCKOGQ-ANDPMPNWSA-N	1
FDB021874	0.216703362	4-Pyridoxic_acid	HXACOUQIXZGNBF-UHFFFAOYSA-N	1
FDB021991	0.216703362	16-Oxoestrone	ANPHVANSJXDRTP-VLVBFLKRSA-N	1
FDB022166	0.216703362	Cysteine_glutathione_disulfide	BNRXZEPOHPEEAS-PPSBICQBSA-N	1
FDB022305	0.216703362	7-Methylguanine	FZWGECJQACGGTI-UHFFFAOYSA-N	1
FDB022502	0.216703362	27-Deoxy-5beta-cyprinol	XJZGNVBLVFOSKJ-XZULNKEGSA-N	1
FDB022551	0.216703362	4-Methylpentanal	JGEGJYXHCFUMJF-UHFFFAOYSA-N	1
FDB022672	0.216703362	3-Methylthiopropionic_acid	CAOMCZAIALVUPA-UHFFFAOYSA-N	1
FDB023101	0.216703362	Lactaldehyde	BSABBBMNWQWLLU-VKHMYHEASA-N	1
FDB023348	0.216703362	12(S)-HPETE	ZIOZYRSDNLNNNJ-IBGZPJMESA-N	1
FDB023408	0.216703362	12(R)-HPETE	ZIOZYRSDNLNNNJ-LJQANCHMSA-N	1
FDB023918	0.216703362	D-Lactaldehyde	BSABBBMNWQWLLU-GSVOUGTGSA-N	1
FDB027468	0.216703362	Acetaminophen_glucuronide	IPROLSVTVHAQLE-BYNIDDHOSA-N	1
FDB029069	0.216703362	3beta-Hydroxy-5-cholestenoate	WVXOMPRLWLXFAP-UBJAGWMESA-N	1
FDB029199	0.216703362	Adrenochrome	RPHLQSHHTJORHI-UHFFFAOYSA-N	1
FDB029811	0.216703362	3'-Hydroxydaidzein	DDKGKOOLFLYZDL-UHFFFAOYSA-N	1
FDB029985	0.216703362	Paeoniflorin	YKRGDOXKVOZESV-WRJNSLSBSA-N	1
FDB030040	0.216703362	Palladium	KDLHZDBZIXYQEI-UHFFFAOYSA-N	1
FDB030463	0.216703362	3-S-methylmercaptopropionate	CAOMCZAIALVUPA-UHFFFAOYSA-M	1
FDB030968	0.216703362	L-lactaldehyde	BSABBBMNWQWLLU-UHFFFAOYSA-N	1
FDB031408	0.216703362	Chymopapain	XXAXVMUWHZHZMJ-UHFFFAOYSA-N	1
FDB087457	0.216703362	6-{[5,6-dihydroxy-2-(4-hydroxyphenyl)-4-oxo-4H-chromen-7-yl]oxy}-3,4,5-trihydroxyoxane-2-carboxylic_acid	DJSISFGPUUYILV-UHFFFAOYSA-N	1
FDB089104	0.216703362	2-(2-hydroxypropan-2-yl)-6-(2-methylbut-3-en-2-yl)-2H,3H,7H-furo[3,2-g]chromen-7-one	JCDLLLXYAICSQV-UHFFFAOYSA-N	1
FDB089382	0.216703362	5,7-dihydroxy-2-(4-hydroxyphenyl)-6,8-dimethyl-3,4-dihydro-2H-1-benzopyran-4-one	DYHOLQACRGJEHX-UHFFFAOYSA-N	1
FDB093591	0.216703362	2-Aminophenol	CDAWCLOXVUBKRW-UHFFFAOYSA-N	1
FDB094043	0.216703362	DG(18:1(9Z)/18:1(9Z)/0:0)	AFSHUZFNMVJNKX-LLWMBOQKSA-N	1
FDB098219	0.216703362	Methionyl-Proline	DZMGFGQBRYWJOR-UHFFFAOYSA-N	1
FDB111635	0.216703362	3beta-Hydroxy-5-cholestenoic_acid	WVXOMPRLWLXFAP-KQOPCUSDSA-N	1
FDB111751	0.216703362	Alanyllysine	QXRNAOYBCYVZCD-BQBZGAKWSA-N	1
FDB111770	0.216703362	Arginylleucine	WYBVBIHNJWOLCJ-IUCAKERBSA-N	1
FDB111796	0.216703362	Asparaginyl-Serine	SONUFGRSSMFHFN-UHFFFAOYSA-N	1
FDB112120	0.216703362	Tyrosyl-Tyrosine	JAQGKXUEKGKTKX-UHFFFAOYSA-N	1
FDB112376	0.216703362	Stearidonoyl_CoA	DDHCSALWDPRVCN-PIYOKYFNSA-N	1
DB00441	0.216772618	Gemcitabine	SDUQYLNIPVEERB-QPPQHZFASA-N	1
DB11828	0.217920758	Neratinib	JWNPDZNEKVCWMY-VQHVLOKHSA-N	1
FDB023838	0.220021953	D-Propylene_glycol	DNIAPMSPPWPWGF-VKHMYHEASA-N	1
LINCS0622	0.221714693	plicamycin	CFCUWKMKBJTWLW-BGLFSJPPSA-N	1
LINCS2192	0.221714693	NECA	JADDQZYHOWSFJD-FLNNQWSLSA-N	1
FDB001221	0.223259324	Arbutin	BJRNKVDFDLYUGJ-UHFFFAOYSA-N	1
FDB012149	0.223259324	Falcarindiol	QWCNQXNAFCBLLV-UVTDQMKNSA-N	1
FDB013867	0.223259324	Aloin	AFHJQYHRLPMKHU-UHFFFAOYSA-N	1
FDB003168	0.22333331	Allitridin	UBAXRAHSPKWNCX-UHFFFAOYSA-N	1
FDB011884	0.22333331	Quercitrin	OXGUCUVFOIWWQJ-HQBVPOQASA-N	1
FDB013409	0.22333331	Acteoside	FBSKJMQYURKNSU-QPJJXVBHSA-N	1
FDB022592	0.22333331	Prostaglandin_H2	YIBNHAJFJUQSRA-BRIYLRKRSA-N	1
FDB031134	0.22333331	prostaglandin-H2	YIBNHAJFJUQSRA-YNNPMVKQSA-N	1
FDB092130	0.22333331	2-(3,4-dihydroxyphenyl)-5,7-dihydroxy-3-[(3,4,5-trihydroxy-6-methyloxan-2-yl)oxy]-4H-chromen-4-one	OXGUCUVFOIWWQJ-UHFFFAOYSA-N	1
DB01174	0.224204934	Phenobarbital	DDBREPKUVSBGFI-UHFFFAOYSA-N	1
LINCS1302	0.225700954	odanacatib	FWIVDMJALNEADT-SFTDATJTSA-N	1
LINCS1662	0.225700954	ruxolitinib-(S)	HFNKQEVNSGCOJV-HNNXBMFYSA-N	1
LINCS2895	0.225700954	balicatib	LLCRBOWRJOUJAE-UHFFFAOYSA-N	1
LINCS3517	0.225700954	aphidicolin	NOFOAYPPHIUXJR-APNQCZIXSA-N	1
LINCS4432	0.225700954	icatibant-acetate	QURWXBZNHXJZBE-SKXRKSCCSA-N	1
LINCS4655	0.225700954	zebularine	RPQZTTQVRYEKCR-WCTZXXKLSA-N	1
LINCS4725	0.225700954	fexofenadine	RWTNPBWLLIMQHL-LJAQVGFWSA-N	1
LINCS5218	0.225700954	TG100-115	UJIAQDJKSXQLIT-UHFFFAOYSA-N	1
LINCS5685	0.225700954	lonidamine	WDRYRZXSPDWGEB-UHFFFAOYSA-N	1
LINCS0110	0.225981777	SB-334867	AKMNUCBQGHFICM-UHFFFAOYSA-N	1
LINCS0458	0.225981777	efaproxiral	BNFRJXLZYUTIII-UHFFFAOYSA-N	1
LINCS0468	0.225981777	GMX1778	BOIPLTNGIAPDBY-UHFFFAOYSA-N	1
LINCS0515	0.225981777	sivelestat	BTGNGJJLZOIYID-UHFFFAOYSA-N	1
LINCS0629	0.225981777	GSK2126458	CGBJSGAELGCMKE-UHFFFAOYSA-N	1
LINCS0961	0.225981777	17-hydroxyprogesterone-caproate	DOMWKUIIPQCAJU-LJHIYBGHSA-N	1
LINCS1077	0.225981777	sparfloxacin	DZZWHBIBMUVIIW-DTORHVGOSA-N	1
LINCS1337	0.225981777	clevudine	GBBJCSTXCAQSSJ-XQXXSGGOSA-N	1
LINCS1403	0.225981777	SP-100030	GHMKQBWHPQMXSH-UHFFFAOYSA-N	1
LINCS1447	0.225981777	hesperadin	GLDSKRNGVVYJAB-DQSJHHFOSA-N	1
LINCS1570	0.225981777	10-DEBC	GYBXAGDWMCJZJK-UHFFFAOYSA-N	1
LINCS1853	0.225981777	cefepime	HVFLCNVBZFFHBT-FKULVZFESA-O	1
LINCS1872	0.225981777	pacritinib	HWXVIOGONBBTBY-ONEGZZNKSA-N	1
LINCS1957	0.225981777	enoxacin	IDYZIJYBMGIQMJ-UHFFFAOYSA-N	1
LINCS2005	0.225981777	AM-404	IJBZOOZRAXHERC-DOFZRALJSA-N	1
LINCS2150	0.225981777	LRRK2-IN-1	IWMCPJZTADUIFX-UHFFFAOYSA-N	1
LINCS2313	0.225981777	BMS-863233	JJWLXRKVUJDJKG-VIFPVBQESA-N	1
LINCS2429	0.225981777	rivanicline	JUOSGGQXEBBCJB-GORDUTHDSA-N	1
LINCS2479	0.225981777	caspofungin	JYIKNQVWKBUSNH-WVDDFWQHSA-N	1
LINCS2554	0.225981777	ABT-239	KFHYZKCRXNRKRC-MRXNPFEDSA-N	1
LINCS2616	0.225981777	isosorbide	KLDXJTOLSGUMSJ-JGWLITMVSA-N	1
LINCS2669	0.225981777	reparixin	KQDRVXQXKZXMHP-LLVKDONJSA-N	1
LINCS2815	0.225981777	captan	LDVVMCZRFWMZSG-WDSKDSINSA-N	1
LINCS2831	0.225981777	GYKI-52466	LFBZZHVSGAHQPP-UHFFFAOYSA-N	1
LINCS3077	0.225981777	AZD1208	MCUJKPPARUPFJM-UWCCDQBKSA-N	1
LINCS3248	0.225981777	XL147	MQMKRQLTIWPEDM-UHFFFAOYSA-N	1
LINCS3334	0.225981777	talinolol	MXFWWQICDIZSOA-QGZVFWFLSA-N	1
LINCS3350	0.225981777	GW-2580	MYQAUKPBNJWPIE-UHFFFAOYSA-N	1
LINCS3476	0.225981777	garenoxacin	NJDRXTDGYFKORP-LLVKDONJSA-N	1
LINCS3490	0.225981777	KPT-185	NLNGWFLRRRYNIL-PLNGDYQASA-N	1
LINCS3518	0.225981777	nialamide	NOIIUHRQUVNIDD-UHFFFAOYSA-N	1
LINCS3563	0.225981777	lisofylline	NSMXQKNUPPXBRG-SECBINFHSA-N	1
LINCS3615	0.225981777	GW-441756	NXNQLECPAXXYTR-LCYFTJDESA-N	1
LINCS3674	0.225981777	sobuzoxane	OCOKWVBYZHBHLU-UHFFFAOYSA-N	1
LINCS3820	0.225981777	verdinexor	OPAKEJZFFCECPN-XQRVVYSFSA-N	1
LINCS4098	0.225981777	TW-37	PQAPVTKIEGUPRN-UHFFFAOYSA-N	1
LINCS4461	0.225981777	CCT129202	QYKHWEFPFAGNEV-UHFFFAOYSA-N	1
LINCS4627	0.225981777	UNC0642	RNAMYOYQYRYFQY-UHFFFAOYSA-N	1
LINCS4792	0.225981777	secoisolariciresinol-diglucoside	SBVBJPHMDABKJV-PGCJWIIOSA-N	1
LINCS4842	0.225981777	tenofovir	SGOIRFVFHAKUTI-ZCFIWIBFSA-N	1
LINCS4881	0.225981777	BMS-309403	SJRVJRYZAQYCEE-UHFFFAOYSA-N	1
LINCS4985	0.225981777	alpelisib	STUWGJZDJHPWGZ-LBPRGKRZSA-N	1
LINCS5375	0.225981777	IRL-2500	UZDORQWMYRRLQV-JHOUSYSJSA-N	1
LINCS5406	0.225981777	OR-486	VDCDWNDTNSWDFJ-UHFFFAOYSA-N	1
LINCS5415	0.225981777	U-0521	VDQLKIBLTMPAHI-UHFFFAOYSA-N	1
LINCS5683	0.225981777	darapladib	WDPFJWLDPVQCAJ-UHFFFAOYSA-N	1
LINCS5777	0.225981777	AZD5582	WLMCRYCCYXHPQF-ZVMUOSSASA-N	1
LINCS6193	0.225981777	oxymatrine	XVPBINOPNYFXID-JARXUMMXSA-N	1
LINCS6428	0.225981777	cinchophen	YTRMTPPVNRALON-UHFFFAOYSA-N	1
LINCS5078	0.226390086	clofibric-acid	TXCGAZHTZHNUAI-UHFFFAOYSA-N	1
FDB030979	0.227054625	leukotriene-C4	GWNVDXQDILPJIG-NXOLIXFESA-N	1
LINCS3900	0.227442787	N-acetylmannosamine	OVRNDRQMDRJTHS-SHGPDSBTSA-N	1
DB06810	0.228907824	Plicamycin	CFCUWKMKBJTWLW-BKHRDMLASA-N	1
DB00442	0.229352162	Entecavir	QDGZDCVAUDNJFG-FXQIFTODSA-N	1
DB00520	0.229352162	Caspofungin	JYIKNQVWKBUSNH-OGZDCFRISA-N	1
DB00789	0.229352162	Gadopentetate_dimeglumine	LGMLJQFQKXPRGA-VPVMAENOSA-K	1
DB01168	0.229352162	Procarbazine	CPTBDICYNRMXFX-UHFFFAOYSA-N	1
DB01255	0.229352162	Lisdexamfetamine	VOBHXZCDAVEXEY-JSGCOSHPSA-N	1
DB01410	0.229352162	Ciclesonide	LUKZNWIVRBCLON-GXOBDPJESA-N	1
DB01413	0.229352162	Cefepime	HVFLCNVBZFFHBT-ZKDACBOMSA-N	1
DB04221	0.229352162	Didecyldimethylammonium	JGFDZZLUDWMUQH-UHFFFAOYSA-N	1
DB06255	0.229352162	Incadronic_acid	LWRDQHOZTAOILO-UHFFFAOYSA-N	1
DB06772	0.229352162	Cabazitaxel	BMQGVNUXMIRLCK-OAGWZNDDSA-N	1
DB08797	0.229352162	Salicylamide	SKZKKFZAGNVIMN-UHFFFAOYSA-N	1
DB09117	0.229352162	Paraldehyde	SQYNKIJPMDEDEG-UHFFFAOYSA-N	1
DB09129	0.229352162	Chromic_chloride	QSWDMMVNRMROPK-UHFFFAOYSA-K	1
DB09210	0.229352162	Piracetam	GMZVRMREEHBGGF-UHFFFAOYSA-N	1
DB11151	0.229352162	Sodium_hydroxide	HEMHJVSKTPXQMS-UHFFFAOYSA-M	1
DB11176	0.229352162	Zeaxanthin	JKQXZKUSFCKOGQ-QAYBQHTQSA-N	1
DB11359	0.229352162	Guaiacol	LHGVFZTZFXWLCP-UHFFFAOYSA-N	1
FDB009067	0.229917626	D-Camphor	DSSYKIVIOFKYAU-UHFFFAOYSA-N	1
DB00190	0.231283423	Carbidopa	TZFNLOMSOLWIDK-JTQLQIEISA-N	1
DB00444	0.231283423	Teniposide	NRUKOCRGYNPUPR-QBPJDGROSA-N	1
DB00613	0.231283423	Amodiaquine	OVCDSSHSILBFBN-UHFFFAOYSA-N	1
DB00722	0.231283423	Lisinopril	RLAWWYSOJDYHDC-BZSNNMDCSA-N	1
DB00950	0.231283423	Fexofenadine	RWTNPBWLLIMQHL-UHFFFAOYSA-N	1
DB01367	0.231283423	Rasagiline	RUOKEQAAGRXIBM-GFCCVEGCSA-N	1
DB06196	0.231283423	Icatibant	QURWXBZNHXJZBE-MCDGZUPGSA-N	1
DB08877	0.231283423	Ruxolitinib	HFNKQEVNSGCOJV-OAHLLOKOSA-N	1
FDB007411	0.231496933	Uridine	DRTQHJPVMGBUCF-UHFFFAOYSA-N	1
FDB022556	0.231751872	N6,N6,N6-Trimethyl-L-lysine	MXNRLFUSFKVQSK-QMMMGPOBSA-N	1
FDB093484	0.231751872	HMBOA_tetrahexose	MXNRLFUSFKVQSK-UHFFFAOYSA-N	1
FDB002085	0.234033111	Quinine_hydrochloride	LBSFSRMTJJPTCW-DSXUQNDKSA-N	1
FDB002086	0.234033111	Quinine_sulfate	RONWGALEIBILOG-PLYVKUMQSA-N	1
FDB019895	0.234033111	Quinine_bisulfate	QRINDWCWGOHSTN-FTCXZRKKSA-N	1
FDB023159	0.238066628	Triphosphate(5-)	UNXRWKVEANCORM-UHFFFAOYSA-I	1
FDB028913	0.238066628	Triphosphoric_acid	UNXRWKVEANCORM-UHFFFAOYSA-N	1
DB00907	0.23895907	Cocaine	ZPUCINDJVBIVPJ-LJISPDSOSA-N	1
FDB000275	0.240325504	Cis-5-Caffeoylquinic_acid	CWVRJTMFETXNAD-XYXZIBEBSA-N	1
FDB000316	0.240325504	3,4-Dihydroxyphenylacetic_acid	CFFZDZCDUFSOFZ-UHFFFAOYSA-N	1
FDB000511	0.240325504	L-Carnosine	CQOVPNPJLQNMDC-UHFFFAOYSA-N	1
FDB000604	0.240325504	Isorhamnetin	IZQSVPBOUDKVDZ-UHFFFAOYSA-N	1
FDB000683	0.240325504	Nobiletin	MRIAQLRQZPPODS-UHFFFAOYSA-N	1
FDB002096	0.240325504	Boldine	LZJRNLRASBVRRX-UHFFFAOYSA-N	1
FDB002562	0.240325504	Neochlorogenic_acid	CWVRJTMFETXNAD-NXLLHMKUSA-N	1
FDB002582	0.240325504	Chlorogenic_acid	CWVRJTMFETXNAD-JUHZACGLSA-N	1
FDB002736	0.240325504	Morin	YXOLAZRVSSWPPT-UHFFFAOYSA-N	1
FDB002749	0.240325504	Taxifolin	CXQWRCVTCMQVQX-LSDHHAIUSA-N	1
FDB002775	0.240325504	Aesculetin	ILEDWLMCKZNDJK-UHFFFAOYSA-N	1
FDB003585	0.240325504	Di-2-propenyl-sulfane	UBJVUCKUDDKUJF-UHFFFAOYSA-N	1
FDB004038	0.240325504	Isochlorogenic_acid	CWVRJTMFETXNAD-DUXPYHPUSA-N	1
FDB004270	0.240325504	D-Ribulose	ZAQJHHRNXZUBTE-UHFFFAOYSA-N	1
FDB008510	0.240325504	Methyl_methanethiosulfonate	XYONNSVDNIRXKZ-UHFFFAOYSA-N	1
FDB010826	0.240325504	trans-Chlorogenic_acid	CWVRJTMFETXNAD-RQOWECAXSA-N	1
FDB012937	0.240325504	Carnosin_44A	CQOVPNPJLQNMDC-ZETCQYMHSA-N	1
FDB013226	0.240325504	Cucurbitacin_I	NISPVUDLMHQFRQ-VAWYXSNFSA-N	1
FDB021891	0.240325504	Cysteinylglycine	ZUKPVRWZDMRIEO-VKHMYHEASA-N	1
FDB022223	0.240325504	L-Threo-2-pentulose	ZAQJHHRNXZUBTE-WVZVXSGGSA-N	1
FDB022698	0.240325504	D-Xylulose	ZAQJHHRNXZUBTE-WUJLRWPWSA-N	1
FDB022746	0.240325504	Levofloxacin	GSDSWSVVBLHKDQ-JTQLQIEISA-N	1
FDB084283	0.240325504	2-(3,4-dihydroxyphenyl)-3,5,7-trihydroxy-3,4-dihydro-2H-1-benzopyran-4-one	CXQWRCVTCMQVQX-UHFFFAOYSA-N	1
FDB001436	0.243479	15-HETE	JSFATNQSLKRBCI-UHFFFAOYSA-N	1
FDB023242	0.243479	15(S)-HETE	JSFATNQSLKRBCI-IBGZPJMESA-N	1
LINCS0937	0.244124663	SRC-kinase-inhibitor-I	DMWVGXGXHPOEPT-UHFFFAOYSA-N	1
LINCS0944	0.244124663	GW-9662	DNTSIBUQMRRYIU-UHFFFAOYSA-N	1
LINCS1092	0.244124663	pepstatin	FAXGPCHRFPCXOO-LXTPJMTPSA-N	1
LINCS1104	0.244124663	verbascoside	FBSKJMQYURKNSU-ZLSOWSIRSA-N	1
LINCS1414	0.244124663	salmeterol	GIIZNNXWQWCKIB-VWLOTQADSA-N	1
LINCS1445	0.244124663	AMG458	GLBZSOQDAOLMGC-UHFFFAOYSA-N	1
FDB003958	0.244716336	Methylamine	BAVYZALUXZFZLV-UHFFFAOYSA-N	1
FDB031300	0.244716336	?-nicotinate_D-ribonucleotide	JOUIQRNQJGXQDC-UHFFFAOYSA-L	1
LINCS3742	0.245634719	romidepsin	OHRURASPPZQGQM-WDCUYUQDSA-N	1
LINCS5343	0.247052607	arglabin	UVJYAKBJSGRTHA-CUZKYEQNSA-N	1
LINCS6173	0.247052607	amygdalin	XUCIJNAGGSZNQT-JHSLDZJXSA-N	1
FDB011938	0.250390361	2H-1-Benzopyran-2-one	ZYGHJZDHTFUPRJ-UHFFFAOYSA-N	1
DB00938	0.251825029	Salmeterol	GIIZNNXWQWCKIB-UHFFFAOYSA-N	1
DB00627	0.254109156	Niacin	PVNIIMVLHYAWGP-UHFFFAOYSA-N	1
LINCS0941	0.254789503	propylene-glycol	DNIAPMSPPWPWGF-GSVOUGTGSA-N	1
DB01166	0.254871343	Cilostazol	RRGUKTPIGVIEKM-UHFFFAOYSA-N	1
DB06176	0.254871343	Romidepsin	OHRURASPPZQGQM-QDBHDZETSA-N	1
FDB023131	0.255566383	Muramic_acid	MSFSPUZXLOGKHJ-LEISLEKSSA-N	1
FDB000633	0.255807282	Kaempferol	IYRMWMYZSQPJKC-UHFFFAOYSA-N	1
FDB024159	0.255807282	1-Phosphatidyl-D-myo-inositol	GUBXYMKIJFOYOA-WSRCIYAPSA-N	1
LINCS2337	0.257083576	navitoclax	JLYAXFNOILIKPP-KXQOOQHDSA-N	1
LINCS2347	0.257083576	veliparib	JNAHVYVRKWKWKQ-CYBMUJFWSA-N	1
LINCS2647	0.257083576	nebivolol	KOHIRBRYDXPAMZ-YHBROIRLSA-N	1
LINCS2665	0.257083576	baclofen	KPYSYYIEGFHWSV-MRVPVSSYSA-N	1
LINCS2666	0.257083576	(R)-baclofen	KPYSYYIEGFHWSV-QMMMGPOBSA-N	1
LINCS5455	0.257083576	leflunomide	VHOGYURTWQBHIL-UHFFFAOYSA-N	1
FDB023394	0.257372004	2-Arachidonylglycerol	RCRCTBLIHCHWDZ-UHFFFAOYSA-N	1
FDB112214	0.257372004	MG(0:0/20:4(5Z,8Z,11Z,14Z)/0:0)	RCRCTBLIHCHWDZ-DOFZRALJSA-N	1
DB00131	0.261152791	Adenosine_monophosphate	UDMBCSSLTHHNCD-KQYNXXCUSA-N	1
DB00181	0.26323027	Baclofen	KPYSYYIEGFHWSV-UHFFFAOYSA-N	1
DB00883	0.26323027	Isosorbide_Dinitrate	MOYKHGMNXAOIAT-JGWLITMVSA-N	1
DB01075	0.26323027	Diphenhydramine	ZZVUWRFHKOJYTH-UHFFFAOYSA-N	1
DB01165	0.26323027	Ofloxacin	GSDSWSVVBLHKDQ-UHFFFAOYSA-N	1
DB04841	0.26323027	Flunarizine	SMANXXCATUTDDT-QPJJXVBHSA-N	1
DB04861	0.26323027	Nebivolol	KOHIRBRYDXPAMZ-UHFFFAOYSA-N	1
DB02530	0.263299169	gamma-Aminobutyric_acid	BTCSSZJGUNDROE-UHFFFAOYSA-N	1
FDB030054	0.263835648	Gadolinium	UIWYJDYFSGRHKR-UHFFFAOYSA-N	1
LINCS0996	0.264240909	uridine	DRTQHJPVMGBUCF-XVFCMESISA-N	1
DB00227	0.26438596	Lovastatin	PCZOHLXUXFIOCF-BXMDZJJMSA-N	1
FDB011866	0.266401395	Naringin	DFPMSGMNTNDNHN-ZPHOTFPESA-N	1
DB01839	0.26794673	Propylene_glycol	DNIAPMSPPWPWGF-UHFFFAOYSA-N	1
DB00831	0.268621453	Trifluoperazine	ZEWQUBUPAILYHI-UHFFFAOYSA-N	1
FDB002431	0.270296613	gamma-Tocopherol	QUEDXNHFTDJVIY-UHFFFAOYSA-N	1
FDB007276	0.270296613	Lutein_ester	KBPHJBAIARWVSC-RTIVXWJOSA-N	1
FDB012146	0.270296613	Domoic_acid	VZFRNCSOCOPNDB-VOGDQUTBSA-N	1
FDB018591	0.270296613	Calthaxanthin	KBPHJBAIARWVSC-DKLMTRRASA-N	1
FDB022577	0.270296613	Phytanoyl-CoA	NRJQGHHZMSOUEN-IYJVDCLDSA-N	1
FDB023085	0.270296613	(3R,3'R,6'R,9'-cis)-beta,epsilon-Carotene-3,3'-diol	KBPHJBAIARWVSC-WTAPCXIZSA-N	1
FDB087437	0.270296613	5,7-dihydroxy-6-methoxy-2-phenyl-4H-chromen-4-one	LKOJGSWUMISDOF-UHFFFAOYSA-N	1
FDB111663	0.270296613	2,4-Dichlorophenoxyacetic_acid	OVSKIKFHRZPJSS-UHFFFAOYSA-N	1
FDB112373	0.270296613	(3R,3'S,6'R)-b,e-Carotene-3,3'-diol	KBPHJBAIARWVSC-IRHPOQNPSA-N	1
DB04272	0.272211939	Citric_Acid	KRKNYBCHXYNGOX-UHFFFAOYSA-N	1
FDB006426	0.273313563	Uracil	ISAKRJDGNUQOIC-UHFFFAOYSA-N	1
LINCS2401	0.273773861	icomucret	JSFATNQSLKRBCI-VAEKSGALSA-N	1
DB00822	0.273803333	Disulfiram	AUZONCFQVSMFAP-UHFFFAOYSA-N	1
DB00502	0.273860139	Haloperidol	LNEPOXFFQSENCJ-UHFFFAOYSA-N	1
FDB005482	0.273865662	Glycosides	LPMXVESGRSUGHW-NZMIQZKWSA-N	1
FDB012724	0.273865662	Myricetin	IKMDFBPHZNJCSN-UHFFFAOYSA-N	1
FDB022140	0.273865662	DL-DOPA	WTDRDQBEARUVNC-UHFFFAOYSA-N	1
FDB028408	0.273865662	Bicine	FSVCELGFZIQNCK-UHFFFAOYSA-N	1
FDB023165	0.275254375	Berberine	YBHILYKTIRIUTE-UHFFFAOYSA-N	1
FDB001148	0.277959044	L-Galacto-2-heptulose	HAIWUXASLYEWLM-UHFFFAOYSA-N	1
FDB001305	0.277959044	Stigmastanol	LGJMUZUPVCAVPU-UHFFFAOYSA-N	1
FDB001400	0.277959044	Dihydrozeatin	XXFACTAYGKKOQB-UHFFFAOYSA-N	1
FDB001442	0.277959044	(-)-Arctigenin	NQWVSMVXKMHKTF-JKSUJKDBSA-N	1
FDB002570	0.277959044	Casticin	PJQLSMYMOKWUJG-UHFFFAOYSA-N	1
FDB002776	0.277959044	Aesculin	XHCADAYNFIFUHF-UHFFFAOYSA-N	1
FDB003311	0.277959044	2-Nonenal	BSAIUMLZVGUGKX-FPLPWBNLSA-N	1
FDB003415	0.277959044	Cyclohexanol	HPXRVTGHNJAIIH-UHFFFAOYSA-N	1
FDB003481	0.277959044	Cyclopentanone	BGTOWKSIORTVQH-UHFFFAOYSA-N	1
FDB004279	0.277959044	Sedoheptulose	HAIWUXASLYEWLM-QTSLKERKSA-N	1
FDB004502	0.277959044	Hex-trans-2-en-1-al	MBDOYVRWFFCFHM-SNAWJCMRSA-N	1
FDB004763	0.277959044	Ethyl_benzene	YNQLUTRBYVCPMQ-UHFFFAOYSA-N	1
FDB007038	0.277959044	Hexen-2-al	MBDOYVRWFFCFHM-UHFFFAOYSA-N	1
FDB007945	0.277959044	Norharman	AIFRHYZBTHREPW-UHFFFAOYSA-N	1
FDB008070	0.277959044	2,3-Hexanedione	MWVFCEVNXHTDNF-UHFFFAOYSA-N	1
FDB008159	0.277959044	Dichloromethane	YMWUJEATGCHHMB-UHFFFAOYSA-N	1
FDB008265	0.277959044	2-Phenylpropanal	IQVAERDLDAZARL-UHFFFAOYSA-N	1
FDB010411	0.277959044	Triethylamine	ZMANZCXQSJIPKH-UHFFFAOYSA-N	1
FDB010569	0.277959044	4-Propylphenol	KLSLBUSXWBJMEC-UHFFFAOYSA-N	1
FDB010699	0.277959044	2,2-Bis[4-(2,3-epoxypropoxy)phenyl]propane	LCFVJGUPQDGYKZ-UHFFFAOYSA-N	1
FDB010838	0.277959044	1-Methylnaphthalene	QPUYECUOLPXSFR-UHFFFAOYSA-N	1
FDB010976	0.277959044	Ipriflavone	SFBODOKJTYAUCM-UHFFFAOYSA-N	1
FDB011952	0.277959044	Hexadecane	DCAYPVUWAIABOU-UHFFFAOYSA-N	1
FDB011983	0.277959044	(-)-2-Hydroxy-2-isopropylbutanedioic_acid	BITYXLXUCSKTJS-ZETCQYMHSA-N	1
FDB012374	0.277959044	Tylosin	WBPYTXDJUQJLPQ-LLMNDNAOSA-N	1
FDB012717	0.277959044	5-Hydroxymethyl-2-furancarboxaldehyde	NOEGNKMFWQHSLB-UHFFFAOYSA-N	1
FDB013575	0.277959044	Neral	WTEVQBCEXWBHNA-YFHOEESVSA-N	1
FDB013702	0.277959044	Geranial	WTEVQBCEXWBHNA-JXMROGBWSA-N	1
FDB014637	0.277959044	Obacunone	MAYJEFRPIKEYBL-UHFFFAOYSA-N	1
FDB015495	0.277959044	Tetramethylpyrazine	FINHMKGKINIASC-UHFFFAOYSA-N	1
FDB015529	0.277959044	Rose_bengal	VDNLFJGJEQUWRB-UHFFFAOYSA-N	1
FDB015530	0.277959044	Rose_bengal_sodium	UWBXIFCTIZXXLS-UHFFFAOYSA-L	1
FDB016135	0.277959044	2-(1-Methylpropyl)thiazole	MHJSWOZJMPIGJQ-UHFFFAOYSA-N	1
FDB019981	0.277959044	(Z)-2-Hexenal	MBDOYVRWFFCFHM-PLNGDYQASA-N	1
FDB022149	0.277959044	D-Leucic_acid	LVRFTAZAXQPQHI-RXMQYKEDSA-N	1
FDB022171	0.277959044	DL-Leucic_acid	LVRFTAZAXQPQHI-UHFFFAOYSA-N	1
FDB022189	0.277959044	Hydroxypropionic_acid	ALRHLSYJTWAHJZ-UHFFFAOYSA-N	1
FDB022218	0.277959044	L-Leucic_acid	LVRFTAZAXQPQHI-YFKPBYRVSA-N	1
FDB022512	0.277959044	N-Acetylarylamine	FZERHIULMFGESH-UHFFFAOYSA-N	1
FDB022559	0.277959044	2-Amino-3-carboxymuconic_acid_semialdehyde	KACPVQQHDVBVFC-UHFFFAOYSA-N	1
FDB022865	0.277959044	N-Methyl-alpha-aminoisobutyric_acid	DLAMVQGYEVKIRE-UHFFFAOYSA-N	1
FDB022933	0.277959044	Primapterin	LNXRKRFGNHXANN-UHFFFAOYSA-N	1
FDB022949	0.277959044	Homocysteine_thiolactone	KIWQWJKWBHZMDT-UHFFFAOYSA-N	1
FDB023126	0.277959044	Deoxyribose	PDWIQYODPROSQH-WISUUJSJSA-N	1
FDB023156	0.277959044	L-Ribulose	LQXVFWRQNMEDEE-OVEKKEMJSA-N	1
FDB023193	0.277959044	3'-AMP	LNQVTSROQXJCDD-KQYNXXCUSA-N	1
FDB023338	0.277959044	2-Oxoarginine	ARBHXJXXVVHMET-UHFFFAOYSA-N	1
FDB023341	0.277959044	12-Keto-leukotriene_B4	SJVWVCVZWMJXOK-LJQANCHMSA-N	1
FDB023804	0.277959044	Mevalonolactone	JYVXNLLUYHCIIH-LURJTMIESA-N	1
FDB028313	0.277959044	3-Oxoalanine	XMTCKNXTTXDPJX-UHFFFAOYSA-N	1
FDB028326	0.277959044	D-Dopachrome	VJNCICVKUHKIIV-UHFFFAOYSA-N	1
FDB028796	0.277959044	1,2-Dihydroxy-3-keto-5-methylthiopentene	CILXJJLQPTUUSS-XQRVVYSFSA-N	1
FDB030557	0.277959044	5-(methylthio)-2,3-dioxopentyl_phosphate	HKEAOVFNWRDVAJ-UHFFFAOYSA-N	1
FDB030890	0.277959044	glutamate-1-semialdehyde	MPUUQNGXJSEWTF-BYPYZUCNSA-N	1
FDB111660	0.277959044	1-Aminopyrene	YZVWKHVRBDQPMQ-UHFFFAOYSA-N	1
FDB112382	0.277959044	L-Xylulose	LQXVFWRQNMEDEE-LMVFSUKVSA-N	1
LINCS0059	0.284315249	aloin	AFHJQYHRLPMKHU-OSYMLPPYSA-N	1
LINCS4346	0.284315249	strychnine	QMGVPVSNSZLJIA-FVWCLLPLSA-N	1
DB11072	0.28508288	Hydrofluoric_acid	KRHYYFGTRYWZRS-UHFFFAOYSA-N	1
DB11257	0.28508288	Fluoride_ion	KRHYYFGTRYWZRS-UHFFFAOYSA-M	1
FDB021814	0.288297391	Creatinine	DDRJAANPRJIHGJ-UHFFFAOYSA-N	1
FDB022397	0.288297391	D-Fructose_1,6-bisphosphate	RNBGYGVWRKECFJ-ARQDHWQXSA-N	1
FDB024127	0.288297391	D-Tagatose_1,6-bisphosphate	RNBGYGVWRKECFJ-OEXCPVAWSA-N	1
FDB091887	0.288297391	6-[(5,6-dihydroxy-4-oxo-2-phenyl-4H-chromen-7-yl)oxy]-3,4,5-trihydroxyoxane-2-carboxylic_acid	IKIIZLYTISPENI-UHFFFAOYSA-N	1
FDB097419	0.288297391	p,p'-DDE	UCNVFOCBFJOQAL-UHFFFAOYSA-N	1
FDB003636	0.288415851	Manganese	PWHULOQIROXLJO-UHFFFAOYSA-N	1
LINCS1059	0.288521148	ebselen	DYEFUKCXAQOFHX-UHFFFAOYSA-N	1
LINCS1379	0.288521148	PD-184352	GFMMXOIFOQCCGU-UHFFFAOYSA-N	1
LINCS3957	0.288521148	CGS-21680	PAOANWZGLPPROA-RQXXJAGISA-N	1
LINCS5104	0.288521148	icariin	TZJALUIVHRYQQB-XLRXWWTNSA-N	1
LINCS5530	0.288521148	betamethasone-phosphate	VQODGRNSFPNSQE-DVTGEIKXSA-N	1
LINCS6299	0.288521148	metenkephalin	YFGBQHOOROIVKG-BHDDXSALSA-N	1
LINCS6701	0.288521148	stattic	ZRRGOUHITGRLBA-UHFFFAOYSA-N	1
LINCS0345	0.289342744	taselisib	BEUQXVWXFDOSAQ-UHFFFAOYSA-N	1
LINCS0638	0.289342744	epalrestat	CHNUOJQWGUIOLD-NFZZJPOKSA-N	1
LINCS0909	0.289342744	hexylcaine	DKLKMKYDWHYZTD-ZDUSSCGKSA-N	1
LINCS1142	0.289342744	ametantrone	FFGSXKJJVBXWCY-UHFFFAOYSA-N	1
LINCS1154	0.289342744	OSI-930	FGTCROZDHDSNIO-UHFFFAOYSA-N	1
LINCS1260	0.289342744	T-0070907	FRPJSHKMZHWJBE-UHFFFAOYSA-N	1
LINCS1505	0.289342744	GDC-0068	GRZXWCHAXNAUHY-NSISKUIASA-N	1
LINCS1765	0.289342744	BIX-02189	HOMJAAIVTDVQJA-IZHYLOQSSA-N	1
LINCS1857	0.289342744	combretastatin-A-4	HVXBOLULGPECHP-WAYWQWQTSA-N	1
LINCS2205	0.289342744	RS-67333	JBHLYIVFFLNISJ-UHFFFAOYSA-N	1
LINCS2444	0.289342744	AC-710	JVCWPUFNLFSKFS-UHFFFAOYSA-N	1
LINCS2486	0.289342744	D,L-mevalonic-acid-lactone	JYVXNLLUYHCIIH-ZCFIWIBFSA-N	1
LINCS2654	0.289342744	FK-866	KPBNHDGDUADAGP-VAWYXSNFSA-N	1
LINCS2687	0.289342744	O6-benzylguanine	KRWMERLEINMZFT-UHFFFAOYSA-N	1
LINCS2801	0.289342744	BADGE	LCFVJGUPQDGYKZ-PMACEKPBSA-N	1
LINCS2979	0.289342744	AT-406	LSXUTRRVVSPWDZ-MKKUMYSQSA-N	1
LINCS3006	0.289342744	metamizole	LVWZTYCIRDMTEY-UHFFFAOYSA-N	1
LINCS3014	0.289342744	calcipotriol	LWQQLNNNIPYSNX-UROSTWAQSA-N	1
LINCS3137	0.289342744	N-oxydiethylenebenzothiazole-2-sulfenamide	MHKLKWCYGIBEQF-UHFFFAOYSA-N	1
LINCS3177	0.289342744	PD-161570	MKVMEJKNLUWFSQ-UHFFFAOYSA-N	1
LINCS3238	0.289342744	istaroxime	MPYLDWFDPHRTEG-PAAYLBSLSA-N	1
LINCS3498	0.289342744	TC-S-7006	NMEUKWOOQOHUNA-UHFFFAOYSA-N	1
LINCS3956	0.289342744	transcrocetinate	PANKHBYNKQNAHN-MQQNZMFNSA-N	1
LINCS4105	0.289342744	miltefosine	PQLXHQMOHUQAKB-UHFFFAOYSA-O	1
LINCS4153	0.289342744	gastrodin	PUQSUZTXKPLAPR-UJPOAAIJSA-N	1
LINCS4233	0.289342744	imirestat	QCCHBHSAIQIQGO-UHFFFAOYSA-N	1
LINCS4665	0.289342744	AMG-548	RQVKVJIRFKVPBF-VWLOTQADSA-N	1
LINCS5053	0.289342744	quinelorane	TUFADSGTJUOBEH-ZWNOBZJWSA-N	1
LINCS5198	0.289342744	cilostamide	UIAYVIIHMORPSJ-UHFFFAOYSA-N	1
LINCS5249	0.289342744	KB-R7943	UMJUNUMSJDTYTM-UHFFFAOYSA-N	1
LINCS5531	0.289342744	SANT-2	VQOJFGFKIVFMDH-UHFFFAOYSA-N	1
LINCS5597	0.289342744	hydrocortisone-hemisuccinate	VWQWXZAWFPZJDA-CGVGKPPMSA-N	1
LINCS5885	0.289342744	cevimeline	WUTYZMFRCNBCHQ-WPRPVWTQSA-N	1
LINCS6029	0.289342744	TC-A-2317	XHHRGYCOEVNAKV-ZDUSSCGKSA-N	1
LINCS6130	0.289342744	ZK-811752	XQYASZNUFDVMFH-CQSZACIVSA-N	1
LINCS6267	0.289342744	treosulfan	YCPOZVAOBBQLRI-WDSKDSINSA-N	1
LINCS6435	0.289342744	AR-12	YULUCECVQOCQFQ-UHFFFAOYSA-N	1
LINCS6593	0.289342744	GSK461364	ZHJGWYRLJUCMRT-QGZVFWFLSA-N	1
LINCS6708	0.289342744	matrine	ZSBXGIUJOOQZMP-JLNYLFASSA-N	1
FDB000476	0.289347764	N6-Acetyl-L-lysine	DTERQYGMUDWYAZ-UHFFFAOYSA-N	1
FDB001619	0.289347764	D-Glyceraldehyde_3-phosphate	LXJXRIRHZLFYRP-VKHMYHEASA-N	1
FDB011937	0.289347764	Sodium_taurocholate	JAJWGJBVLPIOOH-UHFFFAOYSA-M	1
FDB012335	0.289347764	Taurocholic_acid	WBWWGRHZICKQGZ-UHFFFAOYSA-N	1
FDB022301	0.289347764	Tauroursocholic_acid	WBWWGRHZICKQGZ-TZLUGCQQSA-N	1
FDB022320	0.289347764	Taurallocholic_acid	WBWWGRHZICKQGZ-ZKUTWGMOSA-N	1
FDB030966	0.289347764	L-glyceraldehyde_3-phosphate	LXJXRIRHZLFYRP-UHFFFAOYSA-L	1
FDB112169	0.289347764	Glyceraldehyde_3-phosphate	LXJXRIRHZLFYRP-UHFFFAOYSA-N	1
LINCS0540	0.289845396	dacinostat	BWDQBBCUWLSASG-MDZDMXLPSA-N	1
LINCS2390	0.289845396	R547	JRNJNYBQQYBCLE-UHFFFAOYSA-N	1
LINCS2541	0.29001835	JNJ-7706621	KDKUVYLMPJIGKA-UHFFFAOYSA-N	1
LINCS1005	0.291991298	camphor-(1R)	DSSYKIVIOFKYAU-GMSGAONNSA-N	1
FDB011514	0.293138626	Sodium_octadecanoate	RYYKJJJTJZKILX-UHFFFAOYSA-M	1
FDB011515	0.293138626	Potassium_octadecanoate	ANBFRLKBEIFNQU-UHFFFAOYSA-M	1
FDB011516	0.293138626	Magnesium_octadecanoate	HQKMJHAJHXVSDF-UHFFFAOYSA-L	1
FDB011517	0.293138626	Calcium_octadecanoate	CJZGTCYPCWQAJB-UHFFFAOYSA-L	1
DB00180	0.293465959	Flunisolide	XSFJVAJPIHIPKU-XWCQMRHXSA-N	1
DB00185	0.293465959	Cevimeline	WUTYZMFRCNBCHQ-LHIURRSHSA-N	1
DB00287	0.293465959	Travoprost	MKPLKVHSHYCHOC-AHTXBMBWSA-N	1
DB00473	0.293465959	Hexylcaine	DKLKMKYDWHYZTD-UHFFFAOYSA-N	1
DB00500	0.293465959	Tolmetin	UPSPUYADGBWSHF-UHFFFAOYSA-N	1
DB00507	0.293465959	Nitazoxanide	YQNQNVDNTFHQSW-UHFFFAOYSA-N	1
DB00645	0.293465959	Dyclonine	BZEWSEKUUPWQDQ-UHFFFAOYSA-N	1
DB01164	0.293465959	Calcium_Chloride	UXVMQQNJUSDDNG-UHFFFAOYSA-L	1
DB01206	0.293465959	Lomustine	GQYIWUVLTXOXAJ-UHFFFAOYSA-N	1
DB01399	0.293465959	Salsalate	WVYADZUPLLSGPU-UHFFFAOYSA-N	1
DB04967	0.293465959	Lucanthone	FBQPGGIHOFZRGH-UHFFFAOYSA-N	1
DB06480	0.293465959	Prucalopride	ZPMNHBXQOOVQJL-UHFFFAOYSA-N	1
DB08864	0.293465959	Rilpivirine	YIBOMRUWOWDFLG-ONEGZZNKSA-N	1
DB09096	0.293465959	Benzoyl_peroxide	OMPJBNCRMGITSC-UHFFFAOYSA-N	1
DB09155	0.293465959	Helium	SWQJXJOGLNCZEY-UHFFFAOYSA-N	1
DB11254	0.293465959	Hexylresorcinol	WFJIVOKAWHGMBH-UHFFFAOYSA-N	1
DB13155	0.293465959	Esculin	XHCADAYNFIFUHF-TVKJYDDYSA-N	1
DB00137	0.29518649	Lutein	KBPHJBAIARWVSC-RGZFRNHPSA-N	1
DB00700	0.29518649	Eplerenone	JUKPWJGBANNWMW-VWBFHTRKSA-N	1
DB00768	0.29518649	Olopatadine	JBIMVDZLSHOPLA-LSCVHKIXSA-N	1
DB00857	0.29518649	Terbinafine	DOMXUEMWDBAQBQ-WEVVVXLNSA-N	1
DB00927	0.29518649	Famotidine	XUFQPHANEAPEMJ-UHFFFAOYSA-N	1
DB01008	0.29518649	Busulfan	COVZYZSDYWQREU-UHFFFAOYSA-N	1
DB01048	0.29518649	Abacavir	MCGSCOLBFJQGHM-SCZZXKLOSA-N	1
DB01232	0.29518649	Saquinavir	QWAXKHKRTORLEM-UGJKXSETSA-N	1
DB01406	0.298478351	Danazol	POZRVZJJTULAOH-LHZXLZLDSA-N	1
FDB000742	0.300229685	Gossypol	QBKSWRVVCFFDOT-UHFFFAOYSA-N	1
FDB000896	0.300229685	Anthranilic_acid	RWZYAGGXGHYGMB-UHFFFAOYSA-N	1
FDB008464	0.300229685	Fenvalerate	NYPJDWWKZLNGGM-UHFFFAOYSA-N	1
FDB011626	0.300229685	4-(Methylthio)-2-oxobutanoic_acid	SXFSQZDSUWACKX-UHFFFAOYSA-N	1
FDB011800	0.300229685	Pentadecane	YCOZIPAWZNQLMR-UHFFFAOYSA-N	1
FDB015515	0.300229685	T2_Toxin	BXFOFFBJRFZBQZ-UHFFFAOYSA-N	1
FDB021875	0.300229685	Iodotyrosine	UQTZMGFTRHFAAM-ZETCQYMHSA-N	1
FDB022164	0.300229685	Cholesterol_sulfate	BHYOQNUELFTYRT-DPAQBDIFSA-N	1
FDB022538	0.300229685	2,3-Diphosphoglyceric_acid	XOHUEYCVLUUEJJ-UWTATZPHSA-N	1
FDB022811	0.300229685	Chlorate	XTEGARKTQYYJKE-UHFFFAOYSA-N	1
FDB023124	0.300229685	Thromboxane	RZWIIPASKMUIAC-VQTJNVASSA-N	1
FDB027533	0.300229685	LysoPC(16:0)	ASWBNKHCZGQVJV-HSZRJFAPSA-N	1
FDB028881	0.300859348	Iodide	XMBWDFGMSWQBCA-UHFFFAOYSA-M	1
DB00428	0.301725863	Streptozocin	ZSJLQEPLLKMAKR-GKHCUFPYSA-N	1
LINCS0015	0.301763419	CK-636	ACAKNPKRLPMONU-UHFFFAOYSA-N	1
LINCS2746	0.301763419	omeprazole-magnesium	KWORUUGOSLYAGD-YPPDDXJESA-N	1
LINCS3737	0.30325602	colforsin	OHCQJHSOBUTRHG-KGGHGJDLSA-N	1
FDB022478	0.304980771	Deoxyuridine_triphosphate	AHCYMLUZIRLXAA-SHYZEUOFSA-N	1
LINCS2948	0.306427608	ouabain	LPMXVESGRSUGHW-VGFRVVOQSA-N	1
LINCS2770	0.307295943	nocodazole	KYRVNWMVYQXFEU-UHFFFAOYSA-N	1
DB11217	0.308111607	Arbutin	BJRNKVDFDLYUGJ-RMPHRYRLSA-N	1
DB00477	0.308259009	Chlorpromazine	ZPEIMTDSQAKGNT-UHFFFAOYSA-N	1
DB00563	0.308648357	Methotrexate	FBOZXECLQNJBKD-ZDUSSCGKSA-N	1
FDB012119	0.309353983	L-1-Methylhistidine	BRMWTNUJHUMWMS-UHFFFAOYSA-N	1
FDB093588	0.309353983	1-Methylhistidine	BRMWTNUJHUMWMS-LURJTMIESA-N	1
FDB021912	0.31031882	Nicotinamide_ribotide	DAYLJWODMCOQEW-TURQNECASA-N	1
FDB029358	0.31031882	Monoethylhexyl_phthalic_acid	DJDSLBVSSOQSLW-UHFFFAOYSA-N	1
FDB030645	0.31031882	acetoacetate	WDJHALXBUFZDSR-UHFFFAOYSA-M	1
FDB031299	0.31031882	?-nicotinamide_D-ribonucleotide	DAYLJWODMCOQEW-UHFFFAOYSA-M	1
FDB112157	0.31031882	Acetoacetic_acid	WDJHALXBUFZDSR-UHFFFAOYSA-N	1
DB00338	0.312281104	Omeprazole	SUBDBMMJDZJVOS-UHFFFAOYSA-N	1
DB00736	0.312281104	Esomeprazole	SUBDBMMJDZJVOS-DEOSSOPVSA-N	1
LINCS0461	0.312952678	hexamethylenebisacetamide	BNQSTAOJRULKNX-UHFFFAOYSA-N	1
FDB022383	0.313242718	Angiotensin_II	CZGUSIXMZVURDU-JZXHSEFVSA-N	1
DB01744	0.316114504	Camphor	DSSYKIVIOFKYAU-XCBNKYQSSA-N	1
FDB021929	0.317647551	Uridine_triphosphate	PGAVKCOVUIYSFO-XVFCMESISA-N	1
DB00536	0.318513115	Guanidine	ZRALSGWEFCBTJO-UHFFFAOYSA-N	1
DB01092	0.318513115	Ouabain	LPMXVESGRSUGHW-HBYQJFLCSA-N	1
DB01235	0.318513115	Levodopa	WTDRDQBEARUVNC-LURJTMIESA-N	1
LINCS1870	0.319794777	GW-0742	HWVNEWGKWRGSRK-UHFFFAOYSA-N	1
LINCS2126	0.319794777	thiopental	IUJDSEJGGMCXSG-SSDOTTSWSA-N	1
LINCS2227	0.319794777	TMS	JDBCWSHYEQUBLW-AATRIKPKSA-N	1
DB00597	0.321573453	Gadoteridol	DPNNNPAKRZOSMO-UHFFFAOYSA-K	1
DB00343	0.322005544	Diltiazem	HSUGRBWQSSZJOP-RTWAWAEBSA-N	1
DB00724	0.322005544	Imiquimod	DOUYETYNHWVLEO-UHFFFAOYSA-N	1
DB00727	0.322005544	Nitroglycerin	SNIOPGDIGTZGOP-UHFFFAOYSA-N	1
DB01033	0.322005544	Mercaptopurine	GLVAUDGFNGKCSF-UHFFFAOYSA-N	1
LINCS5659	0.3229664	taurocholate	WBWWGRHZICKQGZ-HZAMXZRMSA-N	1
LINCS2467	0.323000701	isoprenaline	JWZZKOKVBUJMES-LLVKDONJSA-N	1
LINCS4673	0.323326082	brucine	RRKTZKIUPZVBMF-IBTVXLQLSA-N	1
LINCS4388	0.325256062	NVP-TAE684	QQWUGDVOUVUTOY-UHFFFAOYSA-N	1
DB00599	0.3269298	Thiopental	IUJDSEJGGMCXSG-UHFFFAOYSA-N	1
DB00925	0.3269298	Phenoxybenzamine	QZVCTJOXCFMACW-UHFFFAOYSA-N	1
FDB023203	0.327552989	Thiocysteine	XBKONSCREBSMCS-UWTATZPHSA-N	1
FDB013269	0.328187895	Cholesterol	HVYWMOMLDIMFJA-UHFFFAOYSA-N	1
FDB021908	0.328510573	NADP	XJLXINKUBYWONI-NNYOXOHSSA-O	1
DB00468	0.329288218	Quinine	LOUPRKONTZGTKE-WZBLMQSHSA-N	1
DB00908	0.329288218	Quinidine	LOUPRKONTZGTKE-LHHVKLHASA-N	1
FDB000918	0.329947653	Saccharin	CVHZOJJKTDOEJC-UHFFFAOYSA-N	1
FDB000919	0.329947653	Saccharin_sodium	WINXNKPZLFISPD-UHFFFAOYSA-N	1
FDB000920	0.329947653	Saccharin_calcium	LNMAXKMUGYXKPJ-UHFFFAOYSA-L	1
FDB003769	0.329947653	Europium	OGPBJKLSAFTDLK-UHFFFAOYSA-N	1
FDB008272	0.329947653	2-Oxo-3-phenylpropanoic_acid_(Mixture_oxo_and_keto)	BTNMPGBKDVTSJY-UHFFFAOYSA-N	1
FDB012605	0.329947653	Psoralen	ZCCUUQDIBDJBTK-UHFFFAOYSA-N	1
FDB014373	0.329947653	Ursolic_acid	WCGUUGGRBIKTOS-JJWDWEPMSA-N	1
FDB015780	0.329947653	Squalene	YYGNTYWPHWGJRM-FLHYQJCXSA-N	1
FDB018109	0.329947653	Carissic_acid	WCGUUGGRBIKTOS-UHFFFAOYSA-N	1
FDB022643	0.329947653	Guanosine_pentaphosphate_adenosine	CNMILLPGDWDFCZ-INFSMZHSSA-N	1
FDB027913	0.329947653	5-HPETE	JNUUNUQHXIOFDA-UHFFFAOYSA-N	1
FDB030173	0.329947653	(S)-NADHX	IDBZKGQRLBFUFQ-VPHRTNKSSA-N	1
FDB030352	0.329947653	2-oxo-3-phenylpropanoate	BTNMPGBKDVTSJY-UHFFFAOYSA-M	1
DB01236	0.331712881	Sevoflurane	DFEYYRMXOJXZRJ-UHFFFAOYSA-N	1
FDB022327	0.332004285	S-(5'-Adenosyl)-L-homocysteine	ZJUKTBDSGOFHSH-WFMPWKQPSA-N	1
DB00201	0.332265153	Caffeine	RYYVLZVUVIJVGH-UHFFFAOYSA-N	1
FDB013018	0.332385993	beta-Glycyrrhetinic_acid	MPDGHEJMBKOTSU-PMTKVOBESA-N	1
FDB014538	0.332385993	Liquiritic_acid	MPDGHEJMBKOTSU-IDZWEYSVSA-N	1
FDB017729	0.332385993	Glabranin_A	MPDGHEJMBKOTSU-UHFFFAOYSA-N	1
FDB020713	0.332385993	Glycyrrhetic_acid	MPDGHEJMBKOTSU-YKLVYJNSSA-N	1
FDB112304	0.332385993	Glycyrrhetinic_acid	MPDGHEJMBKOTSU-WFJWTYAKSA-N	1
FDB022674	0.334082695	dATP	SUYVUBYJARFZHO-RRKCRQDMSA-N	1
DB00586	0.334328495	Diclofenac	DCOPUUMXTXDBNB-UHFFFAOYSA-N	1
FDB000844	0.33442938	Gentisic_acid	WXTMDXOMEHJXQO-UHFFFAOYSA-N	1
FDB002787	0.33442938	Alternariol	CEBXXEKPIIDJHL-UHFFFAOYSA-N	1
FDB002791	0.33442938	trans-3,3',4',5,5',7-Hexahydroxyflavanone	KJXSIXMJHKAJOD-UHFFFAOYSA-N	1
FDB003240	0.33442938	Ethyl_acetate	XEKOWRVHYACXOJ-UHFFFAOYSA-N	1
FDB003934	0.33442938	(E)-Butylidene_phthalide	WMBOCUXXNSOQHM-FLIBITNWSA-N	1
FDB004006	0.33442938	(Z)-Butylidenephthalide	WMBOCUXXNSOQHM-DHZHZOJOSA-N	1
FDB004144	0.33442938	Glucocochlearin	TUSWQPFNQXCPGB-WKWISIMFSA-N	1
FDB004145	0.33442938	Haematin	CODDGSIFXYHHJO-UHFFFAOYSA-L	1
FDB004212	0.33442938	delta-5-Avenasterol	OSELKOCHBMDKEJ-APCSMPPYSA-N	1
FDB004373	0.33442938	1,2,4-Trihydroxybenzene	GGNQRNBDZQJCCN-UHFFFAOYSA-N	1
FDB004659	0.33442938	Cyclopentanol	XCIXKGXIYUWCLL-UHFFFAOYSA-N	1
FDB005374	0.33442938	Desmosterol	AVSXSVCZWQODGV-XWPGJHTNSA-N	1
FDB005544	0.33442938	6-Hydroxymethylpterin	XGWIBNWDLMIPNF-UHFFFAOYSA-N	1
FDB006697	0.33442938	delta-24-Cholesterol	AVSXSVCZWQODGV-DXMGKPOZSA-N	1
FDB008131	0.33442938	Isopentyl_alcohol	PHTQWCKDNZKARW-UHFFFAOYSA-N	1
FDB008408	0.33442938	7-Hydroxy-3,7-dimethyloctanal	WPFVBOQKRVRMJB-UHFFFAOYSA-N	1
FDB008861	0.33442938	4-Methyl-1,2-benzenediol	ZBCATMYQYDCTIZ-UHFFFAOYSA-N	1
FDB009602	0.33442938	Hydroxylated_lecithin	ZBYVTTSIVDYQSO-REOHCLBHSA-N	1
FDB011940	0.33442938	Bacitracin	CLKOFPXJLQSYAH-KWOGWQNJSA-N	1
FDB011975	0.33442938	Sesamol	LUSZGTFNYDARNI-UHFFFAOYSA-N	1
FDB012292	0.33442938	Curcumin	VFLDPWHFBUODDF-FCXRPNKRSA-N	1
FDB012493	0.33442938	D5-Avenasterol	OSELKOCHBMDKEJ-WGMIZEQOSA-N	1
FDB013287	0.33442938	Iron(II)_citrate	PFKAKHILNWLJRT-UHFFFAOYSA-H	1
FDB013480	0.33442938	2-Vinyl-4H-1,3-dithiine	XUKBDTUPIIADOP-UHFFFAOYSA-N	1
FDB014413	0.33442938	Vitamin_A2_aldehyde	QHNVWXUULMZJKD-OVSJKPMPSA-N	1
FDB014432	0.33442938	Cafestol	DNJVYWXIDISQRD-UHFFFAOYSA-N	1
FDB021791	0.33442938	1-Methyladenosine	GFYLSDSUCHVORB-IOSLPCCCSA-N	1
FDB022481	0.33442938	Dyspropterin	WBJZXBUVECZHCE-UHFFFAOYSA-N	1
FDB022514	0.33442938	5,6-Dihydroxyindole-2-carboxylic_acid	YFTGOBNOJKXZJC-UHFFFAOYSA-N	1
FDB022539	0.33442938	2-Hydroxyphytanoyl-CoA	WNVFJMYPVBOLKV-PJDIVXIPSA-N	1
FDB022923	0.33442938	8-iso-PGA1	BGKHCLZFGPIKKU-DRSVPBQLSA-N	1
FDB022967	0.33442938	Aspartyl-L-proline	UKGGPJNBONZZCM-WDSKDSINSA-N	1
FDB022988	0.33442938	Stearaldehyde	FWWQKRXKHIRPJY-UHFFFAOYSA-N	1
FDB023040	0.33442938	Prostaglandin_A1	BGKHCLZFGPIKKU-LDDQNKHRSA-N	1
FDB023153	0.33442938	Pyrimidine	CZPWVGJYEJSRLH-UHFFFAOYSA-N	1
FDB023831	0.33442938	APGPR_Enterostatin	ITZMJCSORYKOSI-AJNGGQMLSA-N	1
FDB024140	0.33442938	3a,7a-Dihydroxy-5b-cholestane	APYVEUGLZHAHDJ-TVRYRFOISA-N	1
FDB028813	0.33442938	3-Isopropylmalate	RNQHMTFBUSSBJQ-CRCLSJGQSA-N	1
FDB029792	0.33442938	Menatetrenone	DKHGMERMDICWDU-GHDNBGIDSA-N	1
FDB030823	0.33442938	dihydromyricetin	KJXSIXMJHKAJOD-LSDHHAIUSA-N	1
FDB030941	0.33442938	indole-3-pyruvate	RSTKLPZEZYGQPY-UHFFFAOYSA-N	1
FDB111814	0.33442938	Aspartyl-Proline	UKGGPJNBONZZCM-UHFFFAOYSA-N	1
FDB112066	0.33442938	Threonylglutamic_acid	BECPPKYKPSRKCP-ZDLURKLDSA-N	1
FDB112079	0.33442938	Threonyltyrosine	WCRFXRIWBFRZBR-GGVZMXCHSA-N	1
FDB112088	0.33442938	Tryptophyl-Glycine	UYKREHOKELZSPB-UHFFFAOYSA-N	1
FDB112152	0.33442938	gamma-Glutamyltryptophan	CATMPQFFVNKDEY-AAEUAGOBSA-N	1
DB00170	0.33540818	Menadione	MJVAVZPDRWSRRC-UHFFFAOYSA-N	1
DB00818	0.335757084	Propofol	OLBCVFGFOZPWHH-UHFFFAOYSA-N	1
FDB012780	0.336427125	Deoxycholic_acid	KXGVEGMKQFWNSR-UHFFFAOYSA-N	1
FDB021971	0.336427125	3b,12a-Dihydroxy-5a-cholanoic_acid	KXGVEGMKQFWNSR-UPSXFCICSA-N	1
FDB022027	0.336427125	3a,12b-Dihydroxy-5b-cholanoic_acid	KXGVEGMKQFWNSR-MFSKYVBHSA-N	1
FDB022045	0.336427125	3b,12a-Dihydroxy-5b-cholanoic_acid	KXGVEGMKQFWNSR-OFYXWCICSA-N	1
FDB022065	0.336427125	Allodeoxycholic_acid	KXGVEGMKQFWNSR-FBDAZGPESA-N	1
FDB023030	0.336427125	3b,12b-Dihydroxy-5b-cholanoic_acid	KXGVEGMKQFWNSR-BYGCHKRWSA-N	1
DB01064	0.341352348	Isoprenaline	JWZZKOKVBUJMES-UHFFFAOYSA-N	1
FDB001979	0.341666637	Cytarabine	UHDGCWIWMRVCDJ-UHFFFAOYSA-N	1
FDB022473	0.342631331	S-Adenosylmethionine	MEFKEPWMEQBLKI-XCPQSEKJSA-O	1
FDB031152	0.342631331	S-adenosyl-L-methionine	MEFKEPWMEQBLKI-AIRLBKTGSA-O	1
FDB030068	0.345795865	Platinum	BASFCYQUMIYNBI-UHFFFAOYSA-N	1
FDB030050	0.345811363	Praseodymium	PUDIUYLPXJFUGB-UHFFFAOYSA-N	1
LINCS0327	0.347523048	zopolrestat	BCSVCWVQNOXFGL-UHFFFAOYSA-N	1
LINCS0544	0.347523048	IKK-16	BWZJBXAPRCVCKQ-UHFFFAOYSA-N	1
LINCS0600	0.347523048	GDC-0834	CDOOFZZILLRUQH-LJAQVGFWSA-N	1
LINCS0720	0.347523048	rilmenidine	CQXADFVORZEARL-UHFFFAOYSA-N	1
LINCS0897	0.347523048	A-987306	DJKJVWJQAVGLHJ-YPMHNXCESA-N	1
LINCS0942	0.347523048	cafestol	DNJVYWXIDISQRD-HWUKTEKMSA-N	1
LINCS0946	0.347523048	PD-168077	DNULYRGWTFLJQL-UHFFFAOYSA-N	1
LINCS1043	0.347523048	PF-05212384	DWZAEMINVBZMHQ-UHFFFAOYSA-N	1
LINCS1922	0.347523048	PD-407824	IAUZTOZLTFSMIE-UHFFFAOYSA-N	1
LINCS2068	0.347523048	cibenzoline	IPOBOOXFSRWSHL-INIZCTEOSA-N	1
LINCS2236	0.347523048	castanospermine	JDVVGAQPNNXQDW-TVNFTVLESA-N	1
LINCS2356	0.347523048	L-778123	JNUGFGAVPBYSHF-UHFFFAOYSA-N	1
LINCS2440	0.347523048	IU1	JUWDSDKJBMFLHE-UHFFFAOYSA-N	1
LINCS2526	0.347523048	PH-797804	KCAJXIDMCNPGHZ-UHFFFAOYSA-N	1
LINCS2607	0.347523048	PD-81723	KKDKAWKYGCUOGR-UHFFFAOYSA-N	1
LINCS3357	0.347523048	PF-562271	MZDKLVOWGIOKTN-UHFFFAOYSA-N	1
LINCS4343	0.347523048	FG-7142	QMCOPDWHWYSJSA-UHFFFAOYSA-N	1
LINCS4737	0.347523048	RHC-80267	RXSVYGIGWRDVQC-UHFFFAOYSA-N	1
LINCS5019	0.347523048	HA14-1	SXJDCULZDFWMJC-AAEUAGOBSA-N	1
LINCS5535	0.347523048	tryptanthrin	VQQVWGVXDIPORV-UHFFFAOYSA-N	1
LINCS5587	0.347523048	benzalkonium	VVZBFOKBSDGVGZ-UHFFFAOYSA-N	1
LINCS5927	0.347523048	PKI-179	WXUUCRLKXQMWRY-OYRHEFFESA-N	1
LINCS5949	0.347523048	GDC-0152	WZRFLSDVFPIXOV-LRQRDZAKSA-N	1
LINCS6329	0.347523048	valspodar	YJDYDFNKCBANTM-QCWCSKBGSA-N	1
LINCS6423	0.347523048	tiopronin	YTGJWQPHMWSCST-GSVOUGTGSA-N	1
LINCS6568	0.347523048	SKI-II	ZFGXZJKLOFCECI-UHFFFAOYSA-N	1
DB03193	0.349634079	Stearic_acid	QIQXTHQIDYTFRH-UHFFFAOYSA-N	1
LINCS0212	0.350720948	rifabutin	ATEBXHFBFRCZMA-DVAZEERGSA-N	1
LINCS1544	0.350720948	torin-2	GUXXEUUYCAYESJ-UHFFFAOYSA-N	1
LINCS3595	0.350720948	PP-121	NVRXTLZYXZNATH-UHFFFAOYSA-N	1
LINCS4414	0.350720948	PIK-75	QTHCAAFKVUWAFI-DJKKODMXSA-N	1
LINCS4983	0.350720948	clenbuterol	STJMRWALKKWQGH-SNVBAGLBSA-N	1
LINCS5345	0.350720948	pomalidomide	UVSMNLNDYGZFPF-QMMMGPOBSA-N	1
LINCS5663	0.350720948	ursolic-acid	WCGUUGGRBIKTOS-GPOJBZKASA-N	1
LINCS5821	0.350720948	bardoxolone-methyl	WPTTVJLTNAWYAO-KPOXMGGZSA-N	1
DB00489	0.352251942	Sotalol	ZBMZVLHSJCTVON-UHFFFAOYSA-N	1
DB00626	0.352251942	Bacitracin	CLKOFPXJLQSYAH-ABRJDSQDSA-N	1
DB00629	0.352251942	Guanabenz	WDZVGELJXXEGPV-YIXHJXPBSA-N	1
DB00659	0.352251942	Acamprosate	AFCGFAGUEYAMAO-UHFFFAOYSA-N	1
DB00681	0.352251942	Amphotericin_B	APKFDSVGJQXUKY-INPOYWNPSA-N	1
DB00899	0.352251942	Remifentanil	ZTVQQQVZCWLTDF-UHFFFAOYSA-N	1
DB00937	0.352251942	Diethylpropion	XXEPPPIWZFICOJ-UHFFFAOYSA-N	1
DB01059	0.352251942	Norfloxacin	OGJPXUAPXNRGGI-UHFFFAOYSA-N	1
DB01601	0.352251942	Lopinavir	KJHKTHWMRKYKJE-SUGCFTRWSA-N	1
DB05039	0.352251942	Indacaterol	QZZUEBNBZAPZLX-QFIPXVFZSA-N	1
DB05990	0.352251942	Obeticholic_acid	ZXERDUOLZKYMJM-ZWECCWDJSA-N	1
DB06623	0.352251942	Flupirtine	JUUFBMODXQKSTD-UHFFFAOYSA-N	1
DB06725	0.352251942	Lornoxicam	WLHQHAUOOXYABV-UHFFFAOYSA-N	1
DB06823	0.352251942	Tiopronin	YTGJWQPHMWSCST-UHFFFAOYSA-N	1
DB06824	0.352251942	Triethylenetetramine	VILCJCGEZXAXTO-UHFFFAOYSA-N	1
DB06825	0.352251942	Triptorelin	VXKHXGOKWPXYNA-PGBVPBMZSA-N	1
DB09162	0.352251942	Ferric_Citrate	NPFOYSMITVOQOS-UHFFFAOYSA-K	1
DB09407	0.352251942	Magnesium_chloride	TWRXJAOTZQYOKJ-UHFFFAOYSA-L	1
FDB001195	0.354425127	Maltotetraose	LUEWUZLMQUOBSB-UHFFFAOYSA-N	1
FDB003336	0.354425127	Octanoic_acid	WWZKQHOCKIZLMA-UHFFFAOYSA-N	1
FDB011449	0.354425127	Sodium_octanoate	BYKRNSHANADUFY-UHFFFAOYSA-M	1
FDB011450	0.354425127	Potassium_octanoate	RLEFZEWKMQQZOA-UHFFFAOYSA-M	1
FDB011451	0.354425127	Magnesium_octanoate	HPBJPFJVNDHMEG-UHFFFAOYSA-L	1
FDB017360	0.354425127	Calcium_octanoate	NDWWLJQHOLSEHX-UHFFFAOYSA-L	1
FDB029976	0.354425127	Puerarin	HKEAFJYKMMKDOR-VPRICQMDSA-N	1
FDB031069	0.354425127	octanoate	WWZKQHOCKIZLMA-UHFFFAOYSA-M	1
DB00140	0.358274747	Riboflavin	AUNGANRZJHBGPY-SCRDCRAPSA-N	1
DB00615	0.358274747	Rifabutin	ATEBXHFBFRCZMA-VXTBVIBXSA-N	1
DB00836	0.358274747	Loperamide	RDOIQAHITMMDAJ-UHFFFAOYSA-N	1
DB00910	0.358274747	Paricalcitol	BPKAHTKRCLCHEA-UBFJEZKGSA-N	1
DB01211	0.358274747	Clarithromycin	AGOYDEPGAOXOCK-KCBOHYOISA-N	1
DB01407	0.358274747	Clenbuterol	STJMRWALKKWQGH-UHFFFAOYSA-N	1
DB01626	0.358274747	Pargyline	DPWPWRLQFGFJFI-UHFFFAOYSA-N	1
DB08910	0.358274747	Pomalidomide	UVSMNLNDYGZFPF-UHFFFAOYSA-N	1
DB11336	0.358274747	Kinetin	QANMHLXAZMSUEX-UHFFFAOYSA-N	1
LINCS5459	0.359124164	itraconazole	VHVPQPYKVGDNFY-TUJWMRSMSA-N	1
FDB001977	0.359301307	Xanthine	KPILEYHQAXBFOG-UHFFFAOYSA-N	1
FDB003792	0.359301307	Vanadium	LEONUFNNVUYDNQ-UHFFFAOYSA-N	1
FDB012563	0.359301307	L-Cystine	LEVWYRKDKASIDU-UHFFFAOYSA-N	1
FDB016545	0.359301307	Xanthohumol	ORXQGKIUCDPEAJ-YRNVUSSQSA-N	1
FDB022139	0.359301307	D-2-Hydroxyglutaric_acid	HWXBTNAVRSUOJR-GSVOUGTGSA-N	1
FDB022185	0.359301307	L-2-Hydroxyglutaric_acid	HWXBTNAVRSUOJR-VKHMYHEASA-N	1
FDB022515	0.359301307	Glucosamine_6-phosphate	XHMJOUIAFHJHBW-UKFBFLRUSA-N	1
FDB022630	0.359301307	Allopregnanolone	AURFZBICLPNKBZ-SYBPFIFISA-N	1
FDB022634	0.359301307	Alloepipregnanolone	AURFZBICLPNKBZ-FZCSVUEKSA-N	1
FDB022642	0.359301307	Epipregnanolone	AURFZBICLPNKBZ-GRWISUQFSA-N	1
FDB024063	0.359301307	3a-Hydroxy-5b-pregnane-20-one	AURFZBICLPNKBZ-KCZNCWLVSA-N	1
FDB112367	0.359301307	2-Hydroxyglutarate	HWXBTNAVRSUOJR-UHFFFAOYSA-N	1
LINCS0794	0.362377818	delivert	CZGUSIXMZVURDU-FCWOTDAASA-N	1
FDB001512	0.364086726	1,2-Benzenediol	YCIMNLLNPGFGHC-UHFFFAOYSA-N	1
DB00281	0.366781729	Lidocaine	NNJVILVZKWQKPM-UHFFFAOYSA-N	1
DB00184	0.36718469	Nicotine	SNICXCGAKADSCV-JTQLQIEISA-N	1
LINCS4251	0.368727497	wortmannin	QDLHCMPXEPAAMD-QAIWCSMKSA-N	1
DB01167	0.370695201	Itraconazole	VHVPQPYKVGDNFY-ZPGVKDDISA-N	1
FDB003949	0.376368367	Hypoxanthine	FDGQSTZJBFJUBT-UHFFFAOYSA-N	1
FDB028892	0.376368367	L-Aspartyl-4-phosphate	IXZNKTPIYKDIGG-UHFFFAOYSA-N	1
LINCS0430	0.380029748	rauwolscine	BLGXFZZNTVWLAY-DIRVCLHFSA-N	1
LINCS0233	0.381147203	eltanolone	AURFZBICLPNKBZ-YZRLXODZSA-N	1
LINCS0561	0.381147203	GW-4064	BYTNEISLBIENSA-MDZDMXLPSA-N	1
LINCS1333	0.381147203	monensin	GAOZTHIDHYLHMS-KEOBGNEYSA-N	1
LINCS5371	0.381147203	NVP-TAE226	UYJNQQDJUOUFQJ-UHFFFAOYSA-N	1
LINCS5583	0.381147203	magnolol	VVOAZFWZEDHOOU-UHFFFAOYSA-N	1
LINCS1166	0.382188114	SB-431542	FHYUGAJXYORMHI-UHFFFAOYSA-N	1
LINCS1714	0.382188114	kakonein	HKEAFJYKMMKDOR-YAJUCGGBSA-N	1
LINCS6208	0.382188114	cediranib	XXJWYDDUDKYVKI-UHFFFAOYSA-N	1
LINCS6528	0.382188114	ruboxistaurin	ZCBUQCWBWNUWSU-SFHVURJKSA-N	1
LINCS5188	0.382394356	cytidine	UHDGCWIWMRVCDJ-XVFCMESISA-N	1
DB01183	0.38639156	Naloxone	UZHSEJADLWPNLE-GRGSLBFTSA-N	1
FDB001037	0.386487814	4-Aminobenzoic_acid	ALYNCZNDIQEVRV-UHFFFAOYSA-N	1
FDB001218	0.386487814	Arabinose	PYMYPHUHKUWMLA-WDCZJNDASA-N	1
FDB002603	0.386487814	Cyanidin_3-glucoside	RKWHWFONKJEUEF-GQUPQBGVSA-O	1
FDB002910	0.386487814	Glycerol_trioleate	PHYFQTYBJUILEZ-BSCDBXJPSA-N	1
FDB004219	0.386487814	Fur-2-aldehyde	HYBBIBNJHNGZAN-UHFFFAOYSA-N	1
FDB005965	0.386487814	Pentoses	PYMYPHUHKUWMLA-UHFFFAOYSA-N	1
FDB007557	0.386487814	Dihydroquercetin_3-rhamnoside	ZROGCCBNZBKLEL-MPRHSVQHSA-N	1
FDB010491	0.386487814	(�)-2-(1-Methylpropyl)-4,6-dinitrophenol	OWZPCEFYPSAJFR-UHFFFAOYSA-N	1
FDB011145	0.386487814	D-Ribose	PYMYPHUHKUWMLA-LMVFSUKVSA-N	1
FDB012306	0.386487814	L-Arabinose	PYMYPHUHKUWMLA-VAYJURFESA-N	1
FDB014512	0.386487814	5-Isopropyl-2-methylphenol	RECUKUPTGUEGMW-UHFFFAOYSA-N	1
FDB014546	0.386487814	alpha-Mangostin	GNRIZKKCNOBBMO-UHFFFAOYSA-N	1
FDB014636	0.386487814	Ginsenoside_A2	YURJSTAIMNSZAE-UHFFFAOYSA-N	1
FDB015493	0.386487814	Jasmonic_acid	ZNJFBWYDHIGLCU-HWKXXFMVSA-N	1
FDB016593	0.386487814	2,5-Dihydro-4,5-dimethyl-2-(1-methylpropyl)thiazole	FLBOQJFNAYJWIA-UHFFFAOYSA-N	1
FDB017159	0.386487814	Cyanidin_3-galactoside	RKWHWFONKJEUEF-WVXKDWSHSA-O	1
FDB021719	0.386487814	7-Epijasmonic_acid	ZNJFBWYDHIGLCU-QKMQQOOLSA-N	1
FDB021819	0.386487814	Pyridoxamine	NHZMQXZHNVQTQA-UHFFFAOYSA-N	1
FDB022196	0.386487814	4-Hydroxybutyric_acid	SJZRECIVHVDYJC-UHFFFAOYSA-N	1
FDB022306	0.386487814	1-Methylhistamine	FHQDWPCFSJMNCT-UHFFFAOYSA-N	1
FDB022663	0.386487814	20-Hydroxy-leukotriene_B4	PTJFJXLGRSTECQ-RTBURBONSA-N	1
FDB022970	0.386487814	8-iso-15-keto-PGE2	YRTJDWROBKPZNV-PZEDNMLSSA-N	1
FDB022990	0.386487814	Beryllium	PWOSZCQLSAMRQW-UHFFFAOYSA-N	1
FDB023119	0.386487814	15-Keto-prostaglandin_E2	YRTJDWROBKPZNV-ZHALLVOQSA-N	1
FDB023179	0.386487814	L-Gulonolactone	SXZYCXMUPBBULW-SKNVOMKLSA-N	1
FDB023289	0.386487814	3-Sulfopyruvic_acid	BUTHMSUEBYPMKJ-UHFFFAOYSA-N	1
FDB023293	0.386487814	5,6-Dihydroxyindole	SGNZYJXNUURYCH-UHFFFAOYSA-N	1
FDB023296	0.386487814	Metanephrine	JWJCTZKFYGDABJ-UHFFFAOYSA-N	1
FDB023373	0.386487814	Benzamide	KXDAEFPNCMNJSK-UHFFFAOYSA-N	1
FDB024129	0.386487814	1-Pyrroline-2-carboxylic_acid	RHTAIKJZSXNELN-UHFFFAOYSA-N	1
FDB028333	0.386487814	p-Cresol_sulfate	JOXIMZWYDAKGHI-UHFFFAOYSA-N	1
FDB029075	0.386487814	7alpha,26-Dihydroxy-4-cholesten-3-one	KVJVJJWIEXCECB-JZGXDVPNSA-N	1
FDB029113	0.386487814	11beta-Hydroxytestosterone	YQDZGFAYWGWSJK-UALLODJUSA-N	1
FDB029115	0.386487814	12S-HHT	KUKJHGXXZWHSBG-WBGSEQOASA-N	1
FDB030070	0.386487814	(+)-7-iso-jasmonate	ZNJFBWYDHIGLCU-UHFFFAOYSA-M	1
FDB030125	0.386487814	(5Z)-(15S)-11-?-hydroxy-9,15-dioxoprosta-13-enoate	YRTJDWROBKPZNV-KMXMBPPJSA-M	1
FDB030487	0.386487814	4-aminobenzoate	ALYNCZNDIQEVRV-UHFFFAOYSA-M	1
FDB030913	0.386487814	hydroxypyruvate	HHDDCCUIIUWNGJ-UHFFFAOYSA-N	1
FDB030961	0.386487814	L-galactono-1,4-lactone	SXZYCXMUPBBULW-NEEWWZBLSA-N	1
FDB084042	0.386487814	2-(3,4-dihydroxyphenyl)-5,7-dihydroxy-3-{[3,4,5-trihydroxy-6-(hydroxymethyl)oxan-2-yl]oxy}-1??-chromen-1-ylium	RKWHWFONKJEUEF-UHFFFAOYSA-O	1
FDB094046	0.386487814	TG(18:1(9Z)/18:1(9Z)/18:1(9Z))[iso]	PHYFQTYBJUILEZ-IUPFWZBJSA-N	1
FDB111773	0.386487814	Arginylphenylalanine	PQBHGSGQZSOLIR-RYUDHWBXSA-N	1
FDB002149	0.388166038	Harmine	BXNJHAXVSOCGBA-UHFFFAOYSA-N	1
FDB003236	0.388166038	2-Ethoxyethanol	ZNQVEEAIQZEUHB-UHFFFAOYSA-N	1
FDB003393	0.388166038	Carbon_tetrachloride	VZGDMQKNWNREIO-UHFFFAOYSA-N	1
FDB004976	0.388166038	Foluene	YXFVVABEGXRONW-UHFFFAOYSA-N	1
FDB013890	0.388166038	Olomoucine	GTVPOLSIJWJJNY-UHFFFAOYSA-N	1
FDB016629	0.388166038	1,1'-Oxybis[2,4-dibromobenzene]	XYBSIYMGXVUVGY-UHFFFAOYSA-N	1
FDB018468	0.388166038	4-Nonylphenol	IGFHQQFPSIBGKE-UHFFFAOYSA-N	1
FDB019836	0.388166038	3',4'-Diacetylafzelin	SXOZSDJHGMAEGZ-UHFFFAOYSA-N	1
FDB022261	0.388166038	N-Acetylglucosamine_6-sulfate	WJFVEEAIYIOATH-FMDGEEDCSA-N	1
FDB022782	0.388166038	Finasteride	DBEPLOCGEIEOCV-SKTQUGAYSA-N	1
FDB023054	0.388166038	Nandrolone	NPAGDVCDWIYMMC-IZPLOLCNSA-N	1
FDB024094	0.388166038	Nicotinate_D-ribonucleoside	PUEDDPCUCPRQNY-ZYUZMQFOSA-O	1
FDB028424	0.388166038	Iminodiacetate	NBZBKCUXIYYUSX-UHFFFAOYSA-N	1
FDB031293	0.388166038	?-D-ribosylnicotinate	PUEDDPCUCPRQNY-UHFFFAOYSA-N	1
DB00138	0.389068121	Cystine	LEVWYRKDKASIDU-IMJSIDKUSA-N	1
DB00903	0.389068121	Etacrynic_acid	AVOLMBLBETYQHX-UHFFFAOYSA-N	1
DB00860	0.392294162	Prednisolone	OIGNJSKKLXVSLS-VWUMJDOOSA-N	1
DB00987	0.397352945	Cytarabine	UHDGCWIWMRVCDJ-CCXZUQQUSA-N	1
FDB000624	0.398153724	Fisetin	XHEFDIBZLJXQHF-UHFFFAOYSA-N	1
FDB012614	0.398153724	1-Butanol	LRHPLDYGYMQRHN-UHFFFAOYSA-N	1
FDB022992	0.398153724	N-Methyl-D-aspartic_acid	HOKKHZGPKSLGJE-GSVOUGTGSA-N	1
LINCS0391	0.400945787	fosinopril	BIDNLKIUORFRQP-AJTMIRJTSA-N	1
LINCS0408	0.400945787	tagatose	BJHIKXHVCXFQLS-PQLUHFTBSA-N	1
LINCS0549	0.400945787	resiquimod	BXNMTOQRYBFHNZ-UHFFFAOYSA-N	1
LINCS0730	0.400945787	A-769662	CTESJDQKVOEUOY-UHFFFAOYSA-N	1
LINCS0763	0.400945787	buparlisib	CWHUFRVAEUJCEF-UHFFFAOYSA-N	1
LINCS1192	0.400945787	talabostat	FKCMADOPPWWGNZ-YUMQZZPRSA-N	1
LINCS1409	0.400945787	SKF-81297	GHWJEDJMOVUXEC-UHFFFAOYSA-N	1
LINCS1578	0.400945787	PPY-A	GYQRHHQPEMOLKH-UHFFFAOYSA-N	1
LINCS1675	0.400945787	ZSTK-474	HGVNLRPZOWWDKD-UHFFFAOYSA-N	1
LINCS2887	0.400945787	statil	LKBFFDOJUKLQNY-UHFFFAOYSA-N	1
LINCS2984	0.400945787	E-64	LTLYEAJONXGNFG-DCAQKATOSA-N	1
LINCS2991	0.400945787	tolrestat	LUBHDINQXIHVLS-UHFFFAOYSA-N	1
LINCS3003	0.400945787	seocalcitol	LVLLALCJVJNGQQ-SEODYNFXSA-N	1
LINCS3054	0.400945787	PCI-24781	MAUCONCHVWBMHK-UHFFFAOYSA-N	1
LINCS3088	0.400945787	FPL-64176	MDMWHKZANMNXTF-UHFFFAOYSA-N	1
LINCS4018	0.400945787	gluconolactone	PHOQVHQSTUBQQK-KLVWXMOXSA-N	1
LINCS4030	0.400945787	dinaciclib	PIMQWRZWLQKKBJ-SFHVURJKSA-N	1
LINCS4646	0.400945787	CTS-1027	ROSNVSQTEGHUKU-UHFFFAOYSA-N	1
LINCS4652	0.400945787	NIM811	RPJPZDVUUKWPGT-FOIHOXPVSA-N	1
LINCS4861	0.400945787	ozagrel	SHZKQBHERIJWAO-AATRIKPKSA-N	1
LINCS5009	0.400945787	10058-F4	SVXDHPADAXBMFB-JXMROGBWSA-N	1
[truncated: 6,662 more rows]
