# Supplementary material for: Single-cell analysis identifies conserved features of immune dysfunction in simulated microgravity and spaceflight
Source: Nat Commun. 2024 Jun 11;15:4795. doi: 10.1038/s41467-023-42013-y (PMC11166937; doi:10.1038/s41467-023-42013-y)
Supplement: Supplementary file 21 — Supplementary Data 18 [file 41467_2023_42013_MOESM21_ESM.xls]

## Sheet: z.score
Canonical Pathways	Bulk_1G_Q_vs_1G	Bulk_uG_vs_1G	Bulk_uG_Q_vs_1G	Bulk_uG_Q_vs_uG	GLDS-420_host_counts_DEG	SC_uGvs1G_unstimulated	SC_uGvs1G_stimulated
Phagosome Formation	-7.517	-3.528	-8.798	-6.799	1.043	1.342	1.069
Pathogen Induced Cytokine Storm Signaling Pathway	-8.12	-3.182	-7.775	-6.139	N/A	0.354	N/A
Regulation of IL-2 Expression in Activated and Anergic T Lymphocytes	7.894	0.378	7.485	7.484	N/A	-1	0.447
Neuroinflammation Signaling Pathway	-6.601	-1.604	-6.736	-6.263	N/A	1.225	1.528
T Cell Receptor Signaling	6.405	0.302	6.041	6.172	N/A	-2.837	-0.832
CTLA4 Signaling in Cytotoxic T Lymphocytes	-6.985	-0.535	-6.635	-6.935	N/A	1.225	N/A
Dendritic Cell Maturation	-5.735	-2	-6.04	-5.277	-0.378	-1.147	1
Role of Hypercytokinemia/hyperchemokinemia in the Pathogenesis of Influenza	-5.396	-1.667	-5.048	-4.7	-2	1.134	0.277
Role Of Osteoclasts In Rheumatoid Arthritis Signaling Pathway	-5.194	-2.84	-5	-4.445	N/A	2.53	N/A
CREB Signaling in Neurons	-4.028	-3.266	-4.964	-3.382	1.633	1	0.816
IL-8 Signaling	-3.442	-1.667	-4.007	-4.093	N/A	3.162	2.714
Multiple Sclerosis Signaling Pathway	-5.481	-3	-5.618	-3.579	N/A	-1.043	N/A
Necroptosis Signaling Pathway	-3.429	-2.236	-4.423	-3.162	2	1.667	-1.508
TREM1 Signaling	-5.06	-0.378	-5.516	-4.867	N/A	0.707	1.89
G-Protein Coupled Receptor Signaling	-4.814	-2.746	-4.975	-3.571	0.626	1.155	0.333
Production of Nitric Oxide and Reactive Oxygen Species in Macrophages	-3.91	-2.309	-3.677	-3.046	-1	1.941	2.324
Macrophage Classical Activation Signaling Pathway	-4.924	-3.128	-4.75	-3.615	N/A	0.2	N/A
Interferon Signaling	-3.5	-1.134	-3.357	-3.5	-2.236	-0.707	-2.111
Coronavirus Pathogenesis Pathway	-2.324	2.333	-3.349	-4.093	0.707	0.626	2.837
Colorectal Cancer Metastasis Signaling	-4.478	-1.387	-4.65	-4.478	N/A	0.816	0.378
Tumor Microenvironment Pathway	-3.311	-1.732	-3.677	-3.151	0.447	1.155	1.807
EIF2 Signaling	3.429	N/A	3.91	4.557	N/A	0.408	-2.84
Signaling by Rho Family GTPases	-3.615	-0.816	-4.158	-2.668	1.342	-0.302	1.897
Role of NFAT in Regulation of the Immune Response	-2.668	-2.333	-3.25	-3.108	N/A	-2.183	1
Pyroptosis Signaling Pathway	-3.452	-1.667	-3.452	-2.271	N/A	-1.89	-1.633
Toll-like Receptor Signaling	-3.8	N/A	-3.674	-3.411	N/A	2	1.342
Acute Phase Response Signaling	-3.124	0	-3.395	-3.795	0.816	1.414	1.667
Synaptogenesis Signaling Pathway	-2.041	-3.051	-3.215	-2.063	1.667	0.707	1.414
Fcγ Receptor-mediated Phagocytosis in Macrophages and Monocytes	-3.317	-1.342	-3.753	-3.647	N/A	0	2
IL-6 Signaling	-2.785	1	-3.43	-3.656	N/A	1.342	1.508
Breast Cancer Regulation by Stathmin1	-3.546	-2.4	-4.177	-2.506	0	0.378	0.302
IL-17 Signaling	-2.949	-1.897	-3.175	-1.342	-1	1.155	1.732
HMGB1 Signaling	-3	-0.333	-3.363	-2.466	N/A	1.89	2.121
Hepatic Fibrosis Signaling Pathway	-2.435	-0.229	-2.946	-2.203	1.886	1.414	2.041
Integrin Signaling	-3.16	-0.378	-3.255	-2.357	1.633	0.707	1.633
Role Of Chondrocytes In Rheumatoid Arthritis Signaling Pathway	-4.533	-0.447	-4.355	-3.539	N/A	0	N/A
iNOS Signaling	-4	N/A	-3.638	-3.5	N/A	1.134	0.447
Antioxidant Action of Vitamin C	3.286	1	3.922	4.041	N/A	-0.447	N/A
Adrenomedullin signaling pathway	-2.774	-0.816	-3.394	-3.286	1	N/A	1.342
Pulmonary Healing Signaling Pathway	-2.194	-0.333	-2.982	-3.064	1.897	1	1.134
Role of PKR in Interferon Induction and Antiviral Response	-2.197	-1.134	-2.722	-1.947	N/A	-1.941	-2.496
Cardiac Hypertrophy Signaling	-2.945	-2.111	-3.15	-1.987	N/A	0.378	1.633
PI3K Signaling in B Lymphocytes	-2.287	-1.342	-2.771	-3.317	N/A	1.342	1.134
Oxytocin Signaling Pathway	-2.68	-1.265	-3.25	-2.157	1.633	0	1.134
Chemokine Signaling	-3.087	N/A	-3.452	-3.773	N/A	0.447	1.134
Endothelin-1 Signaling	-2.646	-0.447	-3.098	-3.311	2.121	0	0
Synaptic Long Term Depression	-2.1	-1.89	-2.263	-1.857	2.449	1	N/A
Regulation of Actin-based Motility by Rho	-2.694	0	-3.053	-3.053	N/A	1.342	1.342
Differential Regulation of Cytokine Production in Intestinal Epithelial Cells by IL-17A and IL-17F	-2.828	N/A	-2.828	-2.828	N/A	1.342	1.633
PPAR Signaling	1.961	N/A	3.157	2.921	N/A	-2.236	-1.134
Senescence Pathway	-1.806	1.134	-2.151	-2.077	2.236	-1	-1
Xenobiotic Metabolism AHR Signaling Pathway	-3.286	0	-2.828	-3.4	N/A	-1	-0.816
Sirtuin Signaling Pathway	-0.866	2	-0.457	-1.26	1	2.714	3
Systemic Lupus Erythematosus In B Cell Signaling Pathway	-2.132	-2.837	-2.513	-1.2	-0.816	-0.775	-0.894
RHOA Signaling	-2.535	N/A	-3.55	-2.667	N/A	-1.134	1
Estrogen Receptor Signaling	-2.014	-1.732	-2.53	-1.627	1.89	0.707	-0.378
Immunogenic Cell Death Signaling Pathway	-3.413	0	-2.828	-2.197	N/A	2.324	N/A
Unfolded protein response	-2.357	N/A	-2.183	-3.441	N/A	2.449	N/A
FAK Signaling	1.976	-2.611	1.313	2.815	0.756	0.688	-0.243
Differential Regulation of Cytokine Production in Macrophages and T Helper Cells by IL-17A and IL-17F	-2.449	N/A	-2.449	-2.449	N/A	1.342	1.633
Cardiac Hypertrophy Signaling (Enhanced)	-2.073	-3	-2.359	-1.247	0.728	-0.258	0.577
RHOGDI Signaling	2.343	1.134	3.395	2.359	N/A	0	-1
Reelin Signaling in Neurons	-1.761	-1.342	-1.718	-1.64	2	0	1.633
Osteoarthritis Pathway	-2.06	-1	-2.449	-1.98	0.447	-0.707	1.342
Gαq Signaling	-2.412	-0.707	-2.03	-2.655	N/A	N/A	2
Leukocyte Extravasation Signaling	-2.25	0	-2.462	-2.142	0.816	0.707	1.414
Role of NFAT in Cardiac Hypertrophy	-2.474	-1.89	-2.433	-2.06	N/A	-0.816	N/A
Sperm Motility	-1.48	-1.342	-2.058	-2.556	2.236	N/A	N/A
CXCR4 Signaling	-1.98	-0.378	-2.496	-2.111	N/A	1.342	1.342
LXR/RXR Activation	1.372	-1.342	1.219	1.219	-1.342	-1.414	-1.667
Insulin Secretion Signaling Pathway	-1.89	-2.714	-2.286	-1.336	N/A	-0.632	-0.707
fMLP Signaling in Neutrophils	-1.581	N/A	-1.718	-2.722	N/A	1.633	1.89
Nitric Oxide Signaling in the Cardiovascular System	-1.512	N/A	-1.512	-1.46	2	1	2
Actin Cytoskeleton Signaling	-1.664	N/A	-2.646	-1.89	0.816	-0.333	2
IL-15 Production	-0.632	-2.449	-1.761	-0.649	2.53	-1.265	0
Activation of IRF by Cytosolic Pattern Recognition Receptors	-1.807	-2	-1.606	-1.606	N/A	N/A	-2.236
Th1 Pathway	-2.38	-0.632	-2.449	-2.38	N/A	-1.069	0.302
PKCθ Signaling in T Lymphocytes	-1.414	-2.236	-1.753	-1.483	N/A	-1.604	0.707
IL-13 Signaling Pathway	-2.333	0	-2.795	-2.191	N/A	-1.134	0.707
Pulmonary Fibrosis Idiopathic Signaling Pathway	-1.818	-0.728	-2.266	-1.726	1.604	0	1
NF-κB Signaling	-1.549	N/A	-1.386	-1.638	2.333	-1.414	0.816
T Cell Exhaustion Signaling Pathway	-1.543	-3	-1.372	-1.809	N/A	-0.378	-1
RAC Signaling	-1.677	N/A	-2.714	-2.188	N/A	0.816	1.633
Opioid Signaling Pathway	-1.565	-1	-1.325	-1.606	1.89	0.707	0.816
CDC42 Signaling	-1.859	N/A	-3.124	-2.667	N/A	-0.707	0.447
Ephrin Receptor Signaling	-1.871	-1	-2.138	-1.692	1.633	0	0.447
NAD Signaling Pathway	-2.887	0.302	-1.938	-2.48	N/A	1	0
Natural Killer Cell Signaling	-1.94	-1.89	-2.018	-0.688	1.633	-0.426	0
Oxidative Phosphorylation	-2.673	N/A	-2.496	-2.111	N/A	-1.069	N/A
Role of MAPK Signaling in Inhibiting the Pathogenesis of Influenza	-2.449	N/A	-2.6	-2.558	N/A	0.378	0.333
Cholecystokinin/Gastrin-mediated Signaling	-2.03	0	-2.412	-2.402	N/A	0	1.342
HOTAIR Regulatory Pathway	-2.271	0	-2.333	-2.343	0	0	1.134
Autophagy	-2.142	N/A	-1.778	-2.994	0.447	N/A	0.707
Regulation Of The Epithelial Mesenchymal Transition By Growth Factors Pathway	-1.214	-2.236	-1.604	-1.089	1.134	-0.447	-0.333
GP6 Signaling Pathway	-1.298	N/A	-1.859	-1.715	1.134	0	2
Role of IL-17F in Allergic Inflammatory Airway Diseases	-1.667	N/A	-1.155	-1.265	N/A	2	1.89
Ferroptosis Signaling Pathway	-1.234	-1.89	-1.697	-1.443	1	-0.333	-0.333
Inhibition of ARE-Mediated mRNA Degradation Pathway	-2.646	-1.342	-2.556	-0.928	N/A	-0.447	0
ICOS-ICOSL Signaling in T Helper Cells	-0.973	-2	-1.333	-1	N/A	-1.265	1.342
p38 MAPK Signaling	-2.921	N/A	-2.744	-1.89	N/A	0	-0.333
TEC Kinase Signaling	-1.604	-1.134	-2.023	-1.786	N/A	-0.577	0.632
HIF1α Signaling	-1.638	-0.447	-1.861	-1.698	0.333	0.302	1.387
MSP-RON Signaling In Macrophages Pathway	1.809	0.447	0.98	2.1	N/A	0.632	-1.667
PI3K/AKT Signaling	-1.616	N/A	-2.335	-2.744	N/A	0.816	N/A
Wound Healing Signaling Pathway	-2.142	-1.604	-2.708	-0.728	0	-0.277	0
Thrombin Signaling	-1.26	-1	-2.1	-1.938	N/A	N/A	1
Retinoic acid Mediated Apoptosis Signaling	-1.291	-1	-1.387	-1.604	N/A	N/A	-2
14-3-3-mediated Signaling	-1.715	N/A	-2.333	-2.197	1	N/A	N/A
Systemic Lupus Erythematosus In T Cell Signaling Pathway	-1.709	-1.155	-1.585	-1.688	N/A	-0.577	0.5
Dopamine-DARPP32 Feedback in cAMP Signaling	-1.093	-2.121	-1.298	-1.667	1	N/A	N/A
BAG2 Signaling Pathway	-0.632	N/A	0.258	-0.302	1	2.828	2
CD28 Signaling in T Helper Cells	-1.298	N/A	-1.761	-2.03	N/A	-1.342	0.447
Type I Diabetes Mellitus Signaling	-1.877	0.447	-1.569	-1.8	N/A	-0.832	-0.302
cAMP-mediated signaling	-1.408	-2.333	-1.016	-0.397	1.667	0	N/A
Oxytocin In Brain Signaling Pathway	-1.231	-2.236	-1.1	-0.868	N/A	-0.816	0.447
Erythropoietin Signaling Pathway	1.474	0.302	0.849	0.143	-1.633	-1	-1.265
NRF2-mediated Oxidative Stress Response	-0.756	N/A	-0.343	-1.826	N/A	1.89	1.633
Apelin Adipocyte Signaling Pathway	-1.8	N/A	-1.8	-1.528	N/A	-0.447	-0.816
ID1 Signaling Pathway	-0.62	-2	-1.083	-0.254	1	-0.707	0.707
Cytotoxic T Lymphocyte-mediated Apoptosis of Target Cells	0.707	N/A	1	1.265	N/A	-1.633	-1.633
Death Receptor Signaling	-0.186	0	-0.378	-0.784	N/A	-2.236	-2.646
EGF Signaling	-1.604	N/A	-2	-1.604	N/A	N/A	-1
ERK/MAPK Signaling	-0.944	-0.447	-0.788	-0.662	2.449	0	-0.816
GM-CSF Signaling	-1.606	N/A	-2.132	-1.789	N/A	0	0.447
STAT3 Pathway	-1.151	0.447	-1.406	-0.973	1.897	0	N/A
Prolactin Signaling	0.192	-1	-0.539	-0.962	N/A	-2	-0.816
Factors Promoting Cardiogenesis in Vertebrates	-0.457	-1.265	-0.632	-0.973	2	N/A	N/A
eNOS Signaling	-0.756	N/A	-1.461	-1.095	0	-2	N/A
PD-1, PD-L1 cancer immunotherapy pathway	0	1.633	0.667	0.169	N/A	2.065	0.632
Kinetochore Metaphase Signaling Pathway	1.155	N/A	0	0.832	-3.162	N/A	N/A
CD40 Signaling	-1.069	N/A	-1.5	-1.5	N/A	N/A	-1
Telomerase Signaling	-0.853	N/A	-1.279	-0.447	N/A	1.342	1
CCR5 Signaling in Macrophages	-1.291	N/A	-1.5	-1.604	N/A	N/A	-0.447
Aryl Hydrocarbon Receptor Signaling	-0.577	-0.816	-0.557	-0.73	-1	-1.134	0
OX40 Signaling Pathway	1.265	N/A	0.577	0.577	N/A	-1.342	-1
Inhibition of Angiogenesis by TSP1	-1.134	N/A	-1.414	-1.134	N/A	-1	N/A
ILK Signaling	-0.816	-0.816	-1.214	-0.412	1.342	0	0
Ephrin B Signaling	-1.043	N/A	-1.347	-1.177	1	N/A	N/A
NUR77 Signaling in T Lymphocytes	0.816	-1	0.626	0.655	N/A	-1	-0.447
Glioma Invasiveness Signaling	-0.577	0	-1.257	-1.347	N/A	N/A	1.342
Sphingosine-1-phosphate Signaling	-0.973	-0.378	-1.48	-0.686	1	N/A	N/A
CLEAR Signaling Pathway	-0.381	0.632	-0.095	-0.1	-2.121	N/A	1
Thrombopoietin Signaling	-0.626	N/A	-1.4	-1.225	N/A	N/A	-1
Huntington's Disease Signaling	-0.324	-0.447	-1.067	-0.354	N/A	2	N/A
PEDF Signaling	-0.853	N/A	-1.177	-0.816	N/A	N/A	-1.342
JAK/STAT Signaling	-0.408	0	-1.3	-1.569	N/A	N/A	-0.816
Granzyme A Signaling	0.832	N/A	0.302	0.832	N/A	2.121	N/A
Apelin Endothelial Signaling Pathway	-0.667	N/A	-1.298	-1.461	N/A	N/A	0.447
Calcium-induced T Lymphocyte Apoptosis	-0.557	N/A	-0.577	-0.378	N/A	-1.897	0.447
Corticotropin Releasing Hormone Signaling	-0.686	0	-0.48	-0.686	2	N/A	N/A
BEX2 Signaling Pathway	-0.471	N/A	-1.091	-0.894	N/A	N/A	-1.342
Induction of Apoptosis by HIV1	0.277	N/A	0.728	0.258	N/A	-2.449	N/A
PTEN Signaling	-0.169	N/A	0.522	0.354	-2.53	N/A	N/A
IL-7 Signaling Pathway	-0.209	-1	-0.853	0	N/A	0	1.342
FAT10 Cancer Signaling Pathway	-0.535	N/A	-0.535	-1.155	N/A	-1	N/A
IL-23 Signaling Pathway	0.277	N/A	0.535	0.258	N/A	-1	-1.134
Th2 Pathway	-0.277	0	-1.214	-0.438	N/A	-1.265	0
CDX Gastrointestinal Cancer Signaling Pathway	-0.687	1.069	-0.272	-0.832	N/A	0.333	N/A
Endocannabinoid Cancer Inhibition Pathway	0.617	N/A	0.152	0.48	0.816	N/A	-1
Inhibition of Matrix Metalloproteases	1	N/A	1	1	N/A	N/A	N/A
Role of IL-17A in Psoriasis	-1	N/A	0	N/A	N/A	N/A	2
Protein Kinase A Signaling	0.329	0.333	0.663	-0.115	1.155	0.333	N/A
HER-2 Signaling in Breast Cancer	-0.397	N/A	-0.516	-0.911	-0.447	0.277	0.333
Sumoylation Pathway	0	N/A	-0.426	-0.218	N/A	N/A	-2.236
PPARα/RXRα Activation	0	N/A	0.457	0.801	N/A	-1.134	-0.447
Tumoricidal Function of Hepatic Natural Killer Cells	-0.447	N/A	0	0.378	N/A	N/A	-2
Semaphorin Neuronal Repulsive Signaling Pathway	-0.412	N/A	-1	-0.289	0.378	-0.447	N/A
Neuroprotective Role of THOP1 in Alzheimer's Disease	0.535	N/A	-0.243	0.5	1	N/A	N/A
Growth Hormone Signaling	0	N/A	-0.577	-1.043	N/A	N/A	-0.447
Aldosterone Signaling in Epithelial Cells	0.218	-1.342	0	-0.229	N/A	N/A	N/A
Lymphotoxin β Receptor Signaling	0	N/A	-0.302	-0.277	N/A	N/A	1
LPS/IL-1 Mediated Inhibition of RXR Function	0.426	N/A	0	0.962	N/A	N/A	N/A
MicroRNA Biogenesis Signaling Pathway	0	N/A	0	0	N/A	1	N/A
p53 Signaling	-0.426	N/A	0	0.209	N/A	N/A	0

## Sheet: adj.p
Canonical Pathways	Bulk_1G_Q_vs_1G	Bulk_uG_vs_1G	Bulk_uG_Q_vs_1G	Bulk_uG_Q_vs_uG	GLDS-420_host_counts_DEG	SC_uGvs1G_unstimulated	SC_uGvs1G_stimulated
EIF2 Signaling	2.16473	0	4.87355	7.94568	0	27.0311	15.1692
Th1 Pathway	12.3143	1.51409	13.2118	11.3857	0	11.5932	6.67469
Th2 Pathway	12.2727	0.39023	15.3722	10.41	0	8.81778	3.24658
Neuroinflammation Signaling Pathway	7.46569	0.363482	7.31839	8.17616	0	12.7943	11.6471
Pathogen Induced Cytokine Storm Signaling Pathway	9.54052	4.0992	9.88367	7.99826	0	13.3222	0
Phagosome Formation	12.2233	0.42696	11.8853	12.8349	0.239127	1.64656	0.876103
Multiple Sclerosis Signaling Pathway	9.13614	4.82915	8.39644	7.09368	0	10.5124	0
Hepatic Fibrosis Signaling Pathway	8.07026	0.863278	8.63642	6.96217	0.731902	3.41693	7.22721
PD-1, PD-L1 cancer immunotherapy pathway	5.64484	0.665461	4.68218	3.97175	0.0302245	14.6839	5.59704
Natural Killer Cell Signaling	4.34384	0.0956587	4.87556	6.75677	0.0502274	10.5901	6.67469
IL-8 Signaling	8.99398	0.293707	9.34929	6.93311	0	3.04833	4.29905
RAC Signaling	9.27805	0	8.52975	10.8794	0.0366014	2.12408	2.00422
Coronavirus Pathogenesis Pathway	2.5096	0.230234	3.44213	3.44131	0.219002	11.2148	10.5846
TEC Kinase Signaling	10.8378	0	9.65506	8.05446	0	1.50374	1.0312
Macrophage Classical Activation Signaling Pathway	4.71991	4.82915	3.94385	2.9538	0	13.6481	0
Ephrin Receptor Signaling	8.7662	0.157193	8.05425	10.41	0.250788	1.75479	0.669564
Signaling by Rho Family GTPases	7.16399	0.082896	7.0599	8.03556	0.0567148	3.17512	2.37145
TREM1 Signaling	7.3768	0.838527	6.18187	6.68825	0	3.56468	3.29538
CLEAR Signaling Pathway	9.6283	0.103168	9.53397	6.55686	0.0706309	0	1.41808
Interferon Signaling	2.78167	2.72956	2.26019	2.20977	1.13192	5.89496	10.2809
Fcγ Receptor-mediated Phagocytosis in Macrophages and Monocytes	6.55095	0.258041	8.26511	7.77676	0	3.0703	1.07039
Integrin Signaling	7.36015	0.127585	8.05425	8.03739	0.0706309	2.03549	0.900583
FAK Signaling	7.48512	0	8.63642	8.03739	0.0414808	0.381963	0.522212
Cardiac Hypertrophy Signaling (Enhanced)	7.15605	1.49114	6.2079	5.11634	0.202373	1.97494	1.73466
CTLA4 Signaling in Cytotoxic T Lymphocytes	7.51122	0	7.02938	5.56295	0	3.48771	0.284515
Actin Cytoskeleton Signaling	7.31556	0	6.59369	7.31941	0.0706309	2.07633	0.315079
Production of Nitric Oxide and Reactive Oxygen Species in Macrophages	3.27246	1.08608	4.07406	3.82435	0	4.55062	6.83438
Dendritic Cell Maturation	6.38245	0.181346	6.04839	5.37159	0	3.23826	2.37509
Colorectal Cancer Metastasis Signaling	7.15605	0.451237	7.61849	6.53517	0	0.844387	0.884533
MSP-RON Signaling In Macrophages Pathway	3.68378	0.147511	5.9254	6.35038	0	3.68027	3.6315
Leukocyte Extravasation Signaling	6.53454	0	6.20868	5.30213	0.239127	1.83747	2.31721
Regulation of Actin-based Motility by Rho	6.67864	0.39023	6.41295	5.62868	0	1.97601	1.28907
fMLP Signaling in Neutrophils	5.91898	0	6.03749	5.30213	0	1.75479	2.71309
Role of Hypercytokinemia/hyperchemokinemia in the Pathogenesis of Influenza	3.14687	1.20126	3.0378	2.99036	0.186207	2.59047	8.46632
Role of PKR in Interferon Induction and Antiviral Response	2.37289	0.581699	3.28292	3.56796	0	5.43146	6.22609
Pulmonary Healing Signaling Pathway	6.29644	0.254236	6.2938	5.11009	0.268153	1.7738	1.33778
Osteoarthritis Pathway	5.07205	0.293707	5.01023	4.53439	0.215589	3.1449	1.80602
STAT3 Pathway	4.78549	0.838527	5.95052	4.55095	1.24566	0.852535	1.54062
Tumor Microenvironment Pathway	2.80708	0.819928	2.88442	3.11089	0.0706309	3.572	6.47237
Role Of Osteoclasts In Rheumatoid Arthritis Signaling Pathway	4.0585	0.660314	7.11592	5.86822	0	1.83747	0
CXCR4 Signaling	6.28896	0.270471	7.03424	4.44766	0	0.627622	0.855441
RHOGDI Signaling	6.02508	0.270471	5.40661	6.01142	0.0706309	1.1959	0.39455
Opioid Signaling Pathway	6.41947	0.107561	6.56733	4.55976	0.0414808	0.797599	0.593823
Chemokine Signaling	4.4619	0	5.55162	4.27469	0	1.55551	3.22789
CD28 Signaling in T Helper Cells	5.59945	0	5.31024	5.1641	0	1.58803	1.04068
T Cell Receptor Signaling	5.64188	0	5.13767	4.3742	0	2.38802	1.11516
T Cell Exhaustion Signaling Pathway	4.93714	0	4.83431	4.54372	0	2.09595	2.2322
PI3K/AKT Signaling	5.01952	0.160696	4.47671	5.9256	0.250788	1.76417	0.684982
Type I Diabetes Mellitus Signaling	3.91677	0	3.58823	2.70346	0	4.11229	3.47196
Immunogenic Cell Death Signaling Pathway	2.16473	0.156203	2.34492	3.2788	0	9.51667	0
Semaphorin Neuronal Repulsive Signaling Pathway	6.73975	0	4.77522	4.77914	0.245452	0.731873	0.182648
ERK/MAPK Signaling	4.69586	0.0571293	4.95032	4.98502	0.16421	1.62118	0.88736
Pyroptosis Signaling Pathway	3.83321	1.12163	3.70135	4.02654	0	2.41509	2.19309
HIF1α Signaling	2.93407	0	3.20557	3.91343	0.245567	2.54746	4.33096
Sperm Motility	5.66758	0.237804	3.91184	3.04595	1.38217	2.38987	0.463899
Aryl Hydrocarbon Receptor Signaling	2.85977	0.293707	3.75808	2.45459	0.239127	3.4092	4.07965
Glioma Invasiveness Signaling	3.83321	0.37017	5.86909	4.49777	0	0.345686	1.94579
CDC42 Signaling	5.27716	0	4.6511	4.20365	0	1.76417	0.849466
PKCθ Signaling in T Lymphocytes	4.60809	0	5.41105	4.94315	0	1.10249	0.397673
Ferroptosis Signaling Pathway	2.14865	0.302964	4.23228	3.60015	0.0414808	2.8009	3.32383
ICOS-ICOSL Signaling in T Helper Cells	5.10191	0	4.34018	3.86709	0	1.6485	0.669564
iNOS Signaling	1.83851	0.254236	2.1182	1.73468	0	5.02829	4.47298
Cholecystokinin/Gastrin-mediated Signaling	3.98272	0.363482	5.16186	3.82435	0	0.64361	1.26594
Sphingosine-1-phosphate Signaling	5.30464	0.527228	4.70077	3.41288	0.16421	0.370582	0.502593
Synaptogenesis Signaling Pathway	4.60721	0.293707	3.89167	4.53439	0.0706309	0.634643	0.926598
Ephrin B Signaling	4.37902	0	5.55162	4.21361	0.239127	0.35093	0.169088
Thrombin Signaling	5.63105	0.42696	5.01096	3.09897	0	0.235383	0.362347
Systemic Lupus Erythematosus In T Cell Signaling Pathway	4.36064	0	4.08195	3.69056	0	0.760938	1.77242
Pulmonary Fibrosis Idiopathic Signaling Pathway	3.80391	0.724054	4.5487	3.54125	0.380346	0.41209	1.14975
HMGB1 Signaling	1.77455	1.67897	2.4491	2.20812	0	2.16474	3.92052
Role Of Chondrocytes In Rheumatoid Arthritis Signaling Pathway	4.56292	0.0857897	4.66997	2.3891	0	2.06617	0
ID1 Signaling Pathway	3.36743	0	4.14784	2.70346	0.250788	1.37257	1.74991
Reelin Signaling in Neurons	3.01559	0.39023	3.14998	4.28484	0.0359687	1.21111	1.49525
Toll-like Receptor Signaling	3.64233	0	3.50062	2.43087	0	1.05682	2.50379
NF-κB Signaling	4.26102	0	4.34423	3.9122	0	0.381295	0
ILK Signaling	3.62245	0.0879288	3.64789	3.15562	0.103827	0.469611	1.74991
G-Protein Coupled Receptor Signaling	3.43465	0.20276	4.43736	4.20611	0.239127	0.269579	0
Acute Phase Response Signaling	1.88163	0.39023	3.21409	3.2059	0.159829	1.54057	2.38751
LXR/RXR Activation	2.22307	0.35907	1.90402	2.08263	0.256515	2.38987	3.53886
14-3-3-mediated Signaling	3.90061	0	4.04823	3.73113	0.123181	0.162029	0.475832
Oxytocin Signaling Pathway	3.63458	0.106264	4.23228	3.16945	0.0414808	0.380697	0.832467
Xenobiotic Metabolism AHR Signaling Pathway	2.11556	0.161068	2.60311	1.09023	0	3.9647	2.31896
Oxytocin In Brain Signaling Pathway	3.74732	0	3.77916	3.2788	0	0.725462	0.694996
NRF2-mediated Oxidative Stress Response	1.09775	0	1.94986	0.991017	0	4.7932	3.29493
Cardiac Hypertrophy Signaling	3.27246	0.388289	4.34609	2.65596	0	0.644656	0.669564
IL-15 Production	2.22307	0.240262	1.90402	1.85876	1.18167	3.58867	0.827169
Differential Regulation of Cytokine Production in Macrophages and T Helper Cells by IL-17A and IL-17F	0.59758	0.0970786	0.599538	0.574775	0	4.05804	5.8075
Gαq Signaling	3.92416	0.359199	3.21409	2.9538	0	0.381295	0.849466
Prolactin Signaling	2.34417	0.254236	3.48456	2.20812	0	0.880106	2.33489
Wound Healing Signaling Pathway	0.938456	0.56381	1.17595	1.38883	0.239127	2.89119	4.15191
Differential Regulation of Cytokine Production in Intestinal Epithelial Cells by IL-17A and IL-17F	0.794054	0.0633627	0.7998	0.766994	0	3.58595	5.17481
Calcium-induced T Lymphocyte Apoptosis	3.91664	0	3.26721	2.81405	0	0.86053	0.320243
Role of MAPK Signaling in Inhibiting the Pathogenesis of Influenza	1.18751	0.0879288	1.33774	0.766994	0	2.84081	4.94295
Apelin Endothelial Signaling Pathway	3.64482	0	3.75808	1.73454	0	0.508445	1.47304
Inhibition of Matrix Metalloproteases	2.79315	0.897149	3.20909	2.69446	0.250788	0.239748	0.769373
Breast Cancer Regulation by Stathmin1	3.25223	0.133847	3.91993	2.67046	0.245567	0	0.612501
CCR5 Signaling in Macrophages	3.83321	0	3.8293	2.33647	0	0.208014	0.511056
p38 MAPK Signaling	1.34049	0	2.30597	0.798605	0.0642286	2.43738	3.61498
Endothelin-1 Signaling	3.58583	0	3.14427	2.66643	0.239127	0.321609	0.460668
Necroptosis Signaling Pathway	1.55309	0	1.62596	0.749337	0	2.35748	4.12068
Role of NFAT in Cardiac Hypertrophy	3.83321	0.104188	3.85323	1.78828	0	0.596957	0
Growth Hormone Signaling	2.90594	0.110642	3.18013	1.55392	0	0.355863	1.98533
IL-17 Signaling	0.700026	0.388289	0.868482	0.545472	0	3.41693	4.12261
PTEN Signaling	3.44106	0	2.49708	2.72236	1.14745	0	0.184249
Apelin Adipocyte Signaling Pathway	2.03021	0	2.18937	0.895993	0.0494374	1.86783	2.91669
Regulation of IL-2 Expression in Activated and Anergic T Lymphocytes	3.34187	0	3.34437	2.89016	0	0.366374	0
Antioxidant Action of Vitamin C	2.58623	0.285832	1.76071	1.72097	0.0677315	2.607	0.907256
BAG2 Signaling Pathway	0	0	0.48743	0.196367	0.20045	5.85997	3.10756
Erythropoietin Signaling Pathway	0.960648	0.607009	1.42417	1.55392	0.0706309	2.03549	3.10756
Role of IL-17F in Allergic Inflammatory Airway Diseases	0.576703	0.42696	0.980133	0.548328	0	1.6485	5.57142
IL-23 Signaling Pathway	0.823681	0.259757	1.04421	1.23006	0	1.67195	4.523
HER-2 Signaling in Breast Cancer	1.25004	0	1.55897	1.52539	0	3.26699	1.90468
CREB Signaling in Neurons	2.55537	0.325215	3.30198	2.53038	0.70481	0	0
IL-13 Signaling Pathway	1.73872	0.0675301	1.865	0.669947	0	1.97316	3.02966
NAD Signaling Pathway	2.39915	0.88265	1.865	2.03115	0	0.726643	1.37209
Regulation Of The Epithelial Mesenchymal Transition By Growth Factors Pathway	2.11266	0	1.98284	1.95428	0.239127	0.503776	2.32279
Thrombopoietin Signaling	1.99628	0	2.58104	2.54433	0	0.396405	1.50884
IL-6 Signaling	0.498593	0	1.09809	1.04102	0	1.33156	4.83617
GM-CSF Signaling	1.24632	0.115088	1.66966	1.62113	0	1.17602	2.73374
Unfolded protein response	1.44398	0	1.18606	1.7851	0.250788	3.17512	0.368268
JAK/STAT Signaling	1.04779	0.189446	2.11911	1.82229	0	0.595665	2.39379
GP6 Signaling Pathway	2.46898	0	2.09956	1.85432	0.256515	0.595253	0.801261
Estrogen Receptor Signaling	1.70593	0	1.63857	1.03115	0	2.37845	1.28842
LPS/IL-1 Mediated Inhibition of RXR Function	2.22692	0.161068	2.41071	1.33243	0.150455	0.469611	1.28842
NUR77 Signaling in T Lymphocytes	2.55537	0	2.04018	1.50803	0	0.852535	1.06038
Death Receptor Signaling	1.54786	0.127585	1.27725	0.900642	0	1.28304	2.78995
Oxidative Phosphorylation	0	0	0	0	0	7.32636	0.55482
Sumoylation Pathway	1.38455	0.106264	1.51494	1.28148	0	0.226345	3.3176
PEDF Signaling	1.14477	0	1.98546	1.69112	0	0.578649	2.37145
RHOA Signaling	1.53653	0.128498	1.84895	1.59786	0	1.83747	0.819437
Huntington's Disease Signaling	1.37358	0	2.55892	0.675564	0	2.06617	1.0917
Autophagy	2.3013	0	1.98284	1.47801	0.0364295	0.253157	1.60546
Sirtuin Signaling Pathway	0.570434	0	0	0.574775	0	4.25791	2.13681
p53 Signaling	1.64962	0	1.57782	1.75516	0.113711	0	2.09517
Tumoricidal Function of Hepatic Natural Killer Cells	0.716157	0	1.02417	0.977183	0	1.65133	2.79982
Role of IL-17A in Psoriasis	0.347977	0.395783	0.345723	0.143812	0	2.17592	3.6315
PPARα/RXRα Activation	1.19112	0	1.67403	1.34347	0	1.81949	1.00787
OX40 Signaling Pathway	1.71538	0	1.62629	1.41364	0	1.25833	0.959843
Inhibition of Angiogenesis by TSP1	0.829419	0.362102	1.37508	0.573377	0.250788	2.03549	1.49525
Aldosterone Signaling in Epithelial Cells	0.734778	0.254236	1.05479	0.491516	0	3.23534	0.88736
IL-7 Signaling Pathway	1.70536	0.206927	1.19257	0.654608	0	1.05682	1.83789
Endocannabinoid Cancer Inhibition Pathway	1.97227	0	2.05688	1.45693	0.250788	0	0.669564
Insulin Secretion Signaling Pathway	1.31787	0.35907	1.31926	0.793727	0	1.46258	1.1531
PPAR Signaling	0.493073	0	0.839571	1.28148	0	1.14631	2.52948
Telomerase Signaling	1.16172	0	1.11589	0.779732	0	1.61271	1.40344
CDX Gastrointestinal Cancer Signaling Pathway	1.11044	0.966231	1.15796	1.00256	0	1.75479	0
Cytotoxic T Lymphocyte-mediated Apoptosis of Target Cells	1.6277	0	1.45069	1.14977	0	0.610554	0.943616
cAMP-mediated signaling	1.97177	0.217808	1.98569	1.11185	0.250788	0.213309	0
Protein Kinase A Signaling	2.14355	0	1.69965	0.846003	0.239127	0.65781	0
Factors Promoting Cardiogenesis in Vertebrates	2.07081	0.62308	1.40575	1.0663	0.0642286	0.262284	0
Corticotropin Releasing Hormone Signaling	1.21865	0.224368	2.20017	0.983506	0.0669934	0.264217	0.38487
FAT10 Cancer Signaling Pathway	1.052	0	1.0344	0.783683	0	1.57836	0.6377
Activation of IRF by Cytosolic Pattern Recognition Receptors	0.324431	0.293273	0.869147	1.01281	0.0302245	0.381748	2.13681
Nitric Oxide Signaling in the Cardiovascular System	1.01766	0.143974	1.63971	0.678966	0.0642286	0.638183	0.849466
Senescence Pathway	1.18093	0	1.39467	1.04159	0	0	1.32457
Induction of Apoptosis by HIV1	0.236719	0	0.68889	0.386747	0	2.4799	0.940128
HOTAIR Regulatory Pathway	0.53795	0.293273	0.346888	0.901566	0.239127	0.649095	1.70363
Dopamine-DARPP32 Feedback in cAMP Signaling	1.50428	0.742308	1.13926	1.08653	0.16421	0	0
eNOS Signaling	0.59255	0	0.768498	0.542137	0.250788	1.44194	0.9188
Synaptic Long Term Depression	1.37265	0.161068	1.27725	1.00256	0.0567148	0.307001	0.255352
Adrenomedullin signaling pathway	1.48458	0	1.12678	0.977183	0	0	0.684982
Inhibition of ARE-Mediated mRNA Degradation Pathway	0	0.106264	0.311869	0.221118	0	1.78189	1.72509
Granzyme A Signaling	0	0	0	0	0	3.60654	0.48698
CD40 Signaling	0.626729	0	0.964835	0.918951	0.0302245	0	1.44659
Neuroprotective Role of THOP1 in Alzheimer's Disease	0	0.0545667	0	0	0.262588	1.87888	1.74482
Systemic Lupus Erythematosus In B Cell Signaling Pathway	0	0.0879288	0	0	0	0.545513	3.26118
EGF Signaling	0.559646	0	0.924096	0.386747	0	0.168326	1.69516
Retinoic acid Mediated Apoptosis Signaling	0.570434	0.320257	0.320947	0.397488	0	0.420703	1.57582
Role of NFAT in Regulation of the Immune Response	0.342932	0	0	0	0	2.2413	0.624897
Lymphotoxin β Receptor Signaling	0	0	0.438528	0.568253	0	0.463836	1.69516
BEX2 Signaling Pathway	0.272753	0	0.535057	0.520433	0	0	1.7799
PI3K Signaling in B Lymphocytes	0	0	0	0	0	0.773966	1.93964
MicroRNA Biogenesis Signaling Pathway	0	0	0	0	0	1.90173	0
Kinetochore Metaphase Signaling Pathway	0	0	0	0	1.50312	0	0
