# Supplementary material for: Single-cell analysis identifies conserved features of immune dysfunction in simulated microgravity and spaceflight
Source: Nat Commun. 2024 Jun 11;15:4795. doi: 10.1038/s41467-023-42013-y (PMC11166937; doi:10.1038/s41467-023-42013-y)
Supplement: Supplementary file 22 — Supplementary Data 19 [file 41467_2023_42013_MOESM22_ESM.xlsx]

## Sheet: Space panel IC
SPECIFICITY	FLUOROCHROME	CLONE	VENDOR	CATALOG#
CD45RA	BUV395	5H9	BD_Biosciences	740315
CD16	BUV496	3G8	BD_Biosciences	612944
CD161	PE-eflour_610	hp-3g10	Invitrogen	61-1619-42
TCRγδ	BUV615	11F2	BD_Biosciences	751308
CD56	BUV737	NCAM16.2	BD_Biosciences	564447
CD8	BUV805	SK1	BD_Biosciences	612889
IgD	BV480	IA6-2	BD_Biosciences	566138
CD3	BV510	SK7	BioLegend	344828
CD19	BV570	HIB19	Biolegend	302236
CD28	BV650	CD28.2	BioLegend	302945
HLA-DR	BV750	L243	Biolegend	307671
CD45	PerCP	2D1	BioLegend	368506
CD4	cFluor_YG584	SK3	CYTEK	R7-20041-100T
CD25	PE-Fire_700	M-A251	BioLegend	356145
CD95	PE-Cy5	DX2	BioLegend	305610
CD27	APC-H7	M-T271	BD_Biosciences	560222
CD14	Spark_NIR_685	63D3	Biolegend	367150
CD38	APC-Fire_810	HB7	BioLegend	356643
CD69	APC	FN50	BioLegend	310909
CD11b	BUV563	M1/70	BD_Biosciences	741242
CD24	BV711	ML5	BioLegend	311135
LAMP1	PE-Cy7	H4A3	BioLegend	328617
IL6	PerCP-EF710	MQ2-13A5	Invitrogen	46-7069-42
IL1-b	Pacific Blue	H1b-98	BioLegend	511709
ki-67	BV605	Ki-67	BioLegend	350522
IFNg	BV785	4S.B3	Biolegend	502541
