# Supplementary material for: Single-cell analysis identifies conserved features of immune dysfunction in simulated microgravity and spaceflight
Source: Nat Commun. 2024 Jun 11;15:4795. doi: 10.1038/s41467-023-42013-y (PMC11166937; doi:10.1038/s41467-023-42013-y)
Supplement: Supplementary file 24 — Source Data [file 41467_2023_42013_MOESM24_ESM.xlsx]

## Sheet: Fig1B
Fig1B. Quantification of relative abundance of each cluster of single PBMCs by percentage between simulated uG and 1G conditions.
	cell_type	Freq	sample
1	B intermediate	0.0230434	1G_unstimulated
2	B memory	0.0177644	1G_unstimulated
3	B naive	0.0491872	1G_unstimulated
4	CD14 Mono	0.121753	1G_unstimulated
5	CD16 Mono	0.00745768	1G_unstimulated
6	CD4 CTL	0.00603318	1G_unstimulated
7	CD4 Naive	0.119407	1G_unstimulated
8	CD4 Proliferating	0.000167588	1G_unstimulated
9	CD4 TCM	0.214597	1G_unstimulated
10	CD4 TEM	0.017513	1G_unstimulated
11	CD8 Naive	0.0514496	1G_unstimulated
12	CD8 TCM	0.0216189	1G_unstimulated
13	CD8 TEM	0.141361	1G_unstimulated
14	cDC1	8.37942e-05	1G_unstimulated
15	cDC2	0.00134071	1G_unstimulated
16	dnT	0.00393833	1G_unstimulated
17	gdT	0.0042735	1G_unstimulated
18	HSPC	0.00192727	1G_unstimulated
19	ILC	0.000335177	1G_unstimulated
20	MAIT	0.043992	1G_unstimulated
21	NK	0.121837	1G_unstimulated
22	NK Proliferating	0.000167588	1G_unstimulated
23	NK_CD56bright	0.00544662	1G_unstimulated
24	pDC	0.00108932	1G_unstimulated
25	Plasmablast	0.000586559	1G_unstimulated
26	Treg	0.0200268	1G_unstimulated
27	Unknow	0.00360315	1G_unstimulated
28	ASDC	6.03573e-05	uG_unstimulated
29	B intermediate	0.0120111	uG_unstimulated
30	B memory	0.0211854	uG_unstimulated
31	B naive	0.0447851	uG_unstimulated
32	CD14 Mono	0.1588	uG_unstimulated
33	CD16 Mono	0.00899324	uG_unstimulated
34	CD4 CTL	0.00344037	uG_unstimulated
35	CD4 Naive	0.104901	uG_unstimulated
36	CD4 Proliferating	6.03573e-05	uG_unstimulated
37	CD4 TCM	0.244809	uG_unstimulated
38	CD4 TEM	0.0259536	uG_unstimulated
39	CD8 Naive	0.0511226	uG_unstimulated
40	CD8 TCM	0.0237204	uG_unstimulated
41	CD8 TEM	0.121077	uG_unstimulated
42	cDC2	0.00217286	uG_unstimulated
43	dnT	0.00929503	uG_unstimulated
44	gdT	0.00513037	uG_unstimulated
45	HSPC	0.00138822	uG_unstimulated
46	ILC	6.03573e-05	uG_unstimulated
47	MAIT	0.0235394	uG_unstimulated
48	NK	0.117817	uG_unstimulated
49	NK Proliferating	0.000120715	uG_unstimulated
50	NK_CD56bright	0.00253501	uG_unstimulated
51	pDC	0.00066393	uG_unstimulated
52	Plasmablast	0.000181072	uG_unstimulated
53	Treg	0.0134597	uG_unstimulated
54	Unknow	0.00271608	uG_unstimulated

## Sheet: Fig2A
Fig2A. Differences in iAge index between all cell types and across 22 individual immune cell types at 1G or simulated uG.
	iAge_index	group			iAge_index	cell_type	group
AAACCTGAGCAGATCG_3	8.5186	1G_unstim		AAACCTGGTACCGCTG_3	9.17817	CD14 Mono	1G
AAACCTGAGCGCCTTG_3	5.82906	1G_unstim		AAAGATGCACTACAGT_3	13.3488	CD14 Mono	1G
AAACCTGAGGAATGGA_3	3.32485	1G_unstim		AAAGTAGAGAACTCGG_3	15.5708	CD14 Mono	1G
AAACCTGAGGCCGAAT_3	3.14786	1G_unstim		AAAGTAGCAAGGACAC_3	11.0397	CD14 Mono	1G
AAACCTGCAATAGCAA_3	7.16675	1G_unstim		AAAGTAGTCAAACCGT_3	14.1357	CD14 Mono	1G
AAACCTGCAATCCAAC_3	7.58177	1G_unstim		AAATGCCAGAAACCGC_3	12.3628	CD14 Mono	1G
AAACCTGCACGGTAGA_3	13.6667	1G_unstim		AAATGCCCATACAGCT_3	14.0189	CD14 Mono	1G
AAACCTGCAGTGGGAT_3	11.3919	1G_unstim		AAATGCCGTACTTAGC_3	13.4394	CD14 Mono	1G
AAACCTGGTACCGCTG_3	9.85098	1G_unstim		AACACGTAGAAGGTGA_3	10.7496	CD14 Mono	1G
AAACCTGTCTAACGGT_3	5.74184	1G_unstim		AACCATGTCTCGATGA_3	12.3444	CD14 Mono	1G
AAACGGGAGACAGACC_3	-0.350754	1G_unstim		AACGTTGGTTCGCGAC_3	9.29679	CD14 Mono	1G
AAACGGGAGTTGTCGT_3	12.0427	1G_unstim		AACTCAGCAGTGAGTG_3	14.8342	CD14 Mono	1G
AAACGGGCAGCCTTTC_3	9.87932	1G_unstim		AACTCTTAGCGTCTAT_3	11.1688	CD14 Mono	1G
AAACGGGCAGGAACGT_3	12.5379	1G_unstim		AACTCTTAGGTGCTTT_3	16.6334	CD14 Mono	1G
AAACGGGCATGGATGG_3	15.3012	1G_unstim		AACTCTTGTAAATGAC_3	11.0719	CD14 Mono	1G
AAACGGGGTCATTAGC_3	8.64092	1G_unstim		AACTGGTCACGAAATA_3	13.1054	CD14 Mono	1G
AAACGGGGTCTAAAGA_3	8.72053	1G_unstim		AAGCCGCCAATTCCTT_3	8.94732	CD14 Mono	1G
AAACGGGTCACATAGC_3	9.5825	1G_unstim		AAGCCGCGTCAAAGAT_3	13.9559	CD14 Mono	1G
AAAGATGCAATAGCAA_3	14.7823	1G_unstim		AAGCCGCGTGTATGGG_3	13.3219	CD14 Mono	1G
AAAGATGCACATCTTT_3	11.4033	1G_unstim		AAGCCGCTCGCAAGCC_3	14.0603	CD14 Mono	1G
AAAGATGCACTACAGT_3	13.6868	1G_unstim		AAGGAGCTCCGCGTTT_3	9.03557	CD14 Mono	1G
AAAGATGCAGGAATCG_3	6.91919	1G_unstim		AAGGCAGCAATGAATG_3	8.80433	CD14 Mono	1G
AAAGATGCATCTACGA_3	1.72459	1G_unstim		AAGGCAGCATAACCTG_3	14.9777	CD14 Mono	1G
AAAGATGGTCCGTTAA_3	13.27	1G_unstim		AAGGTTCCAGTCGTGC_3	10.9861	CD14 Mono	1G
AAAGATGGTGTTCTTT_3	5.09295	1G_unstim		AAGGTTCCATGAAGTA_3	15.5355	CD14 Mono	1G
AAAGATGGTTACGGAG_3	8.69554	1G_unstim		AAGGTTCGTCCAACTA_3	10.6827	CD14 Mono	1G
AAAGATGGTTCAACCA_3	7.5863	1G_unstim		AAGTCTGCATCAGTCA_3	9.56517	CD14 Mono	1G
AAAGATGGTTCTGTTT_3	9.4492	1G_unstim		AATCCAGTCTGGTTCC_3	11.177	CD14 Mono	1G
AAAGATGTCATACGGT_3	8.30268	1G_unstim		ACACCCTAGATGCGAC_3	14.9845	CD14 Mono	1G
AAAGATGTCGCCAAAT_3	9.17883	1G_unstim		ACACCCTAGCTGGAAC_3	12.5572	CD14 Mono	1G
AAAGCAAAGTACATGA_3	6.30394	1G_unstim		ACACCCTTCACCATAG_3	13.7643	CD14 Mono	1G
AAAGCAACAAGTTGTC_3	11.7213	1G_unstim		ACACCGGAGTGGTCCC_3	15.1433	CD14 Mono	1G
AAAGCAACACATCCAA_3	5.61111	1G_unstim		ACACTGACACCGGAAA_3	11.972	CD14 Mono	1G
AAAGCAACAGTCAGCC_3	9.73801	1G_unstim		ACAGCCGCAAAGGCGT_3	12.5669	CD14 Mono	1G
AAAGCAAGTAAATGAC_3	9.19954	1G_unstim		ACAGCTACACTTACGA_3	11.2886	CD14 Mono	1G
AAAGCAAGTTGAACTC_3	8.21403	1G_unstim		ACATACGAGATGCCAG_3	10.0742	CD14 Mono	1G
AAAGCAATCGCCAGCA_3	2.96418	1G_unstim		ACATACGAGCTAGTTC_3	10.97	CD14 Mono	1G
AAAGCAATCGGAGGTA_3	5.23703	1G_unstim		ACATACGAGGCCCGTT_3	12.417	CD14 Mono	1G
AAAGCAATCTGCGACG_3	8.58418	1G_unstim		ACATACGGTAGCGTCC_3	14.4041	CD14 Mono	1G
AAAGCAATCTGCGTAA_3	14.2991	1G_unstim		ACATCAGTCGGAGGTA_3	22.3594	CD14 Mono	1G
AAAGCAATCTGCTTGC_3	8.53363	1G_unstim		ACATGGTCATCGGTTA_3	13.1542	CD14 Mono	1G
AAAGCAATCTGTTTGT_3	10.0448	1G_unstim		ACCAGTACACGGTAGA_3	10.0254	CD14 Mono	1G
AAAGTAGAGAACTCGG_3	14.4814	1G_unstim		ACCAGTAGTAAGGGAA_3	7.05318	CD14 Mono	1G
AAAGTAGAGAGACTAT_3	9.11667	1G_unstim		ACCAGTATCAGCTTAG_3	12.245	CD14 Mono	1G
AAAGTAGAGCGCCTTG_3	9.04272	1G_unstim		ACCAGTATCTGTTGAG_3	7.48436	CD14 Mono	1G
AAAGTAGAGGCATGGT_3	10.1432	1G_unstim		ACCGTAATCAGTACGT_3	9.16606	CD14 Mono	1G
AAAGTAGCAAGGACAC_3	11.3197	1G_unstim		ACGAGCCAGGCTAGGT_3	10.8155	CD14 Mono	1G
AAAGTAGGTCATCCCT_3	4.42833	1G_unstim		ACGAGCCGTCCCTACT_3	14.1873	CD14 Mono	1G
AAAGTAGGTGGTCCGT_3	8.04609	1G_unstim		ACGAGGAGTCTAAACC_3	6.77936	CD14 Mono	1G
AAAGTAGGTTATGCGT_3	6.75734	1G_unstim		ACGATACAGGTAAACT_3	9.99451	CD14 Mono	1G
AAAGTAGTCAAACCGT_3	14.5681	1G_unstim		ACGATACAGTGGCACA_3	10.0312	CD14 Mono	1G
AAAGTAGTCAAAGTAG_3	9.7469	1G_unstim		ACGATACTCTTGCAAG_3	9.82859	CD14 Mono	1G
AAAGTAGTCCGAAGAG_3	8.99391	1G_unstim		ACGATGTAGTTGAGTA_3	5.11738	CD14 Mono	1G
AAAGTAGTCGTTTATC_3	10.1577	1G_unstim		ACGATGTCACCGTTGG_3	10.9458	CD14 Mono	1G
AAAGTAGTCTGAAAGA_3	11.1833	1G_unstim		ACGCAGCAGGCCCTTG_3	17.7647	CD14 Mono	1G
AAATGCCAGAAACCGC_3	12.6477	1G_unstim		ACGCAGCGTCTGATCA_3	14.9994	CD14 Mono	1G
AAATGCCAGGGATGGG_3	11.9862	1G_unstim		ACGCAGCTCCGAATGT_3	14.7773	CD14 Mono	1G
AAATGCCAGGTGCTAG_3	9.2631	1G_unstim		ACGCCAGGTCACAAGG_3	14.4252	CD14 Mono	1G
AAATGCCAGTACACCT_3	4.0186	1G_unstim		ACGCCAGGTTGGAGGT_3	9.58936	CD14 Mono	1G
AAATGCCCACAGGCCT_3	5.19601	1G_unstim		ACGCCAGTCAGCGATT_3	13.2361	CD14 Mono	1G
AAATGCCCACGACTCG_3	5.83379	1G_unstim		ACGCCGACACCCATTC_3	11.2766	CD14 Mono	1G
AAATGCCCAGACGTAG_3	11.9561	1G_unstim		ACGCCGATCTCACATT_3	15.3534	CD14 Mono	1G
AAATGCCCAGTATAAG_3	10.5138	1G_unstim		ACGGAGAAGGCAGGTT_3	12.5744	CD14 Mono	1G
AAATGCCCATACAGCT_3	13.3196	1G_unstim		ACGGAGAAGTACGACG_3	10.646	CD14 Mono	1G
AAATGCCCATTCTCAT_3	5.45768	1G_unstim		ACGGAGATCATCATTC_3	13.3437	CD14 Mono	1G
AAATGCCGTACTTAGC_3	14.071	1G_unstim		ACGGAGATCTGCCCTA_3	12.7065	CD14 Mono	1G
AAATGCCGTCTCAACA_3	2.04213	1G_unstim		ACGGCCAAGCCCTAAT_3	11.2444	CD14 Mono	1G
AAATGCCGTTAGTGGG_3	6.2828	1G_unstim		ACGGCCAAGCTGAACG_3	12.3603	CD14 Mono	1G
AAATGCCTCATACGGT_3	7.5262	1G_unstim		ACGGGCTCACATCCGG_3	13.6677	CD14 Mono	1G
AAATGCCTCCAGAAGG_3	8.27367	1G_unstim		ACGGGCTCATTCCTCG_3	11.9105	CD14 Mono	1G
AAATGCCTCTTGACGA_3	12.261	1G_unstim		ACGGGCTTCCTTTACA_3	7.90906	CD14 Mono	1G
AACACGTAGAAGGTGA_3	11.6817	1G_unstim		ACGGGTCAGTACGATA_3	18.5907	CD14 Mono	1G
AACACGTAGGACAGAA_3	16.2992	1G_unstim		ACGGGTCGTCTAAACC_3	11.1533	CD14 Mono	1G
AACACGTCAAGTCATC_3	-0.309962	1G_unstim		ACGGGTCGTTTGTTGG_3	7.19379	CD14 Mono	1G
AACACGTCACTAAGTC_3	8.12257	1G_unstim		ACGTCAAAGTCATGCT_3	13.4258	CD14 Mono	1G
AACACGTGTCAGGACA_3	9.92796	1G_unstim		ACGTCAAGTGTAAGTA_3	11.7264	CD14 Mono	1G
AACACGTGTGTGACCC_3	8.60508	1G_unstim		ACGTCAAGTGTGAATA_3	13.566	CD14 Mono	1G
AACACGTTCAAACAAG_3	10.8966	1G_unstim		ACTATCTCACGGTGTC_3	14.8882	CD14 Mono	1G
AACACGTTCAAACCGT_3	9.42414	1G_unstim		ACTATCTGTACCGCTG_3	10.6788	CD14 Mono	1G
AACACGTTCTAACCGA_3	6.95236	1G_unstim		ACTGAACGTATGGTTC_3	15.9873	CD14 Mono	1G
AACACGTTCTTCATGT_3	9.12047	1G_unstim		ACTGAGTCACACAGAG_3	10.2815	CD14 Mono	1G
AACCATGAGCACAGGT_3	10.184	1G_unstim		ACTGATGGTAGAAAGG_3	10.4199	CD14 Mono	1G
AACCATGAGCCGGTAA_3	4.69182	1G_unstim		ACTGATGTCACTATTC_3	9.77909	CD14 Mono	1G
AACCATGAGCTCCTCT_3	5.51879	1G_unstim		ACTGATGTCGGTTCGG_3	19.433	CD14 Mono	1G
AACCATGAGGTTCCTA_3	13.0673	1G_unstim		ACTGCTCGTAGCAAAT_3	9.93995	CD14 Mono	1G
AACCATGCATTAGCCA_3	10.6276	1G_unstim		ACTGTCCGTGTCGCTG_3	11.2014	CD14 Mono	1G
AACCATGGTATGAATG_3	10.7934	1G_unstim		ACTGTCCTCCTTGACC_3	12.0659	CD14 Mono	1G
AACCATGGTTGGTGGA_3	7.59867	1G_unstim		ACTTACTCAGATTGCT_3	9.47908	CD14 Mono	1G
AACCATGGTTTCGCTC_3	9.09281	1G_unstim		ACTTGTTGTTACGCGC_3	15.3331	CD14 Mono	1G
AACCATGTCAAGATCC_3	9.44309	1G_unstim		ACTTTCATCTCTTATG_3	9.86797	CD14 Mono	1G
AACCATGTCACTCTTA_3	5.63336	1G_unstim		AGAATAGGTTCCGTCT_3	11.9253	CD14 Mono	1G
AACCATGTCCACGACG_3	6.31529	1G_unstim		AGAGCTTGTAAAGTCA_3	8.71505	CD14 Mono	1G
AACCATGTCGCAGGCT_3	10.6562	1G_unstim		AGAGTGGGTACGACCC_3	16.2407	CD14 Mono	1G
AACCATGTCTCGATGA_3	12.4177	1G_unstim		AGAGTGGGTGAGCGAT_3	19.7851	CD14 Mono	1G
AACCATGTCTGAGGGA_3	13.2211	1G_unstim		AGATCTGGTTTCGCTC_3	11.3259	CD14 Mono	1G
AACCGCGAGACAAAGG_3	8.3951	1G_unstim		AGATCTGTCCCATTTA_3	11.5864	CD14 Mono	1G
AACCGCGAGAGCTTCT_3	5.31404	1G_unstim		AGATCTGTCGAGCCCA_3	12.9739	CD14 Mono	1G
AACCGCGAGATCTGAA_3	12.2049	1G_unstim		AGATTGCCAGCCTGTG_3	11.722	CD14 Mono	1G
AACCGCGAGCGCCTCA_3	8.27323	1G_unstim		AGCAGCCGTCTAGTGT_3	12.9531	CD14 Mono	1G
AACCGCGAGGGCATGT_3	8.41264	1G_unstim		AGCAGCCTCTGGTGTA_3	7.81103	CD14 Mono	1G
AACCGCGCAAGGTTTC_3	5.71003	1G_unstim		AGCATACTCCGCATCT_3	11.0829	CD14 Mono	1G
AACCGCGCAGACGCTC_3	3.098	1G_unstim		AGCGTATTCCGTCAAA_3	7.88735	CD14 Mono	1G
AACCGCGCAGCTATTG_3	7.48362	1G_unstim		AGCTCCTCATATGCTG_3	13.4794	CD14 Mono	1G
AACCGCGGTAAACCTC_3	8.22629	1G_unstim		AGCTCTCTCTTGCCGT_3	12.2611	CD14 Mono	1G
AACCGCGGTAAATACG_3	5.04668	1G_unstim		AGGCCACCAGTAGAGC_3	11.9004	CD14 Mono	1G
AACCGCGGTCCCTTGT_3	9.48957	1G_unstim		AGGCCGTAGAGACGAA_3	13.6596	CD14 Mono	1G
AACCGCGGTCCTCCAT_3	10.045	1G_unstim		AGGCCGTCAAGCTGAG_3	7.28279	CD14 Mono	1G
AACCGCGGTCTCTTAT_3	6.00302	1G_unstim		AGGGAGTAGGCAATTA_3	13.4028	CD14 Mono	1G
AACCGCGTCAGCTCGG_3	9.66311	1G_unstim		AGGGAGTCAAGAGTCG_3	14.966	CD14 Mono	1G
AACCGCGTCTCTTATG_3	9.4353	1G_unstim		AGGGAGTCAAGTTCTG_3	15.5253	CD14 Mono	1G
AACGTTGAGACTGTAA_3	9.37948	1G_unstim		AGGGAGTCATTAGGCT_3	9.65661	CD14 Mono	1G
AACGTTGAGATCCCAT_3	13.8878	1G_unstim		AGGGAGTTCGGAGCAA_3	8.90289	CD14 Mono	1G
AACGTTGAGGAATCGC_3	12.0024	1G_unstim		AGGGATGAGATATGGT_3	15.441	CD14 Mono	1G
AACGTTGAGGACTGGT_3	8.72112	1G_unstim		AGGGATGCAACGATGG_3	5.0837	CD14 Mono	1G
AACGTTGAGGCTCATT_3	11.0657	1G_unstim		AGGGATGGTCTCCACT_3	14.9728	CD14 Mono	1G
AACGTTGCAATGGACG_3	5.43137	1G_unstim		AGGGTGAGTCTTCGTC_3	10.3943	CD14 Mono	1G
AACGTTGCAATTGCTG_3	7.10809	1G_unstim		AGGGTGAGTTCCACGG_3	14.7691	CD14 Mono	1G
AACGTTGCATCAGTCA_3	9.14402	1G_unstim		AGGGTGATCAAACCGT_3	7.70548	CD14 Mono	1G
AACGTTGCATCTACGA_3	2.51911	1G_unstim		AGGTCATAGACAATAC_3	13.9532	CD14 Mono	1G
AACGTTGCATTAGCCA_3	8.99554	1G_unstim		AGGTCCGCAGTTCCCT_3	13.514	CD14 Mono	1G
AACGTTGGTATCAGTC_3	11.767	1G_unstim		AGGTCCGCATACTCTT_3	12.0534	CD14 Mono	1G
AACGTTGGTCACCTAA_3	5.60321	1G_unstim		AGTAGTCTCGTACCGG_3	13.748	CD14 Mono	1G
AACGTTGGTCGAGTTT_3	10.2838	1G_unstim		AGTCTTTAGCCGATTT_3	11.9241	CD14 Mono	1G
AACGTTGGTCGCATAT_3	9.67148	1G_unstim		AGTCTTTCACACAGAG_3	18.9351	CD14 Mono	1G
AACGTTGGTTCGCGAC_3	9.96621	1G_unstim		AGTGAGGAGAAGGCCT_3	16.856	CD14 Mono	1G
AACGTTGTCCACTGGG_3	7.45751	1G_unstim		AGTGAGGGTCTAAAGA_3	10.9238	CD14 Mono	1G
AACGTTGTCGGAAACG_3	5.16587	1G_unstim		AGTGAGGTCTCGCTTG_3	11.0873	CD14 Mono	1G
AACGTTGTCGGCATCG_3	6.05685	1G_unstim		AGTGGGAAGGTGATTA_3	11.6188	CD14 Mono	1G
AACGTTGTCTACCAGA_3	9.07966	1G_unstim		AGTGTCAAGACTAGGC_3	16.7147	CD14 Mono	1G
AACTCAGAGAAACGAG_3	8.17945	1G_unstim		ATAACGCTCATAGCAC_3	10.6327	CD14 Mono	1G
AACTCAGAGAAGCCCA_3	12.4047	1G_unstim		ATAGACCGTTGCGTTA_3	11.6139	CD14 Mono	1G
AACTCAGAGATCGGGT_3	17.935	1G_unstim		ATCATGGGTAGCTTGT_3	10.7674	CD14 Mono	1G
AACTCAGCAAAGGAAG_3	6.27273	1G_unstim		ATCATGGTCAACGGCC_3	11.8706	CD14 Mono	1G
AACTCAGCAAAGGCGT_3	14.4887	1G_unstim		ATCCACCGTCTGGAGA_3	8.40512	CD14 Mono	1G
AACTCAGCACTGTTAG_3	10.6135	1G_unstim		ATCCGAACAAGGTTCT_3	13.7324	CD14 Mono	1G
AACTCAGCAGCATACT_3	6.1053	1G_unstim		ATCCGAAGTTAAAGAC_3	10.921	CD14 Mono	1G
AACTCAGCAGTGAGTG_3	14.9978	1G_unstim		ATCGAGTCAAGCTGGA_3	11.0545	CD14 Mono	1G
AACTCAGGTACTTGAC_3	5.39858	1G_unstim		ATCGAGTCATGTTGAC_3	22.4993	CD14 Mono	1G
AACTCAGGTCGTGGCT_3	11.9512	1G_unstim		ATGAGGGGTCAGAATA_3	10.2308	CD14 Mono	1G
AACTCAGGTGCACTTA_3	9.72288	1G_unstim		ATGCGATGTCATATGC_3	16.4491	CD14 Mono	1G
AACTCAGGTTGCGTTA_3	8.12857	1G_unstim		ATGGGAGGTCTAAAGA_3	10.7771	CD14 Mono	1G
AACTCAGGTTTAGGAA_3	5.46341	1G_unstim		ATTACTCCACCTATCC_3	7.54602	CD14 Mono	1G
AACTCAGTCAGCTGGC_3	5.28806	1G_unstim		ATTATCCAGCCAACAG_3	12.0829	CD14 Mono	1G
AACTCAGTCAGTCAGT_3	8.81084	1G_unstim		ATTGGTGCAGCTCGCA_3	9.36014	CD14 Mono	1G
AACTCAGTCCCAACGG_3	8.50049	1G_unstim		CAACCAACAATCAGAA_3	15.6129	CD14 Mono	1G
AACTCAGTCTCCCTGA_3	7.70239	1G_unstim		CAACCAATCCAAGCCG_3	8.31889	CD14 Mono	1G
AACTCCCAGAAACGCC_3	10.7133	1G_unstim		CAACCTCAGGGTATCG_3	7.97695	CD14 Mono	1G
AACTCCCAGCAATATG_3	9.46338	1G_unstim		CAACTAGGTTAAGACA_3	11.1526	CD14 Mono	1G
AACTCCCCACACGCTG_3	4.24876	1G_unstim		CAAGATCCAGTAAGAT_3	7.77779	CD14 Mono	1G
AACTCCCCACGAAAGC_3	9.75075	1G_unstim		CAAGGCCAGCTGAACG_3	11.5496	CD14 Mono	1G
AACTCCCGTGCATCTA_3	6.76541	1G_unstim		CAAGGCCGTAGCGCTC_3	4.32421	CD14 Mono	1G
AACTCCCGTTAGATGA_3	10.5937	1G_unstim		CAAGGCCGTGACCAAG_3	10.6687	CD14 Mono	1G
AACTCCCGTTGCGCAC_3	9.54991	1G_unstim		CAAGTTGGTTTGCATG_3	14.4874	CD14 Mono	1G
AACTCCCTCAGAGACG_3	10.7683	1G_unstim		CAAGTTGTCCGCGCAA_3	14.2653	CD14 Mono	1G
AACTCCCTCGGCATCG_3	5.81728	1G_unstim		CAAGTTGTCGTGGTCG_3	17.8806	CD14 Mono	1G
AACTCCCTCTTGTACT_3	10.279	1G_unstim		CACACAATCTGTCAAG_3	11.9886	CD14 Mono	1G
AACTCTTAGCCAGAAC_3	11.107	1G_unstim		CACACTCAGTGGAGTC_3	10.6559	CD14 Mono	1G
AACTCTTAGCGTCTAT_3	11.2747	1G_unstim		CACACTCCAGGCTGAA_3	11.643	CD14 Mono	1G
AACTCTTAGCTGCCCA_3	9.49381	1G_unstim		CACACTCGTACCTACA_3	10.4776	CD14 Mono	1G
AACTCTTAGGTAAACT_3	7.96979	1G_unstim		CACACTCGTCCGAACC_3	17.4968	CD14 Mono	1G
AACTCTTAGGTGCTTT_3	15.4036	1G_unstim		CACAGGCCAATTCCTT_3	11.8863	CD14 Mono	1G
AACTCTTCAGGATCGA_3	10.7363	1G_unstim		CACAGTAAGTGACTCT_3	12.46	CD14 Mono	1G
AACTCTTCAGTAAGAT_3	14.6503	1G_unstim		CACAGTATCACCGTAA_3	16.3031	CD14 Mono	1G
AACTCTTCATTACCTT_3	9.25497	1G_unstim		CACATAGGTATATCCG_3	5.19522	CD14 Mono	1G
AACTCTTGTAAATGAC_3	11.0153	1G_unstim		CACATAGTCTTCCTTC_3	14.0886	CD14 Mono	1G
AACTCTTGTATCGCAT_3	6.32316	1G_unstim		CACATTTCAGTTCATG_3	10.2472	CD14 Mono	1G
AACTCTTGTCTGCGGT_3	5.91929	1G_unstim		CACATTTGTATCTGCA_3	9.84238	CD14 Mono	1G
AACTCTTGTGAAGGCT_3	9.37491	1G_unstim		CACCAGGAGCTGAAAT_3	8.80066	CD14 Mono	1G
AACTCTTGTGCTAGCC_3	1.1877	1G_unstim		CACCAGGAGGGCTCTC_3	13.7912	CD14 Mono	1G
AACTCTTGTTCGCGAC_3	7.40599	1G_unstim		CACCAGGTCACTCTTA_3	15.2172	CD14 Mono	1G
AACTCTTTCACCTTAT_3	7.05422	1G_unstim		CACCAGGTCCTCAACC_3	10.9435	CD14 Mono	1G
AACTCTTTCAGTCAGT_3	15.8828	1G_unstim		CACCTTGAGTATTGGA_3	8.63601	CD14 Mono	1G
AACTCTTTCCCTAATT_3	11.6111	1G_unstim		CACCTTGCACGAGGTA_3	10.7789	CD14 Mono	1G
AACTCTTTCGGTCCGA_3	7.1709	1G_unstim		CACCTTGGTTCCTCCA_3	12.6331	CD14 Mono	1G
AACTCTTTCGTGGTCG_3	7.38229	1G_unstim		CACTCCAGTCATCCCT_3	17.1637	CD14 Mono	1G
AACTCTTTCGTTTAGG_3	-0.603862	1G_unstim		CAGAATCTCGTCCGTT_3	11.5884	CD14 Mono	1G
AACTGGTAGCACCGCT_3	9.48142	1G_unstim		CAGAGAGCAATACGCT_3	11.5819	CD14 Mono	1G
AACTGGTAGCACGCCT_3	11.5163	1G_unstim		CAGATCACACCACCAG_3	12.0703	CD14 Mono	1G
AACTGGTCAACGCACC_3	3.57577	1G_unstim		CAGCAGCAGTACCGGA_3	13.9739	CD14 Mono	1G
AACTGGTCAAGCTGTT_3	1.08823	1G_unstim		CAGCAGCGTAGGGTAC_3	11.8243	CD14 Mono	1G
AACTGGTCAATCTGCA_3	7.67625	1G_unstim		CAGCATAGTGCGCTTG_3	13.6307	CD14 Mono	1G
AACTGGTCACCAGGCT_3	10.2828	1G_unstim		CAGCATATCCCTCAGT_3	9.93422	CD14 Mono	1G
AACTGGTCACGAAATA_3	13.6182	1G_unstim		CAGCGACGTAAAGGAG_3	15.6602	CD14 Mono	1G
AACTGGTCACTACAGT_3	11.5269	1G_unstim		CAGCGACGTTAAAGTG_3	14.2029	CD14 Mono	1G
AACTGGTCACTTGGAT_3	6.54769	1G_unstim		CAGCTGGTCAGGCCCA_3	14.4326	CD14 Mono	1G
AACTGGTCAGGTCCAC_3	12.7579	1G_unstim		CAGGTGCCATGCCTAA_3	14.4905	CD14 Mono	1G
AACTGGTCATAGAAAC_3	13.3566	1G_unstim		CAGGTGCGTCCAAGTT_3	16.9164	CD14 Mono	1G
AACTGGTGTCTCTCGT_3	13.8799	1G_unstim		CAGTAACCAAGCGATG_3	6.83129	CD14 Mono	1G
AACTGGTGTGAGGGAG_3	13.0274	1G_unstim		CAGTAACCACGGCTAC_3	13.1142	CD14 Mono	1G
AACTGGTTCGTGACAT_3	10.4728	1G_unstim		CAGTCCTAGCTTCGCG_3	7.70872	CD14 Mono	1G
AACTTTCAGGAGCGAG_3	11.8914	1G_unstim		CAGTCCTAGGATGGAA_3	12.54	CD14 Mono	1G
AACTTTCAGGGTGTTG_3	9.34136	1G_unstim		CAGTCCTCACTAGTAC_3	18.3879	CD14 Mono	1G
AACTTTCAGTCCGGTC_3	12.3553	1G_unstim		CAGTCCTGTGCCTGGT_3	10.962	CD14 Mono	1G
AACTTTCAGTTGAGTA_3	5.83229	1G_unstim		CATATGGCAGGGATTG_3	13.8819	CD14 Mono	1G
AACTTTCCAAGTACCT_3	7.87074	1G_unstim		CATATGGTCTTGTACT_3	9.94626	CD14 Mono	1G
AACTTTCCAATGAATG_3	8.50753	1G_unstim		CATATTCCACATGACT_3	11.2257	CD14 Mono	1G
AACTTTCCACATCCAA_3	4.36324	1G_unstim		CATATTCTCGCCTGTT_3	10.6687	CD14 Mono	1G
AACTTTCCACATCCGG_3	11.1818	1G_unstim		CATCAAGCAGGAACGT_3	9.51774	CD14 Mono	1G
AACTTTCCACCACCAG_3	3.28941	1G_unstim		CATCAAGTCGTAGATC_3	13.8237	CD14 Mono	1G
AACTTTCCATCCGCGA_3	12.8112	1G_unstim		CATCAGAAGGACAGAA_3	14.0556	CD14 Mono	1G
AACTTTCGTCATTAGC_3	9.08259	1G_unstim		CATCAGAAGGTGATAT_3	12.3638	CD14 Mono	1G
AACTTTCGTCCAACTA_3	7.47601	1G_unstim		CATCAGAGTCTTGATG_3	12.7831	CD14 Mono	1G
AACTTTCGTCCGACGT_3	9.10279	1G_unstim		CATCAGATCATGCATG_3	14.7322	CD14 Mono	1G
AACTTTCGTGATAAAC_3	10.8804	1G_unstim		CATCCACAGGGCTTCC_3	9.28303	CD14 Mono	1G
AACTTTCTCTGGTGTA_3	8.9231	1G_unstim		CATCCACCACACCGAC_3	8.57665	CD14 Mono	1G
AAGACCTAGCCGCCTA_3	11.8954	1G_unstim		CATCCACTCGTATCAG_3	13.4395	CD14 Mono	1G
AAGACCTAGCGAGAAA_3	3.72193	1G_unstim		CATCGGGAGTGTGAAT_3	14.5353	CD14 Mono	1G
AAGACCTAGTCAAGGC_3	5.7451	1G_unstim		CATGACACAGGACCCT_3	12.5428	CD14 Mono	1G
AAGACCTAGTGATCGG_3	9.05334	1G_unstim		CATGACAGTATAGTAG_3	17.2575	CD14 Mono	1G
AAGACCTGTCCGAAGA_3	10.0596	1G_unstim		CATGCCTAGACCACGA_3	12.5112	CD14 Mono	1G
AAGCCGCCAAGCCTAT_3	15.5464	1G_unstim		CATGCCTTCAACGGCC_3	10.5896	CD14 Mono	1G
AAGCCGCCAATTCCTT_3	9.61451	1G_unstim		CATGGCGAGATTACCC_3	12.8936	CD14 Mono	1G
AAGCCGCGTAGCACGA_3	4.66866	1G_unstim		CATGGCGCAAGCGCTC_3	14.8141	CD14 Mono	1G
AAGCCGCGTCAAAGAT_3	14.2589	1G_unstim		CATGGCGCATTACGAC_3	14.5227	CD14 Mono	1G
AAGCCGCGTCATCGGC_3	8.52173	1G_unstim		CATTATCTCACCTCGT_3	11.8693	CD14 Mono	1G
AAGCCGCGTGTAAGTA_3	7.3851	1G_unstim		CATTATCTCTTGAGGT_3	13.4122	CD14 Mono	1G
AAGCCGCGTGTATGGG_3	13.9358	1G_unstim		CATTCGCTCGCTTGTC_3	10.8618	CD14 Mono	1G
AAGCCGCGTTGCGTTA_3	1.98047	1G_unstim		CCAATCCAGTTTCCTT_3	16.1804	CD14 Mono	1G
AAGCCGCGTTGTGGAG_3	3.65696	1G_unstim		CCACCTAAGTCCAGGA_3	10.3807	CD14 Mono	1G
AAGCCGCTCGCAAGCC_3	14.4296	1G_unstim		CCACGGAAGTGTTTGC_3	11.9083	CD14 Mono	1G
AAGCCGCTCTCGAGTA_3	7.27793	1G_unstim		CCACGGAGTTTGCATG_3	14.4962	CD14 Mono	1G
AAGGAGCAGACAGAGA_3	9.32349	1G_unstim		CCAGCGACAAATACAG_3	16.6041	CD14 Mono	1G
AAGGAGCCACAACGTT_3	11.8899	1G_unstim		CCAGCGAGTCTAACGT_3	9.60897	CD14 Mono	1G
AAGGAGCTCAGGATCT_3	12.6354	1G_unstim		CCATGTCCAAAGAATC_3	8.12009	CD14 Mono	1G
AAGGAGCTCCCTCTTT_3	7.85923	1G_unstim		CCATGTCTCTGTCAAG_3	2.45499	CD14 Mono	1G
AAGGAGCTCCGCGTTT_3	10.1436	1G_unstim		CCATTCGGTCTCCACT_3	18.7646	CD14 Mono	1G
AAGGAGCTCTTTAGGG_3	10.4921	1G_unstim		CCCAATCAGCGTTTAC_3	11.365	CD14 Mono	1G
AAGGCAGAGGAATCGC_3	7.04758	1G_unstim		CCCAATCAGGCCATAG_3	15.4192	CD14 Mono	1G
AAGGCAGAGTAGGCCA_3	11.9638	1G_unstim		CCCAATCCAATCGAAA_3	11.9495	CD14 Mono	1G
AAGGCAGAGTGACTCT_3	7.59025	1G_unstim		CCCAGTTTCGTTTGCC_3	13.0838	CD14 Mono	1G
AAGGCAGAGTGGGATC_3	1.68698	1G_unstim		CCCTCCTCAGCTGCAC_3	13.1838	CD14 Mono	1G
AAGGCAGAGTGTTAGA_3	5.49303	1G_unstim		CCCTCCTGTACCGGCT_3	9.49842	CD14 Mono	1G
AAGGCAGCAATGAATG_3	9.70214	1G_unstim		CCCTCCTTCGGATGTT_3	12.6992	CD14 Mono	1G
AAGGCAGCAGGTCTCG_3	12.8068	1G_unstim		CCGGGATGTGGTTTCA_3	12.5908	CD14 Mono	1G
AAGGCAGCATAACCTG_3	14.8009	1G_unstim		CCGGTAGAGTTGTCGT_3	10.2132	CD14 Mono	1G
AAGGCAGGTCTAGTGT_3	5.02573	1G_unstim		CCGGTAGCACCCATGG_3	15.8276	CD14 Mono	1G
AAGGCAGGTGACTACT_3	6.29673	1G_unstim		CCGTACTCACATCTTT_3	13.1756	CD14 Mono	1G
AAGGCAGGTGATAAGT_3	5.82931	1G_unstim		CCGTACTGTCTAAAGA_3	11.6639	CD14 Mono	1G
AAGGCAGTCGATCCCT_3	7.41097	1G_unstim		CCGTACTGTTTAGGAA_3	17.3108	CD14 Mono	1G
AAGGCAGTCGTGGGAA_3	1.88431	1G_unstim		CCGTACTTCCTTGCCA_3	12.1945	CD14 Mono	1G
AAGGCAGTCTACTATC_3	9.67119	1G_unstim		CCGTGGAGTAGCGTCC_3	10.7703	CD14 Mono	1G
AAGGCAGTCTTGTCAT_3	5.03255	1G_unstim		CCGTTCACACACCGAC_3	13.4162	CD14 Mono	1G
AAGGTTCAGCCGCCTA_3	8.40198	1G_unstim		CCTACACAGAAGGTGA_3	12.8303	CD14 Mono	1G
AAGGTTCAGGGTGTGT_3	6.58756	1G_unstim		CCTACCAGTCACAAGG_3	13.8736	CD14 Mono	1G
AAGGTTCAGTACCGGA_3	8.82992	1G_unstim		CCTACCATCGCTTGTC_3	9.92693	CD14 Mono	1G
AAGGTTCAGTAGCGGT_3	8.41018	1G_unstim		CCTAGCTAGAGACGAA_3	11.2425	CD14 Mono	1G
AAGGTTCAGTTGAGTA_3	8.62601	1G_unstim		CCTAGCTTCCGCGTTT_3	15.608	CD14 Mono	1G
AAGGTTCCACACGCTG_3	6.54086	1G_unstim		CCTATTACAAGGTTCT_3	12.011	CD14 Mono	1G
AAGGTTCCACGAGAGT_3	6.55094	1G_unstim		CCTCAGTCAGTCCTTC_3	13.4512	CD14 Mono	1G
AAGGTTCCACTCTGTC_3	12.9759	1G_unstim		CCTTACGCAAGGTTCT_3	11.0547	CD14 Mono	1G
AAGGTTCCAGTCGTGC_3	11.0201	1G_unstim		CCTTACGGTCCGTTAA_3	10.4926	CD14 Mono	1G
AAGGTTCCATCTATGG_3	6.6196	1G_unstim		CCTTCCCTCGCCAGCA_3	12.3937	CD14 Mono	1G
AAGGTTCCATGAAGTA_3	15.9156	1G_unstim		CCTTCGAAGTTGAGTA_3	12.6844	CD14 Mono	1G
AAGGTTCGTAACGCGA_3	8.96331	1G_unstim		CCTTTCTGTATGAAAC_3	8.57121	CD14 Mono	1G
AAGGTTCGTCCAACTA_3	11.1734	1G_unstim		CCTTTCTTCAGTCCCT_3	12.626	CD14 Mono	1G
AAGGTTCGTTAGTGGG_3	9.60499	1G_unstim		CCTTTCTTCTCTTGAT_3	10.8544	CD14 Mono	1G
AAGGTTCTCACTTACT_3	10.4086	1G_unstim		CGAACATAGATGGGTC_3	0.434399	CD14 Mono	1G
AAGGTTCTCATCGGAT_3	9.33841	1G_unstim		CGAATGTAGATCACGG_3	14.4245	CD14 Mono	1G
AAGGTTCTCCTCAACC_3	8.3725	1G_unstim		CGACCTTAGGGTTTCT_3	12.2819	CD14 Mono	1G
AAGGTTCTCCTTGGTC_3	7.67499	1G_unstim		CGACCTTGTCTAGCCG_3	15.903	CD14 Mono	1G
AAGGTTCTCGGAATCT_3	11.9275	1G_unstim		CGAGAAGAGGAGCGAG_3	11.0851	CD14 Mono	1G
AAGGTTCTCTCCTATA_3	8.74858	1G_unstim		CGAGAAGCAGTCAGCC_3	14.7901	CD14 Mono	1G
AAGTCTGAGACAAGCC_3	13.6076	1G_unstim		CGAGCACCAAGACACG_3	10.4365	CD14 Mono	1G
AAGTCTGAGATGCGAC_3	9.35443	1G_unstim		CGAGCCAAGTGACATA_3	12.4201	CD14 Mono	1G
AAGTCTGAGTGGTAGC_3	8.26641	1G_unstim		CGATCGGCAAGCGATG_3	14.6007	CD14 Mono	1G
AAGTCTGCACCGGAAA_3	6.37396	1G_unstim		CGATGGCAGAGTAAGG_3	12.5855	CD14 Mono	1G
AAGTCTGCATCAGTCA_3	10.6044	1G_unstim		CGATGGCCACAGGTTT_3	11.833	CD14 Mono	1G
AAGTCTGCATCGGGTC_3	10.5792	1G_unstim		CGATGGCTCTACTTAC_3	11.5333	CD14 Mono	1G
AAGTCTGCATGCCTTC_3	9.32693	1G_unstim		CGATTGAAGGTAGCTG_3	12.434	CD14 Mono	1G
AAGTCTGGTCTTCGTC_3	8.21504	1G_unstim		CGCCAAGCAGTGACAG_3	12.9377	CD14 Mono	1G
AAGTCTGGTGCAACGA_3	7.65484	1G_unstim		CGCGGTACACGTGAGA_3	10.2415	CD14 Mono	1G
AAGTCTGTCACCCGAG_3	4.65955	1G_unstim		CGCGGTATCCCTTGTG_3	16.1247	CD14 Mono	1G
AAGTCTGTCATTTGGG_3	5.75075	1G_unstim		CGCGGTATCGAATGCT_3	12.2375	CD14 Mono	1G
AAGTCTGTCCACTGGG_3	8.3951	1G_unstim		CGCGTTTCACGAAATA_3	12.8138	CD14 Mono	1G
AAGTCTGTCCCTTGCA_3	7.23632	1G_unstim		CGCGTTTTCACGAAGG_3	15.0262	CD14 Mono	1G
AATCCAGAGACAAGCC_3	9.1247	1G_unstim		CGCTATCAGCTGAAAT_3	6.90562	CD14 Mono	1G
AATCCAGAGGCATGGT_3	13.0564	1G_unstim		CGCTGGACAGGTTTCA_3	17.4758	CD14 Mono	1G
AATCCAGAGTGATCGG_3	11.2443	1G_unstim		CGCTGGATCACAACGT_3	14.3514	CD14 Mono	1G
AATCCAGAGTTACCCA_3	12.6806	1G_unstim		CGCTGGATCTTCAACT_3	11.6298	CD14 Mono	1G
AATCCAGCAATGGAAT_3	9.0468	1G_unstim		CGCTTCACACTTACGA_3	10.0432	CD14 Mono	1G
AATCCAGCATTCACTT_3	3.54353	1G_unstim		CGCTTCATCTACTCAT_3	18.269	CD14 Mono	1G
AATCCAGGTACCGAGA_3	11.6238	1G_unstim		CGGACACCAGACACTT_3	5.18065	CD14 Mono	1G
AATCCAGGTACTCGCG_3	8.3951	1G_unstim		CGGACGTAGGATCGCA_3	9.97176	CD14 Mono	1G
AATCCAGGTCCCGACA_3	6.94121	1G_unstim		CGGACGTCACATCTTT_3	11.8037	CD14 Mono	1G
AATCCAGGTCCGTTAA_3	7.14615	1G_unstim		CGGACTGGTACCAGTT_3	13.3793	CD14 Mono	1G
AATCCAGGTCGAATCT_3	10.6504	1G_unstim		CGGACTGTCAACGGCC_3	14.7918	CD14 Mono	1G
AATCCAGGTTCCACTC_3	7.30138	1G_unstim		CGGAGCTCAATGGTCT_3	14.7861	CD14 Mono	1G
AATCCAGTCACGAAGG_3	6.1559	1G_unstim		CGGAGTCTCGGCGCAT_3	16.1789	CD14 Mono	1G
AATCCAGTCACTGGGC_3	5.89843	1G_unstim		CGGCTAGGTCATTAGC_3	12.923	CD14 Mono	1G
AATCCAGTCATCGATG_3	13.7152	1G_unstim		CGGGTCACATGAGCGA_3	10.9477	CD14 Mono	1G
AATCCAGTCATGTAGC_3	9.24248	1G_unstim		CGTAGCGAGAACAATC_3	13.3106	CD14 Mono	1G
AATCCAGTCTCTAAGG_3	8.01015	1G_unstim		CGTAGCGAGCCAGTAG_3	16.0282	CD14 Mono	1G
AATCCAGTCTCTGCTG_3	12.3431	1G_unstim		CGTAGCGCACGGTTTA_3	10.2025	CD14 Mono	1G
AATCCAGTCTGGTTCC_3	11.8044	1G_unstim		CGTCACTGTTATTCTC_3	8.37265	CD14 Mono	1G
AATCGGTAGTGGAGTC_3	11.0579	1G_unstim		CGTCAGGTCCGTACAA_3	7.56578	CD14 Mono	1G
AATCGGTCAGCCAGAA_3	7.87435	1G_unstim		CGTGAGCCAGCATGAG_3	16.4816	CD14 Mono	1G
AATCGGTGTACAGTGG_3	8.73847	1G_unstim		CGTGAGCGTGGGTATG_3	13.375	CD14 Mono	1G
AATCGGTGTTGGAGGT_3	11.7803	1G_unstim		CGTGAGCTCGCCAGCA_3	13.7041	CD14 Mono	1G
AATCGGTTCTTCCTTC_3	-0.321827	1G_unstim		CGTGTAAGTCCTCTTG_3	14.2091	CD14 Mono	1G
AATCGGTTCTTGCCGT_3	14.038	1G_unstim		CGTGTAAGTTGAACTC_3	12.844	CD14 Mono	1G
ACACCAAAGATCTGCT_3	10.1855	1G_unstim		CGTGTCTAGAAGGTTT_3	10.3831	CD14 Mono	1G
ACACCAAAGGCTATCT_3	11.3211	1G_unstim		CGTTAGAGTAGCTGCC_3	6.48726	CD14 Mono	1G
ACACCAAAGTGGTCCC_3	2.23423	1G_unstim		CGTTCTGTCAGGCCCA_3	10.6682	CD14 Mono	1G
ACACCAACAATGAATG_3	8.43116	1G_unstim		CTAAGACAGAGTGACC_3	14.296	CD14 Mono	1G
ACACCAACACCGATAT_3	9.1527	1G_unstim		CTAAGACAGTACCGGA_3	12.5694	CD14 Mono	1G
ACACCAACAGCCAATT_3	9.58923	1G_unstim		CTAAGACTCGTGGACC_3	7.8742	CD14 Mono	1G
ACACCAAGTCTAACGT_3	12.5639	1G_unstim		CTAATGGCATGCCCGA_3	14.0524	CD14 Mono	1G
ACACCAAGTGCAGTAG_3	10.6321	1G_unstim		CTAATGGGTAAGTAGT_3	11.663	CD14 Mono	1G
ACACCAAGTGCCTGGT_3	9.57108	1G_unstim		CTACACCCAAAGGAAG_3	12.0651	CD14 Mono	1G
ACACCAAGTTCATGGT_3	12.0661	1G_unstim		CTACATTCACAACGCC_3	15.0143	CD14 Mono	1G
ACACCAATCGCATGGC_3	12.0284	1G_unstim		CTACCCAAGAATGTTG_3	7.32918	CD14 Mono	1G
ACACCAATCTTGTACT_3	11.5578	1G_unstim		CTACCCACAGGTCTCG_3	13.4486	CD14 Mono	1G
ACACCCTAGAAGGCCT_3	8.43032	1G_unstim		CTAGAGTGTGGTCTCG_3	12.5355	CD14 Mono	1G
ACACCCTAGAGCCTAG_3	8.68928	1G_unstim		CTAGTGACATGAAGTA_3	9.4252	CD14 Mono	1G
ACACCCTAGATGCGAC_3	14.1446	1G_unstim		CTCACACGTCGAGATG_3	12.5192	CD14 Mono	1G
ACACCCTAGCTGGAAC_3	13.3362	1G_unstim		CTCACACTCCTGCAGG_3	11.2096	CD14 Mono	1G
ACACCCTAGTGACATA_3	12.7024	1G_unstim		CTCAGAAAGCACGCCT_3	7.47595	CD14 Mono	1G
ACACCCTAGTGCTGCC_3	5.64494	1G_unstim		CTCAGAAGTTTGTTTC_3	11.1932	CD14 Mono	1G
ACACCCTAGTGGGTTG_3	10.6715	1G_unstim		CTCATTAGTCACCTAA_3	15.7623	CD14 Mono	1G
ACACCCTCACTATCTT_3	9.72425	1G_unstim		CTCGAAAAGGCTCATT_3	16.0351	CD14 Mono	1G
ACACCCTGTATCTGCA_3	16.455	1G_unstim		CTCGAGGCAGATGGGT_3	10.9475	CD14 Mono	1G
ACACCCTTCACCATAG_3	14.0656	1G_unstim		CTCGAGGCATATGAGA_3	8.72878	CD14 Mono	1G
ACACCCTTCAGTTTGG_3	8.80651	1G_unstim		CTCGAGGTCTTGAGAC_3	12.044	CD14 Mono	1G
ACACCCTTCGACAGCC_3	9.9501	1G_unstim		CTCGGAGGTATCTGCA_3	13.8061	CD14 Mono	1G
ACACCCTTCGCTTGTC_3	8.40581	1G_unstim		CTCTGGTGTAAGGGAA_3	6.64965	CD14 Mono	1G
ACACCCTTCGGCTTGG_3	5.91519	1G_unstim		CTCTGGTGTGCAACTT_3	10.8415	CD14 Mono	1G
ACACCGGAGCCTATGT_3	6.22584	1G_unstim		CTGAAACCAACTGCTA_3	9.0903	CD14 Mono	1G
ACACCGGAGGGAAACA_3	10.5846	1G_unstim		CTGAAACGTCGTCTTC_3	8.96033	CD14 Mono	1G
ACACCGGAGTGGTCCC_3	14.4839	1G_unstim		CTGAAGTTCTGAGGGA_3	8.7196	CD14 Mono	1G
ACACCGGCAATGAATG_3	12.1755	1G_unstim		CTGATAGAGAACAACT_3	10.9608	CD14 Mono	1G
ACACCGGCACAGAGGT_3	7.69355	1G_unstim		CTGATAGCAGACTCGC_3	8.11472	CD14 Mono	1G
ACACCGGCAGCCTGTG_3	9.27066	1G_unstim		CTGATAGCATGCCACG_3	10.9505	CD14 Mono	1G
ACACCGGCAGGGAGAG_3	9.21535	1G_unstim		CTGATCCTCCAGGGCT_3	17.1423	CD14 Mono	1G
ACACCGGCATTGAGCT_3	6.88586	1G_unstim		CTGCCTAAGGCCGAAT_3	11.3606	CD14 Mono	1G
ACACCGGGTACCGCTG_3	9.72002	1G_unstim		CTGCCTAAGTCTCCTC_3	13.1024	CD14 Mono	1G
ACACCGGGTAGCCTCG_3	10.7161	1G_unstim		CTGCCTAAGTTTAGGA_3	7.65435	CD14 Mono	1G
ACACCGGGTATCGCAT_3	6.22226	1G_unstim		CTGCGGAAGCCTATGT_3	11.71	CD14 Mono	1G
ACACCGGGTCGAACAG_3	6.8082	1G_unstim		CTGCGGAAGCGATAGC_3	13.1701	CD14 Mono	1G
ACACCGGGTCTCTCTG_3	7.48979	1G_unstim		CTGCGGACACGGCGTT_3	5.98652	CD14 Mono	1G
ACACCGGGTCTCTTTA_3	5.40449	1G_unstim		CTGCGGAGTCGACTAT_3	11.9938	CD14 Mono	1G
ACACCGGGTCTGATCA_3	7.04791	1G_unstim		CTGCTGTAGTTTGCGT_3	11.7402	CD14 Mono	1G
ACACCGGTCGGCGGTT_3	3.48323	1G_unstim		CTGCTGTTCCACTCCA_3	9.91432	CD14 Mono	1G
ACACCGGTCGTTTGCC_3	8.3951	1G_unstim		CTGGTCTCAACGATGG_3	6.66116	CD14 Mono	1G
ACACCGGTCTTGGGTA_3	9.00105	1G_unstim		CTGGTCTCACGGACAA_3	11.359	CD14 Mono	1G
ACACTGAAGGGATGGG_3	9.3091	1G_unstim		CTGGTCTTCTCCCTGA_3	14.4689	CD14 Mono	1G
ACACTGAAGGTGTGGT_3	8.83217	1G_unstim		CTGTTTAAGAGTAAGG_3	9.9355	CD14 Mono	1G
ACACTGACAACAACCT_3	9.87748	1G_unstim		CTTACCGAGACAAGCC_3	15.0808	CD14 Mono	1G
ACACTGACAATGTAAG_3	11.7305	1G_unstim		CTTACCGCACATCCAA_3	12.857	CD14 Mono	1G
ACACTGACACATTTCT_3	10.3539	1G_unstim		CTTACCGGTACTCGCG_3	12.2758	CD14 Mono	1G
ACACTGACACCGGAAA_3	12.3723	1G_unstim		CTTACCGGTCAGTGGA_3	7.93317	CD14 Mono	1G
ACACTGACACGGACAA_3	6.19253	1G_unstim		CTTTGCGAGACATAAC_3	11.8833	CD14 Mono	1G
ACACTGACAGACGCAA_3	7.55167	1G_unstim		CTTTGCGGTTGATTGC_3	14.5166	CD14 Mono	1G
ACACTGACATCTGGTA_3	4.36453	1G_unstim		GAAACTCAGTTACCCA_3	6.97012	CD14 Mono	1G
ACACTGACATGACATC_3	3.7994	1G_unstim		GAAACTCCATTAACCG_3	11.8057	CD14 Mono	1G
ACACTGAGTATAGGTA_3	7.85068	1G_unstim		GAAACTCGTTCGTGAT_3	13.1843	CD14 Mono	1G
ACACTGAGTTACCAGT_3	8.76488	1G_unstim		GAAATGACATACAGCT_3	8.29528	CD14 Mono	1G
ACACTGAGTTCAGTAC_3	0.149575	1G_unstim		GAAATGAGTAATAGCA_3	13.4274	CD14 Mono	1G
ACACTGATCACCGTAA_3	8.81227	1G_unstim		GAAATGATCAATCTCT_3	7.66273	CD14 Mono	1G
ACACTGATCAGCTGGC_3	8.59701	1G_unstim		GAACATCTCTTGAGAC_3	8.39462	CD14 Mono	1G
ACACTGATCGTTTATC_3	9.02431	1G_unstim		GAACCTAAGCTACCTA_3	9.77344	CD14 Mono	1G
ACACTGATCTGTTTGT_3	3.67559	1G_unstim		GAACCTATCACAATGC_3	11.7846	CD14 Mono	1G
ACAGCCGAGACAGAGA_3	8.43247	1G_unstim		GAACCTATCATTCACT_3	13.7423	CD14 Mono	1G
ACAGCCGAGACGCAAC_3	8.28037	1G_unstim		GAACGGAGTCGGGTCT_3	14.7187	CD14 Mono	1G
ACAGCCGAGACTGGGT_3	5.64897	1G_unstim		GAACGGATCTTCATGT_3	15.4661	CD14 Mono	1G
ACAGCCGAGCAGACTG_3	4.16772	1G_unstim		GAAGCAGAGCTAACTC_3	8.81963	CD14 Mono	1G
ACAGCCGAGGATGCGT_3	8.32114	1G_unstim		GAAGCAGTCAACGGCC_3	12.396	CD14 Mono	1G
ACAGCCGAGTGCCATT_3	8.68351	1G_unstim		GACACGCCAGCCAGAA_3	11.4216	CD14 Mono	1G
ACAGCCGCAAAGGCGT_3	12.8105	1G_unstim		GACAGAGCATAGTAAG_3	15.3437	CD14 Mono	1G
ACAGCCGCAATCTGCA_3	5.3968	1G_unstim		GACAGAGTCTCTTATG_3	14.0876	CD14 Mono	1G
ACAGCCGCACGCTTTC_3	10.2811	1G_unstim		GACCTGGCAGATGAGC_3	12.0686	CD14 Mono	1G
ACAGCCGCAGGTCTCG_3	6.11205	1G_unstim		GACGGCTAGCATGGCA_3	14.3989	CD14 Mono	1G
ACAGCCGGTCTCGTTC_3	7.76511	1G_unstim		GACGGCTAGTGCAAGC_3	15.7973	CD14 Mono	1G
ACAGCCGGTGAAGGCT_3	8.20691	1G_unstim		GACGGCTGTCTCTCGT_3	9.58792	CD14 Mono	1G
ACAGCCGTCAGAGACG_3	4.73842	1G_unstim		GACGGCTGTGTGAATA_3	12.9723	CD14 Mono	1G
ACAGCTAAGATGTGTA_3	13.0445	1G_unstim		GACGTGCGTTCTGAAC_3	8.32378	CD14 Mono	1G
ACAGCTAAGGATTCGG_3	8.66986	1G_unstim		GACTAACTCAATCTCT_3	12.7018	CD14 Mono	1G
ACAGCTACACTGTTAG_3	9.42627	1G_unstim		GACTGCGGTCCCGACA_3	15.1093	CD14 Mono	1G
ACAGCTACACTTACGA_3	11.7383	1G_unstim		GAGCAGATCACGATGT_3	11.1778	CD14 Mono	1G
ACAGCTAGTAAATGTG_3	11.4915	1G_unstim		GAGGTGACATGCCACG_3	10.8528	CD14 Mono	1G
ACAGCTAGTAAGAGGA_3	7.9423	1G_unstim		GAGGTGAGTGTGACGA_3	12.0595	CD14 Mono	1G
ACAGCTAGTCGGCTCA_3	0.227262	1G_unstim		GAGTCCGAGCAGCGTA_3	6.56122	CD14 Mono	1G
ACAGCTAGTCTAGTGT_3	9.96573	1G_unstim		GAGTCCGCACATTTCT_3	12.6569	CD14 Mono	1G
ACAGCTATCAGCACAT_3	10.7659	1G_unstim		GATCGCGCACACAGAG_3	10.8215	CD14 Mono	1G
ACAGCTATCGTTGACA_3	7.39732	1G_unstim		GATCGTAGTAGGCATG_3	11.8527	CD14 Mono	1G
ACAGCTATCTTACCGC_3	9.70738	1G_unstim		GATCTAGCAGACAAGC_3	8.56358	CD14 Mono	1G
ACATACGAGATGCCAG_3	10.7399	1G_unstim		GATCTAGTCATGTAGC_3	9.27991	CD14 Mono	1G
ACATACGAGATGTGTA_3	8.96728	1G_unstim		GATGAAACATACGCTA_3	14.1614	CD14 Mono	1G
ACATACGAGCTAGTTC_3	11.415	1G_unstim		GATGAAAGTAAAGGAG_3	12.5562	CD14 Mono	1G
ACATACGAGGACCACA_3	14.9069	1G_unstim		GCAAACTCAGGACGTA_3	5.03701	CD14 Mono	1G
ACATACGAGGATGGAA_3	5.94135	1G_unstim		GCAAACTGTGTAACGG_3	11.0781	CD14 Mono	1G
ACATACGAGGCCCGTT_3	13.1044	1G_unstim		GCAAACTGTTCGAATC_3	10.3188	CD14 Mono	1G
ACATACGCAAGTAATG_3	2.56828	1G_unstim		GCAATCAAGCCAACAG_3	15.6396	CD14 Mono	1G
ACATACGCACCATCCT_3	1.00972	1G_unstim		GCAATCACACACCGCA_3	14.0931	CD14 Mono	1G
ACATACGCAGATCTGT_3	10.7824	1G_unstim		GCACATATCCCAAGTA_3	13.0607	CD14 Mono	1G
ACATACGCAGCTTCGG_3	12.3345	1G_unstim		GCACTCTAGAGTCTGG_3	7.41463	CD14 Mono	1G
ACATACGGTAGCGTCC_3	14.7778	1G_unstim		GCACTCTGTAGCTCCG_3	11.4413	CD14 Mono	1G
ACATACGGTCAACATC_3	11.8264	1G_unstim		GCAGTTAGTGGCTCCA_3	12.5079	CD14 Mono	1G
ACATACGGTCAGTGGA_3	6.32408	1G_unstim		GCAGTTATCTGAGGGA_3	15.3035	CD14 Mono	1G
ACATACGGTTCGTTGA_3	9.79975	1G_unstim		GCATACACAGATAATG_3	14.1409	CD14 Mono	1G
ACATACGGTTTGACTG_3	2.9953	1G_unstim		GCATACAGTCCTAGCG_3	12.5002	CD14 Mono	1G
ACATACGTCACTTACT_3	6.46814	1G_unstim		GCATGATCATTACCTT_3	7.74471	CD14 Mono	1G
ACATCAGAGCTACCGC_3	15.4113	1G_unstim		GCATGATGTTCCACAA_3	8.33322	CD14 Mono	1G
ACATCAGAGGCAGTCA_3	8.91788	1G_unstim		GCATGCGGTGATAAGT_3	9.54831	CD14 Mono	1G
ACATCAGAGGTGGGTT_3	5.03156	1G_unstim		GCATGCGGTGTCAATC_3	12.8187	CD14 Mono	1G
ACATCAGCACCCTATC_3	8.3951	1G_unstim		GCATGCGTCTATCCTA_3	11.8531	CD14 Mono	1G
ACATCAGCATTAACCG_3	5.14511	1G_unstim		GCATGTACAAGGGTCA_3	5.15356	CD14 Mono	1G
ACATCAGCATTGTGCA_3	7.93538	1G_unstim		GCATGTATCACATGCA_3	11.0809	CD14 Mono	1G
ACATCAGGTCTAAACC_3	4.14625	1G_unstim		GCCAAATCAAAGAATC_3	13.1463	CD14 Mono	1G
ACATCAGTCACCCTCA_3	7.67271	1G_unstim		GCCAAATCAGACGCAA_3	9.87104	CD14 Mono	1G
ACATCAGTCCTAGAAC_3	12.4273	1G_unstim		GCCAAATGTTCAGGCC_3	12.8086	CD14 Mono	1G
ACATCAGTCCTGCTTG_3	6.02028	1G_unstim		GCCAAATTCTAGCACA_3	10.9896	CD14 Mono	1G
ACATCAGTCGGAGGTA_3	20.8942	1G_unstim		GCGAGAATCTTCCTTC_3	14.8399	CD14 Mono	1G
ACATCAGTCTATCCTA_3	7.17136	1G_unstim		GCGCAACAGCAGCCTC_3	22.145	CD14 Mono	1G
ACATGGTAGCACCGCT_3	7.63205	1G_unstim		GCGCAACCAGACACTT_3	16.4036	CD14 Mono	1G
ACATGGTAGCTAGTCT_3	14.046	1G_unstim		GCGCAACTCTGTCTAT_3	10.9773	CD14 Mono	1G
ACATGGTAGGAGTCTG_3	8.26275	1G_unstim		GCGCAGTAGCTGGAAC_3	12.271	CD14 Mono	1G
ACATGGTCATCCGTGG_3	7.19737	1G_unstim		GCGCAGTCACCGAATT_3	13.7757	CD14 Mono	1G
ACATGGTCATCGGTTA_3	13.6292	1G_unstim		GCGCCAAAGAGACTTA_3	10.7771	CD14 Mono	1G
ACATGGTTCCAGGGCT_3	6.6178	1G_unstim		GCGCCAAGTTGTACAC_3	5.93864	CD14 Mono	1G
ACATGGTTCCCAAGAT_3	6.1291	1G_unstim		GCGCCAATCCTGTAGA_3	14.3585	CD14 Mono	1G
ACATGGTTCTTGTATC_3	0.648839	1G_unstim		GCGCCAATCGAGCCCA_3	10.7354	CD14 Mono	1G
ACCAGTAAGATGGGTC_3	10.6674	1G_unstim		GCTCCTATCGCCAAAT_3	13.4734	CD14 Mono	1G
ACCAGTAAGCAGGTCA_3	6.09643	1G_unstim		GCTCTGTAGGAGTAGA_3	10.3645	CD14 Mono	1G
ACCAGTAAGGGAACGG_3	10.5398	1G_unstim		GCTGCAGCACCGGAAA_3	13.3637	CD14 Mono	1G
ACCAGTAAGTACGATA_3	11.2821	1G_unstim		GCTGCTTCAGCATGAG_3	8.17836	CD14 Mono	1G
ACCAGTACAACTGGCC_3	11.5035	1G_unstim		GCTTCCATCATGTGGT_3	12.7706	CD14 Mono	1G
ACCAGTACACGGTAGA_3	12.1033	1G_unstim		GCTTGAAAGACCACGA_3	21.89	CD14 Mono	1G
ACCAGTACATGGGACA_3	6.36562	1G_unstim		GCTTGAAAGCTTCGCG_3	8.94439	CD14 Mono	1G
ACCAGTAGTAAATACG_3	4.64389	1G_unstim		GGAATAAAGATATGGT_3	11.0219	CD14 Mono	1G
ACCAGTAGTAAATGAC_3	8.30677	1G_unstim		GGAATAAAGTGGGCTA_3	15.7902	CD14 Mono	1G
ACCAGTAGTAAGGGAA_3	8.23854	1G_unstim		GGACAAGAGCTAAGAT_3	12.2948	CD14 Mono	1G
ACCAGTAGTCAGAATA_3	6.53218	1G_unstim		GGACAAGAGCTGATAA_3	14.5007	CD14 Mono	1G
ACCAGTAGTCGGCATC_3	7.12064	1G_unstim		GGACAAGAGGATGGAA_3	12.57	CD14 Mono	1G
ACCAGTAGTGCTTCTC_3	10.4693	1G_unstim		GGACAAGAGTGTCCAT_3	10.3168	CD14 Mono	1G
ACCAGTATCAACCAAC_3	8.3951	1G_unstim		GGACAAGGTTAAGAAC_3	14.8041	CD14 Mono	1G
ACCAGTATCACCGTAA_3	9.39752	1G_unstim		GGACAGACAGGGTACA_3	9.03539	CD14 Mono	1G
ACCAGTATCAGCTTAG_3	12.1038	1G_unstim		GGACATTCAAGAGGCT_3	11.1729	CD14 Mono	1G
ACCAGTATCATCTGCC_3	9.94764	1G_unstim		GGAGCAAAGCCACTAT_3	10.1954	CD14 Mono	1G
ACCAGTATCTGTTGAG_3	9.21285	1G_unstim		GGAGCAAAGGCGACAT_3	9.05299	CD14 Mono	1G
ACCCACTCAACGCACC_3	6.48006	1G_unstim		GGATGTTGTCTAAAGA_3	10.8411	CD14 Mono	1G
ACCCACTCAATAACGA_3	11.1836	1G_unstim		GGATGTTGTGAAATCA_3	14.98	CD14 Mono	1G
ACCCACTCAATGCCAT_3	11.2759	1G_unstim		GGATTACTCAAACCAC_3	11.5437	CD14 Mono	1G
ACCCACTCATGTCTCC_3	5.03045	1G_unstim		GGATTACTCAACACGT_3	10.0567	CD14 Mono	1G
ACCCACTCATGTTCCC_3	10.0284	1G_unstim		GGCAATTAGATGGGTC_3	9.83886	CD14 Mono	1G
ACCCACTGTTCGAATC_3	5.00731	1G_unstim		GGCAATTGTTGTGGAG_3	10.1241	CD14 Mono	1G
ACCCACTTCAACGCTA_3	6.4329	1G_unstim		GGCAATTTCCGCATAA_3	10.2386	CD14 Mono	1G
ACCCACTTCGTTGACA_3	8.90626	1G_unstim		GGCCGATAGTAGCCGA_3	10.8481	CD14 Mono	1G
ACCCACTTCTATCCTA_3	6.21775	1G_unstim		GGCGACTAGTACCGGA_3	10.8244	CD14 Mono	1G
ACCGTAAAGGCAGTCA_3	7.78775	1G_unstim		GGCGTGTTCACATAGC_3	7.78874	CD14 Mono	1G
ACCGTAAAGGTGTTAA_3	9.7462	1G_unstim		GGCTCGAGTTCACGGC_3	11.6883	CD14 Mono	1G
ACCGTAAAGTTAGGTA_3	10.4257	1G_unstim		GGCTCGATCTACTCAT_3	10.9455	CD14 Mono	1G
ACCGTAACACAGAGGT_3	12.8839	1G_unstim		GGGAATGAGTACGCCC_3	12.717	CD14 Mono	1G
ACCGTAACACGGCGTT_3	10.9363	1G_unstim		GGGAATGGTCCCTTGT_3	9.42727	CD14 Mono	1G
ACCGTAACATTCCTCG_3	8.76934	1G_unstim		GGGACCTCAGCTGGCT_3	12.3995	CD14 Mono	1G
ACCGTAAGTCATCCCT_3	6.96148	1G_unstim		GGGACCTTCCACGAAT_3	10.2569	CD14 Mono	1G
ACCGTAAGTCTCGTTC_3	10.7159	1G_unstim		GGGCACTCAAACGTGG_3	8.06675	CD14 Mono	1G
ACCGTAAGTGCACCAC_3	8.91498	1G_unstim		GGGCACTCATGAACCT_3	15.2809	CD14 Mono	1G
ACCGTAAGTTTGTTGG_3	9.13312	1G_unstim		GGGCACTCATGTCCTC_3	10.2385	CD14 Mono	1G
ACCGTAATCACGATGT_3	10.3985	1G_unstim		GGGCATCAGATGTGTA_3	9.69593	CD14 Mono	1G
ACCGTAATCAGTACGT_3	10.4891	1G_unstim		GGGTCTGTCTCAACTT_3	13.3824	CD14 Mono	1G
ACCGTAATCTACCTGC_3	6.87003	1G_unstim		GGGTTGCTCCAAACAC_3	15.1619	CD14 Mono	1G
ACCGTAATCTGGTTCC_3	5.32499	1G_unstim		GGGTTGCTCTGTCTCG_3	18.8752	CD14 Mono	1G
ACCTTTAAGCGTTCCG_3	5.0935	1G_unstim		GGTATTGTCACTTCAT_3	9.10682	CD14 Mono	1G
ACCTTTAAGCTACCTA_3	9.68921	1G_unstim		GGTGAAGCAGACACTT_3	14.8273	CD14 Mono	1G
ACCTTTAAGCTCTCGG_3	5.81589	1G_unstim		GGTGAAGGTTCTGGTA_3	14.9576	CD14 Mono	1G
ACCTTTAAGGGATCTG_3	11.8859	1G_unstim		GGTGAAGTCAAACCGT_3	13.9466	CD14 Mono	1G
ACCTTTACACATTCGA_3	10.2957	1G_unstim		GGTGAAGTCTTACCTA_3	6.93904	CD14 Mono	1G
ACCTTTACAGGTTTCA_3	7.44603	1G_unstim		GGTGCGTAGAATAGGG_3	10.3634	CD14 Mono	1G
ACCTTTACATATACCG_3	10.0485	1G_unstim		GGTGCGTTCCGTCAAA_3	8.90634	CD14 Mono	1G
ACCTTTACATATGCTG_3	10.1371	1G_unstim		GTAACGTCACACCGCA_3	13.2362	CD14 Mono	1G
ACCTTTACATCGGACC_3	7.89735	1G_unstim		GTAACTGGTCCGTTAA_3	11.926	CD14 Mono	1G
ACCTTTAGTAGGCATG_3	11.5628	1G_unstim		GTAACTGGTTATCCGA_3	11.8251	CD14 Mono	1G
ACCTTTAGTCAGATAA_3	8.21114	1G_unstim		GTACTCCAGTGGAGAA_3	15.704	CD14 Mono	1G
ACCTTTAGTGCATCTA_3	10.1367	1G_unstim		GTACTTTGTCACAAGG_3	7.93605	CD14 Mono	1G
ACCTTTAGTTATCACG_3	6.84762	1G_unstim		GTACTTTGTTCAGGCC_3	13.6124	CD14 Mono	1G
ACCTTTATCTCCGGTT_3	7.92047	1G_unstim		GTAGGCCGTCGCCATG_3	13.6748	CD14 Mono	1G
ACGAGCCAGAAGGTGA_3	13.1317	1G_unstim		GTAGTCAGTCTGCAAT_3	13.235	CD14 Mono	1G
ACGAGCCAGACCTAGG_3	9.08757	1G_unstim		GTATCTTAGCCCAACC_3	9.17412	CD14 Mono	1G
ACGAGCCAGCGTTCCG_3	5.63248	1G_unstim		GTATCTTGTCGAGTTT_3	11.4613	CD14 Mono	1G
ACGAGCCAGGACATTA_3	10.1782	1G_unstim		GTATTCTAGACACTAA_3	9.13881	CD14 Mono	1G
ACGAGCCAGGCTAGGT_3	11.4269	1G_unstim		GTATTCTAGTCGTTTG_3	18.063	CD14 Mono	1G
ACGAGCCAGGTACTCT_3	2.38028	1G_unstim		GTCAAGTAGACGCTTT_3	12.5243	CD14 Mono	1G
ACGAGCCAGTCACGCC_3	6.03054	1G_unstim		GTCAAGTTCAAACCAC_3	13.5065	CD14 Mono	1G
ACGAGCCAGTTTAGGA_3	3.99992	1G_unstim		GTCAAGTTCCGCGGTA_3	9.5399	CD14 Mono	1G
ACGAGCCCAGTAACGG_3	7.57283	1G_unstim		GTCACAATCGGAGGTA_3	17.6427	CD14 Mono	1G
ACGAGCCGTAATCACC_3	16.078	1G_unstim		GTCATTTGTACTCTCC_3	12.5942	CD14 Mono	1G
ACGAGCCGTAGGCTGA_3	5.42513	1G_unstim		GTCCTCAAGTCTCGGC_3	9.67914	CD14 Mono	1G
ACGAGCCGTCCCTACT_3	14.1271	1G_unstim		GTCCTCACATGTAGTC_3	13.8998	CD14 Mono	1G
ACGAGCCGTCTAGAGG_3	8.09195	1G_unstim		GTCGGGTGTCCTCTTG_3	14.8705	CD14 Mono	1G
ACGAGCCGTGTAAGTA_3	8.48676	1G_unstim		GTCGTAACATCGGACC_3	13.9128	CD14 Mono	1G
ACGAGCCTCATTGCCC_3	10.1233	1G_unstim		GTCTCGTGTATCTGCA_3	15.7268	CD14 Mono	1G
ACGAGCCTCTCCAACC_3	9.90102	1G_unstim		GTCTTCGAGTGCGTGA_3	15.8832	CD14 Mono	1G
ACGAGGAAGAACTCGG_3	6.39109	1G_unstim		GTCTTCGGTCTAACGT_3	8.53661	CD14 Mono	1G
ACGAGGAAGATGAGAG_3	16.6198	1G_unstim		GTCTTCGTCAACGGCC_3	11.1874	CD14 Mono	1G
ACGAGGAAGCTGCAAG_3	12.531	1G_unstim		GTCTTCGTCTCGGACG_3	12.2036	CD14 Mono	1G
ACGAGGACAGTATAAG_3	6.53375	1G_unstim		GTGCAGCAGTATCTCG_3	11.4011	CD14 Mono	1G
ACGAGGACATCATCCC_3	1.05806	1G_unstim		GTGCAGCTCTGTTTGT_3	13.0388	CD14 Mono	1G
ACGAGGAGTAATCGTC_3	7.15819	1G_unstim		GTGCATACATTAGGCT_3	12.0865	CD14 Mono	1G
ACGAGGAGTAGCGTAG_3	6.98826	1G_unstim		GTGCGGTCAAAGAATC_3	21.5522	CD14 Mono	1G
ACGAGGAGTCACACGC_3	4.79237	1G_unstim		GTGTTAGAGTTGTAGA_3	13.4829	CD14 Mono	1G
ACGAGGAGTCTAAACC_3	7.893	1G_unstim		GTGTTAGCAAGGTGTG_3	9.29094	CD14 Mono	1G
ACGAGGAGTGCACTTA_3	13.3881	1G_unstim		GTTAAGCCACCGCTAG_3	4.64162	CD14 Mono	1G
ACGAGGAGTTAGATGA_3	10.5093	1G_unstim		GTTAAGCCACTGAAGG_3	6.16365	CD14 Mono	1G
ACGAGGAGTTCCACGG_3	5.48664	1G_unstim		GTTAAGCTCTACCTGC_3	11.7262	CD14 Mono	1G
ACGAGGATCAAACCAC_3	8.3951	1G_unstim		GTTACAGTCGCGATCG_3	11.3683	CD14 Mono	1G
ACGAGGATCACGATGT_3	10.4603	1G_unstim		GTTACAGTCTCAAACG_3	8.41974	CD14 Mono	1G
ACGAGGATCCGTTGCT_3	10.978	1G_unstim		GTTCGGGGTGACAAAT_3	11.2009	CD14 Mono	1G
ACGAGGATCGAATCCA_3	6.131	1G_unstim		GTTCGGGTCTTCCTTC_3	11.4169	CD14 Mono	1G
ACGAGGATCTGCTTGC_3	17.8532	1G_unstim		GTTCTCGTCGGTTCGG_3	11.6129	CD14 Mono	1G
ACGATACAGAACTGTA_3	-2.70977	1G_unstim		GTTTCTATCCTGCTTG_3	14.6501	CD14 Mono	1G
ACGATACAGAATTCCC_3	9.50782	1G_unstim		TAAACCGCAATGGTCT_3	12.1255	CD14 Mono	1G
ACGATACAGATAGGAG_3	11.3459	1G_unstim		TAAACCGGTACAGTTC_3	16.6427	CD14 Mono	1G
ACGATACAGGTAAACT_3	11.0702	1G_unstim		TAAGTGCTCGGATGTT_3	15.8933	CD14 Mono	1G
ACGATACAGTGGCACA_3	10.6837	1G_unstim		TACACGACAGACGCAA_3	14.4339	CD14 Mono	1G
ACGATACCAAGCCCAC_3	0.116999	1G_unstim		TACACGACATGCCCGA_3	10.1269	CD14 Mono	1G
ACGATACCAAGCGTAG_3	11.3699	1G_unstim		TACACGATCTCCAGGG_3	14.8183	CD14 Mono	1G
ACGATACCAATCTGCA_3	19.651	1G_unstim		TACAGTGCACTCTGTC_3	15.1824	CD14 Mono	1G
ACGATACCAATGGACG_3	4.92496	1G_unstim		TACAGTGTCGCTTGTC_3	14.993	CD14 Mono	1G
ACGATACCACCGAAAG_3	10.9068	1G_unstim		TACGGATAGACCTTTG_3	10.9864	CD14 Mono	1G
ACGATACCACGGTGTC_3	13.5926	1G_unstim		TACGGTAAGGCCGAAT_3	11.7061	CD14 Mono	1G
ACGATACCACGTCAGC_3	5.10041	1G_unstim		TACGGTAAGTACGTAA_3	14.8486	CD14 Mono	1G
ACGATACCATCTCCCA_3	8.19257	1G_unstim		TACGGTACACTCGACG_3	13.294	CD14 Mono	1G
ACGATACGTAATTGGA_3	5.53881	1G_unstim		TACTCATGTGACTACT_3	12.786	CD14 Mono	1G
ACGATACGTGTTCGAT_3	5.93631	1G_unstim		TACTCGCAGCGCTTAT_3	9.86827	CD14 Mono	1G
ACGATACGTTGTGGAG_3	10.2948	1G_unstim		TACTCGCCACTGAAGG_3	12.6493	CD14 Mono	1G
ACGATACTCACAGTAC_3	4.76019	1G_unstim		TACTCGCGTCTAGGTT_3	11.629	CD14 Mono	1G
ACGATACTCAGGTAAA_3	7.44808	1G_unstim		TACTCGCTCCACGAAT_3	15.4184	CD14 Mono	1G
ACGATACTCATACGGT_3	6.14152	1G_unstim		TACTTGTAGAACTGTA_3	10.486	CD14 Mono	1G
ACGATACTCATCGGAT_3	8.28374	1G_unstim		TACTTGTAGATCCCGC_3	12.8684	CD14 Mono	1G
ACGATACTCCAGATCA_3	7.19072	1G_unstim		TACTTGTGTCCAGTAT_3	13.2245	CD14 Mono	1G
ACGATACTCTTGCAAG_3	10.5702	1G_unstim		TAGAGCTCAGCCTATA_3	10.3548	CD14 Mono	1G
ACGATGTAGACACGAC_3	7.2173	1G_unstim		TAGAGCTGTAAATACG_3	9.57162	CD14 Mono	1G
ACGATGTAGTGTGGCA_3	6.61283	1G_unstim		TAGGCATAGATCCCGC_3	9.88996	CD14 Mono	1G
ACGATGTAGTTGAGTA_3	6.35093	1G_unstim		TAGGCATCAATAGAGT_3	14.957	CD14 Mono	1G
ACGATGTCACAAGACG_3	1.85262	1G_unstim		TAGGCATTCAGGATCT_3	9.33081	CD14 Mono	1G
ACGATGTCACATTCGA_3	12.5364	1G_unstim		TATCAGGCATGGTCAT_3	8.88384	CD14 Mono	1G
ACGATGTCACCAACCG_3	5.27636	1G_unstim		TATCAGGGTATTCGTG_3	9.34895	CD14 Mono	1G
ACGATGTCACCGTTGG_3	11.2934	1G_unstim		TATCAGGGTCAAAGAT_3	10.3732	CD14 Mono	1G
ACGATGTCACTACAGT_3	4.61485	1G_unstim		TATCAGGTCAGTTTGG_3	11.8694	CD14 Mono	1G
ACGATGTCAGCTCCGA_3	3.05027	1G_unstim		TATCTCAGTACCGAGA_3	12.0573	CD14 Mono	1G
ACGATGTCAGGACCCT_3	14.4088	1G_unstim		TATCTCAGTGCATCTA_3	15.4766	CD14 Mono	1G
ACGATGTCATGCAATC_3	5.05769	1G_unstim		TATTACCCAGTAACGG_3	17.9841	CD14 Mono	1G
ACGATGTCATTCCTCG_3	6.75643	1G_unstim		TCAACGAGTAGGGTAC_3	8.43646	CD14 Mono	1G
ACGATGTGTCGAAAGC_3	6.07876	1G_unstim		TCAACGATCTAGCACA_3	10.5778	CD14 Mono	1G
ACGATGTGTGAAATCA_3	13.5387	1G_unstim		TCAATCTAGATCTGCT_3	5.92521	CD14 Mono	1G
ACGATGTGTGAGGGAG_3	13.2839	1G_unstim		TCACAAGTCCCAAGTA_3	11.7414	CD14 Mono	1G
ACGATGTGTGGTTTCA_3	4.59841	1G_unstim		TCACAAGTCTGAGTGT_3	10.272	CD14 Mono	1G
ACGATGTTCCACGACG_3	10.5876	1G_unstim		TCACAAGTCTTAGCCC_3	18.9529	CD14 Mono	1G
ACGATGTTCGCTGATA_3	4.83761	1G_unstim		TCACGAAAGAAGGTGA_3	9.57966	CD14 Mono	1G
ACGATGTTCGTAGATC_3	9.58817	1G_unstim		TCAGATGGTCCGTGAC_3	7.96672	CD14 Mono	1G
ACGCAGCAGAAGGACA_3	4.30078	1G_unstim		TCAGCTCAGGCAGGTT_3	12.8192	CD14 Mono	1G
ACGCAGCAGAGTAATC_3	8.06868	1G_unstim		TCAGCTCCACAGCGTC_3	11.0084	CD14 Mono	1G
ACGCAGCAGGCCCTTG_3	17.0241	1G_unstim		TCAGGTAAGCCCGAAA_3	8.24453	CD14 Mono	1G
ACGCAGCCAATAGAGT_3	5.87023	1G_unstim		TCATTTGAGAATTGTG_3	12.7751	CD14 Mono	1G
ACGCAGCCAGTATAAG_3	7.78551	1G_unstim		TCCACACAGGTGCAAC_3	9.45348	CD14 Mono	1G
ACGCAGCCATAGTAAG_3	4.37415	1G_unstim		TCCCGATCAAAGGCGT_3	17.0038	CD14 Mono	1G
ACGCAGCGTCAGGACA_3	10.2168	1G_unstim		TCGAGGCAGGAGCGAG_3	13.751	CD14 Mono	1G
ACGCAGCGTCTGATCA_3	14.4093	1G_unstim		TCGAGGCAGGTTACCT_3	18.7015	CD14 Mono	1G
ACGCAGCTCACCCGAG_3	11.4363	1G_unstim		TCGAGGCTCCAAACAC_3	11.5836	CD14 Mono	1G
ACGCAGCTCACGCATA_3	10.7156	1G_unstim		TCGCGTTAGGGTGTGT_3	15.4512	CD14 Mono	1G
ACGCAGCTCCGAAGAG_3	9.75074	1G_unstim		TCGCGTTCACTTAAGC_3	14.3021	CD14 Mono	1G
ACGCAGCTCCGAATGT_3	14.4155	1G_unstim		TCGCGTTCATTGCGGC_3	13.0875	CD14 Mono	1G
ACGCAGCTCCTGCCAT_3	3.59617	1G_unstim		TCGCGTTGTATCTGCA_3	15.0862	CD14 Mono	1G
ACGCAGCTCGATGAGG_3	8.3951	1G_unstim		TCGCGTTTCCGTTGCT_3	18.8986	CD14 Mono	1G
ACGCAGCTCGGCATCG_3	6.55626	1G_unstim		TCGTACCTCTAACTTC_3	12.5276	CD14 Mono	1G
ACGCCAGAGACCACGA_3	12.8001	1G_unstim		TCGTAGAGTCGGCATC_3	10.3142	CD14 Mono	1G
ACGCCAGAGATGTTAG_3	1.35803	1G_unstim		TCTATTGTCACGACTA_3	13.1842	CD14 Mono	1G
ACGCCAGAGCCACGCT_3	12.2727	1G_unstim		TCTCTAATCTTGCCGT_3	6.84873	CD14 Mono	1G
ACGCCAGAGTGAACAT_3	12.0121	1G_unstim		TCTGAGAAGCCACTAT_3	12.0561	CD14 Mono	1G
ACGCCAGCACAGGTTT_3	9.66871	1G_unstim		TCTGAGAAGGGTGTGT_3	9.86808	CD14 Mono	1G
ACGCCAGGTACAGTTC_3	0.896067	1G_unstim		TCTGAGAGTTTAGCTG_3	8.36953	CD14 Mono	1G
ACGCCAGGTCACAAGG_3	14.8665	1G_unstim		TCTTCGGTCACCATAG_3	10.8634	CD14 Mono	1G
ACGCCAGGTTACGCGC_3	9.55142	1G_unstim		TGAAAGACATCCGCGA_3	14.2028	CD14 Mono	1G
ACGCCAGGTTGGAGGT_3	9.76899	1G_unstim		TGACGGCTCATAACCG_3	9.66658	CD14 Mono	1G
ACGCCAGTCAGCGATT_3	12.7947	1G_unstim		TGACTAGGTGTTGAGG_3	11.7725	CD14 Mono	1G
ACGCCAGTCAGGTAAA_3	10.0731	1G_unstim		TGACTTTGTCATATCG_3	5.13906	CD14 Mono	1G
ACGCCAGTCCACGCAG_3	5.35655	1G_unstim		TGAGAGGAGAAGATTC_3	14.0299	CD14 Mono	1G
ACGCCAGTCGGTTAAC_3	11.968	1G_unstim		TGAGAGGCAAATTGCC_3	13.3636	CD14 Mono	1G
ACGCCGAAGTACATGA_3	7.37898	1G_unstim		TGAGAGGGTAATTGGA_3	14.6723	CD14 Mono	1G
ACGCCGAAGTGAACGC_3	10.3642	1G_unstim		TGAGCATGTTCTGGTA_3	11.4164	CD14 Mono	1G
ACGCCGACACAACTGT_3	4.16574	1G_unstim		TGAGCATTCAGAGGTG_3	16.5642	CD14 Mono	1G
ACGCCGACACCCATTC_3	13.5052	1G_unstim		TGAGCCGGTGGCGAAT_3	10.8477	CD14 Mono	1G
ACGCCGAGTAGCTAAA_3	6.53323	1G_unstim		TGAGGGATCCTCAATT_3	15.2712	CD14 Mono	1G
ACGCCGAGTGCACCAC_3	3.3018	1G_unstim		TGATTTCGTCACAAGG_3	12.5419	CD14 Mono	1G
ACGCCGAGTGGTACAG_3	8.35014	1G_unstim		TGCACCTAGCTAGGCA_3	22.1139	CD14 Mono	1G
ACGCCGAGTTAAGAAC_3	6.82041	1G_unstim		TGCACCTAGTGAATTG_3	6.94199	CD14 Mono	1G
ACGCCGATCAGCCTAA_3	4.83236	1G_unstim		TGCCCATGTTCCACAA_3	4.85249	CD14 Mono	1G
ACGCCGATCGAACTGT_3	6.66155	1G_unstim		TGCCCTAGTGAGCGAT_3	10.3602	CD14 Mono	1G
ACGCCGATCTCACATT_3	14.8466	1G_unstim		TGCGCAGAGAACAATC_3	17.4106	CD14 Mono	1G
ACGGAGAAGACAGAGA_3	11.9246	1G_unstim		TGCGGGTTCAACACAC_3	17.4107	CD14 Mono	1G
ACGGAGAAGATGTTAG_3	11.5976	1G_unstim		TGCGTGGGTTTCCACC_3	9.7779	CD14 Mono	1G
ACGGAGAAGCCACGTC_3	12.6698	1G_unstim		TGCGTGGTCAAAGTAG_3	11.2305	CD14 Mono	1G
ACGGAGAAGGCAGGTT_3	12.4637	1G_unstim		TGCGTGGTCCACTGGG_3	15.6579	CD14 Mono	1G
ACGGAGAAGTACGACG_3	11.3396	1G_unstim		TGCGTGGTCGAATGCT_3	16.8531	CD14 Mono	1G
ACGGAGACACATCCAA_3	8.81741	1G_unstim		TGCTACCCAGCCTATA_3	11.5228	CD14 Mono	1G
ACGGAGACATCTGGTA_3	13.1392	1G_unstim		TGCTACCGTGTTCGAT_3	10.4226	CD14 Mono	1G
ACGGAGACATTGGGCC_3	3.65028	1G_unstim		TGCTGCTAGGGCATGT_3	4.5354	CD14 Mono	1G
ACGGAGAGTAGAGCTG_3	13.2132	1G_unstim		TGCTGCTTCCCAGGTG_3	12.7083	CD14 Mono	1G
ACGGAGAGTGCACCAC_3	6.47376	1G_unstim		TGCTGCTTCGATGAGG_3	5.93456	CD14 Mono	1G
ACGGAGATCATCATTC_3	12.8268	1G_unstim		TGGCCAGAGCCTTGAT_3	12.9369	CD14 Mono	1G
ACGGAGATCCAAATGC_3	8.36209	1G_unstim		TGGGAAGCATGTCGAT_3	11.5881	CD14 Mono	1G
ACGGAGATCCACGTGG_3	8.16592	1G_unstim		TGGTTAGTCACATGCA_3	10.8762	CD14 Mono	1G
ACGGAGATCCTCTAGC_3	8.65113	1G_unstim		TGGTTCCAGAAGGTTT_3	15.363	CD14 Mono	1G
ACGGAGATCTGCCCTA_3	12.4259	1G_unstim		TGGTTCCAGGCGTACA_3	14.0678	CD14 Mono	1G
ACGGCCAAGAGGTAGA_3	6.35932	1G_unstim		TGTATTCAGCTGATAA_3	13.7068	CD14 Mono	1G
ACGGCCAAGCCCTAAT_3	12.174	1G_unstim		TGTATTCAGTACGATA_3	10.8352	CD14 Mono	1G
ACGGCCAAGCTCCCAG_3	6.34434	1G_unstim		TGTATTCCACGGTTTA_3	12.591	CD14 Mono	1G
ACGGCCAAGCTGAACG_3	12.4401	1G_unstim		TGTATTCGTAACGACG_3	15.5416	CD14 Mono	1G
ACGGCCAAGTCCCACG_3	7.45985	1G_unstim		TGTCCCAGTAAGTAGT_3	10.0372	CD14 Mono	1G
ACGGCCACAAGTCTGT_3	7.50851	1G_unstim		TGTGGTACACATTAGC_3	15.8781	CD14 Mono	1G
ACGGCCACAATCAGAA_3	11.6629	1G_unstim		TGTGTTTCACGAAGCA_3	12.4019	CD14 Mono	1G
ACGGCCACAGGGATTG_3	4.373	1G_unstim		TGTTCCGCACTTCTGC_3	12.7778	CD14 Mono	1G
ACGGCCACATCTCGCT_3	11.1654	1G_unstim		TGTTCCGCATTTCAGG_3	14.2562	CD14 Mono	1G
ACGGCCACATGGTTGT_3	10.0288	1G_unstim		TTAGGCATCCGAATGT_3	13.9027	CD14 Mono	1G
ACGGCCACATTCACTT_3	9.25675	1G_unstim		TTAGTTCTCCCTCAGT_3	11.5484	CD14 Mono	1G
ACGGCCAGTAAAGTCA_3	14.3347	1G_unstim		TTATGCTCAGCATACT_3	15.1124	CD14 Mono	1G
ACGGCCAGTCTCCATC_3	8.3951	1G_unstim		TTCTACAGTATCGCAT_3	13.4267	CD14 Mono	1G
ACGGCCAGTTAGGGTG_3	10.7575	1G_unstim		TTCTTAGGTGTAACGG_3	8.55642	CD14 Mono	1G
ACGGCCAGTTTGTTTC_3	12.9344	1G_unstim		TTCTTAGTCGTTACGA_3	5.18481	CD14 Mono	1G
ACGGCCATCAGAGCTT_3	13.2354	1G_unstim		TTGACTTTCACCTCGT_3	17.2185	CD14 Mono	1G
ACGGGCTCACAGGCCT_3	4.99961	1G_unstim		TTGCCGTTCGTAGGAG_3	11.5093	CD14 Mono	1G
ACGGGCTCACATCCGG_3	13.0898	1G_unstim		TTGCGTCAGCGTTGCC_3	10.4667	CD14 Mono	1G
ACGGGCTCACATTAGC_3	10.108	1G_unstim		TTGCGTCCAGGGTTAG_3	12.0021	CD14 Mono	1G
ACGGGCTCACTCTGTC_3	10.2219	1G_unstim		TTGCGTCCATCGGGTC_3	12.313	CD14 Mono	1G
ACGGGCTCATTCCTCG_3	13.2703	1G_unstim		TTGGCAAAGAAGGCCT_3	13.7589	CD14 Mono	1G
ACGGGCTGTAGAAGGA_3	10.8707	1G_unstim		TTGGCAATCCCTCAGT_3	14.1613	CD14 Mono	1G
ACGGGCTGTCAACATC_3	10.8436	1G_unstim		TTGTAGGCACTGTCGG_3	17.084	CD14 Mono	1G
ACGGGCTGTCATATGC_3	6.48529	1G_unstim		TTGTAGGTCAGGCAAG_3	12.442	CD14 Mono	1G
ACGGGCTTCACCCTCA_3	12.3121	1G_unstim		TTGTAGGTCTCTAGGA_3	9.8778	CD14 Mono	1G
ACGGGCTTCATGCATG_3	7.54371	1G_unstim		TTTATGCCATACAGCT_3	13.568	CD14 Mono	1G
ACGGGCTTCCCAGGTG_3	4.02386	1G_unstim		TTTATGCTCTATGTGG_3	12.2257	CD14 Mono	1G
ACGGGCTTCCGGCACA_3	4.93101	1G_unstim		TTTCCTCGTGTATGGG_3	12.4891	CD14 Mono	1G
ACGGGCTTCCTTTACA_3	12.4776	1G_unstim		TTTGGTTAGGAACTGC_3	13.7717	CD14 Mono	1G
ACGGGCTTCGGGAGTA_3	18.8347	1G_unstim		TTTGGTTGTTCTCATT_3	11.6557	CD14 Mono	1G
ACGGGTCAGAAGCCCA_3	9.80302	1G_unstim		TTTGTCAAGGGCTTCC_3	16.1586	CD14 Mono	1G
ACGGGTCAGAGCTATA_3	5.04475	1G_unstim		TTTGTCACAAATTGCC_3	12.2951	CD14 Mono	1G
ACGGGTCAGAGTAAGG_3	5.68892	1G_unstim		AAACCTGAGCAGCGTA_7	21.7934	CD14 Mono	1G
ACGGGTCAGATACACA_3	9.24687	1G_unstim		AAACCTGGTGGCAAAC_7	9.56477	CD14 Mono	1G
ACGGGTCAGATGAGAG_3	6.77828	1G_unstim		AAACCTGTCTACTCAT_7	13.0465	CD14 Mono	1G
ACGGGTCAGCAGCGTA_3	9.99898	1G_unstim		AAACGGGAGTCATCCA_7	9.69755	CD14 Mono	1G
ACGGGTCAGCTCCTTC_3	4.83869	1G_unstim		AAACGGGGTCTCGTTC_7	10.691	CD14 Mono	1G
ACGGGTCAGTACGATA_3	17.0754	1G_unstim		AAAGATGGTGGACGAT_7	12.7686	CD14 Mono	1G
ACGGGTCAGTCAAGGC_3	9.3395	1G_unstim		AAAGCAAGTCATCCCT_7	20.22	CD14 Mono	1G
ACGGGTCAGTGGGCTA_3	6.343	1G_unstim		AAAGCAAGTCCGCTGA_7	11.434	CD14 Mono	1G
ACGGGTCAGTTACCCA_3	9.01087	1G_unstim		AAAGCAAGTCGGCATC_7	16.4664	CD14 Mono	1G
ACGGGTCAGTTCGATC_3	11.1431	1G_unstim		AACACGTCACCGAATT_7	12.7063	CD14 Mono	1G
ACGGGTCGTAGAAAGG_3	8.64417	1G_unstim		AACACGTTCTCTTGAT_7	20.0309	CD14 Mono	1G
ACGGGTCGTCTAAACC_3	11.8439	1G_unstim		AACCGCGGTTCCCTTG_7	10.8217	CD14 Mono	1G
ACGGGTCGTTCGGCAC_3	10.6483	1G_unstim		AACTCAGCATCGACGC_7	14.2939	CD14 Mono	1G
ACGGGTCGTTTGTTGG_3	8.54558	1G_unstim		AACTCAGTCTGATACG_7	13.0594	CD14 Mono	1G
ACGGGTCTCAACACCA_3	4.40253	1G_unstim		AACTCCCAGGCAGTCA_7	13.5103	CD14 Mono	1G
ACGGGTCTCAACGGCC_3	10.9758	1G_unstim		AACTCCCTCTCATTCA_7	10.0821	CD14 Mono	1G
ACGGGTCTCATCTGCC_3	5.54523	1G_unstim		AACTCTTAGATCGGGT_7	17.6716	CD14 Mono	1G
ACGGGTCTCGCCAAAT_3	12.1915	1G_unstim		AACTCTTCAGTAAGAT_7	12.1565	CD14 Mono	1G
ACGGGTCTCGTTGCCT_3	5.12277	1G_unstim		AACTGGTAGTCGTTTG_7	14.3627	CD14 Mono	1G
ACGGGTCTCTACCTGC_3	5.71788	1G_unstim		AAGACCTCAATCTGCA_7	11.6741	CD14 Mono	1G
ACGGGTCTCTTGAGAC_3	6.36893	1G_unstim		AAGACCTGTAAAGGAG_7	17.5447	CD14 Mono	1G
ACGTCAAAGACCACGA_3	10.838	1G_unstim		AAGACCTGTATAGGGC_7	11.7473	CD14 Mono	1G
ACGTCAAAGACGCAAC_3	8.60046	1G_unstim		AAGCCGCAGTGTCTCA_7	11.3926	CD14 Mono	1G
ACGTCAAAGCGTTGCC_3	4.22949	1G_unstim		AAGCCGCCAATCCGAT_7	5.17215	CD14 Mono	1G
ACGTCAAAGCTGAAAT_3	12.6434	1G_unstim		AAGGAGCCAAACGCGA_7	14.7308	CD14 Mono	1G
ACGTCAAAGTCATGCT_3	13.8961	1G_unstim		AAGGCAGCACAAGTAA_7	14.5227	CD14 Mono	1G
ACGTCAAAGTCTCCTC_3	9.4401	1G_unstim		AAGGTTCGTTCTGAAC_7	10.2427	CD14 Mono	1G
ACGTCAACAGACAGGT_3	10.6277	1G_unstim		AAGGTTCTCGCATGAT_7	10.4607	CD14 Mono	1G
ACGTCAACAGGCAGTA_3	9.78723	1G_unstim		AAGTCTGAGGGCTTCC_7	9.67049	CD14 Mono	1G
ACGTCAACATCGGACC_3	8.68211	1G_unstim		AATCGGTAGGGATACC_7	13.9318	CD14 Mono	1G
ACGTCAACATGCGCAC_3	9.38964	1G_unstim		AATCGGTAGTCGAGTG_7	14.8519	CD14 Mono	1G
ACGTCAAGTGCTTCTC_3	0.571383	1G_unstim		AATCGGTAGTGGTAAT_7	15.1042	CD14 Mono	1G
ACGTCAAGTGTAAGTA_3	12.4078	1G_unstim		AATCGGTCAGGTCGTC_7	8.84751	CD14 Mono	1G
ACGTCAAGTGTCAATC_3	4.19473	1G_unstim		ACACCAAAGAGACGAA_7	14.1812	CD14 Mono	1G
ACGTCAAGTGTGAATA_3	12.9301	1G_unstim		ACACCAACAGTGGGAT_7	6.78112	CD14 Mono	1G
ACGTCAAGTGTGACCC_3	12.0569	1G_unstim		ACACCAAGTCCGACGT_7	1.12362	CD14 Mono	1G
ACGTCAAGTTTGTGTG_3	10.943	1G_unstim		ACACCCTAGCACCGCT_7	16.4884	CD14 Mono	1G
ACGTCAATCCCAAGTA_3	6.96445	1G_unstim		ACACCGGAGTGGTAGC_7	15.6862	CD14 Mono	1G
ACGTCAATCTGCAGTA_3	6.91295	1G_unstim		ACACCGGGTTACGCGC_7	10.6083	CD14 Mono	1G
ACTATCTAGAATGTGT_3	10.3423	1G_unstim		ACACTGACAAACAACA_7	15.5025	CD14 Mono	1G
ACTATCTAGAGGGATA_3	8.12598	1G_unstim		ACACTGACAATCTGCA_7	8.61684	CD14 Mono	1G
ACTATCTAGCGTGAAC_3	13.1515	1G_unstim		ACAGCTATCACCCGAG_7	15.2538	CD14 Mono	1G
ACTATCTAGCTAGTCT_3	5.35485	1G_unstim		ACAGCTATCACGCGGT_7	14.9393	CD14 Mono	1G
ACTATCTAGGAGTCTG_3	9.65412	1G_unstim		ACATACGCACCGATAT_7	17.6869	CD14 Mono	1G
ACTATCTAGGTGATTA_3	8.24227	1G_unstim		ACATACGTCCAAAGTC_7	6.3287	CD14 Mono	1G
ACTATCTAGTGCTGCC_3	7.03699	1G_unstim		ACATACGTCTTGACGA_7	20.1412	CD14 Mono	1G
ACTATCTCACGGTGTC_3	14.5593	1G_unstim		ACATGGTTCCGATATG_7	10.8813	CD14 Mono	1G
ACTATCTCAGCGAACA_3	8.99337	1G_unstim		ACCAGTAAGTGTTGAA_7	15.154	CD14 Mono	1G
ACTATCTCATGCCCGA_3	5.08014	1G_unstim		ACCAGTATCTTGGGTA_7	15.8962	CD14 Mono	1G
ACTATCTCATGTTCCC_3	13.1721	1G_unstim		ACCCACTGTAGCCTCG_7	17.849	CD14 Mono	1G
ACTATCTGTAAATGTG_3	12.5389	1G_unstim		ACCCACTTCGAATCCA_7	14.1648	CD14 Mono	1G
ACTATCTGTACCGCTG_3	11.1343	1G_unstim		ACCGTAACAAGGACAC_7	9.90975	CD14 Mono	1G
ACTATCTGTACTTAGC_3	10.0213	1G_unstim		ACCTTTACAGACAAAT_7	11.8803	CD14 Mono	1G
ACTATCTGTGTCGCTG_3	9.15126	1G_unstim		ACGAGCCCAATCGGTT_7	6.32102	CD14 Mono	1G
ACTATCTGTTTCCACC_3	7.58881	1G_unstim		ACGAGGACAGATCCAT_7	8.97064	CD14 Mono	1G
ACTATCTTCCATTCTA_3	9.78682	1G_unstim		ACGAGGAGTACGACCC_7	15.3591	CD14 Mono	1G
ACTATCTTCTGCAAGT_3	9.29834	1G_unstim		ACGAGGATCTCACATT_7	16.7942	CD14 Mono	1G
ACTGAACAGAGGTTAT_3	4.34542	1G_unstim		ACGATACAGATGTGGC_7	13.9886	CD14 Mono	1G
ACTGAACAGTGCGATG_3	4.58355	1G_unstim		ACGCAGCAGACCGGAT_7	9.0213	CD14 Mono	1G
ACTGAACCACAGGTTT_3	7.06452	1G_unstim		ACGCAGCCATGGTAGG_7	10.5832	CD14 Mono	1G
ACTGAACCATGACGGA_3	4.32444	1G_unstim		ACGCCAGCATGAAGTA_7	10.625	CD14 Mono	1G
ACTGAACGTATGGTTC_3	15.9566	1G_unstim		ACGCCGACAGTACACT_7	12.0393	CD14 Mono	1G
ACTGAACGTGACTCAT_3	6.79335	1G_unstim		ACGCCGACATCTCCCA_7	13.2244	CD14 Mono	1G
ACTGAACGTTGGAGGT_3	6.44415	1G_unstim		ACGGAGAAGAGTTGGC_7	12.5522	CD14 Mono	1G
ACTGAACTCAGCATGT_3	8.43854	1G_unstim		ACGGAGAAGTCGCCGT_7	16.8224	CD14 Mono	1G
ACTGAACTCTGTGCAA_3	1.91654	1G_unstim		ACGGAGAGTAACGTTC_7	14.1242	CD14 Mono	1G
ACTGAGTAGATGTCGG_3	6.64275	1G_unstim		ACGGGCTAGTGTGGCA_7	10.3636	CD14 Mono	1G
ACTGAGTAGGCGATAC_3	5.51783	1G_unstim		ACGGGCTCAGACACTT_7	12.4153	CD14 Mono	1G
ACTGAGTAGGGAACGG_3	8.45349	1G_unstim		ACGGGCTGTCTTGATG_7	12.0687	CD14 Mono	1G
ACTGAGTCACACAGAG_3	10.7101	1G_unstim		ACGGGCTGTTACGTCA_7	10.3762	CD14 Mono	1G
ACTGAGTCACGAGGTA_3	9.0665	1G_unstim		ACGGGTCCAAACAACA_7	10.2778	CD14 Mono	1G
ACTGAGTCAGATCGGA_3	4.9795	1G_unstim		ACGGGTCTCAATAAGG_7	14.1676	CD14 Mono	1G
ACTGAGTCAGCATGAG_3	4.78996	1G_unstim		ACGTCAACAAAGGCGT_7	15.9624	CD14 Mono	1G
ACTGAGTCAGTCAGCC_3	11.0413	1G_unstim		ACGTCAATCCGGGTGT_7	10.29	CD14 Mono	1G
ACTGAGTGTCTAACGT_3	8.65392	1G_unstim		ACTATCTAGTGCCAGA_7	9.32978	CD14 Mono	1G
ACTGAGTGTCTAGGTT_3	2.98768	1G_unstim		ACTGAACAGGTGGGTT_7	13.5243	CD14 Mono	1G
ACTGAGTTCCTATGTT_3	3.97223	1G_unstim		ACTGAGTCACTTAAGC_7	16.9835	CD14 Mono	1G
ACTGAGTTCTCGTTTA_3	6.75079	1G_unstim		ACTGAGTGTACTCAAC_7	11.4307	CD14 Mono	1G
ACTGAGTTCTTGTTTG_3	7.90772	1G_unstim		ACTGCTCAGAGCTGCA_7	13.3064	CD14 Mono	1G
ACTGAGTTCTTTACAC_3	4.32044	1G_unstim		ACTGTCCCATCGGGTC_7	16.3181	CD14 Mono	1G
ACTGATGAGACTTGAA_3	6.09626	1G_unstim		ACTTACTAGCGTGAGT_7	19.6461	CD14 Mono	1G
ACTGATGAGCGATATA_3	13.4167	1G_unstim		ACTTACTCAACTGCGC_7	13.8337	CD14 Mono	1G
ACTGATGAGGTACTCT_3	9.17228	1G_unstim		ACTTTCAAGTGAACAT_7	18.9779	CD14 Mono	1G
ACTGATGCACAACTGT_3	7.62359	1G_unstim		ACTTTCACACCCTATC_7	13.0241	CD14 Mono	1G
ACTGATGCACCCATTC_3	1.84732	1G_unstim		AGAATAGCAGCGTCCA_7	18.3842	CD14 Mono	1G
ACTGATGCAGCTCCGA_3	14.3352	1G_unstim		AGAATAGGTCTCTCGT_7	20.8758	CD14 Mono	1G
ACTGATGCATAGGATA_3	8.40729	1G_unstim		AGACGTTGTAGTACCT_7	8.38146	CD14 Mono	1G
ACTGATGGTACACCGC_3	9.21938	1G_unstim		AGACGTTTCCTTTCTC_7	13.9843	CD14 Mono	1G
ACTGATGGTAGAAAGG_3	10.9327	1G_unstim		AGAGCGAAGGTGATAT_7	11.689	CD14 Mono	1G
ACTGATGGTAGTGAAT_3	7.70253	1G_unstim		AGAGCGATCATTGCCC_7	16.0127	CD14 Mono	1G
ACTGATGGTCACCTAA_3	10.3073	1G_unstim		AGAGTGGAGTACGACG_7	14.9953	CD14 Mono	1G
ACTGATGGTCATGCCG_3	11.9005	1G_unstim		AGAGTGGGTTGTGGCC_7	7.86431	CD14 Mono	1G
ACTGATGGTCGCTTCT_3	10.9789	1G_unstim		AGATTGCAGGCAATTA_7	10.1578	CD14 Mono	1G
ACTGATGTCACTATTC_3	9.81425	1G_unstim		AGCAGCCAGGAGTTTA_7	16.9879	CD14 Mono	1G
ACTGATGTCAGTGCAT_3	7.03654	1G_unstim		AGCAGCCAGTTGAGTA_7	16.8419	CD14 Mono	1G
ACTGATGTCCACTGGG_3	10.0242	1G_unstim		AGCAGCCGTGGTCTCG_7	13.1769	CD14 Mono	1G
ACTGATGTCGGTTCGG_3	18.1499	1G_unstim		AGCAGCCTCCTAAGTG_7	12.5393	CD14 Mono	1G
ACTGCTCAGAGGTTAT_3	9.6021	1G_unstim		AGCAGCCTCTAACGGT_7	16.6048	CD14 Mono	1G
ACTGCTCAGATGTCGG_3	11.2956	1G_unstim		AGCATACTCCGAATGT_7	8.22271	CD14 Mono	1G
ACTGCTCAGCCAACAG_3	8.52407	1G_unstim		AGCCTAAAGGATTCGG_7	10.7469	CD14 Mono	1G
ACTGCTCAGCTGAACG_3	4.62167	1G_unstim		AGCCTAAAGTCCAGGA_7	13.7746	CD14 Mono	1G
ACTGCTCAGTACACCT_3	-0.335042	1G_unstim		AGCCTAAAGTGGCACA_7	10.494	CD14 Mono	1G
ACTGCTCCAATACGCT_3	6.98677	1G_unstim		AGCCTAACAAGGTTTC_7	11.1456	CD14 Mono	1G
ACTGCTCCAATGGAAT_3	5.54665	1G_unstim		AGCGTATCAATCTACG_7	13.2794	CD14 Mono	1G
ACTGCTCCACAGGTTT_3	8.21877	1G_unstim		AGCGTATTCACTGGGC_7	14.2361	CD14 Mono	1G
ACTGCTCCACTTCTGC_3	7.1303	1G_unstim		AGCTCCTAGCAGATCG_7	14.3086	CD14 Mono	1G
ACTGCTCCAGGTCCAC_3	12.9038	1G_unstim		AGCTCTCAGACTAGAT_7	10.8329	CD14 Mono	1G
ACTGCTCCAGTATAAG_3	10.6221	1G_unstim		AGGCCACAGCTAGTGG_7	12.5321	CD14 Mono	1G
ACTGCTCCATTACCTT_3	8.37602	1G_unstim		AGGCCACAGTACGTAA_7	8.80972	CD14 Mono	1G
ACTGCTCGTACCGGCT_3	4.5149	1G_unstim		AGGCCACCAAGCTGGA_7	9.85522	CD14 Mono	1G
ACTGCTCGTAGCAAAT_3	11.1017	1G_unstim		AGGCCGTAGCAACGGT_7	14.9393	CD14 Mono	1G
ACTGCTCTCACATAGC_3	10.2485	1G_unstim		AGGGAGTAGTCCTCCT_7	12.3249	CD14 Mono	1G
ACTGCTCTCGGCTACG_3	10.2958	1G_unstim		AGGGAGTAGTGTGAAT_7	8.58183	CD14 Mono	1G
ACTGCTCTCGTCCAGG_3	8.01651	1G_unstim		AGGGAGTGTGCCTGCA_7	12.7018	CD14 Mono	1G
ACTGTCCAGGACGAAA_3	9.67742	1G_unstim		AGGGAGTTCAATCACG_7	13.3671	CD14 Mono	1G
ACTGTCCAGGAGTTTA_3	8.27009	1G_unstim		AGGGATGTCATAGCAC_7	12.1466	CD14 Mono	1G
ACTGTCCAGGCAAAGA_3	4.00925	1G_unstim		AGGGATGTCATCGCTC_7	10.6537	CD14 Mono	1G
ACTGTCCAGTATCTCG_3	8.6485	1G_unstim		AGGGATGTCGGAAACG_7	19.7132	CD14 Mono	1G
ACTGTCCAGTCAAGCG_3	8.18539	1G_unstim		AGGGATGTCTGTTTGT_7	7.88338	CD14 Mono	1G
ACTGTCCAGTCAATAG_3	10.6156	1G_unstim		AGGGTGAGTCCCTACT_7	11.2447	CD14 Mono	1G
ACTGTCCCAAGAGGCT_3	2.60865	1G_unstim		AGGGTGAGTTCCACGG_7	16.8109	CD14 Mono	1G
ACTGTCCCAATCTGCA_3	5.21038	1G_unstim		AGGTCATAGGCTAGAC_7	14.6029	CD14 Mono	1G
ACTGTCCCACCACCAG_3	8.3951	1G_unstim		AGTAGTCAGCTTTGGT_7	10.6833	CD14 Mono	1G
ACTGTCCCAGCGATCC_3	6.44396	1G_unstim		AGTAGTCCAATCCGAT_7	9.28106	CD14 Mono	1G
ACTGTCCCAGGTCCAC_3	7.38553	1G_unstim		AGTCTTTGTTCAGGCC_7	16.9043	CD14 Mono	1G
ACTGTCCGTAGCGTAG_3	5.70775	1G_unstim		AGTCTTTTCTACTCAT_7	14.6209	CD14 Mono	1G
ACTGTCCGTGTCGCTG_3	13.0614	1G_unstim		AGTGAGGGTATAGTAG_7	9.21829	CD14 Mono	1G
ACTGTCCTCACCACCT_3	11.4819	1G_unstim		AGTGGGAAGACTGTAA_7	16.1327	CD14 Mono	1G
ACTGTCCTCCTTGACC_3	12.2265	1G_unstim		AGTGGGAAGATGCGAC_7	11.3434	CD14 Mono	1G
ACTGTCCTCTCTAGGA_3	11.3093	1G_unstim		AGTGGGAAGTCAAGCG_7	15.2795	CD14 Mono	1G
ACTTACTAGCGATATA_3	7.85839	1G_unstim		AGTGTCAAGATGAGAG_7	16.9576	CD14 Mono	1G
ACTTACTAGCTAGTGG_3	10.7545	1G_unstim		AGTTGGTCATCCAACA_7	12.4086	CD14 Mono	1G
ACTTACTAGGCGATAC_3	7.90857	1G_unstim		ATAACGCAGTCCCACG_7	11.5423	CD14 Mono	1G
ACTTACTCAATAGCGG_3	11.99	1G_unstim		ATAACGCAGTGTGGCA_7	10.3704	CD14 Mono	1G
ACTTACTCAGATTGCT_3	8.27999	1G_unstim		ATAACGCCACGTAAGG_7	17.6051	CD14 Mono	1G
ACTTACTGTCCAACTA_3	11.1661	1G_unstim		ATAACGCGTGAGTGAC_7	12.777	CD14 Mono	1G
ACTTACTGTGTAACGG_3	1.97132	1G_unstim		ATAAGAGCATCGATTG_7	12.4297	CD14 Mono	1G
ACTTACTGTGTGCGTC_3	10.4319	1G_unstim		ATAAGAGGTCGGCACT_7	16.0908	CD14 Mono	1G
ACTTACTGTTCAACCA_3	14.2643	1G_unstim		ATAAGAGGTCTACCTC_7	5.87246	CD14 Mono	1G
ACTTACTGTTCCCGAG_3	7.94099	1G_unstim		ATAGACCCACTGAAGG_7	10.1296	CD14 Mono	1G
ACTTACTTCAGAGACG_3	3.92525	1G_unstim		ATAGACCCAGCTCCGA_7	12.5271	CD14 Mono	1G
ACTTACTTCATTATCC_3	7.18669	1G_unstim		ATAGACCTCGAGAACG_7	11.1888	CD14 Mono	1G
ACTTACTTCCTTGCCA_3	8.40257	1G_unstim		ATCATCTCAAGTTGTC_7	16.326	CD14 Mono	1G
ACTTACTTCGGCATCG_3	9.19932	1G_unstim		ATCATCTGTATAGGGC_7	11.1103	CD14 Mono	1G
ACTTACTTCTGCTGCT_3	5.80437	1G_unstim		ATCATGGCACCTCGTT_7	16.8777	CD14 Mono	1G
ACTTACTTCTTGTTTG_3	9.18769	1G_unstim		ATCATGGCATACTCTT_7	16.4981	CD14 Mono	1G
ACTTGTTAGACAATAC_3	6.48805	1G_unstim		ATCATGGCATATACCG_7	14.1787	CD14 Mono	1G
ACTTGTTAGCGGATCA_3	11.8612	1G_unstim		ATCCACCAGCGTTGCC_7	13.2454	CD14 Mono	1G
ACTTGTTCATCGATTG_3	7.57383	1G_unstim		ATCCACCCAGATGGCA_7	12.8508	CD14 Mono	1G
ACTTGTTGTCGCGAAA_3	13.7785	1G_unstim		ATCCACCGTGGTAACG_7	17.1803	CD14 Mono	1G
ACTTGTTGTTACGCGC_3	15.654	1G_unstim		ATCTGCCAGGCAGTCA_7	17.8668	CD14 Mono	1G
ACTTGTTGTTGTGGCC_3	7.10538	1G_unstim		ATCTGCCCATTGGGCC_7	14.4713	CD14 Mono	1G
ACTTGTTTCCGAAGAG_3	8.3951	1G_unstim		ATCTGCCGTCACAAGG_7	17.4839	CD14 Mono	1G
ACTTGTTTCCTATGTT_3	5.78064	1G_unstim		ATCTGCCGTCCGAATT_7	12.8885	CD14 Mono	1G
ACTTGTTTCCTGTACC_3	7.595	1G_unstim		ATCTGCCGTTATCGGT_7	18.0373	CD14 Mono	1G
ACTTGTTTCGAACGGA_3	6.01863	1G_unstim		ATGCGATGTTTGTTTC_7	6.82014	CD14 Mono	1G
ACTTGTTTCTGAGGGA_3	6.76685	1G_unstim		ATGCGATTCGTGACAT_7	17.6343	CD14 Mono	1G
ACTTGTTTCTGCTTGC_3	9.12012	1G_unstim		ATGGGAGAGACTAGGC_7	10.1011	CD14 Mono	1G
ACTTGTTTCTTGCATT_3	4.77648	1G_unstim		ATGGGAGGTTGCGTTA_7	11.3988	CD14 Mono	1G
ACTTTCAAGAACAATC_3	7.2541	1G_unstim		ATGTGTGAGAATTGTG_7	14.0539	CD14 Mono	1G
ACTTTCAAGGGCATGT_3	8.79761	1G_unstim		ATGTGTGCAATTGCTG_7	13.5468	CD14 Mono	1G
ACTTTCAGTGACTCAT_3	6.09911	1G_unstim		ATGTGTGCATCGGTTA_7	11.973	CD14 Mono	1G
ACTTTCAGTTCGTCTC_3	9.92832	1G_unstim		ATGTGTGGTAGGAGTC_7	7.83606	CD14 Mono	1G
ACTTTCATCCCTAATT_3	6.3928	1G_unstim		ATGTGTGGTCTACCTC_7	12.6503	CD14 Mono	1G
ACTTTCATCTCTTATG_3	10.185	1G_unstim		ATGTGTGTCACGAAGG_7	12.2825	CD14 Mono	1G
ACTTTCATCTGCAAGT_3	10.9023	1G_unstim		ATGTGTGTCTTACCTA_7	13.0464	CD14 Mono	1G
ACTTTCATCTGTACGA_3	6.76307	1G_unstim		ATTATCCGTGTAATGA_7	12.3765	CD14 Mono	1G
AGAATAGAGACGACGT_3	8.97647	1G_unstim		ATTATCCTCACGACTA_7	12.8035	CD14 Mono	1G
AGAATAGAGACTACAA_3	9.69873	1G_unstim		ATTATCCTCTATGTGG_7	10.4561	CD14 Mono	1G
AGAATAGAGAGCCCAA_3	7.32001	1G_unstim		ATTCTACTCACGCGGT_7	12.968	CD14 Mono	1G
AGAATAGAGTAGATGT_3	2.20766	1G_unstim		ATTCTACTCGGCCGAT_7	14.7615	CD14 Mono	1G
AGAATAGAGTGGTAGC_3	6.04656	1G_unstim		ATTCTACTCTCGCTTG_7	14.3771	CD14 Mono	1G
AGAATAGCAAGACACG_3	6.08933	1G_unstim		ATTGGACAGCCCAACC_7	11.3604	CD14 Mono	1G
AGAATAGCAATTGCTG_3	9.21404	1G_unstim		ATTGGTGAGCGGCTTC_7	17.4302	CD14 Mono	1G
AGAATAGCACTATCTT_3	6.53174	1G_unstim		ATTGGTGAGCGTGAGT_7	6.472	CD14 Mono	1G
AGAATAGGTCCAGTAT_3	6.77226	1G_unstim		ATTTCTGGTATCACCA_7	13.7591	CD14 Mono	1G
AGAATAGGTTCCGTCT_3	12.59	1G_unstim		ATTTCTGTCTGGCGAC_7	11.9353	CD14 Mono	1G
AGAATAGGTTGCGTTA_3	4.42715	1G_unstim		CAACCTCCAGACGCCT_7	10.5582	CD14 Mono	1G
AGAATAGTCATCGCTC_3	8.34164	1G_unstim		CAACTAGGTATGAAAC_7	15.123	CD14 Mono	1G
AGAATAGTCCATGAAC_3	9.82574	1G_unstim		CAAGAAAAGCGCCTTG_7	14.1283	CD14 Mono	1G
AGAATAGTCCTGCTTG_3	12.7857	1G_unstim		CAAGAAACACCCAGTG_7	8.85798	CD14 Mono	1G
AGAATAGTCGTACGGC_3	10.2768	1G_unstim		CAAGAAAGTGACAAAT_7	12.7911	CD14 Mono	1G
AGAATAGTCGTTACGA_3	11.0989	1G_unstim		CAAGATCAGACGCAAC_7	12.664	CD14 Mono	1G
AGAATAGTCTCCTATA_3	4.89936	1G_unstim		CAAGATCAGGAGTTTA_7	13.4527	CD14 Mono	1G
AGAATAGTCTCGCTTG_3	14.5109	1G_unstim		CAAGATCCAATGGTCT_7	11.4694	CD14 Mono	1G
AGACGTTAGAGTAAGG_3	7.40774	1G_unstim		CAAGATCCACTGTCGG_7	14.4479	CD14 Mono	1G
AGACGTTAGGTACTCT_3	7.18754	1G_unstim		CAAGATCTCACAGGCC_7	11.1247	CD14 Mono	1G
AGACGTTAGTGCCATT_3	9.41534	1G_unstim		CAAGGCCCACGAGAGT_7	14.3839	CD14 Mono	1G
AGACGTTAGTTGTCGT_3	10.4589	1G_unstim		CAAGGCCGTGCACTTA_7	9.40517	CD14 Mono	1G
AGACGTTCAATGGAGC_3	3.45933	1G_unstim		CAAGGCCTCACCTTAT_7	12.5808	CD14 Mono	1G
AGACGTTGTATAATGG_3	10.6021	1G_unstim		CAAGGCCTCGCCTGAG_7	12.5995	CD14 Mono	1G
AGACGTTGTATAGGTA_3	7.93096	1G_unstim		CAAGTTGAGGCAGGTT_7	12.5173	CD14 Mono	1G
AGACGTTTCAACGAAA_3	8.82054	1G_unstim		CAAGTTGGTACCGCTG_7	18.7048	CD14 Mono	1G
AGACGTTTCTGCGTAA_3	6.10507	1G_unstim		CAAGTTGGTGCTCTTC_7	11.15	CD14 Mono	1G
AGAGCGAAGACTGTAA_3	9.32203	1G_unstim		CACAAACAGACAGAGA_7	12.6794	CD14 Mono	1G
AGAGCGAAGTTGAGTA_3	0.735392	1G_unstim		CACAAACAGTATCTCG_7	14.8304	CD14 Mono	1G
AGAGCGACACCGAATT_3	6.97567	1G_unstim		CACAAACCAGTATGCT_7	17.7862	CD14 Mono	1G
AGAGCGACATTCCTCG_3	8.3951	1G_unstim		CACAAACGTTCAACCA_7	15.336	CD14 Mono	1G
AGAGCGAGTCTCCATC_3	0.523708	1G_unstim		CACACAAAGAACTCGG_7	15.3051	CD14 Mono	1G
AGAGCGATCCGCGCAA_3	9.93747	1G_unstim		CACACTCCATGCCTTC_7	16.3487	CD14 Mono	1G
AGAGCGATCCTGCAGG_3	5.27315	1G_unstim		CACAGGCAGTGCCATT_7	16.6752	CD14 Mono	1G
AGAGCTTAGCCACCTG_3	8.05792	1G_unstim		CACAGTAAGACAAAGG_7	17.2398	CD14 Mono	1G
AGAGCTTAGCGATATA_3	6.97646	1G_unstim		CACAGTAAGCTAAGAT_7	16.9867	CD14 Mono	1G
AGAGCTTAGCGTCTAT_3	2.5864	1G_unstim		CACAGTACACGTTGGC_7	10.0526	CD14 Mono	1G
AGAGCTTAGCTAGCCC_3	4.43253	1G_unstim		CACAGTAGTCTTGCGG_7	14.3437	CD14 Mono	1G
AGAGCTTAGTCCGTAT_3	12.4473	1G_unstim		CACAGTATCCGAATGT_7	15.4875	CD14 Mono	1G
AGAGCTTCAGTATCTG_3	6.49188	1G_unstim		CACAGTATCGCACTCT_7	19.2239	CD14 Mono	1G
AGAGCTTCATCGACGC_3	6.08375	1G_unstim		CACAGTATCTGAAAGA_7	13.0434	CD14 Mono	1G
AGAGCTTGTAAAGTCA_3	9.20046	1G_unstim		CACATAGAGGTCATCT_7	18.947	CD14 Mono	1G
AGAGCTTGTTGACGTT_3	11.4746	1G_unstim		CACATAGGTCACACGC_7	8.4702	CD14 Mono	1G
AGAGCTTTCACTTATC_3	7.45887	1G_unstim		CACATAGGTTGGACCC_7	10.8164	CD14 Mono	1G
AGAGCTTTCAGCAACT_3	6.87233	1G_unstim		CACATTTCACTGTCGG_7	11.4309	CD14 Mono	1G
AGAGCTTTCCACGAAT_3	9.73452	1G_unstim		CACATTTCATGCCTAA_7	10.255	CD14 Mono	1G
AGAGCTTTCGGAGGTA_3	7.43626	1G_unstim		CACATTTTCATCGGAT_7	13.8155	CD14 Mono	1G
AGAGCTTTCTTACCGC_3	6.01902	1G_unstim		CACCACTGTAAGGGCT_7	13.3053	CD14 Mono	1G
AGAGTGGAGCGAAGGG_3	9.94776	1G_unstim		CACCACTGTTACGACT_7	14.3969	CD14 Mono	1G
AGAGTGGAGCTAGTTC_3	11.2429	1G_unstim		CACCTTGCAGACAAGC_7	12.2982	CD14 Mono	1G
AGAGTGGCAAGAGGCT_3	14.0122	1G_unstim		CACCTTGTCTGGTTCC_7	9.0821	CD14 Mono	1G
AGAGTGGCATCCTAGA_3	6.11436	1G_unstim		CACTCCAAGGGTCTCC_7	8.30599	CD14 Mono	1G
AGAGTGGGTACGACCC_3	15.9064	1G_unstim		CACTCCAAGTTATCGC_7	8.88036	CD14 Mono	1G
AGAGTGGGTCCATGAT_3	8.14995	1G_unstim		CAGAGAGAGCGCTTAT_7	11.8105	CD14 Mono	1G
AGAGTGGGTGAGCGAT_3	18.6279	1G_unstim		CAGAGAGCAACTGCTA_7	15.7774	CD14 Mono	1G
AGATCTGAGAAGAAGC_3	10.8027	1G_unstim		CAGAGAGCACTACAGT_7	15.4363	CD14 Mono	1G
AGATCTGAGCGTCAAG_3	9.74371	1G_unstim		CAGAGAGTCCGAAGAG_7	14.0033	CD14 Mono	1G
AGATCTGAGCGTTTAC_3	9.85268	1G_unstim		CAGATCAGTCAGATAA_7	15.1057	CD14 Mono	1G
AGATCTGAGGACGAAA_3	9.10821	1G_unstim		CAGATCAGTTGTGGAG_7	17.1557	CD14 Mono	1G
AGATCTGCAAATCCGT_3	7.49991	1G_unstim		CAGATCATCTGGAGCC_7	11.3404	CD14 Mono	1G
AGATCTGCACTGTTAG_3	1.28047	1G_unstim		CAGCAGCAGCGCCTTG_7	17.9625	CD14 Mono	1G
AGATCTGCACTTGGAT_3	8.6051	1G_unstim		CAGCAGCCATATACCG_7	14.7506	CD14 Mono	1G
AGATCTGCATTCTTAC_3	5.14636	1G_unstim		CAGCAGCCATATGAGA_7	14.7394	CD14 Mono	1G
AGATCTGGTACTTAGC_3	9.42296	1G_unstim		CAGCATATCTACCAGA_7	15.894	CD14 Mono	1G
AGATCTGGTCCGACGT_3	9.62234	1G_unstim		CAGCCGAAGTACACCT_7	13.4578	CD14 Mono	1G
AGATCTGGTCTCTTTA_3	9.9653	1G_unstim		CAGCTGGGTGACTCAT_7	15.245	CD14 Mono	1G
AGATCTGGTTGGACCC_3	7.57895	1G_unstim		CAGCTGGTCGCTAGCG_7	15.6544	CD14 Mono	1G
AGATCTGGTTTCGCTC_3	12.2355	1G_unstim		CAGTAACCAGCCTTGG_7	8.65642	CD14 Mono	1G
AGATCTGTCACCTTAT_3	1.56906	1G_unstim		CAGTAACTCCATGCTC_7	15.2896	CD14 Mono	1G
AGATCTGTCCCATTTA_3	11.6125	1G_unstim		CAGTCCTAGACTACAA_7	16.9749	CD14 Mono	1G
AGATCTGTCCTTCAAT_3	10.3139	1G_unstim		CAGTCCTGTTATCACG_7	13.5296	CD14 Mono	1G
AGATCTGTCGAGCCCA_3	12.0609	1G_unstim		CATATGGCAGGGTACA_7	18.743	CD14 Mono	1G
AGATCTGTCTGTCAAG_3	7.94175	1G_unstim		CATATGGTCCGTTGCT_7	13.6977	CD14 Mono	1G
AGATTGCCAACCGCCA_3	6.63428	1G_unstim		CATCAAGCACGACGAA_7	12.7874	CD14 Mono	1G
AGATTGCCAGCCTGTG_3	11.7304	1G_unstim		CATCAAGGTTAAGACA_7	17.6261	CD14 Mono	1G
AGATTGCCATGAAGTA_3	8.60837	1G_unstim		CATCAAGTCAATACCG_7	8.89181	CD14 Mono	1G
AGATTGCGTAATCACC_3	11.1041	1G_unstim		CATCAGAAGTGGGATC_7	18.0573	CD14 Mono	1G
AGATTGCTCCGCGTTT_3	2.11637	1G_unstim		CATCGAACACCTATCC_7	13.2589	CD14 Mono	1G
AGATTGCTCTACTTAC_3	0.787267	1G_unstim		CATCGAACACCTTGTC_7	11.2221	CD14 Mono	1G
AGCAGCCAGAGTGAGA_3	8.03965	1G_unstim		CATCGAACAGGAACGT_7	10.8391	CD14 Mono	1G
AGCAGCCAGCGATATA_3	5.57894	1G_unstim		CATCGGGCAAGCGTAG_7	12.9239	CD14 Mono	1G
AGCAGCCAGGGTCGAT_3	8.26093	1G_unstim		CATGACAAGTGTTTGC_7	12.9572	CD14 Mono	1G
AGCAGCCAGTCTCGGC_3	11.7018	1G_unstim		CATGACAGTTGACGTT_7	15.2774	CD14 Mono	1G
AGCAGCCAGTGGAGTC_3	6.2246	1G_unstim		CATGACATCCTTAATC_7	13.8712	CD14 Mono	1G
AGCAGCCCAAGCTGAG_3	9.01014	1G_unstim		CATGACATCGTTTATC_7	11.3721	CD14 Mono	1G
AGCAGCCGTCTAGTGT_3	13.152	1G_unstim		CATGCCTTCCTGTAGA_7	13.8377	CD14 Mono	1G
AGCAGCCGTTGAGTTC_3	8.30291	1G_unstim		CATGGCGAGCGAGAAA_7	11.4968	CD14 Mono	1G
AGCAGCCGTTTCGCTC_3	1.78583	1G_unstim		CATGGCGAGGAGTTTA_7	12.2402	CD14 Mono	1G
AGCAGCCTCATAAAGG_3	7.72026	1G_unstim		CATTATCCAGACAAAT_7	11.7557	CD14 Mono	1G
AGCAGCCTCCTCAACC_3	9.7297	1G_unstim		CATTCGCCACAGGAGT_7	13.8778	CD14 Mono	1G
AGCAGCCTCGCGGATC_3	10.9865	1G_unstim		CATTCGCTCCATGCTC_7	11.6305	CD14 Mono	1G
AGCAGCCTCGGATGGA_3	11.6718	1G_unstim		CCAATCCGTGATGTGG_7	14.3053	CD14 Mono	1G
AGCAGCCTCGTACGGC_3	8.18299	1G_unstim		CCACCTAGTTGCCTCT_7	8.70138	CD14 Mono	1G
AGCAGCCTCTCCGGTT_3	2.6005	1G_unstim		CCACCTATCCGTAGGC_7	6.03918	CD14 Mono	1G
AGCAGCCTCTGGTGTA_3	8.60806	1G_unstim		CCACGGAAGCCAGTTT_7	12.9857	CD14 Mono	1G
AGCATACAGCATCATC_3	9.21269	1G_unstim		CCACGGACAAACGTGG_7	10.5237	CD14 Mono	1G
AGCATACCAAAGTCAA_3	6.36073	1G_unstim		CCAGCGATCCCTAATT_7	19.6537	CD14 Mono	1G
AGCATACCAGCCAGAA_3	11.3057	1G_unstim		CCATGTCGTCGAAAGC_7	15.7548	CD14 Mono	1G
AGCATACCATGGTAGG_3	3.74087	1G_unstim		CCATGTCGTCTAGGTT_7	10.9634	CD14 Mono	1G
AGCATACCATTGGGCC_3	9.2689	1G_unstim		CCATTCGGTACAGTGG_7	10.9859	CD14 Mono	1G
AGCATACGTATATCCG_3	6.05088	1G_unstim		CCATTCGGTACCAGTT_7	16.4698	CD14 Mono	1G
AGCATACGTTTCCACC_3	8.17983	1G_unstim		CCATTCGTCAGTGCAT_7	6.95478	CD14 Mono	1G
AGCATACTCATCACCC_3	13.033	1G_unstim		CCCAATCTCCGATATG_7	11.6822	CD14 Mono	1G
AGCATACTCCGCATCT_3	11.2674	1G_unstim		CCGGGATTCACATGCA_7	18.8799	CD14 Mono	1G
AGCCTAAAGGTACTCT_3	10.3728	1G_unstim		CCGGTAGGTCAGAAGC_7	16.7677	CD14 Mono	1G
AGCCTAACAAATTGCC_3	6.76759	1G_unstim		CCGTACTAGGGATACC_7	14.4996	CD14 Mono	1G
AGCCTAACAAGTCATC_3	8.86377	1G_unstim		CCGTACTCAGCTGTAT_7	10.2702	CD14 Mono	1G
AGCCTAAGTCGCATAT_3	16.9073	1G_unstim		CCGTACTTCTGCAGTA_7	9.00254	CD14 Mono	1G
AGCCTAAGTCTTGTCC_3	8.56617	1G_unstim		CCGTACTTCTTCGGTC_7	13.215	CD14 Mono	1G
AGCCTAAGTGACTACT_3	6.63309	1G_unstim		CCGTGGACAAACTGTC_7	16.3211	CD14 Mono	1G
AGCCTAAGTTCCTCCA_3	5.02286	1G_unstim		CCGTGGAGTAACGACG_7	3.02641	CD14 Mono	1G
AGCCTAAGTTGCGCAC_3	7.59977	1G_unstim		CCGTTCAAGTGTGAAT_7	9.7679	CD14 Mono	1G
AGCCTAATCATGGTCA_3	8.93772	1G_unstim		CCGTTCACACAACTGT_7	10.9966	CD14 Mono	1G
AGCCTAATCTTAGCCC_3	3.96979	1G_unstim		CCGTTCATCTGAAAGA_7	15.544	CD14 Mono	1G
AGCGGTCAGAACTGTA_3	9.47094	1G_unstim		CCTAAAGCATTAGCCA_7	10.8916	CD14 Mono	1G
AGCGGTCAGGCATGGT_3	5.88024	1G_unstim		CCTAAAGGTCCGCTGA_7	15.5385	CD14 Mono	1G
AGCGGTCAGGCCCTCA_3	-0.290451	1G_unstim		CCTACACCAGGAACGT_7	14.1999	CD14 Mono	1G
AGCGGTCAGTCTCCTC_3	11.9095	1G_unstim		CCTACCAGTCTCTCTG_7	2.38923	CD14 Mono	1G
AGCGGTCCAAGTAATG_3	4.57296	1G_unstim		CCTACCAGTCTGGAGA_7	13.6066	CD14 Mono	1G
AGCGGTCCAAGTCTAC_3	9.0684	1G_unstim		CCTACCATCCGAAGAG_7	17.4474	CD14 Mono	1G
AGCGGTCCACAAGACG_3	8.06159	1G_unstim		CCTAGCTCAATCAGAA_7	11.5406	CD14 Mono	1G
AGCGGTCCACAGGCCT_3	12.4138	1G_unstim		CCTAGCTTCATAACCG_7	14.8227	CD14 Mono	1G
AGCGGTCCAGATCTGT_3	5.4479	1G_unstim		CCTATTATCGGCGCTA_7	10.6602	CD14 Mono	1G
AGCGGTCCATACGCTA_3	9.83811	1G_unstim		CCTCAGTAGAGCAATT_7	17.8674	CD14 Mono	1G
AGCGGTCTCAGTGCAT_3	10.4916	1G_unstim		CCTCAGTCACAGACAG_7	12.3735	CD14 Mono	1G
AGCGTATAGCGATATA_3	13.0102	1G_unstim		CCTCTGATCCCAAGTA_7	12.9999	CD14 Mono	1G
AGCGTATCAGACAAGC_3	2.79032	1G_unstim		CCTTACGCAGCTGCTG_7	12.0908	CD14 Mono	1G
AGCGTATCAGCCTTGG_3	6.66293	1G_unstim		CCTTACGCATGCCACG_7	15.7203	CD14 Mono	1G
AGCGTATCATTGCGGC_3	10.2386	1G_unstim		CCTTACGCATTGGGCC_7	14.1802	CD14 Mono	1G
AGCGTATGTACAGCAG_3	9.03003	1G_unstim		CCTTACGGTAAGCACG_7	5.97647	CD14 Mono	1G
AGCGTATGTAGCGCTC_3	12.2547	1G_unstim		CCTTACGTCAAAGTAG_7	8.36131	CD14 Mono	1G
AGCGTATGTATAATGG_3	8.76007	1G_unstim		CCTTACGTCTTTAGGG_7	14.0799	CD14 Mono	1G
AGCGTATGTATGAAAC_3	5.33861	1G_unstim		CCTTCGATCTTCCTTC_7	13.7086	CD14 Mono	1G
AGCGTATGTTGAGTTC_3	7.42785	1G_unstim		CGAACATAGAATAGGG_7	13.8876	CD14 Mono	1G
AGCGTATTCAGTGCAT_3	6.535	1G_unstim		CGAACATCAGATTGCT_7	11.3805	CD14 Mono	1G
AGCGTATTCCAGATCA_3	10.3258	1G_unstim		CGAATGTCAAGGGTCA_7	11.096	CD14 Mono	1G
AGCGTATTCCGTCAAA_3	8.53038	1G_unstim		CGAATGTGTGCAACTT_7	8.93473	CD14 Mono	1G
AGCGTATTCCTATGTT_3	11.5377	1G_unstim		CGAATGTTCCTGCCAT_7	11.6471	CD14 Mono	1G
AGCGTATTCTCGAGTA_3	9.86924	1G_unstim		CGAATGTTCGTTGCCT_7	11.2101	CD14 Mono	1G
AGCTCCTAGAGTGACC_3	10.9181	1G_unstim		CGACCTTCAGATAATG_7	17.3306	CD14 Mono	1G
AGCTCCTAGGTAAACT_3	6.79396	1G_unstim		CGAGCCAAGACAAGCC_7	11.5403	CD14 Mono	1G
AGCTCCTAGTGGAGTC_3	7.54675	1G_unstim		CGAGCCAAGCCGGTAA_7	12.337	CD14 Mono	1G
AGCTCCTCAACGATGG_3	4.67956	1G_unstim		CGAGCCAAGGTGGGTT_7	12.0686	CD14 Mono	1G
AGCTCCTCACAGATTC_3	9.77759	1G_unstim		CGAGCCATCCCTAATT_7	15.9302	CD14 Mono	1G
AGCTCCTCAGCGTCCA_3	9.66161	1G_unstim		CGAGCCATCGGCGCAT_7	15.3401	CD14 Mono	1G
AGCTCCTCATATGCTG_3	13.9969	1G_unstim		CGATGGCTCGATCCCT_7	12.7634	CD14 Mono	1G
AGCTCCTCATTTCAGG_3	6.13744	1G_unstim		CGATGGCTCGTAGGAG_7	12.3873	CD14 Mono	1G
AGCTCCTGTCGACTGC_3	4.86938	1G_unstim		CGATGTAAGTGGAGTC_7	11.2773	CD14 Mono	1G
AGCTCCTGTCGAGTTT_3	5.88669	1G_unstim		CGATGTACACCTGGTG_7	13.4716	CD14 Mono	1G
AGCTCCTGTCTAACGT_3	8.85308	1G_unstim		CGATTGAAGCACCGCT_7	9.70164	CD14 Mono	1G
AGCTCCTGTGCTGTAT_3	8.92206	1G_unstim		CGCGGTAGTGCAGGTA_7	10.8935	CD14 Mono	1G
AGCTCCTGTTACGTCA_3	5.9178	1G_unstim		CGCTATCAGATATGCA_7	12.7578	CD14 Mono	1G
AGCTCTCAGCCCAATT_3	9.9119	1G_unstim		CGCTATCTCGGCGCTA_7	9.91509	CD14 Mono	1G
AGCTCTCAGCGTCTAT_3	4.97251	1G_unstim		CGCTATCTCTACTATC_7	16.5162	CD14 Mono	1G
AGCTCTCAGTTACGGG_3	3.66041	1G_unstim		CGCTGGAAGGCCCTCA_7	8.09771	CD14 Mono	1G
AGCTCTCAGTTATCGC_3	7.2387	1G_unstim		CGCTGGAGTAAGGGCT_7	14.3896	CD14 Mono	1G
AGCTCTCCAAGACGTG_3	7.00166	1G_unstim		CGCTTCAGTGGCTCCA_7	10.6869	CD14 Mono	1G
AGCTCTCCACAGACAG_3	9.49813	1G_unstim		CGCTTCATCAACGGCC_7	10.2352	CD14 Mono	1G
AGCTCTCCACTGTGTA_3	8.75522	1G_unstim		CGGACGTAGATGTCGG_7	10.8031	CD14 Mono	1G
AGCTCTCGTCATGCAT_3	12.2295	1G_unstim		CGGACGTCAGCAGTTT_7	15.1936	CD14 Mono	1G
AGCTCTCGTGACGCCT_3	8.28043	1G_unstim		CGGACTGCAGCGATCC_7	11.8973	CD14 Mono	1G
AGCTCTCGTTTGCATG_3	7.27804	1G_unstim		CGGACTGTCCAGTATG_7	16.3671	CD14 Mono	1G
AGCTCTCTCCCAAGTA_3	6.17497	1G_unstim		CGGAGCTCAGCCTATA_7	11.8834	CD14 Mono	1G
AGCTCTCTCGTCACGG_3	10.2336	1G_unstim		CGGGTCAGTCGACTAT_7	10.8497	CD14 Mono	1G
AGCTCTCTCTTACCGC_3	6.08182	1G_unstim		CGGGTCATCTACTATC_7	10.1949	CD14 Mono	1G
AGCTCTCTCTTGCCGT_3	12.0586	1G_unstim		CGGTTAAGTCTTGTCC_7	15.3596	CD14 Mono	1G
AGCTTGAAGATGTGGC_3	12.9812	1G_unstim		CGTAGCGGTGCATCTA_7	15.2487	CD14 Mono	1G
AGCTTGAAGCGTGAAC_3	4.83042	1G_unstim		CGTAGCGTCTCGAGTA_7	18.273	CD14 Mono	1G
AGCTTGAAGGCAAAGA_3	11.396	1G_unstim		CGTAGGCCACAGGAGT_7	9.87632	CD14 Mono	1G
AGCTTGAAGGCCCGTT_3	5.03466	1G_unstim		CGTCACTAGTGTCCCG_7	7.62715	CD14 Mono	1G
AGCTTGAAGGGTGTTG_3	8.3951	1G_unstim		CGTCACTTCCGTCATC_7	7.72686	CD14 Mono	1G
AGCTTGAAGTACGTTC_3	6.62394	1G_unstim		CGTCAGGAGATCCCAT_7	15.3344	CD14 Mono	1G
AGCTTGAAGTTCCACA_3	5.52499	1G_unstim		CGTCAGGCAGGTGCCT_7	14.5093	CD14 Mono	1G
AGCTTGACAAGGTTTC_3	12.3952	1G_unstim		CGTCAGGGTCGAGATG_7	9.12483	CD14 Mono	1G
AGCTTGACAATAGAGT_3	15.223	1G_unstim		CGTCAGGTCTACTCAT_7	11.1686	CD14 Mono	1G
AGCTTGAGTTCAGACT_3	5.24896	1G_unstim		CGTCAGGTCTGTCAAG_7	11.3232	CD14 Mono	1G
AGCTTGAGTTCAGTAC_3	9.07914	1G_unstim		CGTCCATTCAAACCAC_7	7.40264	CD14 Mono	1G
AGCTTGATCACGATGT_3	7.67187	1G_unstim		CGTCCATTCCCAGGTG_7	11.5764	CD14 Mono	1G
AGCTTGATCGAACGGA_3	9.06955	1G_unstim		CGTCTACGTTGTACAC_7	13.2721	CD14 Mono	1G
AGCTTGATCGCCCTTA_3	5.02389	1G_unstim		CGTGAGCTCAGAGACG_7	15.2468	CD14 Mono	1G
AGCTTGATCTGCTTGC_3	10.6948	1G_unstim		CGTGTCTCATAACCTG_7	11.1393	CD14 Mono	1G
AGCTTGATCTTGAGAC_3	7.08037	1G_unstim		CGTGTCTGTCCGTGAC_7	8.50021	CD14 Mono	1G
AGGCCACAGAATCTCC_3	9.18818	1G_unstim		CGTGTCTTCAGAGCTT_7	13.2012	CD14 Mono	1G
AGGCCACAGAATTCCC_3	8.13093	1G_unstim		CGTTAGAGTACCATCA_7	18.3908	CD14 Mono	1G
AGGCCACAGATCACGG_3	12.8898	1G_unstim		CGTTAGAGTATGAATG_7	11.4068	CD14 Mono	1G
AGGCCACCAAGTTGTC_3	11.3745	1G_unstim		CGTTAGAGTGTTTGTG_7	14.9382	CD14 Mono	1G
AGGCCACCAATCGAAA_3	4.86703	1G_unstim		CGTTCTGGTGTGAAAT_7	10.6712	CD14 Mono	1G
AGGCCACCACAAGCCC_3	4.34569	1G_unstim		CGTTCTGTCCTTAATC_7	16.6649	CD14 Mono	1G
AGGCCACCACCGCTAG_3	7.77687	1G_unstim		CGTTCTGTCTAACTTC_7	16.1779	CD14 Mono	1G
AGGCCACCAGTAGAGC_3	12.4278	1G_unstim		CGTTGGGGTCTCGTTC_7	12.1389	CD14 Mono	1G
AGGCCACGTCACCCAG_3	13.9038	1G_unstim		CGTTGGGTCCATTCTA_7	12.2066	CD14 Mono	1G
AGGCCACGTCGCATAT_3	11.3625	1G_unstim		CGTTGGGTCTTTACAC_7	5.56127	CD14 Mono	1G
AGGCCACTCCACGCAG_3	8.84279	1G_unstim		CTAAGACAGGTTACCT_7	11.5375	CD14 Mono	1G
AGGCCACTCTAGCACA_3	3.16905	1G_unstim		CTAATGGTCTACTTAC_7	6.13245	CD14 Mono	1G
AGGCCGTAGAAGGTGA_3	12.8255	1G_unstim		CTACACCAGATGTTAG_7	7.22558	CD14 Mono	1G
AGGCCGTAGAGACGAA_3	14.0895	1G_unstim		CTACACCCAGGTGGAT_7	13.3144	CD14 Mono	1G
AGGCCGTAGAGGTTAT_3	12.7192	1G_unstim		CTACACCCAGTCAGCC_7	11.8136	CD14 Mono	1G
AGGCCGTAGGCTCTTA_3	10.3152	1G_unstim		CTACACCGTAAGGGAA_7	14.8753	CD14 Mono	1G
AGGCCGTAGTGATCGG_3	5.02334	1G_unstim		CTACACCTCGGTTAAC_7	14.9607	CD14 Mono	1G
AGGCCGTCAAGCTGAG_3	10.0197	1G_unstim		CTACACCTCGTGGGAA_7	13.5116	CD14 Mono	1G
AGGCCGTCAATCCAAC_3	8.40591	1G_unstim		CTACATTCAAATACAG_7	17.4668	CD14 Mono	1G
AGGCCGTCATCATCCC_3	8.3951	1G_unstim		CTACCCAAGACCGGAT_7	14.3618	CD14 Mono	1G
AGGCCGTGTACCATCA_3	9.51513	1G_unstim		CTACCCAAGCCCAACC_7	14.0283	CD14 Mono	1G
AGGCCGTGTCACCTAA_3	4.07506	1G_unstim		CTACCCACAACTTGAC_7	11.41	CD14 Mono	1G
AGGCCGTGTGATGCCC_3	6.57005	1G_unstim		CTACCCAGTACCAGTT_7	11.6927	CD14 Mono	1G
AGGCCGTTCTTTAGGG_3	8.31431	1G_unstim		CTACGTCTCGAGAGCA_7	13.6632	CD14 Mono	1G
AGGGAGTAGACTAAGT_3	11.3036	1G_unstim		CTACGTCTCGCGGATC_7	15.2264	CD14 Mono	1G
AGGGAGTAGCAGATCG_3	6.63919	1G_unstim		CTAGAGTGTCGCTTTC_7	10.051	CD14 Mono	1G
AGGGAGTAGGCAATTA_3	13.5386	1G_unstim		CTAGCCTCAATGACCT_7	16.7714	CD14 Mono	1G
AGGGAGTCAAAGGCGT_3	5.31155	1G_unstim		CTAGTGACAGCTTAAC_7	6.42617	CD14 Mono	1G
AGGGAGTCAAGAGTCG_3	15.5908	1G_unstim		CTAGTGAGTAACGTTC_7	13.6107	CD14 Mono	1G
AGGGAGTCAAGTTCTG_3	14.764	1G_unstim		CTAGTGATCAACGGCC_7	8.49301	CD14 Mono	1G
AGGGAGTCACACTGCG_3	8.8078	1G_unstim		CTCACACAGAAGGCCT_7	7.56125	CD14 Mono	1G
AGGGAGTCAGTCGATT_3	13.3577	1G_unstim		CTCACACAGGAGTCTG_7	14.3257	CD14 Mono	1G
AGGGAGTCATATACGC_3	16.745	1G_unstim		CTCACACCAAGCCGTC_7	14.6137	CD14 Mono	1G
AGGGAGTCATTAGGCT_3	9.81798	1G_unstim		CTCACACGTCAACTGT_7	11.9011	CD14 Mono	1G
AGGGAGTGTAGAGTGC_3	5.49919	1G_unstim		CTCACACGTCACACGC_7	11.3045	CD14 Mono	1G
AGGGAGTGTTTACTCT_3	8.98438	1G_unstim		CTCACACTCTCATTCA_7	10.2909	CD14 Mono	1G
AGGGAGTTCAATAAGG_3	6.68316	1G_unstim		CTCAGAAGTGGAAAGA_7	15.7317	CD14 Mono	1G
AGGGAGTTCATGTCCC_3	5.73448	1G_unstim		CTCATTAGTGCAGGTA_7	16.0272	CD14 Mono	1G
AGGGAGTTCGGAGCAA_3	9.6127	1G_unstim		CTCCTAGCAACAACCT_7	12.7716	CD14 Mono	1G
AGGGAGTTCTGTTTGT_3	5.04597	1G_unstim		CTCCTAGCAGCCAGAA_7	16.2891	CD14 Mono	1G
AGGGATGAGAAGAAGC_3	10.5761	1G_unstim		CTCCTAGTCTGAAAGA_7	15.4363	CD14 Mono	1G
AGGGATGAGAGCTTCT_3	8.85818	1G_unstim		CTCGAAACATAGAAAC_7	8.86662	CD14 Mono	1G
AGGGATGAGATATGGT_3	14.827	1G_unstim		CTCGAGGAGCGATTCT_7	14.294	CD14 Mono	1G
AGGGATGAGCATGGCA_3	7.3928	1G_unstim		CTCGGAGCACCATCCT_7	11.3625	CD14 Mono	1G
AGGGATGAGGGAGTAA_3	10.0238	1G_unstim		CTCGGAGTCCCAGGTG_7	16.7731	CD14 Mono	1G
AGGGATGCAACGATGG_3	9.10933	1G_unstim		CTCGGAGTCCTTTCTC_7	17.6836	CD14 Mono	1G
AGGGATGCACACAGAG_3	6.33668	1G_unstim		CTCGGGATCGGTTAAC_7	13.5	CD14 Mono	1G
AGGGATGCACCAGGCT_3	3.09123	1G_unstim		CTCGTACAGGGTTTCT_7	11.0376	CD14 Mono	1G
AGGGATGCACCTGGTG_3	16.7403	1G_unstim		CTCGTACGTAGGGTAC_7	13.5821	CD14 Mono	1G
AGGGATGGTCAACTGT_3	8.62272	1G_unstim		CTCGTCAGTGGTGTAG_7	12.1065	CD14 Mono	1G
AGGGATGGTCCGTCAG_3	10.4206	1G_unstim		CTCGTCATCATCGGAT_7	11.1423	CD14 Mono	1G
AGGGATGGTCTCCACT_3	14.8345	1G_unstim		CTCTAATGTATAGGGC_7	13.9911	CD14 Mono	1G
AGGGATGGTGCAGGTA_3	16.1127	1G_unstim		CTCTAATTCCAGTATG_7	15.2246	CD14 Mono	1G
AGGGATGGTGTTAAGA_3	8.50938	1G_unstim		CTCTACGCAGGATTGG_7	16.9849	CD14 Mono	1G
AGGGATGGTTCTGTTT_3	7.72136	1G_unstim		CTCTACGCATGACGGA_7	12.5433	CD14 Mono	1G
AGGGTGAAGAGTACCG_3	7.67087	1G_unstim		CTCTACGTCTGCTGTC_7	11.8391	CD14 Mono	1G
AGGGTGAAGTGAACGC_3	2.6493	1G_unstim		CTCTGGTAGGCTAGAC_7	15.0394	CD14 Mono	1G
AGGGTGACATTTGCCC_3	15.2397	1G_unstim		CTCTGGTTCTCCCTGA_7	14.6258	CD14 Mono	1G
AGGGTGAGTAAGTTCC_3	6.7477	1G_unstim		CTGAAACGTACACCGC_7	8.75991	CD14 Mono	1G
AGGGTGAGTCTTCGTC_3	10.4735	1G_unstim		CTGAAACGTTAGTGGG_7	13.4309	CD14 Mono	1G
AGGGTGAGTTAAAGAC_3	7.00876	1G_unstim		CTGAAACTCACTTACT_7	11.13	CD14 Mono	1G
AGGGTGAGTTCCACGG_3	13.9177	1G_unstim		CTGAAGTGTACCGTTA_7	15.0264	CD14 Mono	1G
AGGGTGAGTTTGTTGG_3	9.43549	1G_unstim		CTGAAGTGTCTAGCGC_7	11.1289	CD14 Mono	1G
AGGGTGATCAAACCGT_3	8.69297	1G_unstim		CTGATAGCACGTTGGC_7	14.3726	CD14 Mono	1G
AGGGTGATCTTGTTTG_3	4.09193	1G_unstim		CTGATAGTCAGTTAGC_7	12.4187	CD14 Mono	1G
AGGTCATAGAAGGGTA_3	9.87558	1G_unstim		CTGATCCGTACAGTTC_7	8.47349	CD14 Mono	1G
AGGTCATAGACAATAC_3	13.7215	1G_unstim		CTGATCCGTATAAACG_7	16.5099	CD14 Mono	1G
AGGTCATCAAGTAGTA_3	8.09628	1G_unstim		CTGCCTACAGGTCGTC_7	12.8043	CD14 Mono	1G
AGGTCATCAGATCTGT_3	6.92391	1G_unstim		CTGCTGTAGCTTATCG_7	9.25817	CD14 Mono	1G
AGGTCATCAGGTCTCG_3	6.98455	1G_unstim		CTGCTGTCACATAACC_7	15.7022	CD14 Mono	1G
AGGTCATGTCGAATCT_3	14.4321	1G_unstim		CTGCTGTCACTCGACG_7	8.88523	CD14 Mono	1G
AGGTCATGTGACCAAG_3	6.39362	1G_unstim		CTGGTCTCATGGTTGT_7	15.8831	CD14 Mono	1G
AGGTCATTCACTTATC_3	8.98875	1G_unstim		CTGGTCTGTCTAGTCA_7	10.9425	CD14 Mono	1G
AGGTCATTCATGTCCC_3	7.79024	1G_unstim		CTGTGCTCACTGCCAG_7	13.6954	CD14 Mono	1G
AGGTCATTCCCAAGTA_3	9.56377	1G_unstim		CTGTGCTTCAAGGTAA_7	14.4286	CD14 Mono	1G
AGGTCATTCTTGGGTA_3	8.7531	1G_unstim		CTGTTTAAGAGCTGGT_7	17.0844	CD14 Mono	1G
AGGTCCGAGCACGCCT_3	7.90583	1G_unstim		CTGTTTACAGGCAGTA_7	17.0695	CD14 Mono	1G
AGGTCCGAGGCTAGAC_3	6.90456	1G_unstim		CTGTTTAGTCACTGGC_7	8.65407	CD14 Mono	1G
AGGTCCGAGTGAATTG_3	7.59006	1G_unstim		CTGTTTAGTCCGACGT_7	11.1266	CD14 Mono	1G
AGGTCCGAGTGCTGCC_3	12.3743	1G_unstim		CTTAACTCATTCCTCG_7	16.1178	CD14 Mono	1G
AGGTCCGCACCGGAAA_3	12.5035	1G_unstim		CTTAACTGTACTCTCC_7	16.8275	CD14 Mono	1G
AGGTCCGCAGTCACTA_3	10.3206	1G_unstim		CTTAACTTCCAAAGTC_7	18.2622	CD14 Mono	1G
AGGTCCGCAGTTCCCT_3	14.0494	1G_unstim		CTTACCGCATAAAGGT_7	7.51893	CD14 Mono	1G
AGGTCCGCATACTCTT_3	12.528	1G_unstim		CTTACCGCATTAACCG_7	11.7042	CD14 Mono	1G
AGGTCCGTCAGGTAAA_3	9.15344	1G_unstim		CTTACCGTCCGGCACA_7	9.3838	CD14 Mono	1G
AGGTCCGTCGCAGGCT_3	4.57825	1G_unstim		CTTAGGAAGATGTGGC_7	14.7545	CD14 Mono	1G
AGTAGTCAGAATCTCC_3	3.24988	1G_unstim		CTTCTCTCATTCCTGC_7	16.4105	CD14 Mono	1G
AGTAGTCAGAATGTTG_3	4.90441	1G_unstim		CTTCTCTGTCTAAACC_7	14.1725	CD14 Mono	1G
AGTAGTCAGAGACTAT_3	8.9636	1G_unstim		CTTTGCGAGGTGATTA_7	12.0471	CD14 Mono	1G
AGTAGTCAGAGAGCTC_3	3.75634	1G_unstim		GAAACTCTCGTTACAG_7	16.2219	CD14 Mono	1G
AGTAGTCAGAGCTTCT_3	7.09915	1G_unstim		GAAATGACAACCGCCA_7	15.8916	CD14 Mono	1G
AGTAGTCAGCCACCTG_3	10.0553	1G_unstim		GAAATGAGTCGGCTCA_7	18.5821	CD14 Mono	1G
AGTAGTCAGCGAAGGG_3	9.04227	1G_unstim		GAACATCTCGGATGTT_7	16.1244	CD14 Mono	1G
AGTAGTCAGCTGTTCA_3	6.93851	1G_unstim		GAACCTAAGCGTCAAG_7	11.3606	CD14 Mono	1G
AGTAGTCAGTCCTCCT_3	3.55478	1G_unstim		GAACCTAAGTGGTAGC_7	12.3183	CD14 Mono	1G
AGTAGTCCACTGAAGG_3	8.28171	1G_unstim		GAACCTAGTTCAACCA_7	11.3075	CD14 Mono	1G
AGTAGTCCACTTGGAT_3	4.51282	1G_unstim		GAAGCAGCAGGAATGC_7	13.4902	CD14 Mono	1G
AGTAGTCCATAACCTG_3	11.5116	1G_unstim		GAATAAGGTAAGGGAA_7	15.8948	CD14 Mono	1G
AGTAGTCCATCCTAGA_3	11.0728	1G_unstim		GAATAAGGTTAAAGAC_7	9.69769	CD14 Mono	1G
AGTAGTCGTAAACACA_3	2.98545	1G_unstim		GAATGAAGTCAGATAA_7	18.3048	CD14 Mono	1G
AGTAGTCGTAAGGGAA_3	6.71675	1G_unstim		GACAGAGAGAGGACGG_7	9.44106	CD14 Mono	1G
AGTAGTCGTACTCAAC_3	4.77653	1G_unstim		GACAGAGGTATCAGTC_7	11.2084	CD14 Mono	1G
AGTAGTCGTGCTCTTC_3	4.71978	1G_unstim		GACCAATCAATGTAAG_7	7.86795	CD14 Mono	1G
AGTAGTCGTGGGTATG_3	8.3951	1G_unstim		GACCAATCAGCTGGCT_7	24.3738	CD14 Mono	1G
AGTAGTCGTTACTGAC_3	6.92689	1G_unstim		GACCAATGTGGCAAAC_7	14.822	CD14 Mono	1G
AGTAGTCGTTAGGGTG_3	8.35848	1G_unstim		GACCAATTCGTACCGG_7	14.2265	CD14 Mono	1G
AGTAGTCGTTCAGGCC_3	6.06313	1G_unstim		GACCTGGCAATTGCTG_7	14.2301	CD14 Mono	1G
AGTAGTCTCCGGCACA_3	4.59471	1G_unstim		GACGGCTTCACCACCT_7	14.5276	CD14 Mono	1G
AGTAGTCTCGTACCGG_3	13.866	1G_unstim		GACGTGCGTGCCTGTG_7	14.3142	CD14 Mono	1G
AGTAGTCTCGTTTGCC_3	6.41778	1G_unstim		GACGTTAAGTGTACCT_7	11.3061	CD14 Mono	1G
AGTAGTCTCTACTCAT_3	9.17619	1G_unstim		GACGTTACACCGTTGG_7	13.577	CD14 Mono	1G
AGTCTTTAGCCGATTT_3	11.9665	1G_unstim		GACGTTAGTGTGAATA_7	17.4021	CD14 Mono	1G
AGTCTTTAGGGATGGG_3	8.02243	1G_unstim		GACTAACAGAAGGTTT_7	20.7451	CD14 Mono	1G
AGTCTTTAGGGCATGT_3	8.97798	1G_unstim		GACTAACAGTACGTAA_7	12.5635	CD14 Mono	1G
AGTCTTTAGTCCGTAT_3	11.7696	1G_unstim		GACTACAAGCACAGGT_7	13.5846	CD14 Mono	1G
AGTCTTTCAAGCGATG_3	5.85755	1G_unstim		GACTACAGTTCGCGAC_7	10.4269	CD14 Mono	1G
AGTCTTTCACACAGAG_3	17.9631	1G_unstim		GACTACATCCCTGACT_7	12.6393	CD14 Mono	1G
AGTCTTTCACACATGT_3	10.4005	1G_unstim		GACTACATCCTCATTA_7	9.71056	CD14 Mono	1G
AGTCTTTGTACCATCA_3	14.3214	1G_unstim		GACTACATCGTTTAGG_7	13.6306	CD14 Mono	1G
AGTCTTTGTCCTCCAT_3	9.50704	1G_unstim		GACTACATCTTCCTTC_7	8.79197	CD14 Mono	1G
AGTCTTTGTGCAACTT_3	7.37794	1G_unstim		GACTGCGTCAGGCCCA_7	10.1039	CD14 Mono	1G
AGTCTTTGTGCTCTTC_3	6.24524	1G_unstim		GAGCAGACAGCATGAG_7	11.9075	CD14 Mono	1G
AGTCTTTTCCGTCAAA_3	10.3978	1G_unstim		GAGCAGATCAGGATCT_7	11.8198	CD14 Mono	1G
AGTCTTTTCGGCTACG_3	6.58586	1G_unstim		GAGGTGAGTCTAAACC_7	14.3813	CD14 Mono	1G
AGTCTTTTCGTAGATC_3	9.47327	1G_unstim		GAGTCCGAGCCACGCT_7	13.7248	CD14 Mono	1G
AGTCTTTTCTACCTGC_3	4.41469	1G_unstim		GAGTCCGAGTAGGCCA_7	17.2978	CD14 Mono	1G
AGTCTTTTCTATCCCG_3	11.9211	1G_unstim		GAGTCCGCACCAGATT_7	17.3823	CD14 Mono	1G
AGTCTTTTCTTGTATC_3	8.97988	1G_unstim		GAGTCCGCAGATCGGA_7	11.1526	CD14 Mono	1G
AGTGAGGAGAAGGCCT_3	16.2005	1G_unstim		GAGTCCGGTACACCGC_7	16.7656	CD14 Mono	1G
AGTGAGGAGAGTAAGG_3	8.36725	1G_unstim		GATCGATCACAACTGT_7	12.3752	CD14 Mono	1G
AGTGAGGAGAGTGAGA_3	10.6178	1G_unstim		GATCGCGCAGATGGGT_7	9.87992	CD14 Mono	1G
AGTGAGGAGGTGGGTT_3	8.68375	1G_unstim		GATCGCGCAGCCACCA_7	20.6011	CD14 Mono	1G
AGTGAGGCAGTAACGG_3	9.19024	1G_unstim		GATCGCGGTCGTTGTA_7	13.861	CD14 Mono	1G
AGTGAGGGTCAAAGCG_3	8.20387	1G_unstim		GATCGCGTCCCTCTTT_7	11.1823	CD14 Mono	1G
AGTGAGGGTCTAAAGA_3	11.3629	1G_unstim		GATCGCGTCCTCGCAT_7	12.2047	CD14 Mono	1G
AGTGAGGGTTTCCACC_3	9.02267	1G_unstim		GATCGTAAGCAACGGT_7	13.1432	CD14 Mono	1G
AGTGAGGGTTTGTGTG_3	7.8492	1G_unstim		GATCGTAAGGACGAAA_7	11.2483	CD14 Mono	1G
AGTGAGGTCCACTGGG_3	3.29919	1G_unstim		GATCTAGAGCTCCCAG_7	12.8519	CD14 Mono	1G
AGTGAGGTCCGTACAA_3	11.8745	1G_unstim		GATCTAGAGTTCCACA_7	14.3327	CD14 Mono	1G
AGTGAGGTCGGCTACG_3	1.98727	1G_unstim		GATCTAGGTAGCGTGA_7	10.5421	CD14 Mono	1G
AGTGAGGTCTCCAGGG_3	16.479	1G_unstim		GATCTAGGTATTACCG_7	15.9379	CD14 Mono	1G
AGTGAGGTCTCCTATA_3	12.8457	1G_unstim		GATCTAGTCACATACG_7	8.02148	CD14 Mono	1G
AGTGAGGTCTCGCTTG_3	11.9702	1G_unstim		GATGAAAGTCTCCCTA_7	17.6771	CD14 Mono	1G
AGTGGGAAGCACCGCT_3	12.255	1G_unstim		GATGAAAGTTCGCGAC_7	15.2312	CD14 Mono	1G
AGTGGGAAGCTACCTA_3	15.2177	1G_unstim		GATGAGGGTCCTCTTG_7	21.3407	CD14 Mono	1G
AGTGGGAAGGTGATTA_3	13.2198	1G_unstim		GATGAGGGTGCCTTGG_7	15.3958	CD14 Mono	1G
AGTGGGACATTGTGCA_3	8.97509	1G_unstim		GATGAGGGTGTCCTCT_7	16.0469	CD14 Mono	1G
AGTGGGAGTGCACTTA_3	8.34703	1G_unstim		GATGAGGTCTTTAGTC_7	16.6029	CD14 Mono	1G
AGTGGGAGTTTGGGCC_3	8.34339	1G_unstim		GATGCTAAGACCCACC_7	14.007	CD14 Mono	1G
AGTGGGATCATTGCGA_3	2.22978	1G_unstim		GATGCTAGTCGACTAT_7	13.1344	CD14 Mono	1G
AGTGGGATCCCATTAT_3	4.12393	1G_unstim		GATGCTATCAGTACGT_7	9.70938	CD14 Mono	1G
AGTGTCAAGACGACGT_3	5.22185	1G_unstim		GATGCTATCGGATGTT_7	13.271	CD14 Mono	1G
AGTGTCAAGACTAGGC_3	15.4624	1G_unstim		GATTCAGCAGCTGCAC_7	13.8957	CD14 Mono	1G
AGTGTCAAGCAGGCTA_3	9.61598	1G_unstim		GCAAACTTCTAGCACA_7	13.9342	CD14 Mono	1G
AGTGTCACAATCGAAA_3	4.93296	1G_unstim		GCACATAGTCAATGTC_7	12.7908	CD14 Mono	1G
AGTGTCACACCTGGTG_3	3.37226	1G_unstim		GCACTCTGTCTGATTG_7	7.33394	CD14 Mono	1G
AGTGTCACAGTTCCCT_3	6.94663	1G_unstim		GCAGCCAGTAAGCACG_7	13.6967	CD14 Mono	1G
AGTGTCAGTATCACCA_3	6.94026	1G_unstim		GCAGTTATCCTTGGTC_7	5.54995	CD14 Mono	1G
AGTGTCAGTTCTGTTT_3	7.44191	1G_unstim		GCATACAGTATAAACG_7	9.90004	CD14 Mono	1G
AGTGTCAGTTTGTTTC_3	8.45544	1G_unstim		GCATGATGTCAGAATA_7	19.4583	CD14 Mono	1G
AGTGTCATCAATCTCT_3	4.93785	1G_unstim		GCATGCGAGGTCATCT_7	18.9432	CD14 Mono	1G
AGTGTCATCAGCCTAA_3	8.5097	1G_unstim		GCATGTAGTGTGAAAT_7	14.5058	CD14 Mono	1G
AGTGTCATCATGCAAC_3	9.44134	1G_unstim		GCCAAATGTTAAGATG_7	17.7469	CD14 Mono	1G
AGTGTCATCCAATGGT_3	11.7842	1G_unstim		GCCAAATTCTTTACGT_7	11.7844	CD14 Mono	1G
AGTGTCATCCCGACTT_3	12.1181	1G_unstim		GCCTCTATCCACGTTC_7	12.4108	CD14 Mono	1G
AGTTGGTCAGCCAATT_3	7.36357	1G_unstim		GCGACCAAGCTGTCTA_7	18.5154	CD14 Mono	1G
AGTTGGTTCAATCACG_3	10.1695	1G_unstim		GCGAGAATCCAAGTAC_7	9.93821	CD14 Mono	1G
AGTTGGTTCCCACTTG_3	13.0011	1G_unstim		GCGAGAATCGCAAACT_7	15.0709	CD14 Mono	1G
AGTTGGTTCGCCGTGA_3	13.4272	1G_unstim		GCGAGAATCTTGCCGT_7	14.9563	CD14 Mono	1G
AGTTGGTTCTGCAAGT_3	8.68653	1G_unstim		GCGCAACCAGGGTACA_7	15.6608	CD14 Mono	1G
ATAACGCAGACAAGCC_3	6.90613	1G_unstim		GCGCAACGTCACTTCC_7	16.4821	CD14 Mono	1G
ATAACGCAGACTAGGC_3	7.83525	1G_unstim		GCGCAACTCTTCCTTC_7	15.1418	CD14 Mono	1G
ATAACGCAGAGCCCAA_3	8.28406	1G_unstim		GCGCAGTTCCAAGTAC_7	9.55153	CD14 Mono	1G
ATAACGCCAAGGACAC_3	11.5352	1G_unstim		GCGCCAAAGTAGATGT_7	11.2933	CD14 Mono	1G
ATAACGCCATGTTGAC_3	7.88021	1G_unstim		GCGCCAAGTCAACATC_7	13.0699	CD14 Mono	1G
ATAACGCCATTGGCGC_3	-1.80825	1G_unstim		GCGCCAAGTGTGCCTG_7	23.4027	CD14 Mono	1G
ATAACGCGTATGAATG_3	7.84104	1G_unstim		GCGCGATAGGTGTTAA_7	11.7327	CD14 Mono	1G
ATAACGCGTCGGCATC_3	10.875	1G_unstim		GCGCGATTCACCGGGT_7	13.5397	CD14 Mono	1G
ATAACGCTCATAGCAC_3	12.1993	1G_unstim		GCGGGTTCATCCGCGA_7	9.87289	CD14 Mono	1G
ATAAGAGAGAAGGACA_3	3.10894	1G_unstim		GCGGGTTGTCCTGCTT_7	12.0125	CD14 Mono	1G
ATAAGAGAGCCAGGAT_3	4.86892	1G_unstim		GCGGGTTTCATAACCG_7	18.597	CD14 Mono	1G
ATAAGAGAGCCCTAAT_3	8.40417	1G_unstim		GCTCCTAAGAGAGCTC_7	14.2951	CD14 Mono	1G
ATAAGAGAGCCGGTAA_3	3.88111	1G_unstim		GCTCCTAGTGTTGAGG_7	10.1877	CD14 Mono	1G
ATAAGAGAGCGATTCT_3	7.52877	1G_unstim		GCTCCTATCGGACAAG_7	11.0429	CD14 Mono	1G
ATAAGAGAGGCCCTTG_3	4.5334	1G_unstim		GCTCTGTCAAATACAG_7	14.5004	CD14 Mono	1G
ATAAGAGAGTGACATA_3	6.1255	1G_unstim		GCTCTGTCATTAACCG_7	12.1226	CD14 Mono	1G
ATAAGAGCACAGGCCT_3	11.4778	1G_unstim		GCTGCAGCATCAGTAC_7	7.71404	CD14 Mono	1G
ATAAGAGGTAGCTTGT_3	4.01097	1G_unstim		GCTGCTTAGAGGGATA_7	13.5587	CD14 Mono	1G
ATAAGAGGTAGGGTAC_3	8.3951	1G_unstim		GCTGCTTCACGTCAGC_7	15.1288	CD14 Mono	1G
ATAAGAGGTCATACTG_3	8.89529	1G_unstim		GCTGCTTGTGAGGCTA_7	10.1752	CD14 Mono	1G
ATAAGAGTCACTTACT_3	7.8591	1G_unstim		GCTGCTTGTTCTCATT_7	9.44545	CD14 Mono	1G
ATAAGAGTCACTTATC_3	6.24112	1G_unstim		GCTGCTTTCAGTGTTG_7	14.5369	CD14 Mono	1G
ATAAGAGTCCCATTTA_3	8.08453	1G_unstim		GCTGGGTTCAACACTG_7	12.7799	CD14 Mono	1G
ATAAGAGTCGCTTGTC_3	3.76219	1G_unstim		GCTTCCAAGTACGCCC_7	11.5254	CD14 Mono	1G
ATAAGAGTCTGCTGCT_3	13.5406	1G_unstim		GCTTGAATCAAGGTAA_7	7.38345	CD14 Mono	1G
ATAGACCAGGCACATG_3	10.0468	1G_unstim		GCTTGAATCGCGTTTC_7	15.868	CD14 Mono	1G
ATAGACCAGTTACGGG_3	10.5471	1G_unstim		GCTTGAATCTCTTGAT_7	10.989	CD14 Mono	1G
ATAGACCGTAATCGTC_3	9.26604	1G_unstim		GGAAAGCAGACGCTTT_7	15.6517	CD14 Mono	1G
ATAGACCGTCTCCCTA_3	12.4297	1G_unstim		GGAACTTGTGTGACCC_7	9.6274	CD14 Mono	1G
ATAGACCGTTAGATGA_3	15.9613	1G_unstim		GGAATAACACCGAAAG_7	5.17123	CD14 Mono	1G
ATAGACCGTTGCGTTA_3	11.3989	1G_unstim		GGAATAACATTCCTCG_7	13.914	CD14 Mono	1G
ATAGACCGTTTGGCGC_3	2.55583	1G_unstim		GGAATAAGTCGGGTCT_7	14.9362	CD14 Mono	1G
ATAGACCTCCACTCCA_3	10.9407	1G_unstim		GGAATAAGTGATGATA_7	15.4509	CD14 Mono	1G
ATAGACCTCCTCGCAT_3	6.86633	1G_unstim		GGAATAATCTTTACAC_7	14.0565	CD14 Mono	1G
ATAGACCTCGCCCTTA_3	10.3096	1G_unstim		GGACAAGCACACGCTG_7	17.9301	CD14 Mono	1G
ATCACGAAGTACGACG_3	1.71561	1G_unstim		GGACAAGTCAACGGCC_7	10.0546	CD14 Mono	1G
ATCACGAAGTAGTGCG_3	3.03848	1G_unstim		GGACAAGTCCGAGCCA_7	14.3208	CD14 Mono	1G
ATCACGACAACTGCTA_3	8.75723	1G_unstim		GGACATTGTCCCGACA_7	12.8246	CD14 Mono	1G
ATCACGACAATTCCTT_3	10.5587	1G_unstim		GGACATTTCCATTCTA_7	11.4859	CD14 Mono	1G
ATCACGACACCGAAAG_3	6.38743	1G_unstim		GGACGTCAGCCACTAT_7	10.3149	CD14 Mono	1G
ATCACGACACTGAAGG_3	2.5624	1G_unstim		GGACGTCTCAGCAACT_7	14.7245	CD14 Mono	1G
ATCACGACAGACTCGC_3	7.17328	1G_unstim		GGAGCAACAGATAATG_7	13.7851	CD14 Mono	1G
ATCACGACAGCTGCTG_3	6.56111	1G_unstim		GGATGTTCACGAGGTA_7	10.3486	CD14 Mono	1G
ATCACGACAGTGAGTG_3	8.55223	1G_unstim		GGATGTTTCGGCTTGG_7	12.2262	CD14 Mono	1G
ATCACGACAGTTAACC_3	4.48627	1G_unstim		GGATGTTTCGTCACGG_7	16.1943	CD14 Mono	1G
ATCACGACAGTTCATG_3	9.8663	1G_unstim		GGATTACGTGACTCAT_7	17.3122	CD14 Mono	1G
ATCACGACATCCCACT_3	6.70576	1G_unstim		GGATTACTCAATCACG_7	14.4634	CD14 Mono	1G
ATCACGAGTCTAGCGC_3	10.1295	1G_unstim		GGCAATTAGAAAGTGG_7	15.8225	CD14 Mono	1G
ATCACGAGTGCTAGCC_3	9.05761	1G_unstim		GGCAATTAGCCAGGAT_7	9.94129	CD14 Mono	1G
ATCACGAGTTAAGAAC_3	7.27849	1G_unstim		GGCCGATAGCCACCTG_7	16.2345	CD14 Mono	1G
ATCACGAGTTCTCATT_3	4.71104	1G_unstim		GGCCGATCAAGGTTCT_7	12.7985	CD14 Mono	1G
ATCACGATCCATGCTC_3	9.571	1G_unstim		GGCGACTAGCAGACTG_7	11.5706	CD14 Mono	1G
ATCATCTAGAGTGAGA_3	8.36764	1G_unstim		GGCTCGATCTATCCCG_7	9.21308	CD14 Mono	1G
ATCATCTCAGTAACGG_3	13.6666	1G_unstim		GGGAATGGTCGACTGC_7	14.9349	CD14 Mono	1G
ATCATCTCATATGCTG_3	8.37226	1G_unstim		GGGAATGTCGTTTAGG_7	10.2641	CD14 Mono	1G
ATCATCTGTCAAGCGA_3	6.29512	1G_unstim		GGGACCTCAAGTTAAG_7	13.3859	CD14 Mono	1G
ATCATCTGTCTAGCCG_3	5.65047	1G_unstim		GGGACCTTCGATGAGG_7	10.1959	CD14 Mono	1G
ATCATCTTCTGTCTCG_3	10.7664	1G_unstim		GGGCACTCAAACGTGG_7	9.18433	CD14 Mono	1G
ATCATGGAGGTGCACA_3	5.48534	1G_unstim		GGGCACTCAGTCCTTC_7	9.37562	CD14 Mono	1G
ATCATGGAGTGGCACA_3	8.93547	1G_unstim		GGGCATCAGATGCGAC_7	11.6793	CD14 Mono	1G
ATCATGGCAGACACTT_3	8.99409	1G_unstim		GGGCATCGTCTCATCC_7	11.1028	CD14 Mono	1G
ATCATGGGTAATCACC_3	2.8566	1G_unstim		GGGCATCTCCGTCAAA_7	12.7754	CD14 Mono	1G
ATCATGGGTAGAAAGG_3	11.3533	1G_unstim		GGGTCTGCAGCTCCGA_7	11.9184	CD14 Mono	1G
ATCATGGGTAGCTTGT_3	11.1195	1G_unstim		GGTATTGCAGACGCAA_7	13.1481	CD14 Mono	1G
ATCATGGGTATAGGGC_3	13.9863	1G_unstim		GGTGAAGAGATGGGTC_7	18.2445	CD14 Mono	1G
ATCATGGGTCCAGTGC_3	8.5458	1G_unstim		GGTGAAGCAGCTGGCT_7	14.2267	CD14 Mono	1G
ATCATGGGTCGGCATC_3	6.75524	1G_unstim		GGTGAAGGTACCGCTG_7	12.9225	CD14 Mono	1G
ATCATGGTCAACGGCC_3	12.5265	1G_unstim		GGTGCGTAGGGTCTCC_7	12.5544	CD14 Mono	1G
ATCATGGTCGAGAGCA_3	10.6911	1G_unstim		GGTGTTATCATCTGTT_7	14.1842	CD14 Mono	1G
ATCCACCAGAGTAATC_3	6.71262	1G_unstim		GGTGTTATCGGAGCAA_7	13.4391	CD14 Mono	1G
ATCCACCAGAGTACCG_3	8.72285	1G_unstim		GTAACTGCAATAGAGT_7	13.0529	CD14 Mono	1G
ATCCACCAGAGTCTGG_3	7.92017	1G_unstim		GTAACTGCATTAACCG_7	17.1271	CD14 Mono	1G
ATCCACCAGTCCCACG_3	11.164	1G_unstim		GTACGTATCATACGGT_7	19.4663	CD14 Mono	1G
ATCCACCCAGCAGTTT_3	12.1897	1G_unstim		GTACTCCGTTGTGGCC_7	14.0381	CD14 Mono	1G
ATCCACCCAGCCTTTC_3	10.4662	1G_unstim		GTACTTTAGCGGCTTC_7	10.9228	CD14 Mono	1G
ATCCACCGTCATGCCG_3	8.3951	1G_unstim		GTACTTTTCATCGATG_7	18.2474	CD14 Mono	1G
ATCCACCGTCCGAAGA_3	8.61191	1G_unstim		GTAGTCACAGGGTACA_7	15.6356	CD14 Mono	1G
ATCCACCGTCTCCCTA_3	12.2476	1G_unstim		GTAGTCACATGGTCTA_7	14.1839	CD14 Mono	1G
ATCCACCGTCTGGAGA_3	9.11605	1G_unstim		GTAGTCAGTTGTCTTT_7	6.57714	CD14 Mono	1G
ATCCACCGTGTAACGG_3	9.99001	1G_unstim		GTATTCTGTGCTAGCC_7	14.0959	CD14 Mono	1G
ATCCACCTCAATACCG_3	-4.41673	1G_unstim		GTATTCTTCGGAGGTA_7	11.6569	CD14 Mono	1G
ATCCACCTCAGCTTAG_3	4.8075	1G_unstim		GTCAAGTCAAGTTGTC_7	14.7064	CD14 Mono	1G
ATCCACCTCCAGTAGT_3	6.52793	1G_unstim		GTCACAAAGCAGCGTA_7	16.1687	CD14 Mono	1G
ATCCACCTCCGCATCT_3	4.07726	1G_unstim		GTCACAAAGGGAGTAA_7	16.0337	CD14 Mono	1G
ATCCACCTCTACTATC_3	8.84573	1G_unstim		GTCACGGAGGCATGTG_7	10.8489	CD14 Mono	1G
ATCCACCTCTTTCCTC_3	10.47	1G_unstim		GTCACGGCACCAGATT_7	12.4622	CD14 Mono	1G
ATCCGAAAGACAGACC_3	8.26171	1G_unstim		GTCATTTCACACCGAC_7	13.2284	CD14 Mono	1G
ATCCGAAAGAGGTAGA_3	4.63103	1G_unstim		GTCGGGTTCACGACTA_7	9.98981	CD14 Mono	1G
ATCCGAAAGCCAGTAG_3	8.42537	1G_unstim		GTCTTCGCACCCAGTG_7	9.20893	CD14 Mono	1G
ATCCGAAAGCGTTTAC_3	12.7253	1G_unstim		GTCTTCGGTCCAGTTA_7	8.92619	CD14 Mono	1G
ATCCGAAAGGCGATAC_3	11.5861	1G_unstim		GTGAAGGAGAAACCAT_7	10.5451	CD14 Mono	1G
ATCCGAACAAGCTGAG_3	8.3951	1G_unstim		GTGCAGCCAGGATTGG_7	11.5593	CD14 Mono	1G
ATCCGAACAAGGTTCT_3	13.0645	1G_unstim		GTGCATAAGGCTACGA_7	10.0833	CD14 Mono	1G
ATCCGAACAGCATACT_3	15.7092	1G_unstim		GTGCATAGTGCGGTAA_7	5.68444	CD14 Mono	1G
ATCCGAACAGCCTTTC_3	4.31747	1G_unstim		GTGCGGTAGCCGGTAA_7	10.709	CD14 Mono	1G
ATCCGAACATCGGAAG_3	4.14391	1G_unstim		GTGCTTCCAACGATGG_7	15.6096	CD14 Mono	1G
ATCCGAAGTCGCATAT_3	9.78343	1G_unstim		GTGCTTCCACGAAACG_7	13.7681	CD14 Mono	1G
ATCCGAAGTTAAAGAC_3	11.5783	1G_unstim		GTGCTTCGTAAGAGAG_7	9.43282	CD14 Mono	1G
ATCCGAAGTTACGCGC_3	11.5935	1G_unstim		GTGCTTCTCGGAAACG_7	17.7087	CD14 Mono	1G
ATCCGAATCTCAAACG_3	1.94749	1G_unstim		GTGTGCGGTGGACGAT_7	14.4186	CD14 Mono	1G
ATCGAGTAGATGCGAC_3	15.203	1G_unstim		GTTACAGAGGTGTTAA_7	16.8613	CD14 Mono	1G
ATCGAGTAGCGGATCA_3	6.11277	1G_unstim		GTTCATTTCTGGCGTG_7	14.6421	CD14 Mono	1G
ATCGAGTCAAGCTGGA_3	10.7835	1G_unstim		GTTCGGGGTAAGAGAG_7	14.0481	CD14 Mono	1G
ATCGAGTCAGCTGGCT_3	8.34338	1G_unstim		GTTCTCGCACTATCTT_7	8.66208	CD14 Mono	1G
ATCGAGTCAGGTGGAT_3	5.32726	1G_unstim		TAAACCGAGTGGAGAA_7	10.9379	CD14 Mono	1G
ATCGAGTCAGTAACGG_3	14.2823	1G_unstim		TAAACCGCAATGAAAC_7	6.56552	CD14 Mono	1G
ATCGAGTCAGTAAGCG_3	11.0013	1G_unstim		TAAACCGTCAGTTAGC_7	10.566	CD14 Mono	1G
ATCGAGTCATGTTGAC_3	20.9166	1G_unstim		TAAGAGACAAGTTCTG_7	10.7654	CD14 Mono	1G
ATCGAGTGTACAGTTC_3	8.96442	1G_unstim		TAAGAGACACAAGTAA_7	11.5363	CD14 Mono	1G
ATCGAGTGTCGGCATC_3	10.9955	1G_unstim		TAAGAGACACCATCCT_7	10.676	CD14 Mono	1G
ATCGAGTGTCTGGTCG_3	6.00006	1G_unstim		TAAGAGACACCGTTGG_7	13.7183	CD14 Mono	1G
ATCGAGTGTGCAGGTA_3	6.69557	1G_unstim		TAAGAGACACTTAAGC_7	12.2281	CD14 Mono	1G
ATCGAGTGTTGATTGC_3	5.8862	1G_unstim		TAAGAGACAGGACCCT_7	13.3007	CD14 Mono	1G
ATCGAGTTCAGGCCCA_3	12.5596	1G_unstim		TAAGCGTGTTAGTGGG_7	15.3403	CD14 Mono	1G
ATCGAGTTCATAACCG_3	4.39254	1G_unstim		TAAGTGCGTTTAGCTG_7	10.1049	CD14 Mono	1G
ATCGAGTTCGGAAACG_3	7.68427	1G_unstim		TACAGTGGTCGCTTTC_7	15.3113	CD14 Mono	1G
ATCGAGTTCTGATACG_3	2.75541	1G_unstim		TACCTATTCCAAGCCG_7	16.6207	CD14 Mono	1G
ATCTACTAGCACAGGT_3	10.482	1G_unstim		TACCTATTCTATCCCG_7	11.1493	CD14 Mono	1G
ATCTACTAGGCTAGGT_3	4.4216	1G_unstim		TACCTTACACAGGAGT_7	15.7704	CD14 Mono	1G
ATCTACTCAACGATCT_3	6.84348	1G_unstim		TACCTTAGTATGGTTC_7	9.60759	CD14 Mono	1G
ATCTACTCAGCTCCGA_3	9.5077	1G_unstim		TACCTTATCTGAAAGA_7	12.118	CD14 Mono	1G
ATCTACTCATCCGGGT_3	10.1877	1G_unstim		TACGGATGTACAGTTC_7	11.8996	CD14 Mono	1G
ATCTACTCATGCGCAC_3	8.07321	1G_unstim		TACGGGCCATGACATC_7	11.0454	CD14 Mono	1G
ATCTACTCATGGTAGG_3	7.28666	1G_unstim		TACGGGCGTCTACCTC_7	15.6602	CD14 Mono	1G
ATCTACTGTAAATACG_3	10.6432	1G_unstim		TACGGGCGTGTGTGCC_7	3.87901	CD14 Mono	1G
ATCTACTGTATGCTTG_3	6.45299	1G_unstim		TACGGGCTCAAGGTAA_7	12.2621	CD14 Mono	1G
ATCTACTGTATTACCG_3	11.605	1G_unstim		TACGGTAAGGGTCTCC_7	14.2348	CD14 Mono	1G
ATCTACTGTGGTGTAG_3	3.80789	1G_unstim		TACGGTAGTTACGACT_7	10.6692	CD14 Mono	1G
ATCTACTTCCGAGCCA_3	8.31776	1G_unstim		TACGGTAGTTATGCGT_7	12.8564	CD14 Mono	1G
ATCTACTTCCGCTGTT_3	9.29481	1G_unstim		TACTCATAGAATGTGT_7	12.1961	CD14 Mono	1G
ATCTACTTCGGACAAG_3	13.7448	1G_unstim		TACTCATCATCGGGTC_7	12.5346	CD14 Mono	1G
ATCTACTTCGGCGCAT_3	9.56491	1G_unstim		TACTCGCAGCACGCCT_7	7.70311	CD14 Mono	1G
ATCTGCCAGAAACCAT_3	7.22547	1G_unstim		TACTTACCAATCGAAA_7	14.7825	CD14 Mono	1G
ATCTGCCAGACCTAGG_3	10.0504	1G_unstim		TACTTGTCAAGAGGCT_7	10.6684	CD14 Mono	1G
ATCTGCCAGCGCCTCA_3	9.58436	1G_unstim		TACTTGTGTGTGCCTG_7	7.64406	CD14 Mono	1G
ATCTGCCAGTGACATA_3	5.60413	1G_unstim		TACTTGTGTTCGGCAC_7	16.7093	CD14 Mono	1G
ATCTGCCAGTGATCGG_3	12.5316	1G_unstim		TAGAGCTAGGCGACAT_7	12.3026	CD14 Mono	1G
ATCTGCCCACCAGGCT_3	1.5252	1G_unstim		TAGCCGGAGCGTTTAC_7	12.2658	CD14 Mono	1G
ATCTGCCGTCCAGTAT_3	11.5186	1G_unstim		TAGCCGGGTCTCAACA_7	13.7952	CD14 Mono	1G
ATCTGCCTCATACGGT_3	8.523	1G_unstim		TAGGCATAGGGCTTGA_7	14.0879	CD14 Mono	1G
ATCTGCCTCATGGTCA_3	15.3877	1G_unstim		TAGGCATTCAGCAACT_7	13.8015	CD14 Mono	1G
ATGAGGGAGAAGGTGA_3	8.27917	1G_unstim		TAGTGGTAGAAGGGTA_7	9.76998	CD14 Mono	1G
ATGAGGGAGATATACG_3	13.6258	1G_unstim		TAGTGGTCACCAGGTC_7	10.8291	CD14 Mono	1G
ATGAGGGCAAGTTCTG_3	10.7169	1G_unstim		TAGTGGTTCACTCCTG_7	9.90446	CD14 Mono	1G
ATGAGGGCACAGACTT_3	10.9619	1G_unstim		TAGTGGTTCATCTGCC_7	12.3547	CD14 Mono	1G
ATGAGGGCACCGGAAA_3	5.84874	1G_unstim		TAGTTGGAGCCGCCTA_7	15.559	CD14 Mono	1G
ATGAGGGCATTACCTT_3	4.08308	1G_unstim		TATCAGGCAGACTCGC_7	12.3	CD14 Mono	1G
ATGAGGGCATTGGCGC_3	7.93415	1G_unstim		TATCAGGGTCAGTGGA_7	17.5245	CD14 Mono	1G
ATGAGGGGTCAGAATA_3	11.0028	1G_unstim		TATCAGGGTCGGCATC_7	12.7922	CD14 Mono	1G
ATGAGGGGTCATACTG_3	8.42524	1G_unstim		TATCTCACAGTAAGCG_7	8.08606	CD14 Mono	1G
ATGAGGGTCATTGCCC_3	9.82927	1G_unstim		TATCTCAGTAGAAAGG_7	8.58819	CD14 Mono	1G
ATGAGGGTCCCGGATG_3	6.73761	1G_unstim		TATGCCCCACTTAAGC_7	7.46155	CD14 Mono	1G
ATGAGGGTCCTAAGTG_3	9.38516	1G_unstim		TATGCCCGTCCGTCAG_7	3.22562	CD14 Mono	1G
ATGAGGGTCTGCGGCA_3	7.64969	1G_unstim		TATGCCCGTGCGATAG_7	16.4218	CD14 Mono	1G
ATGCGATAGACTGGGT_3	6.60052	1G_unstim		TATGCCCGTGTGAAAT_7	7.0023	CD14 Mono	1G
ATGCGATAGCGTGAGT_3	8.04784	1G_unstim		TATGCCCGTGTGCCTG_7	11.0224	CD14 Mono	1G
ATGCGATCAACAACCT_3	7.39734	1G_unstim		TATGCCCTCTTCATGT_7	10.6903	CD14 Mono	1G
ATGCGATCAGGGTTAG_3	6.65682	1G_unstim		TATTACCAGTACACCT_7	15.5639	CD14 Mono	1G
ATGCGATCATGACGGA_3	13.0099	1G_unstim		TCAACGATCAGCTCGG_7	16.5124	CD14 Mono	1G
ATGCGATGTACCCAAT_3	4.08109	1G_unstim		TCAATCTCATCCTAGA_7	6.66572	CD14 Mono	1G
ATGCGATGTCACCCAG_3	1.89055	1G_unstim		TCACGAACACGGTGTC_7	9.6167	CD14 Mono	1G
ATGCGATGTCACCTAA_3	5.08539	1G_unstim		TCACGAATCTGCCAGG_7	9.34862	CD14 Mono	1G
ATGCGATGTCATATGC_3	15.5445	1G_unstim		TCAGATGAGCCAGTTT_7	12.0946	CD14 Mono	1G
ATGCGATGTCTTCGTC_3	7.30194	1G_unstim		TCAGATGGTAGGGTAC_7	12.5534	CD14 Mono	1G
ATGCGATGTCTTTCAT_3	3.84292	1G_unstim		TCAGCAAAGGCGTACA_7	14.3721	CD14 Mono	1G
ATGCGATGTTTAGGAA_3	12.569	1G_unstim		TCAGCAAGTAGCGATG_7	10.2829	CD14 Mono	1G
ATGCGATTCCAAACAC_3	6.49713	1G_unstim		TCAGCAATCTACTCAT_7	11.846	CD14 Mono	1G
ATGCGATTCGCCAAAT_3	9.12663	1G_unstim		TCAGCTCAGCTTTGGT_7	9.62035	CD14 Mono	1G
ATGGGAGAGCCTATGT_3	7.98626	1G_unstim		TCAGCTCCAGCTATTG_7	11.5608	CD14 Mono	1G
ATGGGAGAGTTAACGA_3	19.7299	1G_unstim		TCAGGATAGCTGGAAC_7	13.6866	CD14 Mono	1G
ATGGGAGAGTTCGCAT_3	7.9417	1G_unstim		TCAGGTAAGACTAAGT_7	12.7493	CD14 Mono	1G
ATGGGAGCAGTAGAGC_3	6.45656	1G_unstim		TCAGGTATCTTGCCGT_7	8.77313	CD14 Mono	1G
ATGGGAGGTAGTACCT_3	10.321	1G_unstim		TCATTACAGCGATTCT_7	16.7664	CD14 Mono	1G
ATGGGAGGTCAGAAGC_3	11.5554	1G_unstim		TCATTACGTTAAGAAC_7	15.2117	CD14 Mono	1G
ATGGGAGGTCCGCTGA_3	7.76115	1G_unstim		TCGAGGCTCTAACTTC_7	19.2816	CD14 Mono	1G
ATGGGAGGTCTAAAGA_3	10.7136	1G_unstim		TCGCGAGTCATCTGCC_7	13.6664	CD14 Mono	1G
ATGGGAGGTGTGACGA_3	5.10827	1G_unstim		TCGGGACGTTACAGAA_7	14.006	CD14 Mono	1G
ATGGGAGTCCCTCTTT_3	6.11461	1G_unstim		TCGGGACTCGTAGATC_7	11.3861	CD14 Mono	1G
ATGGGAGTCGAATGCT_3	14.6527	1G_unstim		TCGGTAAGTATTACCG_7	13.0055	CD14 Mono	1G
ATGGGAGTCTGCTGTC_3	5.55031	1G_unstim		TCGTACCAGAATAGGG_7	15.4126	CD14 Mono	1G
ATGTGTGAGAGCTTCT_3	6.8934	1G_unstim		TCGTACCTCACATAGC_7	9.63366	CD14 Mono	1G
ATGTGTGAGTGTGAAT_3	2.94834	1G_unstim		TCGTACCTCACTGGGC_7	7.4437	CD14 Mono	1G
ATGTGTGCAAACAACA_3	9.92072	1G_unstim		TCGTAGACAGCGATCC_7	13.8726	CD14 Mono	1G
ATGTGTGCAAGCCGCT_3	10.4081	1G_unstim		TCTATTGAGAGACTAT_7	15.1544	CD14 Mono	1G
ATGTGTGCAATAGCAA_3	10.5858	1G_unstim		TCTCATAAGTATCTCG_7	8.52968	CD14 Mono	1G
ATGTGTGGTACTTGAC_3	14.7666	1G_unstim		TCTCATAGTCGCATCG_7	10.5096	CD14 Mono	1G
ATGTGTGGTAGGAGTC_3	9.13562	1G_unstim		TCTGAGACAAACCCAT_7	13.0895	CD14 Mono	1G
ATGTGTGTCAGCTTAG_3	5.83846	1G_unstim		TCTGAGATCACCGTAA_7	14.9316	CD14 Mono	1G
ATGTGTGTCCAAACTG_3	12.4479	1G_unstim		TCTGGAACAGCTGCAC_7	13.9452	CD14 Mono	1G
ATGTGTGTCGAATGGG_3	2.9423	1G_unstim		TCTTCGGAGCGATATA_7	12.4311	CD14 Mono	1G
ATGTGTGTCGTCACGG_3	9.58756	1G_unstim		TCTTCGGTCAGTGTTG_7	8.53646	CD14 Mono	1G
ATTACTCAGAAACGCC_3	9.38611	1G_unstim		TGAAAGACATCACGAT_7	11.1321	CD14 Mono	1G
ATTACTCAGAGACGAA_3	9.45431	1G_unstim		TGAAAGATCACCATAG_7	13.7708	CD14 Mono	1G
ATTACTCAGAGCCTAG_3	4.95617	1G_unstim		TGACAACAGGTACTCT_7	13.0975	CD14 Mono	1G
ATTACTCAGATCCCAT_3	8.28037	1G_unstim		TGACAACGTCGGCATC_7	18.2163	CD14 Mono	1G
ATTACTCAGATGTCGG_3	6.35381	1G_unstim		TGACGGCAGACAATAC_7	13.4739	CD14 Mono	1G
ATTACTCCAAGTCTAC_3	0.892959	1G_unstim		TGACGGCGTCGAACAG_7	10.9764	CD14 Mono	1G
ATTACTCCACCTATCC_3	8.24636	1G_unstim		TGACGGCGTTCTGAAC_7	17.3055	CD14 Mono	1G
ATTACTCCATATGCTG_3	2.96199	1G_unstim		TGAGAGGAGTCATGCT_7	8.71558	CD14 Mono	1G
ATTACTCGTGATAAGT_3	10.7212	1G_unstim		TGAGCATTCAAACAAG_7	12.1117	CD14 Mono	1G
ATTACTCGTGTTCGAT_3	5.68189	1G_unstim		TGAGCCGCAAGTCTAC_7	16.5339	CD14 Mono	1G
ATTACTCGTTAGATGA_3	12.1947	1G_unstim		TGAGCCGGTAGCGTCC_7	13.8202	CD14 Mono	1G
ATTACTCTCATGTAGC_3	8.62077	1G_unstim		TGAGCCGGTCCGAATT_7	16.452	CD14 Mono	1G
ATTACTCTCCAAATGC_3	4.93288	1G_unstim		TGAGGGAGTGGTAACG_7	8.13366	CD14 Mono	1G
ATTACTCTCCGCATAA_3	9.681	1G_unstim		TGAGGGATCACTCCTG_7	17.0823	CD14 Mono	1G
ATTACTCTCTGGCGAC_3	5.46369	1G_unstim		TGAGGGATCTTGCCGT_7	18.4458	CD14 Mono	1G
ATTACTCTCTTCGAGA_3	1.54252	1G_unstim		TGCACCTTCAGTACGT_7	11.6053	CD14 Mono	1G
ATTATCCAGCCAACAG_3	12.5968	1G_unstim		TGCACCTTCAGTTCGA_7	10.6918	CD14 Mono	1G
ATTATCCCAAACTGTC_3	12.0325	1G_unstim		TGCCAAAAGGGAGTAA_7	9.34407	CD14 Mono	1G
ATTATCCCAATCTACG_3	6.81056	1G_unstim		TGCCAAACATCTCGCT_7	15.3556	CD14 Mono	1G
ATTATCCCACACCGCA_3	2.63787	1G_unstim		TGCCAAAGTCCAGTTA_7	13.9581	CD14 Mono	1G
ATTATCCCAGCTCGAC_3	8.73439	1G_unstim		TGCCAAAGTTCAGGCC_7	12.2053	CD14 Mono	1G
ATTATCCCAGTTAACC_3	10.7295	1G_unstim		TGCCCATCAGCTGTTA_7	8.21416	CD14 Mono	1G
ATTATCCCAGTTCATG_3	8.3951	1G_unstim		TGCCCTACACCACGTG_7	11.3789	CD14 Mono	1G
ATTATCCGTAGATTAG_3	3.82136	1G_unstim		TGCCCTAGTAGAGGAA_7	12.298	CD14 Mono	1G
ATTATCCGTATAGGTA_3	15.8387	1G_unstim		TGCCCTAGTTGCTCCT_7	11.2491	CD14 Mono	1G
ATTATCCGTTCCAACA_3	5.65041	1G_unstim		TGCCCTATCGGATGTT_7	7.83714	CD14 Mono	1G
ATTATCCTCCATGAAC_3	8.55611	1G_unstim		TGCGGGTCACGGATAG_7	12.5357	CD14 Mono	1G
ATTATCCTCGCCAAAT_3	6.5056	1G_unstim		TGCGTGGGTTCAGACT_7	9.9799	CD14 Mono	1G
ATTCTACAGTAGCCGA_3	2.82312	1G_unstim		TGCTACCGTCTCAACA_7	5.93142	CD14 Mono	1G
ATTCTACAGTATCGAA_3	4.29763	1G_unstim		TGCTACCTCTCAAACG_7	6.79457	CD14 Mono	1G
ATTCTACAGTCTTGCA_3	9.91366	1G_unstim		TGCTGCTCAGACACTT_7	9.45868	CD14 Mono	1G
ATTCTACAGTGAACAT_3	4.74355	1G_unstim		TGCTGCTGTCCATCCT_7	14.4228	CD14 Mono	1G
ATTCTACCAACTGGCC_3	9.6224	1G_unstim		TGGCGCAGTAGAAGGA_7	19.452	CD14 Mono	1G
ATTCTACCAAGTCATC_3	7.88445	1G_unstim		TGGCTGGCACAGACTT_7	14.4576	CD14 Mono	1G
ATTCTACCACCGGAAA_3	3.13672	1G_unstim		TGGCTGGTCACAATGC_7	10.1492	CD14 Mono	1G
ATTCTACCACGTCAGC_3	8.6521	1G_unstim		TGGGAAGCAACTGCTA_7	17.3777	CD14 Mono	1G
ATTCTACCATCCCATC_3	10.5634	1G_unstim		TGGGAAGCAGCTTCGG_7	12.2654	CD14 Mono	1G
ATTCTACGTGATGCCC_3	8.3951	1G_unstim		TGGGAAGGTAGCAAAT_7	10.4748	CD14 Mono	1G
ATTCTACTCACTATTC_3	11.8591	1G_unstim		TGGGAAGGTGTCAATC_7	20.226	CD14 Mono	1G
ATTCTACTCATTGCCC_3	10.2127	1G_unstim		TGGGCGTAGGTGATTA_7	8.59405	CD14 Mono	1G
ATTGGACAGAATGTTG_3	12.6215	1G_unstim		TGGGCGTCATCTGGTA_7	8.7703	CD14 Mono	1G
ATTGGACAGAGACTAT_3	6.60365	1G_unstim		TGGTTAGCAATGGAGC_7	13.2344	CD14 Mono	1G
ATTGGACCAAGCGATG_3	12.0551	1G_unstim		TGGTTAGTCACAATGC_7	5.35008	CD14 Mono	1G
ATTGGACCACTAAGTC_3	6.11722	1G_unstim		TGTCCCAAGCTACCGC_7	8.39468	CD14 Mono	1G
ATTGGACCACTCTGTC_3	11.0761	1G_unstim		TGTGGTAAGACTTTCG_7	12.5441	CD14 Mono	1G
ATTGGACCAGATCCAT_3	2.34501	1G_unstim		TGTGGTAAGAGCCTAG_7	18.0036	CD14 Mono	1G
ATTGGACCAGCTCGCA_3	13.3315	1G_unstim		TGTGGTAAGCTCTCGG_7	8.9638	CD14 Mono	1G
ATTGGACCATCGGGTC_3	4.02967	1G_unstim		TGTGTTTAGTCCCACG_7	13.4482	CD14 Mono	1G
ATTGGACCATGGTTGT_3	11.3864	1G_unstim		TGTGTTTCATGCTGGC_7	13.8534	CD14 Mono	1G
ATTGGACGTCGACTGC_3	5.3132	1G_unstim		TGTTCCGGTAAGTAGT_7	7.62693	CD14 Mono	1G
ATTGGACGTGACTCAT_3	5.73933	1G_unstim		TTAACTCCAATGGACG_7	15.9931	CD14 Mono	1G
ATTGGACGTGCGCTTG_3	6.67795	1G_unstim		TTAACTCCACTCGACG_7	13.1572	CD14 Mono	1G
ATTGGACGTGTGCCTG_3	10.8093	1G_unstim		TTAACTCTCCAACCAA_7	13.6627	CD14 Mono	1G
ATTGGACGTTCAACCA_3	12.7366	1G_unstim		TTAGGCAGTTTCGCTC_7	11.1192	CD14 Mono	1G
ATTGGACGTTCCATGA_3	8.3951	1G_unstim		TTAGTTCAGGACTGGT_7	8.63156	CD14 Mono	1G
ATTGGACGTTGAGTTC_3	6.42016	1G_unstim		TTAGTTCAGTGACTCT_7	8.09996	CD14 Mono	1G
ATTGGACTCGTTTGCC_3	7.04256	1G_unstim		TTAGTTCCAAGCGAGT_7	15.0433	CD14 Mono	1G
ATTGGACTCTCCCTGA_3	7.09271	1G_unstim		TTAGTTCCATGCAACT_7	19.0645	CD14 Mono	1G
ATTGGTGAGAGGTTGC_3	13.1515	1G_unstim		TTAGTTCTCATATCGG_7	11.9339	CD14 Mono	1G
ATTGGTGAGTAGTGCG_3	8.3951	1G_unstim		TTATGCTCAGGAACGT_7	14.9208	CD14 Mono	1G
ATTGGTGCAAGCTGTT_3	12.3767	1G_unstim		TTCCCAGAGGATTCGG_7	13.9952	CD14 Mono	1G
ATTGGTGCACCAGCAC_3	12.5378	1G_unstim		TTCCCAGTCGTACCGG_7	11.0897	CD14 Mono	1G
ATTGGTGCAGCATGAG_3	11.3593	1G_unstim		TTCCCAGTCTATCCTA_7	9.17665	CD14 Mono	1G
ATTGGTGCAGCTCGCA_3	9.52671	1G_unstim		TTCGAAGAGCTCCTCT_7	7.08777	CD14 Mono	1G
ATTGGTGCATGCAATC_3	4.82144	1G_unstim		TTCGAAGCAAGAAGAG_7	10.3375	CD14 Mono	1G
ATTGGTGGTATTCGTG_3	9.49698	1G_unstim		TTCGAAGTCGATCCCT_7	10.2999	CD14 Mono	1G
ATTGGTGTCAAGGTAA_3	6.91995	1G_unstim		TTCGGTCCACGTCAGC_7	12.2876	CD14 Mono	1G
ATTGGTGTCACAACGT_3	13.4461	1G_unstim		TTCTACAAGAGCCCAA_7	14.1447	CD14 Mono	1G
ATTGGTGTCCAACCAA_3	10.3002	1G_unstim		TTCTACATCATTGCCC_7	10.2228	CD14 Mono	1G
ATTGGTGTCCGCTGTT_3	9.15311	1G_unstim		TTCTACATCGGAATCT_7	11.4033	CD14 Mono	1G
ATTTCTGAGTGGAGTC_3	9.10002	1G_unstim		TTCTCAAAGACCGGAT_7	8.20661	CD14 Mono	1G
ATTTCTGGTCTGATCA_3	10.0382	1G_unstim		TTCTCAAAGTGTTAGA_7	9.35995	CD14 Mono	1G
ATTTCTGGTGCTAGCC_3	2.92789	1G_unstim		TTCTCAACATCAGTAC_7	15.5014	CD14 Mono	1G
ATTTCTGGTTCCACTC_3	11.2626	1G_unstim		TTCTCAAGTGTTCTTT_7	10.1883	CD14 Mono	1G
ATTTCTGTCAGAGCTT_3	13.8209	1G_unstim		TTCTCAATCCTCCTAG_7	17.0062	CD14 Mono	1G
ATTTCTGTCCACTGGG_3	4.87226	1G_unstim		TTCTCCTAGTCCTCCT_7	14.9387	CD14 Mono	1G
ATTTCTGTCCCATTAT_3	5.28659	1G_unstim		TTCTCCTAGTGTACTC_7	7.79585	CD14 Mono	1G
ATTTCTGTCCGCAGTG_3	7.04795	1G_unstim		TTCTCCTCATCGGTTA_7	18.8672	CD14 Mono	1G
CAACCAAAGAGGTTGC_3	14.5976	1G_unstim		TTCTCCTGTACTCGCG_7	15.2046	CD14 Mono	1G
CAACCAAAGGTGACCA_3	9.18497	1G_unstim		TTCTCCTTCTTCAACT_7	7.84145	CD14 Mono	1G
CAACCAAAGTCGTACT_3	3.01963	1G_unstim		TTCTTAGAGCCTCGTG_7	8.52774	CD14 Mono	1G
CAACCAACAATCAGAA_3	15.4767	1G_unstim		TTCTTAGGTTACTGAC_7	11.5715	CD14 Mono	1G
CAACCAACACACCGAC_3	9.34094	1G_unstim		TTCTTAGGTTAGATGA_7	14.8117	CD14 Mono	1G
CAACCAAGTATGAATG_3	5.7425	1G_unstim		TTGAACGTCGCAAGCC_7	13.4115	CD14 Mono	1G
CAACCAAGTCTACCTC_3	4.32674	1G_unstim		TTGACTTAGCAGCCTC_7	14.125	CD14 Mono	1G
CAACCAATCAACGGCC_3	11.7217	1G_unstim		TTGACTTAGGTGTGGT_7	10.9464	CD14 Mono	1G
CAACCAATCCAAGCCG_3	9.35688	1G_unstim		TTGACTTCAGGTTTCA_7	13.3184	CD14 Mono	1G
CAACCAATCCCTGACT_3	9.50052	1G_unstim		TTGACTTTCGCCATAA_7	15.5676	CD14 Mono	1G
CAACCAATCCGTTGTC_3	7.60516	1G_unstim		TTGCCGTAGAATAGGG_7	14.1339	CD14 Mono	1G
CAACCAATCGCATGAT_3	12.0457	1G_unstim		TTGCCGTCAGGGCATA_7	14.8507	CD14 Mono	1G
CAACCTCAGATAGTCA_3	6.03342	1G_unstim		TTGGAACGTTTGTTGG_7	10.7257	CD14 Mono	1G
CAACCTCAGATTACCC_3	9.54122	1G_unstim		TTGGCAAAGCCAACAG_7	11.6179	CD14 Mono	1G
CAACCTCAGGGATCTG_3	9.39961	1G_unstim		TTGGCAACATATGCTG_7	13.2275	CD14 Mono	1G
CAACCTCAGGGTATCG_3	8.77356	1G_unstim		TTGGCAAGTAGTGAAT_7	9.28683	CD14 Mono	1G
CAACCTCCAGTCACTA_3	4.43112	1G_unstim		TTGGCAATCTGCTTGC_7	14.5626	CD14 Mono	1G
CAACCTCCAGTCAGAG_3	9.63984	1G_unstim		TTGTAGGCAGATCCAT_7	14.6795	CD14 Mono	1G
CAACCTCGTGCGAAAC_3	1.45885	1G_unstim		TTTACTGAGATATACG_7	18.348	CD14 Mono	1G
CAACCTCTCAACGGCC_3	4.69855	1G_unstim		TTTACTGAGTCGAGTG_7	10.8116	CD14 Mono	1G
CAACCTCTCCGAGCCA_3	12.9431	1G_unstim		TTTACTGCACGGTTTA_7	9.21065	CD14 Mono	1G
CAACTAGAGCCAACAG_3	7.10439	1G_unstim		TTTACTGCACTGTTAG_7	13.8827	CD14 Mono	1G
CAACTAGAGGCGCTCT_3	12.8489	1G_unstim		TTTACTGGTTTAAGCC_7	14.0367	CD14 Mono	1G
CAACTAGCAATCACAC_3	4.92144	1G_unstim		TTTCCTCAGTACGTAA_7	10.7127	CD14 Mono	1G
CAACTAGGTCGCTTTC_3	3.20718	1G_unstim		TTTCCTCTCCCTCAGT_7	12.8507	CD14 Mono	1G
CAACTAGGTCTTCAAG_3	15.0289	1G_unstim		TTTGCGCCAAGCCCAC_7	10.4735	CD14 Mono	1G
CAACTAGGTGCACTTA_3	2.64	1G_unstim		TTTGCGCTCAGGTTCA_7	8.92514	CD14 Mono	1G
CAACTAGGTGGTTTCA_3	15.6695	1G_unstim		TTTGGTTTCGTCTGCT_7	15.2776	CD14 Mono	1G
CAACTAGGTTAAGACA_3	12.0066	1G_unstim		TTTGTCAAGGTGCTTT_7	16.1443	CD14 Mono	1G
CAACTAGGTTTACTCT_3	14.0351	1G_unstim		AAACGGGAGACAGACC_3	2.63043	CD4 Naive	1G
CAACTAGTCACCCTCA_3	13.1082	1G_unstim		AAAGATGTCGCCAAAT_3	13.0556	CD4 Naive	1G
CAACTAGTCAGTCAGT_3	12.1987	1G_unstim		AAAGCAATCGCCAGCA_3	5.53738	CD4 Naive	1G
CAACTAGTCAGTTTGG_3	5.80529	1G_unstim		AAAGTAGTCGTTTATC_3	14.1842	CD4 Naive	1G
CAACTAGTCATAGCAC_3	6.80702	1G_unstim		AAATGCCCACAGGCCT_3	8.4071	CD4 Naive	1G
CAACTAGTCCCAGGTG_3	2.96579	1G_unstim		AACCATGTCCACGACG_3	9.56915	CD4 Naive	1G
CAAGAAAAGAGACGAA_3	10.754	1G_unstim		AACCATGTCGCAGGCT_3	15.1371	CD4 Naive	1G
CAAGAAAAGGTACTCT_3	2.75724	1G_unstim		AACCGCGCAGCTATTG_3	11.4705	CD4 Naive	1G
CAAGAAAAGTGAAGTT_3	8.04354	1G_unstim		AACCGCGGTAAATACG_3	8.75105	CD4 Naive	1G
CAAGAAACAACGATCT_3	-0.221885	1G_unstim		AACGTTGAGGAATCGC_3	15.9123	CD4 Naive	1G
CAAGAAACAATGTAAG_3	5.02916	1G_unstim		AACGTTGTCCACTGGG_3	11.0321	CD4 Naive	1G
CAAGAAAGTAGAAGGA_3	10.8632	1G_unstim		AACTCAGCAGCATACT_3	9.8115	CD4 Naive	1G
CAAGAAAGTCTCACCT_3	10.6818	1G_unstim		AACTCAGGTACTTGAC_3	8.64365	CD4 Naive	1G
CAAGAAATCAACCAAC_3	5.83012	1G_unstim		AACTCAGGTTTAGGAA_3	9.21888	CD4 Naive	1G
CAAGAAATCAGTTCGA_3	6.80303	1G_unstim		AACTCAGTCAGCTGGC_3	8.49826	CD4 Naive	1G
CAAGAAATCATAAAGG_3	2.30832	1G_unstim		AACTCCCTCGGCATCG_3	8.94991	CD4 Naive	1G
CAAGAAATCGAACTGT_3	7.828	1G_unstim		AACTCTTAGCTGCCCA_3	13.8805	CD4 Naive	1G
CAAGAAATCGACCAGC_3	10.7154	1G_unstim		AACTCTTTCGTGGTCG_3	10.4957	CD4 Naive	1G
CAAGAAATCGTACCGG_3	7.16706	1G_unstim		AACTGGTCAAGCTGTT_3	3.82559	CD4 Naive	1G
CAAGATCAGACAATAC_3	3.942	1G_unstim		AACTTTCCACATCCAA_3	7.47895	CD4 Naive	1G
CAAGATCAGCAGATCG_3	14.1191	1G_unstim		AACTTTCCACCACCAG_3	6.33998	CD4 Naive	1G
CAAGATCAGCCACTAT_3	5.61039	1G_unstim		AACTTTCGTCCAACTA_3	11.442	CD4 Naive	1G
CAAGATCAGCGAGAAA_3	7.65973	1G_unstim		AAGACCTAGCGAGAAA_3	6.82277	CD4 Naive	1G
CAAGATCAGCTGGAAC_3	12.9068	1G_unstim		AAGCCGCGTTGTGGAG_3	7.06046	CD4 Naive	1G
CAAGATCCAACTGCGC_3	7.05783	1G_unstim		AAGGAGCTCCCTCTTT_3	12.4893	CD4 Naive	1G
CAAGATCCAAGTCATC_3	9.16529	1G_unstim		AAGGAGCTCTTTAGGG_3	14.6024	CD4 Naive	1G
CAAGATCCACGGACAA_3	9.34587	1G_unstim		AAGGCAGAGTGTTAGA_3	6.03522	CD4 Naive	1G
CAAGATCCAGCGTAAG_3	10.5523	1G_unstim		AAGGCAGGTGATAAGT_3	9.17865	CD4 Naive	1G
CAAGATCCAGTAAGAT_3	10.6187	1G_unstim		AAGGTTCAGTTGAGTA_3	12.6044	CD4 Naive	1G
CAAGATCGTGATGTGG_3	2.7364	1G_unstim		AAGGTTCCATCTATGG_3	10.4643	CD4 Naive	1G
CAAGATCGTGCTAGCC_3	6.54746	1G_unstim		AAGGTTCGTTAGTGGG_3	13.5207	CD4 Naive	1G
CAAGATCTCAAACGGG_3	10.4936	1G_unstim		AAGGTTCTCATCGGAT_3	13.7001	CD4 Naive	1G
CAAGATCTCGCAAGCC_3	7.44358	1G_unstim		AAGTCTGAGTGGTAGC_3	12.2096	CD4 Naive	1G
CAAGGCCAGCTGAACG_3	11.8372	1G_unstim		AAGTCTGTCATTTGGG_3	10.3263	CD4 Naive	1G
CAAGGCCAGTGGACGT_3	8.88692	1G_unstim		AATCCAGGTCCGTTAA_3	11.1804	CD4 Naive	1G
CAAGGCCCAGATCCAT_3	6.79785	1G_unstim		ACACCCTAGTGCTGCC_3	9.06986	CD4 Naive	1G
CAAGGCCCATCACGTA_3	5.52103	1G_unstim		ACACCGGCACAGAGGT_3	11.6714	CD4 Naive	1G
CAAGGCCCATTGGCGC_3	4.78412	1G_unstim		ACACCGGGTCGAACAG_3	10.1932	CD4 Naive	1G
CAAGGCCGTAGCGCTC_3	8.13847	1G_unstim		ACACCGGTCGGCGGTT_3	7.09878	CD4 Naive	1G
CAAGGCCGTCCTGCTT_3	4.96196	1G_unstim		ACACTGACACGGACAA_3	9.90542	CD4 Naive	1G
CAAGGCCGTCTCACCT_3	3.9936	1G_unstim		ACACTGACATGACATC_3	7.04191	CD4 Naive	1G
CAAGGCCGTGACCAAG_3	12.3777	1G_unstim		ACACTGAGTTCAGTAC_3	2.73154	CD4 Naive	1G
CAAGGCCGTTCGAATC_3	6.92762	1G_unstim		ACACTGATCTGTTTGT_3	6.72537	CD4 Naive	1G
CAAGGCCGTTGACGTT_3	13.7612	1G_unstim		ACAGCCGAGGATGCGT_3	11.3226	CD4 Naive	1G
CAAGGCCTCTCGGACG_3	6.73545	1G_unstim		ACAGCTAAGGATTCGG_3	12.119	CD4 Naive	1G
CAAGGCCTCTGCAAGT_3	9.62888	1G_unstim		ACAGCTAGTCGGCTCA_3	2.53514	CD4 Naive	1G
CAAGTTGAGATCCCGC_3	9.26387	1G_unstim		ACATACGCAAGTAATG_3	5.4544	CD4 Naive	1G
CAAGTTGAGCTAGGCA_3	5.54547	1G_unstim		ACATGGTAGGAGTCTG_3	12.3195	CD4 Naive	1G
CAAGTTGAGTGACTCT_3	6.9748	1G_unstim		ACATGGTTCCCAAGAT_3	9.63913	CD4 Naive	1G
CAAGTTGCAACACCCG_3	6.92835	1G_unstim		ACCAGTAGTAAATGAC_3	12.6948	CD4 Naive	1G
CAAGTTGCAGGCTCAC_3	12.9635	1G_unstim		ACCAGTAGTCAGAATA_3	9.72355	CD4 Naive	1G
CAAGTTGCATACTACG_3	4.68035	1G_unstim		ACCCACTCATGTCTCC_3	8.20708	CD4 Naive	1G
CAAGTTGGTCGATTGT_3	3.55333	1G_unstim		ACCCACTTCTATCCTA_3	9.79904	CD4 Naive	1G
CAAGTTGGTTTGCATG_3	14.3679	1G_unstim		ACCGTAACACGGCGTT_3	15.1275	CD4 Naive	1G
CAAGTTGTCAGAGACG_3	9.4069	1G_unstim		ACCTTTAAGCTACCTA_3	13.3444	CD4 Naive	1G
CAAGTTGTCAGTACGT_3	6.4389	1G_unstim		ACCTTTACATATACCG_3	14.1199	CD4 Naive	1G
CAAGTTGTCATGCAAC_3	7.09586	1G_unstim		ACCTTTAGTAGGCATG_3	16.0236	CD4 Naive	1G
CAAGTTGTCCGCGCAA_3	14.6018	1G_unstim		ACGAGCCAGCGTTCCG_3	10.5222	CD4 Naive	1G
CAAGTTGTCGTGACAT_3	3.03967	1G_unstim		ACGAGGAGTCACACGC_3	7.83761	CD4 Naive	1G
CAAGTTGTCGTGGTCG_3	16.7912	1G_unstim		ACGAGGAGTTCCACGG_3	9.0781	CD4 Naive	1G
CAAGTTGTCTTGTACT_3	9.67401	1G_unstim		ACGATACCAAGCCCAC_3	2.77376	CD4 Naive	1G
CACAAACAGTCCTCCT_3	8.1728	1G_unstim		ACGATACTCAGGTAAA_3	10.8639	CD4 Naive	1G
CACAAACCAAGGGTCA_3	11.2988	1G_unstim		ACGATGTAGTGTGGCA_3	10.3532	CD4 Naive	1G
CACAAACCACCACCAG_3	14.7107	1G_unstim		ACGATGTCACAAGACG_3	4.44176	CD4 Naive	1G
CACAAACCACCAGGTC_3	5.72162	1G_unstim		ACGATGTCACTACAGT_3	6.00348	CD4 Naive	1G
CACAAACCATGGTTGT_3	9.24779	1G_unstim		ACGATGTGTCGAAAGC_3	9.73429	CD4 Naive	1G
CACAAACGTATCAGTC_3	4.01012	1G_unstim		ACGCAGCTCGGCATCG_3	9.72875	CD4 Naive	1G
CACAAACGTCAAAGAT_3	11.1986	1G_unstim		ACGCCAGAGATGTTAG_3	4.26451	CD4 Naive	1G
CACAAACGTCCCGACA_3	8.09648	1G_unstim		ACGCCAGGTACAGTTC_3	3.0327	CD4 Naive	1G
CACAAACGTGCTCTTC_3	9.46372	1G_unstim		ACGCCGAGTGCACCAC_3	6.36985	CD4 Naive	1G
CACAAACTCAGCATGT_3	9.29293	1G_unstim		ACGGCCAAGTCCCACG_3	11.5954	CD4 Naive	1G
CACAAACTCTTGTCAT_3	10.5958	1G_unstim		ACGGCCACATTCACTT_3	13.5769	CD4 Naive	1G
CACACAAAGACGCTTT_3	6.08065	1G_unstim		ACGGGCTTCACCCTCA_3	16.5222	CD4 Naive	1G
CACACAAAGGATGGAA_3	5.97388	1G_unstim		ACGGGCTTCCGGCACA_3	7.99465	CD4 Naive	1G
CACACAAAGTGGGTTG_3	5.91127	1G_unstim		ACGTCAACAGACAGGT_3	14.7164	CD4 Naive	1G
CACACAACAAGTAATG_3	9.02261	1G_unstim		ACGTCAAGTGCTTCTC_3	3.2654	CD4 Naive	1G
CACACAACACTGTGTA_3	11.5342	1G_unstim		ACGTCAATCCCAAGTA_3	10.605	CD4 Naive	1G
CACACAAGTCAAACTC_3	7.03699	1G_unstim		ACGTCAATCTGCAGTA_3	10.37	CD4 Naive	1G
CACACAAGTCCAGTAT_3	10.0013	1G_unstim		ACTGAACAGTGCGATG_3	7.57835	CD4 Naive	1G
CACACAAGTCGGCTCA_3	13.2549	1G_unstim		ACTGAACCATGACGGA_3	7.40959	CD4 Naive	1G
CACACAAGTGATAAGT_3	9.33399	1G_unstim		ACTGAGTAGATGTCGG_3	10.5014	CD4 Naive	1G
CACACAATCAAGCCTA_3	10.5922	1G_unstim		ACTGAGTCAGATCGGA_3	8.04022	CD4 Naive	1G
CACACAATCTGTCAAG_3	10.9976	1G_unstim		ACTGATGAGCGATATA_3	18.0387	CD4 Naive	1G
CACACCTAGACCGGAT_3	7.93294	1G_unstim		ACTGATGCACCCATTC_3	5.07233	CD4 Naive	1G
CACACCTAGACGCACA_3	8.90403	1G_unstim		ACTGATGTCAGTGCAT_3	10.3487	CD4 Naive	1G
CACACCTCACAGCCCA_3	13.2518	1G_unstim		ACTGCTCAGTACACCT_3	1.61315	CD4 Naive	1G
CACACCTGTAAACACA_3	9.49386	1G_unstim		ACTGCTCCATTACCTT_3	12.3535	CD4 Naive	1G
CACACCTGTCAGAAGC_3	13.8096	1G_unstim		ACTGTCCAGTCAATAG_3	14.6382	CD4 Naive	1G
CACACCTGTTATCGGT_3	9.66421	1G_unstim		ACTTACTGTGTAACGG_3	4.6096	CD4 Naive	1G
CACACCTTCCAAAGTC_3	13.9064	1G_unstim		ACTTGTTTCTGCTTGC_3	13.2762	CD4 Naive	1G
CACACCTTCTGATACG_3	0.112253	1G_unstim		AGAATAGAGACTACAA_3	14.2294	CD4 Naive	1G
CACACTCAGTATCGAA_3	9.73485	1G_unstim		AGAATAGAGAGCCCAA_3	10.8041	CD4 Naive	1G
CACACTCAGTCAAGCG_3	8.62657	1G_unstim		AGAATAGAGTAGATGT_3	4.51463	CD4 Naive	1G
CACACTCAGTGGAGTC_3	10.8244	1G_unstim		AGAATAGTCCATGAAC_3	13.4933	CD4 Naive	1G
CACACTCCAAAGCAAT_3	6.7807	1G_unstim		AGACGTTCAATGGAGC_3	5.25683	CD4 Naive	1G
CACACTCCACGACGAA_3	8.11134	1G_unstim		AGAGCGAAGACTGTAA_3	13.5705	CD4 Naive	1G
CACACTCCACGGTAAG_3	5.74321	1G_unstim		AGAGCGACACCGAATT_3	10.6254	CD4 Naive	1G
CACACTCCAGGCTGAA_3	12.7271	1G_unstim		AGAGCTTAGCTAGCCC_3	7.92033	CD4 Naive	1G
CACACTCGTACCTACA_3	11.1497	1G_unstim		AGAGCTTTCCACGAAT_3	13.6102	CD4 Naive	1G
CACACTCGTCCGAACC_3	17.0862	1G_unstim		AGAGTGGCATCCTAGA_3	9.10562	CD4 Naive	1G
CACACTCGTGCAACTT_3	5.67148	1G_unstim		AGATCTGTCACCTTAT_3	4.35379	CD4 Naive	1G
CACACTCGTTGTGGAG_3	9.61654	1G_unstim		AGCAGCCAGAGTGAGA_3	11.6222	CD4 Naive	1G
CACACTCTCAGGCAAG_3	6.62556	1G_unstim		AGCAGCCTCTCCGGTT_3	3.38398	CD4 Naive	1G
CACACTCTCTCCAACC_3	6.5821	1G_unstim		AGCCTAACAAGTCATC_3	13.063	CD4 Naive	1G
CACACTCTCTCTTATG_3	11.6442	1G_unstim		AGCGGTCAGGCCCTCA_3	1.9832	CD4 Naive	1G
CACACTCTCTGCGACG_3	10.1215	1G_unstim		AGCGTATTCCAGATCA_3	14.3668	CD4 Naive	1G
CACAGGCAGAAGGGTA_3	5.64683	1G_unstim		AGCTCCTGTCGAGTTT_3	9.02544	CD4 Naive	1G
CACAGGCAGAGTCTGG_3	6.81151	1G_unstim		AGCTCTCAGTTACGGG_3	6.99474	CD4 Naive	1G
CACAGGCAGATGTGGC_3	6.18017	1G_unstim		AGCTTGAAGGCCCGTT_3	8.33619	CD4 Naive	1G
CACAGGCAGGTCATCT_3	5.93442	1G_unstim		AGCTTGATCACGATGT_3	11.6967	CD4 Naive	1G
CACAGGCAGTAGCGGT_3	13.8348	1G_unstim		AGCTTGATCGAACGGA_3	12.6106	CD4 Naive	1G
CACAGGCCAAAGCAAT_3	7.65448	1G_unstim		AGGCCACAGAATCTCC_3	12.7224	CD4 Naive	1G
CACAGGCCAATTCCTT_3	14.2817	1G_unstim		AGGCCGTCAATCCAAC_3	11.7539	CD4 Naive	1G
CACAGGCCACACGCTG_3	6.77768	1G_unstim		AGGGTGAGTTAAAGAC_3	10.8392	CD4 Naive	1G
CACAGGCCACCAGGTC_3	9.30012	1G_unstim		AGGTCATCAGATCTGT_3	10.9106	CD4 Naive	1G
CACAGGCCACGTCAGC_3	5.50725	1G_unstim		AGGTCATGTGACCAAG_3	9.77742	CD4 Naive	1G
CACAGGCCACTTAAGC_3	9.15781	1G_unstim		AGGTCCGTCGCAGGCT_3	7.63622	CD4 Naive	1G
CACAGGCCAGATGGCA_3	8.02758	1G_unstim		AGTAGTCAGAATCTCC_3	6.00339	CD4 Naive	1G
CACAGGCCAGCTCCGA_3	12.4439	1G_unstim		AGTAGTCAGAATGTTG_3	7.70508	CD4 Naive	1G
CACAGGCCATCGACGC_3	11.9254	1G_unstim		AGTAGTCGTAAACACA_3	5.85243	CD4 Naive	1G
CACAGGCCATGCCTTC_3	6.43963	1G_unstim		AGTAGTCTCCGGCACA_3	8.36227	CD4 Naive	1G
CACAGGCGTAGAGTGC_3	4.4438	1G_unstim		AGTCTTTGTGCAACTT_3	10.8037	CD4 Naive	1G
CACAGGCGTAGCGTAG_3	8.39529	1G_unstim		AGTGGGAGTGCACTTA_3	11.7624	CD4 Naive	1G
CACAGGCGTAGTAGTA_3	9.95705	1G_unstim		AGTGGGAGTTTGGGCC_3	11.7786	CD4 Naive	1G
CACAGGCGTGCAGACA_3	10.721	1G_unstim		ATAACGCCATTGGCGC_3	-0.13799	CD4 Naive	1G
CACAGGCTCGGATGTT_3	8.86379	1G_unstim		ATAACGCGTATGAATG_3	12.1327	CD4 Naive	1G
CACAGTAAGTATCGAA_3	-0.622659	1G_unstim		ATAAGAGAGAAGGACA_3	6.10787	CD4 Naive	1G
CACAGTAAGTATCTCG_3	5.17802	1G_unstim		ATAAGAGAGGCCCTTG_3	8.35241	CD4 Naive	1G
CACAGTAAGTGACTCT_3	13.1267	1G_unstim		ATAAGAGAGTGACATA_3	10.211	CD4 Naive	1G
CACAGTACAATTCCTT_3	11.3279	1G_unstim		ATAGACCGTTTGGCGC_3	5.41515	CD4 Naive	1G
CACAGTACAGCTGTAT_3	8.00666	1G_unstim		ATCACGAAGTAGTGCG_3	6.40744	CD4 Naive	1G
CACAGTACATTTGCCC_3	9.82975	1G_unstim		ATCACGACACTGAAGG_3	5.53374	CD4 Naive	1G
CACAGTAGTACCGTAT_3	15.9989	1G_unstim		ATCACGACAGCTGCTG_3	9.86706	CD4 Naive	1G
CACAGTAGTACTCTCC_3	11.8968	1G_unstim		ATCACGATCCATGCTC_3	13.8003	CD4 Naive	1G
CACAGTAGTCAATACC_3	4.92553	1G_unstim		ATCATGGAGGTGCACA_3	8.58789	CD4 Naive	1G
CACAGTAGTTCCGGCA_3	8.07487	1G_unstim		ATCATGGAGTGGCACA_3	12.4775	CD4 Naive	1G
CACAGTATCACAGGCC_3	12.411	1G_unstim		ATCCACCAGAGTAATC_3	9.5227	CD4 Naive	1G
CACAGTATCACCGTAA_3	14.6015	1G_unstim		ATCCACCCAGCCTTTC_3	14.5451	CD4 Naive	1G
CACAGTATCAGCTGGC_3	9.52251	1G_unstim		ATCCACCGTCTCCCTA_3	16.3346	CD4 Naive	1G
CACAGTATCGAACTGT_3	10.4109	1G_unstim		ATCCACCGTGTAACGG_3	13.7705	CD4 Naive	1G
CACAGTATCTCCGGTT_3	5.17634	1G_unstim		ATCCACCTCAATACCG_3	-4.48666	CD4 Naive	1G
CACATAGAGACGACGT_3	8.08903	1G_unstim		ATCCACCTCCGCATCT_3	6.70253	CD4 Naive	1G
CACATAGAGTACGATA_3	1.92279	1G_unstim		ATCCGAACAGCCTTTC_3	8.11922	CD4 Naive	1G
CACATAGAGTTTAGGA_3	5.53556	1G_unstim		ATCGAGTGTCTGGTCG_3	9.14717	CD4 Naive	1G
CACATAGCAAGTACCT_3	3.79185	1G_unstim		ATCTACTAGGCTAGGT_3	7.91033	CD4 Naive	1G
CACATAGCATGGTCAT_3	14.0765	1G_unstim		ATCTACTCAACGATCT_3	10.2248	CD4 Naive	1G
CACATAGGTATATCCG_3	7.76888	1G_unstim		ATCTACTCAGCTCCGA_3	13.5304	CD4 Naive	1G
CACATAGGTGGGTCAA_3	0.36441	1G_unstim		ATCTACTCATGGTAGG_3	11.0159	CD4 Naive	1G
CACATAGTCACCATAG_3	11.2808	1G_unstim		ATCTACTTCGGCGCAT_3	13.561	CD4 Naive	1G
CACATAGTCCCAGGTG_3	12.8668	1G_unstim		ATGAGGGCACAGACTT_3	15.1371	CD4 Naive	1G
CACATAGTCCGCGTTT_3	10.6649	1G_unstim		ATGAGGGTCATTGCCC_3	13.9075	CD4 Naive	1G
CACATAGTCCGTTGCT_3	8.35429	1G_unstim		ATGCGATCAGGGTTAG_3	10.6471	CD4 Naive	1G
CACATAGTCGGAGCAA_3	8.77638	1G_unstim		ATGGGAGTCTGCTGTC_3	9.21043	CD4 Naive	1G
CACATAGTCTTCCTTC_3	14.5031	1G_unstim		ATTACTCAGAGCCTAG_3	7.66324	CD4 Naive	1G
CACATTTAGACTTTCG_3	1.48967	1G_unstim		ATTACTCAGATGTCGG_3	10.3106	CD4 Naive	1G
CACATTTAGCCACTAT_3	10.4149	1G_unstim		ATTACTCCAAGTCTAC_3	3.83089	CD4 Naive	1G
CACATTTCAATTGCTG_3	8.39841	1G_unstim		ATTACTCCATATGCTG_3	6.43422	CD4 Naive	1G
CACATTTCAGTTCATG_3	11.0923	1G_unstim		ATTACTCTCCAAATGC_3	8.91904	CD4 Naive	1G
CACATTTCAGTTTACG_3	11.5158	1G_unstim		ATTACTCTCTGGCGAC_3	9.57233	CD4 Naive	1G
CACATTTCATCGGAAG_3	8.81076	1G_unstim		ATTACTCTCTTCGAGA_3	4.26849	CD4 Naive	1G
CACATTTCATTAGGCT_3	7.55569	1G_unstim		ATTATCCGTAGATTAG_3	6.19067	CD4 Naive	1G
CACATTTGTATCTGCA_3	10.4057	1G_unstim		ATTCTACAGTGAACAT_3	8.04296	CD4 Naive	1G
CACATTTGTGAGTATA_3	3.02362	1G_unstim		ATTGGACCAAGCGATG_3	16.6805	CD4 Naive	1G
CACATTTTCACTTCAT_3	11.8065	1G_unstim		ATTGGACCACTAAGTC_3	9.89603	CD4 Naive	1G
CACATTTTCCCTTGCA_3	7.27203	1G_unstim		ATTGGACCAGATCCAT_3	5.57198	CD4 Naive	1G
CACCACTCAAAGGAAG_3	11.8649	1G_unstim		ATTGGACGTGACTCAT_3	8.98105	CD4 Naive	1G
CACCACTCACAACGCC_3	7.16419	1G_unstim		ATTGGTGTCAAGGTAA_3	10.407	CD4 Naive	1G
CACCACTCACATTCGA_3	2.13623	1G_unstim		ATTTCTGGTGCTAGCC_3	5.75375	CD4 Naive	1G
CACCACTCACGACGAA_3	7.76118	1G_unstim		CAACCAAGTATGAATG_3	8.52973	CD4 Naive	1G
CACCACTCACGTCAGC_3	6.80615	1G_unstim		CAACCAATCGCATGAT_3	16.494	CD4 Naive	1G
CACCACTGTCGGGTCT_3	8.56482	1G_unstim		CAACCTCAGATTACCC_3	13.7454	CD4 Naive	1G
CACCACTTCAACGCTA_3	1.58135	1G_unstim		CAACCTCAGGGATCTG_3	12.9464	CD4 Naive	1G
CACCACTTCAACGGGA_3	12.2015	1G_unstim		CAACCTCGTGCGAAAC_3	4.41	CD4 Naive	1G
CACCACTTCAGCAACT_3	4.90571	1G_unstim		CAACTAGAGCCAACAG_3	10.8871	CD4 Naive	1G
CACCACTTCAGGATCT_3	8.6119	1G_unstim		CAACTAGCAATCACAC_3	8.50009	CD4 Naive	1G
CACCACTTCTCGTATT_3	6.04477	1G_unstim		CAACTAGGTTTACTCT_3	18.8984	CD4 Naive	1G
CACCAGGAGCTGAAAT_3	10.2757	1G_unstim		CAAGAAACAACGATCT_3	2.31771	CD4 Naive	1G
CACCAGGAGGCCGAAT_3	8.15219	1G_unstim		CAAGATCAGACAATAC_3	6.66339	CD4 Naive	1G
CACCAGGAGGCGATAC_3	5.96645	1G_unstim		CAAGATCAGCGAGAAA_3	11.2676	CD4 Naive	1G
CACCAGGAGGGCTCTC_3	14.0507	1G_unstim		CAAGATCCAACTGCGC_3	9.9832	CD4 Naive	1G
CACCAGGCAGATTGCT_3	6.68576	1G_unstim		CAAGATCGTGCTAGCC_3	10.01	CD4 Naive	1G
CACCAGGGTAGAGTGC_3	4.3776	1G_unstim		CAAGGCCGTCCTGCTT_3	8.59815	CD4 Naive	1G
CACCAGGGTATTACCG_3	7.16635	1G_unstim		CAAGTTGTCATGCAAC_3	10.4384	CD4 Naive	1G
CACCAGGGTCAGATAA_3	6.86147	1G_unstim		CACAAACCACCAGGTC_3	9.72454	CD4 Naive	1G
CACCAGGGTCTAGTCA_3	5.57013	1G_unstim		CACAAACGTCCCGACA_3	11.9561	CD4 Naive	1G
CACCAGGGTGAGGGTT_3	2.02095	1G_unstim		CACACAAAGGATGGAA_3	8.94656	CD4 Naive	1G
CACCAGGTCACTCCTG_3	9.19815	1G_unstim		CACACCTGTTATCGGT_3	13.4103	CD4 Naive	1G
CACCAGGTCACTCTTA_3	15.784	1G_unstim		CACACTCTCAGGCAAG_3	10.0154	CD4 Naive	1G
CACCAGGTCCAAAGTC_3	9.71967	1G_unstim		CACAGGCCACCAGGTC_3	12.8113	CD4 Naive	1G
CACCAGGTCCTCAACC_3	11.5072	1G_unstim		CACAGGCGTAGTAGTA_3	13.6587	CD4 Naive	1G
CACCTTGAGGATTCGG_3	14.6428	1G_unstim		CACAGTAAGTATCGAA_3	1.86731	CD4 Naive	1G
CACCTTGAGGCAAAGA_3	4.15863	1G_unstim		CACAGTAAGTATCTCG_3	8.2537	CD4 Naive	1G
CACCTTGAGTATTGGA_3	9.47529	1G_unstim		CACAGTAGTCAATACC_3	8.60332	CD4 Naive	1G
CACCTTGCACGAGGTA_3	11.4863	1G_unstim		CACAGTATCGAACTGT_3	14.2707	CD4 Naive	1G
CACCTTGCATCACGAT_3	6.98409	1G_unstim		CACATAGAGTACGATA_3	5.04976	CD4 Naive	1G
CACCTTGCATGAACCT_3	8.4084	1G_unstim		CACATAGCAAGTACCT_3	6.8304	CD4 Naive	1G
CACCTTGCATGCAATC_3	6.80413	1G_unstim		CACATTTCAATTGCTG_3	12.074	CD4 Naive	1G
CACCTTGCATGGTAGG_3	8.98485	1G_unstim		CACATTTCATTAGGCT_3	10.965	CD4 Naive	1G
CACCTTGCATTAACCG_3	8.16428	1G_unstim		CACATTTGTGAGTATA_3	5.9577	CD4 Naive	1G
CACCTTGCATTACCTT_3	5.7274	1G_unstim		CACCACTCACATTCGA_3	5.39791	CD4 Naive	1G
CACCTTGGTAACGCGA_3	9.71033	1G_unstim		CACCAGGGTCTAGTCA_3	8.81117	CD4 Naive	1G
CACCTTGGTACGACCC_3	6.09966	1G_unstim		CACCAGGGTGAGGGTT_3	5.23156	CD4 Naive	1G
CACCTTGGTCATGCAT_3	0.82813	1G_unstim		CACCTTGCATTACCTT_3	8.95743	CD4 Naive	1G
CACCTTGGTTCCTCCA_3	11.8451	1G_unstim		CACCTTGGTACGACCC_3	9.33453	CD4 Naive	1G
CACCTTGTCAGCTGGC_3	11.6506	1G_unstim		CACCTTGGTCATGCAT_3	3.36472	CD4 Naive	1G
CACCTTGTCTGGCGTG_3	10.0916	1G_unstim		CACTCCACATCATCCC_3	11.3667	CD4 Naive	1G
CACTCCAAGGCAGGTT_3	13.8357	1G_unstim		CACTCCACATCCAACA_3	8.49098	CD4 Naive	1G
CACTCCAAGTTATCGC_3	10.7002	1G_unstim		CACTCCAGTCATATCG_3	11.6324	CD4 Naive	1G
CACTCCACAGGCTCAC_3	11.1661	1G_unstim		CACTCCAGTTCATGGT_3	7.5473	CD4 Naive	1G
CACTCCACATCATCCC_3	7.50584	1G_unstim		CACTCCATCGCAAACT_3	14.0278	CD4 Naive	1G
CACTCCACATCCAACA_3	5.33952	1G_unstim		CACTCCATCTTGAGGT_3	8.96472	CD4 Naive	1G
CACTCCACATCCCACT_3	8.9641	1G_unstim		CAGAATCCACGAGGTA_3	11.7551	CD4 Naive	1G
CACTCCAGTAGAAGGA_3	10.3256	1G_unstim		CAGAATCTCCGGGTGT_3	5.15648	CD4 Naive	1G
CACTCCAGTATAGGGC_3	10.7167	1G_unstim		CAGAATCTCTACGAGT_3	12.4408	CD4 Naive	1G
CACTCCAGTCATATCG_3	8.31929	1G_unstim		CAGAGAGCAGCTTAAC_3	5.60903	CD4 Naive	1G
CACTCCAGTCATCCCT_3	17.0701	1G_unstim		CAGATCAAGGTGATAT_3	9.68853	CD4 Naive	1G
CACTCCAGTCTTTCAT_3	11.7428	1G_unstim		CAGATCAGTCTCTTTA_3	11.3755	CD4 Naive	1G
CACTCCAGTTCATGGT_3	4.81279	1G_unstim		CAGCAGCAGAGGTAGA_3	6.0043	CD4 Naive	1G
CACTCCATCGCAAACT_3	10.1911	1G_unstim		CAGCATAAGTATCTCG_3	3.48921	CD4 Naive	1G
CACTCCATCGTCTGCT_3	7.73672	1G_unstim		CAGCATATCGCCTGAG_3	9.1872	CD4 Naive	1G
CACTCCATCTTGAGGT_3	5.99492	1G_unstim		CAGCTAAGTTCCCGAG_3	1.66415	CD4 Naive	1G
CACTCCATCTTTAGGG_3	14.406	1G_unstim		CAGTAACGTTCCACAA_3	7.06574	CD4 Naive	1G
CAGAATCAGCGGATCA_3	6.67973	1G_unstim		CAGTCCTTCGTTGCCT_3	12.1192	CD4 Naive	1G
CAGAATCAGTAGATGT_3	-0.588997	1G_unstim		CATATGGAGGATTCGG_3	19.3396	CD4 Naive	1G
CAGAATCAGTGTACTC_3	9.80122	1G_unstim		CATATGGGTTGGTAAA_3	10.5082	CD4 Naive	1G
CAGAATCCAATAGAGT_3	5.54786	1G_unstim		CATCAAGCAGACACTT_3	6.99506	CD4 Naive	1G
CAGAATCCACCGAATT_3	4.63828	1G_unstim		CATCAAGGTAAATACG_3	5.90722	CD4 Naive	1G
CAGAATCCACGAGGTA_3	7.53246	1G_unstim		CATCAAGTCCGCATCT_3	8.50196	CD4 Naive	1G
CAGAATCCAGGGTACA_3	4.22704	1G_unstim		CATCGAACACATGTGT_3	8.69858	CD4 Naive	1G
CAGAATCTCCGGGTGT_3	2.28436	1G_unstim		CATCGGGTCCTTTCGG_3	11.7383	CD4 Naive	1G
CAGAATCTCGTCCGTT_3	11.8055	1G_unstim		CATGACAAGCGTGAGT_3	3.69195	CD4 Naive	1G
CAGAATCTCTACGAGT_3	8.40654	1G_unstim		CATGACACAATGTTGC_3	7.60092	CD4 Naive	1G
CAGAGAGAGCCACGTC_3	5.7839	1G_unstim		CATGACATCTCTGCTG_3	12.1722	CD4 Naive	1G
CAGAGAGCAAAGTGCG_3	11.9337	1G_unstim		CATGGCGTCTGTTGAG_3	7.63932	CD4 Naive	1G
CAGAGAGCAATACGCT_3	12.0872	1G_unstim		CATTATCTCAACACGT_3	9.00222	CD4 Naive	1G
CAGAGAGCAATTGCTG_3	7.86756	1G_unstim		CATTATCTCGGCGGTT_3	8.62638	CD4 Naive	1G
CAGAGAGCAGCTTAAC_3	2.58419	1G_unstim		CCACCTAAGTGAAGAG_3	13.2294	CD4 Naive	1G
CAGAGAGGTAAGAGAG_3	9.38191	1G_unstim		CCACGGAAGCTAACAA_3	11.7359	CD4 Naive	1G
CAGAGAGGTCCATCCT_3	7.89416	1G_unstim		CCACGGATCTCGATGA_3	12.9266	CD4 Naive	1G
CAGAGAGGTTAGAACA_3	5.48728	1G_unstim		CCACTACAGTACTTGC_3	14.3686	CD4 Naive	1G
CAGAGAGTCACCATAG_3	6.69919	1G_unstim		CCACTACCATGGTCAT_3	12.5637	CD4 Naive	1G
CAGAGAGTCCGCAGTG_3	7.5453	1G_unstim		CCATGTCGTTATCACG_3	9.34892	CD4 Naive	1G
CAGAGAGTCCTAGGGC_3	11.508	1G_unstim		CCATTCGCAAGGACTG_3	12.297	CD4 Naive	1G
CAGATCAAGATCCCGC_3	13.3309	1G_unstim		CCATTCGCAATTGCTG_3	7.15201	CD4 Naive	1G
CAGATCAAGCTAAACA_3	-1.60232	1G_unstim		CCATTCGGTAAGAGGA_3	7.35632	CD4 Naive	1G
CAGATCAAGGTGATAT_3	6.4321	1G_unstim		CCATTCGTCATACGGT_3	11.3463	CD4 Naive	1G
CAGATCAAGTTCCACA_3	9.35372	1G_unstim		CCATTCGTCCGTTGCT_3	12.2702	CD4 Naive	1G
CAGATCACAATGGAGC_3	4.54825	1G_unstim		CCCAATCCACTCAGGC_3	13.336	CD4 Naive	1G
CAGATCACACCACCAG_3	12.0401	1G_unstim		CCCAATCGTAAGTGGC_3	10.993	CD4 Naive	1G
CAGATCACATACGCCG_3	8.3241	1G_unstim		CCCAATCGTAGCTTGT_3	9.55367	CD4 Naive	1G
CAGATCACATTAGCCA_3	5.68727	1G_unstim		CCCAGTTCAGCTCGAC_3	6.29334	CD4 Naive	1G
CAGATCAGTCTCTTTA_3	7.62354	1G_unstim		CCCAGTTGTGACTACT_3	14.352	CD4 Naive	1G
CAGATCAGTTGAGTTC_3	8.84739	1G_unstim		CCCAGTTTCCGAATGT_3	9.75513	CD4 Naive	1G
CAGCAGCAGAGGTAGA_3	3.05247	1G_unstim		CCCTCCTCAAGCCGCT_3	13.0671	CD4 Naive	1G
CAGCAGCAGCCCGAAA_3	10.5599	1G_unstim		CCCTCCTTCGAACTGT_3	8.48778	CD4 Naive	1G
CAGCAGCAGCTGAACG_3	9.76913	1G_unstim		CCGGGATAGACCCACC_3	11.349	CD4 Naive	1G
CAGCAGCAGGAGTAGA_3	13.3085	1G_unstim		CCGGGATAGCTATGCT_3	13.3755	CD4 Naive	1G
CAGCAGCAGTACCGGA_3	13.5095	1G_unstim		CCGGGATCAACCGCCA_3	13.1102	CD4 Naive	1G
CAGCAGCAGTATCGAA_3	11.0437	1G_unstim		CCGGTAGAGAGAGCTC_3	8.74803	CD4 Naive	1G
CAGCAGCAGTGAAGTT_3	7.75003	1G_unstim		CCGGTAGCATTCGACA_3	13.0435	CD4 Naive	1G
CAGCAGCCAAGCCTAT_3	4.5929	1G_unstim		CCGTACTCATAAGACA_3	13.9893	CD4 Naive	1G
CAGCAGCGTAGGGTAC_3	12.5055	1G_unstim		CCGTACTGTCTCAACA_3	14.9486	CD4 Naive	1G
CAGCAGCGTATTCTCT_3	11.0816	1G_unstim		CCGTGGACACAGGAGT_3	8.84449	CD4 Naive	1G
CAGCAGCGTTGACGTT_3	9.49035	1G_unstim		CCGTGGATCCTCTAGC_3	7.88761	CD4 Naive	1G
CAGCATAAGAAGGCCT_3	11.3102	1G_unstim		CCGTGGATCGCGCCAA_3	7.67155	CD4 Naive	1G
CAGCATAAGATAGGAG_3	9.94799	1G_unstim		CCGTTCAAGTGACATA_3	15.3131	CD4 Naive	1G
CAGCATAAGATATGGT_3	11.4565	1G_unstim		CCGTTCACACGAAATA_3	14.5814	CD4 Naive	1G
CAGCATAAGCCCGAAA_3	13.7523	1G_unstim		CCGTTCACAGTGACAG_3	11.1983	CD4 Naive	1G
CAGCATAAGCTCCTCT_3	12.088	1G_unstim		CCGTTCACATCCAACA_3	2.97071	CD4 Naive	1G
CAGCATAAGTATCTCG_3	1.18493	1G_unstim		CCGTTCACATGCCACG_3	7.51127	CD4 Naive	1G
CAGCATACAACACCCG_3	12.568	1G_unstim		CCGTTCAGTAGCGCTC_3	11.3073	CD4 Naive	1G
CAGCATACAAGTTAAG_3	7.41364	1G_unstim		CCGTTCATCTCTGAGA_3	13.3434	CD4 Naive	1G
CAGCATACAGATAATG_3	6.68027	1G_unstim		CCTAAAGCACCACCAG_3	11.4576	CD4 Naive	1G
CAGCATACATGCATGT_3	15.9298	1G_unstim		CCTAAAGGTTGCTCCT_3	13.0974	CD4 Naive	1G
CAGCATAGTACTCAAC_3	13.8768	1G_unstim		CCTACACAGAAGAAGC_3	5.49805	CD4 Naive	1G
CAGCATAGTAGCGTGA_3	7.4961	1G_unstim		CCTACACGTCAACATC_3	10.3032	CD4 Naive	1G
CAGCATAGTAGTGAAT_3	8.95192	1G_unstim		CCTACCAAGCTCCTTC_3	13.6652	CD4 Naive	1G
CAGCATAGTATAAACG_3	13.4904	1G_unstim		CCTACCAAGTCATCCA_3	10.4555	CD4 Naive	1G
CAGCATAGTGCGCTTG_3	13.7066	1G_unstim		CCTAGCTAGTTGAGAT_3	16.0704	CD4 Naive	1G
CAGCATAGTTCAACCA_3	5.64456	1G_unstim		CCTAGCTCAGCGAACA_3	13.046	CD4 Naive	1G
CAGCATAGTTTAGGAA_3	10.4872	1G_unstim		CCTATTAGTTGTTTGG_3	5.95301	CD4 Naive	1G
CAGCATATCAGTGCAT_3	12.3532	1G_unstim		CCTCAGTGTATCAGTC_3	9.12812	CD4 Naive	1G
CAGCATATCCCTCAGT_3	10.7748	1G_unstim		CCTCTGAAGTGAACGC_3	1.44501	CD4 Naive	1G
CAGCATATCGCCTGAG_3	5.76608	1G_unstim		CCTCTGATCCTTGACC_3	9.86776	CD4 Naive	1G
CAGCCGAAGCTAAACA_3	6.25183	1G_unstim		CCTTACGCATTGGCGC_3	10.029	CD4 Naive	1G
CAGCCGAAGCTGCGAA_3	2.82927	1G_unstim		CCTTACGGTGAGGGAG_3	12.3108	CD4 Naive	1G
CAGCCGAGTAGCGTCC_3	8.29128	1G_unstim		CCTTCGAGTCCGACGT_3	13.818	CD4 Naive	1G
CAGCCGAGTCAGAATA_3	6.05204	1G_unstim		CCTTCGATCGGCGCAT_3	12.3844	CD4 Naive	1G
CAGCCGATCCGCATAA_3	9.51316	1G_unstim		CCTTTCTTCAACGGGA_3	14.9411	CD4 Naive	1G
CAGCCGATCTGCCCTA_3	8.31358	1G_unstim		CGAACATGTGATGTGG_3	10.38	CD4 Naive	1G
CAGCCGATCTGGTTCC_3	18.0709	1G_unstim		CGAACATTCTCAAGTG_3	7.06131	CD4 Naive	1G
CAGCGACAGACTCGGA_3	5.33427	1G_unstim		CGAATGTCACCGAATT_3	8.98156	CD4 Naive	1G
CAGCGACAGCAGACTG_3	8.28275	1G_unstim		CGAATGTGTGCATCTA_3	10.3381	CD4 Naive	1G
CAGCGACAGGACCACA_3	9.49702	1G_unstim		CGAATGTTCCGCATAA_3	11.9284	CD4 Naive	1G
CAGCGACCAGCTGTTA_3	14.823	1G_unstim		CGACCTTGTAATAGCA_3	10.3118	CD4 Naive	1G
CAGCGACGTAAAGGAG_3	15.3044	1G_unstim		CGACCTTGTGTCTGAT_3	8.03181	CD4 Naive	1G
CAGCGACGTATGGTTC_3	7.42175	1G_unstim		CGACTTCAGTTTCCTT_3	5.29757	CD4 Naive	1G
CAGCGACGTTAAAGTG_3	13.8217	1G_unstim		CGACTTCGTTCGGCAC_3	10.9366	CD4 Naive	1G
CAGCGACGTTAAGGGC_3	0.991537	1G_unstim		CGACTTCGTTGGTAAA_3	6.87486	CD4 Naive	1G
CAGCGACTCCACGCAG_3	5.94226	1G_unstim		CGACTTCGTTTGACTG_3	13.8838	CD4 Naive	1G
CAGCTAAAGTACGACG_3	8.3951	1G_unstim		CGACTTCTCATTGCCC_3	12.5786	CD4 Naive	1G
CAGCTAACACGTCTCT_3	14.4219	1G_unstim		CGAGAAGCAACTGCTA_3	12.9044	CD4 Naive	1G
CAGCTAACATCGATGT_3	7.94936	1G_unstim		CGAGAAGGTATAGTAG_3	12.4605	CD4 Naive	1G
CAGCTAAGTAACGACG_3	15.749	1G_unstim		CGAGCACTCAACGCTA_3	7.51223	CD4 Naive	1G
CAGCTAAGTCGGATCC_3	8.40299	1G_unstim		CGAGCCACAGCGTTCG_3	13.2726	CD4 Naive	1G
CAGCTAAGTGACGCCT_3	7.78054	1G_unstim		CGATCGGAGGTAAACT_3	12.8395	CD4 Naive	1G
CAGCTAAGTGGCTCCA_3	4.5811	1G_unstim		CGATCGGCACTGTCGG_3	9.35966	CD4 Naive	1G
CAGCTAAGTGTGGTTT_3	12.6177	1G_unstim		CGATGGCAGACCACGA_3	14.1848	CD4 Naive	1G
CAGCTAAGTTCCCGAG_3	-0.90764	1G_unstim		CGATGGCAGGACATTA_3	4.93345	CD4 Naive	1G
CAGCTAAGTTCGGGCT_3	17.1048	1G_unstim		CGATGGCAGGGAAACA_3	7.00559	CD4 Naive	1G
CAGCTAAGTTGTGGAG_3	11.1941	1G_unstim		CGATGGCCAAGAGGCT_3	17.8318	CD4 Naive	1G
CAGCTGGAGATCCCAT_3	0.314124	1G_unstim		CGATGTAAGCTGAAAT_3	12.3724	CD4 Naive	1G
CAGCTGGAGCAGCGTA_3	6.23079	1G_unstim		CGATTGAAGCACACAG_3	8.61624	CD4 Naive	1G
CAGCTGGAGCCAGTAG_3	9.57473	1G_unstim		CGATTGAAGTATCGAA_3	8.10644	CD4 Naive	1G
CAGCTGGAGGTGCTTT_3	12.1183	1G_unstim		CGCGGTATCAAACCGT_3	13.8317	CD4 Naive	1G
CAGCTGGAGTTACCCA_3	14.4868	1G_unstim		CGCGGTATCGGCATCG_3	9.46685	CD4 Naive	1G
CAGCTGGCACCAGATT_3	6.32141	1G_unstim		CGCGTTTCATTCTCAT_3	7.3069	CD4 Naive	1G
CAGCTGGCACCTATCC_3	9.92685	1G_unstim		CGCTATCAGGGTCGAT_3	12.7902	CD4 Naive	1G
CAGCTGGCAGGATCGA_3	14.5441	1G_unstim		CGCTATCGTCCGCTGA_3	9.79235	CD4 Naive	1G
CAGCTGGGTGACTCAT_3	12.9487	1G_unstim		CGCTATCGTGCAGACA_3	15.1725	CD4 Naive	1G
CAGCTGGGTGAGCGAT_3	5.99906	1G_unstim		CGCTATCTCGTCGTTC_3	10.158	CD4 Naive	1G
CAGCTGGGTGGAAAGA_3	6.48815	1G_unstim		CGCTGGACAAGTTGTC_3	9.40097	CD4 Naive	1G
CAGCTGGGTGGGTCAA_3	9.10429	1G_unstim		CGCTTCATCATCGCTC_3	9.17449	CD4 Naive	1G
CAGCTGGGTTAAGGGC_3	11.5352	1G_unstim		CGGACACAGCTAGGCA_3	12.8538	CD4 Naive	1G
CAGCTGGTCAGGCCCA_3	13.9832	1G_unstim		CGGACGTAGCTAACAA_3	10.7132	CD4 Naive	1G
CAGCTGGTCTCCAGGG_3	11.6847	1G_unstim		CGGACGTCAGGGTACA_3	9.91178	CD4 Naive	1G
CAGCTGGTCTGAAAGA_3	7.90323	1G_unstim		CGGACTGCACCCTATC_3	10.7678	CD4 Naive	1G
CAGGTGCAGACTTGAA_3	9.5756	1G_unstim		CGGACTGTCTGCTGCT_3	17.9026	CD4 Naive	1G
CAGGTGCAGACTTTCG_3	8.68924	1G_unstim		CGGAGCTAGTTGTAGA_3	7.74156	CD4 Naive	1G
CAGGTGCAGAGCTTCT_3	9.11062	1G_unstim		CGGAGCTGTCTAGTGT_3	15.6993	CD4 Naive	1G
CAGGTGCAGGATGGAA_3	8.13656	1G_unstim		CGGAGCTTCGTATCAG_3	9.58777	CD4 Naive	1G
CAGGTGCCACGACGAA_3	10.3422	1G_unstim		CGGCTAGAGATGGCGT_3	10.7213	CD4 Naive	1G
CAGGTGCCATGCCTAA_3	14.0488	1G_unstim		CGGTTAACAAACGCGA_3	9.38171	CD4 Naive	1G
CAGGTGCGTAGCCTAT_3	5.52777	1G_unstim		CGTAGCGAGAAGATTC_3	13.596	CD4 Naive	1G
CAGGTGCGTCCAAGTT_3	16.4568	1G_unstim		CGTAGCGGTTCGGGCT_3	13.3114	CD4 Naive	1G
CAGGTGCGTGTGGCTC_3	9.07988	1G_unstim		CGTAGGCTCAGTTTGG_3	12.899	CD4 Naive	1G
CAGGTGCGTTAAGATG_3	2.41152	1G_unstim		CGTCACTCATTGGCGC_3	7.98596	CD4 Naive	1G
CAGGTGCGTTGATTGC_3	12.9123	1G_unstim		CGTCACTTCATTCACT_3	9.51153	CD4 Naive	1G
CAGTAACAGCCAGTAG_3	8.98118	1G_unstim		CGTCAGGTCACGATGT_3	9.941	CD4 Naive	1G
CAGTAACAGTGCTGCC_3	8.81542	1G_unstim		CGTCAGGTCATCTGCC_3	7.4679	CD4 Naive	1G
CAGTAACCAAGACACG_3	10.7944	1G_unstim		CGTCCATGTAGGCTGA_3	12.9893	CD4 Naive	1G
CAGTAACCAAGCGATG_3	7.46336	1G_unstim		CGTCCATTCGCGGATC_3	9.91535	CD4 Naive	1G
CAGTAACCACATTAGC_3	6.16529	1G_unstim		CGTCCATTCTCTGCTG_3	13.3401	CD4 Naive	1G
CAGTAACCACGGCTAC_3	12.753	1G_unstim		CGTCTACGTCAAAGCG_3	13.9004	CD4 Naive	1G
CAGTAACGTCGCCATG_3	10.6178	1G_unstim		CGTGTAAGTAACGTTC_3	11.7383	CD4 Naive	1G
CAGTAACGTCGGCATC_3	11.9618	1G_unstim		CGTGTCTTCCTATTCA_3	6.77303	CD4 Naive	1G
CAGTAACGTTACGTCA_3	9.51882	1G_unstim		CGTTAGAAGAGTACAT_3	13.1968	CD4 Naive	1G
CAGTAACGTTCCACAA_3	3.69843	1G_unstim		CGTTAGATCATCTGCC_3	13.0767	CD4 Naive	1G
CAGTAACTCAGAGGTG_3	10.8775	1G_unstim		CGTTAGATCGCTGATA_3	8.80529	CD4 Naive	1G
CAGTAACTCCAGGGCT_3	8.41357	1G_unstim		CGTTCTGGTAGCGATG_3	8.48206	CD4 Naive	1G
CAGTAACTCGTTGCCT_3	11.5244	1G_unstim		CTAACTTAGATGTGGC_3	16.5515	CD4 Naive	1G
CAGTCCTAGAAGGACA_3	8.73291	1G_unstim		CTAACTTAGGTGTGGT_3	15.1236	CD4 Naive	1G
CAGTCCTAGCTTCGCG_3	8.75586	1G_unstim		CTAAGACAGAAACCTA_3	10.6401	CD4 Naive	1G
CAGTCCTAGGAGTACC_3	9.55249	1G_unstim		CTAAGACAGACTTTCG_3	13.3286	CD4 Naive	1G
CAGTCCTAGGATGGAA_3	12.8969	1G_unstim		CTAAGACGTTCCAACA_3	1.26515	CD4 Naive	1G
CAGTCCTAGGTTCCTA_3	12.4483	1G_unstim		CTAAGACGTTGACGTT_3	8.45006	CD4 Naive	1G
CAGTCCTCAAAGCAAT_3	10.8989	1G_unstim		CTAAGACTCAGGCGAA_3	8.83851	CD4 Naive	1G
CAGTCCTCAACACGCC_3	14.895	1G_unstim		CTAATGGCACCGAAAG_3	13.2487	CD4 Naive	1G
CAGTCCTCAAGCCCAC_3	10.6179	1G_unstim		CTAATGGCACGGTAAG_3	10.1441	CD4 Naive	1G
CAGTCCTCACAAGACG_3	4.60926	1G_unstim		CTAATGGTCTCGTTTA_3	10.8924	CD4 Naive	1G
CAGTCCTCACTAGTAC_3	16.662	1G_unstim		CTACCCACATCCTTGC_3	6.74314	CD4 Naive	1G
CAGTCCTGTACCATCA_3	12.0966	1G_unstim		CTAGAGTCAGCTGCTG_3	12.8909	CD4 Naive	1G
CAGTCCTGTGCCTGGT_3	11.1075	1G_unstim		CTAGCCTCATCTGGTA_3	10.5391	CD4 Naive	1G
CAGTCCTGTTAGTGGG_3	11.5643	1G_unstim		CTAGCCTTCTCTTATG_3	3.29936	CD4 Naive	1G
CAGTCCTTCAATCACG_3	-0.0598174	1G_unstim		CTAGTGAGTCGTCTTC_3	4.66782	CD4 Naive	1G
CAGTCCTTCGTTGCCT_3	7.85293	1G_unstim		CTAGTGATCTTGTTTG_3	10.4748	CD4 Naive	1G
CAGTCCTTCTACTTAC_3	3.04398	1G_unstim		CTCACACTCCTTAATC_3	14.5319	CD4 Naive	1G
CATATGGAGCCAGGAT_3	16.0858	1G_unstim		CTCAGAACATGCCCGA_3	9.47736	CD4 Naive	1G
CATATGGAGGATTCGG_3	13.9675	1G_unstim		CTCATTATCCGTCAAA_3	10.4069	CD4 Naive	1G
CATATGGCAACGATCT_3	4.53098	1G_unstim		CTCCTAGAGGAGTTGC_3	12.6281	CD4 Naive	1G
CATATGGCACCGATAT_3	4.47653	1G_unstim		CTCCTAGTCCTTTCGG_3	12.0549	CD4 Naive	1G
CATATGGCAGGCGATA_3	5.21954	1G_unstim		CTCCTAGTCGGTGTCG_3	13.0573	CD4 Naive	1G
CATATGGCAGGGATTG_3	13.9748	1G_unstim		CTCCTAGTCGGTTCGG_3	8.94786	CD4 Naive	1G
CATATGGGTAGTGAAT_3	6.23364	1G_unstim		CTCGAGGTCATCTGCC_3	10.1273	CD4 Naive	1G
CATATGGGTGTGGTTT_3	8.90838	1G_unstim		CTCGGAGAGTCAATAG_3	8.01829	CD4 Naive	1G
CATATGGGTTGGTAAA_3	7.02522	1G_unstim		CTCGGAGCATTGGGCC_3	10.9067	CD4 Naive	1G
CATATGGTCGCCAGCA_3	14.2375	1G_unstim		CTCGGAGGTATTCTCT_3	8.59795	CD4 Naive	1G
CATATGGTCTCTGTCG_3	15.1804	1G_unstim		CTCGGAGTCATAAAGG_3	10.8659	CD4 Naive	1G
CATATGGTCTGTTGAG_3	3.48504	1G_unstim		CTCGGGAAGCAGGTCA_3	12.1814	CD4 Naive	1G
CATATGGTCTTGTACT_3	10.9242	1G_unstim		CTCGGGAGTCTTCGTC_3	8.14703	CD4 Naive	1G
CATATTCAGACAGGCT_3	9.5132	1G_unstim		CTCGTACAGCGATCCC_3	15.6498	CD4 Naive	1G
CATATTCCAAGTAGTA_3	7.32623	1G_unstim		CTCGTACGTGCAGTAG_3	4.68676	CD4 Naive	1G
CATATTCCACATGACT_3	12.7315	1G_unstim		CTCGTACTCGTAGATC_3	14.6778	CD4 Naive	1G
CATATTCCAGTATGCT_3	9.01892	1G_unstim		CTCTAATAGCTTTGGT_3	15.4195	CD4 Naive	1G
CATATTCGTTACAGAA_3	13.0738	1G_unstim		CTCTACGAGGTAGCCA_3	8.00761	CD4 Naive	1G
CATATTCTCGCCTGTT_3	11.3139	1G_unstim		CTCTGGTCATATGGTC_3	8.23432	CD4 Naive	1G
CATATTCTCTTCGGTC_3	7.36987	1G_unstim		CTCTGGTTCAGTCCCT_3	15.0418	CD4 Naive	1G
CATCAAGAGACAGGCT_3	8.58743	1G_unstim		CTGAAACAGTGTTGAA_3	13.388	CD4 Naive	1G
CATCAAGCAGACACTT_3	3.80064	1G_unstim		CTGAAACGTTCGTCTC_3	12.5856	CD4 Naive	1G
CATCAAGCAGGAACGT_3	10.2477	1G_unstim		CTGATAGGTTACTGAC_3	13.5756	CD4 Naive	1G
CATCAAGCATAAAGGT_3	4.30358	1G_unstim		CTGCCTAGTTAAGAAC_3	14.101	CD4 Naive	1G
CATCAAGCATCGGAAG_3	7.09408	1G_unstim		CTGCTGTGTCTGCCAG_3	5.79571	CD4 Naive	1G
CATCAAGGTAAATACG_3	3.10814	1G_unstim		CTGGTCTGTAAACACA_3	8.57389	CD4 Naive	1G
CATCAAGGTAGGACAC_3	8.16134	1G_unstim		CTGTGCTCAAGAGGCT_3	12.1754	CD4 Naive	1G
CATCAAGGTTGGTGGA_3	8.75737	1G_unstim		CTGTGCTGTCAGCTAT_3	7.56823	CD4 Naive	1G
CATCAAGGTTTACTCT_3	12.3102	1G_unstim		CTGTTTACACGAGGTA_3	5.00458	CD4 Naive	1G
CATCAAGTCAGGCAAG_3	7.13742	1G_unstim		CTGTTTAGTAAGCACG_3	9.58571	CD4 Naive	1G
CATCAAGTCCACGAAT_3	6.58565	1G_unstim		CTTAACTAGAGTGAGA_3	14.6449	CD4 Naive	1G
CATCAAGTCCGAATGT_3	10.0927	1G_unstim		CTTAACTAGGGATACC_3	12.6496	CD4 Naive	1G
CATCAAGTCCGCATCT_3	5.09439	1G_unstim		CTTAACTCAGGCGATA_3	7.00325	CD4 Naive	1G
CATCAAGTCGTAGATC_3	14.0591	1G_unstim		CTTAACTCATCAGTCA_3	10.4329	CD4 Naive	1G
CATCAGAAGAGCTGGT_3	2.71395	1G_unstim		CTTACCGCAAGCTGAG_3	11.2598	CD4 Naive	1G
CATCAGAAGGACAGAA_3	13.95	1G_unstim		CTTACCGTCCTAGGGC_3	11.0581	CD4 Naive	1G
CATCAGAAGGTGATAT_3	12.742	1G_unstim		CTTCTCTTCCTTGGTC_3	5.17447	CD4 Naive	1G
CATCAGACACGGTTTA_3	4.55818	1G_unstim		CTTCTCTTCGTACCGG_3	7.35882	CD4 Naive	1G
CATCAGACATCGACGC_3	9.05673	1G_unstim		CTTGGCTAGAGACGAA_3	11.6335	CD4 Naive	1G
CATCAGAGTCTTGATG_3	13.2801	1G_unstim		CTTGGCTCACCATGTA_3	6.44866	CD4 Naive	1G
CATCAGATCAAAGACA_3	9.7966	1G_unstim		CTTGGCTTCACCGTAA_3	12.5765	CD4 Naive	1G
CATCAGATCAGCGACC_3	8.01657	1G_unstim		CTTTGCGAGTGTACGG_3	10.8535	CD4 Naive	1G
CATCAGATCATGCATG_3	15.0025	1G_unstim		GAAACTCCATTCTCAT_3	11.3613	CD4 Naive	1G
CATCAGATCCAGGGCT_3	6.99402	1G_unstim		GAAACTCGTTCCAACA_3	12.7226	CD4 Naive	1G
CATCAGATCGCAAACT_3	9.43241	1G_unstim		GAAACTCTCGATAGAA_3	9.96959	CD4 Naive	1G
CATCAGATCTCTGTCG_3	13.073	1G_unstim		GAAACTCTCTCGCATC_3	7.53823	CD4 Naive	1G
CATCAGATCTGCAGTA_3	6.68933	1G_unstim		GAAATGACAAGCTGAG_3	8.55387	CD4 Naive	1G
CATCCACAGCAATATG_3	12.4406	1G_unstim		GAAATGACAGTGGAGT_3	11.7476	CD4 Naive	1G
CATCCACAGGGCTTCC_3	10.098	1G_unstim		GAAATGAGTGTGTGCC_3	14.6488	CD4 Naive	1G
CATCCACAGTACGTAA_3	6.39452	1G_unstim		GAACATCAGTGTACTC_3	7.00463	CD4 Naive	1G
CATCCACAGTGTCTCA_3	6.67938	1G_unstim		GAACATCCATGGGACA_3	10.8261	CD4 Naive	1G
CATCCACCACACCGAC_3	9.26582	1G_unstim		GAACATCGTGTGAAAT_3	13.4986	CD4 Naive	1G
CATCCACCACGGTTTA_3	11.8148	1G_unstim		GAACATCTCGTACCGG_3	8.29082	CD4 Naive	1G
CATCCACCATCCAACA_3	8.56432	1G_unstim		GAACCTACATGAAGTA_3	7.72916	CD4 Naive	1G
CATCCACCATCTACGA_3	11.9224	1G_unstim		GAACCTAGTGAGGGAG_3	0.708179	CD4 Naive	1G
CATCCACCATGCAACT_3	10.7646	1G_unstim		GAACCTATCCACGACG_3	9.73087	CD4 Naive	1G
CATCCACGTAGGGTAC_3	8.58872	1G_unstim		GAACGGACATATGCTG_3	5.27938	CD4 Naive	1G
CATCCACGTGACGCCT_3	6.11789	1G_unstim		GAATAAGCACCTGGTG_3	12.656	CD4 Naive	1G
CATCCACGTGGTAACG_3	9.50217	1G_unstim		GAATGAAAGCCAGTAG_3	15.6014	CD4 Naive	1G
CATCCACGTTACGACT_3	9.92726	1G_unstim		GACACGCGTGCTTCTC_3	12.9465	CD4 Naive	1G
CATCCACTCACATACG_3	8.59396	1G_unstim		GACAGAGGTTAGTGGG_3	12.9753	CD4 Naive	1G
CATCCACTCCATTCTA_3	14.3106	1G_unstim		GACAGAGTCAGGCGAA_3	9.05825	CD4 Naive	1G
CATCCACTCGTATCAG_3	13.3532	1G_unstim		GACCAATAGGTGCTTT_3	10.5722	CD4 Naive	1G
CATCGAAAGACGACGT_3	10.8052	1G_unstim		GACCTGGAGGATGTAT_3	12.0621	CD4 Naive	1G
CATCGAAAGGAGCGAG_3	8.83393	1G_unstim		GACCTGGGTCTCCATC_3	16.1972	CD4 Naive	1G
CATCGAAAGTGACATA_3	4.79254	1G_unstim		GACCTGGTCCGTAGGC_3	10.2583	CD4 Naive	1G
CATCGAACACATGTGT_3	5.33035	1G_unstim		GACGGCTAGCCCTAAT_3	14.9457	CD4 Naive	1G
CATCGAAGTAGCCTAT_3	6.88762	1G_unstim		GACGTGCGTAAGAGAG_3	13.6031	CD4 Naive	1G
CATCGAAGTATCAGTC_3	5.90695	1G_unstim		GACGTGCGTGGAAAGA_3	6.67522	CD4 Naive	1G
CATCGAAGTGAGTATA_3	10.7664	1G_unstim		GACGTGCTCTTACCTA_3	15.7479	CD4 Naive	1G
CATCGAAGTGTGACGA_3	8.40781	1G_unstim		GACGTTAAGGAGTCTG_3	12.4943	CD4 Naive	1G
CATCGAATCATTCACT_3	6.98164	1G_unstim		GACTAACAGGCCCTTG_3	3.96307	CD4 Naive	1G
CATCGAATCCCTCAGT_3	5.66363	1G_unstim		GACTAACCAATAGAGT_3	9.0222	CD4 Naive	1G
CATCGAATCTCGAGTA_3	11.7954	1G_unstim		GACTAACCACATCTTT_3	3.65833	CD4 Naive	1G
CATCGAATCTGAGGGA_3	9.39901	1G_unstim		GACTAACGTGATGTCT_3	10.2882	CD4 Naive	1G
CATCGGGAGGCATGGT_3	7.88787	1G_unstim		GACTACACAACCGCCA_3	7.56157	CD4 Naive	1G
CATCGGGAGTGTGAAT_3	14.9749	1G_unstim		GAGGTGAAGCCAGTTT_3	18.7112	CD4 Naive	1G
CATCGGGAGTTTGCGT_3	12.9917	1G_unstim		GAGGTGACACAACGTT_3	10.5281	CD4 Naive	1G
CATCGGGCAATGACCT_3	9.53818	1G_unstim		GAGGTGATCGGCTACG_3	2.82323	CD4 Naive	1G
CATCGGGCAGTAAGCG_3	9.61643	1G_unstim		GAGTCCGAGTCCTCCT_3	11.2865	CD4 Naive	1G
CATCGGGCATATGAGA_3	7.60515	1G_unstim		GATCAGTAGGTAGCCA_3	10.4087	CD4 Naive	1G
CATCGGGGTACATGTC_3	5.26891	1G_unstim		GATCAGTGTCATATGC_3	11.9225	CD4 Naive	1G
CATCGGGGTCCAAGTT_3	7.40562	1G_unstim		GATCGATCACAGTCGC_3	13.0771	CD4 Naive	1G
CATCGGGGTGTAATGA_3	5.54462	1G_unstim		GATCGATTCTCCGGTT_3	12.1555	CD4 Naive	1G
CATCGGGTCAACCATG_3	11.2602	1G_unstim		GATCGATTCTTGGGTA_3	14.9362	CD4 Naive	1G
CATCGGGTCCTTTCGG_3	8.3951	1G_unstim		GATCGCGTCCTTTCTC_3	6.76907	CD4 Naive	1G
CATCGGGTCTCGAGTA_3	5.27724	1G_unstim		GATCGTAGTGTGAATA_3	11.2846	CD4 Naive	1G
CATGACAAGCCAGTAG_3	13.6223	1G_unstim		GATCTAGAGGCGACAT_3	14.8171	CD4 Naive	1G
CATGACAAGCGTGAGT_3	0.964786	1G_unstim		GATCTAGGTCCAGTGC_3	14.3899	CD4 Naive	1G
CATGACAAGGGATACC_3	12.0331	1G_unstim		GATGAAATCAAACCAC_3	7.95267	CD4 Naive	1G
CATGACAAGGTGTTAA_3	8.71717	1G_unstim		GATGAAATCACAATGC_3	13.9353	CD4 Naive	1G
CATGACACAAGTTAAG_3	11.7388	1G_unstim		GATGAGGAGGCAGTCA_3	7.29909	CD4 Naive	1G
CATGACACAATGTTGC_3	4.45344	1G_unstim		GATGCTAAGCTACCTA_3	12.689	CD4 Naive	1G
CATGACACAGCCTATA_3	10.2867	1G_unstim		GATGCTATCTTGCAAG_3	12.9279	CD4 Naive	1G
CATGACACAGGACCCT_3	13.2545	1G_unstim		GATTCAGCACTAGTAC_3	11.9845	CD4 Naive	1G
CATGACACATGCAATC_3	12.5674	1G_unstim		GATTCAGTCTAGCACA_3	7.48207	CD4 Naive	1G
CATGACAGTATAGTAG_3	15.3211	1G_unstim		GATTCAGTCTGATACG_3	10.5782	CD4 Naive	1G
CATGACATCGGTCCGA_3	8.29372	1G_unstim		GCAAACTAGACAGGCT_3	5.20853	CD4 Naive	1G
CATGACATCTCTGCTG_3	8.34406	1G_unstim		GCAAACTCATTTCACT_3	12.4527	CD4 Naive	1G
CATGCCTAGAACAACT_3	9.10536	1G_unstim		GCACATAAGACCTTTG_3	8.17134	CD4 Naive	1G
CATGCCTAGACCACGA_3	13.2704	1G_unstim		GCACATACAGATAATG_3	10.5978	CD4 Naive	1G
CATGCCTCAACACCCG_3	13.6755	1G_unstim		GCACTCTTCTGCGACG_3	12.6078	CD4 Naive	1G
CATGCCTCATCCGTGG_3	6.08763	1G_unstim		GCAGTTATCAGCAACT_3	10.0947	CD4 Naive	1G
CATGCCTCATCCTTGC_3	8.57459	1G_unstim		GCAGTTATCGAACGGA_3	10.533	CD4 Naive	1G
CATGCCTGTTCAGGCC_3	11.113	1G_unstim		GCCAAATAGACAGGCT_3	9.86818	CD4 Naive	1G
CATGCCTTCAACGGCC_3	12.4579	1G_unstim		GCCTCTAGTTATCGGT_3	10.4892	CD4 Naive	1G
CATGCCTTCAAGCCTA_3	9.02057	1G_unstim		GCGACCAAGATCTGAA_3	12.5314	CD4 Naive	1G
CATGGCGAGACTACAA_3	3.96677	1G_unstim		GCGAGAAAGCCCGAAA_3	15.0256	CD4 Naive	1G
CATGGCGAGATTACCC_3	13.5734	1G_unstim		GCGCAACAGACTAGAT_3	12.9803	CD4 Naive	1G
CATGGCGCAAGCGCTC_3	15.242	1G_unstim		GCGCAACTCGGAGCAA_3	8.91814	CD4 Naive	1G
CATGGCGCACGGTAGA_3	12.7506	1G_unstim		GCGCAGTAGTTGTAGA_3	15.6149	CD4 Naive	1G
CATGGCGCAGGCTCAC_3	8.41474	1G_unstim		GCGCAGTGTCTAGCGC_3	8.80878	CD4 Naive	1G
CATGGCGCATTACGAC_3	14.1902	1G_unstim		GCGCCAAGTGGTACAG_3	12.7829	CD4 Naive	1G
CATGGCGGTGACCAAG_3	10.7104	1G_unstim		GCGCGATAGACTAAGT_3	7.90516	CD4 Naive	1G
CATGGCGGTTCGGCAC_3	9.80683	1G_unstim		GCGCGATAGTACGATA_3	6.46934	CD4 Naive	1G
CATGGCGTCACATGCA_3	8.96954	1G_unstim		GCGGGTTAGAGTGAGA_3	12.1148	CD4 Naive	1G
CATGGCGTCTGTTGAG_3	4.30206	1G_unstim		GCGGGTTCAACTGGCC_3	11.5845	CD4 Naive	1G
CATTATCAGAAGAAGC_3	6.70366	1G_unstim		GCGGGTTCACGACGAA_3	8.60255	CD4 Naive	1G
CATTATCAGCCAACAG_3	1.75895	1G_unstim		GCTCCTAAGTCATCCA_3	8.86837	CD4 Naive	1G
CATTATCAGCGATATA_3	10.9964	1G_unstim		GCTCCTAGTCCGTGAC_3	5.43387	CD4 Naive	1G
CATTATCAGGAGTACC_3	6.8699	1G_unstim		GCTCTGTCAGGGTTAG_3	6.49675	CD4 Naive	1G
CATTATCAGGTGACCA_3	3.44176	1G_unstim		GCTCTGTGTACAGCAG_3	12.4006	CD4 Naive	1G
CATTATCAGTGTCCAT_3	11.3638	1G_unstim		GCTCTGTTCGCAAACT_3	7.20691	CD4 Naive	1G
CATTATCCAAAGTCAA_3	13.9139	1G_unstim		GCTGGGTAGTTTCCTT_3	11.1506	CD4 Naive	1G
CATTATCCACTTACGA_3	10.8166	1G_unstim		GCTTCCAAGTGGTAAT_3	15.3386	CD4 Naive	1G
CATTATCCATCAGTAC_3	7.73557	1G_unstim		GCTTGAACACTTCTGC_3	7.04584	CD4 Naive	1G
CATTATCCATTTCAGG_3	7.94083	1G_unstim		GCTTGAAGTATTACCG_3	9.0939	CD4 Naive	1G
CATTATCTCAACACGT_3	5.86802	1G_unstim		GGAAAGCAGCTAACTC_3	12.2614	CD4 Naive	1G
CATTATCTCACCTCGT_3	11.9752	1G_unstim		GGAAAGCAGTGAAGTT_3	8.96826	CD4 Naive	1G
CATTATCTCATACGGT_3	9.28756	1G_unstim		GGAAAGCTCCCAAGTA_3	13.6626	CD4 Naive	1G
CATTATCTCGGATGGA_3	5.28491	1G_unstim		GGAACTTTCCATGAAC_3	11.4153	CD4 Naive	1G
CATTATCTCGGCGGTT_3	5.17763	1G_unstim		GGAATAATCAGCTGGC_3	13.3477	CD4 Naive	1G
CATTATCTCTCGAGTA_3	7.46793	1G_unstim		GGACAAGGTGTGCGTC_3	5.77976	CD4 Naive	1G
CATTATCTCTTGAGGT_3	12.4612	1G_unstim		GGACAAGGTTGAGGTG_3	12.3246	CD4 Naive	1G
CATTCGCAGAATTGTG_3	2.27363	1G_unstim		GGACAGATCACCTCGT_3	12.3169	CD4 Naive	1G
CATTCGCAGATGTTAG_3	2.38757	1G_unstim		GGACGTCAGACCTAGG_3	17.2843	CD4 Naive	1G
CATTCGCCACGAAAGC_3	10.8864	1G_unstim		GGACGTCCATACAGCT_3	12.051	CD4 Naive	1G
CATTCGCGTAAGGGAA_3	7.02483	1G_unstim		GGAGCAAAGCTGAAAT_3	6.9787	CD4 Naive	1G
CATTCGCGTATCTGCA_3	11.8874	1G_unstim		GGATGTTGTATCACCA_3	6.56422	CD4 Naive	1G
CATTCGCGTCTAGTGT_3	10.2916	1G_unstim		GGATGTTTCACGACTA_3	11.1152	CD4 Naive	1G
CATTCGCTCATGTCCC_3	10.0407	1G_unstim		GGATGTTTCCTCATTA_3	5.15957	CD4 Naive	1G
CATTCGCTCCACTGGG_3	14.4298	1G_unstim		GGATTACAGTCAATAG_3	10.8844	CD4 Naive	1G
CATTCGCTCGCTTGTC_3	11.2062	1G_unstim		GGCAATTGTTCTGGTA_3	19.154	CD4 Naive	1G
CATTCGCTCGTTTGCC_3	9.40511	1G_unstim		GGCCGATCACACCGCA_3	10.8427	CD4 Naive	1G
CCAATCCAGAGGTTGC_3	12.0042	1G_unstim		GGCGACTGTAGCCTCG_3	10.8349	CD4 Naive	1G
CCAATCCAGCTATGCT_3	7.08185	1G_unstim		GGCGACTGTTCAGGCC_3	5.78837	CD4 Naive	1G
CCAATCCAGGCTAGGT_3	10.2717	1G_unstim		GGCTCGAGTTAAGACA_3	9.25428	CD4 Naive	1G
CCAATCCAGGGCACTA_3	8.05731	1G_unstim		GGCTCGATCGTAGGAG_3	11.2981	CD4 Naive	1G
CCAATCCAGTTTCCTT_3	15.171	1G_unstim		GGCTGGTGTCGTTGTA_3	9.0603	CD4 Naive	1G
CCAATCCCAAGTCTGT_3	8.26904	1G_unstim		GGCTGGTTCTTTACGT_3	12.2423	CD4 Naive	1G
CCAATCCCACTTGGAT_3	3.94816	1G_unstim		GGGAATGCACTCTGTC_3	9.05586	CD4 Naive	1G
CCAATCCCAGGTCGTC_3	5.73768	1G_unstim		GGGAATGTCAGGTTCA_3	17.0898	CD4 Naive	1G
CCAATCCGTACCGGCT_3	8.81686	1G_unstim		GGGACCTCACATTCGA_3	7.58256	CD4 Naive	1G
CCAATCCGTGCGGTAA_3	-0.0104181	1G_unstim		GGGACCTGTTCAGTAC_3	13.2694	CD4 Naive	1G
CCAATCCGTTTGGCGC_3	6.35322	1G_unstim		GGGACCTTCGGTGTCG_3	9.12091	CD4 Naive	1G
CCAATCCTCATGTAGC_3	7.20776	1G_unstim		GGGAGATAGCGCCTTG_3	12.874	CD4 Naive	1G
CCACCTAAGCCGCCTA_3	8.52987	1G_unstim		GGGATGAAGAAGAAGC_3	7.44228	CD4 Naive	1G
CCACCTAAGCTGCGAA_3	5.21229	1G_unstim		GGGATGACAGGGAGAG_3	6.82537	CD4 Naive	1G
CCACCTAAGGCTCAGA_3	7.85964	1G_unstim		GGGATGACATCCTAGA_3	15.2663	CD4 Naive	1G
CCACCTAAGGTGATAT_3	12.2912	1G_unstim		GGGATGACATGCAATC_3	10.6673	CD4 Naive	1G
CCACCTAAGTCCAGGA_3	10.3888	1G_unstim		GGGCACTCAGGGTACA_3	5.68029	CD4 Naive	1G
CCACCTAAGTGAAGAG_3	9.45124	1G_unstim		GGGCACTCATGTAGTC_3	13.2086	CD4 Naive	1G
CCACCTACAATAGCGG_3	4.92296	1G_unstim		GGGCACTGTACCATCA_3	2.48412	CD4 Naive	1G
CCACCTACACTAAGTC_3	4.784	1G_unstim		GGGCACTTCCACGTGG_3	9.42542	CD4 Naive	1G
CCACCTACAGGTCCAC_3	12.6064	1G_unstim		GGGCATCAGCAATATG_3	5.58171	CD4 Naive	1G
CCACCTAGTCGAGATG_3	4.51699	1G_unstim		GGGCATCCAGATTGCT_3	11.2681	CD4 Naive	1G
CCACCTATCACGATGT_3	7.08763	1G_unstim		GGGCATCTCGACCAGC_3	15.9641	CD4 Naive	1G
CCACCTATCATCGGAT_3	3.75639	1G_unstim		GGGTCTGAGATCTGAA_3	7.73067	CD4 Naive	1G
CCACCTATCGATCCCT_3	3.75848	1G_unstim		GGGTCTGCAAAGCGGT_3	9.50331	CD4 Naive	1G
CCACCTATCGGTTCGG_3	9.22605	1G_unstim		GGGTCTGGTGAACCTT_3	9.18211	CD4 Naive	1G
CCACCTATCTCGTTTA_3	6.95502	1G_unstim		GGGTTGCAGTCACGCC_3	13.9123	CD4 Naive	1G
CCACGGAAGCTAACAA_3	8.22381	1G_unstim		GGGTTGCGTCAACTGT_3	9.72207	CD4 Naive	1G
CCACGGAAGTGTTTGC_3	12.6898	1G_unstim		GGGTTGCGTGGCTCCA_3	3.01257	CD4 Naive	1G
CCACGGACAATCACAC_3	6.19984	1G_unstim		GGGTTGCTCAGCACAT_3	9.86486	CD4 Naive	1G
CCACGGACAGCCTTGG_3	11.5329	1G_unstim		GGTATTGAGGTGCACA_3	5.81266	CD4 Naive	1G
CCACGGACAGCTGTGC_3	6.7658	1G_unstim		GGTATTGTCACCATAG_3	8.83221	CD4 Naive	1G
CCACGGACATGCTAGT_3	9.38195	1G_unstim		GGTGTTAAGCTACCGC_3	9.89953	CD4 Naive	1G
CCACGGAGTACCGAGA_3	9.69795	1G_unstim		GGTGTTAAGTTAACGA_3	14.5027	CD4 Naive	1G
[truncated: 26,504 more rows]

## Sheet: Fig2B
Fig2B. Differences in cellular senescence secretory product score, calculated from the SenMayo gene set, between all cell types at 1G or simulated uG.
	SenMayo1	gravity
AAACCTGAGAGGTACC_1	0.0322205	uG
AAACCTGAGATCTGCT_1	-0.0262015	uG
AAACCTGAGGCGACAT_1	0.00413291	uG
AAACCTGCAGATGGCA_1	-0.0914618	uG
AAACCTGCAGTAAGAT_1	-0.0122477	uG
AAACCTGCATCACGTA_1	0.0027426	uG
AAACCTGCATGACGGA_1	0.0484729	uG
AAACCTGGTAAGGGAA_1	0.215195	uG
AAACCTGGTAAGTAGT_1	0.0328836	uG
AAACCTGGTAATCACC_1	0.0555791	uG
AAACCTGGTTCGTGAT_1	-0.0250932	uG
AAACCTGTCAACGGGA_1	-0.0368024	uG
AAACCTGTCGATCCCT_1	0.0905749	uG
AAACCTGTCGATGAGG_1	0.0260503	uG
AAACGGGAGAGTCTGG_1	0.0105644	uG
AAACGGGAGCCACTAT_1	0.0464408	uG
AAACGGGAGCCTTGAT_1	-0.0335854	uG
AAACGGGAGCTAGTGG_1	-0.00775898	uG
AAACGGGCAAGCCTAT_1	0.00870662	uG
AAACGGGCAATGTAAG_1	-0.0223256	uG
AAACGGGCAGACGCAA_1	0.0286655	uG
AAACGGGCAGCAGTTT_1	-0.0208513	uG
AAACGGGCAGCTATTG_1	-0.0326175	uG
AAACGGGCAGCTTAAC_1	-0.0142188	uG
AAACGGGGTCGTCTTC_1	-0.0482036	uG
AAACGGGGTGCAACTT_1	-0.00145277	uG
AAACGGGGTGGTGTAG_1	-0.005968	uG
AAACGGGGTGTCAATC_1	-0.0272501	uG
AAACGGGTCCGTTGTC_1	0.00872665	uG
AAACGGGTCCTTAATC_1	-0.0432029	uG
AAACGGGTCGGTCTAA_1	-0.0211862	uG
AAACGGGTCTGACCTC_1	-0.0204821	uG
AAACGGGTCTGTGCAA_1	-0.0188906	uG
AAAGATGAGCTGGAAC_1	-0.0165096	uG
AAAGATGAGGCACATG_1	0.0157104	uG
AAAGATGAGGGTGTGT_1	-0.0134879	uG
AAAGATGCAAGACACG_1	0.0422901	uG
AAAGATGCAGGCGATA_1	-0.00451764	uG
AAAGATGCATAACCTG_1	0.0115673	uG
AAAGATGCATGCAACT_1	0.000260836	uG
AAAGATGGTAGGGTAC_1	0.0985205	uG
AAAGATGGTCAAACTC_1	-0.0092711	uG
AAAGATGGTTGGTAAA_1	-0.0278426	uG
AAAGATGTCAAACAAG_1	-0.0127613	uG
AAAGATGTCGGATGGA_1	0.0396688	uG
AAAGATGTCGGTGTTA_1	-0.0203974	uG
AAAGCAAAGAAGGGTA_1	0.0295939	uG
AAAGCAAAGCTGCCCA_1	-0.0150059	uG
AAAGCAAAGGCCGAAT_1	0.00739787	uG
AAAGCAAAGGCGATAC_1	0.0832305	uG
AAAGCAAAGTGCCATT_1	-0.00557028	uG
AAAGCAAAGTTGTAGA_1	-0.0394024	uG
AAAGCAACACCATCCT_1	-0.0367508	uG
AAAGCAACAGATTGCT_1	0.00981403	uG
AAAGCAACATGCTGGC_1	0.0159206	uG
AAAGCAACATGTAGTC_1	0.00899316	uG
AAAGCAAGTACCTACA_1	-0.022132	uG
AAAGCAAGTATAGTAG_1	0.0529288	uG
AAAGCAAGTTATCGGT_1	0.00780958	uG
AAAGCAATCAAGGCTT_1	0.0171394	uG
AAAGCAATCGTTGCCT_1	0.00106238	uG
AAAGTAGAGATATGCA_1	-0.0317567	uG
AAAGTAGAGGAGTAGA_1	0.0475386	uG
AAAGTAGAGGTGCACA_1	-0.00174099	uG
AAAGTAGAGTACACCT_1	0.0429352	uG
AAAGTAGAGTAGTGCG_1	-0.0110254	uG
AAAGTAGCACATGGGA_1	0.0168988	uG
AAAGTAGCACCGCTAG_1	0.175254	uG
AAAGTAGCATGATCCA_1	-0.00451703	uG
AAAGTAGCATGCTAGT_1	-0.00981497	uG
AAAGTAGGTACAAGTA_1	0.000838287	uG
AAAGTAGGTCATATCG_1	0.0330495	uG
AAAGTAGGTCATCGGC_1	0.0229921	uG
AAAGTAGGTCATGCCG_1	0.106091	uG
AAAGTAGGTCGCGGTT_1	0.0409404	uG
AAAGTAGGTGACCAAG_1	-0.0132267	uG
AAAGTAGGTGCCTGCA_1	0.0356266	uG
AAAGTAGGTGTGAAAT_1	0.0227307	uG
AAAGTAGGTTCAGACT_1	-0.00458347	uG
AAAGTAGGTTCGCGAC_1	-0.0239006	uG
AAAGTAGGTTCGGGCT_1	0.0700032	uG
AAAGTAGGTTGCCTCT_1	-0.0113954	uG
AAAGTAGTCAGTCCCT_1	0.00219876	uG
AAAGTAGTCGAGAACG_1	0.018722	uG
AAAGTAGTCGTGGACC_1	0.00814926	uG
AAAGTAGTCTGGTATG_1	-0.00779934	uG
AAATGCCCAACACGCC_1	-0.0510292	uG
AAATGCCCACCTATCC_1	-0.0180377	uG
AAATGCCCACGAGGTA_1	-0.0583947	uG
AAATGCCCACTCAGGC_1	-0.00745109	uG
AAATGCCCAGGGATTG_1	-0.0603394	uG
AAATGCCGTCAGAATA_1	-0.0334105	uG
AAATGCCGTCCCTTGT_1	-0.0326553	uG
AAATGCCGTCGAACAG_1	-0.0121614	uG
AAATGCCGTGTATGGG_1	0.0662708	uG
AAATGCCGTTATCACG_1	-0.0116178	uG
AAATGCCGTTTGACTG_1	0.00879525	uG
AAATGCCTCATGCATG_1	0.0140513	uG
AAATGCCTCCTGCTTG_1	0.0189692	uG
AAATGCCTCGTTACAG_1	0.0825588	uG
AACACGTCACTCAGGC_1	0.0234026	uG
AACACGTCAGTCAGCC_1	0.0503609	uG
AACACGTCATGCCTTC_1	-0.0582977	uG
AACACGTCATGGTCAT_1	-0.0201059	uG
AACACGTGTATATGGA_1	0.00772226	uG
AACACGTGTCAGGACA_1	-0.0279332	uG
AACACGTGTCTTCTCG_1	0.0127004	uG
AACACGTGTGAGTGAC_1	0.0290577	uG
AACACGTTCAAAGTAG_1	0.117058	uG
AACACGTTCAGAAATG_1	0.0500947	uG
AACACGTTCATTATCC_1	-0.0412795	uG
AACACGTTCCCAGGTG_1	0.0583634	uG
AACACGTTCCCTTGCA_1	-0.0477188	uG
AACACGTTCTTCTGGC_1	-0.0555291	uG
AACACGTTCTTGCATT_1	0.0436715	uG
AACCATGAGACAAGCC_1	0.0167369	uG
AACCATGAGCACGCCT_1	0.0321116	uG
AACCATGAGCTGCGAA_1	-0.0275024	uG
AACCATGAGTCCGGTC_1	-0.0529457	uG
AACCATGAGTCGTTTG_1	-0.0336014	uG
AACCATGAGTCTCAAC_1	-0.0542815	uG
AACCATGCAAACGTGG_1	-0.0266873	uG
AACCATGCAAGCTGAG_1	0.0790471	uG
AACCATGCAGTGGGAT_1	0.12108	uG
AACCATGGTACATCCA_1	0.0682229	uG
AACCATGGTAGCTTGT_1	0.0363722	uG
AACCATGGTCTTCTCG_1	0.0508193	uG
AACCATGGTGGTTTCA_1	0.112825	uG
AACCATGGTTAGAACA_1	-0.00551568	uG
AACCATGTCAGCCTAA_1	-0.0761516	uG
AACCATGTCAGTTGAC_1	0.0855101	uG
AACCATGTCCAGAAGG_1	-0.0513111	uG
AACCATGTCCTGTACC_1	0.0240004	uG
AACCGCGAGAGGGATA_1	-0.0631904	uG
AACCGCGAGATGTGGC_1	-0.0201599	uG
AACCGCGAGCACGCCT_1	0.0820411	uG
AACCGCGAGGACATTA_1	-0.0209837	uG
AACCGCGAGGCCATAG_1	-0.0230583	uG
AACCGCGAGTCTCGGC_1	0.0518672	uG
AACCGCGAGTTCGCAT_1	0.0122798	uG
AACCGCGAGTTTAGGA_1	0.036306	uG
AACCGCGCAACTGGCC_1	0.0138425	uG
AACCGCGCAAGGACTG_1	-0.0382247	uG
AACCGCGCAATGGAAT_1	-0.047219	uG
AACCGCGCACTTAAGC_1	-0.0109183	uG
AACCGCGCATTCTTAC_1	-0.0179157	uG
AACCGCGCATTTCAGG_1	0.0359384	uG
AACCGCGGTCCAGTGC_1	0.00213313	uG
AACCGCGGTCCATGAT_1	0.0582362	uG
AACCGCGTCCCAACGG_1	-0.0270232	uG
AACGTTGAGATATGCA_1	-0.00778066	uG
AACGTTGAGTAGCCGA_1	-6.76272e-06	uG
AACGTTGCAAGACACG_1	0.0579831	uG
AACGTTGCAATCGAAA_1	-0.0360751	uG
AACGTTGCAGGGTATG_1	0.204608	uG
AACGTTGCATCACCCT_1	0.0120164	uG
AACGTTGGTATAGGTA_1	0.103219	uG
AACGTTGGTCAATGTC_1	0.0591855	uG
AACGTTGGTCGAGATG_1	-0.0124849	uG
AACGTTGGTCTCATCC_1	0.0459291	uG
AACGTTGGTCTCCATC_1	-0.00180827	uG
AACGTTGGTGCACCAC_1	-0.0532512	uG
AACGTTGGTTACGGAG_1	-0.0244773	uG
AACGTTGTCAACCATG_1	-0.0019644	uG
AACGTTGTCGGTCTAA_1	-0.0344317	uG
AACGTTGTCTTGACGA_1	0.270955	uG
AACTCAGAGAAGAAGC_1	-0.013691	uG
AACTCAGAGACTGTAA_1	0.151001	uG
AACTCAGAGGCACATG_1	0.0410627	uG
AACTCAGAGGGATACC_1	0.0103627	uG
AACTCAGAGGTGCTTT_1	-0.0120424	uG
AACTCAGCAATGTTGC_1	0.0389288	uG
AACTCAGCACATGGGA_1	-0.0182263	uG
AACTCAGCACTTACGA_1	-0.0314123	uG
AACTCAGCAGACTCGC_1	0.0263299	uG
AACTCAGCAGATCGGA_1	-0.0218042	uG
AACTCAGGTAATCACC_1	-0.0096711	uG
AACTCAGGTCAGAATA_1	0.00672028	uG
AACTCAGGTCTTCGTC_1	-0.0354216	uG
AACTCAGGTGATGTCT_1	-0.0277745	uG
AACTCAGGTTGTCGCG_1	0.0491747	uG
AACTCAGTCAATCTCT_1	0.0249132	uG
AACTCAGTCCAAGTAC_1	-0.00903162	uG
AACTCAGTCCAGAGGA_1	0.023279	uG
AACTCAGTCTAACGGT_1	-0.0266779	uG
AACTCAGTCTTGTACT_1	-0.0392736	uG
AACTCCCAGACAATAC_1	0.0245108	uG
AACTCCCAGACAGGCT_1	0.0361382	uG
AACTCCCAGATCCTGT_1	-0.0264052	uG
AACTCCCAGGAGCGTT_1	-0.00328399	uG
AACTCCCAGGTGACCA_1	0.00502242	uG
AACTCCCAGTGGACGT_1	0.0101981	uG
AACTCCCAGTGTACCT_1	-0.0148567	uG
AACTCCCCAGTATAAG_1	-0.00709997	uG
AACTCCCCATCAGTAC_1	0.0118703	uG
AACTCCCCATTGAGCT_1	-0.00418422	uG
AACTCCCGTAAAGGAG_1	0.0418511	uG
AACTCCCGTCCCTACT_1	0.00981811	uG
AACTCCCGTCGAGATG_1	-0.0381219	uG
AACTCCCGTCTAAACC_1	-0.0282104	uG
AACTCCCGTGAAGGCT_1	-0.0164839	uG
AACTCCCGTTATCGGT_1	0.0101528	uG
AACTCCCGTTTGACTG_1	-0.00749142	uG
AACTCCCTCACTCCTG_1	0.000651733	uG
AACTCCCTCCATTCTA_1	0.0702397	uG
AACTCCCTCGGATGTT_1	0.0133409	uG
AACTCCCTCGTGGACC_1	0.0148764	uG
AACTCCCTCTATCCTA_1	-0.0389964	uG
AACTCCCTCTCGTATT_1	0.0185248	uG
AACTCCCTCTTTACAC_1	0.0681183	uG
AACTCCCTCTTTAGGG_1	0.013865	uG
AACTCTTAGCAGCGTA_1	0.0868202	uG
AACTCTTAGCCTATGT_1	-0.0298208	uG
AACTCTTAGCCTCGTG_1	0.104256	uG
AACTCTTAGCGTCAAG_1	0.0172989	uG
AACTCTTAGGAGTACC_1	-0.0225134	uG
AACTCTTAGTCATGCT_1	-0.00198819	uG
AACTCTTAGTGCAAGC_1	0.0658353	uG
AACTCTTCAAAGAATC_1	-0.00146857	uG
AACTCTTCACTTAACG_1	-0.0250977	uG
AACTCTTCACTTACGA_1	0.0210636	uG
AACTCTTCAGGCTCAC_1	-0.0426449	uG
AACTCTTCATTGAGCT_1	-0.0427628	uG
AACTCTTGTAACGCGA_1	-0.0229065	uG
AACTCTTGTATATGAG_1	0.00932431	uG
AACTCTTGTCTCCATC_1	0.0170068	uG
AACTCTTGTGCGCTTG_1	0.0776495	uG
AACTCTTGTTCATGGT_1	-0.0055393	uG
AACTCTTGTTCGGGCT_1	-0.0472283	uG
AACTCTTGTTCTGGTA_1	-0.0353374	uG
AACTCTTTCAGCATGT_1	-0.0397886	uG
AACTCTTTCATCGGAT_1	0.00718473	uG
AACTCTTTCCCAAGTA_1	-0.0198122	uG
AACTCTTTCGGAAATA_1	0.0339657	uG
AACTCTTTCGGGAGTA_1	-0.0112871	uG
AACTCTTTCTGTTGAG_1	0.0322422	uG
AACTGGTAGGCGATAC_1	0.0292759	uG
AACTGGTAGTGGTAAT_1	0.017579	uG
AACTGGTAGTGTACGG_1	-0.0252662	uG
AACTGGTAGTGTACTC_1	-0.0180602	uG
AACTGGTAGTTACCCA_1	0.0129809	uG
AACTGGTCACGCCAGT_1	0.0643458	uG
AACTGGTCAGGATCGA_1	0.00657854	uG
AACTGGTCAGTTCCCT_1	-0.00412781	uG
AACTGGTCATACTACG_1	-0.0365983	uG
AACTGGTCATGGGACA_1	0.0140923	uG
AACTGGTGTGCAGACA_1	0.0307218	uG
AACTGGTGTGGTAACG_1	0.0149345	uG
AACTGGTTCAACCAAC_1	0.0624289	uG
AACTGGTTCGCATGGC_1	-0.00445213	uG
AACTTTCAGACAGAGA_1	0.0144005	uG
AACTTTCAGCCCAGCT_1	0.0281967	uG
AACTTTCAGCGTGTCC_1	0.0113085	uG
AACTTTCAGGTGCACA_1	0.0236428	uG
AACTTTCCAATCCAAC_1	-0.012743	uG
AACTTTCCAATGTTGC_1	0.0945726	uG
AACTTTCCACCAGATT_1	-0.0110565	uG
AACTTTCCACGACGAA_1	0.0121166	uG
AACTTTCCAGGGTTAG_1	-0.012731	uG
AACTTTCGTACTTCTT_1	-0.0127446	uG
AACTTTCGTCTAAACC_1	0.0113443	uG
AACTTTCGTCTCTCTG_1	0.0131015	uG
AACTTTCGTGAAGGCT_1	0.0293417	uG
AACTTTCGTGCATCTA_1	0.0245925	uG
AACTTTCGTGTAACGG_1	0.0706321	uG
AACTTTCTCGTTGACA_1	0.00838575	uG
AAGACCTAGGAGTTTA_1	0.0374822	uG
AAGACCTAGGTCATCT_1	0.014281	uG
AAGACCTAGGTGCTTT_1	-0.00514358	uG
AAGACCTAGTCGCCGT_1	-0.00810836	uG
AAGACCTCAAGCCGCT_1	-0.0189572	uG
AAGACCTCAATACGCT_1	-0.027259	uG
AAGACCTCATGTCCTC_1	0.0343777	uG
AAGACCTGTACCATCA_1	-0.0291923	uG
AAGACCTGTACGCTGC_1	0.00639675	uG
AAGACCTGTAGCAAAT_1	-0.0199155	uG
AAGACCTGTAGCTTGT_1	0.0173188	uG
AAGACCTGTATAGGGC_1	0.048304	uG
AAGACCTGTCATCCCT_1	-0.0387355	uG
AAGACCTGTCGCGGTT_1	-0.0135184	uG
AAGACCTGTGAAAGAG_1	-0.0474505	uG
AAGACCTGTGAGGGAG_1	-0.0434841	uG
AAGACCTGTGGAAAGA_1	-0.0207588	uG
AAGACCTGTTCTCATT_1	-0.0276027	uG
AAGACCTTCCTAAGTG_1	-0.0452412	uG
AAGACCTTCGTTTATC_1	0.00543971	uG
AAGACCTTCTCGATGA_1	-0.0163341	uG
AAGCCGCAGTCGTTTG_1	-0.0276038	uG
AAGCCGCCACCATCCT_1	0.0042367	uG
AAGCCGCCACTGTCGG_1	-0.00272478	uG
AAGCCGCGTATTAGCC_1	-0.00626177	uG
AAGCCGCGTCCAGTGC_1	-0.0439835	uG
AAGCCGCGTCCTAGCG_1	0.0610515	uG
AAGCCGCGTCTAAAGA_1	0.0185658	uG
AAGCCGCGTCTTCTCG_1	0.0337593	uG
AAGCCGCGTTCGTCTC_1	-0.0172891	uG
AAGCCGCGTTGAGTTC_1	0.0131221	uG
AAGCCGCTCAGTTTGG_1	-0.028212	uG
AAGCCGCTCGCAAGCC_1	-0.044918	uG
AAGCCGCTCTAACTCT_1	0.00390704	uG
AAGGAGCAGCCAGGAT_1	0.0233316	uG
AAGGAGCAGCGGATCA_1	0.00592255	uG
AAGGAGCAGTACATGA_1	-0.031126	uG
AAGGAGCCAATAGAGT_1	0.0318576	uG
AAGGAGCGTACCAGTT_1	-0.0354515	uG
AAGGAGCGTCATATCG_1	0.0515929	uG
AAGGAGCTCCCAACGG_1	0.00193901	uG
AAGGAGCTCCCATTTA_1	0.0277773	uG
AAGGAGCTCCCTCTTT_1	0.051115	uG
AAGGAGCTCCCTGACT_1	-0.0161774	uG
AAGGAGCTCCTCTAGC_1	0.0325048	uG
AAGGAGCTCGTACCGG_1	0.0197539	uG
AAGGAGCTCTGCGACG_1	-0.0143788	uG
AAGGCAGAGAGGTAGA_1	0.0296509	uG
AAGGCAGCACATTAGC_1	0.0699806	uG
AAGGCAGCAGTCAGCC_1	0.0427342	uG
AAGGCAGCATCGATTG_1	0.0825753	uG
AAGGCAGCATGTCCTC_1	0.0884349	uG
AAGGCAGGTAGGGACT_1	0.0461998	uG
AAGGCAGGTCACTGGC_1	0.00421511	uG
AAGGCAGGTCCGTTAA_1	0.0429018	uG
AAGGCAGGTGTGCGTC_1	0.0112712	uG
AAGGCAGTCATCGATG_1	0.0715962	uG
AAGGTTCAGGGTTCCC_1	-0.0392091	uG
AAGGTTCCAAGTTCTG_1	-0.0118413	uG
AAGGTTCCACAGGCCT_1	-0.0431481	uG
AAGGTTCCAGCGTCCA_1	0.0425023	uG
AAGGTTCCAGGGTATG_1	0.0210307	uG
AAGGTTCGTACCAGTT_1	0.0110072	uG
AAGGTTCGTAGCGATG_1	0.00807266	uG
AAGGTTCGTAGCTTGT_1	0.0859615	uG
AAGGTTCGTATAGGGC_1	0.0388831	uG
AAGGTTCGTCTCTTTA_1	-0.0132741	uG
AAGGTTCGTGAGGGAG_1	0.0487007	uG
AAGGTTCGTGCAACTT_1	0.051116	uG
AAGGTTCGTGTAAGTA_1	0.00118608	uG
AAGGTTCTCACCCTCA_1	-0.02475	uG
AAGGTTCTCACGCATA_1	-0.00971266	uG
AAGGTTCTCAGCAACT_1	-0.0249738	uG
AAGGTTCTCTGCGTAA_1	-0.0354717	uG
AAGTCTGAGAAACCAT_1	-0.0154099	uG
AAGTCTGAGCACCGCT_1	-0.0115015	uG
AAGTCTGAGCCGCCTA_1	-0.0600187	uG
AAGTCTGAGCGTGTCC_1	0.0703094	uG
AAGTCTGAGGCCGAAT_1	0.005685	uG
AAGTCTGAGGGCTCTC_1	0.0628307	uG
AAGTCTGAGTAGCCGA_1	0.0270943	uG
AAGTCTGAGTTAACGA_1	-0.0305826	uG
AAGTCTGCAAACAACA_1	0.0393647	uG
AAGTCTGCAAACTGCT_1	0.0491067	uG
AAGTCTGCAAGAAGAG_1	0.105674	uG
AAGTCTGCAAGGACTG_1	0.0104432	uG
AAGTCTGCAATGGTCT_1	-0.0445103	uG
AAGTCTGCACATCCGG_1	0.00206207	uG
AAGTCTGCACGAAACG_1	0.00956696	uG
AAGTCTGCACGAAGCA_1	-0.0322889	uG
AAGTCTGCACGGTAGA_1	-0.012647	uG
AAGTCTGCACTACAGT_1	0.0314228	uG
AAGTCTGCATAAGACA_1	0.0110285	uG
AAGTCTGCATCCAACA_1	-0.0317992	uG
AAGTCTGCATGTAAGA_1	0.0285724	uG
AAGTCTGGTACGAAAT_1	-0.0264776	uG
AAGTCTGGTAGCGCAA_1	-0.00408853	uG
AAGTCTGGTAGGCTGA_1	0.00430383	uG
AAGTCTGGTATAGGTA_1	0.142083	uG
AAGTCTGGTGAGTGAC_1	0.104801	uG
AAGTCTGGTTAAGATG_1	-0.0254195	uG
AAGTCTGGTTATGTGC_1	0.114794	uG
AAGTCTGTCACGGTTA_1	-0.0137255	uG
AAGTCTGTCCAGAAGG_1	0.141144	uG
AAGTCTGTCCTCAACC_1	-0.0123355	uG
AAGTCTGTCGGTTAAC_1	0.0809176	uG
AAGTCTGTCTACCTGC_1	-0.0161798	uG
AATCCAGAGACACGAC_1	-0.0354654	uG
AATCCAGAGCGCCTTG_1	0.0572876	uG
AATCCAGAGTATCGAA_1	0.00042016	uG
AATCCAGAGTCAAGGC_1	-0.0527116	uG
AATCCAGCAGGTCTCG_1	0.0065806	uG
AATCCAGCAGTAACGG_1	-0.0144392	uG
AATCCAGCAGTTCATG_1	0.0651125	uG
AATCCAGCATCACGAT_1	0.0115694	uG
AATCCAGCATTCCTGC_1	0.125068	uG
AATCCAGCATTCTCAT_1	-0.00139362	uG
AATCCAGGTCCATCCT_1	0.0518435	uG
AATCCAGGTCGGCATC_1	-0.00618231	uG
AATCCAGTCCCGGATG_1	0.0466345	uG
AATCCAGTCCGCTGTT_1	-0.049213	uG
AATCCAGTCCTAGGGC_1	-0.0263793	uG
AATCCAGTCGACGGAA_1	-0.0347317	uG
AATCCAGTCTCTGTCG_1	-0.042962	uG
AATCCAGTCTTCCTTC_1	0.0485041	uG
AATCCAGTCTTGCCGT_1	-0.0030246	uG
AATCGGTAGAATGTTG_1	0.0179642	uG
AATCGGTAGCCAGTAG_1	0.0564141	uG
AATCGGTAGCTGAACG_1	-0.00685832	uG
AATCGGTAGGGCTTCC_1	0.0301488	uG
AATCGGTAGTAACCCT_1	0.00538998	uG
AATCGGTCAAAGCAAT_1	0.00434711	uG
AATCGGTCACAACGCC_1	0.154354	uG
AATCGGTCACAAGCCC_1	-0.0456012	uG
AATCGGTGTACCGGCT_1	-0.0423418	uG
AATCGGTGTCACACGC_1	-0.00493273	uG
AATCGGTGTGCCTTGG_1	0.0198858	uG
AATCGGTGTTTGTGTG_1	0.064192	uG
AATCGGTTCAATCACG_1	-0.0265711	uG
AATCGGTTCACCCTCA_1	0.014042	uG
AATCGGTTCATCTGTT_1	0.00197403	uG
AATCGGTTCATGTCTT_1	-0.0411372	uG
AATCGGTTCCCTTGCA_1	0.00183016	uG
AATCGGTTCGCGATCG_1	0.0509977	uG
AATCGGTTCGCGGATC_1	-0.0304247	uG
AATCGGTTCGGCGGTT_1	-0.0147946	uG
AATCGGTTCTCAAACG_1	-0.0205919	uG
AATCGGTTCTGCAAGT_1	0.0265083	uG
ACACCAAAGACCGGAT_1	0.0134438	uG
ACACCAAAGCAATCTC_1	0.0600368	uG
ACACCAAAGCATGGCA_1	-0.0320495	uG
ACACCAAAGCTGCAAG_1	0.0170106	uG
ACACCAACACAGGAGT_1	-0.0439147	uG
ACACCAACACGCTTTC_1	-0.0546914	uG
ACACCAACAGCAGTTT_1	-0.0726033	uG
ACACCAACAGTCAGCC_1	0.342892	uG
ACACCAACATCAGTAC_1	-0.0375627	uG
ACACCAAGTGTTTGTG_1	-0.00926269	uG
ACACCAATCACCTCGT_1	0.0183496	uG
ACACCAATCCAAAGTC_1	0.0151255	uG
ACACCAATCGAACTGT_1	0.0484669	uG
ACACCAATCGTTACAG_1	-0.0410177	uG
ACACCAATCTGTCCGT_1	0.0702227	uG
ACACCAATCTTACCGC_1	0.0358821	uG
ACACCCTAGACTACAA_1	-0.0150691	uG
ACACCCTAGATAGGAG_1	0.049795	uG
ACACCCTAGCCAACAG_1	0.022339	uG
ACACCCTAGCCGTCGT_1	0.0115214	uG
ACACCCTAGCTGGAAC_1	-0.0351944	uG
ACACCCTAGGCGCTCT_1	-0.0383828	uG
ACACCCTAGTGCGTGA_1	0.0688328	uG
ACACCCTAGTTTAGGA_1	-0.00235692	uG
ACACCCTCACACTGCG_1	-0.0061557	uG
ACACCCTCAGCATACT_1	0.0107974	uG
ACACCCTCAGTACACT_1	-0.0633708	uG
ACACCCTCATTCGACA_1	0.00688745	uG
ACACCCTGTACATCCA_1	0.140753	uG
ACACCCTGTCAGAGGT_1	-0.0225011	uG
ACACCCTGTTACGACT_1	0.0650036	uG
ACACCCTTCAATAAGG_1	-0.0107702	uG
ACACCCTTCAGCATGT_1	-0.0125288	uG
ACACCCTTCAGTGCAT_1	0.00545475	uG
ACACCGGAGACAGACC_1	-0.0403739	uG
ACACCGGAGAGGACGG_1	-0.000374598	uG
ACACCGGAGGCAGGTT_1	-0.026415	uG
ACACCGGAGGCCCTTG_1	0.0208981	uG
ACACCGGAGGTCATCT_1	0.141909	uG
ACACCGGCAGACTCGC_1	-0.0164277	uG
ACACCGGGTACCATCA_1	0.0428207	uG
ACACCGGGTTGGTGGA_1	0.0102898	uG
ACACCGGTCATGTGGT_1	0.060369	uG
ACACCGGTCCAAATGC_1	-0.0130079	uG
ACACCGGTCCAGATCA_1	-0.041652	uG
ACACCGGTCTTCGGTC_1	-0.00405582	uG
ACACTGAAGAATTGTG_1	-0.0685931	uG
ACACTGAAGATCGATA_1	0.0323671	uG
ACACTGAAGATGTGGC_1	0.0083754	uG
ACACTGAAGCGTTCCG_1	0.0394544	uG
ACACTGAAGCTAGTCT_1	0.040749	uG
ACACTGACAAACGCGA_1	0.0403215	uG
ACACTGACAAGGACTG_1	0.117413	uG
ACACTGACAGCGAACA_1	-0.0162173	uG
ACACTGACAGGAACGT_1	0.00127571	uG
ACACTGACAGGACGTA_1	-0.0369716	uG
ACACTGACAGGTTTCA_1	-0.0164347	uG
ACACTGAGTAGAGGAA_1	-0.0110522	uG
ACACTGAGTCAAAGAT_1	0.00734581	uG
ACACTGAGTTACAGAA_1	-0.0095041	uG
ACACTGAGTTTCGCTC_1	0.00266037	uG
ACACTGATCAACACCA_1	-0.00248405	uG
ACACTGATCAACGAAA_1	0.0199861	uG
ACACTGATCAGCTCTC_1	-0.0243726	uG
ACACTGATCCTTAATC_1	-0.0471152	uG
ACACTGATCGTCCAGG_1	-0.0544676	uG
ACACTGATCGTCGTTC_1	-0.010326	uG
ACAGCCGAGCTATGCT_1	-0.00452106	uG
ACAGCCGAGTACTTGC_1	0.0483792	uG
ACAGCCGAGTTAGCGG_1	0.0570568	uG
ACAGCCGCAACAACCT_1	0.0195837	uG
ACAGCCGCACACTGCG_1	0.105779	uG
ACAGCCGCACAGGAGT_1	0.0263505	uG
ACAGCCGCACCGATAT_1	-0.00697878	uG
ACAGCCGCATGCATGT_1	-0.038822	uG
ACAGCCGGTAACGTTC_1	-0.0329867	uG
ACAGCCGGTACATGTC_1	0.0160563	uG
ACAGCCGGTATATCCG_1	-0.0246123	uG
ACAGCCGGTCCGAACC_1	-0.033513	uG
ACAGCCGGTCCGAAGA_1	-0.0659757	uG
ACAGCCGGTGAAATCA_1	0.0321443	uG
ACAGCCGTCAAAGACA_1	-0.0153323	uG
ACAGCCGTCATTGCGA_1	-0.0644119	uG
ACAGCCGTCGACCAGC_1	-0.0201841	uG
ACAGCCGTCTAACTGG_1	0.0192864	uG
ACAGCTAAGCCAGAAC_1	-0.0219057	uG
ACAGCTAAGGAGTCTG_1	0.0208166	uG
ACAGCTAAGTAGGTGC_1	-0.00532711	uG
ACAGCTAAGTGTTTGC_1	-0.0223456	uG
ACAGCTAAGTTCCACA_1	0.0155041	uG
ACAGCTACAAAGCAAT_1	-0.0291625	uG
ACAGCTACAACACCCG_1	-0.00428089	uG
ACAGCTACAATGAATG_1	0.0106292	uG
ACAGCTACAATGTTGC_1	-0.0134062	uG
ACAGCTACACACATGT_1	-0.0245455	uG
ACAGCTACAGACAGGT_1	-0.0319167	uG
ACAGCTACAGACGCTC_1	0.0484077	uG
ACAGCTACAGATCCAT_1	-0.0191357	uG
ACAGCTACAGCCTATA_1	0.00906241	uG
ACAGCTACAGTCAGCC_1	0.0122041	uG
ACAGCTACATTCGACA_1	-0.0191657	uG
ACAGCTAGTAGCTAAA_1	0.00743307	uG
ACAGCTAGTCAACTGT_1	-0.0322346	uG
ACAGCTAGTTCGTCTC_1	0.0656359	uG
ACAGCTATCATTGCCC_1	0.0264964	uG
ACAGCTATCCACGACG_1	0.0289321	uG
ACAGCTATCGGACAAG_1	-0.0335173	uG
ACAGCTATCGGATGTT_1	-0.0240725	uG
ACAGCTATCTGCTGCT_1	0.0458211	uG
ACATACGAGAATCTCC_1	0.040302	uG
ACATACGAGACGCACA_1	-0.0155578	uG
ACATACGAGAGGGCTT_1	0.0304428	uG
ACATACGAGCGAGAAA_1	0.0233941	uG
ACATACGAGTAAGTAC_1	0.0194639	uG
ACATACGAGTCTCGGC_1	-0.0187618	uG
ACATACGCAAGCGTAG_1	-0.0288238	uG
ACATACGCAGCTCGAC_1	-0.0418864	uG
ACATACGCAGTCCTTC_1	0.0199956	uG
ACATACGCATCTATGG_1	0.0234366	uG
ACATACGGTAACGTTC_1	-0.018863	uG
ACATACGGTAAGCACG_1	0.0267731	uG
ACATACGGTCACTTCC_1	-0.0123578	uG
ACATACGGTCCGAAGA_1	-0.00794	uG
ACATACGGTCTAGCCG_1	0.0789704	uG
ACATACGGTGTTTGTG_1	0.0152375	uG
ACATACGGTTAAGATG_1	0.0310587	uG
ACATACGTCATATCGG_1	-0.0299432	uG
ACATACGTCGGTTCGG_1	0.030652	uG
ACATACGTCTCGCATC_1	0.0175135	uG
ACATACGTCTGGTGTA_1	-0.0266015	uG
ACATACGTCTTGCCGT_1	0.0502733	uG
ACATACGTCTTGTCAT_1	-0.0108105	uG
ACATCAGCACGGACAA_1	0.00236614	uG
ACATCAGCAGGGAGAG_1	0.0111887	uG
ACATCAGCATGGTAGG_1	0.0456169	uG
ACATCAGCATGGTCAT_1	-0.0121933	uG
ACATCAGGTACATCCA_1	0.00156133	uG
ACATCAGGTCACTGGC_1	-0.0131329	uG
ACATCAGGTCACTTCC_1	-0.0254522	uG
ACATCAGGTCAGAATA_1	0.0845975	uG
ACATCAGGTCGCGAAA_1	0.0342118	uG
ACATCAGGTTCGCGAC_1	-0.0119746	uG
ACATCAGTCACCATAG_1	-0.0406737	uG
ACATCAGTCAGGATCT_1	0.123767	uG
ACATCAGTCGATAGAA_1	-0.0323028	uG
ACATCAGTCGATGAGG_1	0.0925976	uG
ACATCAGTCTGGTTCC_1	-0.00350554	uG
ACATGGTAGCCAGTTT_1	-0.0208704	uG
ACATGGTAGCGTGAGT_1	0.00247533	uG
ACATGGTAGCTGCCCA_1	0.0270048	uG
ACATGGTAGTGGGCTA_1	-0.0113361	uG
ACATGGTAGTGTTAGA_1	-0.010693	uG
ACATGGTCAACTGCGC_1	-0.00364783	uG
ACATGGTCAATGACCT_1	-0.0271128	uG
ACATGGTGTAAATGTG_1	0.0455462	uG
ACATGGTGTAGGGTAC_1	0.0077036	uG
ACATGGTGTATAATGG_1	-0.0125954	uG
ACATGGTGTCCGTCAG_1	-0.0145595	uG
ACATGGTGTCTCACCT_1	-0.048914	uG
ACATGGTGTCTCTCTG_1	-0.0103953	uG
ACATGGTGTGCACCAC_1	0.0284139	uG
ACATGGTGTTACTGAC_1	0.0367591	uG
ACATGGTGTTGCGCAC_1	0.0381273	uG
ACATGGTTCCAGAAGG_1	-0.0194673	uG
ACATGGTTCCTATTCA_1	-0.024048	uG
ACATGGTTCTTAGCCC_1	0.0368729	uG
ACCAGTAAGAATTCCC_1	0.0320716	uG
ACCAGTAAGATGCCTT_1	0.024125	uG
ACCAGTAAGGAGCGAG_1	0.00857006	uG
ACCAGTAAGGCTCATT_1	0.0137808	uG
ACCAGTAAGTACGACG_1	0.0198496	uG
ACCAGTAAGTCACGCC_1	-0.0208867	uG
ACCAGTACAATCTACG_1	-0.0347018	uG
ACCAGTACACCGAAAG_1	-0.0212299	uG
ACCAGTACAGGCAGTA_1	0.0178946	uG
ACCAGTACAGGGTATG_1	-0.0299882	uG
ACCAGTACAGTAGAGC_1	-0.0295836	uG
ACCAGTACATCTATGG_1	0.217897	uG
ACCAGTACATTCACTT_1	-0.0625925	uG
ACCAGTAGTATAGTAG_1	0.0380811	uG
ACCAGTAGTGGCTCCA_1	0.00110796	uG
ACCAGTATCAAACAAG_1	0.00183627	uG
ACCAGTATCATCACCC_1	-0.00386422	uG
ACCAGTATCCCATTTA_1	0.0374406	uG
ACCAGTATCGCCATAA_1	0.00627562	uG
ACCAGTATCTGTTGAG_1	0.0726459	uG
ACCCACTAGCCAACAG_1	-0.0373812	uG
ACCCACTAGCGTCAAG_1	-0.0474345	uG
ACCCACTAGGAGTACC_1	0.00125896	uG
ACCCACTAGGGTCGAT_1	-0.0534759	uG
ACCCACTCAACACCCG_1	0.062998	uG
ACCCACTCAAGCCGTC_1	-0.00403309	uG
ACCCACTCAATCCGAT_1	0.0643034	uG
ACCCACTCAGACGTAG_1	0.00259255	uG
ACCCACTCATCTCCCA_1	0.0488601	uG
ACCCACTCATCTCGCT_1	0.0175701	uG
ACCCACTCATTTCAGG_1	-0.0166604	uG
ACCCACTGTCATTAGC_1	-0.0123804	uG
ACCCACTGTGTGCGTC_1	0.00659184	uG
ACCCACTGTTCCGGCA_1	-0.0415387	uG
ACCCACTGTTGAACTC_1	-0.0124999	uG
ACCCACTTCACAGGCC_1	-0.00889135	uG
ACCCACTTCCAATGGT_1	-0.0172451	uG
ACCCACTTCCGCAGTG_1	-0.00855934	uG
ACCCACTTCGCAGGCT_1	0.00833982	uG
ACCCACTTCGCCCTTA_1	-0.00359884	uG
ACCCACTTCGCGTTTC_1	0.00245432	uG
ACCCACTTCGGAGCAA_1	0.0522745	uG
ACCCACTTCGGCGCTA_1	-0.0610711	uG
ACCCACTTCGTATCAG_1	0.0331321	uG
ACCCACTTCTCTAAGG_1	-0.0245033	uG
ACCCACTTCTGGCGTG_1	-0.026783	uG
ACCCACTTCTTACCTA_1	-0.0413217	uG
ACCCACTTCTTGTACT_1	-0.0114627	uG
ACCCACTTCTTTAGGG_1	0.11424	uG
ACCGTAAAGATCCTGT_1	0.0476585	uG
ACCGTAAAGCGACGTA_1	-0.00853846	uG
ACCGTAAAGGCTATCT_1	-0.0327363	uG
ACCGTAAAGGGATGGG_1	0.0181681	uG
ACCGTAAAGGGCTCTC_1	0.0129735	uG
ACCGTAAAGTATTGGA_1	-0.0168993	uG
ACCGTAAAGTCATCCA_1	-0.0115965	uG
ACCGTAAAGTGGAGTC_1	-0.0233397	uG
ACCGTAACAAGCCTAT_1	0.0459777	uG
ACCGTAACATCAGTCA_1	-0.000290809	uG
ACCGTAACATCCCACT_1	0.0290755	uG
ACCGTAAGTAGATTAG_1	-0.0454811	uG
ACCGTAAGTCGAATCT_1	0.0155736	uG
ACCGTAAGTCTCTTAT_1	0.0275293	uG
ACCGTAAGTTGGAGGT_1	0.0194772	uG
ACCGTAATCAACGGGA_1	-0.0302751	uG
ACCGTAATCAATAAGG_1	-0.00283344	uG
ACCGTAATCCGTACAA_1	-0.0398796	uG
ACCGTAATCGTCTGCT_1	-0.025638	uG
ACCGTAATCTCCTATA_1	0.0183505	uG
ACCGTAATCTGCGACG_1	-0.00308461	uG
ACCTTTAAGACAGACC_1	0.0566225	uG
ACCTTTAAGATAGTCA_1	0.075922	uG
ACCTTTAAGCCCAACC_1	-0.0644995	uG
ACCTTTAAGTCGTTTG_1	0.0872195	uG
ACCTTTAAGTGACTCT_1	0.0257885	uG
ACCTTTAAGTGCTGCC_1	0.014148	uG
ACCTTTACAATAAGCA_1	-0.0102559	uG
ACCTTTACACACATGT_1	-0.0582185	uG
ACCTTTACACGCGAAA_1	0.0551749	uG
ACCTTTACATAAAGGT_1	0.0475617	uG
ACCTTTACATGATCCA_1	-0.0255483	uG
ACCTTTAGTATAGTAG_1	0.0107042	uG
ACCTTTAGTGATGTGG_1	-0.00580853	uG
ACCTTTAGTTGAGTTC_1	0.0353909	uG
ACCTTTAGTTGTCGCG_1	0.0119719	uG
ACCTTTATCACCTCGT_1	-0.0228529	uG
ACCTTTATCCCATTTA_1	-0.0147274	uG
ACCTTTATCCCTAATT_1	0.0243685	uG
ACCTTTATCCTCAACC_1	-0.0387212	uG
ACGAGCCAGACAAGCC_1	-0.0193618	uG
ACGAGCCAGGATGGTC_1	-0.00924371	uG
ACGAGCCAGGCGACAT_1	-0.0331007	uG
ACGAGCCAGTAAGTAC_1	0.116331	uG
ACGAGCCAGTGGACGT_1	0.0544686	uG
ACGAGCCAGTGGGATC_1	-0.029211	uG
ACGAGCCCAAGGACAC_1	-0.0396632	uG
ACGAGCCCACCCATTC_1	0.052131	uG
ACGAGCCCATATGGTC_1	0.0199472	uG
ACGAGCCGTACATGTC_1	-0.013506	uG
ACGAGCCGTACTCGCG_1	-0.0251093	uG
ACGAGCCGTCCTAGCG_1	0.012083	uG
ACGAGCCGTGCTTCTC_1	0.0680121	uG
ACGAGCCGTTCTGAAC_1	-0.00142409	uG
ACGAGCCGTTTAGGAA_1	0.0748618	uG
ACGAGCCTCAGAGCTT_1	0.0134255	uG
ACGAGCCTCAGTGCAT_1	-0.0220781	uG
ACGAGCCTCATCATTC_1	0.0175108	uG
ACGAGCCTCATGCAAC_1	0.0141632	uG
ACGAGCCTCTCGTATT_1	-0.00599035	uG
ACGAGCCTCTCTAAGG_1	0.0653251	uG
ACGAGCCTCTGCGACG_1	0.0155058	uG
ACGAGGAAGACGACGT_1	0.00151766	uG
ACGAGGAAGGACTGGT_1	-0.0166394	uG
ACGAGGAAGGTAGCCA_1	0.02254	uG
ACGAGGAAGTCTCCTC_1	0.0484451	uG
ACGAGGACAGTGAGTG_1	-0.0290809	uG
ACGAGGACATCCCATC_1	-0.00577989	uG
ACGAGGACATGGTCAT_1	-0.0233755	uG
ACGAGGACATTCACTT_1	0.000898814	uG
ACGAGGACATTGGGCC_1	-0.027012	uG
ACGAGGAGTAGCTTGT_1	-0.0032624	uG
ACGAGGAGTTACAGAA_1	0.0208221	uG
ACGAGGAGTTCCGGCA_1	0.0270837	uG
ACGAGGAGTTGTGGCC_1	0.0398988	uG
ACGAGGAGTTTGTTTC_1	0.0475221	uG
ACGAGGATCGAGCCCA_1	-0.00610222	uG
ACGAGGATCTCCCTGA_1	-0.0164881	uG
ACGAGGATCTGTTGAG_1	0.0342319	uG
ACGATACCAAGTTCTG_1	0.00989596	uG
ACGATACCAATCCAAC_1	-0.00644366	uG
ACGATACCACCCATGG_1	-0.0246034	uG
ACGATACCATCGGACC_1	0.0274031	uG
ACGATACGTAAACCTC_1	-0.0028691	uG
ACGATACGTCTAACGT_1	-0.000378982	uG
ACGATACGTCTCCATC_1	0.0453005	uG
ACGATACGTCTGATCA_1	-0.0487722	uG
ACGATACGTGGTAACG_1	-0.0260348	uG
ACGATACTCAAAGTAG_1	-0.0145998	uG
ACGATACTCAGGCAAG_1	0.0223942	uG
ACGATACTCTTGTACT_1	-0.00543516	uG
ACGATGTAGAGGGATA_1	0.018382	uG
ACGATGTAGCATCATC_1	0.0212639	uG
ACGATGTCACCGCTAG_1	0.000203955	uG
ACGATGTCAGACGCTC_1	-0.00332854	uG
ACGATGTCAGGATTGG_1	-0.0149102	uG
ACGATGTCAGTTCCCT_1	0.037468	uG
ACGATGTCATACTCTT_1	-0.027701	uG
ACGATGTCATGGTCTA_1	0.00839027	uG
ACGATGTGTATTCTCT_1	0.0230132	uG
ACGATGTGTCCGACGT_1	-0.0212103	uG
ACGATGTGTCTCATCC_1	0.0670499	uG
ACGATGTGTTTGACAC_1	-0.0135641	uG
ACGATGTTCACTTATC_1	0.0426845	uG
ACGATGTTCCCAGGTG_1	0.0100094	uG
ACGATGTTCGGCGCAT_1	-0.0116715	uG
ACGCAGCAGAATGTGT_1	-0.0641767	uG
ACGCAGCAGAATGTTG_1	-0.0277809	uG
ACGCAGCAGCAGCCTC_1	-0.0349516	uG
ACGCAGCAGCCACGCT_1	-0.00166728	uG
ACGCAGCAGCTGCAAG_1	0.0226887	uG
ACGCAGCAGTAGGCCA_1	-0.0296796	uG
ACGCAGCCAAGTCATC_1	-0.0636229	uG
ACGCAGCCACGTGAGA_1	0.00429399	uG
ACGCAGCGTAGCACGA_1	0.187998	uG
ACGCAGCGTCAACATC_1	0.0123795	uG
ACGCAGCGTGCAGGTA_1	0.0287269	uG
ACGCAGCGTTCGTTGA_1	0.0239379	uG
ACGCAGCGTTTGCATG_1	-0.0133475	uG
ACGCAGCTCAGTTAGC_1	0.0276466	uG
ACGCAGCTCCTAGAAC_1	-0.0160163	uG
ACGCAGCTCGAATGGG_1	-0.0281423	uG
ACGCCAGAGACTAGAT_1	0.0284186	uG
ACGCCAGAGATCTGAA_1	-0.00733266	uG
ACGCCAGAGTCGCCGT_1	0.00438735	uG
ACGCCAGAGTGACATA_1	0.12306	uG
ACGCCAGCAACCGCCA_1	0.000499065	uG
ACGCCAGCAAGCCATT_1	0.0786829	uG
ACGCCAGCACAAGCCC_1	-0.0255078	uG
ACGCCAGCACGAGAGT_1	0.0157448	uG
ACGCCAGCACGGTTTA_1	-0.0177227	uG
ACGCCAGGTATTACCG_1	0.133614	uG
ACGCCAGGTCGAAAGC_1	-0.0293847	uG
ACGCCAGGTTTAAGCC_1	0.0531003	uG
ACGCCAGTCAACACCA_1	0.0438907	uG
ACGCCAGTCGGACAAG_1	0.00356293	uG
ACGCCGAAGAGACGAA_1	0.0395228	uG
ACGCCGAAGTGGTAGC_1	-0.0335015	uG
ACGCCGACACGAAATA_1	0.0276089	uG
ACGCCGACACGAGAGT_1	-0.00391768	uG
ACGCCGACATGGTTGT_1	0.0205686	uG
ACGCCGAGTAAATGAC_1	0.039234	uG
ACGCCGATCAGGTTCA_1	-0.0106963	uG
ACGCCGATCCTTGCCA_1	-0.00588806	uG
ACGCCGATCGCGTTTC_1	-0.0214642	uG
ACGCCGATCGTTTGCC_1	0.0503032	uG
ACGGAGAAGTACGACG_1	0.131253	uG
ACGGAGAAGTCAAGGC_1	-0.00679692	uG
ACGGAGAAGTGACTCT_1	-0.0332549	uG
ACGGAGACAAATACAG_1	0.0393865	uG
ACGGAGACACATTAGC_1	0.0396619	uG
ACGGAGACACCAGGCT_1	-0.00168739	uG
ACGGAGACACTTACGA_1	-0.00983668	uG
ACGGAGACAGACAAAT_1	0.00352083	uG
ACGGAGACAGCCACCA_1	0.00188584	uG
ACGGAGACAGCTGTTA_1	0.0664682	uG
ACGGAGAGTCTAGAGG_1	0.0297798	uG
ACGGAGAGTGCCTGCA_1	0.00429093	uG
ACGGAGAGTGCCTGTG_1	0.00248596	uG
ACGGAGAGTGTAAGTA_1	-0.0127085	uG
ACGGAGAGTTCGTTGA_1	-0.0233033	uG
ACGGAGATCCTCGCAT_1	0.0150559	uG
ACGGAGATCCTGTACC_1	-0.0413721	uG
ACGGAGATCTGATACG_1	0.0616357	uG
ACGGCCAAGGGATGGG_1	-0.00104288	uG
ACGGCCAAGTACACCT_1	0.207392	uG
ACGGCCAAGTACGTAA_1	0.0549151	uG
ACGGCCAAGTGGAGAA_1	0.029329	uG
ACGGCCAAGTGTCCAT_1	0.00894738	uG
ACGGCCAAGTGTCCCG_1	0.0558229	uG
ACGGCCACAAGCTGTT_1	0.0262786	uG
ACGGCCACACGACGAA_1	0.0385588	uG
ACGGCCACACGTCTCT_1	0.0719101	uG
ACGGCCACAGCCAGAA_1	-0.0245815	uG
ACGGCCACATCGGGTC_1	-0.0399632	uG
ACGGCCACATTAGGCT_1	0.0303247	uG
ACGGCCACATTCTTAC_1	-0.0164781	uG
ACGGCCAGTATATGAG_1	-0.00626788	uG
ACGGCCAGTCATCCCT_1	0.0821269	uG
ACGGCCAGTCTGGAGA_1	-0.0221187	uG
ACGGCCAGTGTCGCTG_1	-0.0399928	uG
ACGGCCAGTTGTTTGG_1	-0.0311321	uG
ACGGCCATCAATCACG_1	0.163398	uG
ACGGCCATCAGGTTCA_1	0.0404866	uG
ACGGCCATCATCTGTT_1	0.0970733	uG
ACGGCCATCCGCTGTT_1	0.20394	uG
ACGGCCATCGATAGAA_1	-0.0448968	uG
ACGGCCATCGGATGTT_1	0.00809511	uG
ACGGCCATCTACCTGC_1	-0.0105244	uG
ACGGGCTAGAGTTGGC_1	0.00927783	uG
ACGGGCTAGCACCGTC_1	0.0478676	uG
ACGGGCTAGCCTTGAT_1	0.0133569	uG
ACGGGCTAGGTTCCTA_1	0.0236899	uG
ACGGGCTAGTACTTGC_1	0.0483487	uG
ACGGGCTAGTCTCGGC_1	0.070228	uG
ACGGGCTAGTTAGGTA_1	-0.0071826	uG
ACGGGCTCAAACGCGA_1	-0.00776525	uG
ACGGGCTCACAACGTT_1	-0.00092702	uG
ACGGGCTCACAAGCCC_1	-0.0325068	uG
ACGGGCTCACGAGGTA_1	-0.00437045	uG
ACGGGCTCACGGCTAC_1	-0.00996466	uG
ACGGGCTCAGTAAGCG_1	-0.0408524	uG
ACGGGCTGTAACGTTC_1	-0.050542	uG
ACGGGCTGTAAGAGGA_1	-0.0336458	uG
ACGGGCTGTGGCTCCA_1	0.00170382	uG
ACGGGCTGTGTGCCTG_1	0.016312	uG
ACGGGCTGTTAGGGTG_1	0.00508735	uG
ACGGGCTTCCCTGACT_1	0.0686652	uG
ACGGGCTTCCGATATG_1	-0.0435937	uG
ACGGGCTTCCTAGAAC_1	-0.0198276	uG
ACGGGCTTCGGTTAAC_1	0.120814	uG
ACGGGCTTCTCCAACC_1	0.0177882	uG
ACGGGTCAGCTAGTGG_1	0.0150511	uG
ACGGGTCAGGACCACA_1	-0.020812	uG
ACGGGTCAGGATGGAA_1	0.015318	uG
ACGGGTCAGGATTCGG_1	-0.0214045	uG
ACGGGTCAGGTTACCT_1	0.0392359	uG
ACGGGTCCACCTCGGA_1	-0.0213032	uG
ACGGGTCCACTGAAGG_1	0.181236	uG
ACGGGTCCAGACGTAG_1	-0.0369196	uG
ACGGGTCCAGGTGGAT_1	0.00538794	uG
ACGGGTCCATCCAACA_1	-0.00882455	uG
ACGGGTCCATCCGGGT_1	0.0401916	uG
ACGGGTCGTAATCGTC_1	-0.0188876	uG
ACGGGTCGTAGAAGGA_1	-0.0311195	uG
ACGGGTCGTCGGGTCT_1	0.0401375	uG
ACGGGTCGTTAAAGAC_1	-0.0233943	uG
ACGGGTCGTTCCATGA_1	0.000722647	uG
ACGGGTCTCATTGCCC_1	0.0127642	uG
ACGGGTCTCCCATTTA_1	0.0809726	uG
ACGTCAAAGCAGATCG_1	0.0131646	uG
ACGTCAAAGTTGAGTA_1	-0.00338786	uG
ACGTCAACAAGTTGTC_1	0.0920331	uG
ACGTCAACAGATCTGT_1	0.0147461	uG
ACGTCAACATATGGTC_1	0.0235466	uG
ACGTCAACATGTAGTC_1	-0.026358	uG
ACGTCAACATTGCGGC_1	-0.0277377	uG
ACGTCAAGTCAAAGAT_1	-0.0270605	uG
ACGTCAAGTCGCATAT_1	0.00643066	uG
ACGTCAAGTCTAAACC_1	0.0642642	uG
ACGTCAAGTGAGTGAC_1	-0.00682572	uG
ACGTCAAGTTAAAGAC_1	-0.00679726	uG
ACGTCAAGTTGCTCCT_1	-0.00879767	uG
ACGTCAAGTTGGTAAA_1	0.00643927	uG
ACGTCAATCAGCGACC_1	-0.00832538	uG
ACGTCAATCCATGAGT_1	-0.00843538	uG
ACGTCAATCGTCTGAA_1	-0.0602285	uG
ACGTCAATCTTACCTA_1	0.106184	uG
ACTATCTAGGAATCGC_1	-0.0109512	uG
ACTATCTAGGAATTAC_1	-0.00859248	uG
ACTATCTAGGCTAGCA_1	-0.0118975	uG
ACTATCTAGTCAAGCG_1	0.0339012	uG
ACTATCTAGTGGGTTG_1	0.0323971	uG
ACTATCTAGTGTCTCA_1	0.0139662	uG
ACTATCTCACATGTGT_1	-0.0526306	uG
ACTATCTCACCTATCC_1	0.00231989	uG
ACTATCTCAGCCTTGG_1	0.0325071	uG
ACTATCTCATCCTAGA_1	0.014564	uG
ACTATCTGTATAGGGC_1	0.000705238	uG
ACTATCTGTCCGCTGA_1	-0.0352683	uG
ACTATCTGTCTAAACC_1	0.0375694	uG
ACTATCTGTGAGGGTT_1	-0.0104414	uG
ACTATCTGTGCAGTAG_1	0.014552	uG
ACTATCTGTGCCTGGT_1	-0.0345163	uG
ACTATCTGTGCGGTAA_1	0.0872345	uG
ACTATCTGTTATCCGA_1	-0.0138014	uG
ACTATCTTCAACACAC_1	-0.038729	uG
ACTATCTTCACATAGC_1	-0.0306241	uG
ACTATCTTCACCACCT_1	-0.0147455	uG
ACTATCTTCAGTTGAC_1	0.101262	uG
ACTATCTTCATCGATG_1	-0.0318597	uG
ACTATCTTCCAAACAC_1	0.0442717	uG
ACTATCTTCCTCTAGC_1	-0.0302879	uG
ACTATCTTCCTGTAGA_1	0.0415164	uG
ACTATCTTCGGTTCGG_1	-0.0147676	uG
ACTGAACAGATCCTGT_1	-0.00947256	uG
ACTGAACAGCTAGTTC_1	0.0257296	uG
ACTGAACAGCTGAACG_1	0.0407189	uG
ACTGAACAGGAATTAC_1	-0.00219327	uG
ACTGAACAGGGATGGG_1	0.0270897	uG
ACTGAACAGTGTGAAT_1	-0.0467154	uG
ACTGAACCAACACGCC_1	0.0061353	uG
ACTGAACCAAGTTCTG_1	-0.00826142	uG
ACTGAACCACTTCGAA_1	0.145329	uG
ACTGAACCAGAGCCAA_1	-0.00498359	uG
ACTGAACCAGCGTCCA_1	-0.0249014	uG
ACTGAACCAGTGACAG_1	0.0296975	uG
ACTGAACCAGTGGAGT_1	0.0562068	uG
ACTGAACCATGTAAGA_1	-0.014861	uG
ACTGAACGTCTGCCAG_1	0.0389166	uG
ACTGAACGTGCAACGA_1	0.0199924	uG
ACTGAACGTGCAACTT_1	-0.034176	uG
ACTGAACTCCGTAGGC_1	-0.0220277	uG
ACTGAGTAGAGTCGGT_1	0.0558012	uG
ACTGAGTAGATATGGT_1	0.00961613	uG
ACTGAGTAGCCGGTAA_1	-0.0415641	uG
ACTGAGTAGCGAAGGG_1	0.075383	uG
ACTGAGTAGGGTGTTG_1	-0.0256154	uG
ACTGAGTCAAACGCGA_1	0.0228248	uG
ACTGAGTCAAGCTGGA_1	-0.0041648	uG
ACTGAGTCAGGTTTCA_1	-0.0730763	uG
ACTGAGTGTCGAAAGC_1	0.052332	uG
ACTGAGTGTCTCCCTA_1	0.0421944	uG
ACTGAGTGTTCCAACA_1	0.0349238	uG
ACTGAGTGTTTAAGCC_1	0.00797501	uG
ACTGAGTTCCAAACTG_1	0.01277	uG
ACTGAGTTCCCAAGTA_1	-0.00431288	uG
ACTGAGTTCTATCCTA_1	0.143548	uG
ACTGAGTTCTCTGAGA_1	-0.030431	uG
ACTGATGAGACTAGGC_1	0.166871	uG
ACTGATGAGCCAACAG_1	-0.00178352	uG
ACTGATGAGCCTTGAT_1	0.0864576	uG
ACTGATGAGCTACCGC_1	0.0305184	uG
ACTGATGAGTGGGTTG_1	0.115981	uG
ACTGATGCACAAGCCC_1	-0.0191986	uG
ACTGATGCACCCATGG_1	0.0655537	uG
ACTGATGCAGCTGCAC_1	-0.00739318	uG
ACTGATGCAGCTTCGG_1	-0.0318853	uG
ACTGATGCATGGGACA_1	0.0274623	uG
ACTGATGGTACTCGCG_1	-0.0215675	uG
ACTGCTCAGAAACGCC_1	0.0334875	uG
ACTGCTCAGAAGCCCA_1	0.0692612	uG
ACTGCTCAGAAGGTGA_1	-0.00419009	uG
ACTGCTCAGAGCTGGT_1	-0.0549598	uG
ACTGCTCAGAGGTAGA_1	0.0647065	uG
ACTGCTCAGGGTTTCT_1	0.0169909	uG
ACTGCTCAGTCCGTAT_1	0.0434279	uG
ACTGCTCAGTGCAAGC_1	0.0265549	uG
ACTGCTCCAATAGCAA_1	-0.0437289	uG
ACTGCTCCAGCCAATT_1	0.0249094	uG
ACTGCTCCATCACAAC_1	0.0610471	uG
ACTGCTCGTATAGGGC_1	-0.0160993	uG
ACTGCTCTCCGCGCAA_1	0.0486392	uG
ACTGCTCTCTGGGCCA_1	-0.0194027	uG
ACTGTCCAGCGTCAAG_1	0.0187164	uG
ACTGTCCAGTGCCAGA_1	0.0109754	uG
ACTGTCCAGTGGGCTA_1	-0.0112313	uG
ACTGTCCCACATAACC_1	0.0832389	uG
ACTGTCCCACCTCGGA_1	0.215467	uG
ACTGTCCCACGAAAGC_1	0.00429954	uG
ACTGTCCCAGCGAACA_1	0.0554553	uG
ACTGTCCCAGGGCATA_1	0.0409997	uG
ACTGTCCCATCCTAGA_1	-0.01171	uG
ACTGTCCGTCTAGCCG_1	-0.0413689	uG
ACTGTCCGTGAGGCTA_1	0.0890041	uG
ACTGTCCGTGTTGAGG_1	0.0337163	uG
ACTGTCCTCACAGTAC_1	0.000366451	uG
ACTGTCCTCAGGATCT_1	-0.000989534	uG
ACTGTCCTCATGCTCC_1	0.0688323	uG
ACTGTCCTCCCTTGTG_1	0.00677595	uG
ACTGTCCTCCTTGACC_1	0.116076	uG
ACTTACTAGGAATGGA_1	0.0214133	uG
ACTTACTAGGGTATCG_1	-0.0139738	uG
ACTTACTAGGGTGTTG_1	0.0564774	uG
ACTTACTAGTCGTTTG_1	0.0919366	uG
ACTTACTCATGTTCCC_1	0.00565679	uG
ACTTACTCATTGAGCT_1	0.000540225	uG
ACTTACTGTAATAGCA_1	-0.00860417	uG
ACTTACTGTCACCCAG_1	-0.0453963	uG
ACTTACTGTCATATGC_1	-0.00207834	uG
ACTTACTGTCCGCTGA_1	-0.020607	uG
ACTTACTGTTATGTGC_1	-0.0486838	uG
ACTTACTGTTCCTCCA_1	-0.00765881	uG
ACTTACTGTTGTTTGG_1	0.018081	uG
ACTTACTTCCGCAGTG_1	-0.0138504	uG
ACTTACTTCGTGGGAA_1	0.000604258	uG
ACTTACTTCTGAGTGT_1	-0.01535	uG
ACTTACTTCTGTGCAA_1	-0.0264289	uG
ACTTGTTAGATTACCC_1	0.132939	uG
ACTTGTTAGGATTCGG_1	-0.0526782	uG
ACTTGTTAGTGAACGC_1	0.0141537	uG
ACTTGTTAGTGTACTC_1	-0.0372291	uG
ACTTGTTCAAACTGTC_1	0.0954777	uG
ACTTGTTCACAGACAG_1	-0.0233055	uG
ACTTGTTCAGCCACCA_1	-0.0302139	uG
ACTTGTTGTCGCTTTC_1	0.0293308	uG
ACTTGTTGTGTGTGCC_1	0.0926426	uG
ACTTTCAAGAAGGGTA_1	-0.000312128	uG
ACTTTCAAGAATGTTG_1	0.0094838	uG
ACTTTCAAGATATGCA_1	-0.0124592	uG
ACTTTCAAGATGAGAG_1	0.00947449	uG
ACTTTCAAGATGCGAC_1	0.0395828	uG
ACTTTCAAGCCTATGT_1	0.00331652	uG
ACTTTCAAGTGATCGG_1	-0.0165449	uG
ACTTTCACAAGCTGGA_1	-0.0313793	uG
ACTTTCACAGGATCGA_1	-0.0193073	uG
ACTTTCACAGTCCTTC_1	-0.0182058	uG
ACTTTCAGTAGTGAAT_1	0.0548548	uG
ACTTTCAGTCAAAGCG_1	0.007913	uG
ACTTTCAGTGATAAGT_1	-0.00231543	uG
ACTTTCAGTGCCTTGG_1	0.0264801	uG
ACTTTCAGTTGTACAC_1	0.0598575	uG
ACTTTCATCACCTCGT_1	-0.0269278	uG
ACTTTCATCATGCATG_1	0.0399497	uG
ACTTTCATCGAGCCCA_1	-0.0139903	uG
ACTTTCATCTTCCTTC_1	0.0356267	uG
ACTTTCATCTTGGGTA_1	0.158283	uG
AGAATAGAGAACAACT_1	0.0398059	uG
AGAATAGAGGAATTAC_1	0.0299104	uG
AGAATAGAGTACGATA_1	-0.0280423	uG
AGAATAGAGTCTCAAC_1	0.0129013	uG
AGAATAGAGTTATCGC_1	0.00800883	uG
AGAATAGCACGAGAGT_1	0.016895	uG
AGAATAGCACGGTAGA_1	-0.00795894	uG
AGAATAGCAGCGATCC_1	0.0467461	uG
AGAATAGCAGGAATCG_1	-0.00321195	uG
AGAATAGCAGGTCTCG_1	-0.0209333	uG
AGAATAGCATCGATGT_1	-0.0442872	uG
AGAATAGGTATAAACG_1	0.0225798	uG
AGAATAGGTGCTAGCC_1	-0.00710296	uG
AGAATAGTCCACGTTC_1	-0.043321	uG
AGAATAGTCGCGGATC_1	-0.0468466	uG
AGAATAGTCGCGTTTC_1	0.011433	uG
AGAATAGTCTACTTAC_1	0.0328822	uG
AGACGTTAGGACTGGT_1	-0.0404175	uG
AGACGTTAGGTTACCT_1	0.0309345	uG
AGACGTTAGTACGCCC_1	0.024672	uG
AGACGTTAGTAGGCCA_1	-0.0363615	uG
AGACGTTAGTCCGTAT_1	0.014126	uG
AGACGTTCACACTGCG_1	0.0714914	uG
AGACGTTCACTCTGTC_1	0.0172916	uG
AGACGTTGTAAGCACG_1	-0.0387404	uG
AGACGTTGTACCGGCT_1	-0.00477776	uG
AGACGTTGTGTGGCTC_1	0.0213111	uG
AGACGTTTCAGTCAGT_1	-0.021189	uG
AGACGTTTCATGCATG_1	0.0281975	uG
AGACGTTTCCAATGGT_1	-0.029001	uG
AGAGCGAAGACAAGCC_1	-0.0204812	uG
AGAGCGAAGGCCCTCA_1	0.0246451	uG
AGAGCGAAGGCGTACA_1	0.000613117	uG
AGAGCGAAGTCCGGTC_1	0.00630947	uG
AGAGCGACAATACGCT_1	0.0196607	uG
AGAGCGACACAGGCCT_1	-0.0358811	uG
AGAGCGACACCCTATC_1	-0.0239954	uG
AGAGCGACAGCATGAG_1	-0.00984431	uG
AGAGCGAGTACCGAGA_1	0.061521	uG
AGAGCGAGTCATTAGC_1	-0.0130719	uG
AGAGCGAGTCTCCATC_1	0.0217587	uG
AGAGCGAGTGAAAGAG_1	0.00772408	uG
AGAGCGATCACAATGC_1	0.0340571	uG
AGAGCGATCAGTCCCT_1	-0.0193793	uG
AGAGCGATCCCAACGG_1	-0.00388809	uG
AGAGCGATCTGTCTCG_1	0.00155241	uG
AGAGCTTAGCCACCTG_1	0.00255898	uG
AGAGCTTAGCTGTTCA_1	0.038412	uG
AGAGCTTAGTAGATGT_1	0.00980677	uG
AGAGCTTCAATTGCTG_1	0.0728636	uG
AGAGCTTCACCAGTTA_1	0.000319293	uG
AGAGCTTCAGCTGGCT_1	-0.0214749	uG
AGAGCTTCAGGAATGC_1	0.0945156	uG
AGAGCTTCAGGATCGA_1	-0.044833	uG
AGAGCTTCATTTCAGG_1	-0.00211622	uG
AGAGCTTGTCATATGC_1	0.0285971	uG
AGAGCTTGTCCCTACT_1	-0.0127228	uG
AGAGCTTGTCCGAATT_1	-0.0188796	uG
AGAGCTTGTCTAAAGA_1	-0.0342804	uG
AGAGCTTGTGGTACAG_1	-0.0416278	uG
AGAGCTTGTTATCCGA_1	-0.0539573	uG
AGAGCTTTCAACGCTA_1	-0.0157911	uG
AGAGCTTTCCACTCCA_1	0.00309612	uG
AGAGCTTTCCCATTTA_1	-0.0260525	uG
AGAGCTTTCCTAAGTG_1	0.0234448	uG
AGAGCTTTCGACGGAA_1	0.0823091	uG
AGAGCTTTCGTTACGA_1	0.0115474	uG
AGAGCTTTCTCACATT_1	-0.0379576	uG
AGAGTGGAGACGACGT_1	0.0286097	uG
AGAGTGGAGAGTAAGG_1	-0.0380178	uG
AGAGTGGAGCACAGGT_1	-0.0157977	uG
AGAGTGGCAAGCCGCT_1	0.0296489	uG
AGAGTGGCACCAGCAC_1	0.035325	uG
AGAGTGGCACCATGTA_1	-0.0233918	uG
AGAGTGGCAGCTGCTG_1	0.0052471	uG
AGAGTGGGTCTGCCAG_1	0.00946564	uG
AGAGTGGGTGATAAAC_1	0.0875492	uG
AGAGTGGGTGTATGGG_1	0.0222394	uG
AGAGTGGGTTAAGATG_1	-0.0729217	uG
AGAGTGGGTTGTTTGG_1	0.0391921	uG
AGAGTGGTCCAAAGTC_1	0.0309925	uG
AGAGTGGTCGGCCGAT_1	0.017772	uG
AGAGTGGTCTATCGCC_1	0.059729	uG
AGAGTGGTCTCAAGTG_1	0.0385705	uG
AGATCTGAGCCACTAT_1	-0.017808	uG
AGATCTGAGCGATTCT_1	0.0451538	uG
AGATCTGAGTCCGGTC_1	0.0143812	uG
AGATCTGAGTTGCAGG_1	0.00397549	uG
AGATCTGCACCAACCG_1	-0.0211725	uG
AGATCTGCAGACGCCT_1	-0.0323163	uG
AGATCTGCAGAGCCAA_1	-0.0131019	uG
AGATCTGCAGCCTGTG_1	0.0463541	uG
AGATCTGCATAGACTC_1	-0.0217776	uG
AGATCTGGTATCTGCA_1	0.014487	uG
AGATCTGGTATGAAAC_1	0.0274027	uG
AGATCTGGTCTAGCCG_1	-0.00166561	uG
AGATCTGGTCTCATCC_1	0.0386551	uG
AGATCTGGTCTCTTAT_1	-0.0255084	uG
AGATCTGGTTATCACG_1	-0.00339991	uG
AGATCTGTCAACACAC_1	0.068901	uG
AGATCTGTCAAGAAGT_1	0.0835676	uG
AGATCTGTCCGCATAA_1	-0.0233281	uG
AGATCTGTCGTAGATC_1	0.0810898	uG
AGATTGCAGAATTGTG_1	-0.0365276	uG
AGATTGCAGCACACAG_1	0.159175	uG
AGATTGCAGCGTTTAC_1	0.0127135	uG
AGATTGCAGCTAGTGG_1	0.00106658	uG
AGATTGCAGCTCAACT_1	0.0146227	uG
AGATTGCAGGCTAGAC_1	0.0817171	uG
AGATTGCAGTACGACG_1	0.0106068	uG
AGATTGCCAGGGAGAG_1	-0.0178722	uG
AGATTGCCATTTGCTT_1	-0.0134608	uG
AGATTGCGTAAAGGAG_1	0.00467861	uG
AGATTGCGTCAACTGT_1	0.0446148	uG
AGATTGCGTCCAAGTT_1	0.0419636	uG
AGATTGCGTCTCCACT_1	-0.00308809	uG
AGATTGCGTTTCGCTC_1	-0.0242098	uG
AGATTGCTCACTTACT_1	-0.0610361	uG
AGATTGCTCACTTCAT_1	0.0513915	uG
AGATTGCTCAGCTTAG_1	0.0318084	uG
AGATTGCTCCAAACAC_1	0.00901226	uG
AGATTGCTCTTAACCT_1	-0.00510703	uG
AGCAGCCAGAAGGTTT_1	-0.00745281	uG
AGCAGCCAGCTGCGAA_1	0.0117458	uG
AGCAGCCAGGACAGCT_1	0.0198067	uG
AGCAGCCCAAACCTAC_1	-0.0187496	uG
AGCAGCCCAAGTCTGT_1	-0.0221475	uG
AGCAGCCCACACGCTG_1	-0.000642717	uG
AGCAGCCCACAGGTTT_1	-0.0058047	uG
AGCAGCCCAGTATAAG_1	-0.0284409	uG
AGCAGCCCAGTATCTG_1	-0.00963547	uG
AGCAGCCCAGTCGTGC_1	0.00254089	uG
AGCAGCCCATATGCTG_1	0.00794165	uG
AGCAGCCGTATAAACG_1	-0.0448818	uG
AGCAGCCGTCTAGTGT_1	0.114835	uG
AGCAGCCGTCTTGCGG_1	0.0784553	uG
AGCAGCCGTTCGTCTC_1	0.134788	uG
AGCAGCCTCAGTTTGG_1	0.0158029	uG
AGCAGCCTCATGTCTT_1	0.0152333	uG
AGCAGCCTCCGCTGTT_1	0.016018	uG
AGCAGCCTCCTGCCAT_1	-0.021074	uG
AGCAGCCTCGCAAGCC_1	-0.0316133	uG
AGCAGCCTCGCGGATC_1	0.0326966	uG
AGCAGCCTCGGAATCT_1	-0.00198714	uG
AGCATACAGAGTTGGC_1	-0.0128657	uG
AGCATACAGATAGCAT_1	0.0129419	uG
AGCATACAGATCGATA_1	0.0218323	uG
AGCATACAGCTAAACA_1	0.0182843	uG
AGCATACAGGCACATG_1	0.010089	uG
AGCATACAGTGGCACA_1	-0.0316723	uG
AGCATACCAAACTGTC_1	0.063088	uG
AGCATACCACTCTGTC_1	-0.0148756	uG
AGCATACGTAAGGGCT_1	-0.0392087	uG
AGCATACGTACCGCTG_1	0.0363714	uG
AGCATACGTAGGGACT_1	-0.00343396	uG
AGCATACGTCTGCAAT_1	-0.0140011	uG
AGCATACGTGACTACT_1	-0.00426168	uG
AGCATACGTGGCGAAT_1	0.223389	uG
AGCATACGTGTCGCTG_1	0.0293789	uG
AGCATACTCAACACCA_1	-0.0125116	uG
AGCATACTCACTGGGC_1	0.166016	uG
AGCATACTCAGTTAGC_1	0.0118863	uG
AGCATACTCTCGATGA_1	0.045228	uG
AGCCTAAAGCGTCAAG_1	0.00438261	uG
AGCCTAAAGGCAAAGA_1	0.00319995	uG
AGCCTAAAGGGCTCTC_1	-0.0104126	uG
AGCCTAAAGTACGCGA_1	0.00415345	uG
AGCCTAAAGTATCTCG_1	-0.0168664	uG
AGCCTAACAGTCAGCC_1	-0.0433028	uG
AGCCTAAGTCAGAAGC_1	-0.0227859	uG
AGCCTAAGTCCAACTA_1	6.77241e-05	uG
AGCCTAAGTCTCTCTG_1	-0.0248915	uG
AGCCTAAGTGATGCCC_1	-0.0239302	uG
AGCCTAAGTTCCCGAG_1	0.191152	uG
AGCCTAATCAGAGGTG_1	-0.0213908	uG
AGCCTAATCATTGCGA_1	-0.0317835	uG
AGCCTAATCCGAATGT_1	-0.0302419	uG
AGCCTAATCGCTGATA_1	-0.0456087	uG
AGCCTAATCGGTCTAA_1	-0.00356219	uG
AGCCTAATCTCCAACC_1	0.00789711	uG
AGCGGTCAGATCTGCT_1	0.0190012	uG
AGCGGTCCAAATTGCC_1	-0.044829	uG
AGCGGTCCAAGCTGAG_1	0.0317863	uG
AGCGGTCCAATACGCT_1	0.0119842	uG
AGCGGTCCAATCCGAT_1	0.0118303	uG
AGCGGTCCACCGAATT_1	0.0117544	uG
AGCGGTCGTACTTAGC_1	-0.0523938	uG
AGCGGTCGTGCACCAC_1	0.0259584	uG
AGCGGTCGTGCACGAA_1	-0.0139526	uG
AGCGGTCGTGCCTGCA_1	-0.0308109	uG
AGCGGTCTCAAAGTAG_1	-0.0105861	uG
AGCGGTCTCAAGAAGT_1	-0.00525604	uG
AGCGGTCTCATTATCC_1	-0.0330037	uG
AGCGGTCTCATTGCCC_1	-0.0294702	uG
AGCGGTCTCGACCAGC_1	0.0381681	uG
AGCGGTCTCGCATGAT_1	0.0155685	uG
AGCGTATAGCAATCTC_1	-0.0547422	uG
AGCGTATAGCGATATA_1	-0.0221758	uG
AGCGTATAGGTTACCT_1	-0.0153381	uG
AGCGTATCAAGAGGCT_1	-0.0296035	uG
AGCGTATCACCCATTC_1	-0.0181377	uG
AGCGTATCAGTCAGCC_1	-0.0282979	uG
AGCGTATGTATAATGG_1	0.00870715	uG
AGCGTATGTCATTAGC_1	-0.0263219	uG
AGCGTATGTCTAGAGG_1	0.0303323	uG
AGCGTATGTCTCCATC_1	0.030763	uG
AGCGTATGTCTGCAAT_1	-0.0172307	uG
AGCGTATGTGTGCGTC_1	-0.0329383	uG
AGCGTATGTGTTCTTT_1	-0.00506232	uG
AGCGTATGTTGTCGCG_1	-0.00921137	uG
AGCGTATTCAGGATCT_1	0.00843358	uG
AGCGTATTCATTATCC_1	-0.0044948	uG
AGCGTATTCCTCATTA_1	-0.0421865	uG
AGCGTATTCTGGTATG_1	-0.0291814	uG
AGCGTCGCAAACGCGA_1	0.11333	uG
AGCGTCGCACGAAAGC_1	-0.0359158	uG
AGCGTCGCACGGCCAT_1	0.0105402	uG
AGCGTCGCAGCTGTGC_1	0.0230912	uG
AGCGTCGCATCGGTTA_1	-0.0283855	uG
AGCGTCGGTAAATGTG_1	-0.0100824	uG
AGCGTCGGTACCGCTG_1	4.35438e-05	uG
AGCGTCGGTCAAACTC_1	-0.0345517	uG
AGCGTCGGTCCAAGTT_1	0.134263	uG
AGCGTCGGTGCTCTTC_1	0.0298956	uG
AGCTCCTAGACTAGGC_1	-0.0110005	uG
AGCTCCTAGAGCTATA_1	-0.00521719	uG
AGCTCCTAGGCCATAG_1	0.0470444	uG
AGCTCCTAGTAATCCC_1	0.214756	uG
AGCTCCTAGTATCGAA_1	0.0219492	uG
AGCTCCTAGTGATCGG_1	-0.0184143	uG
AGCTCCTAGTGTCTCA_1	-0.0197538	uG
AGCTCCTAGTTAAGTG_1	-0.0211912	uG
AGCTCCTAGTTGTAGA_1	-0.0130648	uG
AGCTCCTCAACACGCC_1	0.0355518	uG
AGCTCCTCAATCTACG_1	0.166313	uG
AGCTCCTCATAACCTG_1	0.00446761	uG
AGCTCCTCATTTCAGG_1	-0.00975354	uG
AGCTCCTGTCGAACAG_1	-0.0546068	uG
AGCTCCTGTTCCATGA_1	-0.0503102	uG
AGCTCCTGTTGATTCG_1	0.0330878	uG
AGCTCCTTCAACGAAA_1	-0.042957	uG
AGCTCCTTCAGCGACC_1	-0.00824862	uG
AGCTCCTTCAGGCCCA_1	0.0467681	uG
AGCTCCTTCAGTTAGC_1	0.0170385	uG
AGCTCCTTCATGCAAC_1	0.0492096	uG
AGCTCCTTCCTGTACC_1	0.0536636	uG
AGCTCCTTCGAGAGCA_1	-0.0106028	uG
AGCTCCTTCGTTTATC_1	-0.00920975	uG
AGCTCCTTCTAACTGG_1	0.0526821	uG
AGCTCCTTCTTGAGGT_1	-0.0546918	uG
AGCTCTCAGAGTCTGG_1	0.0228934	uG
AGCTCTCAGCTCCTCT_1	-0.00236349	uG
AGCTCTCAGTTCGCAT_1	-0.00869537	uG
AGCTCTCCAAACGCGA_1	0.0298368	uG
AGCTCTCCAAGACGTG_1	-0.0193744	uG
AGCTCTCGTGCCTGCA_1	0.0383827	uG
AGCTCTCGTGTAAGTA_1	0.0338062	uG
AGCTCTCGTTATGTGC_1	0.0487312	uG
AGCTCTCGTTCGAATC_1	-0.0227334	uG
AGCTCTCGTTGAACTC_1	-0.00820974	uG
AGCTCTCTCCCGACTT_1	-0.0345423	uG
AGCTCTCTCGACAGCC_1	0.0024751	uG
AGCTTGAAGACTAGAT_1	0.0275187	uG
AGCTTGAAGGGCTCTC_1	-0.0239913	uG
AGCTTGAAGTCTCCTC_1	0.0476137	uG
AGCTTGACAAGCTGTT_1	0.0172998	uG
AGCTTGACACACTGCG_1	-0.0471503	uG
AGCTTGACACGCGAAA_1	0.0126636	uG
AGCTTGACATTACCTT_1	-0.00151572	uG
AGCTTGAGTACAGCAG_1	-0.017184	uG
AGCTTGAGTCTTCTCG_1	0.0612492	uG
AGCTTGAGTGGTACAG_1	-0.000820554	uG
AGCTTGATCACCATAG_1	0.00360612	uG
AGCTTGATCCCTTGTG_1	-0.00201206	uG
AGCTTGATCTGGTTCC_1	0.0467848	uG
AGGCCACAGATCTGAA_1	-0.0433647	uG
AGGCCACAGCGATATA_1	0.0124061	uG
AGGCCACAGTAGTGCG_1	0.0437014	uG
AGGCCACAGTTGTCGT_1	0.0237834	uG
AGGCCACCACCATGTA_1	0.0981709	uG
AGGCCACCACCCAGTG_1	-0.00910941	uG
AGGCCACCACTAGTAC_1	0.147873	uG
AGGCCACCAGCCTGTG_1	-0.0216522	uG
AGGCCACCATCGGAAG_1	-0.0096638	uG
AGGCCACCATGTTGAC_1	-0.0154406	uG
AGGCCACCATTGGCGC_1	-0.0200853	uG
AGGCCACGTAGCGCAA_1	0.0121949	uG
AGGCCACGTCAGGACA_1	-0.0236062	uG
AGGCCACGTCCGACGT_1	0.0283306	uG
AGGCCACGTCGCGTGT_1	0.0112043	uG
AGGCCACGTCTAGTCA_1	-0.00178634	uG
AGGCCACGTGAGCGAT_1	0.0195129	uG
AGGCCACGTGCAGACA_1	0.112796	uG
AGGCCACGTGCTGTAT_1	-0.0273283	uG
AGGCCACGTGTAACGG_1	0.026159	uG
AGGCCACGTTACGTCA_1	0.0559245	uG
AGGCCACTCACCCGAG_1	0.00399616	uG
AGGCCACTCCGAAGAG_1	-0.0282191	uG
AGGCCACTCGTTGACA_1	0.0423559	uG
AGGCCGTAGAACAACT_1	-0.00381247	uG
AGGCCGTAGACGCACA_1	-0.0376862	uG
AGGCCGTAGATAGGAG_1	0.0230418	uG
AGGCCGTAGCAAATCA_1	-0.0168553	uG
AGGCCGTAGCGCTTAT_1	-0.00736768	uG
AGGCCGTAGGCAAAGA_1	0.0321407	uG
AGGCCGTAGGCACATG_1	-0.0102786	uG
AGGCCGTAGTGGTAAT_1	0.00179538	uG
AGGCCGTCAAGGTTTC_1	-0.0244218	uG
AGGCCGTCACAGTCGC_1	-0.0292264	uG
AGGCCGTCACCACGTG_1	0.00671989	uG
AGGCCGTCACCGAATT_1	0.0687126	uG
AGGCCGTCACCGTTGG_1	-0.0270955	uG
AGGCCGTCAGCCACCA_1	0.0666948	uG
AGGCCGTGTCTTGATG_1	0.00963262	uG
AGGCCGTGTGAGTGAC_1	0.016694	uG
AGGCCGTGTGGTCCGT_1	-0.0341988	uG
AGGCCGTTCAGCCTAA_1	-0.0449266	uG
AGGCCGTTCCGCTGTT_1	0.000448577	uG
AGGCCGTTCCTCAACC_1	0.0293315	uG
AGGCCGTTCGAATGGG_1	-0.0247406	uG
AGGCCGTTCGTAGGAG_1	0.16675	uG
AGGCCGTTCTGTCTAT_1	-0.0186084	uG
AGGGAGTAGACTGTAA_1	0.0709909	uG
AGGGAGTAGAGGTACC_1	-0.0195241	uG
AGGGAGTAGAGTAATC_1	0.109763	uG
AGGGAGTAGGCGACAT_1	-0.0193575	uG
AGGGAGTAGGTGGGTT_1	-0.0124956	uG
AGGGAGTAGTTATCGC_1	0.00445997	uG
AGGGAGTAGTTCGCGC_1	-0.0025372	uG
AGGGAGTCAATGACCT_1	0.0125632	uG
AGGGAGTCAATGTAAG_1	0.00876262	uG
AGGGAGTCAGCGTCCA_1	0.0442791	uG
AGGGAGTCATGGTCTA_1	-0.0693418	uG
AGGGAGTCATTCTCAT_1	0.0218147	uG
AGGGAGTGTATAAACG_1	-0.0110006	uG
AGGGAGTGTCCATGAT_1	-0.0379345	uG
AGGGAGTGTGCCTTGG_1	-0.00409498	uG
AGGGAGTGTGCTTCTC_1	0.030637	uG
AGGGAGTGTGTGAAAT_1	0.00860825	uG
AGGGAGTGTTTGTTTC_1	0.0239081	uG
AGGGAGTTCAGGCCCA_1	0.0332551	uG
AGGGAGTTCCACGACG_1	-0.0217547	uG
AGGGAGTTCCTAAGTG_1	0.0212565	uG
AGGGAGTTCGCGCCAA_1	0.101111	uG
AGGGAGTTCGGCATCG_1	-0.0139962	uG
AGGGAGTTCGGTGTTA_1	-0.0264413	uG
AGGGAGTTCGGTTCGG_1	0.019563	uG
AGGGAGTTCTAACTCT_1	-0.0442463	uG
AGGGAGTTCTGTACGA_1	-0.0187123	uG
AGGGAGTTCTTAACCT_1	0.00330398	uG
AGGGAGTTCTTAGCCC_1	-0.0227195	uG
AGGGATGAGACACTAA_1	0.0103424	uG
AGGGATGAGACTGTAA_1	0.0498738	uG
AGGGATGAGAGACGAA_1	-0.0277458	uG
AGGGATGAGATCCCGC_1	-0.0139011	uG
AGGGATGAGATGCGAC_1	-0.050382	uG
AGGGATGAGCCCTAAT_1	-0.0127187	uG
AGGGATGAGGCGACAT_1	0.031195	uG
AGGGATGCAACGATGG_1	-0.0146617	uG
AGGGATGCAATCGGTT_1	0.0653478	uG
AGGGATGCACAAGTAA_1	-0.0354546	uG
AGGGATGCAGACGCAA_1	0.0372376	uG
AGGGATGCAGGACCCT_1	-0.0103486	uG
AGGGATGCAGGGTTAG_1	0.016083	uG
AGGGATGCATACCATG_1	-0.00569702	uG
AGGGATGGTATATCCG_1	0.00635384	uG
AGGGATGGTTACGGAG_1	-0.0294918	uG
AGGGATGGTTAGATGA_1	0.0106924	uG
AGGGATGGTTAGTGGG_1	-0.0292572	uG
AGGGATGTCAGCCTAA_1	-0.000908516	uG
AGGGATGTCAGGCCCA_1	-0.0105295	uG
AGGGATGTCGACCAGC_1	-0.00895147	uG
AGGGATGTCTTCGGTC_1	-0.0103238	uG
AGGGTGACAAGTCTAC_1	-0.00567112	uG
AGGGTGACACATTCGA_1	-0.00659143	uG
AGGGTGACACCACGTG_1	-0.0237531	uG
AGGGTGACAGTCCTTC_1	-0.0184749	uG
AGGGTGAGTCGACTAT_1	-0.00359631	uG
AGGGTGAGTCGCTTCT_1	0.0217618	uG
AGGGTGAGTCTCTCGT_1	-0.0127182	uG
AGGGTGAGTGCTTCTC_1	0.0167513	uG
AGGGTGAGTTCCACAA_1	-0.0112539	uG
AGGGTGAGTTCCCGAG_1	-0.0694634	uG
AGGGTGAGTTGAGGTG_1	-0.0153213	uG
AGGGTGAGTTGAGTTC_1	-0.0247834	uG
AGGGTGAGTTGATTCG_1	-0.0240673	uG
AGGGTGAGTTGGGACA_1	-0.0302272	uG
AGGGTGAGTTTGACTG_1	-0.0298622	uG
AGGGTGATCCGTCAAA_1	0.0474469	uG
AGGGTGATCGAGAACG_1	0.0832984	uG
AGGGTGATCTGGAGCC_1	0.0388762	uG
AGGTCATAGCAGATCG_1	-0.0085881	uG
AGGTCATAGCGCCTCA_1	-0.0237947	uG
AGGTCATAGTGCGATG_1	-0.0442818	uG
AGGTCATAGTGGACGT_1	0.0488599	uG
AGGTCATCAAACGTGG_1	-0.032586	uG
AGGTCATCAAATACAG_1	0.0444282	uG
AGGTCATCAAGGCTCC_1	0.00631026	uG
AGGTCATCACACTGCG_1	0.024164	uG
AGGTCATCACTGTCGG_1	0.0667864	uG
AGGTCATCACTGTTAG_1	0.0741112	uG
AGGTCATCAGATGGCA_1	-0.0458068	uG
AGGTCATCAGATGGGT_1	0.0440315	uG
AGGTCATCAGGGATTG_1	0.276856	uG
AGGTCATCATGTCGAT_1	-0.0201972	uG
AGGTCATCATTGGTAC_1	0.0168317	uG
AGGTCATGTAAACGCG_1	0.024917	uG
AGGTCATGTAAGGGAA_1	-0.013146	uG
AGGTCATGTAATCGTC_1	-0.0437203	uG
AGGTCATGTAGTAGTA_1	0.00963538	uG
AGGTCATGTGAACCTT_1	0.019613	uG
AGGTCATGTGATGTCT_1	-0.0221651	uG
AGGTCATTCAACCAAC_1	0.0230955	uG
AGGTCATTCACGCGGT_1	0.107762	uG
AGGTCATTCAGATAAG_1	-0.0165305	uG
AGGTCATTCAGTTTGG_1	-0.0236218	uG
AGGTCATTCGCTGATA_1	0.0104859	uG
AGGTCCGAGAAACGCC_1	-0.0314484	uG
AGGTCCGAGAACTCGG_1	-0.0399036	uG
AGGTCCGAGATCCGAG_1	0.031195	uG
AGGTCCGAGGCACATG_1	0.0159772	uG
AGGTCCGAGTTACCCA_1	0.0544415	uG
AGGTCCGCAATCACAC_1	-0.0341497	uG
AGGTCCGCAGGGTATG_1	0.102872	uG
AGGTCCGCATTGTGCA_1	-0.00572659	uG
AGGTCCGGTAAACACA_1	0.0225801	uG
AGGTCCGGTAATTGGA_1	-0.0734036	uG
AGGTCCGGTCCTCTTG_1	-0.0107435	uG
AGGTCCGGTCTTCTCG_1	-0.0446899	uG
AGGTCCGGTGACTACT_1	-0.0297557	uG
AGGTCCGGTGCCTGGT_1	0.0072601	uG
AGGTCCGGTGTGCGTC_1	-0.0357537	uG
AGGTCCGTCAGCTCGG_1	-0.0243264	uG
AGGTCCGTCCTAGGGC_1	0.0253516	uG
AGGTCCGTCTATCCCG_1	0.016058	uG
AGGTCCGTCTGGCGAC_1	0.0235532	uG
AGTAGTCAGGATGCGT_1	0.00484222	uG
AGTAGTCAGTCCCACG_1	-0.00135814	uG
AGTAGTCCAAGCCTAT_1	0.133677	uG
AGTAGTCGTAGGCTGA_1	0.00277507	uG
AGTAGTCGTATCGCAT_1	0.00631834	uG
AGTAGTCGTTGATTGC_1	0.00138132	uG
AGTAGTCTCAAGATCC_1	-0.0118145	uG
AGTAGTCTCACTTACT_1	0.0206924	uG
AGTAGTCTCTAACGGT_1	-0.0309076	uG
AGTAGTCTCTGCCCTA_1	0.0271553	uG
AGTCTTTAGACGCTTT_1	0.000590938	uG
AGTCTTTAGGCATGGT_1	-0.0067484	uG
AGTCTTTAGGCATGTG_1	0.0198278	uG
AGTCTTTAGGGATCTG_1	-0.0185781	uG
AGTCTTTAGGGCTCTC_1	0.0157795	uG
AGTCTTTCAACTTGAC_1	-0.0113874	uG
AGTCTTTCAAGAAAGG_1	0.0964481	uG
AGTCTTTCAATGCCAT_1	0.111585	uG
AGTCTTTCACAGGTTT_1	0.0111897	uG
AGTCTTTCATAGTAAG_1	0.0170987	uG
AGTCTTTCATTGTGCA_1	-0.00162206	uG
AGTCTTTGTAGAGCTG_1	0.00189358	uG
AGTCTTTGTATGCTTG_1	-0.0322959	uG
AGTCTTTGTCATCGGC_1	0.0670268	uG
AGTCTTTGTGCATCTA_1	0.0379282	uG
AGTCTTTGTTGTTTGG_1	-0.0509596	uG
AGTCTTTTCCTGTAGA_1	-0.00384399	uG
AGTCTTTTCTTGTTTG_1	0.0263391	uG
AGTCTTTTCTTTAGTC_1	-0.032055	uG
AGTGAGGAGGACGAAA_1	-0.0299378	uG
AGTGAGGCAAAGCGGT_1	0.11072	uG
AGTGAGGCAACCGCCA_1	0.0142639	uG
AGTGAGGCACTTAACG_1	-0.0371785	uG
AGTGAGGCAGGAATGC_1	0.0218082	uG
AGTGAGGCATACTCTT_1	0.00192951	uG
AGTGAGGGTCATGCCG_1	-0.00926437	uG
AGTGAGGGTGTATGGG_1	-0.00806253	uG
AGTGAGGGTTAAGAAC_1	0.00366617	uG
AGTGAGGTCTCTAGGA_1	-0.0347554	uG
AGTGAGGTCTGGTTCC_1	0.00429204	uG
AGTGAGGTCTTACCTA_1	0.0573591	uG
AGTGAGGTCTTCGAGA_1	0.00417324	uG
AGTGGGAAGACAATAC_1	0.0658985	uG
AGTGGGAAGACCCACC_1	0.00103316	uG
AGTGGGAAGATATGCA_1	0.098929	uG
AGTGGGAAGCAATCTC_1	-0.0206439	uG
AGTGGGAAGCGGCTTC_1	0.0619248	uG
AGTGGGAAGCTGCCCA_1	-0.0171677	uG
AGTGGGAAGGAGTTGC_1	0.0281699	uG
AGTGGGAAGGTGCTTT_1	0.00730958	uG
AGTGGGAAGTGAACGC_1	-0.0207887	uG
AGTGGGAAGTTAACGA_1	0.0105742	uG
AGTGGGACAACTTGAC_1	0.0103127	uG
AGTGGGACAATACGCT_1	0.0613059	uG
AGTGGGACAATTCCTT_1	0.0291585	uG
AGTGGGACACGAGAGT_1	-0.0347357	uG
AGTGGGACACTGAAGG_1	0.0500405	uG
AGTGGGACAGCTCCGA_1	0.149216	uG
AGTGGGACAGGGCATA_1	-0.00983164	uG
AGTGGGACAGTATCTG_1	-0.0349732	uG
AGTGGGACATGACGGA_1	0.0194103	uG
AGTGGGAGTACCAGTT_1	-0.0288632	uG
AGTGGGAGTACTCTCC_1	0.0431366	uG
AGTGGGAGTCCAGTAT_1	0.0450929	uG
AGTGGGAGTCGAACAG_1	0.062165	uG
AGTGGGATCCTGTAGA_1	0.0181401	uG
AGTGGGATCCTTTACA_1	0.00465671	uG
AGTGTCAAGAGTGAGA_1	-0.00222111	uG
AGTGTCAAGGCATGGT_1	0.026839	uG
AGTGTCAAGGCCCTCA_1	0.0203523	uG
AGTGTCACAAAGTGCG_1	-0.0103347	uG
AGTGTCACAATGGACG_1	0.112898	uG
AGTGTCACAATGGTCT_1	-0.00375169	uG
AGTGTCACAGCCTTGG_1	-0.0489004	uG
AGTGTCACAGCCTTTC_1	-0.0310968	uG
AGTGTCACAGCTGCAC_1	-0.0193598	uG
AGTGTCACAGCTGCTG_1	-0.0286912	uG
AGTGTCACAGGATTGG_1	-0.0401131	uG
AGTGTCACAGGGTTAG_1	0.102606	uG
AGTGTCACATCACCCT_1	-0.0305391	uG
AGTGTCACATGCATGT_1	0.0289917	uG
AGTGTCAGTGACGGTA_1	0.0774589	uG
AGTGTCAGTGATGTGG_1	0.0154346	uG
AGTGTCAGTGTCCTCT_1	0.000400135	uG
AGTGTCAGTTCCACAA_1	-0.00831826	uG
AGTGTCAGTTCGTGAT_1	-0.000321098	uG
AGTGTCATCAAAGTAG_1	-0.0216447	uG
AGTGTCATCACATAGC_1	0.0445216	uG
AGTGTCATCAGTCCCT_1	0.0407286	uG
AGTGTCATCGCATGGC_1	0.046114	uG
AGTGTCATCGCTGATA_1	0.0240667	uG
AGTGTCATCGGTCTAA_1	0.03777	uG
AGTGTCATCTCTGTCG_1	0.0971573	uG
AGTTGGTAGACAAGCC_1	0.0637307	uG
AGTTGGTCAAAGCGGT_1	-0.0102199	uG
AGTTGGTCAACTGCTA_1	0.0355612	uG
AGTTGGTCAAGCGATG_1	-0.0299083	uG
AGTTGGTCACCACGTG_1	0.0568031	uG
AGTTGGTCACCGATAT_1	0.0876593	uG
AGTTGGTCAGCCAATT_1	0.017666	uG
AGTTGGTGTCACCTAA_1	0.153066	uG
AGTTGGTTCACCTCGT_1	0.0290458	uG
AGTTGGTTCCGGGTGT_1	-0.0218216	uG
AGTTGGTTCTGAAAGA_1	0.016501	uG
AGTTGGTTCTGTTTGT_1	-0.0297721	uG
AGTTGGTTCTTCGGTC_1	0.0045932	uG
ATAACGCAGAAACCTA_1	-0.0265968	uG
ATAACGCAGAGGTAGA_1	-0.0335642	uG
ATAACGCAGAGTCGGT_1	-0.0118546	uG
ATAACGCAGCATGGCA_1	0.0317518	uG
ATAACGCAGCTGCAAG_1	-0.0374229	uG
ATAACGCAGCTTCGCG_1	0.00818643	uG
ATAACGCAGTGTACCT_1	-0.0192503	uG
ATAACGCCAACGCACC_1	-0.00987979	uG
ATAACGCCACCGTTGG_1	-0.00639768	uG
ATAACGCCACGGTTTA_1	-0.0283491	uG
ATAACGCCACTTCTGC_1	0.00889145	uG
ATAACGCCATAGTAAG_1	0.0574156	uG
ATAACGCCATTCGACA_1	-0.0330405	uG
ATAACGCGTAGCTTGT_1	-0.0239744	uG
ATAACGCGTCGCATCG_1	-0.020277	uG
ATAACGCGTCGGATCC_1	-0.0017614	uG
ATAACGCGTTCGTCTC_1	-0.00482261	uG
ATAACGCTCCCAACGG_1	0.0581655	uG
ATAACGCTCGATGAGG_1	0.0430583	uG
ATAAGAGAGAGATGAG_1	-0.0226271	uG
ATAAGAGAGCGTAGTG_1	0.0240037	uG
ATAAGAGAGCGTGTCC_1	-0.0402596	uG
ATAAGAGAGTGTCTCA_1	0.0457467	uG
ATAAGAGAGTTGAGTA_1	0.0967533	uG
ATAAGAGCAAGCGTAG_1	0.0487332	uG
ATAAGAGCACACAGAG_1	-0.0414402	uG
ATAAGAGCACAGTCGC_1	0.000748401	uG
ATAAGAGCACATGACT_1	0.0643031	uG
ATAAGAGCAGGGTATG_1	-0.0448349	uG
ATAAGAGCATACCATG_1	-0.0235871	uG
ATAAGAGGTCCGTTAA_1	-0.0358151	uG
ATAAGAGGTGCGAAAC_1	0.031588	uG
ATAAGAGGTGTTAAGA_1	0.0147933	uG
ATAAGAGTCCATGCTC_1	0.00989569	uG
ATAAGAGTCCGCGCAA_1	0.00830816	uG
ATAAGAGTCGACAGCC_1	0.01799	uG
ATAAGAGTCTATCCTA_1	-0.0276211	uG
ATAAGAGTCTGTCCGT_1	-0.070407	uG
ATAAGAGTCTGTGCAA_1	-0.0171621	uG
ATAGACCAGACTACAA_1	0.0743803	uG
ATAGACCAGCCACGTC_1	0.0113872	uG
ATAGACCAGCTAGTTC_1	0.00544013	uG
ATAGACCAGGACTGGT_1	-0.0290572	uG
ATAGACCAGGAGCGAG_1	0.00179879	uG
ATAGACCAGTATCTCG_1	-0.0209119	uG
ATAGACCCAAAGGCGT_1	0.0192914	uG
ATAGACCCAAGCCATT_1	0.0313584	uG
ATAGACCCACACTGCG_1	0.0154145	uG
ATAGACCCACGTTGGC_1	-0.00568989	uG
ATAGACCCAGGTCGTC_1	0.0752486	uG
ATAGACCCAGTTTACG_1	0.0199399	uG
ATAGACCGTAGGACAC_1	-0.0142409	uG
ATAGACCGTCAGAGGT_1	0.022143	uG
ATAGACCGTCATATCG_1	-0.00854518	uG
ATAGACCGTGGCGAAT_1	-0.00265191	uG
ATAGACCGTTACAGAA_1	0.0149748	uG
ATAGACCTCACAAACC_1	0.0521897	uG
ATAGACCTCAGCATGT_1	0.0528397	uG
ATAGACCTCAGGATCT_1	0.133307	uG
ATAGACCTCAGTTTGG_1	-0.0346126	uG
ATAGACCTCCAAACTG_1	-0.0280681	uG
ATAGACCTCTGTCAAG_1	0.231067	uG
ATAGACCTCTTACCTA_1	0.0148585	uG
ATCACGAAGCCGATTT_1	-0.0376223	uG
ATCACGAAGCGAAGGG_1	-0.0269255	uG
ATCACGAAGGGAAACA_1	-0.00359221	uG
ATCACGAAGGTAGCTG_1	0.107536	uG
ATCACGAAGTGTCTCA_1	0.0452344	uG
ATCACGACAACTGGCC_1	0.00435541	uG
ATCACGACAAGGTTTC_1	-0.0173955	uG
ATCACGACAATGAAAC_1	-0.0325728	uG
ATCACGACACGGTAAG_1	0.0686933	uG
ATCACGACACTATCTT_1	0.0827086	uG
ATCACGACAGACAGGT_1	-0.0384361	uG
ATCACGACAGCTGCAC_1	0.186388	uG
ATCACGACAGGATCGA_1	0.0644416	uG
ATCACGACAGGATTGG_1	0.0243083	uG
ATCACGACATTGGGCC_1	-0.0305604	uG
ATCACGAGTAAACCTC_1	0.0138316	uG
ATCACGAGTAAGTGTA_1	-0.0108507	uG
ATCACGATCAGAGACG_1	0.0322962	uG
ATCACGATCCGCATCT_1	-0.0184589	uG
ATCACGATCGGCATCG_1	0.00415804	uG
ATCACGATCTTACCGC_1	-0.0222847	uG
ATCATCTAGCCGATTT_1	0.002139	uG
ATCATCTAGGATCGCA_1	0.0169922	uG
ATCATCTCAATCGAAA_1	-0.0531111	uG
ATCATCTCACCGATAT_1	0.266577	uG
ATCATCTCAGAGTGTG_1	-0.010189	uG
ATCATCTCAGATCCAT_1	-0.00154785	uG
ATCATCTCAGCTCGAC_1	-0.0338809	uG
ATCATCTCAGCTCGCA_1	-0.0182308	uG
ATCATCTCATCCGTGG_1	0.069717	uG
ATCATCTCATGTAAGA_1	-0.00194886	uG
ATCATCTGTAAGTGTA_1	-0.0484115	uG
ATCATCTGTAATCGTC_1	0.11037	uG
ATCATCTGTACTTCTT_1	0.134488	uG
ATCATCTGTCGCTTCT_1	0.0144576	uG
ATCATCTTCAACGGCC_1	-0.0193133	uG
ATCATCTTCAGAGGTG_1	0.103499	uG
ATCATCTTCGCAAGCC_1	0.058508	uG
ATCATCTTCGGCCGAT_1	-0.0337742	uG
ATCATGGAGCGCTTAT_1	0.0530774	uG
ATCATGGAGGGAACGG_1	-0.0135696	uG
ATCATGGAGTAAGTAC_1	-0.0122881	uG
ATCATGGAGTTGTCGT_1	0.00231809	uG
ATCATGGCACACGCTG_1	0.0151111	uG
ATCATGGCAGATCTGT_1	-0.0226169	uG
ATCATGGGTAATTGGA_1	0.101126	uG
ATCATGGGTACATGTC_1	0.0321929	uG
ATCATGGGTACTTGAC_1	0.0510161	uG
ATCATGGGTCCGAGTC_1	-0.00965068	uG
ATCATGGGTCCGTGAC_1	-0.0468934	uG
ATCATGGGTTAAGGGC_1	-0.00149761	uG
ATCATGGTCCGTCATC_1	-0.0399953	uG
ATCATGGTCGGTGTCG_1	-0.0178526	uG
ATCATGGTCTACTCAT_1	0.000919605	uG
ATCATGGTCTGGTATG_1	-0.0225092	uG
ATCATGGTCTTATCTG_1	-0.0456313	uG
ATCATGGTCTTCCTTC_1	0.000334324	uG
ATCCACCAGAGATGAG_1	-0.0202875	uG
ATCCACCAGATGCGAC_1	-0.033767	uG
ATCCACCAGCGTGTCC_1	-0.0172404	uG
ATCCACCAGCTGATAA_1	-0.000275438	uG
ATCCACCAGGAGTCTG_1	-0.0308635	uG
ATCCACCAGTCATGCT_1	-0.0294218	uG
ATCCACCCACTTACGA_1	0.022833	uG
ATCCACCCAGAAGCAC_1	-0.0377206	uG
ATCCACCCAGCTCCGA_1	0.00834025	uG
ATCCACCCAGTAGAGC_1	0.0328766	uG
ATCCACCCATGGGACA_1	0.00603851	uG
ATCCACCCATGGTTGT_1	0.00551576	uG
ATCCACCGTACGAAAT_1	-0.00485619	uG
ATCCACCGTAGGAGTC_1	0.0364858	uG
ATCCACCGTCCGAAGA_1	-0.00153674	uG
ATCCACCGTCGAAAGC_1	-0.0514487	uG
ATCCACCGTCTGCCAG_1	0.00475439	uG
ATCCACCTCCAAACAC_1	-0.0393389	uG
ATCCACCTCCGCAAGC_1	-0.0446508	uG
ATCCACCTCGTTTATC_1	-0.0488014	uG
ATCCGAAAGAAGAAGC_1	-0.01492	uG
ATCCGAAAGCACGCCT_1	0.0548212	uG
ATCCGAAAGGGTTTCT_1	0.025957	uG
ATCCGAAAGTACGCCC_1	0.00254156	uG
ATCCGAAAGTAGCCGA_1	0.169414	uG
ATCCGAAAGTTTCCTT_1	0.0643944	uG
ATCCGAACACATCCAA_1	-0.0011549	uG
ATCCGAACACCACGTG_1	0.02107	uG
ATCCGAACACGCCAGT_1	-0.0205084	uG
ATCCGAACAGACAGGT_1	-0.0250779	uG
ATCCGAACAGCGAACA_1	-0.0147572	uG
ATCCGAACATGGTCAT_1	-0.0366371	uG
ATCCGAAGTAAGGATT_1	-0.0251355	uG
ATCCGAAGTCGCATCG_1	-0.0034654	uG
ATCCGAAGTCGTGGCT_1	0.0178366	uG
ATCCGAAGTCTCCATC_1	-0.0217225	uG
ATCCGAATCCCTGACT_1	0.032858	uG
ATCCGAATCCTAGAAC_1	-0.00736425	uG
ATCCGAATCTAACTTC_1	0.00547657	uG
ATCGAGTAGCCACCTG_1	-0.0194489	uG
ATCGAGTAGCGCCTTG_1	0.0543875	uG
ATCGAGTAGCTGCCCA_1	-0.00690238	uG
ATCGAGTAGGCGCTCT_1	0.0339382	uG
ATCGAGTAGTGGACGT_1	0.0574172	uG
ATCGAGTCAACAACCT_1	0.0103339	uG
ATCGAGTCAATGCCAT_1	0.0360228	uG
ATCGAGTCACATTCGA_1	0.0760234	uG
ATCGAGTCACGTAAGG_1	-0.0412958	uG
ATCGAGTCAGATCCAT_1	0.0257685	uG
ATCGAGTGTACCGTTA_1	-0.0146731	uG
ATCGAGTGTAGAAAGG_1	0.0772906	uG
ATCGAGTGTCTGCCAG_1	-0.0151736	uG
ATCGAGTGTGGACGAT_1	0.0344636	uG
ATCGAGTGTGTAATGA_1	0.0214974	uG
ATCGAGTGTGTTCTTT_1	0.015936	uG
ATCGAGTTCATTGCGA_1	-0.00567635	uG
ATCGAGTTCCCTTGCA_1	0.0246528	uG
ATCGAGTTCTGATTCT_1	-0.0160688	uG
ATCGAGTTCTGTGCAA_1	-0.0343142	uG
ATCTACTAGAAAGTGG_1	0.103916	uG
ATCTACTAGACTGGGT_1	-0.00822968	uG
ATCTACTAGTAACCCT_1	-0.0397545	uG
ATCTACTAGTGAAGAG_1	0.000216848	uG
ATCTACTCACCGGAAA_1	-0.0143614	uG
ATCTACTCAGCGTCCA_1	-0.0130109	uG
ATCTACTCATGAACCT_1	0.0303153	uG
ATCTACTGTACGAAAT_1	-0.00290782	uG
ATCTACTGTCACCTAA_1	-0.0502137	uG
ATCTACTGTTATGCGT_1	-0.00276754	uG
ATCTACTTCAACTCTT_1	-0.0346962	uG
ATCTACTTCAGCTCTC_1	-0.00700549	uG
ATCTACTTCAGGCAAG_1	0.000131378	uG
ATCTACTTCCAATGGT_1	0.0416809	uG
ATCTACTTCCTTTCGG_1	-0.0214595	uG
ATCTACTTCGGGAGTA_1	-0.0355814	uG
ATCTACTTCTTAACCT_1	-0.0675517	uG
ATCTACTTCTTGTATC_1	0.0218423	uG
ATCTGCCAGAAGGGTA_1	-0.00181769	uG
ATCTGCCAGATCGGGT_1	0.0156884	uG
ATCTGCCAGCGCCTCA_1	-0.0392935	uG
ATCTGCCAGGGCTTCC_1	0.0464985	uG
ATCTGCCAGTACGACG_1	-0.0265986	uG
ATCTGCCAGTTAACGA_1	0.0193051	uG
ATCTGCCCACGGCGTT_1	0.0435606	uG
ATCTGCCCAGACAGGT_1	0.00854576	uG
ATCTGCCCAGCCACCA_1	0.0289886	uG
ATCTGCCCAGGACGTA_1	-0.0126086	uG
ATCTGCCCATTTCAGG_1	0.0297174	uG
ATCTGCCGTAGCGTAG_1	0.0606129	uG
ATCTGCCGTCAATACC_1	0.0951865	uG
ATCTGCCGTCTAGGTT_1	0.0283549	uG
ATCTGCCGTGAGCGAT_1	0.0472234	uG
ATCTGCCGTTCTGTTT_1	-9.95144e-05	uG
ATCTGCCTCAACACAC_1	-0.0301144	uG
ATCTGCCTCAAGGCTT_1	-0.0593148	uG
ATCTGCCTCACTCCTG_1	-0.0221793	uG
ATCTGCCTCCGAGCCA_1	0.0141542	uG
ATCTGCCTCCGCGTTT_1	-0.026954	uG
ATCTGCCTCCTTTCGG_1	0.00801331	uG
ATCTGCCTCGTAGATC_1	-0.0406868	uG
ATCTGCCTCGTGGTCG_1	0.00533578	uG
ATGAGGGAGACCCACC_1	0.0478714	uG
ATGAGGGAGGAGTCTG_1	0.0175798	uG
ATGAGGGAGGGTCTCC_1	-0.0351273	uG
ATGAGGGAGTGCCATT_1	0.00909795	uG
ATGAGGGCAATCACAC_1	0.0140609	uG
ATGAGGGCACATTAGC_1	0.00112496	uG
ATGAGGGCAGCTTAAC_1	-0.0183465	uG
ATGAGGGGTACCGCTG_1	-0.0551039	uG
ATGAGGGGTATAGGGC_1	-0.024795	uG
ATGAGGGGTCCATGAT_1	0.00226553	uG
ATGAGGGGTGACTACT_1	0.0101798	uG
ATGAGGGGTGAGCGAT_1	0.077046	uG
ATGAGGGGTTCGAATC_1	0.0225899	uG
ATGAGGGGTTGATTGC_1	-0.0124518	uG
ATGAGGGGTTTGGCGC_1	0.039693	uG
ATGAGGGTCAAAGTAG_1	0.0283914	uG
ATGAGGGTCATGTGGT_1	0.0313614	uG
ATGAGGGTCCCGACTT_1	0.0211537	uG
ATGCGATAGACATAAC_1	0.139041	uG
ATGCGATAGAGTACCG_1	-0.00824879	uG
ATGCGATAGGTGCTAG_1	-0.0251824	uG
ATGCGATAGTCAATAG_1	-0.00184617	uG
ATGCGATAGTTCGCAT_1	0.0150994	uG
ATGCGATCAAATTGCC_1	0.0391956	uG
ATGCGATCAAGAAAGG_1	0.0710292	uG
ATGCGATCAAGAAGAG_1	0.0169731	uG
ATGCGATCACCACCAG_1	0.0275986	uG
ATGCGATCAGGTCGTC_1	-0.0293832	uG
ATGCGATCATACCATG_1	-0.0141367	uG
ATGCGATCATCGATGT_1	-0.0285405	uG
ATGCGATGTCGTCTTC_1	-0.0127789	uG
ATGCGATGTGCGAAAC_1	-0.00796623	uG
ATGCGATGTTCACGGC_1	0.00538408	uG
ATGCGATGTTTGGCGC_1	0.0453153	uG
ATGCGATTCCCAACGG_1	0.0877362	uG
ATGCGATTCCCATTTA_1	0.0011737	uG
ATGCGATTCCCTCTTT_1	-0.0075469	uG
ATGCGATTCTGCCAGG_1	0.00773956	uG
ATGGGAGAGAATTGTG_1	0.00192275	uG
ATGGGAGAGACCTTTG_1	0.0278898	uG
ATGGGAGAGTCGAGTG_1	0.000618199	uG
ATGGGAGCACGGATAG_1	0.0170784	uG
ATGGGAGCACGTAAGG_1	0.00780896	uG
ATGGGAGCACTGTTAG_1	0.0167017	uG
ATGGGAGCAGATGAGC_1	0.033579	uG
ATGGGAGCAGCCTATA_1	0.0724979	uG
ATGGGAGCATGTAAGA_1	-0.0323135	uG
ATGGGAGGTCGCCATG_1	-0.0323784	uG
ATGGGAGGTCGGCATC_1	0.00891776	uG
ATGGGAGGTGTGTGCC_1	0.0212191	uG
ATGGGAGGTTCCACAA_1	-0.00516899	uG
ATGGGAGTCAAACGGG_1	-0.0534188	uG
ATGGGAGTCACCTTAT_1	-0.0136978	uG
ATGGGAGTCCGCTGTT_1	0.0470172	uG
ATGGGAGTCCTTAATC_1	-0.000751961	uG
ATGGGAGTCGTACGGC_1	0.00935642	uG
ATGTGTGAGAGCTGGT_1	-0.00762634	uG
ATGTGTGAGGACAGAA_1	0.0203539	uG
ATGTGTGAGGCTCAGA_1	0.0105049	uG
ATGTGTGAGTAGCCGA_1	-0.0170987	uG
ATGTGTGAGTGCTGCC_1	-0.0638349	uG
ATGTGTGAGTGTCTCA_1	0.134548	uG
ATGTGTGCACCAGTTA_1	-0.025113	uG
ATGTGTGCACGTGAGA_1	-0.040867	uG
ATGTGTGCACTGAAGG_1	-0.0146575	uG
ATGTGTGGTAAGTAGT_1	-0.013054	uG
ATGTGTGGTAGCTAAA_1	-0.0146156	uG
ATGTGTGGTCAGAATA_1	0.00187192	uG
ATGTGTGGTCGCTTTC_1	-0.00948945	uG
ATGTGTGGTCTAAACC_1	-0.00366815	uG
ATGTGTGGTTCACGGC_1	-0.01565	uG
ATGTGTGGTTCCGTCT_1	0.00406496	uG
ATGTGTGTCACAACGT_1	0.0169633	uG
ATGTGTGTCCCATTTA_1	0.0262874	uG
ATTACTCAGACGCTTT_1	-0.0100685	uG
ATTACTCAGATAGGAG_1	0.0580343	uG
ATTACTCAGCCAGGAT_1	0.0216291	uG
ATTACTCAGCTACCGC_1	0.00471445	uG
ATTACTCAGTCAAGCG_1	-0.0472541	uG
ATTACTCCAAGGTTTC_1	-0.0234754	uG
ATTACTCCAATGTAAG_1	0.0277941	uG
ATTACTCCACAAGTAA_1	0.0429266	uG
ATTACTCCATTTCACT_1	0.00658038	uG
ATTACTCGTAAGGGCT_1	0.0148353	uG
ATTACTCGTAAGTTCC_1	0.0223538	uG
ATTACTCGTATGGTTC_1	0.033192	uG
ATTACTCGTCAACATC_1	-0.00545661	uG
ATTACTCGTCGGGTCT_1	-0.0131081	uG
ATTACTCGTGTGAATA_1	0.0127263	uG
ATTACTCTCCGTACAA_1	-0.0341191	uG
ATTACTCTCGTACCGG_1	-0.00658563	uG
ATTACTCTCGTTACAG_1	-0.0263182	uG
ATTACTCTCTCTTATG_1	0.125524	uG
ATTATCCAGCCCAATT_1	-0.0198663	uG
ATTATCCAGCGTAATA_1	-0.00936058	uG
ATTATCCAGGGTCGAT_1	0.00617176	uG
ATTATCCAGTAACCCT_1	0.0150574	uG
ATTATCCCAATCGAAA_1	-0.0170574	uG
ATTATCCCAATGTTGC_1	-0.0533362	uG
ATTATCCCACACGCTG_1	-0.0173221	uG
ATTATCCCACCTCGTT_1	-0.0245145	uG
ATTATCCGTCGCCATG_1	0.0252421	uG
ATTATCCGTCTGCAAT_1	-0.0492886	uG
ATTATCCGTGAGGGTT_1	0.0709705	uG
ATTATCCGTGCGCTTG_1	0.062385	uG
ATTATCCGTTGACGTT_1	0.0156847	uG
ATTATCCGTTGCGCAC_1	-0.0204279	uG
ATTATCCTCACATACG_1	0.0103278	uG
ATTATCCTCACTTCAT_1	0.0480221	uG
ATTATCCTCAGCTGGC_1	0.0248821	uG
ATTATCCTCCCTGACT_1	0.00309279	uG
ATTATCCTCCGAACGC_1	0.0017009	uG
ATTATCCTCTCTTGAT_1	-0.0234491	uG
ATTATCCTCTGTTTGT_1	-0.0313393	uG
ATTATCCTCTTTACGT_1	-0.0457827	uG
ATTCTACAGCATCATC_1	-0.0148165	uG
ATTCTACAGGACACCA_1	0.0174217	uG
ATTCTACAGGCTACGA_1	-0.0511211	uG
ATTCTACCAGTCGATT_1	0.0383452	uG
ATTCTACCATATACCG_1	0.0540215	uG
ATTCTACCATCGATTG_1	-0.0145723	uG
ATTCTACGTGACTACT_1	-0.0284052	uG
ATTCTACGTGTCCTCT_1	-0.00964437	uG
ATTCTACGTTAAGATG_1	0.0542257	uG
ATTCTACGTTAAGGGC_1	0.0461155	uG
ATTCTACGTTAAGTAG_1	0.0099841	uG
ATTCTACTCAGCGACC_1	-0.0116642	uG
ATTCTACTCCAGTAGT_1	-0.00486328	uG
ATTCTACTCGTAGATC_1	-0.00850412	uG
ATTCTACTCTACTATC_1	0.0342812	uG
ATTCTACTCTTGCCGT_1	0.119039	uG
ATTCTACTCTTGTACT_1	0.0113253	uG
ATTGGACAGCCACTAT_1	-0.0606068	uG
ATTGGACAGGATTCGG_1	0.018296	uG
ATTGGACAGTCAAGGC_1	0.0331152	uG
ATTGGACCAATAGCAA_1	0.0135272	uG
ATTGGACCACGAGGTA_1	-0.0213665	uG
ATTGGACCAGCTATTG_1	-0.037409	uG
ATTGGACCAGTATCTG_1	-0.0343515	uG
ATTGGACGTCAACATC_1	0.108518	uG
ATTGGACGTGACGCCT_1	0.00373522	uG
ATTGGACGTTGTGGCC_1	-0.0362591	uG
ATTGGACTCCCAAGTA_1	-0.00521685	uG
ATTGGACTCTGTACGA_1	0.0128313	uG
ATTGGTGAGAGCCCAA_1	-0.0444149	uG
ATTGGTGAGCACCGCT_1	-0.0209301	uG
ATTGGTGAGGGCTCTC_1	0.0113383	uG
ATTGGTGAGTAGGCCA_1	0.0092665	uG
ATTGGTGCAAATCCGT_1	-0.0590766	uG
ATTGGTGCACACAGAG_1	-0.0591999	uG
ATTGGTGCACTGTGTA_1	-0.0557741	uG
ATTGGTGCATAAAGGT_1	0.0204869	uG
ATTGGTGCATCCCACT_1	-0.0253937	uG
ATTGGTGCATCGATGT_1	0.106569	uG
ATTGGTGCATGCCCGA_1	-0.0167804	uG
ATTGGTGGTACTTAGC_1	-0.020588	uG
ATTGGTGGTGCAGGTA_1	-0.0358641	uG
ATTGGTGGTGCATCTA_1	-0.0426189	uG
ATTGGTGGTTCCCGAG_1	0.0218824	uG
ATTGGTGTCTTACCTA_1	-0.0131077	uG
ATTTCTGAGAGACTAT_1	0.0348057	uG
ATTTCTGAGCGATATA_1	-0.0714154	uG
ATTTCTGAGCTAACTC_1	0.0246448	uG
ATTTCTGAGCTCCTCT_1	0.00472764	uG
ATTTCTGAGGATTCGG_1	0.00672006	uG
ATTTCTGCAAGTTCTG_1	0.00395717	uG
ATTTCTGCACACTGCG_1	-0.0187715	uG
ATTTCTGCACGTCTCT_1	-0.0225421	uG
ATTTCTGCATTTCACT_1	-0.0271662	uG
ATTTCTGGTATCTGCA_1	0.0292797	uG
ATTTCTGGTCCCGACA_1	-0.0292173	uG
ATTTCTGGTTTAGGAA_1	-0.0276569	uG
ATTTCTGTCAGAGACG_1	0.0172553	uG
CAACCAAAGACGACGT_1	0.0337613	uG
CAACCAAAGAGCTATA_1	0.0346196	uG
CAACCAAAGAGTCGGT_1	-0.0267134	uG
CAACCAAAGCCAGTTT_1	-0.00149924	uG
CAACCAAAGCTTTGGT_1	0.0434549	uG
CAACCAAAGGTGCACA_1	-0.0206573	uG
CAACCAAAGTTCGATC_1	0.0221614	uG
CAACCAACAAGCCATT_1	-0.00508194	uG
CAACCAACAAGGGTCA_1	0.00695684	uG
CAACCAACACCCATTC_1	0.0444787	uG
CAACCAACACCGTTGG_1	-0.000916344	uG
CAACCAACAGACGCAA_1	0.0188903	uG
CAACCAACAGCGATCC_1	-0.0565937	uG
CAACCAAGTACAGTTC_1	0.0205038	uG
CAACCAAGTACCAGTT_1	0.00967803	uG
CAACCAAGTGAGGGAG_1	-0.0128909	uG
CAACCAAGTGCACGAA_1	0.0258727	uG
CAACCAAGTTCGCGAC_1	-0.0343847	uG
CAACCAAGTTGTTTGG_1	-0.0133869	uG
CAACCAATCGTTACGA_1	0.0860056	uG
CAACCAATCTAACCGA_1	-0.0279288	uG
CAACCAATCTGACCTC_1	0.0207223	uG
CAACCAATCTTCGAGA_1	0.00445392	uG
CAACCTCAGAGAGCTC_1	-0.042355	uG
CAACCTCAGGCATTGG_1	0.124459	uG
CAACCTCAGTGTGGCA_1	-0.0300402	uG
CAACCTCCACAACGTT_1	-0.00364643	uG
CAACCTCCAGACGCAA_1	-0.00891926	uG
CAACCTCCAGCTGTAT_1	0.0423519	uG
CAACCTCCAGGCTCAC_1	-0.0199113	uG
CAACCTCCATGAGCGA_1	-0.00337354	uG
CAACCTCGTATCGCAT_1	-0.0199699	uG
CAACCTCGTGACGCCT_1	-0.0163827	uG
CAACCTCGTTGGACCC_1	0.166096	uG
CAACCTCGTTGTGGCC_1	0.0493106	uG
CAACCTCTCCTGCCAT_1	0.00448498	uG
[truncated: 26,504 more rows]

## Sheet: Fig2C
Fig2C. Metatranscriptome detection of mycobacteria, retrovirus, and total virus abundance in 1G and uG conditions.
Mycobacterium canettii (taxid 78331)			Gammaretrovirus (taxid 153135)			Total virus
1G	uG		1G	uG		1G	uG
0	0.00169396		0	0.00084459		0	0.00084459
0	8.65e-05		0	0		0	0
0	0.00031211		0	0		0	0
0	0.00412655		0	0		0	0
0	0.00081811		0	0		0	0
0	0.00100604		0	0		0	0
0	0		0	0		0	0.00021725
0	0.00019095		0	0		0	0
0	0.00094823		0	0		0	0
0	0.00035524		0	0		0	0
0	0		0	0		0.00038438	0
0	0		0	0		0	0
0.00138074	7.38e-05		0	0		0	0
0.00030588	0		0	0		0	0
0.00426916	0		0	0		0	0
0	0		0	0		0	0
0	0		0	0		0	0
0	6.69e-05		0	0.00019877		0	0.00019877
0	0.0025712		0	0		0	0
0	0.00137855		0	0		0	0
0	0.00032693		0	0		0	0
0	0.00053121		0	0		0	0
0	0.0018315		0.00011613	0		0.00011613	0
0	0.00783699		0	0		0	0
0	0		0	0		0	0
0	0		0	0		0	0
0	0.00044111		0	0		0	0
0	0.00060084		0	0		0	0
0	0.00016018		0	0		0	0
0	0.00408719		0	0		0	0
0	0.00044733		0	0		0	0
0	0.0005224		0	0		0.00026406	0
0	0.00045935		0	0		0	0
0	0.00045331		0	0		0	0
0	0.00247831		0	0		0	0
0	0.00051948		0	0		0	0
0	0.00592105		0	0		0	0
0	0.0012685		0	0		0	0
0	0.00129904		0	0		0	0
0	0.0010555		0	0		0	0
0	0.0009903		0	0		0	0
0	0.00021959		0	0		0	0
0	0.00040258		0	0		0	0
0	0.00020881		0	0		0	0
0	0		0	0		0	0
0	0.00051529		0	0		0	0
0	0.00142096		0	0		0	0
0	0.00070661		0	0		0	0
0	0.00043821		0	0		0	0
0	0.00366636		0	0		0	0
0	0.00163666		0	0		0	0
0	0.00131822		0	0		0	0
0	0.00106045		0	0		0	0
0	0.00029713		0	0		0	0
0	0.00070311		0	0		0	0
0	0.00062451		0	0		0	0
0	0.00011504		0	0		0	0
0	0.00061099		0	0		0	0
0	0.00074727		0	0		0	0
0	0.00047237		0	0		0	0
0	0.00012947		0	0		0	0
0	0.00056838		0	0		0	0
0	0.00026487		0	0		0	0
0	0.00131891		0	0		0	0
0	0.00090847		0	0		0	0
0	0.00344037		0	0		0	0
0	0.00135665		0	0		0	0
0	0.00252708		0	0		0	0
0	0.00224307		0	0		0	0
0	0.00059071		0	0		0	0
0	0.00088909		0	0		0	0
0	0.00019743		0	0		0	0
0	0.00071187		0	0		0	0
0	0.00521999		0	0		0	0
0	0.0003641		0	0		0	0
0	0.00127267		0	0		0	0
0	0.00084549		0	0		0	0
0	0.0048905		0	0		0	0
0	0.000712		0	0		0	0
0	8.59e-05		0	0		0	0
0.00020165	0.00590164		0	0		0	0
0.0006462	0.00165339		0	0		0	0
0.00308325	0.00141718		0	0		0	0
0.00248911	0.00030661		0	0		0.00022665	0
0.00185744	0.00043644		0	0		0	0
0.00168279	0.0005638		0	0		0	0
0.00121327	0.00048251		0	0		0	0
0.001386	0.00165494		0	0		0	0
0.00169283	0.00200552		0	0		0	0
0.00243817	0.00158699		0	0		0	0
0.00238226	0.0016372		0	0		0	0
0.0193591	0.00055417		0	0		0	0
0.00217904	0.00164393		0	0		0	0
0.00476948	0.00379541		0	0		0	0
0.00119291	0.00037522		0	0		0	0
0.00090023	0.00300856		0	0		0	0
0.00132051	0.0104736		0	0		0	0
0.00016916	0.00052817		0	0		0	0
0.0005256	0.00022502		0	0		0	0
7.98e-05	0.00664112		0	0		0	0
0.00225098	0.00033818		0	0		0	0
0.0013016	0.00153767		0	0		0	0
0.00067259	0.00156215		0	0		0	0
0.00085592	0.00099256		0	0		0	0
0.00205011	0.00159204		0	0		0	0
0.00089996	0.00207814		0	0		0	0
0.00105251	0.00025967		0	0		0	0
0.00759219	0.00183464		0	0		0	0
0.00558659	0.00608899		0	0		0	0
0.00063291	0.00071367		0	0		0	0
0	0.00249199		0	0		0	0
0	0.00021272		0	0		0	0
0	0.00124404		0	0		0	0
0	0.0009273		0	0		0	0
0	0.00093735		0	0		0	0
0	0.00070922		0	0		0	0
0	0.00031104		0	0		0	0
0	0.00266028		0	0		0	0
0	0.00160321		0	0		0	0
0	0.00107709		0	0		0	0
0	0.00025283		0	0		0	0
0	0.00057128		0	0		0	0
0	0.00153113		0	0		0	0
0	0.00605327		0	0		0	0
0	0.00397219		0	0		0	0
0	0.00170358		0	0		0	0
0	0.00270669		0	0		0	0
0	0.00720052		0	0		0	0
0	0.00114188		0	0		0	0
0	0.00057654		0	0		0	0
0	0.00611664		0	0		0	0
0	0.00126594		0	0		0	0
0	0.00099227		0	0		0	0
0	0.00199203		0	0		0	0
0	0.00227906		0	0		0	0
0	0.00349406		0	0		0	0
0	0.00213828		0	0		0	4.81e-05
0	0.00237274		0	0		0.00018252	0
0	0.0024249		0	0		0	0
0	0.00156775		0	0		0	0
0	0.00275953		0	0		0	0
0	0.00050977		0	0		0	0
0	0.0100402		0	0		0	0
0	0.00216283		0	0		0	0
0	0.00154189		0	0		0	0
0	0.00399002		0	0		0	0
0	0.00191449		0	0		0	0
0	0.00035774		0	0		0	0
0	0.00230282		0	0		0	0
0	0.00068966		0	0		0	0
0	0.00038292		0	0		0	0
0	0.00059408		0	0		0	0
0	0.0028975		0	0		0	0
0	0.0022818		0	0		0	0
0	0.00323577		0	0		0	0
0	0.00066079		0	0		0	0
0	0.00034912		0	0		0	0
0	0.0053376		0	0		0	0
0	0.00149626		0	0		0	0
0	0.0016696		0	0		0	0
0	0.00133333		0	0		0	0
0	0.00103907		0	0		0	0
0	0.002		0	0		0	0
0	0.00061929		0	0		0	0
0	0.00152672		0	0		0	0
0	0.00228637		0	0		0	0
0	0.00180033		0	0		0	0
0	0.00203004		0	0		0	0
0	0.00060985		0	0		0	0
0	0.00253566		0	0		0	0
0	0.00143016		0	0		0	0
0	0.00340774		0	0		0	0
0	0.00070163		0	0		0	0
0	0.00053362		0	0		0	0
0	0.0021322		0	0		0	0
0	0		0	0		0	0
0	0.00088328		0	0		0	0
0	0.0007774		0	0		0	0
0	0.00168011		0	0		0	0
0	0.00152952		0	0		0	0
0	0.00087321		0	0		0	0
0	0.00275374		0	0		0	0
0	0.00694444		0	0		0	0
0	0.00062696		0	0		0	0
0	0.00806452		0	0		0	0
0	0.00144127		0	0		0	0
0	0.00098928		0	0		0	0
0	0.00205409		0	0		0.00023889	0
0	0.00147189		0	0.0002791		0	0.0002791
0	0.0037594		0	0		0	0
0	0.00141425		0	0		0	0
0	0.00067843		0	0		0	0
0	0.00094429		0	0		0	0
0	0.00029958		0	0		0	0
0	0.0013986		0	0		0	0
0	0.00037126		0	0		0	0
0	0.00022492		0	0		0	0
0	0.00437733		0	0		0	0
0	0.00180227		0	0		0	0.00075019
0	0.00088391		0	0		0	0
0	0.00052213		0	0		0	0
0	0.00054025		0	0		0	0
0	0.00176505		0	0		0	0
0	0.00061728		0	0		0	0
0	0.00324478		0	0		0	0
0	0.00035149		0	0		0	0
0	0.00072823		0	0		0	0
0	0.00073536		0	0		0.00026518	0.00012025
0	0.0015748		0	0		0	0
0	0.00525007		0	0		0	0
0	0.00157895		0	0		0	0
0	0.0015336		0	0		0	0
0	0.00029674		0	0		0	0
0	0.00395648		0	0		0	0
0	0.00072267		0	0		0	0
0	0.00235363		0	0		0	0
0	0.00185087		0	0		0	0
0	0.0020915		0	0		0	0
0	0.00075195		0	0		0	0
0	0.00121153		0	0		0	0
0	0.00152091		0	0		0	0
0	0.00051287		0	0		0.00017446	0
0	0.00150915		0	0		0	0
0	0.00135501		0	0		0	0
0	0.00064375		0	0		0	0
0	0.00204758		0	0		0	0
0	0.00287206		0	0		0	0
0	0.00010878		0	0		0	0
0	0.00145243		0	0		0	0
0	0.00200702		0	0		0	0
0	0.00222758		0	0		0	0
0	0.0066133		0	0		0	0.00117233
0	0.00061767		0	0		0	0
0	0.00251256		0	0		0	0
0	0.00094215		0	0		0	0
0	0.00129157		0	0		0	0
0	0		0	0		0	0
0	0.00127065		0	0		0	0
0	0.00113817		0	0		0	0
0	0.00127747		0	0		0	0
0	0.00189081		0	0		0	0
0	0.00102599		0	0		0	0
0	0.00077983		0	0		0	0
0	0.00090827		0	0		0	0
0	0.00013817		0	0		0	0
0	0.00022166		0	0		0	0
0	0.0006818		0	0		0	0
0	0.00043338		0	0		0	0
0	0.00190976		0	0		0	0
0	0.00210576		0	0		0	0
0	0.00235294		0	0		0	0
0	0.00100688		0	0		0	0.00019531
0	0.00036327		0	0		0	0
0	0.00031551		0	0		0	0
0	0.00135593		0	0		0	0
0	0.0125926		0	0		0	0
0	0.00044158		0	0		0	0
0	0.00031442		0	0		0	0
0	0.00347021		0	0		0	0
0	0.00071498		0	0		0	0
0	0.00041815		0	0		0	0
0	0.00056417		0	0		0	0
0	0.00121296		0	0		0.00016545	0
0	0.00133899		0	0		0	0
0	0.00325115		0	0		0	0
0	0.00122007		0	0		0	0
0	0.00038285		0	0		0	0
0	0.00017126		0	0		0	0
0	0.00068185		0	0		0	0
0	0.00338774		0	0		0	0
0	0.0005123		0	0		0	0
0	0.00106648		0	0		0	0
0	0.00066875		0	0		0	0
0	0.00061776		0	0		0	0
0	0.00084424		0	0		0	0
0	0.00273428		0	0		0	0
0	0.00061125		0	0		0	0
0	0.000259		0	0		0	0
0	0.00111146		0	0		0	0
0	0.00095381		0	0		0	0
0	0.00120943		0	0		0.00023057	0
0	0.00198525		0	0		0	0
0	0.00092145		0	0		0	0
0	0.00096782		0	0		0	0
0	0.00205233		0	0		0	0
0	0.00107258		0	0		0	0
0	0.00188501		0	0		0	0
0	0		0	0		0	0
0	0.00018932		0	0		0	0
0	0.00053324		0	0		0	0
0	0.00055928		0	0		0	0
0	0.00017053		0	0		0	0.00027778
0	0.00012127		0	0		0	0
0	0.00195122		0	0		0	0
0	0.00016113		0	0		0	0
0	0		0	0		0	0
0	0		0	0		0	0
0	0.00021112		0	0		0	0
0	0.00056117		0	0		0	0
0	0.00014535		0	0		0	0
0	0.00439824		0	0		0	0
0	0.00041093		0	0		0	0
0	0.00018195		0	0		0	0
0	0.00095374		0	0		0	0
0	0.00074038		0	0		0	0
0	0		0.00072411	0		0.00072411	0
0	0		0	0		0.00024091	0
0	0.00011898		0	0		0.00018198	0
0	0.00176678		0	0.00023277		0	0.00023277
0	0.00242628		0	0		0	0
0	0.00065317		0	0		0	0
0	0.00120569		0	0		0	0
0	0.00025025		0	0		0	0
0	0.00095438		0	0		0	0
0	0.00249264		0	0		0	0
0	0.00024355		0	0		0	0
0	0.00326158		0	0		0	0
0	0.00165955		0	0		0	0
0	0.00072411		0	0		0	0
0	0		0	0		0	0
0	0.00057293		0	0		0	0
0	0.00047192		0	0		0	0
0	0.00076826		0	0		0	0
0	0		0	0		0	0
0	0.00158919		0	0		0	0
0	0.0012693		0	0		0	0
0	0.00012882		0	0		0	0
0	0.00031333		0	0		0	0
0	0.00230651		0	0		0	0
0	0.00132626		0	0		0	0
0	0.00594059		0	0		0	0
0	0.00545645		0	0		0	0.00010457
0	0.00187266		0	0		0	0
0	0.00514981		0	0		0	0
0	0.00115393		0	0		0	0
0	0.00204082		0	0		0	0
0	0.00012517		0	0		0	0
0	0.00061406		0	0		0	0
0	0.00066542		0	0		0	0
0	0.00072714		0	0		0	0
0	0.00031337		0	0		0	0
0	0.00037512		0	0		0	0
0	0.00080192		0	0		0	0
0	0.00266717		0	0		0	0
0	0.00861141		0	0		0	0
0	0.00284046		0	0		0	0
0	0.000304		0	0		0	0
0	0.0003471		0	0		0	0
0	0.0023488		0	0		0	0
0	0.00016204		0	0		0	0
0	0.00258769		0	0		0	0
0	0.00316456		0	0		0	0
0	0.0021059		0	0		0	0
0	0.00040747		0	0		0	0
0	0.00075075		0	0		0	0
0	0.00456242		0	0		0	0
0	0.00163399		0	0		0	0
0	0.00162549		0	0		0	0
0	0.00036783		0	0		0	0
0	0.00165618		0	0		0	0
0	0		0	0		0	0
0	0.00115848		0	0		0.00011207	0
0	0.00257732		0	0		0	0
0	0.00089079		0	0		0	0
0	0.00120289		0	0		0	0
0	0.00088527		0	0		0	0
0	0.00028521		0	0		0	0
0.00052218	0.00337427		0	0		0	0
0.00287274	0.00078524		0	0		0	0
0	0.00355277		0	0		0	0
0	0.00024579		0	0		0	0
0	0.0002727		0	0		0	0
0	0.00067099		0	0		0	0
0	0.00021404		0	0		0	0
0	0.00023747		0	0		0	0
0	0		0	0		0	0
0	0.00017036		0	0		0	0
0	0.00039698		0	0		0	0
0	0		0	0		0	0
0	0.00126088		0	0		0	0
0	0.00043802		0	0		0	0
0	0.00202908		0	0		0	0
0	0		0	0		0	0
0	0.00019467		0	0		0	0
0	0.00093589		0	0		0	0
0	0		0	0		0	0
0	0		0	0		0	0
0	0.00017224		0	0		0	0
0	0.00022622		0	0		0	0
0	0.00020838		0	0		0	0
0	0		0	0		0	0
0	0.00083542		0	0		0	0
0	0.00080972		0	0		0	0
0	0		0	0		0	0
0	0		0	0		0	0
0	0.00028923		0	0		0	0
0	0.00116009		0	0		0	0
0	0.00051348		0	0		0	0
0	0.00086665		0	0		0	0
0	0.00024225		0	0		0	0
0	0.00079872		0	0		0	0
0	0.00014045		0	0		0	0
0	0.00017325		0	0		0	0
0	0.00020799		0	0		0	0
0	0		0	0		0	0
0	0		0	0		0	0
0	0.00050081		0	0		0	0
0	0.00018188		0	0		0	0
0	0		0	0		0	0
0	0		0	0		0	0
0	0		0	0		0	0
0	0.00094429		0	0		0	0
0	0.00028944		0	0		0	0
0	0		0	0		0	0
0	0		0	0		0	0
0	0		0	0		0	0
0	0		0	0		0	0
0	0		0	0		0	0
0	0		0	0		0	0
0	0		0	0		0	0
0	0		0	0		0	0
0	0		0	0		0	0.00013483
0	0		0	0		0	0
0	0.00041982		0	0		0	0
0	0		0	0		0	0
0	0		0	0		0	0
0	0		0	0		0	0
0	0		0	0		0	0
0	0		0	0		0	0
0	0		0	0		0	0
0	0		0	0		0	0
0	0		0	0		0	0
0	0		0	0		0	0
0	0		0	0		0	0
0	0.00035817		0	0		0	0
0	0		0	0		0	0
0	0		0	0		0	0
0	0		0	0		0	0
0	0		0	0		0	0
0	0		0	0		0	0
0	0		0	0		0	0
0	0		0	0		0	0
0	0		0	0		0	6.12e-05
0	0		0	0		0	0
0	0		0	0		0	0
0	0		0	0		0	0
0	0		0	0		0	0
0	0		0	0		0	0
0	0		0	0		0	0
0	0		0	0		0	0
0	0		0	0		0	0
0	0		0	0		0	0
0	0		0	0		0	0
0	0.00011644		0	0		0	0
0	0		0	0		0	0
0	0		0	0		0	0
0	0		0	0		0	0
0	0		0	0		0	0
0	0		0	0		0	0
0	0		0	0		0	0
0	0		0	0		0	0
0	0		0	0		0	0
0	0		0	0		0	0
0	0		0	0		0	0
0	0		0	0		0	0
0	0		0	0		0	0
0	0		0	0		0	0
0	0		0	0		0	0
0	0		0	0		0.00025767	0
0	0		0	0		0	0
0	0		0	0		0	0
0	0		0	0		0	0
0	0		0	0		0	0
0	0		0	0		0	0
0	0		0	0		0	0
0	0		0	0		0	0
0.00066637	0		0	0		0	0
0.00182454	0		0	0		0	0
0	0		0	0		0	0
0	0		0	0		0	0
0	0		0	0		0	0
0	0.00026151		0	6.21e-05		0	6.21e-05
0	0.00296234		0	0		0	0
0	0.0055336		0	0		0	0.00016829
0	0.00325896		0	0		0	0
0	0.00131184		0	0		0	0
0	0.00012405		0	0		0	0
0	0.00132882		0	0		0	0
0	0.00051256		0	0		0	0
0	0.00335484		0	0		0	0
0	0.00123946		0	0		0	0.00014002
0	0.00338328		0	0		0	0
0	0.00671785		0	0		0	0
0	0.00228728		0	0		0	0
0	0.00124224		0	0		0	0
0	0.00065657		0	0		0	0
0	0.00052411		0	0		0	0
0	0.00107825		0	0		0	0
0	0.00170576		0	0		0	0
0	0.00957243		0	0		0	0
0	0.00133749		0	0		0	0
0	0.00189215		0	0		0	0
0	0.00012108		0	0		0	0
0	0.00032026		0	0		0	0
0	0.00186785		0	0		0	0
0	0.00015666		0	0		0	0
0	0.00021951		0	0		0	0
0	0.00210245		0	0		0	0
0	0.00173974		0	0.00018471		0	0.00018471
0	0.00137489		0	0		0	0
0	0.00181014		0	0		0	0
0	0.00093322		0	0		0	0
0	0.00102796		0	0		0	0
0	0		0	0		0	0
0	0.00207195		0	0		0	0
0	0.00075143		0	0		0	0
0	0.00056587		0	0		0	0
0	0.00073292		0	0		0	0
0	0.00443459		0	0		0	0.00010786
0	0.00123686		0	0		0	0
0	0.00133245		0	0		0	0
0	0.00074669		0	0		0	0.00029429
0	0.00341297		0	0		0	0
0	0.00056609		0	0		0	0
0	0.00091547		0	0		0	0
0	0.00085635		0	0		0	0
0	0.00028181		0	0		0	0
0	0.00115101		0	0		0	0
0	0.00064488		0	0		0	0
0	0.00041719		0	0		0	0
0	0.00976139		0	0		0	0
0	0.00091777		0	0		0	0
0	0.00374766		0	0		0	0
0	0.00410529		0	0		0	0
0	0.00149505		0	0		0	0
0	0.00471698		0	0		0	0
0	0.00110711		0	0		0	0
0	0.00070685		0	0		0	0
0	0.00136271		0	0		0	0
0	0.00063586		0	0		0	0
0	0.00010318		0	0		0	0
0	0.000619		0	0		0	0
0	0.00431499		0	0		0	0
0	0.00112007		0	0		0	0
0	0.00284006		0	0		0	0
0	0.00116505		0	0		0	0
0	0.00104603		6.43e-05	0		6.43e-05	0.00024266
0	0.00018159		0	0		0	0
0	0.0004817		0	0		0	0
0	0.00049636		0	0		0	0
0	0.00121486		0	0		0	0
0	0.00182399		0	0		0	0
0	0.00020561		0	0		0	0
0	0.00459668		0	0		0	0
0	0.00046603		0	0		0	0
0	0.00046461		0	0		0	0
0.00077882	0.00022254		0	0		0	0
0	0.00487805		0	0		0	0
0	0.0014979		0	0		0	0
0	0.0011694		0	0		0	0
0	0.00045111		0	0		0	0
0	0.00081064		0	0		0	0
0	0.00344884		0	0		0	0
0	0.00447227		0	0		0	0
0	0.00047181		0	0		0	0
0	0.00045522		0	0		0	0
0	0.00091818		0	0		0	0
0	0.00121163		0	0		0	0
0	0.00064144		0	0		0	0
0	0.0026285		0	0		0	0
0	0.00103341		0	0		0	0
0	0		0	0		0	0
0.00035727	0.00344564		0	0		0	0
0	0.00026065		0	0		0	0
0	0.00031235		0	0		0	0
0	0.00044099		0	0		0	0
0	0.00034404		0	0		0	0
0	0.00048757		0	0		0	0
0	0.0296192		0	0		0.00016026	0
0	0.00028657		0	0		0	0
0	0.00030418		0	0		0	0
0	0.00077625		0	0		0	0
0	0.00054007		0	0		0	0
0	0.00042388		0	0		0	0
0	0.014168		0	0		0	0
0	0.00199384		0	0		0	0
0	0.00078329		0	0		0	0
0	0.00096293		0	0		0	0
0	0.00053398		0	0		0	0
0	0.00085853		0	0		0	0
0	0.00129199		0	0		0	0
0	0.00204625		0	0		0	0
0	0.00162602		0.00019623	0		0.00019623	0
0	0.00029555		0	0		0	0
0	0.00147221		0	0		0	0
0	0.00640205		0	0		0	0
0	0.00069324		0	0		0	0
0	0.00037275		0	0		0	0
0	0.00032669		0	0		0	0
0	0.00313102		0	0		0	0
0	0		0	0		0	0
0	0.00079252		0	0		0	0
0	0.0003059		0	0		0	0
0	0.00048599		0	0		0	0
0.00141409	0.00065334		0	0		0	0
0.00360942	0		0	0		0	0
0.00111129	0.00024546		0	0		0	0
0.00728929	0		0	0		0	0
0.00114548	0		0	0		0	0
0.00175351	0.00021704		0	0		0	0
0.0001872	0.00070087		0	0		0	0
0.00075367	0		0	0		0	0.0001261
0.0035828	0.00050361		0	0		0	0
0.0153846	0.00024799		0	0		0	0
0.00319557	0.00012164		0	0		0	0.00020513
0.001665	0		0	0		0	0
0.0010022	0.00016975		0	0		0	0
0.00157233	0.00050569		0	0		0	0
0.00229687	0		0	0		0	0
0.00056225	0.0002028		0	0		0	0
0	0		0	0		0	0
0	0.00083595		0	0		0	0
0	0.00021796		0	0		0	0
0	0		0	0		0.00021088	0
0	0.00090724		0	0		0	0
0.00158905	0.00024492		0	0		0.00036887	0
0	0.00034317		0	0		0	0
0	0.00013055		0	0		0	0
0	0.00096432		0	0		0	0
0	0.00160028		0	0		0	0
0	0.00156495		0	0		0	0
0	0.00199521		0	0		0	0
0	0.00373134		0	0		0	0
0	0.00027267		0	0		0	0
0	0.00423729		0	0		0	0
0	0.0005638		0	0		0	0
0	0.0013805		0	0		0	0
0	0.00138358		0	0		0	0
0	0.00085494		0	0		0	0
0	0.00046083		0	0		0	0
0	0.00142537		0	0		0	0
0	0.00037707		0	0		0	0
0	0.00199435		0	0		0	0.00015898
0	0.00019026		0	0		0	0
0	0.00183113		0	0		0	0
0	0.00158573		0	0		0	0
0	0.00148313		0	0		0	0
0	0.00123018		0	0		0.00012679	0
0	0.00082629		0	0		0	0
0	0.00220832		0	0		0	0
0	0.00581655		0	0		0	0
0	0.0004707		0	0		0	0
0	0.00047604		0	0		0	0
0	0.011218		0	0		0	0
0	0.00042111		0	0		0	0
0	0.00071347		0	0		0	0
0	0.001544		0	0		0	0.00032712
0	0.00161708		0	0		0	0
0	0.00044228		0	0		0	0
0	0.00177981		0	0		0	0
0	0.00288184		0	0		0	0
0	0.00102319		0	0		0	0
0	0.00227531		0	0		0.00018993	0
0	0.00123244		0	0		0	0
0	0.00063261		0	0		0	0
0.00200458	0.00462368		0	0		0	0
0	0.00087184		0	0		0	0
0	0.00063111		0	0		0	0
0	0.00379219		0	0		0	0
0	0.0104651		0	0		0	0
0	0.00388242		0	0		0	0
0	0.00024549		0	0		0	0
0	0.00026429		0	0		0	0
0	0.00050559		0	0		0	0
0	0.00479684		0	0		0	0
0.00267221	0.00233713		0	0		0	0
0.00351288	0.00221484		0	0		0	0
0	0.00033025		0	0		0	0
0	0.00058027		0	0		0	0
0	0.00129904		0	0		0	0
0	0.00021547		0	0		0	0
0	0.00063528		0	0		0	0
0	0.00222635		0	0		0	0
0	0.00072949		0	0		0	0
0	0.00027306		0	0		0	0
0	0.00125078		0	0		0	0
0	0.00119986		0	0		0	0
0	0.00162536		0	0		0	0
0	0.00257202		0	0		0	0
0	0.00231214		0	0		0	0
0	0.00026695		0	0		0	0
0	0.00034758		0	0		0	0
0	0.0006719		0	0		0	0
0	0.00112202		0	0		0	0
0	0.00393701		0	0		0	0
0	0.00198708		0	0		0	0
0	0.00114364		0	0		0	0
0	0.00142421		0	0		0	0
0	0.00058162		0	0		0	0
0	0.00093274		0	0		0	0
0	0.0026533		0	0		0	0
0	0.00021261		0	0		0	0
0	0.00081945		0	0		0	0
0	0.00118154		0	3.12e-05		0	3.12e-05
0	0.00031437		0	0		0	0
0	0.00024851		0	0		0	0
0	0.00059049		0	0		0	0
0	0.00216606		0	0		0	0
0	0.00030717		0	0		0	0
0	0.00148965		0	0		0	0
0	0.00088292		0	0		0	0
0	0.00065963		0	0		0	0
0	0.00116302		0	0		0	0
0	0.0007326		0	0		0	0
0	0.00031377		0	0		0	0
0	0.00101863		0	0		0	0
0	0.00098994		0	0		0	0
0	0.00086356		0	0		0	0
0	0.0113493		0	0		0	0
0	0.00084396		0	0		0	0
0	0.00039498		0	0		0	0
0	0.00130378		0	0		0	0
0	0.000982		0	0		0	0
0	0.00089127		0	0		0	0
0	0.00076394		0	0		0	0
0	0.00118906		0	0		0	0
0	0.00035543		0	0		0	0
0	0.00015444		0	0		0	0
0	0.00122699		0	0		0	0
0	0.00052868		0	0		0	0
0	0.00072622		0	0		0	0
0	0.00036496		0	0		0	0
0	0.00108015		0	0		0	0
0	0.00036049		0	0		0	0
0	0.00075907		0	0		0	0
0	0.00012421		0	0		0	0
0	0.00013311		0	0		0	0
0	0.00017552		0	0		0	0
0	8.55e-05		0	0		0	0
0	0.00010417		0	0		0	0
0	0.00073787		0	0		0	0
0	0		0	0		0	0
0	0		0	0		0	0
0	0.00203785		0	0		0	0
0	0.0016292		0	0		0	0
0	0.00015946		0	0		0	0
0	0		0	0		0	0
0	0		0	0		0	0
0	0.000306		0	0		0	0
0	6.53e-05		0	0		0	0
0	9.47e-05		0	0		0	0
0	0.00014106		0	0		0	0
0	0.00011119		0	0		0	0
0	0.00034953		0	0		0	0
0	0.00477783		0	0		0	6.58e-05
0	0		0	0		0	0
0.003156	0		0	0		0	0
0.00373641	0.00045714		0	0		0	0.00015378
0	0.00047521		0	0		0	0
0	9.3e-05		0	0		0	0
0	0.00213321		0	0.00017715		0	0.00017715
0.00987654	0.0002073		0	0		0	0
0	0.0001261		0	0		0	0
0	0.00214133		0	0		0	0
0	0.00031162		0.00013481	0		0.00013481	4.81e-05
0	0.00057282		0	0		0	0
0	0		0	0		0	0
0	0.00074963		0	0		0	0.00019853
0	0		0	0		0	0
0	0		0	0		0	0
0	0.00046354		0	0		0	0
0	0.0005531		0	0		0	0
0	0.00047495		0	0		0	0
0	0.00014493		0	0		0	0
0	8.92e-05		0	0		0	0
0	0.00406174		0	0		0	0
0	0.00174182		0	0		0	0
0	0.00019662		0	0		0	0
0	0.00068244		0	0		0	0
0	0.00013164		0	0		0	0
0	0.00028441		0	0.00022316		0	0.00022316
0	0.0004701		0	0		0	0
0	0.00083141		0	0		0	0
0	0.00280684		0	0		0	0
0	0.00497984		0	0		0	0
0	0.00037147		0	0		0	0
0	0.00057904		0	0		0	0
0	0.00027412		0	0		0	0
0	0.00045072		0	0		0	0
0	0.00163599		0	0		0	0
0	0.00011829		0	0		0	0
0	0.00058914		0	0		0	0
0	0.00809249		0	0		0	0.00014198
0	0.00206186		0	0		0	0
0	0.0028341		0	0		0	0
0	0.00050521		0	0		0	0
0	0.00088248		0	0		0	0
0	0.00079562		0	0		0	0
0	0.00100929		0	0		0	0
0	0.00173094		0	0		0	0
0	0.00432432		0	0		0	0
0	0.00376611		0	0		0	0
0	0.00090625		0	0		0	0
0	0.00288809		0	0		0	0
0	0.00315107		0	0		0	0
0	0.00182149		0	0		0	0
0	0.00907618		0	0		0	0
0	0.00622877		0	0		0	0
0	0.00185025		0	0		0	0
0	0.0008775		0	0		0	0
0	0.00049126		0	0		0	0
0	0.00712106		0	0		0.00051361	0
0	0.00462333		0	0		0	0.00040857
0	0.0366599		0	0		0	0
0	0.00275661		0	0		0	0
0	0.00623701		0	0		0	0
0	0.00286328		0	0		0	0
0	0.00189843		0	0		0	0
0	0.00012222		0	0		0	0
0	0.0012718		0	0		0	0
0	0.00059559		0	0		0	0
0	0.0012973		0	0		0	0
0	0.00065388		0	0		0	0
0	0.00233762		0	0		0	0
0	0.00283343		0	0		0	0.00026309
0	0.00067446		0	0		0	0
0	0.00133869		0	0		0	0
0	0.00114025		0	0		0	0
0	0.00080613		0	0		0	0
0	0.00319635		0	0		0	0
0	0.00440379		0	0		0	0
0	0.00395257		0	0		0.00020585	0
0	0.00063776		0	0		0	0
0	0.00120007		0	0		0	0
0	0.00174216		0	0		0	0
0	0.00370209		0	0		0	0
0	0.00430293		0	0		0	0
0	0.00087032		0	0		0	0
0	0.00075873		0	0		0	0
0	0.00390426		0	0		0	0
0	0.00064495		0	0		0	0
0	0.00030567		0	0		0	0.00025381
0	0.00036819		0	0		0	0
0	0		0	0		0	0
0	0.00213732		0	0		0	0.00013396
0	0.00103548		0	0		0	0
0	0.00032938		0	0		0	0
0	0.00136986		0	0		0	0
0	0.00076173		0	0		0	0
0	0.00065804		0	0		0	0
0	0.0010005		0	0		0	0
0	0.00290544		0	0		0	0
0	0.00300752		0	0		0	0
0	0.00102522		0	0		0	0
0	0.00102801		0	0		0	0
5.01e-05	0.00075282		0	0		0	0.00017194
0	0.00102424		0	0		0	0
0	0.00170543		0	0		0	0
0	0.00132696		0	0		0	0
0	0.00154321		0	0		0	0
0	0.00473934		0	0		0	0
0	0.00243218		0	0		0	0
0	0.00039087		0	0		0	0
0	0.00070241		0	0		0	0
0	0.00269951		0	0		0	0
0	0.00014539		0	0		0	0
0	0.00454181		0	0		0	0
0	7.4e-05		0	0		0	0
0	0.00036597		0	0		0	0
0	0.00106925		0	0		0	0
0	0.00138806		0	0		0	0
0	0.0005671		0	0		0	0
0	0.00050218		0	0		0	0
0	0.00095496		0	0		0	0
0	0.0021797		0	0		0	0
0	0.00152672		0	0		0	0
0	0.012963		0	0		0	0
0	0.00090457		4.03e-05	0		4.03e-05	0
0	0.00056797		0	0		0	0
0	0.00241041		0	0		0	0
0	0.00580228		0	0		0	0
0	0.00148258		0	0		0	0
0	0.00062526		0	0		0	0
0	0.00050142		0	0		0	0
0	0.00140351		0	0		0	0
0	0.00012054		0	0		0	0
0	0.0003518		0	0		0	0
0	0.00279818		0	0		0	0
0	0.00069865		0	0		0	0
0	0.0013544		0	0		0.00026385	0
0	0.00027888		0	0		0	0
0	0.00121212		0	0		0	0
0	0.00125413		0	0		0	0
0	0.00338983		0	0		0.00040843	0
0	0.00077346		0	0		0	0
0	0.00194458		0	0		0	0
0	0.00332226		0	0		0	0
0	0.00474684		0	0		0	0
0	0.00100897		0	0		0	0
0	0.00084285		0	0		0	0
0	0.0022742		0	0		0	0
0	0.00136836		0	0		0	0
0	0.00868307		0	0		0	0
0	0.00150376		0	0		0.00017446	0
0	0.00099726		0	0		0	0
0	0.00046104		0	0		0	0
0	0.00082508		0	0		0	0
0.00129292	0.00385802		0	0		0	0
0.00234488	0.00132275		0	0		0	0
0.00205644	0.00248499		0	0		0	0
0.00060168	0.00069268		0	0		0	0
0.00110162	0.00020296		0	0		0	0
0.00101044	0.00080939		0	0		0	0
0.00233023	0.00050526		0	0		0	0
0.00027657	0.00047227		0	0		0	0
0.00250941	0.00073701		0	0		0	0
0.0027975	0.00052124		0	0		0	0
0	0.0018388		0	0		0	0
0	0.00184843		0	0		0	0
0	0.00418337		0	0		0	0
0	0.00064226		0	0		0	0
0	0.00046325		0	0		0	0
0	0.00026082		0	0		0	0
0	0.00061181		0	0		0	0
0	0.00165472		0	0		0	0
0	0.00050874		0	0		0	0
0	0.00228441		0	0		0	0
0	0.0001679		0	0		0	0
0	0.00054805		0	0		6.14e-05	0
0	0.00278481		0	0		0	0
0	0		0	0		0.000161	0
0	0.00496084		0	0		0	0
0	0.0133511		0	0		0	0
0	0.00077141		0	0		0	0
0	0.00016756		0	0		0	0
0	0.00081878		0	0		0	0
0	0.00105775		0	0		0	0
0	0.00022825		0	0		0	0
0	0.00151813		0	0		0	0
0	0.00186335		0	0		0	0
0	0		0	0		0	0
0	0.00083079		0	0		0	0
0	0.00130162		0	0		0	0
0	0.00055956		0	0		0	0
0	0.00300885		0	0		0	0
0	0.00100827		0	0		0	0
0	0.0003803		0	0		0	0
0	0.00081919		0	0		0	0
0	0.00208044		0	0		0	0
0	0.00241477		0	0		0	0
0	0		0	0		0	0
0	0.00329364		0	0		0	0
0	0.00460224		0	0		0	0
0	0.0029756		0	0		0	0
0	0.00684932		0	0		0	0
0	0.00162426		0	0		0	0
0	0.00048263		0	0		0	0
0	0.00764007		0	0		0	0
0	0.00024661		0	0		0	0
0	0.00056338		0	0		0	0
0	0.00117332		0	0		0	0
0	0.0014218		0	0		0	0
0	0.00020923		0	0		0	0
0	0.00102617		0	0		0	0
0	0.00060763		0	0		0	0
0	0.00093859		0	0		0	0
0	0.00101931		0	0		0	0.00024913
0	0.00332318		0	0		0	0
0	0.00058207		0	0		0.00021796	0
0	0.00030377		0	0		0	0
0	0.00055473		0	0		0	0
0	0.00142755		0	0		0	0
0	0.0003389		0	0		0	0
0	0.00440705		0	0		0	0
0	0.00059515		0	0		0	0
0	0.0006045		0	0		0	0
0	0.0163112		0	0		0	0
0	0.0135227		0	0		0	0
0	0.00133936		0	0		0	0
0	0.00318471		0	0		0	0
0	0.0002049		0	0		0	0
0	0.00040929		0	0		0	0
0	0.00384226		0	0		0	0.00020092
0	0.00158781		0	0		0	0
0	0.00075844		0	0		0	0
0.00085288	0.00230681		0	0		0	0
0.00085397	0.00123916		0	0		0	0
0.00186027	0.00100925		0	0		0	0
0.00106458	0.00072569		0	0		0	0
0.00118024	0.00130856		0	0		0	0
0.00215239	0.00360175		0	0		0	0
0.0009098	0.00053792		0	0		0	0
0.0060798	0.00087432		0	0		0	0
0.00343761	0.00170275		0	0		0	0
0.00159337	0.00054385		0	0		0	0
0.00117687	0.00019893		0	0		0	0
0.00197006	0.00045111		0	0		0	6.22e-05
0.00172563	0.00109085		0	0		0	0
0.00544041	0.00147679		0	0		0	0
0.00168209	0.00115527		0	0		0	0
0.00715639	0.00114844		0	0		0	0
0.00060193	0.00510104		0	0		0	0
0.00903527	0.00024963		0	0		0.00017147	0
0.00178746	0.00070939		0	0.00021155		0	0.00021155
0.00174927	0		0	0		0	0
0.00154242	0.00240411		0	0		0	0
0.00068993	0.00092336		0	0		0	0
0.0017313	0.00049735		0	0		0	0
0.00156863	0.00034638		0	0		0	0
0	0.00078401		0	0		0	0
0	0.00097867		0	0		0	0
0	0.00107712		0	0		0	0
0	0.00061684		0	0		0	0
0	0.00268097		0	0		0	0
0	0.00014241		0	0		0	0
0	0.0010491		0	0		0	0
0	0.00065499		0	0		0	0
0	0.00070423		0	0		0	0
0	0.00043358		0	0		0	0
0	0.0012131		0	0		0	0
0	0.00363428		0	0		0	0
0	0.00184087		0	0		0	0
0	0.0007459		0	0		0	0
0	0.00102312		0	0		0	0
0	0.00065424		0	0		0	0
0	0.00390371		0	0		0	0.000408
0	0		0	0		0	0
0	0		0	0		0	0
0	0.00063412		0	0		0	0
0	0		0	0		0	0
0	0		0	0		0	0
0	0		0	0		0	0
0	0		0	0		0	0
0	0.0002439		0	0		0	0
0	0		0	0		0	0
0	0.00030651		0	0		0	0
0	0.00028777		0	0		0	0
0	0		0	0		0	0
0	0.0002266		0	0		0	0
0	0		0	0		0	0
0	0.00016375		0	0		0	0
0	0		0	0		0	0
0	0		0	0		0	0
0	0		0	0		0	0
0	4.42e-05		0	0		0	0
0	0		0	0		0	0
0	0		0	0		0	0
0	0		0	0		0	0
0	0.00043678		0	0		0	0
0	0.00021155		0	0		0	0
0	0.00011451		0	0		0	0
0	0.00021768		0	0		0	0
0	0		0	0		0	0
0	0		0	0		0.00026089	0
0	0.00015092		0	0		0	0
0	0.00031923		0	0		0	0
0	0		0	0		0	0
0	0		0	0		0	0
0	0		0	0		0	0
0	0		0	0		0	0
0	0		0	0		0	0
0	0		0	0		0	0
0	0		0	0		0	0
0	0.00071446		0	0		0	0
0	0.00043459		0	0		0	0
0	0		0	0		0	0
0	0		0	0		0	0
0	0.00029208		0	0		0	0
0	0		0	0		0	0
0	0.00011646		0	0		0	0
0	0.00123305		0	0		0.00027203	0
0	0		0	0		0	0
0	0.00062073		0	0		0	0
0	0		0	0		0	0
0	0		0	0		0	0
0	0.00115607		0	0		0	0
0	0.00049092		0	0		0	0
0	0		0	0		0	0
0	0		0	0		0	0
0	0		0	0		0	0
0	0		0	0		0	0
0	0		0	0		0	0
0	0.00087604		0	0		0	0
0	2.69e-05		0	0		0	0
0	0		0	0		0	0
0	0		0	0		0	0
0	0.00033283		0	0		0	0
0	0		0	0		0	0
0	0.00016918		0	0		0	0
0	0		0	0		0	0
0	0		0	0		0	0
0	0		0	0		0	0
0	0		0	0		0	0
0	0		0	0		0	0
0	0		0	0		0	0
0	0		0	0		0	0
0	0.00035714		0	0		0	0
0	0		0	0		0	0
0	0		0	0		0	0
0	0		0	0		0	0
0	0		0	0		0	0
0	0		0	0		0	0
0	0.0004298		0	0		0	0
0	0		0	0		0	0
0	0		0	0		0	0
0	0		0	0		0	0
0	0		0	0		0	0
0	0		0	0		0	0
0	0		0	0		0	0
0	0		0	0		0	0
0	0		0	0		0	0
0	0.00021805		0	0		0	0
0	0		0	0		0	0
0	0.00026392		0	0		0	0
0	0		0	0		0	0
0	0		0	0		0	0
0	0		0	0		0	0
0.00102015	0		0	0		0	0
0	0		0	0		0	0
0	0		0	0		0	0
0	0		0	0		0	0
0	0		0	0		0	0
0	0		0	0		0	0
0	8.42e-05		0	0		0	0
0	0		0	0		0	0
0	0		0	0		0	0
0	0.00036731		0	0		0	0
0	0		0	0		0	0
0	0.0003686		0	0		0	0
0	0		0	0		0	0
0	0.00014176		0	0		0	0
0.00035907	0.00016628		0	0		0	0
0	0		0	0		0	0
0	0		0	0		0	0
0	0.000945		0	0.00015047		0	0.00015047
0	0		0	0		0	0
0	0.00010103		0	0		0	0
0	0		0	0		0.00037216	0
0	0.00015559		0	0		0	0
0	0.00070323		0	0		0	0
0	0		0	0		0	0
0	0		0	0		0	0
0	0.00070398		0	0		0	0
0	0.00016234		0	0		0	0
0	0		0	0		0	0
0	0		0	0		0	0
0	0.00020325		0	0		0	0
0	0		0	0		0	0
0	0.0004584		0	0		0	0
0	0.00024546		0	0		0	0
0	0.00020916		0	0		0	0
0	0		0	0		0	0
0	0		0	0		0	0
0	0		0	0		0	0
0	0.00029464		0	0		0	0
0	0		0	0		0	0
0	0		0	0		0	0
0	0.00011534		0	0		0	0
0	0		0	0		0	0
0	0.00010536		0	0		0	0
0	8.34e-05		0	0		0	0
0	0.00019346		0	0		0	0
0	0		0	0		0	0
0	0		0	0		0	0
0	0		0	0		0	0
0	9.35e-05		0	0		0	0
0	0.00050994		0	0		0	0
0	0		0	0		0	0
0	0		0	0		0	0
0	0		0	0		0	0
0	0.00057703		0	0		0	0
0	0.00019932		0	0		0	0
0	0		0	0		0	0
0	0		0	0		0	0
0	0.00027801		0	0		0	0
0	0		0	0		0	0
0	0.00083403		0	0		0	0
0	0		0	0		0	0
0	0		0	0		0	0
0	0		0	0		0	0
0	0.00028531		0	0		0	0
0	0		0	0		0	0
0	0.00039257		0	0		0	0
0	0.00024876		0	0		0	0
0	0.00030367		0	0		0	0
0	0.00017085		0	0		0	0
0	0.00155804		0	0		0	0
0	0		0	0		0.00011725	0
0	0.00080021		0	0		0	0
0	0.00099585		0	0		0	0
0	0.00296336		0	0.00020559		0	0.00020559
0	0.00104932		0	0		0	0
0	0.00320963		0	0		0	0
0	0.00072801		0	0		0	0
0	0.00168658		0	0		0.00015349	0.00031104
0	0.00105283		0	0		0	0.00016308
0	0.00901639		0	0		0	0
0	0.00171145		0	0		0	0
0	0.00091054		0	0		0	0
0	0.00502311		0	0		0	0
0	0.00113669		0	0		0	0
0	0.00269906		0	0		0	0
0	0.00108774		0	0		0	0
0	0.00259656		0	0		0	0
0	0.00154369		0	0		0	0
0	0.00053321		0	0		0	0
0	0		0	0		0	0
0	0		0	0		0	0
0	0		0	0		0	0
0	0.00015499		0	0		0	0
0	0		0	0		0	0
0	0		0	0		0.0002139	0
0	0		0	0		0	0
0	0		0	0		0	0
0	0.00016155		0	0		0	0
0	0		0	0		0	0
0	0.00024516		0	0		0	0
0	0.00114811		0	0		0	0
0	0		0	0		0	0
0	0		0	0		0	0
0	0		0	0		0	0
0	0		0	0		0	0
0	0.00011467		0	0		0	0
0	0.00023121		0	0		0	0
0	0		0	0		0	0
0	0		0	0		0	0
0	0		0	0		0	0
0	0		0	0		0	0
0	0		0	0		0	0
0	0.00050607		0	0		0	0
0	0		0	0		0	0
0	0.00013941		0	0		0	0
0	0		0	0		0	0.00022883
0	0.00012852		0	0		0	0
0	0		0	0		0	0
0	0		0	0		0	0
0	0		0	0		0	0
0	0		0	0		0	0
0	0.00025608		0	0		0	0
0	0.00031162		0	0		0	0
0	0		0	0		0	0
0	0		0	0		0	0
0	0		0	0		0	0
0	0		0	0		0	0
0	0		0	0		0	0
0	0		0	0		0	0
0	0.00018142		0	0		0	0
0	0		0	0		0	0
0	0.00058754		0	0		0	0
0	0.00016912		0	0		0.00111857	0
0	0.00011041		0	0		0	0
0	0		0	0		0	0
0	0		0	0		0.00036417	0
0	0.0003401		0	0		0	0
0	0		0	0		0	0
0	0		0	0		0	0
0	8.58e-05		0	0		0	0
0	0		0	0		0	0
0	0		0	0		0	0
0	0.00019984		0	0		0	0
0	0.00010381		0	0		0	0
0	0		0	0		0	0
0	0		0	0		0	0
0	0.00055203		0	0		0	0
0	0		0	0		0	0
0	0.00088417		0	0		0	0
0	0		0	0		0	0
0	0.0005421		0	0		0	0
0	0		0	0		0	0
0	0		0	0		0	0
0	0.00060241		0	0		0	0
0	0		0	0		0	0
0	0		0	0		0	0
0	0.00235018		0	0		0	0
0	0		0	0		0	0
0	0.00031556		0	0		0	0
0	0.00014892		0	0		0	4.98e-05
0	0		0	0		0.00085324	0
0	0.00027226		0	0		0.00032648	0
0	0.00031746		0	0		0	0
0	0		7.53e-05	0		7.53e-05	0
0	0		0	0		0	0
0	0.00036576		0	0		0	0
0	0		0	0		0	0
0	0		0	0		0	0
0	0		0	0		0	0
0	0.00023629		0	0		0	0
0	0		0	0		0	0
0	0		0	0		0	0
0	0.00023776		0	0		0	0
0	0		0	0		0	0
0	0		0	0		0	0
0	0		0	0		0	0
0	0		0	0		0	0
0	0		0	0		0	0
0	0		0	0		0	0
0	4.58e-05		0	0		0	0
0	0		0	0		0	0
0	0		0	0		0	0
0	0.00019716		0	0		0	0
0	0		0	0		0	0
0	0.00234788		0	0		0	0
0	0.0054407		0	0		0	0
0	0.00606469		0	0		0	0
0	0.00100832		0	0		0	0
0	0.0707317		0	0		0	0
0	0.00032418		0	0		0	0
0	0.00282287		0	0		0	0
0	0.00065185		0	0		0	0
0	0.0004282		0	0		0	0
0	0.00068431		0	0		0	0
0	0.00352963		0	0		0	0
0	0.00373047		0	0		0	0
0	0.00424152		0	0		0	0
0	0.00778051		0	0		0	0
0	0.0050576		0	0		0	0
0	0.00472674		0	0		0.00011181	0
0	0.00412466		0	0		0	0
0	0.00686761		0	0		0	0
0	0.00093595		0	0		0	0
0	0.00263945		0	0		0	0
0	0.00275827		0	0		0	0
0	0.0003199		0	0		0	0
0	0.00121082		0	0		0	0
0	0.00137033		0	0		0	0
0	0.00158618		0	0		0	0
0	0.00312012		0	0		0	0
0	0.00272427		0	0		0	0
0	0.00165975		0	0		0.000166	0
0	0.00049148		0	0		0	0
0	0.00152416		0	0		0	0
0	0.002917		0	0		0	0
0	0.00215311		0	0		0	0
0	0.0007228		0	0		0	0
0	0.00197239		0	0		0	0
0	0.00179011		0	0		0	0
0	0.00094091		0	0		0	0.00014613
0	0.00324398		0	0		0	0
0	0.00063452		0	0		0	0
0	0.00218818		0	0		0	0
0	0.00107267		0	0		0	0
0	0.00726895		0	0		0	0
0	0.00059175		0	0		0	0
0	0.00201297		0	0		0	0
0	0.00086994		0	0		0	0.00025536
0	0.00074505		0	0		8.37e-05	0
0	0.0553814		0	0		0	0
0	0.00285275		0	0		0	0
0	0		0	0		0	0
0	0		0	0		0	0
0	0		0	0		0	0
0	0		0.00052604	0		0.00052604	0
0	0.00015509		0	0		0	0
0	0		0	0		0	0
0	0		0	0		0	0
0	0.00014712		0	0		0	0
0	0		0	0		0	0
0	0.00025523		0	0		0	0
0	0.00014531		0	0		0	0
0	0		0	0		0	0
0	0.00011405		0	0		0	0
0	0		0	0		0	0
0	0		0	0		0	0
0	0		0	0		0	0
0	0		0	0		0	0
0	0.00025471		0	0		0	0
0	0.00012653		0	0		0	0
0	0		0	0		0	0
0	0		0	0		0	0
0	0.00020333		0	0		0	0
0	0		0	0		0	0
0	0.00025833		0	0		0	0
0	2.17e-05		0	0		0	0
0	0.00012552		0	0		0	0
0	0.00036563		0	0		0	0
0	0		0	0		0.00075075	0
0	0.00011078		0	0		0	0
0	0		0	0		0	0
0	0.00095914		0	0		0	0
0	0.00023245		0	0		0	0
0	0		0	0		0	0
0	0		0	0		0	0
0	0.0001688		0	0		0	0
0	0.00019608		0	0		0	0
0	0.00024722		0	0		0	0
0	0		0	0		0	0
0	0		0	0		0	0
0	0.00036873		0	0		0	0
0	0		0	0		0	0
0	0.00025694		0	0		0	0
0	0		0	0		5.4e-05	0
0	0.00013699		0	0		0.00022183	0
0	0		0	0		0	0
0	0		0	0		0	0
0	0		0	0		0	0
0	0		0	0		0	0
0	0		0	0		0	0
0	0.00049863		0	0		0	0
0	0		0	0		0	0
0	0.00050025		0	0		0	0
0	0		0	0		0	0
0	0.00044703		0	0		0	0
0	0		0	0		0	0
0	0		0	0		0	0
0	0		0	0		0	0
0	0		0	0		0	0
0	0		0	0		0	0
0	0		0	0		0	0
0	0		0	0		0	0
0	0.00040382		0	0		0	0
0	0		0	0		0	0
0	0.00024361		0	0		0	0
0	0		0	0		0	0
0	0		0	0		0	0
0	0.00017379		0	0		0	0
0	0		0	0		0	0
0	6.27e-05		0	0		0	0
0	0		0	0		0	0
0	0		0	0		0	0
0	0		0	0		0	0
0	0		0	0		0	0
0	0		0	0		0	0
0	7.58e-05		0	0		0	0
0	0.00011604		0	0		0	0
0	0		0	0		0	0
0	0.00010119		0	0		0	0
0	0.00014605		0	0		0	0
0	0		0	0		0	0
0	0		0	0		0	0
0	0.00018093		0	0		0	0
0	0		0	0		5.45e-05	0
0	0.00016611		0	0		0	0
0	0		0	0		0	0
0	0		0	0		0	0
0	0		0	0		0	0
0	0		0	0		0	0
0	0.00025806		0	0		0	0
0	0		0	0		0	0
0	0		0	0		0	0
0	0.00026154		0	0		0	0
0	0.00017883		0	0		0	0
0	0.00054363		0	0		0	0
0	0.00038241		0	0		0	0
0	0		0	0		0	0
0	0		0	0		0	0
0	9.23e-05		0	0		0	0
0	0		0	0		0	0
0	0		0	0		0	0
0	0		0	0		0	0
0	0.00027663		0	0		0	0
0	0		0	0		0	0
0	0.00041771		0	0		0	0
0	0.00061983		0	0		0	0
0	0.00036738		0	0		0	0
0	0.00328407		0	0		0	0
0	0		0	0		0	0.00022671
0	0.0004178		0	0		0	0
0	0		0	0		0	0
0	5.13e-05		0	0		0	0
0	0		0	0		0	0
0	0		0	0		0	0
0	0		0	0		0	0
0	0		0	0		0	0
0	0		0	0		0	0
0	0		0	0		0	0
0	0		0	0		0	0
0	0		0	0		0	0
0	0		0	0		0	0
0	0.00029481		0	0		0.00013576	0
0	0.00017705		0	0		0.0002777	0
0	0		0	0		0	0
0	0.00021164		0	0		0	0
0	0		0	0		0	0
0	0.00012473		0	0		0	0
0	0		0	0		0	0
0	0.00027871		0	0		0	0
0	0		0	0		0	0
0	0.00035619		0	0		0	0
0	0.00052549		0	0		0	0.00014366
0	0.0001044		0	0		0	0
0	0		0	0		0	0
0	0.00035702		0	0		0	0.00020243
0	0.00016551		0	0		0	0
0	0.00028022		0	0		0	0
0	0.00010232		0	0		0	0
0	3.02e-05		0	0		0	0
0	0		0	0		0	0
0	0.00013351		0	0		0	0
0	0		0	0		0	0
0	4.65e-05		0	0		0	0
0	0.00055752		0	0		0	0
0	0.00036331		0	0		0	0
0	0		0	0		0	0
0	0		0	0		0	0
0	0.00015995		0	0		0	0
0	0.00036623		0	0		0	0
0	9.56e-05		0	0		0	0
0	0		0	0		0	0
0	0		0	0		0	0
0	0		0	0		0	0
0	0.00016121		0	0		0	0
0	0		0	0		0	0
0	0.00015924		0	0		0	0
0	0		0	0		0	0
0	0		0	0		0	0
0	0		0	0		0	0
0	0		0	0		0	0
0	0		0	0		0	0
0	0		0	0		0	0
0	0		0	0		0	0
0	0		0	0		0	0
0.00030845	0.00032473		0	0		0	0
0	0		0	0		0	0
0	0		0	0		0	0
0	0.00154943		0	0		0	0
0	0.00285656		0	0		0	0
0	0.00041322		0	0		0.00024661	0
0	0.00038812		0	0		0	0
0	0.00330675		0	0		0	0
0	0.00021983		0	0		0	0
0	0.00055576		0	0		0	0
0	0.00124158		0	0		0.00029525	0
0	0.00044763		0	0		0	0
0	0		0	0		0	0
0	0.00016642		0	0		0	0
0	0.00045949		0	0		0	0
0	0.00026731		0	0		0	0
0	0		0	0		0	0
0	0.00017915		0	0		0	0
0	0.00081766		0	0		0	0
0	0		0	0		0	0
0	0		0	0		0	0
0	0		0	0		0	0
0	0.00017361		0	0		0	0
0	0		0	0		0	0.00035174
0	0.00018031		0	0.00015504		0	0.00015504
0	0		0	0		0	0
0	0		0	0		0	0
0	0		0	0		0	0
0	0		0	0		0	0
0	0.00020076		0	0		0	0
0	0.00015053		0	0		0	0
0	0		0	0		0	0
0	0		0	0		0	0
0	0		0	0		0	0
0	0.00015154		0	0		0	0
0	0		0	0		0	0
0	0		0	0		0	0
0	0.00027181		0	0		0	0
0	0.00040908		0	0		0.0002429	0
0	4.63e-05		0	0		0	0
0	0.00075245		0	0		0	0
0	0.00027762		0	0		0	0
0	0		0	0		0	0
0	0.0003927		0	0		0	0
0	0.0005997		0	0		0	0
0	0		0	0		0	0
0	0		0	0		0	0
0	0.00026254		0	0		0	0
0	0		0	0		0	0
0	0.00013883		0	0		0	0
0	0		0	0		0	0
0	0.00087393		0	0		0	0
0	0		0	0		0	0
0	0.0006035		0	0		0	0
0	0.00016589		0	0		0	0
0	0.00013434		0	0		0	0
0	0.00042409		0	0		0	0
0	0		0	6.97e-05		0	6.97e-05
0	0.00020421		0	0		0	0
0	0.00023815		0	0		0	0
0	0.00029146		0	0		0	0
0	0		0	0		0	0
0	0		0	0		0	0
0	0		0	0		0	0
0	0.0001478		0	0		0	0
0	0		0	0		0	0
0	0		0	0		0	0
0	0		0	0		0	0
0	0		0	0		0	0
0	0		0	0		0	0
0	0.00011993		0	0		0	0
0	0		0	0		0	0
0	0		0	0		0	0
0	0		0	0		0	0
0	0		0	0		0	0
0	0		0	0		0	0.00041597
0	0		0	0		0	0
0	0		0	0		0	0
0	0		0	0		0	0
0	0		0	0		0	0
0	0.0023245		0	0		0	0
0	0.00052966		0	0		0	0
0	0		0	0		0	0
0	0.00023929		0	0		0	0
0	0		0	0		0	0
0	0.00016895		0	0		0	0
0	0		0	0		0	0
0	0.00020479		0	0		0	0
0	0.00044131		0	0		0	0.00015175
0	0.00018737		0	0		0	0
0	0		0	0		0	0
0	0.00077141		0	0		0	0.0001311
0	0.00022386		0	0		0	0.00025278
0	0		0	0		0	0
0	0		0	0		0	0
0	0		0	0		0	0
0	0		0	0		0	0
0	0.00019505		0	0		0	0
0	0		0	0		0	0
0	0.00022795		0	0		0	0.00027427
0	0.00012798		0	0		0	0
0	0		0	0		0	0
0	0		0	0		0	0
0	0		0	0		0	0
0	0.00014671		0	0		0	0
0	0		0	0		0	0
0	0.000508		0	0		0	0
0	0		0	0		0	0
0	0.00038775		0	0		0	0
0	0		0	0		0.00022543	0
0	0.00029568		0	0		0	0
0	0.0002805		0	0		0	0
0	0		0	0		0	0
0	0.00253807		0	0		0	0
0	0		0	0		0.00013156	0
0	0		0	0		0	0
0	0		0	0		0	0
0	0.0002429		0	0		0	0
0	0.00114745		0	0		0	0
0	0.00017215		0	0		0	0
0	0		0	0		0	0
3.95e-05	0		0	0		0	0
0.00039761	0		0	0		0	0
0	0		0	0		0	0
0	0		0	0		0	0
0	0		0	0		0	0
0	0		0	0		0	0
0	0		0	0		0	0
0	0		0	0		0	0
0	0.00032154		0	0		0	0
0	0		0	0		0	0
0	0.00016584		0	0		0	0
0	0.00015175		0	0		0	0
0	0.00039651		0	0		0	0
0	0.0001609		0	0		0	0
0	0		0	0		0	0
0	0.00014211		0	0		0	0
0	0		0	0		0	0
0	0		0	0		0	0
0	0		0	0		0	0
0	0		0	0		0	0
0	0		0	0		0	0
0	0		0	0		0.00015586	0
0	0		0	0		0	0
0	0.00011101		0	0		0	0
0	0.0001561		0	0		0	0
0	0.00017649		0	0		0	0
0	0.00051787		0	0		0	0
0	0		0	0		0	0
0	0		0	0		0	0
0	0		0	0		0	0
0	0		0	0		0	0
0	0		0	0		0	0
0	0		0	0		0	0
0	0		0	0		0	0
0	0		0	0		0	0
0	0		0	0		0	0.00068644
0	0		0	0		0	0
0	0		0	0		0	0
0	0.00037743		0	0		0	0
0	0		0	0		0	0
0	0.00042221		0	0		0	0
0	0		0	0		0	0
0	0		0	0		0	0
0	0		0	0		0	0
0	0		0	0		0	0
0	0		0	0		0	0
0	0.00077459		0	0		0	0
0	0.00046882		0	0		0	0
0	0.00058292		0	0		0	0
0	6.69e-05		0	0		0	0
0	0		0	0		0	0
0	0		0	0		0	0
0	0		0	0		9.33e-05	0
0	0		0	0		0	0
0	0.0001409		0	0		0	0
0	0		0	0		0	0
0	0		0	0		0	0
0	0		0	0		0	0
0	0		0	0		0	0
0	0.00196078		0	0		0	0
0	6.93e-05		0	0		0	0
0	0		0	0		0	0
0	0		0	0		0	0
0	0.00014201		0	0		0	0
0	0		0	0		0	0
0	0.00019992		0	0		0	0
0	0		0	0		0	0
0	0.00064767		0	0		0	0
0	0.00019908		0	0		0	0
0	0		0	0		0	0
0	0		0	0		0	0
0	0.00021887		0	0		0	0
0	0.00017452		0	0		0	0
0	4.14e-05		0	0		0	0
0.00013441	0.00028401		0	0		0	0
0.00088209	0.00015569		0	0		0	0
0.0002139	0		0	0		0	0
0.00141293	0		0	0		0	0
0.00069984	0.00013803		0	0		0.0001436	0
0.00189934	0.00018685		0	0		0	0
0.00128107	0.00026364		0	0		0	0
0.00063091	0		0	0		0	0
0.00263765	0		0	0		0	0
0.00265643	0		0	0		0	0
0.00276203	0.00148221		0	0		0	0
0.0007966	0.00013864		0	0		0	0
0.00088968	0		0	0		0	0
0.00139498	0		0	0		0	0
0.00237718	0.00016173		0	0		0	0
0.00132205	0		0	0		0	0
0.00099108	0		0	0		0	0
0.00044978	9.14e-05		0	0		0	0
0.00160823	0.00024284		0	0		0	0
0.00041336	0.00030358		0	0		0	0
0.00093897	0		0	0		0	0
0.00208514	0		0	0		0.0001443	0
0.00078012	0		0	0		0	0
0.00150992	0.00015627		0	0		0	0
0.0015124	0		0	0		0	0
0.00277264	0		0	0		0	0
0.00039702	0		0	0		0	0
0.0016738	0.00021515		0	0		0	0
0.00589681	0.00016982		0	0		0	0
0.00480979	0.00039825		0	0		0	0
0.00141777	0.00048368		0	0		0	0
0.00028694	0		0	0		0	0
0.00133511	0		0	0		0	0
0.00120861	0		0	0		0	0
0.00457404	0		0	0		0	0
0.00136107	0.00101781		0	0		0	0
0.00292291	0		0	0		0	0
0.00045683	0.00016681		0	0		0	0
0.0034652	0.0002482		0	0		0	0
0.00374915	0.0005387		0	0		0	0
0.00069493	0		0	0		0	0
0.00096712	0.00027801		0	0		0	0
0.00065017	0		0	0		0	0
0.00064795	0		0	0		0	0
0.00270845	0		0	0		0	0
0.00175182	0		0	0		0	0
0.00154491	0.00018695		0	0		0	0
0.0004223	0		0	0		0	0
0.0007523	0		0	0		0	0
0.00074862	0		0	0		0	0
0.00034583	0.00019153		0	0		0	0
0.00073296	0		0	0		0	0
0.00209448	0		0	0		0	0
0.00080101	0.00037538		0	0		0	0
0.00180451	0.00016038		0	0		0	0
0.00088145	0		0	0		0	0
0.00093727	0		0	0		0	0
0.00149173	0.00067751		0	0		0	0
0.00066593	0.00020513		0	0		0	0
0.00016639	0.00022594		0	0		0	0
0.00117869	0.00042644		0	0		0	0
0.00025487	0		0	0		0	0
0.00124456	0		0	0		0	0
0.00358938	0		0	0		0	0
0.00077973	0		0	0		0	0
0.00032648	0		0	0		0	0
0.00067743	0.00025667		0	0		0	0
0.00059962	0		0	0		0.00010228	0
0.00043538	0		0	0		0	0
0.00073779	0		0	0		0	0
0.00011406	0		0	0		0	0
0.00299625	0		0	0		0	0
0.00174634	0.00010407		0	0		0	8.18e-05
0.00016332	0		0	0		0	0
0	0.00021598		0	0		0	0
0	0		0	0		0	0
0	0.0027881		0	0		0	0
0	0.00038573		0	0		0	0
0	0		0	0		0	0
0	0.00049615		0	0		0	0
0	0.00043937		0	0		4.31e-05	0
0	0.00025233		0	0		0	0
0	0.00020803		0	0		0	0
0	0		0	0		0	0
0	0.00022257		0	0		0	0
0	0		0	0		0	0
0	9.38e-05		0	0		0	0
0	0.0002318		0	0		0	0
0	0		0	0		0	0
0	0		0	0		0	0
0	0		0	0		0	0
0	0.00029053		0	0		0	0
0	0		0	0		0	0
0	0		0	0		0	0
0	0.00022075		0	0		0	0
0	0		0	0		0	0
0	0		0	0		0	0
0	0		0	0		0	0
0	0		0	0		0	0
0	0.00088106		0	0		0	0
0	0		0	0		0	0
0	0.00028848		0	0		0	0
0	0		0	0		0	0
0	0		0	0		0	0
0	0.00039027		0	0		0	0
0	0.00013684		0	0		0	0
0	0		0	0		0	0.00011317
0	0		0	0		0	0
0	0.00022604		0	0		0	0
0	0.00016231		0	0		0	0
0	0		0	0		0	0
0	0		0	0		0	0
0	0.00066867		0	0		0	0
0	0.00095602		0	0		0	0
0	0		0	0		0	0
0	0		0	0		0	0
0	0		0	0		0	0
0	0.00010179		0	0		0	0
0	0		0	0		0	0
0	0.00032005		0	0		0	0
0	0		0	0		0	0
0	0.00027064		0	0		0	0
0	0		0	0		0	0
0	0		0	0		0	0
0	0		0	0		0	0
0	0		0	0		0	0
0	0		0	0		0	0
0	0		0	0		0	0
0	0		0	0		0.00013667	0
0	0		0	0		0	0
0	0		0	0		0	0
0	0		0	0		0	0
0	0		0	0		0	0
0	0		0	0		0	0
0	0.00012933		0	0		0	0
0	0.00015835		0	0		0	0
0	0.00077459		0	0		9.03e-05	0
0	0		0	0		0	0
0	0.00013581		0	0		0	0
0	0		0	0		0	0
0	0.00032113		0	0		0	0
0	0.00012047		0	0		0	0
0	0.00021268		0	0		0	0
0	0		0	0		0	0
0	0.00041841		0	0		0	0
0	0		0	0		0	0
0	0		0	0		0	0
0	0		0	0		0	0
0	9.53e-05		0	0		0	0
0	0.00029112		0	0		0	0
0	0		0	0		0.00026841	0
0	0		0	0		0	0
0	0		0	0		0	0
0	0.00020251		0	0		0	0
0	0.00015349		0	0		0	0
0	0.00034072		0	0		0	0
0	0		0	0		0	0
0	6.91e-05		0	0		0	0
0	0		0	0		0	0
0	0		0	0		0	0
0	0		0	0		0	0
0	0		0	0		0	0
0	0		0	0		0	0
0	0.0004948		0	0		0	0
0	0		0	0		0	0
0	0		0	0		0.00017422	0
0	0		0	0		0	0
0	0		0	0		0	0
0	0		0	0		0	0
0	0		0	0		0	0
0	0		0	0.00022763		0	0.00022763
0	0		0	0		6.09e-05	0
0	0		0	0		0	0
0	0		0	0.00033738		0	0.00033738
0	0		0	0		0	0
0	0.00056449		0	0		0	0
0	0.00096154		0	0		0	0
0	0		0	0		0	0
0	0		0	0		0	0
0	0		0	0		0	0
0	0		0	0		0	0
0	0		0	0		0	0
0	0		0	0		0	0
0	0		0	0		0	0
0	0		0	0		0	0
0	0		0	0		0	0
0	0		0	0		0	0
0	0.00079177		0	0		0	0
0	0		0	0.00024516		0	0.00024516
0	0.00026455		0	0		0	0
0	0		0	0		0	0
0	0.00014984		0	0		0	0
0.00237718	0		0	0		0	0
0.00092664	0		0	0		0	0
0.00528402	0		0	0		0	0
0	0.0002002		0	0		0	0
0	0		0	0		0	0
0	0		0	0		0	0
0	0		0	0		0	0
0	0		0	0		0	0
0.00114613	0.00019778		0	0		0	0
0	0		0	0		0	0
0	0.00025082		0	0		0	0
0	0		0	0		0	0.00020687
0	0.00051282		0	0		0	0
0	0		0	0		0	0
0	0		0	0		0	0
0	0		0	0		0	0
0	0.00020614		0	0		0	0
0	8.38e-05		0	0		0	0
0	0		0	0		0	0
0	0		0	0		0	0
0	0		0	0		0	0
0	0.00052924		0	0		0.00020704	0
0	0		0	0		0	0
0	0		0	0		0	0
0	0		0	0		0	0
0	0		0	0		0	0
0	0		0	0.00018142		0	0.00018142
0	0.00031501		0	0		0	0
0	0		0	0		0	0
0	0		0	0		0	0
0	0.00045208		0	0		0	0
0	0		0	0		0	0
0	0		0	0		0	0
0	0		0	0		0	0
0	0		0	0		0	0
0	0		0	0		0	0
0	0.00020288		0	0		0	0
0	0		0	0		0	0
0	0		0	0		0	0
0	0		0	0		0	0
0	0		0	0		0	0
0	0		0	0		0	0
0	0		0	0		0	0
0	0.00027457		0	0		0	0
0	0.00066167		0	0		0	0
0	0.0030349		0	0		0	0
0	0.00059218		0	0		0	0
0	0		0	0		0	0
0	0.00031651		0	0		0	0
0	0		0	0.00025661		0	0.00025661
0	0		0	0		0	0
0	0		0	0		0	0
0	0.00023381		0	0		0	0
0	0		0	0		0.00028329	0
0	0		0	0		0	0
0	0.00011273		0	0		0	0
0	0		0	0		0	0
0	0		0	0		0	0
0	0		0	0		0	0
0	0.00011885		0	0		0.0002805	0
0	0		0	0		0	0
0	0		0	0		0	0
0	0.00010151		0	0		0	0
0	0		0	0		0	0
0	0.00113996		0	0		0	0
0	0.00067751		0	0		0	0
0.00334821	0.00022341		0	0		0	0
0	0.00063158		0	0		0	0
0	0		0	0		0	0
0	0.00012892		0	0		0	0
0	0.00019309		0	0		0	0
0	0		0	0		0	0
0	0		0	0		0	0
0	8.79e-05		0	0		0	0
0	0.00073475		0	0		0	0
0	0.00121655		0	0		0	0
0	0		0	0		0	0
0	6.79e-05		0	0		0	0
0	0.00100756		0	0		0	0
0	0		0	0.00019716		0	0.00019716
0	0.00019335		0	0		0	0
0	0.00052757		0	0		0	0
0	0		0	0		0	0
0	0.00141758		0	0		0	0
0	0.00044656		0	0		0	0
0	0.00075959		0	0		0	0
0	0.00039675		0	0		0	0
0	0		0	0		0	0
0	0.00023186		0	0		0	0
0	0.00023624		0	0		0	0
0	0.00039867		0	0		0	0
0	0.00010276		0	0		0	0
0	0		0	0		0	0
0	0.00013848		0	0		0	0
0	0.0001616		0	0		0	0
0	0.00026079		0	0		0	0
0	0.00067144		0	0		0	0
0	0.0013708		0	0		6.49e-05	0
0	0.00026638		0	0		0	0
[truncated: 14,571 more rows]

## Sheet: Fig3B
Fig3B. Quantification of relative abundance of each cluster of single PBMCs by percentage between stimulated uG and 1G conditions.
	cell_type	Freq	sample
1	B intermediate	0.0449182	1G_stimulated
2	B memory	0.00248056	1G_stimulated
3	B naive	0.0264146	1G_stimulated
4	CD14 Mono	0.0467954	1G_stimulated
5	CD16 Mono	0.00422365	1G_stimulated
6	CD4 Naive	0.0372754	1G_stimulated
7	CD4 Proliferating	0.000134084	1G_stimulated
8	CD4 TCM	0.584004	1G_stimulated
9	CD4 TEM	0.00194422	1G_stimulated
10	CD8 Naive	0.00113972	1G_stimulated
11	CD8 TCM	0.00227943	1G_stimulated
12	CD8 TEM	0.0785733	1G_stimulated
13	cDC2	0.00281577	1G_stimulated
14	dnT	0.00690534	1G_stimulated
15	HSPC	0.0012738	1G_stimulated
16	MAIT	0.0284259	1G_stimulated
17	NK	0.119804	1G_stimulated
18	NK Proliferating	0.000402253	1G_stimulated
19	NK_CD56bright	0.00657013	1G_stimulated
20	pDC	0.00154197	1G_stimulated
21	Plasmablast	0.000603379	1G_stimulated
22	Unknow	0.00147493	1G_stimulated
23	B intermediate	0.0586263	uG_stimulated
24	B memory	0.00147179	uG_stimulated
25	B naive	0.0133279	uG_stimulated
26	CD14 Mono	0.157482	uG_stimulated
27	CD16 Mono	0.000490597	uG_stimulated
28	CD4 Naive	0.0399019	uG_stimulated
29	CD4 TCM	0.543827	uG_stimulated
30	CD4 TEM	0.000245298	uG_stimulated
31	CD8 Naive	0.00596893	uG_stimulated
32	CD8 TCM	0.00278005	uG_stimulated
33	CD8 TEM	0.0658217	uG_stimulated
34	cDC1	0.000490597	uG_stimulated
35	cDC2	0.000408831	uG_stimulated
36	dnT	0.000408831	uG_stimulated
37	HSPC	0.000981194	uG_stimulated
38	MAIT	0.022731	uG_stimulated
39	NK	0.0743254	uG_stimulated
40	NK_CD56bright	0.00400654	uG_stimulated
41	pDC	0.00163532	uG_stimulated
42	Plasmablast	0.00122649	uG_stimulated
43	Unknow	0.00384301	uG_stimulated

## Sheet: Fig4A
Fig4A. Differences in iAge index between all cell types and across 19 individual immune cell types after TLR7/8 agonist activated 1G or simulated uG.
	iAge_index	group			iAge_index	cell_type	group
AAACCTGAGAGACTTA_4	17.7785	1G_stim		AAACCTGCACATAACC_4	20.4073	CD14 Mono	1G
AAACCTGAGCTGAAAT_4	18.9831	1G_stim		AAAGCAAAGTGTTTGC_4	17.9735	CD14 Mono	1G
AAACCTGAGCTGAACG_4	15.0788	1G_stim		AAAGCAATCAACACGT_4	15.4362	CD14 Mono	1G
AAACCTGAGGGCACTA_4	19.2019	1G_stim		AAATGCCAGATGTGTA_4	16.2395	CD14 Mono	1G
AAACCTGCACACTGCG_4	11.5915	1G_stim		AACTCAGGTTCTGAAC_4	18.1724	CD14 Mono	1G
AAACCTGCACATAACC_4	21.4828	1G_stim		AACTCCCTCAGATAAG_4	17.4636	CD14 Mono	1G
AAACCTGCACTAAGTC_4	18.8529	1G_stim		AACTCCCTCAGTTAGC_4	21.7731	CD14 Mono	1G
AAACCTGCATATACGC_4	16.9918	1G_stim		AACTCTTGTACTCGCG_4	21.1537	CD14 Mono	1G
AAACCTGCATATGGTC_4	14.6797	1G_stim		AACTGGTAGTAGGCCA_4	16.8616	CD14 Mono	1G
AAACCTGCATGCATGT_4	17.6667	1G_stim		AACTTTCCACTTAACG_4	13.854	CD14 Mono	1G
AAACCTGGTAAATACG_4	15.9263	1G_stim		AAGACCTAGTTATCGC_4	21.8957	CD14 Mono	1G
AAACCTGGTAATCGTC_4	19.1333	1G_stim		AAGTCTGTCGTGACAT_4	15.9103	CD14 Mono	1G
AAACCTGGTGAAAGAG_4	16.0715	1G_stim		AATCCAGTCAGGATCT_4	16.5043	CD14 Mono	1G
AAACCTGGTGAGGGAG_4	11.392	1G_stim		ACACCCTGTCAGAATA_4	17.1908	CD14 Mono	1G
AAACCTGGTGATGATA_4	19.6813	1G_stim		ACACCGGAGCTTCGCG_4	19.7092	CD14 Mono	1G
AAACCTGTCAAACCAC_4	17.5202	1G_stim		ACACCGGCAAGTCTAC_4	18.2659	CD14 Mono	1G
AAACCTGTCCAAATGC_4	16.0486	1G_stim		ACACCGGTCCCAGGTG_4	16.4649	CD14 Mono	1G
AAACCTGTCCAGGGCT_4	16.9728	1G_stim		ACACTGAGTTCCACGG_4	18.3728	CD14 Mono	1G
AAACCTGTCGCAAACT_4	15.7176	1G_stim		ACAGCCGAGATCCCAT_4	18.2369	CD14 Mono	1G
AAACCTGTCGTAGATC_4	19.8404	1G_stim		ACAGCCGCACTGTCGG_4	15.135	CD14 Mono	1G
AAACCTGTCTTGCATT_4	17.1191	1G_stim		ACAGCTAAGAGACTAT_4	13.6977	CD14 Mono	1G
AAACGGGAGATGGGTC_4	16.8342	1G_stim		ACATACGTCACTTACT_4	16.4258	CD14 Mono	1G
AAACGGGAGCCGATTT_4	17.9997	1G_stim		ACATCAGCATCCCATC_4	20.2924	CD14 Mono	1G
AAACGGGAGGCTCATT_4	14.2801	1G_stim		ACATCAGGTTAGAACA_4	13.4968	CD14 Mono	1G
AAACGGGAGTTAGCGG_4	10.6484	1G_stim		ACCGTAAGTGGCAAAC_4	16.299	CD14 Mono	1G
AAACGGGCACAGGTTT_4	16.5939	1G_stim		ACGATGTAGATGTAAC_4	11.6537	CD14 Mono	1G
AAACGGGCAGCATACT_4	16.0916	1G_stim		ACGATGTGTACATCCA_4	16.0102	CD14 Mono	1G
AAACGGGCAGGTCGTC_4	19.0707	1G_stim		ACGATGTTCATCATTC_4	20.7183	CD14 Mono	1G
AAACGGGCATTACCTT_4	18.0547	1G_stim		ACGCCAGCAGCTGTTA_4	20.0782	CD14 Mono	1G
AAACGGGGTACTTCTT_4	18.1565	1G_stim		ACGGAGAAGAGCTGGT_4	20.7052	CD14 Mono	1G
AAACGGGGTAGGGTAC_4	15.6714	1G_stim		ACTATCTTCGGACAAG_4	15.2493	CD14 Mono	1G
AAACGGGGTCAAAGCG_4	15.6592	1G_stim		ACTGAACTCGCCCTTA_4	16.767	CD14 Mono	1G
AAACGGGGTCGGATCC_4	16.0691	1G_stim		ACTGAGTAGCACACAG_4	15.7759	CD14 Mono	1G
AAACGGGGTTCTGGTA_4	16.9463	1G_stim		ACTGAGTAGTACGCCC_4	16.8126	CD14 Mono	1G
AAACGGGTCATCATTC_4	16.6076	1G_stim		AGACGTTAGACCGGAT_4	13.4719	CD14 Mono	1G
AAACGGGTCCTATGTT_4	6.99533	1G_stim		AGACGTTTCACAAACC_4	21.8512	CD14 Mono	1G
AAACGGGTCGAACGGA_4	19.769	1G_stim		AGAGTGGGTAGTGAAT_4	19.9609	CD14 Mono	1G
AAACGGGTCTACCAGA_4	19.2192	1G_stim		AGAGTGGTCTATCCCG_4	11.7848	CD14 Mono	1G
AAAGATGAGAAACGCC_4	15.8938	1G_stim		AGAGTGGTCTCGTATT_4	19.5126	CD14 Mono	1G
AAAGATGAGAGCTGGT_4	16.0009	1G_stim		AGATCTGAGAACAATC_4	15.0036	CD14 Mono	1G
AAAGATGAGGACACCA_4	17.1948	1G_stim		AGATTGCTCGCTAGCG_4	18.098	CD14 Mono	1G
AAAGATGCAAGCGATG_4	15.5457	1G_stim		AGCGGTCCACCATGTA_4	20.1014	CD14 Mono	1G
AAAGATGCAAGGACAC_4	8.12206	1G_stim		AGCGGTCCAGACGCTC_4	17.1535	CD14 Mono	1G
AAAGATGCAAGGGTCA_4	16.1387	1G_stim		AGCGTATCAGCCACCA_4	19.5648	CD14 Mono	1G
AAAGATGCATGGTTGT_4	16.9477	1G_stim		AGCTCTCCAAGCGTAG_4	19.9185	CD14 Mono	1G
AAAGATGGTAACGACG_4	18.4938	1G_stim		AGCTCTCGTCTCACCT_4	18.4405	CD14 Mono	1G
AAAGATGGTACTCTCC_4	14.9876	1G_stim		AGCTTGATCAGCTGGC_4	20.4472	CD14 Mono	1G
AAAGATGGTCCTGCTT_4	18.8136	1G_stim		AGGCCGTTCCTTTACA_4	24.0484	CD14 Mono	1G
AAAGATGGTGAGGGAG_4	19.4412	1G_stim		AGGGAGTTCGTCTGCT_4	18.4532	CD14 Mono	1G
AAAGATGGTGCCTGTG_4	19.6577	1G_stim		AGGGTGAAGGATTCGG_4	15.0137	CD14 Mono	1G
AAAGATGGTGCGATAG_4	15.772	1G_stim		AGGGTGATCAGGTAAA_4	14.2718	CD14 Mono	1G
AAAGATGGTTAGTGGG_4	17.3537	1G_stim		AGGGTGATCTAGCACA_4	16.7944	CD14 Mono	1G
AAAGATGGTTATTCTC_4	17.1394	1G_stim		AGGGTGATCTGCGGCA_4	13.7462	CD14 Mono	1G
AAAGATGTCACATACG_4	14.6446	1G_stim		AGGGTGATCTTGCCGT_4	16.3262	CD14 Mono	1G
AAAGATGTCATGTCTT_4	16.5976	1G_stim		AGGGTGATCTTGTATC_4	19.9222	CD14 Mono	1G
AAAGATGTCATTTGGG_4	17.8089	1G_stim		AGGTCATAGCGTAATA_4	13.5794	CD14 Mono	1G
AAAGATGTCCAACCAA_4	15.0609	1G_stim		AGGTCATTCTGGCGAC_4	16.918	CD14 Mono	1G
AAAGATGTCCGATATG_4	17.9523	1G_stim		AGTAGTCAGATGTAAC_4	16.8025	CD14 Mono	1G
AAAGATGTCCTATTCA_4	11.8209	1G_stim		AGTGTCACAGGATTGG_4	17.0753	CD14 Mono	1G
AAAGATGTCCTCTAGC_4	13.4028	1G_stim		AGTGTCAGTGTGGTTT_4	20.0618	CD14 Mono	1G
AAAGATGTCTTGCAAG_4	13.2278	1G_stim		ATAACGCGTAGCTGCC_4	16.468	CD14 Mono	1G
AAAGCAAAGGGCTTGA_4	18.3764	1G_stim		ATAGACCAGGAGTCTG_4	14.9531	CD14 Mono	1G
AAAGCAAAGGGTTCCC_4	12.8327	1G_stim		ATCCACCCAAGCTGAG_4	18.9776	CD14 Mono	1G
AAAGCAAAGGTGCTAG_4	10.7633	1G_stim		ATCCACCCATACAGCT_4	18.2645	CD14 Mono	1G
AAAGCAAAGTCAATAG_4	19.7989	1G_stim		ATCTACTCAAGACACG_4	15.8509	CD14 Mono	1G
AAAGCAAAGTGTGGCA_4	14.7913	1G_stim		ATCTGCCGTCAATACC_4	13.7218	CD14 Mono	1G
AAAGCAAAGTGTTTGC_4	19.0327	1G_stim		ATGTGTGCAGCCTATA_4	20.2115	CD14 Mono	1G
AAAGCAACAGACAAAT_4	14.0964	1G_stim		ATTACTCAGACTGGGT_4	17.7369	CD14 Mono	1G
AAAGCAAGTCATCCCT_4	16.2645	1G_stim		ATTACTCCATGATCCA_4	11.6747	CD14 Mono	1G
AAAGCAAGTCCTCCAT_4	18.6666	1G_stim		ATTCTACGTAGGACAC_4	10.1298	CD14 Mono	1G
AAAGCAAGTGGTGTAG_4	12.8947	1G_stim		ATTCTACTCAGTTAGC_4	18.4062	CD14 Mono	1G
AAAGCAATCAACACGT_4	17.2574	1G_stim		ATTGGACTCGCCAGCA_4	19.4431	CD14 Mono	1G
AAAGCAATCAGCGACC_4	15.9839	1G_stim		ATTGGTGAGGAATTAC_4	18.0904	CD14 Mono	1G
AAAGCAATCCGCATCT_4	14.1143	1G_stim		CAAGGCCAGATGCCAG_4	11.3504	CD14 Mono	1G
AAAGCAATCGTCTGAA_4	12.203	1G_stim		CAAGGCCAGTGCAAGC_4	16.7318	CD14 Mono	1G
AAAGCAATCTGACCTC_4	11.5225	1G_stim		CAAGGCCTCAAGCCTA_4	17.6915	CD14 Mono	1G
AAAGTAGAGCCCAGCT_4	16.6248	1G_stim		CAAGTTGAGCACACAG_4	19.0713	CD14 Mono	1G
AAAGTAGAGCCGATTT_4	16.2979	1G_stim		CACACAACAGGTCCAC_4	18.6895	CD14 Mono	1G
AAAGTAGAGCGATATA_4	13.0255	1G_stim		CACACAATCAGGCCCA_4	14.4307	CD14 Mono	1G
AAAGTAGAGCTTTGGT_4	19.3053	1G_stim		CACACCTAGCGATGAC_4	16.1106	CD14 Mono	1G
AAAGTAGAGTTTCCTT_4	10.6154	1G_stim		CACACCTTCGCAAACT_4	19.0495	CD14 Mono	1G
AAAGTAGCAAGTCATC_4	14.8975	1G_stim		CACAGGCGTTATGTGC_4	18.6856	CD14 Mono	1G
AAAGTAGCAGGCTCAC_4	14.6691	1G_stim		CACAGTACATAACCTG_4	16.2652	CD14 Mono	1G
AAAGTAGCATGTTGAC_4	17.1095	1G_stim		CACATAGCAGGATCGA_4	13.3716	CD14 Mono	1G
AAAGTAGGTAACGCGA_4	17.8991	1G_stim		CACATTTTCGGTCTAA_4	9.84014	CD14 Mono	1G
AAAGTAGGTAGGGACT_4	13.9859	1G_stim		CACCTTGCAGTTAACC_4	19.2741	CD14 Mono	1G
AAAGTAGGTCCCGACA_4	14.8179	1G_stim		CACTCCACAAACGCGA_4	14.7681	CD14 Mono	1G
AAAGTAGGTCCGAAGA_4	17.774	1G_stim		CAGAATCGTTGACGTT_4	19.7539	CD14 Mono	1G
AAAGTAGGTTAGAACA_4	16.7045	1G_stim		CAGATCAGTGAGTGAC_4	20.2559	CD14 Mono	1G
AAAGTAGTCATCGCTC_4	15.417	1G_stim		CAGCAGCAGTGGTCCC_4	15.1146	CD14 Mono	1G
AAAGTAGTCCAAGCCG_4	18.6255	1G_stim		CAGCATACATTGCGGC_4	15.181	CD14 Mono	1G
AAAGTAGTCCTCAACC_4	10.6188	1G_stim		CAGCATAGTCAAAGCG_4	16.099	CD14 Mono	1G
AAAGTAGTCGGCATCG_4	6.13026	1G_stim		CAGCGACAGTCACGCC_4	9.22909	CD14 Mono	1G
AAAGTAGTCGGTTAAC_4	13.9742	1G_stim		CAGCTGGAGGATATAC_4	18.545	CD14 Mono	1G
AAAGTAGTCGTTTGCC_4	14.9296	1G_stim		CAGCTGGCATGCATGT_4	14.1989	CD14 Mono	1G
AAAGTAGTCTGGAGCC_4	19.165	1G_stim		CAGGTGCAGGTAGCTG_4	18.7488	CD14 Mono	1G
AAATGCCAGAGACTTA_4	16.18	1G_stim		CAGTAACGTCTCTCGT_4	16.8256	CD14 Mono	1G
AAATGCCAGAGCCCAA_4	16.1049	1G_stim		CAGTAACGTGTGAATA_4	18.9367	CD14 Mono	1G
AAATGCCAGATCACGG_4	11.2517	1G_stim		CATATTCAGCGTGAAC_4	16.5852	CD14 Mono	1G
AAATGCCAGATGTGTA_4	18.178	1G_stim		CATCAGACACTTACGA_4	15.28	CD14 Mono	1G
AAATGCCAGGCCCTTG_4	13.6709	1G_stim		CATCGAATCAGATAAG_4	16.9066	CD14 Mono	1G
AAATGCCAGGGATACC_4	13.4785	1G_stim		CATGGCGAGTATCGAA_4	13.9703	CD14 Mono	1G
AAATGCCAGTCACGCC_4	13.2199	1G_stim		CATTATCTCTTCTGGC_4	19.4461	CD14 Mono	1G
AAATGCCCAAACCTAC_4	19.2457	1G_stim		CATTCGCAGAGACTTA_4	17.6632	CD14 Mono	1G
AAATGCCCAAAGGCGT_4	13.1952	1G_stim		CATTCGCCAAGCGCTC_4	13.4197	CD14 Mono	1G
AAATGCCCAAGGTGTG_4	18.3818	1G_stim		CATTCGCGTGGTGTAG_4	18.8188	CD14 Mono	1G
AAATGCCGTGCAGTAG_4	13.1056	1G_stim		CCAATCCAGCTGCCCA_4	14.7803	CD14 Mono	1G
AAATGCCGTGGCCCTA_4	13.2157	1G_stim		CCAATCCCAGCGATCC_4	18.9865	CD14 Mono	1G
AAATGCCTCCACGACG_4	14.7151	1G_stim		CCACGGACAGCGTTCG_4	17.3855	CD14 Mono	1G
AAATGCCTCGAATGCT_4	15.4928	1G_stim		CCAGCGAGTATGCTTG_4	21.8176	CD14 Mono	1G
AAATGCCTCGGCGCAT_4	14.6804	1G_stim		CCATGTCTCGTCACGG_4	21.8873	CD14 Mono	1G
AAATGCCTCTAAGCCA_4	17.0317	1G_stim		CCCTCCTCACGAAACG_4	21.479	CD14 Mono	1G
AAATGCCTCTGTACGA_4	16.6391	1G_stim		CCGGGATAGCTCCTCT_4	14.9472	CD14 Mono	1G
AACACGTAGAGTGACC_4	15.1283	1G_stim		CCGGGATTCGTACGGC_4	18.7488	CD14 Mono	1G
AACACGTAGATCGATA_4	19.7554	1G_stim		CCGGTAGAGACCTAGG_4	11.0823	CD14 Mono	1G
AACACGTAGTATGACA_4	18.5303	1G_stim		CCGTACTCAAGAAGAG_4	14.6711	CD14 Mono	1G
AACACGTAGTCACGCC_4	16.2993	1G_stim		CCGTACTTCAGTGTTG_4	14.1404	CD14 Mono	1G
AACACGTAGTCCGTAT_4	18.1429	1G_stim		CCTACACCATATGAGA_4	14.561	CD14 Mono	1G
AACACGTCAATAAGCA_4	16.4546	1G_stim		CCTTACGAGCGATGAC_4	18.4228	CD14 Mono	1G
AACACGTCACACGCTG_4	14.9827	1G_stim		CGAACATAGCTTATCG_4	19.1856	CD14 Mono	1G
AACACGTCACATCCAA_4	17.7329	1G_stim		CGAATGTCACCTTGTC_4	11.6635	CD14 Mono	1G
AACACGTCACTCAGGC_4	15.3524	1G_stim		CGAGAAGAGGACAGCT_4	14.5748	CD14 Mono	1G
AACACGTCAGGTGCCT_4	18.3503	1G_stim		CGAGCACAGCTGTCTA_4	18.768	CD14 Mono	1G
AACACGTCATCACGTA_4	20.3786	1G_stim		CGAGCACGTGGCTCCA_4	20.5673	CD14 Mono	1G
AACACGTCATCCGGGT_4	15.3814	1G_stim		CGAGCCAAGCGTAATA_4	16.6229	CD14 Mono	1G
AACACGTGTTCACGGC_4	20.2967	1G_stim		CGAGCCAAGGTTACCT_4	14.5506	CD14 Mono	1G
AACACGTTCCCTCAGT_4	16.0107	1G_stim		CGAGCCAGTAGGGTAC_4	17.2407	CD14 Mono	1G
AACACGTTCCTCCTAG_4	7.68897	1G_stim		CGATGTAAGAATTCCC_4	19.3081	CD14 Mono	1G
AACACGTTCGATAGAA_4	17.269	1G_stim		CGATGTAAGGTGTTAA_4	19.322	CD14 Mono	1G
AACACGTTCTCCAGGG_4	15.3951	1G_stim		CGATGTATCATTCACT_4	15.4251	CD14 Mono	1G
AACACGTTCTGCTGCT_4	9.63742	1G_stim		CGCCAAGCATCCCACT_4	21.9049	CD14 Mono	1G
AACACGTTCTGGCGTG_4	13.9466	1G_stim		CGCGGTAGTTGTTTGG_4	15.2004	CD14 Mono	1G
AACACGTTCTGTCCGT_4	15.8483	1G_stim		CGCTGGATCCTACAGA_4	13.5868	CD14 Mono	1G
AACCATGAGACCACGA_4	9.27711	1G_stim		CGCTTCATCTTCATGT_4	13.6296	CD14 Mono	1G
AACCATGAGCTCCCAG_4	16.3892	1G_stim		CGGACTGAGTGGTAAT_4	15.7073	CD14 Mono	1G
AACCATGAGCTCTCGG_4	19.5755	1G_stim		CGGAGCTAGCACAGGT_4	13.576	CD14 Mono	1G
AACCATGAGGTGTGGT_4	16.1476	1G_stim		CGGAGCTAGCTGTTCA_4	16.1835	CD14 Mono	1G
AACCATGCACATTAGC_4	12.9964	1G_stim		CGGAGCTCATATGCTG_4	17.7922	CD14 Mono	1G
AACCATGCAGTATCTG_4	18.1505	1G_stim		CGGAGTCCACATGGGA_4	16.2077	CD14 Mono	1G
AACCATGCATGCCTAA_4	15.303	1G_stim		CGGCTAGTCAGCATGT_4	17.159	CD14 Mono	1G
AACCATGCATTAACCG_4	17.1248	1G_stim		CGTCAGGAGTCCATAC_4	17.5539	CD14 Mono	1G
AACCATGGTATAAACG_4	15.8455	1G_stim		CGTCAGGCACCAGGTC_4	20.798	CD14 Mono	1G
AACCATGGTCATGCAT_4	16.6498	1G_stim		CGTCTACTCTCACATT_4	20.1341	CD14 Mono	1G
AACCATGGTCCGACGT_4	15.533	1G_stim		CGTTAGAGTGTGACCC_4	11.0959	CD14 Mono	1G
AACCATGGTGCTGTAT_4	15.6351	1G_stim		CGTTAGATCCAGATCA_4	19.2482	CD14 Mono	1G
AACCATGGTTTAGCTG_4	16.5844	1G_stim		CTAACTTGTTACCGAT_4	9.6097	CD14 Mono	1G
AACCATGTCCCTAACC_4	16.6087	1G_stim		CTAAGACAGCGTTGCC_4	19.1337	CD14 Mono	1G
AACCATGTCCTATGTT_4	16.1604	1G_stim		CTAATGGCACATCCAA_4	11.7023	CD14 Mono	1G
AACCATGTCGTATCAG_4	11.7287	1G_stim		CTAATGGGTTCCAACA_4	21.5802	CD14 Mono	1G
AACCGCGAGCTGTCTA_4	16.754	1G_stim		CTACCCAAGACTTTCG_4	12.6377	CD14 Mono	1G
AACCGCGAGGAGTCTG_4	16.8985	1G_stim		CTAGCCTGTAAGTGTA_4	16.9301	CD14 Mono	1G
AACCGCGAGGCACATG_4	15.0036	1G_stim		CTAGTGAAGCTGGAAC_4	13.6153	CD14 Mono	1G
AACCGCGAGTAGCGGT_4	17.1973	1G_stim		CTAGTGACATACTACG_4	16.7556	CD14 Mono	1G
AACCGCGAGTAGTGCG_4	20.4536	1G_stim		CTCAGAAAGCTCCTCT_4	14.0743	CD14 Mono	1G
AACCGCGCAACGCACC_4	12.9825	1G_stim		CTCAGAATCGCTAGCG_4	15.3834	CD14 Mono	1G
AACCGCGCAATCAGAA_4	16.168	1G_stim		CTCGGGAGTCTCCATC_4	21.2179	CD14 Mono	1G
AACCGCGCAATGGATA_4	16.9331	1G_stim		CTCGTACGTGGCAAAC_4	14.8351	CD14 Mono	1G
AACCGCGCAGACGCTC_4	21.8071	1G_stim		CTCGTCAGTGAGGCTA_4	20.3837	CD14 Mono	1G
AACCGCGCAGATCTGT_4	19.0762	1G_stim		CTCTACGAGATGTTAG_4	13.6462	CD14 Mono	1G
AACCGCGCATTATCTC_4	17.5147	1G_stim		CTCTACGCAAACCCAT_4	20.5431	CD14 Mono	1G
AACCGCGGTATCAGTC_4	16.9206	1G_stim		CTCTACGGTTCACGGC_4	16.9427	CD14 Mono	1G
AACCGCGGTCAGAGGT_4	15.5723	1G_stim		CTCTGGTAGGCTAGAC_4	15.605	CD14 Mono	1G
AACCGCGGTCTAACGT_4	16.9946	1G_stim		CTGCCTACACAACTGT_4	18.3192	CD14 Mono	1G
AACCGCGGTCTGGTCG_4	14.5458	1G_stim		CTGCTGTAGACGCTTT_4	15.6735	CD14 Mono	1G
AACCGCGTCACGAAGG_4	11.8999	1G_stim		CTGCTGTCAATAAGCA_4	19.5773	CD14 Mono	1G
AACCGCGTCTTGTCAT_4	18.4313	1G_stim		CTGTTTACAAGCGAGT_4	17.2637	CD14 Mono	1G
AACGTTGAGACTAGGC_4	17.3316	1G_stim		CTTAACTGTTAGATGA_4	12.1457	CD14 Mono	1G
AACGTTGAGAGTAATC_4	12.7561	1G_stim		GAAACTCTCGACGGAA_4	20.6997	CD14 Mono	1G
AACGTTGAGCTCCTTC_4	13.744	1G_stim		GAAATGACAAGCGCTC_4	20.3171	CD14 Mono	1G
AACGTTGAGCTGCCCA_4	15.2641	1G_stim		GAACATCCAAGTTCTG_4	17.0115	CD14 Mono	1G
AACGTTGAGCTGTTCA_4	17.4417	1G_stim		GAACCTACACCTCGGA_4	13.328	CD14 Mono	1G
AACGTTGAGGTGCAAC_4	16.4213	1G_stim		GAACGGAGTGAACCTT_4	14.9424	CD14 Mono	1G
AACGTTGCAAGGTGTG_4	17.6991	1G_stim		GAAGCAGCAAGACACG_4	17.5689	CD14 Mono	1G
AACGTTGCAATGGAGC_4	17.288	1G_stim		GAATAAGTCAGTACGT_4	20.9106	CD14 Mono	1G
AACGTTGCACACATGT_4	10.7162	1G_stim		GACAGAGGTCCGACGT_4	15.5427	CD14 Mono	1G
AACGTTGCACATCCGG_4	17.4566	1G_stim		GACAGAGGTTGTGGAG_4	21.9222	CD14 Mono	1G
AACGTTGCACGGATAG_4	12.0426	1G_stim		GACCAATCAGCTGTTA_4	18.4723	CD14 Mono	1G
AACGTTGCACTCAGGC_4	15.3068	1G_stim		GACGGCTAGTACCGGA_4	22.6419	CD14 Mono	1G
AACGTTGCAGCCAATT_4	12.9323	1G_stim		GACGGCTGTTGTCGCG_4	20.4553	CD14 Mono	1G
AACGTTGCAGTATAAG_4	16.0111	1G_stim		GACTAACGTGACTCAT_4	14.7941	CD14 Mono	1G
AACGTTGGTAAGTTCC_4	10.1676	1G_stim		GACTACAAGAGAACAG_4	19.9559	CD14 Mono	1G
AACGTTGGTCATATCG_4	16.5223	1G_stim		GACTACAAGCATGGCA_4	19.9766	CD14 Mono	1G
AACGTTGGTGGTGTAG_4	14.53	1G_stim		GACTACAAGCTGTTCA_4	19.361	CD14 Mono	1G
AACGTTGGTTCCCGAG_4	16.6463	1G_stim		GACTACAGTATATGGA_4	16.7885	CD14 Mono	1G
AACGTTGGTTCGTTGA_4	15.129	1G_stim		GAGCAGAAGAGCTGCA_4	9.8094	CD14 Mono	1G
AACGTTGGTTGAACTC_4	16.2577	1G_stim		GAGCAGAAGGAGTCTG_4	17.2386	CD14 Mono	1G
AACGTTGTCAGTTGAC_4	18.494	1G_stim		GATCGATTCAGTCAGT_4	20.6856	CD14 Mono	1G
AACGTTGTCCCAAGTA_4	17.8352	1G_stim		GATGAAAAGCTTCGCG_4	14.5068	CD14 Mono	1G
AACGTTGTCTGATTCT_4	19.3199	1G_stim		GATGAAATCGGTCTAA_4	21.7865	CD14 Mono	1G
AACTCAGAGACAATAC_4	13.3473	1G_stim		GATGAGGGTGATGTGG_4	15.4067	CD14 Mono	1G
AACTCAGAGACGCTTT_4	12.3525	1G_stim		GATGCTATCATTGCCC_4	18.0236	CD14 Mono	1G
AACTCAGAGAGCTGGT_4	15.8302	1G_stim		GATTCAGAGGTGGGTT_4	16.6119	CD14 Mono	1G
AACTCAGAGATGTGTA_4	20.2566	1G_stim		GCAAACTCAAACGCGA_4	18.5823	CD14 Mono	1G
AACTCAGAGCACAGGT_4	16.2889	1G_stim		GCACTCTGTCTCTCGT_4	20.6088	CD14 Mono	1G
AACTCAGAGCGTGTCC_4	18.9907	1G_stim		GCAGCCATCCTTCAAT_4	16.6752	CD14 Mono	1G
AACTCAGAGCTAAGAT_4	17.0422	1G_stim		GCATGCGAGTGTTTGC_4	21.0325	CD14 Mono	1G
AACTCAGAGTTAAGTG_4	13.8217	1G_stim		GCATGCGTCTTGGGTA_4	10.5191	CD14 Mono	1G
AACTCAGCACATAACC_4	15.4178	1G_stim		GCGACCACAATCGAAA_4	15.3205	CD14 Mono	1G
AACTCAGCACATGTGT_4	11.5871	1G_stim		GCGCCAAAGTAGCCGA_4	11.994	CD14 Mono	1G
AACTCAGCACCAACCG_4	14.4395	1G_stim		GCGCCAACAGCTGGCT_4	16.043	CD14 Mono	1G
AACTCAGCAGGGCATA_4	7.7982	1G_stim		GCTGCAGCACCGATAT_4	11.4143	CD14 Mono	1G
AACTCAGCATAAGACA_4	15.8276	1G_stim		GCTGCTTGTACACCGC_4	17.2819	CD14 Mono	1G
AACTCAGCATTGGCGC_4	17.7831	1G_stim		GCTTGAAGTCAAGCGA_4	13.3183	CD14 Mono	1G
AACTCAGGTTCTGAAC_4	18.9277	1G_stim		GGAACTTCAACGCACC_4	15.6251	CD14 Mono	1G
AACTCAGTCACAATGC_4	17.3312	1G_stim		GGAATAAAGCCAGTAG_4	19.2006	CD14 Mono	1G
AACTCAGTCATCTGTT_4	16.6367	1G_stim		GGACAGAAGTACACCT_4	20.1224	CD14 Mono	1G
AACTCAGTCCAGTAGT_4	16.772	1G_stim		GGACATTTCGGCGCTA_4	19.4655	CD14 Mono	1G
AACTCAGTCCTAAGTG_4	17.6062	1G_stim		GGAGCAAGTGATAAGT_4	14.2647	CD14 Mono	1G
AACTCAGTCCTAGGGC_4	20.0819	1G_stim		GGCAATTGTGCCTTGG_4	18.1392	CD14 Mono	1G
AACTCAGTCGCCTGTT_4	18.3397	1G_stim		GGCGACTGTGTAACGG_4	14.6487	CD14 Mono	1G
AACTCAGTCTGTCCGT_4	15.5356	1G_stim		GGCTCGACAGGACCCT_4	16.6769	CD14 Mono	1G
AACTCCCAGCAATATG_4	18.9333	1G_stim		GGGAATGCACACATGT_4	18.17	CD14 Mono	1G
AACTCCCAGCTATGCT_4	18.1087	1G_stim		GGGACCTAGGAATTAC_4	15.6913	CD14 Mono	1G
AACTCCCAGTGTACCT_4	19.8596	1G_stim		GGGACCTTCCCTTGCA_4	10.1532	CD14 Mono	1G
AACTCCCCATCGGGTC_4	15.9248	1G_stim		GGGTTGCAGATGTGTA_4	19.0285	CD14 Mono	1G
AACTCCCGTAGCGCAA_4	17.269	1G_stim		GGTATTGTCTGTCTAT_4	19.7265	CD14 Mono	1G
AACTCCCGTGAGTATA_4	13.8258	1G_stim		GGTGAAGCAATCTGCA_4	19.8202	CD14 Mono	1G
AACTCCCGTTAGTGGG_4	14.7239	1G_stim		GGTGTTATCGTAGATC_4	17.7535	CD14 Mono	1G
AACTCCCTCAGATAAG_4	18.7161	1G_stim		GTAACTGCACGCGAAA_4	13.6802	CD14 Mono	1G
AACTCCCTCAGTTAGC_4	22.0868	1G_stim		GTACTCCTCTTTAGGG_4	12.6909	CD14 Mono	1G
AACTCCCTCGCTAGCG_4	15.0005	1G_stim		GTACTTTAGGGAACGG_4	15.2508	CD14 Mono	1G
AACTCCCTCTTGTATC_4	12.1616	1G_stim		GTAGTCAGTCAGGACA_4	18.8509	CD14 Mono	1G
AACTCTTAGACCTTTG_4	18.8312	1G_stim		GTAGTCAGTTGAGGTG_4	14.8098	CD14 Mono	1G
AACTCTTAGGCTCTTA_4	14.1188	1G_stim		GTATTCTAGATAGCAT_4	13.6821	CD14 Mono	1G
AACTCTTAGTCACGCC_4	17.5249	1G_stim		GTATTCTTCAACACCA_4	17.7886	CD14 Mono	1G
AACTCTTCAATCCGAT_4	7.81739	1G_stim		GTCACGGAGAGCCTAG_4	23.0985	CD14 Mono	1G
AACTCTTCATGCAACT_4	18.5987	1G_stim		GTCACGGGTCTGCAAT_4	21.3104	CD14 Mono	1G
AACTCTTCATGGATGG_4	15.5203	1G_stim		GTCATTTCAGGCAGTA_4	13.8644	CD14 Mono	1G
AACTCTTGTACTCGCG_4	21.9808	1G_stim		GTCGGGTTCTTAGCCC_4	14.0102	CD14 Mono	1G
AACTCTTGTATCACCA_4	13.8117	1G_stim		GTCTTCGAGATCTGAA_4	19.3453	CD14 Mono	1G
AACTCTTGTCGGCTCA_4	15.2118	1G_stim		GTGGGTCTCACAGTAC_4	17.3897	CD14 Mono	1G
AACTCTTGTGCAGACA_4	15.7813	1G_stim		GTGTTAGCAATGGAAT_4	21.8138	CD14 Mono	1G
AACTCTTGTGTTTGGT_4	13.9251	1G_stim		GTTAAGCTCCTCAACC_4	18.8854	CD14 Mono	1G
AACTCTTTCAGGTAAA_4	18.6513	1G_stim		GTTACAGCAATCGGTT_4	15.4226	CD14 Mono	1G
AACTCTTTCCTTGACC_4	16.6413	1G_stim		GTTCGGGAGCAGACTG_4	17.1413	CD14 Mono	1G
AACTCTTTCTTGAGGT_4	15.8527	1G_stim		GTTCGGGCAGTATCTG_4	16.0237	CD14 Mono	1G
AACTGGTAGGATGTAT_4	17.6318	1G_stim		GTTCGGGGTTCATGGT_4	18.9203	CD14 Mono	1G
AACTGGTAGTAGGCCA_4	18.8067	1G_stim		GTTCTCGCAAGCCCAC_4	14.709	CD14 Mono	1G
AACTGGTCAAGAAGAG_4	16.9827	1G_stim		GTTCTCGGTCTCATCC_4	17.1567	CD14 Mono	1G
AACTGGTCAAGGACTG_4	18.3658	1G_stim		GTTCTCGTCTGGTATG_4	17.9127	CD14 Mono	1G
AACTGGTCACCTATCC_4	10.7522	1G_stim		TAAGCGTGTCTAAAGA_4	12.4574	CD14 Mono	1G
AACTGGTCAGCGTAAG_4	13.9361	1G_stim		TACAGTGAGCCCAATT_4	11.2933	CD14 Mono	1G
AACTGGTCATCGTCGG_4	18.1304	1G_stim		TACCTATCAAACGCGA_4	17.0686	CD14 Mono	1G
AACTGGTGTAATAGCA_4	13.9389	1G_stim		TACCTATTCTGCTGTC_4	17.9516	CD14 Mono	1G
AACTGGTGTCAGCTAT_4	18.3802	1G_stim		TACCTTAGTCGCGGTT_4	17.1276	CD14 Mono	1G
AACTGGTGTTTAGGAA_4	16.3686	1G_stim		TACGGGCGTGCACCAC_4	17.5318	CD14 Mono	1G
AACTGGTTCAGGATCT_4	14.5562	1G_stim		TACGGGCGTTTACTCT_4	19.6625	CD14 Mono	1G
AACTGGTTCCGCGGTA_4	14.1052	1G_stim		TACTCATTCTGATTCT_4	22.323	CD14 Mono	1G
AACTGGTTCTGCTGTC_4	20.2391	1G_stim		TACTTACGTCTCGTTC_4	13.1077	CD14 Mono	1G
AACTTTCAGAAACGCC_4	15.4842	1G_stim		TACTTGTTCTCAAACG_4	15.0031	CD14 Mono	1G
AACTTTCAGGTTCCTA_4	18.481	1G_stim		TAGAGCTAGATGCCTT_4	12.8113	CD14 Mono	1G
AACTTTCCACTTAACG_4	16.0096	1G_stim		TAGTGGTAGCCAGGAT_4	19.6616	CD14 Mono	1G
AACTTTCCATCTCCCA_4	15.2429	1G_stim		TAGTTGGCAAGGTTTC_4	13.8938	CD14 Mono	1G
AACTTTCGTATGAATG_4	17.4327	1G_stim		TCAATCTCACAGGTTT_4	18.1491	CD14 Mono	1G
AACTTTCGTCCGACGT_4	18.1126	1G_stim		TCAGATGAGGTGCAAC_4	12.0326	CD14 Mono	1G
AACTTTCGTGCTTCTC_4	14.4897	1G_stim		TCAGCAAAGGCAGGTT_4	15.245	CD14 Mono	1G
AACTTTCGTGGTCTCG_4	14.555	1G_stim		TCAGCAAGTAGTAGTA_4	13.3612	CD14 Mono	1G
AACTTTCGTTCTGGTA_4	15.5061	1G_stim		TCAGCTCCATGGTCTA_4	19.2088	CD14 Mono	1G
AACTTTCTCAACACTG_4	14.4021	1G_stim		TCAGGTACATCGTCGG_4	15.6558	CD14 Mono	1G
AACTTTCTCAACCAAC_4	19.2105	1G_stim		TCAGGTAGTAGGCATG_4	16.4675	CD14 Mono	1G
AACTTTCTCAGTGCAT_4	16.0666	1G_stim		TCATTACAGTGTTGAA_4	15.7522	CD14 Mono	1G
AACTTTCTCCGCATAA_4	17.586	1G_stim		TCATTACGTATCTGCA_4	15.0556	CD14 Mono	1G
AACTTTCTCGGAAACG_4	21.6751	1G_stim		TCATTTGTCAGAAATG_4	16.8518	CD14 Mono	1G
AACTTTCTCTTAGCCC_4	16.045	1G_stim		TCGAGGCTCGTTTATC_4	16.4003	CD14 Mono	1G
AAGACCTAGAAACCGC_4	19.7591	1G_stim		TCGGGACAGGCAAAGA_4	17.4422	CD14 Mono	1G
AAGACCTAGAAGGTTT_4	17.0328	1G_stim		TCGGGACAGGTACTCT_4	8.67423	CD14 Mono	1G
AAGACCTAGCCACTAT_4	17.5007	1G_stim		TCGGGACCAGATGAGC_4	20.0083	CD14 Mono	1G
AAGACCTAGGCAGTCA_4	18.5398	1G_stim		TCGGTAATCCGCTGTT_4	17.5036	CD14 Mono	1G
AAGACCTAGGCCGAAT_4	13.2548	1G_stim		TCGTAGATCATAAAGG_4	18.9697	CD14 Mono	1G
AAGACCTAGTGTACCT_4	14.7106	1G_stim		TCTCATACAATCGAAA_4	13.6208	CD14 Mono	1G
AAGACCTAGTTATCGC_4	22.8598	1G_stim		TCTGGAAAGGAGTAGA_4	14.6263	CD14 Mono	1G
AAGACCTCACGACGAA_4	15.6507	1G_stim		TCTTCGGTCCAACCAA_4	17.6067	CD14 Mono	1G
AAGACCTCACGCCAGT_4	17.1077	1G_stim		TGAAAGAGTTATTCTC_4	14.5483	CD14 Mono	1G
AAGACCTGTGCGAAAC_4	14.0921	1G_stim		TGACAACCAGGATTGG_4	12.4041	CD14 Mono	1G
AAGACCTTCCGGCACA_4	17.167	1G_stim		TGACGGCAGACAAGCC_4	11.4689	CD14 Mono	1G
AAGACCTTCGTTTAGG_4	17.355	1G_stim		TGACGGCCAGCTGGCT_4	17.826	CD14 Mono	1G
AAGACCTTCTTTACGT_4	12.3548	1G_stim		TGACGGCTCCATGAAC_4	22.8614	CD14 Mono	1G
AAGCCGCAGCGCTTAT_4	14.0789	1G_stim		TGACTAGCATCCTAGA_4	17.9668	CD14 Mono	1G
AAGCCGCCACTCGACG_4	16.1955	1G_stim		TGACTAGGTGAAAGAG_4	12.8001	CD14 Mono	1G
AAGCCGCCACTGTCGG_4	17.1978	1G_stim		TGACTAGGTGAACCTT_4	15.9199	CD14 Mono	1G
AAGCCGCCAGACAAGC_4	17.047	1G_stim		TGAGAGGGTTGATTCG_4	19.0888	CD14 Mono	1G
AAGCCGCCAGACACTT_4	14.7762	1G_stim		TGAGCCGAGTATCTCG_4	21.2271	CD14 Mono	1G
AAGCCGCCAGCGTCCA_4	15.8573	1G_stim		TGAGCCGCATCACAAC_4	15.7038	CD14 Mono	1G
AAGCCGCGTGGTAACG_4	18.7237	1G_stim		TGAGCCGTCCACTGGG_4	7.11421	CD14 Mono	1G
AAGCCGCTCCAAGCCG_4	15.1491	1G_stim		TGATTTCCACCTATCC_4	17.7334	CD14 Mono	1G
AAGCCGCTCCAGTATG_4	16.5963	1G_stim		TGATTTCGTAGCGTAG_4	18.0511	CD14 Mono	1G
AAGGAGCAGACTACAA_4	17.6749	1G_stim		TGATTTCGTCTGCGGT_4	13.7897	CD14 Mono	1G
AAGGAGCAGCCATCGC_4	18.1849	1G_stim		TGCCAAAGTTATTCTC_4	19.6697	CD14 Mono	1G
AAGGAGCAGGAGTTTA_4	20.5491	1G_stim		TGCCCATCAGTCCTTC_4	19.7487	CD14 Mono	1G
AAGGAGCAGGGTCTCC_4	16.1119	1G_stim		TGCCCTAAGTGTTGAA_4	13.2484	CD14 Mono	1G
AAGGAGCAGTGTACCT_4	13.8562	1G_stim		TGCCCTATCTTGACGA_4	16.4592	CD14 Mono	1G
AAGGAGCCACAGCCCA_4	15.086	1G_stim		TGCGCAGAGTGTTTGC_4	16.2266	CD14 Mono	1G
AAGGAGCCAGACGCTC_4	20.2589	1G_stim		TGCGTGGCACATGACT_4	16.1308	CD14 Mono	1G
AAGGAGCCAGACGTAG_4	17.4826	1G_stim		TGGACGCGTGATGCCC_4	16.665	CD14 Mono	1G
AAGGAGCCATGATCCA_4	19.8589	1G_stim		TGGCCAGAGGCTCTTA_4	16.0261	CD14 Mono	1G
AAGGAGCTCAAAGACA_4	16.9351	1G_stim		TGGCCAGTCCATGCTC_4	22.4338	CD14 Mono	1G
AAGGAGCTCCAAGTAC_4	11.6987	1G_stim		TGGGAAGCATCTCGCT_4	16.6281	CD14 Mono	1G
AAGGAGCTCCCAAGAT_4	15.7346	1G_stim		TGGTTAGTCACTTATC_4	19.5107	CD14 Mono	1G
AAGGAGCTCGCATGGC_4	17.1732	1G_stim		TGGTTAGTCGGCGGTT_4	14.926	CD14 Mono	1G
AAGGAGCTCGGATGGA_4	15.1808	1G_stim		TGGTTCCAGCGTGAAC_4	14.6744	CD14 Mono	1G
AAGGAGCTCTCTAAGG_4	14.0152	1G_stim		TGGTTCCCAACACCTA_4	14.833	CD14 Mono	1G
AAGGCAGAGATGTGTA_4	16.3699	1G_stim		TGTGGTAAGAGGGATA_4	14.856	CD14 Mono	1G
AAGGCAGAGCAGACTG_4	18.0476	1G_stim		TGTGGTACAAAGCGGT_4	19.0515	CD14 Mono	1G
AAGGCAGAGGTGCTAG_4	16.0957	1G_stim		TTAGGCATCTGAGGGA_4	19.1201	CD14 Mono	1G
AAGGCAGAGTGAAGTT_4	15.16	1G_stim		TTCCCAGGTGCCTGGT_4	12.7091	CD14 Mono	1G
AAGGCAGCACAGGAGT_4	8.1065	1G_stim		TTCGGTCAGCAACGGT_4	14.3021	CD14 Mono	1G
AAGGCAGCAGCTATTG_4	13.4241	1G_stim		TTCTACATCTCCCTGA_4	15.6873	CD14 Mono	1G
AAGGCAGCAGTAAGCG_4	17.8792	1G_stim		TTCTCCTCAAACCTAC_4	12.5268	CD14 Mono	1G
AAGGCAGCATATGCTG_4	16.2839	1G_stim		TTCTTAGAGTGGAGTC_4	16.4954	CD14 Mono	1G
AAGGCAGGTCACACGC_4	15.5775	1G_stim		TTCTTAGTCCGAACGC_4	18.6453	CD14 Mono	1G
AAGGCAGTCATTGCGA_4	17.937	1G_stim		TTCTTAGTCGTGACAT_4	16.1644	CD14 Mono	1G
AAGGCAGTCCAGAGGA_4	15.3254	1G_stim		TTGAACGAGTAACCCT_4	15.9303	CD14 Mono	1G
AAGGCAGTCCTTCAAT_4	15.0595	1G_stim		TTGCCGTCATCGTCGG_4	18.6681	CD14 Mono	1G
AAGGCAGTCGTCCAGG_4	12.6235	1G_stim		TTGCGTCAGAGGACGG_4	17.6287	CD14 Mono	1G
AAGGCAGTCTGTACGA_4	17.6458	1G_stim		TTGTAGGTCTGAGGGA_4	13.5241	CD14 Mono	1G
AAGGTTCAGAACTGTA_4	19.8426	1G_stim		AAACCTGGTTCGCGAC_8	17.3171	CD14 Mono	1G
AAGGTTCAGAGGACGG_4	16.2757	1G_stim		AAAGATGAGCTAGCCC_8	18.4146	CD14 Mono	1G
AAGGTTCAGCGCCTCA_4	19.4016	1G_stim		AAAGATGAGTTTGCGT_8	19.3878	CD14 Mono	1G
AAGGTTCAGCTGATAA_4	15.4457	1G_stim		AAAGCAACATAAGACA_8	21.4194	CD14 Mono	1G
AAGGTTCAGGAGTTTA_4	15.4299	1G_stim		AACCGCGTCACGAAGG_8	18.1962	CD14 Mono	1G
AAGGTTCCAACAACCT_4	18.0655	1G_stim		AACCGCGTCGACCAGC_8	17.4119	CD14 Mono	1G
AAGGTTCCAACTGCGC_4	16.1608	1G_stim		AACGTTGTCTTCAACT_8	20.5724	CD14 Mono	1G
AAGGTTCCAAGAAAGG_4	17.5636	1G_stim		AACTCTTAGAACAACT_8	21.907	CD14 Mono	1G
AAGGTTCGTATATGAG_4	10.4039	1G_stim		AACTGGTTCACTTCAT_8	14.9915	CD14 Mono	1G
AAGGTTCGTCAAAGAT_4	17.436	1G_stim		AACTGGTTCGAGCCCA_8	19.2035	CD14 Mono	1G
AAGGTTCGTCCTCCAT_4	12.9503	1G_stim		AAGACCTGTCATATCG_8	17.6291	CD14 Mono	1G
AAGGTTCGTCTAGCCG_4	17.2091	1G_stim		AAGCCGCAGTTCGATC_8	16.5809	CD14 Mono	1G
AAGGTTCGTGCAGGTA_4	16.8856	1G_stim		AAGCCGCCATGGTCAT_8	14.865	CD14 Mono	1G
AAGGTTCTCACCCGAG_4	15.8615	1G_stim		AAGGCAGAGTATGACA_8	17.4326	CD14 Mono	1G
AAGGTTCTCCTAGGGC_4	17.8837	1G_stim		AAGGCAGCAGCGTCCA_8	19.6062	CD14 Mono	1G
AAGGTTCTCGGAGGTA_4	18.2827	1G_stim		AAGGCAGTCCGGCACA_8	14.5869	CD14 Mono	1G
AAGGTTCTCTAGCACA_4	16.4322	1G_stim		AAGGTTCAGTGTCCAT_8	17.5762	CD14 Mono	1G
AAGGTTCTCTTCAACT_4	16.0818	1G_stim		AATCGGTCAATACGCT_8	20.4064	CD14 Mono	1G
AAGTCTGAGAGACGAA_4	19.7134	1G_stim		ACACCCTTCCCAAGAT_8	22.0575	CD14 Mono	1G
AAGTCTGAGCTGAACG_4	16.6896	1G_stim		ACACCGGTCTGGTATG_8	18.9804	CD14 Mono	1G
AAGTCTGAGTTCGCGC_4	19.9392	1G_stim		ACACTGAAGACGCTTT_8	20.2162	CD14 Mono	1G
AAGTCTGCAAACAACA_4	12.6336	1G_stim		ACAGCTAAGATCCCGC_8	16.2386	CD14 Mono	1G
AAGTCTGCATCACGTA_4	14.6835	1G_stim		ACAGCTAGTCTAGTGT_8	18.9914	CD14 Mono	1G
AAGTCTGGTAAGTAGT_4	15.6938	1G_stim		ACATACGCAAGCTGTT_8	21.2405	CD14 Mono	1G
AAGTCTGTCAGGTAAA_4	19.8992	1G_stim		ACATCAGTCACAAACC_8	16.4467	CD14 Mono	1G
AAGTCTGTCATCACCC_4	19.6747	1G_stim		ACCGTAACAGCTGTGC_8	13.7844	CD14 Mono	1G
AAGTCTGTCCCTAATT_4	15.8736	1G_stim		ACCGTAATCCTGCCAT_8	22.6715	CD14 Mono	1G
AAGTCTGTCGCATGGC_4	16.6483	1G_stim		ACCTTTATCCCAACGG_8	23.4607	CD14 Mono	1G
AAGTCTGTCGTGACAT_4	17.7867	1G_stim		ACCTTTATCGAATCCA_8	15.9099	CD14 Mono	1G
AATCCAGAGCGTTTAC_4	15.0904	1G_stim		ACGAGCCTCTTGTTTG_8	11.9123	CD14 Mono	1G
AATCCAGCAAGCCTAT_4	16.7609	1G_stim		ACGAGGATCTGCTGTC_8	15.8592	CD14 Mono	1G
AATCCAGCACATAACC_4	13.4543	1G_stim		ACGATACTCTACCAGA_8	17.5183	CD14 Mono	1G
AATCCAGCACCCTATC_4	12.8225	1G_stim		ACGCCAGTCTGGCGTG_8	15.8077	CD14 Mono	1G
AATCCAGCACGCGAAA_4	13.4838	1G_stim		ACGCCGAGTCTCACCT_8	14.9374	CD14 Mono	1G
AATCCAGCAGGAATCG_4	13.7777	1G_stim		ACGGCCAAGTTAGGTA_8	13.6965	CD14 Mono	1G
AATCCAGCAGTATAAG_4	12.6763	1G_stim		ACGTCAAGTGAGGGAG_8	16.3799	CD14 Mono	1G
AATCCAGGTATAAACG_4	14.6581	1G_stim		ACTGAACCAGATCCAT_8	14.8371	CD14 Mono	1G
AATCCAGGTTCCTCCA_4	16.5548	1G_stim		ACTGATGCAGTAAGCG_8	19.7988	CD14 Mono	1G
AATCCAGTCAGGATCT_4	18.062	1G_stim		ACTGTCCGTTCTCATT_8	18.2148	CD14 Mono	1G
AATCCAGTCCTAGGGC_4	17.8216	1G_stim		ACTTGTTTCTCCCTGA_8	16.0881	CD14 Mono	1G
AATCCAGTCGTTGCCT_4	16.0601	1G_stim		ACTTTCACACTTAACG_8	18.2739	CD14 Mono	1G
AATCCAGTCTACGAGT_4	16.3648	1G_stim		ACTTTCATCAAGGCTT_8	24.0481	CD14 Mono	1G
AATCCAGTCTTCATGT_4	13.5687	1G_stim		AGAGCGACATTCTTAC_8	13.9104	CD14 Mono	1G
AATCCAGTCTTTAGGG_4	18.0262	1G_stim		AGAGCTTCAAGACGTG_8	14.3126	CD14 Mono	1G
AATCGGTAGAGGTTAT_4	15.6673	1G_stim		AGAGCTTCAGTACACT_8	19.3771	CD14 Mono	1G
AATCGGTAGCGTTGCC_4	16.9469	1G_stim		AGATTGCGTTAAAGTG_8	15.3131	CD14 Mono	1G
AATCGGTAGCTGATAA_4	18.7746	1G_stim		AGCAGCCAGCGTAATA_8	17.9466	CD14 Mono	1G
AATCGGTAGGCATTGG_4	12.9093	1G_stim		AGCAGCCTCAGGCGAA_8	15.8974	CD14 Mono	1G
AATCGGTAGGCCCTCA_4	13.4416	1G_stim		AGCATACTCGTTTATC_8	20.0238	CD14 Mono	1G
AATCGGTAGTGGAGAA_4	15.9782	1G_stim		AGCCTAACAGTTTACG_8	18.8062	CD14 Mono	1G
AATCGGTCAAGCCGCT_4	20.3847	1G_stim		AGCCTAATCTCAAGTG_8	14.1304	CD14 Mono	1G
AATCGGTCAGACGCAA_4	18.4077	1G_stim		AGCTCTCAGCTGTCTA_8	18.0732	CD14 Mono	1G
AATCGGTCAGATCCAT_4	21.5525	1G_stim		AGCTCTCCAAGGTGTG_8	18.1086	CD14 Mono	1G
AATCGGTCAGTCGATT_4	16.1147	1G_stim		AGCTCTCTCAAACCGT_8	14.9566	CD14 Mono	1G
AATCGGTGTAAGGATT_4	13.3646	1G_stim		AGCTTGAGTCTACCTC_8	21.7962	CD14 Mono	1G
AATCGGTGTGATAAAC_4	10.2171	1G_stim		AGGCCACTCACAATGC_8	26.1897	CD14 Mono	1G
AATCGGTGTGATGCCC_4	15.3242	1G_stim		AGGGTGAGTCGCATAT_8	13.663	CD14 Mono	1G
AATCGGTTCCAGAAGG_4	14.4386	1G_stim		AGTGGGACAGATCGGA_8	16.2298	CD14 Mono	1G
AATCGGTTCGCTAGCG_4	15.7051	1G_stim		ATAACGCTCCTAAGTG_8	16.7352	CD14 Mono	1G
AATCGGTTCGGCGCTA_4	15.6796	1G_stim		ATCACGAAGTCAAGGC_8	18.4532	CD14 Mono	1G
AATCGGTTCTATCCTA_4	18.8086	1G_stim		ATCACGACAGACTCGC_8	15.0729	CD14 Mono	1G
AATCGGTTCTCGGACG_4	12.7432	1G_stim		ATCATCTAGCGACGTA_8	16.4056	CD14 Mono	1G
AATCGGTTCTGGTTCC_4	13.5724	1G_stim		ATCATGGCACAGAGGT_8	16.8604	CD14 Mono	1G
ACACCAAAGAGTCGGT_4	15.3313	1G_stim		ATCATGGTCATGGTCA_8	22.6102	CD14 Mono	1G
ACACCAAAGCACGCCT_4	17.0389	1G_stim		ATCATGGTCCACGACG_8	16.4243	CD14 Mono	1G
ACACCAAAGCAGCCTC_4	17.957	1G_stim		ATCCGAATCTCCGGTT_8	21.8104	CD14 Mono	1G
ACACCAAAGTGTTGAA_4	15.8341	1G_stim		ATCGAGTGTGCACTTA_8	21.9732	CD14 Mono	1G
ACACCAAAGTTTGCGT_4	12.4079	1G_stim		ATCGAGTTCACCCTCA_8	20.421	CD14 Mono	1G
ACACCAACAAGTAATG_4	17.9039	1G_stim		ATCTACTAGCTGAACG_8	18.824	CD14 Mono	1G
ACACCAACAATGCCAT_4	15.5975	1G_stim		ATGCGATCACAACTGT_8	17.7149	CD14 Mono	1G
ACACCAAGTAAATACG_4	19.2632	1G_stim		ATGTGTGAGAGATGAG_8	15.9691	CD14 Mono	1G
ACACCAAGTCATCCCT_4	18.8486	1G_stim		ATTACTCGTCGTTGTA_8	19.804	CD14 Mono	1G
ACACCAAGTGATGATA_4	13.9308	1G_stim		ATTATCCAGCCCTAAT_8	20.0458	CD14 Mono	1G
ACACCAAGTTTGGGCC_4	11.2624	1G_stim		ATTATCCTCCAAATGC_8	15.1924	CD14 Mono	1G
ACACCAATCATGCTCC_4	16.3532	1G_stim		ATTCTACGTCCATGAT_8	14.2713	CD14 Mono	1G
ACACCAATCTTGGGTA_4	16.0107	1G_stim		ATTCTACTCAACACCA_8	14.6116	CD14 Mono	1G
ACACCCTAGGCTCTTA_4	18.0508	1G_stim		ATTCTACTCGTGGACC_8	23.4112	CD14 Mono	1G
ACACCCTAGTTGAGAT_4	19.2953	1G_stim		ATTGGACAGTAATCCC_8	16.5072	CD14 Mono	1G
ACACCCTCAAAGCGGT_4	12.0708	1G_stim		ATTGGTGAGCCACGCT_8	15.05	CD14 Mono	1G
ACACCCTCACATGGGA_4	13.2242	1G_stim		ATTGGTGGTTACCAGT_8	16.0565	CD14 Mono	1G
ACACCCTCAGGACGTA_4	16.7573	1G_stim		ATTTCTGGTCAAGCGA_8	20.9942	CD14 Mono	1G
ACACCCTGTACTCTCC_4	12.9094	1G_stim		ATTTCTGGTCACAAGG_8	12.6828	CD14 Mono	1G
ACACCCTGTAGCGTGA_4	16.0532	1G_stim		CAACCAAAGTTGCAGG_8	21.0717	CD14 Mono	1G
ACACCCTGTCAGAATA_4	18.7396	1G_stim		CAACCAAGTAAACCTC_8	13.4856	CD14 Mono	1G
ACACCCTGTCGTGGCT_4	16.1196	1G_stim		CAACCTCGTAAGGATT_8	15.789	CD14 Mono	1G
ACACCCTGTCTCACCT_4	17.5688	1G_stim		CAACTAGCACACGCTG_8	15.1096	CD14 Mono	1G
ACACCCTGTGATGTGG_4	13.637	1G_stim		CAAGAAACATCACCCT_8	19.4688	CD14 Mono	1G
ACACCCTGTGCATCTA_4	11.4871	1G_stim		CAAGAAATCCACTGGG_8	18.0589	CD14 Mono	1G
ACACCCTGTGTGAATA_4	12.9949	1G_stim		CAAGGCCTCTACCAGA_8	18.627	CD14 Mono	1G
ACACCCTGTTCGTTGA_4	20.3093	1G_stim		CACAAACAGCTACCTA_8	16.0745	CD14 Mono	1G
ACACCCTTCGAGCCCA_4	17.5923	1G_stim		CACAAACCAATGACCT_8	14.0215	CD14 Mono	1G
ACACCCTTCGTAGATC_4	18.0121	1G_stim		CACAAACGTAAGTTCC_8	19.8611	CD14 Mono	1G
ACACCCTTCTTGTTTG_4	19.2167	1G_stim		CACACAATCGACCAGC_8	17.8313	CD14 Mono	1G
ACACCGGAGATGTGTA_4	17.7965	1G_stim		CACAGTAAGACTTGAA_8	20.7755	CD14 Mono	1G
ACACCGGAGCTTCGCG_4	20.9705	1G_stim		CACATAGGTAAGTGTA_8	18.4084	CD14 Mono	1G
ACACCGGCAAAGCGGT_4	17.5398	1G_stim		CACATTTTCCGTTGCT_8	16.1018	CD14 Mono	1G
ACACCGGCAAGTCTAC_4	19.3683	1G_stim		CACCTTGTCGTTTAGG_8	20.6171	CD14 Mono	1G
ACACCGGCAATACGCT_4	15.3443	1G_stim		CACTCCAAGCACGCCT_8	17.0223	CD14 Mono	1G
ACACCGGCACGGTTTA_4	12.6405	1G_stim		CAGAATCAGAACAACT_8	15.4458	CD14 Mono	1G
ACACCGGCAGATCGGA_4	15.6913	1G_stim		CAGAATCCACCGTTGG_8	20.3249	CD14 Mono	1G
ACACCGGCATTGGGCC_4	14.2254	1G_stim		CAGAATCTCATAACCG_8	15.6205	CD14 Mono	1G
ACACCGGGTACTCTCC_4	12.4955	1G_stim		CAGAGAGGTAAACGCG_8	17.6322	CD14 Mono	1G
ACACCGGTCAGGCGAA_4	16.0433	1G_stim		CAGCAGCAGCAGACTG_8	15.9338	CD14 Mono	1G
ACACCGGTCCCAGGTG_4	18.8241	1G_stim		CAGCAGCCATCAGTAC_8	15.383	CD14 Mono	1G
ACACCGGTCGTGGGAA_4	18.4931	1G_stim		CAGCAGCTCTGCGACG_8	16.9749	CD14 Mono	1G
ACACCGGTCTAGAGTC_4	17.7462	1G_stim		CAGCATAAGGTAGCTG_8	18.8387	CD14 Mono	1G
ACACCGGTCTCAAGTG_4	14.4812	1G_stim		CAGCCGACATCTGGTA_8	16.4878	CD14 Mono	1G
ACACCGGTCTGGCGAC_4	14.4921	1G_stim		CAGCCGAGTTTGTGTG_8	18.7725	CD14 Mono	1G
ACACTGAAGCAACGGT_4	15.4185	1G_stim		CAGCCGATCCACGCAG_8	14.5173	CD14 Mono	1G
ACACTGAAGCTGTTCA_4	15.4515	1G_stim		CAGCCGATCTCATTCA_8	13.4536	CD14 Mono	1G
ACACTGAAGTTGCAGG_4	15.5691	1G_stim		CAGCGACAGCCCGAAA_8	16.6439	CD14 Mono	1G
ACACTGACAACACCCG_4	15.1932	1G_stim		CAGCGACAGTCTCCTC_8	16.6958	CD14 Mono	1G
ACACTGACACAGGCCT_4	18.0104	1G_stim		CAGCTAATCAGAGGTG_8	18.4099	CD14 Mono	1G
ACACTGACACATGGGA_4	15.776	1G_stim		CAGCTGGTCCAATGGT_8	15.4182	CD14 Mono	1G
ACACTGACACGACGAA_4	19.1919	1G_stim		CAGTAACTCGCGGATC_8	19.4366	CD14 Mono	1G
ACACTGACATTTGCTT_4	16.3553	1G_stim		CAGTCCTGTCGCGAAA_8	13.4254	CD14 Mono	1G
ACACTGAGTCTACCTC_4	17.7063	1G_stim		CAGTCCTTCCTTGCCA_8	17.4436	CD14 Mono	1G
ACACTGAGTCTAGTCA_4	16.2054	1G_stim		CATATTCAGCCACCTG_8	15.8421	CD14 Mono	1G
ACACTGAGTGCATCTA_4	14.1026	1G_stim		CATCAGAAGGGATGGG_8	21.5456	CD14 Mono	1G
ACACTGAGTGGGTATG_4	16.8167	1G_stim		CATCCACGTTAGTGGG_8	17.0672	CD14 Mono	1G
ACACTGAGTTCAGACT_4	18.8226	1G_stim		CATGACATCAATCTCT_8	18.7707	CD14 Mono	1G
ACACTGAGTTCCACAA_4	17.9793	1G_stim		CATGCCTAGCCACTAT_8	17.0465	CD14 Mono	1G
ACACTGAGTTCCACGG_4	19.6134	1G_stim		CATTATCCAGACAGGT_8	13.9194	CD14 Mono	1G
ACACTGAGTTCCTCCA_4	13.2462	1G_stim		CATTATCCATGGTCTA_8	17.7037	CD14 Mono	1G
ACACTGATCACATACG_4	13.0153	1G_stim		CATTCGCCAGGGTATG_8	12.939	CD14 Mono	1G
ACACTGATCAGTTTGG_4	14.931	1G_stim		CATTCGCCATGCATGT_8	17.9528	CD14 Mono	1G
ACACTGATCTGCCAGG_4	15.0513	1G_stim		CCACCTAGTGCAGGTA_8	19.5555	CD14 Mono	1G
ACAGCCGAGACAAAGG_4	18.1282	1G_stim		CCACGGATCCACTGGG_8	18.6339	CD14 Mono	1G
ACAGCCGAGATCCCAT_4	19.8438	1G_stim		CCATGTCGTACTTAGC_8	16.6729	CD14 Mono	1G
ACAGCCGAGCACCGTC_4	16.4467	1G_stim		CCATTCGGTTTGACAC_8	15.4901	CD14 Mono	1G
ACAGCCGAGCCACGTC_4	16.6565	1G_stim		CCCAATCGTCTTTCAT_8	17.4481	CD14 Mono	1G
ACAGCCGAGCGATTCT_4	13.9417	1G_stim		CCGGGATTCCTCCTAG_8	16.1387	CD14 Mono	1G
ACAGCCGAGGTGTGGT_4	19.6037	1G_stim		CCGGGATTCGTAGATC_8	18.7142	CD14 Mono	1G
ACAGCCGAGTGCTGCC_4	14.8814	1G_stim		CCGGTAGCAAGGTTTC_8	17.618	CD14 Mono	1G
ACAGCCGCAAAGGCGT_4	22.8127	1G_stim		CCGTGGACATACTCTT_8	16.8345	CD14 Mono	1G
ACAGCCGCACTGTCGG_4	18.1734	1G_stim		CCGTGGACATGGGAAC_8	16.543	CD14 Mono	1G
ACAGCCGCAGACGCCT_4	14.2389	1G_stim		CCTAAAGAGCCACGCT_8	18.5726	CD14 Mono	1G
ACAGCCGCAGGGTATG_4	15.5827	1G_stim		CCTAGCTGTTATCCGA_8	16.1753	CD14 Mono	1G
ACAGCCGGTAAATACG_4	19.0168	1G_stim		CCTCTGAAGTGGGATC_8	19.5699	CD14 Mono	1G
ACAGCCGGTATTAGCC_4	15.2845	1G_stim		CCTTACGCATACCATG_8	15.5628	CD14 Mono	1G
ACAGCCGGTGAGCGAT_4	9.73037	1G_stim		CCTTCCCAGCCCAGCT_8	15.5443	CD14 Mono	1G
ACAGCCGGTTGAACTC_4	19.492	1G_stim		CCTTCCCAGTGATCGG_8	20.7397	CD14 Mono	1G
ACAGCCGTCGAATGGG_4	15.7542	1G_stim		CGAATGTTCAAACCAC_8	20.6651	CD14 Mono	1G
ACAGCCGTCGTGGACC_4	22.8665	1G_stim		CGACCTTTCCCGGATG_8	17.7669	CD14 Mono	1G
ACAGCCGTCTGGAGCC_4	17.1267	1G_stim		CGACTTCTCGCAAGCC_8	20.6616	CD14 Mono	1G
ACAGCTAAGAGACTAT_4	15.6704	1G_stim		CGAGCACGTACTTGAC_8	19.0256	CD14 Mono	1G
ACAGCTAAGCGCCTCA_4	14.7392	1G_stim		CGAGCACTCACCCGAG_8	14.2827	CD14 Mono	1G
ACAGCTAAGGAGTTGC_4	13.8842	1G_stim		CGAGCACTCGGAATCT_8	23.0972	CD14 Mono	1G
ACAGCTAAGGCCCTTG_4	18.841	1G_stim		CGAGCCAAGAGAACAG_8	20.1472	CD14 Mono	1G
ACAGCTACAAACCCAT_4	16.9011	1G_stim		CGATCGGGTTCGTGAT_8	18.6589	CD14 Mono	1G
ACAGCTACAGACAAAT_4	13.6249	1G_stim		CGATTGAAGTCCGGTC_8	14.6943	CD14 Mono	1G
ACAGCTACATCGATGT_4	19.4617	1G_stim		CGATTGAGTGTTGAGG_8	17.127	CD14 Mono	1G
ACAGCTACATGCTGGC_4	16.936	1G_stim		CGCGTTTCACTTACGA_8	17.8038	CD14 Mono	1G
ACAGCTACATGGGACA_4	17.5787	1G_stim		CGCTATCTCATGCATG_8	14.6557	CD14 Mono	1G
ACAGCTAGTCTAACGT_4	13.6744	1G_stim		CGCTGGACATGCGCAC_8	20.8742	CD14 Mono	1G
ACAGCTAGTTACCAGT_4	17.1842	1G_stim		CGGACACAGAGTGAGA_8	12.3604	CD14 Mono	1G
ACAGCTATCAGATAAG_4	17.2444	1G_stim		CGGACGTAGGCTAGAC_8	13.1583	CD14 Mono	1G
ACAGCTATCCACTCCA_4	15.2629	1G_stim		CGGACTGGTCTCACCT_8	17.5098	CD14 Mono	1G
ACAGCTATCTGGTTCC_4	17.0741	1G_stim		CGGACTGTCAGAGACG_8	20.4148	CD14 Mono	1G
ACATACGAGAAGCCCA_4	19.159	1G_stim		CGGCTAGGTAGCAAAT_8	14.4025	CD14 Mono	1G
ACATACGAGCACCGCT_4	15.7074	1G_stim		CGGTTAATCGACAGCC_8	19.8339	CD14 Mono	1G
ACATACGAGCCACGTC_4	17.9744	1G_stim		CGTAGCGCACTACAGT_8	24.2981	CD14 Mono	1G
ACATACGAGCTCTCGG_4	14.475	1G_stim		CGTCACTCACCATCCT_8	17.2628	CD14 Mono	1G
ACATACGCAGGTCTCG_4	16.1364	1G_stim		CGTCCATGTTCTGAAC_8	20.5942	CD14 Mono	1G
ACATACGGTAGCGCTC_4	15.6805	1G_stim		CGTGAGCTCTCTAAGG_8	16.5317	CD14 Mono	1G
ACATACGGTGGTGTAG_4	17.567	1G_stim		CGTTCTGGTATAAACG_8	17.2924	CD14 Mono	1G
ACATACGTCACTTACT_4	18.1689	1G_stim		CGTTCTGGTCCAAGTT_8	20.4934	CD14 Mono	1G
ACATACGTCTCGTATT_4	12.7328	1G_stim		CGTTGGGAGATGGGTC_8	22.5999	CD14 Mono	1G
ACATACGTCTGAGTGT_4	17.5902	1G_stim		CTAACTTCACCAGGTC_8	16.6164	CD14 Mono	1G
ACATACGTCTGGTGTA_4	12.2455	1G_stim		CTAACTTGTGCATCTA_8	19.0316	CD14 Mono	1G
ACATCAGAGTACATGA_4	15.8008	1G_stim		CTAAGACAGAGCTGGT_8	14.0155	CD14 Mono	1G
ACATCAGCACCGAAAG_4	15.9924	1G_stim		CTACACCCAATAGCAA_8	18.1608	CD14 Mono	1G
ACATCAGCATCCCATC_4	21.5224	1G_stim		CTACACCCAGGATCGA_8	15.8823	CD14 Mono	1G
ACATCAGGTTAGAACA_4	15.7827	1G_stim		CTACATTCATCGGAAG_8	17.0496	CD14 Mono	1G
ACATGGTAGATCCGAG_4	20.4815	1G_stim		CTACCCACATCCTAGA_8	16.7495	CD14 Mono	1G
ACATGGTAGCCACGTC_4	7.96838	1G_stim		CTACGTCTCAAGGTAA_8	17.4789	CD14 Mono	1G
ACATGGTAGCCGATTT_4	18.059	1G_stim		CTAGTGACAGCTTAAC_8	15.2813	CD14 Mono	1G
ACATGGTCAGAGCCAA_4	17.0596	1G_stim		CTCATTAGTTCAACCA_8	17.7584	CD14 Mono	1G
ACATGGTCATCCTAGA_4	15.9206	1G_stim		CTCCTAGCAGTAACGG_8	20.9604	CD14 Mono	1G
ACATGGTGTATGAATG_4	17.1169	1G_stim		CTCGAAAGTCAGAGGT_8	16.327	CD14 Mono	1G
ACATGGTGTCAGCTAT_4	14.4085	1G_stim		CTCGTCAAGCTTTGGT_8	14.0123	CD14 Mono	1G
ACATGGTGTCCAGTTA_4	12.4463	1G_stim		CTCGTCATCTCGCTTG_8	17.7144	CD14 Mono	1G
ACATGGTGTCGAAAGC_4	13.9394	1G_stim		CTCTAATAGGGTGTGT_8	17.732	CD14 Mono	1G
ACATGGTGTCTGGTCG_4	16.054	1G_stim		CTCTACGAGAAACGCC_8	16.6593	CD14 Mono	1G
ACATGGTGTTACTGAC_4	20.3177	1G_stim		CTCTGGTAGATAGGAG_8	23.1241	CD14 Mono	1G
ACATGGTGTTAGATGA_4	18.0181	1G_stim		CTGAAACGTTCAGTAC_8	18.2444	CD14 Mono	1G
ACATGGTGTTTACTCT_4	16.7516	1G_stim		CTGAAGTAGATGTAAC_8	16.4373	CD14 Mono	1G
ACATGGTTCACCCGAG_4	17.4484	1G_stim		CTGAAGTGTACAGTGG_8	15.1133	CD14 Mono	1G
ACATGGTTCCCTGACT_4	14.6999	1G_stim		CTGATAGAGCTAGTGG_8	17.9124	CD14 Mono	1G
ACATGGTTCGCAGGCT_4	13.7726	1G_stim		CTGATAGGTCTCATCC_8	21.9027	CD14 Mono	1G
ACCAGTAAGACAAGCC_4	13.1951	1G_stim		CTGATCCCACTACAGT_8	16.3757	CD14 Mono	1G
ACCAGTAAGATGTCGG_4	15.3324	1G_stim		CTGCCTAGTACTTGAC_8	19.0783	CD14 Mono	1G
ACCAGTAAGCTAGTGG_4	17.1047	1G_stim		CTGCCTAGTATTCGTG_8	18.9751	CD14 Mono	1G
ACCAGTAAGGCTAGGT_4	17.794	1G_stim		CTGCGGATCGAATGGG_8	15.2383	CD14 Mono	1G
ACCAGTACAAAGCGGT_4	17.5928	1G_stim		CTGGTCTCACCGCTAG_8	10.7982	CD14 Mono	1G
ACCAGTACAATCAGAA_4	17.5615	1G_stim		CTGGTCTGTTCCACTC_8	16.9014	CD14 Mono	1G
ACCAGTACAGCATGAG_4	17.8772	1G_stim		CTGTGCTCACAGACTT_8	14.4131	CD14 Mono	1G
ACCAGTAGTAGCGATG_4	13.6554	1G_stim		CTTCTCTAGGTGCTTT_8	16.7933	CD14 Mono	1G
ACCAGTAGTAGGCATG_4	13.7415	1G_stim		CTTGGCTGTCGGCATC_8	17.3055	CD14 Mono	1G
ACCAGTAGTGACGGTA_4	16.5824	1G_stim		CTTGGCTTCAACACAC_8	18.0896	CD14 Mono	1G
ACCAGTATCCAAGCCG_4	17.8408	1G_stim		CTTTGCGTCTGCAGTA_8	16.8578	CD14 Mono	1G
ACCAGTATCGGCATCG_4	16.42	1G_stim		GAAACTCAGCGTGAGT_8	20.1161	CD14 Mono	1G
ACCAGTATCGTACCGG_4	14.7554	1G_stim		GAAACTCAGCTTTGGT_8	20.7753	CD14 Mono	1G
ACCCACTAGACACTAA_4	13.9493	1G_stim		GAAACTCTCTTCATGT_8	19.2391	CD14 Mono	1G
ACCCACTAGAGGGCTT_4	14.055	1G_stim		GAACGGAAGTATCGAA_8	16.3101	CD14 Mono	1G
ACCCACTAGCCAGTAG_4	15.0163	1G_stim		GAACGGACAATGTAAG_8	14.8897	CD14 Mono	1G
ACCCACTAGTGGACGT_4	15.1421	1G_stim		GAATGAACAAGACACG_8	16.0707	CD14 Mono	1G
ACCCACTCACTTACGA_4	14.164	1G_stim		GACCTGGGTCATGCCG_8	18.4752	CD14 Mono	1G
ACCCACTCATATGCTG_4	18.2849	1G_stim		GACCTGGTCGTTACGA_8	15.7498	CD14 Mono	1G
ACCCACTCATTGGCGC_4	15.1649	1G_stim		GACGCGTTCAGTTCGA_8	8.2027	CD14 Mono	1G
ACCCACTGTAAGTTCC_4	14.2255	1G_stim		GACGGCTCAACGCACC_8	16.7687	CD14 Mono	1G
ACCCACTTCAGCATGT_4	13.7782	1G_stim		GACGTTAGTGTAATGA_8	14.8655	CD14 Mono	1G
ACCCACTTCCCTAATT_4	19.6464	1G_stim		GACGTTATCATCTGCC_8	21.3869	CD14 Mono	1G
ACCCACTTCGAATGGG_4	14.7659	1G_stim		GACTAACCAGCTGGCT_8	18.5348	CD14 Mono	1G
ACCCACTTCTACTTAC_4	14.2172	1G_stim		GACTGCGAGGCCCGTT_8	13.8993	CD14 Mono	1G
ACCCACTTCTGATACG_4	14.9545	1G_stim		GACTGCGTCCAAACTG_8	20.1208	CD14 Mono	1G
ACCGTAAAGACACTAA_4	15.7741	1G_stim		GAGCAGACAACTGCTA_8	14.0259	CD14 Mono	1G
ACCGTAAAGAGTCGGT_4	11.6535	1G_stim		GAGTCCGCAGGCTGAA_8	23.1306	CD14 Mono	1G
ACCGTAAAGCGATATA_4	21.441	1G_stim		GATCGCGCAAAGGCGT_8	17.8335	CD14 Mono	1G
ACCGTAAAGGACGAAA_4	13.2644	1G_stim		GATCGCGCAGTAAGCG_8	21.5219	CD14 Mono	1G
ACCGTAAAGTCAATAG_4	16.1358	1G_stim		GATCTAGTCCAAATGC_8	17.3847	CD14 Mono	1G
ACCGTAAAGTGTCCAT_4	20.2613	1G_stim		GATGAAATCTATCCCG_8	20.7686	CD14 Mono	1G
ACCGTAAAGTTGCAGG_4	14.6676	1G_stim		GATGCTATCAGCGACC_8	18.1576	CD14 Mono	1G
ACCGTAACAAAGGCGT_4	14.7999	1G_stim		GATGCTATCTACCAGA_8	18.2685	CD14 Mono	1G
ACCGTAACACGCATCG_4	13.7242	1G_stim		GCAAACTAGCTTTGGT_8	20.2979	CD14 Mono	1G
ACCGTAACACGTCTCT_4	14.7174	1G_stim		GCACTCTTCGGAAATA_8	15.4559	CD14 Mono	1G
ACCGTAAGTACCTACA_4	20.7006	1G_stim		GCAGCCAAGAAACGAG_8	17.4942	CD14 Mono	1G
ACCGTAAGTATGCTTG_4	19.5097	1G_stim		GCAGCCATCCACTCCA_8	19.916	CD14 Mono	1G
ACCGTAAGTCCGAAGA_4	17.1544	1G_stim		GCATACAAGTGTGGCA_8	18.8639	CD14 Mono	1G
ACCGTAAGTCCGTCAG_4	17.8019	1G_stim		GCATACAGTAAGGGCT_8	21.1381	CD14 Mono	1G
ACCGTAAGTGCGCTTG_4	11.949	1G_stim		GCATGATTCGGATGTT_8	15.0391	CD14 Mono	1G
ACCGTAAGTGCGGTAA_4	16.0533	1G_stim		GCATGCGAGGCTAGCA_8	19.004	CD14 Mono	1G
ACCGTAAGTGGCAAAC_4	18.3009	1G_stim		GCATGCGAGGGATACC_8	18.3558	CD14 Mono	1G
ACCGTAATCAAAGACA_4	17.7009	1G_stim		GCGACCATCGACCAGC_8	19.2734	CD14 Mono	1G
ACCGTAATCACCTTAT_4	11.2418	1G_stim		GCGAGAACAAACAACA_8	17.6639	CD14 Mono	1G
ACCGTAATCCGAGCCA_4	15.7377	1G_stim		GCGAGAAGTAAATGAC_8	19.5817	CD14 Mono	1G
ACCGTAATCCTAGGGC_4	17.2555	1G_stim		GCGAGAAGTACCGTAT_8	17.6692	CD14 Mono	1G
ACCGTAATCGTTGCCT_4	19.8632	1G_stim		GCGCCAAAGTGGTCCC_8	17.7323	CD14 Mono	1G
ACCGTAATCTAGCACA_4	16.3051	1G_stim		GCGCGATCATATACCG_8	15.0163	CD14 Mono	1G
ACCGTAATCTTGCCGT_4	15.8987	1G_stim		GCGGGTTTCTAACGGT_8	15.3221	CD14 Mono	1G
ACCTTTAAGATGCCTT_4	12.8551	1G_stim		GCTCTGTAGTACACCT_8	21.3424	CD14 Mono	1G
ACCTTTAAGCTTCGCG_4	16.0402	1G_stim		GCTGCAGAGACCTTTG_8	16.5535	CD14 Mono	1G
ACCTTTAAGGATATAC_4	11.8537	1G_stim		GCTGCAGGTTCCTCCA_8	16.604	CD14 Mono	1G
ACCTTTACACTACAGT_4	15.3777	1G_stim		GCTGCGAAGCTGCAAG_8	15.0526	CD14 Mono	1G
ACCTTTACAGACGCTC_4	18.7589	1G_stim		GCTGGGTGTATAAACG_8	20.4848	CD14 Mono	1G
ACCTTTAGTATAGGGC_4	11.0863	1G_stim		GCTTCCAAGCTAACAA_8	15.4745	CD14 Mono	1G
ACCTTTAGTTAGAACA_4	16.6583	1G_stim		GCTTCCAAGTACGTAA_8	19.1295	CD14 Mono	1G
ACCTTTAGTTATGCGT_4	18.9667	1G_stim		GGAACTTGTAGCTAAA_8	20.991	CD14 Mono	1G
ACCTTTATCAACCATG_4	20.8602	1G_stim		GGAATAAAGGTGATAT_8	18.2946	CD14 Mono	1G
ACCTTTATCAAGCCTA_4	16.3281	1G_stim		GGAATAATCCGTACAA_8	17.5933	CD14 Mono	1G
ACCTTTATCACGCATA_4	13.1658	1G_stim		GGAATAATCTGCGGCA_8	15.6714	CD14 Mono	1G
ACCTTTATCCGATATG_4	14.546	1G_stim		GGACAGAGTGAAATCA_8	18.6956	CD14 Mono	1G
ACCTTTATCTGGGCCA_4	19.2473	1G_stim		GGAGCAATCGAGGTAG_8	21.0453	CD14 Mono	1G
ACCTTTATCTTGTTTG_4	15.9382	1G_stim		GGATGTTGTGCCTGGT_8	9.55868	CD14 Mono	1G
ACGAGCCAGCTAGTGG_4	14.8898	1G_stim		GGCGTGTGTAAACGCG_8	15.0691	CD14 Mono	1G
ACGAGCCAGCTATGCT_4	16.3682	1G_stim		GGGACCTCAAGTCATC_8	18.2292	CD14 Mono	1G
ACGAGCCAGGGCTCTC_4	19.5136	1G_stim		GGGACCTTCACTTACT_8	15.8868	CD14 Mono	1G
ACGAGCCCAATTGCTG_4	16.3123	1G_stim		GGGATGAAGCCACCTG_8	13.7804	CD14 Mono	1G
ACGAGCCCAGCAGTTT_4	18.8798	1G_stim		GGGCACTTCAACGCTA_8	15.1897	CD14 Mono	1G
ACGAGCCCATCCCACT_4	13.0094	1G_stim		GGGTCTGGTAAACCTC_8	16.9524	CD14 Mono	1G
ACGAGCCCATGCGCAC_4	16.9771	1G_stim		GGGTTGCTCGGACAAG_8	18.3574	CD14 Mono	1G
ACGAGCCCATTTCACT_4	16.9008	1G_stim		GGTGTTAGTAGAAAGG_8	16.4428	CD14 Mono	1G
ACGAGCCGTACCCAAT_4	18.1555	1G_stim		GGTGTTAGTATGAAAC_8	17.5534	CD14 Mono	1G
ACGAGCCGTAGGACAC_4	12.1558	1G_stim		GTAACGTAGCTGAACG_8	18.5045	CD14 Mono	1G
ACGAGCCGTCAAGCGA_4	13.0855	1G_stim		GTAACGTTCCTGTAGA_8	14.947	CD14 Mono	1G
ACGAGCCGTTACCGAT_4	19.5837	1G_stim		GTACGTATCGCGTAGC_8	26.4562	CD14 Mono	1G
ACGAGCCGTTATGTGC_4	11.6875	1G_stim		GTAGGCCAGCGGATCA_8	17.9251	CD14 Mono	1G
ACGAGCCTCAGAGGTG_4	16.1715	1G_stim		GTAGTCACAATAACGA_8	13.41	CD14 Mono	1G
ACGAGCCTCATCTGCC_4	13.3232	1G_stim		GTATTCTCATACTACG_8	12.3778	CD14 Mono	1G
ACGAGCCTCCGTCATC_4	16.6486	1G_stim		GTCAAGTTCTCTTGAT_8	16.9708	CD14 Mono	1G
ACGAGCCTCCTTCAAT_4	12.4777	1G_stim		GTCACAAAGATGTAAC_8	16.9856	CD14 Mono	1G
ACGAGCCTCGCCCTTA_4	17.2662	1G_stim		GTCACAACAATGGACG_8	19.9394	CD14 Mono	1G
ACGAGGAAGAATTCCC_4	17.23	1G_stim		GTCACAAGTACTTAGC_8	14.3769	CD14 Mono	1G
ACGAGGAAGTACGTTC_4	20.4017	1G_stim		GTCACAAGTGGCGAAT_8	18.3473	CD14 Mono	1G
ACGAGGACAAAGCAAT_4	17.4072	1G_stim		GTCATTTAGATACACA_8	14.1858	CD14 Mono	1G
ACGAGGACAATGAATG_4	11.7909	1G_stim		GTCATTTAGGTTACCT_8	19.2363	CD14 Mono	1G
ACGAGGACAGCTGCTG_4	13.6167	1G_stim		GTCTTCGCATGGATGG_8	14.8094	CD14 Mono	1G
ACGAGGACATACGCTA_4	17.2992	1G_stim		GTGAAGGTCACGATGT_8	17.2039	CD14 Mono	1G
ACGAGGACATGGGACA_4	18.7463	1G_stim		GTGCAGCGTTACGACT_8	18.4709	CD14 Mono	1G
ACGAGGAGTAAGAGGA_4	18.6604	1G_stim		GTGCATAGTAACGACG_8	24.6391	CD14 Mono	1G
ACGAGGAGTAAGTGTA_4	12.8716	1G_stim		GTGCGGTTCAATCACG_8	15.7857	CD14 Mono	1G
ACGAGGAGTGCACCAC_4	13.6941	1G_stim		GTGCTTCTCCAAAGTC_8	13.0436	CD14 Mono	1G
ACGAGGATCCGCATAA_4	20.4297	1G_stim		GTGGGTCAGAGACTAT_8	12.9322	CD14 Mono	1G
ACGAGGATCCTACAGA_4	17.7589	1G_stim		GTGTGCGCATGTCGAT_8	15.2192	CD14 Mono	1G
ACGAGGATCTAACGGT_4	19.5861	1G_stim		GTGTTAGCACACATGT_8	18.4628	CD14 Mono	1G
ACGATACAGAGTGAGA_4	15.8639	1G_stim		GTGTTAGTCACGGTTA_8	15.732	CD14 Mono	1G
ACGATACAGCCCAGCT_4	16.993	1G_stim		GTGTTAGTCGATAGAA_8	15.6066	CD14 Mono	1G
ACGATACAGGAGTTGC_4	18.1188	1G_stim		GTTAAGCGTACATGTC_8	18.6649	CD14 Mono	1G
ACGATACAGTGTTGAA_4	16.9704	1G_stim		GTTACAGAGCTTATCG_8	16.8226	CD14 Mono	1G
ACGATACCAATCCAAC_4	13.0003	1G_stim		GTTCTCGCATCCTTGC_8	23.1865	CD14 Mono	1G
ACGATACCAGTCGATT_4	14.5361	1G_stim		TAAACCGAGACGCACA_8	17.0546	CD14 Mono	1G
ACGATACCATGCCTTC_4	18.452	1G_stim		TAAACCGCAACAACCT_8	15.4868	CD14 Mono	1G
ACGATACGTAGGACAC_4	17.288	1G_stim		TAAGAGAGTTGTCTTT_8	19.0003	CD14 Mono	1G
ACGATACGTCAAAGCG_4	15.6407	1G_stim		TACACGAAGTCATCCA_8	17.0984	CD14 Mono	1G
ACGATACGTCGCCATG_4	17.6005	1G_stim		TACAGTGTCTCAAACG_8	21.5839	CD14 Mono	1G
ACGATACGTCTAAACC_4	19.5828	1G_stim		TACCTATCAGTGAGTG_8	16.4278	CD14 Mono	1G
ACGATACGTTAAGAAC_4	17.5185	1G_stim		TACCTTAGTGCGGTAA_8	11.9857	CD14 Mono	1G
ACGATACTCAAGGTAA_4	17.826	1G_stim		TACCTTAGTGGCCCTA_8	12.9223	CD14 Mono	1G
ACGATACTCAATCACG_4	11.9165	1G_stim		TACGGATCAGCATACT_8	16.4547	CD14 Mono	1G
ACGATACTCGGAAACG_4	17.1848	1G_stim		TACGGGCCAATGGTCT_8	17.8452	CD14 Mono	1G
ACGATGTAGAATTGTG_4	15.1568	1G_stim		TACGGGCCATAGACTC_8	23.7612	CD14 Mono	1G
ACGATGTAGATGTAAC_4	16.3981	1G_stim		TACGGGCGTTGTACAC_8	19.2428	CD14 Mono	1G
ACGATGTAGCGTTGCC_4	13.9953	1G_stim		TACTCATTCGCATGAT_8	16.1827	CD14 Mono	1G
ACGATGTCAAGAAGAG_4	13.8822	1G_stim		TAGACCAGTCAAACTC_8	17.456	CD14 Mono	1G
ACGATGTCAAGCCCAC_4	16.2342	1G_stim		TAGAGCTGTAAATACG_8	16.7303	CD14 Mono	1G
ACGATGTCAAGGTTCT_4	14.5161	1G_stim		TAGCCGGTCACCATAG_8	15.5359	CD14 Mono	1G
ACGATGTCAATGAAAC_4	16.5858	1G_stim		TAGCCGGTCAGTTGAC_8	17.7888	CD14 Mono	1G
ACGATGTCACAAGACG_4	13.0174	1G_stim		TAGTGGTTCGATGAGG_8	15.7811	CD14 Mono	1G
ACGATGTCAGCCACCA_4	17.7389	1G_stim		TATCTCACACCAGATT_8	12.9304	CD14 Mono	1G
ACGATGTCAGGCAGTA_4	14.3802	1G_stim		TATGCCCCAATGAAAC_8	13.8669	CD14 Mono	1G
ACGATGTCATTCCTCG_4	16.5472	1G_stim		TATGCCCTCTCTGTCG_8	12.3278	CD14 Mono	1G
ACGATGTGTACATCCA_4	17.0563	1G_stim		TCAGCTCTCGTTTATC_8	21.0309	CD14 Mono	1G
ACGATGTGTAGGCATG_4	16.4312	1G_stim		TCAGGATAGATGTGGC_8	16.0492	CD14 Mono	1G
ACGATGTTCAACACTG_4	18.9311	1G_stim		TCAGGTACAGTTCCCT_8	16.6632	CD14 Mono	1G
ACGATGTTCACCCGAG_4	11.4696	1G_stim		TCATTACAGCGCCTTG_8	20.02	CD14 Mono	1G
ACGATGTTCACGCATA_4	17.7754	1G_stim		TCATTACCATTGGGCC_8	13.6248	CD14 Mono	1G
ACGATGTTCATCATTC_4	21.5492	1G_stim		TCATTTGCAGCAGTTT_8	16.001	CD14 Mono	1G
ACGATGTTCATTATCC_4	18.7829	1G_stim		TCCACACAGTACACCT_8	23.1655	CD14 Mono	1G
ACGATGTTCGGATGTT_4	10.8617	1G_stim		TCCACACGTGGACGAT_8	19.9314	CD14 Mono	1G
ACGCAGCAGATCCTGT_4	19.3895	1G_stim		TCGAGGCGTATTAGCC_8	17.3416	CD14 Mono	1G
ACGCAGCAGCCAGAAC_4	14.5133	1G_stim		TCGCGTTAGGCAGTCA_8	17.6592	CD14 Mono	1G
ACGCAGCAGCGATCCC_4	10.3568	1G_stim		TCGGTAAGTCAGCTAT_8	16.7112	CD14 Mono	1G
ACGCAGCAGCGTCTAT_4	16.7379	1G_stim		TCGTACCTCCCGACTT_8	17.5019	CD14 Mono	1G
ACGCAGCAGCTGCAAG_4	18.1895	1G_stim		TCGTACCTCGGTCTAA_8	19.519	CD14 Mono	1G
ACGCAGCAGGTGCTAG_4	19.464	1G_stim		TCTATTGAGAAGGTTT_8	18.0014	CD14 Mono	1G
ACGCAGCAGTGTTGAA_4	18.6543	1G_stim		TCTATTGCATGGGACA_8	15.2148	CD14 Mono	1G
ACGCAGCCAAACCCAT_4	16.5387	1G_stim		TCTCATATCTGGTTCC_8	16.2876	CD14 Mono	1G
ACGCAGCCACGAAGCA_4	14.1133	1G_stim		TCTCTAACACCAGTTA_8	21.3616	CD14 Mono	1G
ACGCAGCCACGGTAGA_4	19.8402	1G_stim		TCTCTAATCTGAGTGT_8	15.2527	CD14 Mono	1G
ACGCAGCCACTAAGTC_4	15.9358	1G_stim		TCTGAGACAGGCTGAA_8	21.2878	CD14 Mono	1G
ACGCAGCCAGGCTGAA_4	12.0793	1G_stim		TCTTCGGAGCCAACAG_8	18.1193	CD14 Mono	1G
ACGCAGCCATAGTAAG_4	19.2527	1G_stim		TCTTCGGTCCGAAGAG_8	10.4513	CD14 Mono	1G
ACGCAGCCATATGAGA_4	17.0356	1G_stim		TGACAACTCGTGGTCG_8	17.3124	CD14 Mono	1G
ACGCAGCGTCAAGCGA_4	19.3118	1G_stim		TGACTAGAGATGCCAG_8	11.1698	CD14 Mono	1G
ACGCAGCGTGGTACAG_4	14.4624	1G_stim		TGACTTTGTCTGGAGA_8	17.4707	CD14 Mono	1G
ACGCAGCGTGTGAAAT_4	18.9735	1G_stim		TGAGAGGGTTCATGGT_8	20.9681	CD14 Mono	1G
ACGCAGCGTGTGACGA_4	15.1274	1G_stim		TGAGAGGGTTGAGTTC_8	19.3784	CD14 Mono	1G
ACGCAGCGTGTGCGTC_4	15.7453	1G_stim		TGAGAGGTCTGTCTAT_8	17.5974	CD14 Mono	1G
ACGCAGCGTTTGTTGG_4	12.5249	1G_stim		TGAGCATCAGTAAGAT_8	19.9074	CD14 Mono	1G
ACGCAGCGTTTGTTTC_4	21.891	1G_stim		TGAGGGACACTTAACG_8	19.2657	CD14 Mono	1G
ACGCAGCTCACAGTAC_4	17.1549	1G_stim		TGCCAAAAGTGGTAGC_8	16.7954	CD14 Mono	1G
ACGCAGCTCACCTTAT_4	14.4203	1G_stim		TGCCAAATCATCTGTT_8	17.6652	CD14 Mono	1G
ACGCAGCTCACGAAGG_4	16.1165	1G_stim		TGCCAAATCGACGGAA_8	16.1477	CD14 Mono	1G
ACGCAGCTCCAAGTAC_4	19.324	1G_stim		TGCCCTACACACCGCA_8	18.8365	CD14 Mono	1G
ACGCAGCTCCAGTATG_4	18.1217	1G_stim		TGCCCTAGTTATCCGA_8	15.6353	CD14 Mono	1G
ACGCAGCTCCTAGAAC_4	17.3474	1G_stim		TGCGCAGGTGCAGGTA_8	17.9372	CD14 Mono	1G
ACGCAGCTCGTCGTTC_4	13.452	1G_stim		TGCGGGTTCCGCGGTA_8	14.9817	CD14 Mono	1G
ACGCCAGAGAGAGCTC_4	15.6922	1G_stim		TGCGGGTTCTCTTGAT_8	18.6854	CD14 Mono	1G
ACGCCAGAGATGGGTC_4	13.5988	1G_stim		TGCGTGGGTAGCAAAT_8	14.9333	CD14 Mono	1G
ACGCCAGAGCAATATG_4	14.1253	1G_stim		TGGACGCGTCACCCAG_8	20.1202	CD14 Mono	1G
ACGCCAGAGCGATAGC_4	11.5831	1G_stim		TGGACGCTCAAACCAC_8	9.99893	CD14 Mono	1G
ACGCCAGAGGGTTCCC_4	22.4369	1G_stim		TGGCTGGAGACTCGGA_8	21.1423	CD14 Mono	1G
ACGCCAGAGTATGACA_4	13.9102	1G_stim		TGGCTGGGTCTCTCGT_8	18.7014	CD14 Mono	1G
ACGCCAGAGTGGAGAA_4	19.4162	1G_stim		TGGGAAGTCTGTCCGT_8	19.0849	CD14 Mono	1G
ACGCCAGAGTTGTCGT_4	18.6771	1G_stim		TGGGCGTAGCTAACAA_8	20.3214	CD14 Mono	1G
ACGCCAGCAAGTAATG_4	18.7182	1G_stim		TGGTTCCCACTTCTGC_8	24.0479	CD14 Mono	1G
ACGCCAGCACGCCAGT_4	18.5853	1G_stim		TGTATTCCAAACGTGG_8	16.2435	CD14 Mono	1G
ACGCCAGCACGGACAA_4	15.8931	1G_stim		TGTCCCAAGGACAGAA_8	24.1566	CD14 Mono	1G
ACGCCAGCAGCTGTTA_4	20.2491	1G_stim		TGTGTTTGTCTAGCGC_8	19.5748	CD14 Mono	1G
ACGCCAGCATCAGTAC_4	12.5809	1G_stim		TGTTCCGTCTCGGACG_8	20.2073	CD14 Mono	1G
ACGCCAGCATTTCAGG_4	19.7698	1G_stim		TTAACTCAGATGGCGT_8	19.7919	CD14 Mono	1G
ACGCCAGCATTTGCTT_4	13.1463	1G_stim		TTAGGCACACAGCCCA_8	14.304	CD14 Mono	1G
ACGCCAGGTATCAGTC_4	14.2561	1G_stim		TTCCCAGAGAATAGGG_8	19.7965	CD14 Mono	1G
ACGCCAGGTATGCTTG_4	14.5523	1G_stim		TTCCCAGTCTTACCTA_8	11.4707	CD14 Mono	1G
ACGCCAGGTCGCTTCT_4	15.3921	1G_stim		TTCGAAGAGGCAGGTT_8	17.4417	CD14 Mono	1G
ACGCCAGTCGCGGATC_4	17.4643	1G_stim		TTCTACATCGGATGTT_8	20.4955	CD14 Mono	1G
ACGCCAGTCTTACCTA_4	13.2178	1G_stim		TTCTCAACATGCGCAC_8	15.937	CD14 Mono	1G
ACGCCGAAGAGTCTGG_4	17.3557	1G_stim		TTCTCAACATGCTAGT_8	16.7951	CD14 Mono	1G
ACGCCGAAGCACCGCT_4	18.8972	1G_stim		TTCTTAGAGACCACGA_8	15.7822	CD14 Mono	1G
ACGCCGAAGCCGATTT_4	11.2135	1G_stim		TTCTTAGGTGTTTGGT_8	16.9194	CD14 Mono	1G
ACGCCGAAGGACTGGT_4	15.8833	1G_stim		TTGAACGAGAGGACGG_8	19.4282	CD14 Mono	1G
ACGCCGAAGGCAAAGA_4	15.9627	1G_stim		TTGCCGTTCGCCAGCA_8	18.0928	CD14 Mono	1G
ACGCCGACAGTTAACC_4	17.4018	1G_stim		TTGGAACGTGCAGGTA_8	16.7106	CD14 Mono	1G
ACGCCGACATCGGAAG_4	14.2769	1G_stim		TTGGCAACAGTGGAGT_8	23.201	CD14 Mono	1G
ACGCCGAGTATAGGGC_4	17.5383	1G_stim		TTTACTGCACGCATCG_8	16.586	CD14 Mono	1G
ACGCCGAGTATATGGA_4	12.923	1G_stim		TTTACTGTCGACGGAA_8	12.0998	CD14 Mono	1G
ACGCCGAGTCCGAGTC_4	15.5931	1G_stim		TTTATGCCAGCATACT_8	18.5759	CD14 Mono	1G
ACGCCGAGTCTTCGTC_4	17.0029	1G_stim		TTTATGCGTCTCATCC_8	16.6638	CD14 Mono	1G
ACGCCGAGTGTTTGGT_4	17.8523	1G_stim		TTTCCTCTCCATGAAC_8	19.758	CD14 Mono	1G
ACGCCGATCCACGTGG_4	16.0429	1G_stim		TTTGGTTGTGAAAGAG_8	17.9251	CD14 Mono	1G
ACGCCGATCGACAGCC_4	16.4127	1G_stim		TTTGGTTTCTCAACTT_8	17.6236	CD14 Mono	1G
ACGCCGATCTGGCGTG_4	14.5123	1G_stim		TTTGGTTTCTGCGACG_8	13.844	CD14 Mono	1G
ACGGAGAAGAGCTGGT_4	21.0464	1G_stim		TTTGTCATCCGTCATC_8	22.4454	CD14 Mono	1G
ACGGAGACACCAACCG_4	13.025	1G_stim		AAACCTGAGAGACTTA_4	15.5992	CD4 TCM	1G
ACGGAGACACGGTTTA_4	18.2837	1G_stim		AAACCTGAGCTGAAAT_4	16.9662	CD4 TCM	1G
ACGGAGACAGATGGCA_4	18.6557	1G_stim		AAACCTGAGCTGAACG_4	12.9926	CD4 TCM	1G
ACGGAGACAGCTCGAC_4	13.1613	1G_stim		AAACCTGAGGGCACTA_4	16.997	CD4 TCM	1G
ACGGAGACAGGAATGC_4	16.5027	1G_stim		AAACCTGCACTAAGTC_4	16.6581	CD4 TCM	1G
ACGGAGACATTTCACT_4	14.5982	1G_stim		AAACCTGCATATACGC_4	14.826	CD4 TCM	1G
ACGGAGAGTAACGTTC_4	10.5592	1G_stim		AAACCTGCATATGGTC_4	12.5214	CD4 TCM	1G
ACGGAGAGTACCGTAT_4	17.4653	1G_stim		AAACCTGCATGCATGT_4	15.4643	CD4 TCM	1G
ACGGAGAGTCAGATAA_4	12.9499	1G_stim		AAACCTGGTAAATACG_4	13.7386	CD4 TCM	1G
ACGGAGAGTCTTCGTC_4	18.5174	1G_stim		AAACCTGGTAATCGTC_4	16.9475	CD4 TCM	1G
ACGGAGATCATGGTCA_4	18.488	1G_stim		AAACCTGTCCAAATGC_4	13.8329	CD4 TCM	1G
ACGGAGATCGCCTGAG_4	16.3253	1G_stim		AAACCTGTCCAGGGCT_4	14.7589	CD4 TCM	1G
ACGGCCAAGCCAGGAT_4	15.3294	1G_stim		AAACCTGTCGCAAACT_4	13.258	CD4 TCM	1G
ACGGCCAAGCTACCGC_4	11.9324	1G_stim		AAACGGGAGATGGGTC_4	14.7048	CD4 TCM	1G
ACGGCCAAGTTATCGC_4	22.7416	1G_stim		AAACGGGAGCCGATTT_4	15.9045	CD4 TCM	1G
ACGGCCACACGGTTTA_4	16.4574	1G_stim		AAACGGGCAGCATACT_4	13.97	CD4 TCM	1G
ACGGCCACAGGTCGTC_4	16.1005	1G_stim		AAACGGGCAGGTCGTC_4	16.9487	CD4 TCM	1G
ACGGCCACAGTAGAGC_4	11.1172	1G_stim		AAACGGGGTACTTCTT_4	15.8899	CD4 TCM	1G
ACGGCCAGTATATCCG_4	13.4486	1G_stim		AAACGGGGTCAAAGCG_4	13.5222	CD4 TCM	1G
ACGGCCAGTTGTACAC_4	14.1553	1G_stim		AAACGGGGTCGGATCC_4	13.9271	CD4 TCM	1G
ACGGCCATCCCACTTG_4	14.2517	1G_stim		AAACGGGGTTCTGGTA_4	14.8129	CD4 TCM	1G
ACGGCCATCTGAGGGA_4	14.3737	1G_stim		AAACGGGTCATCATTC_4	14.4497	CD4 TCM	1G
ACGGGCTAGCACCGCT_4	13.0266	1G_stim		AAACGGGTCCTATGTT_4	4.80174	CD4 TCM	1G
ACGGGCTAGTCATGCT_4	18.4641	1G_stim		AAACGGGTCTACCAGA_4	17.0915	CD4 TCM	1G
ACGGGCTAGTCCATAC_4	13.5435	1G_stim		AAAGATGAGGACACCA_4	15.0168	CD4 TCM	1G
ACGGGCTCACTGTTAG_4	15.4235	1G_stim		AAAGATGCAAGGACAC_4	6.02953	CD4 TCM	1G
ACGGGCTCAGTGGGAT_4	15.9262	1G_stim		AAAGATGCAAGGGTCA_4	14.0094	CD4 TCM	1G
ACGGGCTGTAGCACGA_4	13.5601	1G_stim		AAAGATGCATGGTTGT_4	15.0596	CD4 TCM	1G
ACGGGCTGTCTCTCGT_4	12.7209	1G_stim		AAAGATGGTAACGACG_4	16.3046	CD4 TCM	1G
ACGGGCTGTGGTCTCG_4	11.3894	1G_stim		AAAGATGGTACTCTCC_4	12.8327	CD4 TCM	1G
ACGGGCTGTTACGGAG_4	15.5403	1G_stim		AAAGATGGTCCTGCTT_4	16.6262	CD4 TCM	1G
ACGGGCTGTTCTCATT_4	11.6535	1G_stim		AAAGATGGTGAGGGAG_4	17.3172	CD4 TCM	1G
ACGGGCTGTTGTGGAG_4	11.7083	1G_stim		AAAGATGGTGCGATAG_4	13.5428	CD4 TCM	1G
ACGGGCTTCACCACCT_4	17.628	1G_stim		AAAGATGGTTAGTGGG_4	15.2161	CD4 TCM	1G
ACGGGCTTCCGTCATC_4	18.9651	1G_stim		AAAGATGGTTATTCTC_4	14.9743	CD4 TCM	1G
ACGGGCTTCGGCTACG_4	15.8	1G_stim		AAAGATGTCACATACG_4	12.5117	CD4 TCM	1G
ACGGGTCAGCGGCTTC_4	13.6411	1G_stim		AAAGATGTCATGTCTT_4	14.4868	CD4 TCM	1G
ACGGGTCAGGCAGGTT_4	17.921	1G_stim		AAAGATGTCCAACCAA_4	13.0191	CD4 TCM	1G
ACGGGTCCAAGGACTG_4	16.5939	1G_stim		AAAGATGTCCTATTCA_4	9.66894	CD4 TCM	1G
ACGGGTCCACCGAATT_4	15.3297	1G_stim		AAAGATGTCTTGCAAG_4	11.074	CD4 TCM	1G
ACGGGTCCATCGGAAG_4	19.326	1G_stim		AAAGCAAAGGGCTTGA_4	16.2245	CD4 TCM	1G
ACGGGTCCATGACATC_4	11.7751	1G_stim		AAAGCAAAGGGTTCCC_4	10.6378	CD4 TCM	1G
ACGGGTCGTAGCGTCC_4	19.0736	1G_stim		AAAGCAAAGTGTGGCA_4	12.5928	CD4 TCM	1G
ACGGGTCGTCCGAAGA_4	12.0771	1G_stim		AAAGCAAGTCATCCCT_4	14.435	CD4 TCM	1G
ACGGGTCTCACGGTTA_4	16.2531	1G_stim		AAAGTAGAGCGATATA_4	10.8693	CD4 TCM	1G
ACGGGTCTCGATGAGG_4	16.779	1G_stim		AAAGTAGAGCTTTGGT_4	17.1462	CD4 TCM	1G
ACGGGTCTCTCTTGAT_4	18.3	1G_stim		AAAGTAGCAGGCTCAC_4	12.3174	CD4 TCM	1G
ACGTCAAAGAAGGCCT_4	15.2913	1G_stim		AAAGTAGGTAACGCGA_4	15.6612	CD4 TCM	1G
ACGTCAAAGACCGGAT_4	19.5105	1G_stim		AAAGTAGGTCCGAAGA_4	15.6408	CD4 TCM	1G
ACGTCAAAGAGACTAT_4	13.7091	1G_stim		AAAGTAGTCCAAGCCG_4	16.8351	CD4 TCM	1G
ACGTCAAAGAGCTTCT_4	13.8635	1G_stim		AAAGTAGTCGGTTAAC_4	11.8289	CD4 TCM	1G
ACGTCAAAGATGCCAG_4	19.2492	1G_stim		AAAGTAGTCGTTTGCC_4	12.7013	CD4 TCM	1G
ACGTCAAAGGCAAAGA_4	20.0734	1G_stim		AAAGTAGTCTGGAGCC_4	17.0383	CD4 TCM	1G
ACGTCAAAGGGCTTGA_4	17.0604	1G_stim		AAATGCCAGAGCCCAA_4	13.9288	CD4 TCM	1G
ACGTCAAAGTTTGCGT_4	16.5546	1G_stim		AAATGCCAGATCACGG_4	9.40693	CD4 TCM	1G
ACGTCAACAATGAAAC_4	14.9418	1G_stim		AAATGCCAGGCCCTTG_4	11.473	CD4 TCM	1G
ACGTCAACAATGACCT_4	17.2591	1G_stim		AAATGCCAGGGATACC_4	11.3798	CD4 TCM	1G
ACGTCAACACGAGGTA_4	20.7351	1G_stim		AAATGCCAGTCACGCC_4	10.9316	CD4 TCM	1G
ACGTCAACAGCGATCC_4	14.6603	1G_stim		AAATGCCCAAGGTGTG_4	16.2634	CD4 TCM	1G
ACGTCAACAGGCGATA_4	14.8398	1G_stim		AAATGCCGTGCAGTAG_4	10.9552	CD4 TCM	1G
ACGTCAACATTGGGCC_4	19.0616	1G_stim		AAATGCCTCCACGACG_4	12.3633	CD4 TCM	1G
ACGTCAAGTCAGGACA_4	17.9576	1G_stim		AAATGCCTCTAAGCCA_4	14.8705	CD4 TCM	1G
ACGTCAAGTCATGCAT_4	18.428	1G_stim		AACACGTAGAGTGACC_4	13.0865	CD4 TCM	1G
ACGTCAAGTCTAGAGG_4	10.1634	1G_stim		AACACGTAGATCGATA_4	17.5964	CD4 TCM	1G
ACGTCAAGTTTGACTG_4	15.0286	1G_stim		AACACGTAGTATGACA_4	16.6673	CD4 TCM	1G
ACGTCAATCCTGCCAT_4	21.0095	1G_stim		AACACGTAGTCACGCC_4	14.2208	CD4 TCM	1G
ACGTCAATCTAGAGTC_4	16.668	1G_stim		AACACGTCAATAAGCA_4	14.7191	CD4 TCM	1G
ACGTCAATCTTGTCAT_4	16.4268	1G_stim		AACACGTCACACGCTG_4	12.8018	CD4 TCM	1G
ACGTCAATCTTGTTTG_4	12.685	1G_stim		AACACGTCAGGTGCCT_4	16.2332	CD4 TCM	1G
ACTATCTAGAATAGGG_4	17.4702	1G_stim		AACACGTTCCCTCAGT_4	13.8366	CD4 TCM	1G
ACTATCTAGAGTGAGA_4	15.5534	1G_stim		AACACGTTCGATAGAA_4	15.1582	CD4 TCM	1G
ACTATCTAGTGCCAGA_4	17.2637	1G_stim		AACACGTTCTGCTGCT_4	7.31042	CD4 TCM	1G
ACTATCTCACGACGAA_4	15.4459	1G_stim		AACACGTTCTGTCCGT_4	13.9558	CD4 TCM	1G
ACTATCTCACTAGTAC_4	12.1946	1G_stim		AACCATGAGACCACGA_4	7.0696	CD4 TCM	1G
ACTATCTCAGGGATTG_4	15.9739	1G_stim		AACCATGAGGTGTGGT_4	14.0077	CD4 TCM	1G
ACTATCTGTATTCTCT_4	12.8657	1G_stim		AACCATGCACATTAGC_4	10.4986	CD4 TCM	1G
ACTATCTGTCTCTCTG_4	14.493	1G_stim		AACCATGCATGCCTAA_4	12.9872	CD4 TCM	1G
ACTATCTGTTAGAACA_4	14.6938	1G_stim		AACCATGCATTAACCG_4	14.9781	CD4 TCM	1G
ACTATCTTCAGAGCTT_4	15.684	1G_stim		AACCATGGTCATGCAT_4	14.5616	CD4 TCM	1G
ACTATCTTCCTTAATC_4	18.0189	1G_stim		AACCATGGTGCTGTAT_4	13.2569	CD4 TCM	1G
ACTATCTTCGACCAGC_4	11.0283	1G_stim		AACCATGGTTTAGCTG_4	14.2692	CD4 TCM	1G
ACTATCTTCGGACAAG_4	17.1449	1G_stim		AACCATGTCCCTAACC_4	14.4535	CD4 TCM	1G
ACTATCTTCGTGGGAA_4	20.064	1G_stim		AACCATGTCCTATGTT_4	13.9615	CD4 TCM	1G
ACTGAACAGAAACCGC_4	13.0108	1G_stim		AACCGCGAGCTGTCTA_4	14.5618	CD4 TCM	1G
ACTGAACAGATGTGGC_4	12.7415	1G_stim		AACCGCGAGGAGTCTG_4	14.7577	CD4 TCM	1G
ACTGAACAGCGAGAAA_4	17.8914	1G_stim		AACCGCGAGTAGCGGT_4	15.114	CD4 TCM	1G
ACTGAACAGCGATAGC_4	17.9057	1G_stim		AACCGCGAGTAGTGCG_4	18.3812	CD4 TCM	1G
ACTGAACAGGGTCTCC_4	11.8191	1G_stim		AACCGCGCAACGCACC_4	10.8014	CD4 TCM	1G
ACTGAACAGGTGTGGT_4	17.9593	1G_stim		AACCGCGCAATCAGAA_4	14.0077	CD4 TCM	1G
ACTGAACAGTGTCCAT_4	18.4717	1G_stim		AACCGCGCAATGGATA_4	15.0585	CD4 TCM	1G
ACTGAACCACGCCAGT_4	17.7954	1G_stim		AACCGCGCATTATCTC_4	15.3393	CD4 TCM	1G
ACTGAACCAGGATCGA_4	18.5289	1G_stim		AACCGCGTCACGAAGG_4	9.75749	CD4 TCM	1G
ACTGAACCAGGTTTCA_4	17.1288	1G_stim		AACGTTGAGACTAGGC_4	15.1597	CD4 TCM	1G
ACTGAACCAGTCCTTC_4	13.609	1G_stim		AACGTTGAGAGTAATC_4	10.284	CD4 TCM	1G
ACTGAACGTAAATACG_4	12.7084	1G_stim		AACGTTGCAATGGAGC_4	15.3777	CD4 TCM	1G
ACTGAACGTGACAAAT_4	18.3494	1G_stim		AACGTTGCACACATGT_4	8.36643	CD4 TCM	1G
ACTGAACGTGCGCTTG_4	13.9002	1G_stim		AACGTTGCACTCAGGC_4	13.0068	CD4 TCM	1G
ACTGAACTCAGCTTAG_4	15.3563	1G_stim		AACGTTGGTAAGTTCC_4	8.03579	CD4 TCM	1G
ACTGAACTCCCTTGTG_4	17.8162	1G_stim		AACGTTGGTCATATCG_4	14.3808	CD4 TCM	1G
ACTGAACTCGAACTGT_4	16.7671	1G_stim		AACGTTGGTGGTGTAG_4	12.2255	CD4 TCM	1G
ACTGAACTCGCCCTTA_4	18.3048	1G_stim		AACGTTGGTTCGTTGA_4	13.0178	CD4 TCM	1G
ACTGAACTCTAACTCT_4	13.9952	1G_stim		AACGTTGGTTGAACTC_4	13.9795	CD4 TCM	1G
ACTGAACTCTTAGCCC_4	19.7472	1G_stim		AACTCAGAGACAATAC_4	11.191	CD4 TCM	1G
ACTGAGTAGACAGGCT_4	16.4822	1G_stim		AACTCAGAGACGCTTT_4	10.1916	CD4 TCM	1G
ACTGAGTAGCACACAG_4	17.5752	1G_stim		AACTCAGAGATGTGTA_4	19.0491	CD4 TCM	1G
ACTGAGTAGCTATGCT_4	14.1555	1G_stim		AACTCAGAGCACAGGT_4	14.1467	CD4 TCM	1G
ACTGAGTAGGATGGAA_4	16.0073	1G_stim		AACTCAGAGCGTGTCC_4	16.958	CD4 TCM	1G
ACTGAGTAGTACGCCC_4	18.3427	1G_stim		AACTCAGAGCTAAGAT_4	14.8679	CD4 TCM	1G
ACTGAGTAGTACGTTC_4	16.5198	1G_stim		AACTCAGAGTTAAGTG_4	11.6672	CD4 TCM	1G
ACTGAGTAGTATGACA_4	16.4033	1G_stim		AACTCAGCACATGTGT_4	9.41137	CD4 TCM	1G
ACTGAGTAGTCCCACG_4	17.0827	1G_stim		AACTCAGCACCAACCG_4	12.1092	CD4 TCM	1G
ACTGAGTCAACAACCT_4	14.6534	1G_stim		AACTCAGCATAAGACA_4	13.6933	CD4 TCM	1G
ACTGAGTCAAGAGTCG_4	12.1205	1G_stim		AACTCAGCATTGGCGC_4	15.646	CD4 TCM	1G
ACTGAGTCACCTCGTT_4	16.9019	1G_stim		AACTCAGTCACAATGC_4	15.1712	CD4 TCM	1G
ACTGAGTCACGGACAA_4	13.575	1G_stim		AACTCAGTCCTAAGTG_4	15.438	CD4 TCM	1G
ACTGAGTCACGTCTCT_4	16.4884	1G_stim		AACTCAGTCCTAGGGC_4	17.8733	CD4 TCM	1G
ACTGAGTCACTTACGA_4	15.84	1G_stim		AACTCAGTCGCCTGTT_4	16.2139	CD4 TCM	1G
ACTGAGTGTCAGAAGC_4	18.6982	1G_stim		AACTCCCAGCAATATG_4	16.7785	CD4 TCM	1G
ACTGAGTGTGCGATAG_4	18.2296	1G_stim		AACTCCCGTGAGTATA_4	11.6407	CD4 TCM	1G
ACTGAGTGTTACCAGT_4	18.3346	1G_stim		AACTCCCGTTAGTGGG_4	12.3796	CD4 TCM	1G
ACTGAGTGTTCACGGC_4	15.9546	1G_stim		AACTCCCTCTTGTATC_4	9.93973	CD4 TCM	1G
ACTGAGTTCAAAGTAG_4	12.8455	1G_stim		AACTCTTAGACCTTTG_4	16.7172	CD4 TCM	1G
ACTGAGTTCGTGACAT_4	15.7774	1G_stim		AACTCTTAGGCTCTTA_4	12.0116	CD4 TCM	1G
ACTGAGTTCTCTGAGA_4	14.0348	1G_stim		AACTCTTAGTCACGCC_4	15.8437	CD4 TCM	1G
ACTGATGAGCGATCCC_4	15.372	1G_stim		AACTCTTGTATCACCA_4	11.626	CD4 TCM	1G
ACTGATGAGTCCCACG_4	16.3279	1G_stim		AACTCTTGTCGGCTCA_4	12.9204	CD4 TCM	1G
ACTGATGAGTGGGCTA_4	16.0348	1G_stim		AACTCTTGTGCAGACA_4	13.4416	CD4 TCM	1G
ACTGATGCACAGGCCT_4	16.0471	1G_stim		AACTCTTGTGTTTGGT_4	11.7219	CD4 TCM	1G
ACTGATGCAGCTGCAC_4	13.2002	1G_stim		AACTCTTTCAGGTAAA_4	16.4929	CD4 TCM	1G
ACTGATGCATAGAAAC_4	13.8877	1G_stim		AACTCTTTCCTTGACC_4	14.5097	CD4 TCM	1G
ACTGATGGTAGCGTCC_4	17.393	1G_stim		AACTCTTTCTTGAGGT_4	13.6336	CD4 TCM	1G
ACTGATGGTATTAGCC_4	19.8821	1G_stim		AACTGGTAGGATGTAT_4	15.4643	CD4 TCM	1G
ACTGATGGTCCATGAT_4	14.9951	1G_stim		AACTGGTCAAGAAGAG_4	14.8476	CD4 TCM	1G
ACTGATGGTTCGTGAT_4	15.1666	1G_stim		AACTGGTCACCTATCC_4	8.44517	CD4 TCM	1G
ACTGATGTCCGTAGGC_4	17.0448	1G_stim		AACTGGTCAGCGTAAG_4	11.6295	CD4 TCM	1G
ACTGATGTCGAACGGA_4	15.3278	1G_stim		AACTGGTGTAATAGCA_4	11.7724	CD4 TCM	1G
ACTGATGTCTATGTGG_4	15.4338	1G_stim		AACTGGTGTCAGCTAT_4	16.2344	CD4 TCM	1G
ACTGATGTCTTACCTA_4	15.0855	1G_stim		AACTTTCAGAAACGCC_4	13.3564	CD4 TCM	1G
ACTGCTCAGAATGTTG_4	20.4448	1G_stim		AACTTTCAGGTTCCTA_4	16.7996	CD4 TCM	1G
ACTGCTCAGCGTCAAG_4	18.0659	1G_stim		AACTTTCCATCTCCCA_4	13.1486	CD4 TCM	1G
ACTGCTCAGGAGTTGC_4	17.6335	1G_stim		AACTTTCGTATGAATG_4	15.2838	CD4 TCM	1G
ACTGCTCAGTCATCCA_4	20.1784	1G_stim		AACTTTCGTCCGACGT_4	15.8995	CD4 TCM	1G
ACTGCTCCAACTTGAC_4	18.9497	1G_stim		AACTTTCGTTCTGGTA_4	13.2242	CD4 TCM	1G
ACTGCTCCAAGGTTTC_4	21.4348	1G_stim		AACTTTCTCAACACTG_4	11.9456	CD4 TCM	1G
ACTGCTCCACGCTTTC_4	17.2898	1G_stim		AACTTTCTCAACCAAC_4	17.0073	CD4 TCM	1G
ACTGCTCCAGTCTTCC_4	17.4234	1G_stim		AACTTTCTCAGTGCAT_4	13.9004	CD4 TCM	1G
ACTGCTCCATCATCCC_4	18.3777	1G_stim		AACTTTCTCCGCATAA_4	15.1424	CD4 TCM	1G
ACTGCTCGTACCCAAT_4	14.4724	1G_stim		AAGACCTAGAAACCGC_4	17.6607	CD4 TCM	1G
ACTGCTCGTTAAAGAC_4	16.6142	1G_stim		AAGACCTAGAAGGTTT_4	14.8181	CD4 TCM	1G
ACTGCTCGTTCATGGT_4	14.6721	1G_stim		AAGACCTAGGCCGAAT_4	11.0722	CD4 TCM	1G
ACTGCTCTCACAAACC_4	7.09284	1G_stim		AAGACCTCACGACGAA_4	13.4581	CD4 TCM	1G
ACTGCTCTCACCGGGT_4	17.4875	1G_stim		AAGACCTGTGCGAAAC_4	11.9626	CD4 TCM	1G
ACTGCTCTCCACGTGG_4	12.6115	1G_stim		AAGACCTTCCGGCACA_4	15.0517	CD4 TCM	1G
ACTGCTCTCCCTTGCA_4	17.7457	1G_stim		AAGACCTTCTTTACGT_4	10.1816	CD4 TCM	1G
ACTGCTCTCCTTTCGG_4	14.3722	1G_stim		AAGCCGCCAGACAAGC_4	14.8365	CD4 TCM	1G
ACTGCTCTCGGTTCGG_4	11.6736	1G_stim		AAGCCGCCAGCGTCCA_4	13.6515	CD4 TCM	1G
ACTGCTCTCGTACGGC_4	15.485	1G_stim		AAGGAGCAGCCATCGC_4	16.0039	CD4 TCM	1G
ACTGCTCTCTCCTATA_4	14.9588	1G_stim		AAGGAGCAGGGTCTCC_4	13.9994	CD4 TCM	1G
ACTGTCCAGACACTAA_4	9.17264	1G_stim		AAGGAGCAGTGTACCT_4	12.0522	CD4 TCM	1G
ACTGTCCAGACAGAGA_4	11.905	1G_stim		AAGGAGCCACAGCCCA_4	12.7558	CD4 TCM	1G
ACTGTCCAGATCCTGT_4	17.2834	1G_stim		AAGGAGCCATGATCCA_4	18.0897	CD4 TCM	1G
ACTGTCCCAACTGCGC_4	19.2638	1G_stim		AAGGAGCTCGCATGGC_4	15.3554	CD4 TCM	1G
ACTGTCCGTAAACCTC_4	13.7073	1G_stim		AAGGCAGAGATGTGTA_4	14.077	CD4 TCM	1G
ACTGTCCGTACCGTAT_4	18.5403	1G_stim		AAGGCAGAGCAGACTG_4	15.8431	CD4 TCM	1G
ACTGTCCGTAGCGTGA_4	11.5021	1G_stim		AAGGCAGCAGCTATTG_4	11.2951	CD4 TCM	1G
ACTGTCCGTTCCCGAG_4	16.7008	1G_stim		AAGGCAGCAGTAAGCG_4	15.7833	CD4 TCM	1G
ACTGTCCGTTGAGTTC_4	14.6905	1G_stim		AAGGCAGGTCACACGC_4	13.4357	CD4 TCM	1G
ACTGTCCGTTGGTAAA_4	18.2159	1G_stim		AAGGCAGTCCAGAGGA_4	13.1849	CD4 TCM	1G
ACTGTCCGTTGGTTTG_4	13.0173	1G_stim		AAGGCAGTCCTTCAAT_4	12.9194	CD4 TCM	1G
ACTGTCCTCAACGAAA_4	17.5581	1G_stim		AAGGTTCAGAGGACGG_4	14.1114	CD4 TCM	1G
ACTGTCCTCCGCAAGC_4	11.5693	1G_stim		AAGGTTCCAACAACCT_4	15.9161	CD4 TCM	1G
ACTGTCCTCGCATGGC_4	16.3633	1G_stim		AAGGTTCCAACTGCGC_4	14.4541	CD4 TCM	1G
ACTGTCCTCTGCTTGC_4	13.6132	1G_stim		AAGGTTCCAAGAAAGG_4	15.7694	CD4 TCM	1G
ACTGTCCTCTTGTCAT_4	16.2385	1G_stim		AAGGTTCGTATATGAG_4	7.97911	CD4 TCM	1G
ACTTACTAGACAAGCC_4	18.3401	1G_stim		AAGGTTCTCACCCGAG_4	13.7892	CD4 TCM	1G
ACTTACTAGCAGCGTA_4	8.58848	1G_stim		AAGGTTCTCTAGCACA_4	14.3099	CD4 TCM	1G
ACTTACTAGGCAAAGA_4	16.4291	1G_stim		AAGTCTGAGCTGAACG_4	14.5186	CD4 TCM	1G
ACTTACTAGTTCGATC_4	13.3561	1G_stim		AAGTCTGCAAACAACA_4	10.4917	CD4 TCM	1G
ACTTACTAGTTCGCGC_4	14.6587	1G_stim		AAGTCTGTCGCATGGC_4	14.5029	CD4 TCM	1G
ACTTACTCATTGAGCT_4	18.1921	1G_stim		AATCCAGCACATAACC_4	11.1734	CD4 TCM	1G
ACTTACTGTAGCGTGA_4	15.6927	1G_stim		AATCCAGCACCCTATC_4	10.5757	CD4 TCM	1G
ACTTACTGTGGTCCGT_4	17.8401	1G_stim		AATCCAGCACGCGAAA_4	11.196	CD4 TCM	1G
ACTTACTGTTCACCTC_4	13.4805	1G_stim		AATCCAGCAGGAATCG_4	11.6814	CD4 TCM	1G
ACTTACTGTTCCATGA_4	16.5755	1G_stim		AATCCAGCAGTATAAG_4	10.5164	CD4 TCM	1G
ACTTACTTCAAGCCTA_4	17.5568	1G_stim		AATCCAGGTATAAACG_4	12.5229	CD4 TCM	1G
ACTTACTTCCGGGTGT_4	13.6079	1G_stim		AATCCAGGTTCCTCCA_4	14.3492	CD4 TCM	1G
ACTTACTTCGCCTGTT_4	15.8513	1G_stim		AATCCAGTCCTAGGGC_4	15.7506	CD4 TCM	1G
ACTTACTTCTGTTTGT_4	17.4806	1G_stim		AATCCAGTCGTTGCCT_4	13.9491	CD4 TCM	1G
ACTTGTTAGGCATGTG_4	15.6115	1G_stim		AATCCAGTCTACGAGT_4	14.1198	CD4 TCM	1G
ACTTGTTAGTCCATAC_4	17.1247	1G_stim		AATCCAGTCTTCATGT_4	11.3834	CD4 TCM	1G
ACTTGTTAGTGACTCT_4	15.0767	1G_stim		AATCGGTAGCGTTGCC_4	14.7793	CD4 TCM	1G
ACTTGTTAGTTATCGC_4	16.6492	1G_stim		AATCGGTAGGCATTGG_4	10.7225	CD4 TCM	1G
ACTTGTTAGTTGCAGG_4	14.7284	1G_stim		AATCGGTAGTGGAGAA_4	13.8708	CD4 TCM	1G
ACTTGTTCAAGCGAGT_4	14.0515	1G_stim		AATCGGTCAGACGCAA_4	16.107	CD4 TCM	1G
ACTTGTTCAGTACACT_4	15.0459	1G_stim		AATCGGTCAGTCGATT_4	13.9157	CD4 TCM	1G
ACTTGTTGTCCGAACC_4	18.2707	1G_stim		AATCGGTGTAAGGATT_4	11.0498	CD4 TCM	1G
ACTTGTTGTCCGACGT_4	14.2182	1G_stim		AATCGGTGTGATAAAC_4	8.08167	CD4 TCM	1G
ACTTGTTGTCGTCTTC_4	21.2208	1G_stim		AATCGGTGTGATGCCC_4	13.2196	CD4 TCM	1G
ACTTGTTTCTCTGTCG_4	16.8513	1G_stim		AATCGGTTCGGCGCTA_4	13.4209	CD4 TCM	1G
ACTTGTTTCTGCAGTA_4	20.276	1G_stim		AATCGGTTCTATCCTA_4	16.6579	CD4 TCM	1G
ACTTGTTTCTGTCAAG_4	16.4926	1G_stim		AATCGGTTCTCGGACG_4	10.5568	CD4 TCM	1G
ACTTGTTTCTTGTTTG_4	19.2979	1G_stim		AATCGGTTCTGGTTCC_4	11.4968	CD4 TCM	1G
ACTTTCAAGAATGTTG_4	15.4448	1G_stim		ACACCAAAGAGTCGGT_4	13.2041	CD4 TCM	1G
ACTTTCAAGACCTTTG_4	21.6692	1G_stim		ACACCAAAGCACGCCT_4	14.9897	CD4 TCM	1G
ACTTTCAAGAGGTAGA_4	13.7998	1G_stim		ACACCAACAAGTAATG_4	15.7563	CD4 TCM	1G
ACTTTCAAGGCCATAG_4	12.2225	1G_stim		ACACCAACAATGCCAT_4	13.521	CD4 TCM	1G
ACTTTCAAGGGAACGG_4	14.4038	1G_stim		ACACCAAGTAAATACG_4	17.1182	CD4 TCM	1G
ACTTTCAAGGTAGCCA_4	12.1968	1G_stim		ACACCAAGTCATCCCT_4	16.6549	CD4 TCM	1G
ACTTTCACAATCGAAA_4	15.4242	1G_stim		ACACCAAGTGATGATA_4	11.6221	CD4 TCM	1G
ACTTTCACAATGAATG_4	13.5658	1G_stim		ACACCAAGTTTGGGCC_4	9.13526	CD4 TCM	1G
ACTTTCACACAGCCCA_4	20.3149	1G_stim		ACACCAATCATGCTCC_4	14.1892	CD4 TCM	1G
ACTTTCACAGCTGCAC_4	15.3992	1G_stim		ACACCAATCTTGGGTA_4	13.6835	CD4 TCM	1G
ACTTTCACAGGGTACA_4	15.379	1G_stim		ACACCCTAGGCTCTTA_4	15.8853	CD4 TCM	1G
ACTTTCACATGTAGTC_4	14.0677	1G_stim		ACACCCTAGTTGAGAT_4	17.1763	CD4 TCM	1G
ACTTTCAGTACCGCTG_4	11.7551	1G_stim		ACACCCTCAAAGCGGT_4	9.65404	CD4 TCM	1G
ACTTTCAGTCAAAGAT_4	18.7107	1G_stim		ACACCCTCACATGGGA_4	11.0744	CD4 TCM	1G
ACTTTCAGTCCGAGTC_4	17.8355	1G_stim		ACACCCTCAGGACGTA_4	14.5591	CD4 TCM	1G
ACTTTCAGTTAAAGTG_4	17.967	1G_stim		ACACCCTGTACTCTCC_4	10.3858	CD4 TCM	1G
ACTTTCATCTACTATC_4	16.2303	1G_stim		ACACCCTGTCGTGGCT_4	13.8875	CD4 TCM	1G
ACTTTCATCTATGTGG_4	17.9978	1G_stim		ACACCCTGTCTCACCT_4	15.465	CD4 TCM	1G
ACTTTCATCTCGTTTA_4	16.1196	1G_stim		ACACCCTGTGCATCTA_4	9.26967	CD4 TCM	1G
ACTTTCATCTTGAGGT_4	16.8336	1G_stim		ACACCCTGTGTGAATA_4	10.7376	CD4 TCM	1G
ACTTTCATCTTGTACT_4	16.8638	1G_stim		ACACCCTTCGAGCCCA_4	15.381	CD4 TCM	1G
AGAATAGAGATACACA_4	15.8066	1G_stim		ACACCGGCAAAGCGGT_4	15.3357	CD4 TCM	1G
AGAATAGAGCCCAGCT_4	19.5544	1G_stim		ACACCGGCAATACGCT_4	13.4354	CD4 TCM	1G
AGAATAGAGCTAGTTC_4	16.2606	1G_stim		ACACCGGCATTGGGCC_4	12.1092	CD4 TCM	1G
AGAATAGCAGCTCGAC_4	14.5236	1G_stim		ACACCGGTCGTGGGAA_4	16.6059	CD4 TCM	1G
AGAATAGCAGTACACT_4	17.1634	1G_stim		ACACCGGTCTAGAGTC_4	15.5164	CD4 TCM	1G
AGAATAGGTACGCACC_4	20.4826	1G_stim		ACACCGGTCTCAAGTG_4	12.3329	CD4 TCM	1G
AGAATAGGTAGTAGTA_4	14.6557	1G_stim		ACACCGGTCTGGCGAC_4	12.352	CD4 TCM	1G
AGAATAGGTATCGCAT_4	14.0173	1G_stim		ACACTGAAGCTGTTCA_4	13.1496	CD4 TCM	1G
AGAATAGTCAGCGACC_4	14.7864	1G_stim		ACACTGAAGTTGCAGG_4	13.405	CD4 TCM	1G
AGAATAGTCCTTAATC_4	16.6837	1G_stim		ACACTGACAACACCCG_4	13.036	CD4 TCM	1G
AGAATAGTCTTCGGTC_4	18.9333	1G_stim		ACACTGACACAGGCCT_4	16.1196	CD4 TCM	1G
AGACGTTAGACCGGAT_4	15.7897	1G_stim		ACACTGACACATGGGA_4	13.6449	CD4 TCM	1G
AGACGTTAGAGTTGGC_4	20.5146	1G_stim		ACACTGACATTTGCTT_4	14.2983	CD4 TCM	1G
AGACGTTAGGGCTTGA_4	16.6722	1G_stim		ACACTGAGTGCATCTA_4	11.9449	CD4 TCM	1G
AGACGTTAGTGCAAGC_4	19.0476	1G_stim		ACACTGAGTGGGTATG_4	14.6364	CD4 TCM	1G
AGACGTTCAACGATGG_4	17.2659	1G_stim		ACACTGAGTTCAGACT_4	16.7143	CD4 TCM	1G
AGACGTTCACAGACTT_4	19.5447	1G_stim		ACACTGAGTTCCACAA_4	15.8176	CD4 TCM	1G
AGACGTTCACTGCCAG_4	16.5329	1G_stim		ACACTGAGTTCCTCCA_4	11.0939	CD4 TCM	1G
AGACGTTCAGTGACAG_4	15.8338	1G_stim		ACACTGATCACATACG_4	10.6871	CD4 TCM	1G
AGACGTTGTCTGATCA_4	17.5192	1G_stim		ACACTGATCAGTTTGG_4	12.8366	CD4 TCM	1G
AGACGTTTCACAAACC_4	22.3031	1G_stim		ACAGCCGAGACAAAGG_4	15.9073	CD4 TCM	1G
AGACGTTTCATGCAAC_4	13.7043	1G_stim		ACAGCCGAGCACCGTC_4	14.258	CD4 TCM	1G
AGACGTTTCTGCCAGG_4	14.9651	1G_stim		ACAGCCGAGTGCTGCC_4	12.7679	CD4 TCM	1G
AGAGCGAAGACACGAC_4	19.722	1G_stim		ACAGCCGCAAAGGCGT_4	21.2968	CD4 TCM	1G
AGAGCGAAGCTCCTCT_4	17.1585	1G_stim		ACAGCCGCAGACGCCT_4	12.1009	CD4 TCM	1G
AGAGCGAAGTTTAGGA_4	13.2935	1G_stim		ACAGCCGCAGGGTATG_4	13.4404	CD4 TCM	1G
AGAGCGACAAGTTGTC_4	16.2042	1G_stim		ACAGCCGGTATTAGCC_4	13.0599	CD4 TCM	1G
AGAGCGACAGATCGGA_4	15.9604	1G_stim		ACAGCCGGTGAGCGAT_4	7.53757	CD4 TCM	1G
AGAGCGACAGCAGTTT_4	19.6074	1G_stim		ACAGCCGTCGAATGGG_4	13.4071	CD4 TCM	1G
AGAGCGACAGCTGCTG_4	17.7723	1G_stim		ACAGCTAAGCGCCTCA_4	12.7446	CD4 TCM	1G
AGAGCGACATATACCG_4	18.1494	1G_stim		ACAGCTACAAACCCAT_4	14.7722	CD4 TCM	1G
AGAGCGACATTCCTCG_4	17.7717	1G_stim		ACAGCTACAGACAAAT_4	11.4617	CD4 TCM	1G
AGAGCGAGTACCGTTA_4	18.2233	1G_stim		ACAGCTACATGGGACA_4	15.4187	CD4 TCM	1G
AGAGCGAGTCAAAGCG_4	14.2883	1G_stim		ACAGCTAGTCTAACGT_4	11.5016	CD4 TCM	1G
AGAGCGAGTCTGCAAT_4	16.5486	1G_stim		ACAGCTAGTTACCAGT_4	15.0497	CD4 TCM	1G
AGAGCGAGTTACGACT_4	13.1728	1G_stim		ACATACGAGAAGCCCA_4	17.3923	CD4 TCM	1G
AGAGCGAGTTGGTTTG_4	16.157	1G_stim		ACATACGGTGGTGTAG_4	15.2718	CD4 TCM	1G
AGAGCGATCAAGGTAA_4	21.0715	1G_stim		ACATACGTCTCGTATT_4	10.543	CD4 TCM	1G
AGAGCGATCTTTCCTC_4	17.5637	1G_stim		ACATACGTCTGAGTGT_4	15.5152	CD4 TCM	1G
AGAGCTTAGAGGTAGA_4	15.1613	1G_stim		ACATCAGAGTACATGA_4	13.6631	CD4 TCM	1G
AGAGCTTAGCACGCCT_4	12.0878	1G_stim		ACATCAGCACCGAAAG_4	13.7783	CD4 TCM	1G
AGAGCTTAGTGCCAGA_4	14.232	1G_stim		ACATGGTAGATCCGAG_4	18.3164	CD4 TCM	1G
AGAGCTTGTATGCTTG_4	15.9478	1G_stim		ACATGGTAGCCACGTC_4	5.64868	CD4 TCM	1G
AGAGCTTGTGTAATGA_4	20.7311	1G_stim		ACATGGTAGCCGATTT_4	15.7651	CD4 TCM	1G
AGAGCTTGTTTCCACC_4	14.2192	1G_stim		ACATGGTCAGAGCCAA_4	14.8415	CD4 TCM	1G
AGAGCTTTCTCAACTT_4	18.0596	1G_stim		ACATGGTGTCAGCTAT_4	12.2109	CD4 TCM	1G
AGAGCTTTCTCGGACG_4	15.8355	1G_stim		ACATGGTGTCGAAAGC_4	11.6921	CD4 TCM	1G
AGAGCTTTCTTGAGAC_4	18.1454	1G_stim		ACATGGTGTTAGATGA_4	15.8616	CD4 TCM	1G
AGAGTGGCAACTGCTA_4	16.9281	1G_stim		ACATGGTGTTTACTCT_4	14.5056	CD4 TCM	1G
AGAGTGGCACATCTTT_4	15.1005	1G_stim		ACATGGTTCCCTGACT_4	12.4795	CD4 TCM	1G
AGAGTGGCATGCAATC_4	11.5675	1G_stim		ACCAGTAAGACAAGCC_4	10.7752	CD4 TCM	1G
AGAGTGGGTAGTGAAT_4	20.0643	1G_stim		ACCAGTAAGATGTCGG_4	13.0184	CD4 TCM	1G
AGAGTGGGTCGAGTTT_4	19.8359	1G_stim		ACCAGTAAGCTAGTGG_4	14.9552	CD4 TCM	1G
AGAGTGGGTGGCGAAT_4	15.6161	1G_stim		ACCAGTACAATCAGAA_4	15.4241	CD4 TCM	1G
AGAGTGGTCCGTAGGC_4	11.6121	1G_stim		ACCAGTACAGCATGAG_4	15.5444	CD4 TCM	1G
AGAGTGGTCTATCCCG_4	14.1831	1G_stim		ACCAGTAGTAGCGATG_4	11.4874	CD4 TCM	1G
AGAGTGGTCTCGTATT_4	20.8424	1G_stim		ACCAGTAGTGACGGTA_4	14.4356	CD4 TCM	1G
AGATCTGAGAACAATC_4	16.6151	1G_stim		ACCAGTATCCAAGCCG_4	15.7001	CD4 TCM	1G
AGATCTGAGATCCGAG_4	11.5572	1G_stim		ACCAGTATCGGCATCG_4	13.9514	CD4 TCM	1G
AGATCTGAGCGCCTCA_4	18.9819	1G_stim		ACCCACTAGACACTAA_4	11.6513	CD4 TCM	1G
AGATCTGAGGCGATAC_4	15.6644	1G_stim		ACCCACTCATATGCTG_4	16.0912	CD4 TCM	1G
AGATCTGAGTGCCAGA_4	16.593	1G_stim		ACCCACTTCAGCATGT_4	11.5276	CD4 TCM	1G
AGATCTGAGTTGAGTA_4	20.7563	1G_stim		ACCCACTTCGAATGGG_4	12.6812	CD4 TCM	1G
AGATCTGCACTCTGTC_4	17.0954	1G_stim		ACCCACTTCTACTTAC_4	11.8956	CD4 TCM	1G
AGATCTGCATCGGAAG_4	14.8385	1G_stim		ACCGTAAAGAGTCGGT_4	9.32322	CD4 TCM	1G
AGATCTGGTACGCACC_4	13.9899	1G_stim		ACCGTAAAGGACGAAA_4	11.1283	CD4 TCM	1G
AGATCTGGTAGCGATG_4	14.4261	1G_stim		ACCGTAAAGTGTCCAT_4	18.151	CD4 TCM	1G
AGATCTGGTGCGAAAC_4	10.695	1G_stim		ACCGTAACAAAGGCGT_4	12.613	CD4 TCM	1G
AGATCTGGTGTGCGTC_4	19.7666	1G_stim		ACCGTAACACGCATCG_4	11.628	CD4 TCM	1G
AGATCTGTCAGTGTTG_4	14.846	1G_stim		ACCGTAAGTATGCTTG_4	17.3067	CD4 TCM	1G
AGATCTGTCCAAGTAC_4	14.7717	1G_stim		ACCGTAAGTCCGTCAG_4	15.595	CD4 TCM	1G
AGATCTGTCCTGCAGG_4	5.5897	1G_stim		ACCGTAAGTGCGGTAA_4	13.955	CD4 TCM	1G
AGATCTGTCGAACGGA_4	15.0113	1G_stim		ACCGTAATCACCTTAT_4	8.97222	CD4 TCM	1G
AGATCTGTCTAACGGT_4	15.5402	1G_stim		ACCGTAATCCTAGGGC_4	15.1099	CD4 TCM	1G
AGATCTGTCTTCGAGA_4	14.9615	1G_stim		ACCGTAATCGTTGCCT_4	17.6356	CD4 TCM	1G
AGATCTGTCTTGTATC_4	13.7398	1G_stim		ACCTTTAAGCTTCGCG_4	13.8548	CD4 TCM	1G
AGATTGCAGCTGCCCA_4	15.1661	1G_stim		ACCTTTACACTACAGT_4	12.9615	CD4 TCM	1G
AGATTGCAGCTTTGGT_4	18.4215	1G_stim		ACCTTTACAGACGCTC_4	17.3033	CD4 TCM	1G
AGATTGCAGTCGCCGT_4	19.2127	1G_stim		ACCTTTAGTATAGGGC_4	8.66756	CD4 TCM	1G
AGATTGCCAAACCCAT_4	20.2527	1G_stim		ACCTTTAGTTAGAACA_4	14.3644	CD4 TCM	1G
AGATTGCCACGACGAA_4	18.3665	1G_stim		ACCTTTATCAAGCCTA_4	14.1864	CD4 TCM	1G
AGATTGCCAGACTCGC_4	14.4636	1G_stim		ACCTTTATCCGATATG_4	12.2358	CD4 TCM	1G
AGATTGCCATAACCTG_4	16.5597	1G_stim		ACCTTTATCTGGGCCA_4	17.148	CD4 TCM	1G
AGATTGCGTAAGTAGT_4	14.7753	1G_stim		ACCTTTATCTTGTTTG_4	13.715	CD4 TCM	1G
AGATTGCGTACATCCA_4	16.8296	1G_stim		ACGAGCCAGCTAGTGG_4	12.0931	CD4 TCM	1G
AGATTGCGTATATGGA_4	17.8262	1G_stim		ACGAGCCAGCTATGCT_4	14.2977	CD4 TCM	1G
AGATTGCGTTCTGAAC_4	16.5127	1G_stim		ACGAGCCAGGGCTCTC_4	17.3927	CD4 TCM	1G
AGATTGCGTTTGGGCC_4	14.443	1G_stim		ACGAGCCCAATTGCTG_4	14.1388	CD4 TCM	1G
AGATTGCTCACGAAGG_4	17.0751	1G_stim		ACGAGCCCAGCAGTTT_4	16.738	CD4 TCM	1G
AGATTGCTCATTCACT_4	13.6964	1G_stim		ACGAGCCCATCCCACT_4	10.6274	CD4 TCM	1G
AGATTGCTCCGCGGTA_4	17.564	1G_stim		ACGAGCCCATGCGCAC_4	14.7673	CD4 TCM	1G
AGATTGCTCGCTAGCG_4	20.1971	1G_stim		ACGAGCCCATTTCACT_4	14.7131	CD4 TCM	1G
AGATTGCTCGTCACGG_4	16.0367	1G_stim		ACGAGCCGTACCCAAT_4	16.0223	CD4 TCM	1G
AGATTGCTCTGCTTGC_4	17.378	1G_stim		ACGAGCCGTAGGACAC_4	9.97508	CD4 TCM	1G
AGATTGCTCTTAACCT_4	13.0795	1G_stim		ACGAGCCGTCAAGCGA_4	10.9607	CD4 TCM	1G
AGCAGCCAGACTACAA_4	19.2264	1G_stim		ACGAGCCTCAGAGGTG_4	14.0894	CD4 TCM	1G
AGCAGCCAGCAGCGTA_4	18.6051	1G_stim		ACGAGCCTCATCTGCC_4	11.2741	CD4 TCM	1G
AGCAGCCAGCGTCTAT_4	14.5753	1G_stim		ACGAGCCTCCTTCAAT_4	10.1505	CD4 TCM	1G
AGCAGCCAGCTCCCAG_4	16.9986	1G_stim		ACGAGCCTCGCCCTTA_4	15.1507	CD4 TCM	1G
AGCAGCCAGGCTAGGT_4	20.0527	1G_stim		ACGAGGAAGAATTCCC_4	15.116	CD4 TCM	1G
AGCAGCCAGTCATGCT_4	16.808	1G_stim		ACGAGGAAGTACGTTC_4	18.2565	CD4 TCM	1G
AGCAGCCAGTGCTGCC_4	17.28	1G_stim		ACGAGGACAAAGCAAT_4	15.1404	CD4 TCM	1G
AGCAGCCCATGGTCAT_4	11.2627	1G_stim		ACGAGGACAATGAATG_4	9.60164	CD4 TCM	1G
AGCAGCCCATGTCCTC_4	16.7972	1G_stim		ACGAGGACAGCTGCTG_4	11.5063	CD4 TCM	1G
AGCAGCCCATTACGAC_4	17.5701	1G_stim		ACGAGGATCCTACAGA_4	16.4075	CD4 TCM	1G
AGCAGCCGTACAGTGG_4	16.5345	1G_stim		ACGAGGATCTAACGGT_4	17.4196	CD4 TCM	1G
AGCAGCCGTACCGCTG_4	13.5733	1G_stim		ACGATACAGAGTGAGA_4	13.7398	CD4 TCM	1G
AGCAGCCGTCCGAACC_4	13.3419	1G_stim		ACGATACAGCCCAGCT_4	14.9164	CD4 TCM	1G
AGCAGCCGTCGACTAT_4	18.4347	1G_stim		ACGATACAGGAGTTGC_4	15.8057	CD4 TCM	1G
AGCAGCCGTCTTGTCC_4	12.6376	1G_stim		ACGATACCAATCCAAC_4	10.7332	CD4 TCM	1G
AGCAGCCGTGGCGAAT_4	16.504	1G_stim		ACGATACCAGTCGATT_4	12.3775	CD4 TCM	1G
AGCAGCCGTGTCAATC_4	17.8522	1G_stim		ACGATACGTAGGACAC_4	15.0724	CD4 TCM	1G
AGCAGCCTCACAACGT_4	18.6705	1G_stim		ACGATACGTCAAAGCG_4	13.2802	CD4 TCM	1G
AGCAGCCTCTGTGCAA_4	16.5553	1G_stim		ACGATACGTCGCCATG_4	15.4676	CD4 TCM	1G
AGCATACAGGGCTCTC_4	11.7722	1G_stim		ACGATACTCAAGGTAA_4	15.6455	CD4 TCM	1G
AGCATACAGTGCGATG_4	10.6894	1G_stim		ACGATACTCAATCACG_4	9.42896	CD4 TCM	1G
AGCATACCAAGACACG_4	14.0192	1G_stim		ACGATACTCGGAAACG_4	15.0686	CD4 TCM	1G
AGCATACCACACTGCG_4	20.526	1G_stim		ACGATGTAGAATTGTG_4	13.027	CD4 TCM	1G
AGCATACCACATCTTT_4	21.9035	1G_stim		ACGATGTCAAGAAGAG_4	11.7838	CD4 TCM	1G
AGCATACGTATGGTTC_4	15.5096	1G_stim		ACGATGTCAGCCACCA_4	15.5786	CD4 TCM	1G
AGCATACGTCGGCTCA_4	19.3839	1G_stim		ACGATGTCAGGCAGTA_4	12.1526	CD4 TCM	1G
AGCATACGTTATCACG_4	12.5749	1G_stim		ACGATGTCATTCCTCG_4	14.3747	CD4 TCM	1G
AGCATACGTTCCACAA_4	12.3508	1G_stim		ACGATGTGTAGGCATG_4	14.135	CD4 TCM	1G
AGCATACGTTGCGTTA_4	13.4686	1G_stim		ACGATGTTCACGCATA_4	15.8841	CD4 TCM	1G
AGCATACTCACATACG_4	16.0127	1G_stim		ACGATGTTCATTATCC_4	16.6388	CD4 TCM	1G
AGCATACTCAGCTTAG_4	11.5972	1G_stim		ACGCAGCAGATCCTGT_4	17.2768	CD4 TCM	1G
AGCATACTCCCTAACC_4	16.6542	1G_stim		ACGCAGCAGCGTCTAT_4	14.9662	CD4 TCM	1G
AGCATACTCCTTGACC_4	12.3768	1G_stim		ACGCAGCAGGTGCTAG_4	17.3614	CD4 TCM	1G
AGCATACTCGAATGCT_4	16.4529	1G_stim		ACGCAGCCAAACCCAT_4	14.1596	CD4 TCM	1G
AGCATACTCTCCAGGG_4	16.6942	1G_stim		ACGCAGCCACGAAGCA_4	12.0319	CD4 TCM	1G
AGCCTAAAGCACCGTC_4	15.3961	1G_stim		ACGCAGCCACTAAGTC_4	13.7902	CD4 TCM	1G
AGCCTAAAGGTTACCT_4	18.5916	1G_stim		ACGCAGCCAGGCTGAA_4	9.86909	CD4 TCM	1G
AGCCTAAAGTGTACTC_4	14.7084	1G_stim		ACGCAGCGTGTGACGA_4	12.9781	CD4 TCM	1G
AGCCTAAAGTTCGATC_4	16.564	1G_stim		ACGCAGCGTGTGCGTC_4	13.4474	CD4 TCM	1G
AGCCTAACAAACGTGG_4	11.9759	1G_stim		ACGCAGCGTTTGTTGG_4	10.5089	CD4 TCM	1G
AGCCTAACAGAGTGTG_4	13.3384	1G_stim		ACGCAGCTCACAGTAC_4	15.6893	CD4 TCM	1G
AGCCTAACAGGTGCCT_4	15.3752	1G_stim		ACGCAGCTCCAAGTAC_4	17.1678	CD4 TCM	1G
AGCCTAACATACTCTT_4	20.2927	1G_stim		ACGCAGCTCCAGTATG_4	15.9451	CD4 TCM	1G
AGCCTAAGTAACGACG_4	13.8786	1G_stim		ACGCAGCTCCTAGAAC_4	15.054	CD4 TCM	1G
AGCCTAAGTAGCGTGA_4	17.9225	1G_stim		ACGCAGCTCGTCGTTC_4	11.2844	CD4 TCM	1G
AGCCTAAGTTAAGTAG_4	13.5814	1G_stim		ACGCCAGAGAGAGCTC_4	13.5087	CD4 TCM	1G
AGCCTAATCCAACCAA_4	16.0796	1G_stim		ACGCCAGAGATGGGTC_4	11.457	CD4 TCM	1G
AGCCTAATCTGGAGCC_4	15.6185	1G_stim		ACGCCAGAGCAATATG_4	12.0274	CD4 TCM	1G
AGCCTAATCTTAACCT_4	20.5054	1G_stim		ACGCCAGAGCGATAGC_4	9.45624	CD4 TCM	1G
AGCGGTCAGAGACTAT_4	13.027	1G_stim		ACGCCAGAGTATGACA_4	11.7435	CD4 TCM	1G
AGCGGTCAGGGTCTCC_4	12.334	1G_stim		ACGCCAGAGTGGAGAA_4	17.2654	CD4 TCM	1G
AGCGGTCCAATAGAGT_4	14.2833	1G_stim		ACGCCAGCACGGACAA_4	13.7339	CD4 TCM	1G
AGCGGTCCAATGGACG_4	17.9389	1G_stim		ACGCCAGCATCAGTAC_4	10.2582	CD4 TCM	1G
AGCGGTCCACCATGTA_4	20.7462	1G_stim		ACGCCAGCATTTCAGG_4	17.5939	CD4 TCM	1G
AGCGGTCCACTAGTAC_4	21.065	1G_stim		ACGCCAGGTATCAGTC_4	12.0172	CD4 TCM	1G
AGCGGTCCAGACGCTC_4	18.9842	1G_stim		ACGCCAGGTATGCTTG_4	12.4057	CD4 TCM	1G
AGCGGTCCAGCATGAG_4	13.2803	1G_stim		ACGCCAGTCGCGGATC_4	15.1085	CD4 TCM	1G
AGCGGTCCAGTGACAG_4	15.8532	1G_stim		ACGCCGAAGAGTCTGG_4	15.1679	CD4 TCM	1G
AGCGGTCCATCTCCCA_4	16.9921	1G_stim		ACGCCGAAGCACCGCT_4	16.9364	CD4 TCM	1G
AGCGGTCGTCTTGCGG_4	13.9206	1G_stim		ACGCCGAAGGACTGGT_4	13.6667	CD4 TCM	1G
AGCGGTCTCCACTCCA_4	17.1082	1G_stim		ACGCCGAAGGCAAAGA_4	13.645	CD4 TCM	1G
AGCGGTCTCCCGGATG_4	17.1925	1G_stim		ACGCCGACATCGGAAG_4	12.1497	CD4 TCM	1G
AGCGGTCTCGGAAACG_4	18.2652	1G_stim		ACGCCGAGTATATGGA_4	10.7411	CD4 TCM	1G
AGCGGTCTCGTCTGCT_4	21.1084	1G_stim		ACGCCGAGTCCGAGTC_4	13.4172	CD4 TCM	1G
AGCGGTCTCTTATCTG_4	19.2315	1G_stim		ACGCCGAGTGTTTGGT_4	15.7568	CD4 TCM	1G
AGCGTATAGCACAGGT_4	15.8833	1G_stim		ACGCCGATCGACAGCC_4	14.2832	CD4 TCM	1G
AGCGTATAGCTAGCCC_4	14.7909	1G_stim		ACGCCGATCTGGCGTG_4	12.8124	CD4 TCM	1G
AGCGTATCACAGTCGC_4	15.3534	1G_stim		ACGGAGACACCAACCG_4	10.8446	CD4 TCM	1G
AGCGTATCACGGCCAT_4	13.3198	1G_stim		ACGGAGACAGCTCGAC_4	10.9317	CD4 TCM	1G
AGCGTATCAGCCACCA_4	20.8588	1G_stim		ACGGAGACAGGAATGC_4	14.2536	CD4 TCM	1G
AGCGTATCAGGACCCT_4	14.1306	1G_stim		ACGGAGACATTTCACT_4	12.2641	CD4 TCM	1G
AGCGTATCATCCTTGC_4	15.2533	1G_stim		ACGGAGAGTAACGTTC_4	8.15593	CD4 TCM	1G
AGCGTATGTAAGAGGA_4	13.7122	1G_stim		ACGGAGAGTCTTCGTC_4	16.3288	CD4 TCM	1G
AGCGTATGTAAGTAGT_4	14.5171	1G_stim		ACGGAGATCATGGTCA_4	16.3584	CD4 TCM	1G
AGCGTATGTCGACTAT_4	14.5168	1G_stim		ACGGCCAAGCCAGGAT_4	13.1715	CD4 TCM	1G
AGCGTATGTTAGAACA_4	19.506	1G_stim		ACGGCCACACGGTTTA_4	14.5183	CD4 TCM	1G
AGCGTATTCAGCAACT_4	14.9342	1G_stim		ACGGCCACAGTAGAGC_4	8.80096	CD4 TCM	1G
AGCGTATTCGCATGAT_4	17.9787	1G_stim		ACGGCCAGTATATCCG_4	11.2656	CD4 TCM	1G
AGCGTATTCTCGTATT_4	12.7789	1G_stim		ACGGGCTAGTCATGCT_4	16.1855	CD4 TCM	1G
AGCGTATTCTTATCTG_4	18.6433	1G_stim		ACGGGCTAGTCCATAC_4	11.3247	CD4 TCM	1G
AGCGTCGAGAGATGAG_4	16.8368	1G_stim		ACGGGCTCACTGTTAG_4	13.2478	CD4 TCM	1G
AGCGTCGAGCCGATTT_4	15.602	1G_stim		ACGGGCTGTAGCACGA_4	11.3876	CD4 TCM	1G
AGCGTCGAGGCTCATT_4	14.5311	1G_stim		ACGGGCTGTGGTCTCG_4	9.18534	CD4 TCM	1G
AGCGTCGCAATCCGAT_4	19.0535	1G_stim		ACGGGCTGTTCTCATT_4	9.32322	CD4 TCM	1G
AGCGTCGCAGTCGTGC_4	11.6535	1G_stim		ACGGGCTTCACCACCT_4	15.2977	CD4 TCM	1G
AGCGTCGCAGTTCATG_4	21.4422	1G_stim		ACGGGCTTCGGCTACG_4	13.6868	CD4 TCM	1G
AGCGTCGGTACGCTGC_4	19.5805	1G_stim		ACGGGTCAGCGGCTTC_4	11.3478	CD4 TCM	1G
AGCGTCGGTCCTGCTT_4	11.4384	1G_stim		ACGGGTCAGGCAGGTT_4	15.7245	CD4 TCM	1G
AGCTCCTAGGAGTACC_4	17.0999	1G_stim		ACGGGTCCACCGAATT_4	13.0278	CD4 TCM	1G
AGCTCCTAGTAATCCC_4	17.4901	1G_stim		ACGGGTCCATCGGAAG_4	17.5975	CD4 TCM	1G
AGCTCCTCAATCACAC_4	11.3599	1G_stim		ACGGGTCCATGACATC_4	9.47758	CD4 TCM	1G
AGCTCCTCACCGGAAA_4	19.711	1G_stim		ACGGGTCGTCCGAAGA_4	9.88851	CD4 TCM	1G
AGCTCCTCATCACAAC_4	17.8761	1G_stim		ACGGGTCTCACGGTTA_4	14.0164	CD4 TCM	1G
AGCTCCTGTAGAAAGG_4	18.8073	1G_stim		ACGGGTCTCTCTTGAT_4	16.1908	CD4 TCM	1G
AGCTCCTGTAGCAAAT_4	9.33086	1G_stim		ACGTCAAAGAGACTAT_4	11.3317	CD4 TCM	1G
AGCTCCTGTCACTGGC_4	19.1126	1G_stim		ACGTCAAAGATGCCAG_4	17.0855	CD4 TCM	1G
AGCTCCTGTGTGGTTT_4	14.6331	1G_stim		ACGTCAAAGGCAAAGA_4	17.9653	CD4 TCM	1G
AGCTCCTTCAGCTCGG_4	15.5704	1G_stim		ACGTCAAAGGGCTTGA_4	14.8157	CD4 TCM	1G
AGCTCCTTCCGCATCT_4	13.3241	1G_stim		ACGTCAAGTCAGGACA_4	16.2209	CD4 TCM	1G
AGCTCCTTCCTCTAGC_4	15.6428	1G_stim		ACGTCAAGTCTAGAGG_4	7.84877	CD4 TCM	1G
AGCTCTCAGACTAGGC_4	17.2795	1G_stim		ACGTCAAGTTTGACTG_4	13.1067	CD4 TCM	1G
AGCTCTCAGGAATGGA_4	16.6941	1G_stim		ACGTCAATCTTGTTTG_4	10.2409	CD4 TCM	1G
AGCTCTCAGGGTCGAT_4	17.4574	1G_stim		ACTATCTCACTAGTAC_4	10.0324	CD4 TCM	1G
AGCTCTCCAAGCGTAG_4	20.4921	1G_stim		ACTATCTCAGGGATTG_4	13.6604	CD4 TCM	1G
AGCTCTCCACACATGT_4	12.4102	1G_stim		ACTATCTGTATTCTCT_4	10.6042	CD4 TCM	1G
AGCTCTCCACTGTGTA_4	18.7477	1G_stim		ACTATCTTCCTTAATC_4	15.816	CD4 TCM	1G
AGCTCTCCATAGAAAC_4	17.2319	1G_stim		ACTATCTTCGACCAGC_4	8.91322	CD4 TCM	1G
AGCTCTCGTCTCACCT_4	19.2676	1G_stim		ACTGAACAGCGAGAAA_4	15.7635	CD4 TCM	1G
AGCTCTCGTTACGACT_4	18.7612	1G_stim		ACTGAACAGCGATAGC_4	15.7413	CD4 TCM	1G
AGCTCTCGTTCGGGCT_4	13.5786	1G_stim		ACTGAACAGGGTCTCC_4	9.63212	CD4 TCM	1G
AGCTCTCTCAAGGTAA_4	17.6013	1G_stim		ACTGAACCACGCCAGT_4	15.7167	CD4 TCM	1G
AGCTCTCTCCACGTGG_4	17.8691	1G_stim		ACTGAACCAGGTTTCA_4	14.9501	CD4 TCM	1G
AGCTCTCTCCGCGTTT_4	13.3353	1G_stim		ACTGAACGTAAATACG_4	10.583	CD4 TCM	1G
AGCTCTCTCCTGCAGG_4	19.2251	1G_stim		ACTGAACGTGACAAAT_4	16.8454	CD4 TCM	1G
AGCTCTCTCGCAGGCT_4	11.3994	1G_stim		ACTGAACTCAGCTTAG_4	13.0178	CD4 TCM	1G
AGCTCTCTCGCTGATA_4	18.5455	1G_stim		ACTGAACTCTTAGCCC_4	17.6124	CD4 TCM	1G
AGCTCTCTCTGACCTC_4	12.8636	1G_stim		ACTGAGTAGCTATGCT_4	11.9444	CD4 TCM	1G
AGCTTGAAGCAAATCA_4	14.4709	1G_stim		ACTGAGTAGGATGGAA_4	13.5962	CD4 TCM	1G
AGCTTGAAGCCGATTT_4	13.4638	1G_stim		ACTGAGTAGTACGTTC_4	14.3478	CD4 TCM	1G
AGCTTGAAGCGACGTA_4	13.9551	1G_stim		ACTGAGTAGTATGACA_4	14.1039	CD4 TCM	1G
AGCTTGAAGGCTAGGT_4	15.9794	1G_stim		ACTGAGTCAAGAGTCG_4	9.76061	CD4 TCM	1G
AGCTTGACACGGTAGA_4	17.4569	1G_stim		ACTGAGTCACGGACAA_4	11.4391	CD4 TCM	1G
AGCTTGACATGCAACT_4	9.92476	1G_stim		ACTGAGTGTCAGAAGC_4	16.484	CD4 TCM	1G
AGCTTGACATGTTGAC_4	17.2622	1G_stim		ACTGAGTGTGCGATAG_4	16.1008	CD4 TCM	1G
AGCTTGAGTAGCTCCG_4	14.0402	1G_stim		ACTGAGTGTTACCAGT_4	16.1512	CD4 TCM	1G
AGCTTGAGTATTACCG_4	17.5104	1G_stim		ACTGAGTGTTCACGGC_4	13.7544	CD4 TCM	1G
AGCTTGAGTGTATGGG_4	12.8204	1G_stim		ACTGAGTTCAAAGTAG_4	10.7474	CD4 TCM	1G
AGCTTGATCAGCTGGC_4	21.7282	1G_stim		ACTGAGTTCGTGACAT_4	13.6085	CD4 TCM	1G
AGCTTGATCCAAAGTC_4	15.5109	1G_stim		ACTGATGAGTCCCACG_4	14.601	CD4 TCM	1G
AGCTTGATCCAGTATG_4	17.2833	1G_stim		ACTGATGCACAGGCCT_4	13.8789	CD4 TCM	1G
AGCTTGATCCGCGTTT_4	16.9158	1G_stim		ACTGATGCAGCTGCAC_4	11.0414	CD4 TCM	1G
AGCTTGATCGCGATCG_4	19.7814	1G_stim		ACTGATGCATAGAAAC_4	11.6572	CD4 TCM	1G
AGCTTGATCTGTCCGT_4	18.2544	1G_stim		ACTGATGGTCCATGAT_4	12.8759	CD4 TCM	1G
AGGCCACAGATGTTAG_4	18.5404	1G_stim		ACTGATGTCCGTAGGC_4	14.8137	CD4 TCM	1G
AGGCCACAGCCAACAG_4	20.0305	1G_stim		ACTGCTCAGCGTCAAG_4	15.9566	CD4 TCM	1G
AGGCCACAGTACGCCC_4	12.8093	1G_stim		ACTGCTCAGGAGTTGC_4	15.4623	CD4 TCM	1G
AGGCCACCAGTAACGG_4	17.6468	1G_stim		ACTGCTCCAAGGTTTC_4	19.2671	CD4 TCM	1G
AGGCCACGTATCGCAT_4	14.0686	1G_stim		ACTGCTCCAGTCTTCC_4	15.2877	CD4 TCM	1G
AGGCCACGTCGAAAGC_4	13.6944	1G_stim		ACTGCTCGTACCCAAT_4	12.3358	CD4 TCM	1G
AGGCCACGTCTGCGGT_4	14.3504	1G_stim		ACTGCTCGTTAAAGAC_4	14.3219	CD4 TCM	1G
AGGCCACGTCTGGTCG_4	21.15	1G_stim		ACTGCTCGTTCATGGT_4	12.5852	CD4 TCM	1G
AGGCCACGTGACTCAT_4	17.162	1G_stim		ACTGCTCTCACAAACC_4	4.94844	CD4 TCM	1G
AGGCCACGTGGTGTAG_4	17.6193	1G_stim		ACTGCTCTCACCGGGT_4	15.4885	CD4 TCM	1G
AGGCCACTCACAGTAC_4	15.9347	1G_stim		ACTGCTCTCCACGTGG_4	10.1568	CD4 TCM	1G
AGGCCACTCCCAAGTA_4	16.239	1G_stim		ACTGCTCTCCTTTCGG_4	12.059	CD4 TCM	1G
AGGCCGTAGCACCGTC_4	16.6341	1G_stim		ACTGCTCTCGGTTCGG_4	9.29516	CD4 TCM	1G
AGGCCGTCAGGATCGA_4	17.0467	1G_stim		ACTGCTCTCTCCTATA_4	12.525	CD4 TCM	1G
AGGCCGTCATGCTGGC_4	17.3779	1G_stim		ACTGTCCAGACACTAA_4	6.97678	CD4 TCM	1G
AGGCCGTGTCAAGCGA_4	16.4386	1G_stim		ACTGTCCAGACAGAGA_4	9.61311	CD4 TCM	1G
AGGCCGTGTCTAGCGC_4	13.2621	1G_stim		ACTGTCCAGATCCTGT_4	15.1721	CD4 TCM	1G
AGGCCGTGTGGCAAAC_4	17.9472	1G_stim		ACTGTCCGTAAACCTC_4	11.3916	CD4 TCM	1G
AGGCCGTGTTCAGCGC_4	20.2666	1G_stim		ACTGTCCGTACCGTAT_4	16.3077	CD4 TCM	1G
AGGCCGTGTTCGTGAT_4	16.6319	1G_stim		ACTGTCCGTTGAGTTC_4	12.5569	CD4 TCM	1G
AGGCCGTGTTGCGCAC_4	17.9252	1G_stim		ACTGTCCGTTGGTAAA_4	16.063	CD4 TCM	1G
AGGCCGTTCAAGGCTT_4	17.3445	1G_stim		ACTGTCCGTTGGTTTG_4	10.791	CD4 TCM	1G
AGGCCGTTCCGCGTTT_4	17.5646	1G_stim		ACTGTCCTCAACGAAA_4	15.3529	CD4 TCM	1G
AGGCCGTTCCGTAGGC_4	15.4619	1G_stim		ACTGTCCTCCGCAAGC_4	9.16109	CD4 TCM	1G
AGGCCGTTCCTTTACA_4	24.454	1G_stim		ACTGTCCTCGCATGGC_4	14.2027	CD4 TCM	1G
AGGCCGTTCGCGTAGC_4	16.8023	1G_stim		ACTGTCCTCTTGTCAT_4	14.1094	CD4 TCM	1G
AGGCCGTTCGGAAACG_4	15.5232	1G_stim		ACTTACTAGCAGCGTA_4	6.42806	CD4 TCM	1G
AGGCCGTTCGTTACAG_4	16.5296	1G_stim		ACTTACTAGGCAAAGA_4	14.0566	CD4 TCM	1G
AGGCCGTTCGTTTGCC_4	17.1952	1G_stim		ACTTACTAGTTCGCGC_4	12.5207	CD4 TCM	1G
AGGGAGTAGAACTCGG_4	17.4594	1G_stim		ACTTACTCATTGAGCT_4	15.8948	CD4 TCM	1G
AGGGAGTAGAGGTTAT_4	15.9252	1G_stim		ACTTACTGTTCCATGA_4	15.0751	CD4 TCM	1G
AGGGAGTAGATGTCGG_4	15.1998	1G_stim		ACTTACTTCCGGGTGT_4	11.428	CD4 TCM	1G
AGGGAGTAGGCGATAC_4	16.4058	1G_stim		ACTTACTTCGCCTGTT_4	13.7514	CD4 TCM	1G
AGGGAGTAGTATGACA_4	14.2577	1G_stim		ACTTGTTAGGCATGTG_4	13.4573	CD4 TCM	1G
AGGGAGTCAAAGGAAG_4	16.4789	1G_stim		ACTTGTTAGTCCATAC_4	14.7358	CD4 TCM	1G
AGGGAGTCAAGGACAC_4	18.7493	1G_stim		ACTTGTTAGTGACTCT_4	12.9155	CD4 TCM	1G
AGGGAGTCAAGTTGTC_4	19.5544	1G_stim		ACTTGTTCAAGCGAGT_4	11.8454	CD4 TCM	1G
AGGGAGTCACGAAACG_4	15.5935	1G_stim		ACTTGTTCAGTACACT_4	12.9721	CD4 TCM	1G
AGGGAGTCACTAGTAC_4	17.3533	1G_stim		ACTTGTTGTCCGACGT_4	11.9347	CD4 TCM	1G
AGGGAGTCAGGAACGT_4	18.2562	1G_stim		ACTTGTTTCTCTGTCG_4	14.9951	CD4 TCM	1G
AGGGAGTCAGTGGGAT_4	16.0591	1G_stim		ACTTGTTTCTGCAGTA_4	18.1152	CD4 TCM	1G
AGGGAGTCATGCCTAA_4	17.3552	1G_stim		ACTTGTTTCTGTCAAG_4	14.332	CD4 TCM	1G
AGGGAGTGTACGACCC_4	11.4351	1G_stim		ACTTGTTTCTTGTTTG_4	17.1835	CD4 TCM	1G
AGGGAGTGTCTGGAGA_4	14.6334	1G_stim		ACTTTCAAGAATGTTG_4	13.2386	CD4 TCM	1G
AGGGAGTTCCGCATCT_4	14.8848	1G_stim		ACTTTCAAGAGGTAGA_4	11.6868	CD4 TCM	1G
AGGGAGTTCGTCTGCT_4	19.7672	1G_stim		ACTTTCAAGGGAACGG_4	12.273	CD4 TCM	1G
AGGGAGTTCTGTCTCG_4	15.5441	1G_stim		ACTTTCAAGGTAGCCA_4	9.95891	CD4 TCM	1G
AGGGATGAGCGCCTTG_4	18.0929	1G_stim		ACTTTCACAATCGAAA_4	13.2396	CD4 TCM	1G
AGGGATGAGGCAGGTT_4	20.413	1G_stim		ACTTTCACAATGAATG_4	11.3629	CD4 TCM	1G
AGGGATGAGTCATGCT_4	15.4506	1G_stim		ACTTTCACACAGCCCA_4	17.9847	CD4 TCM	1G
AGGGATGAGTTAGCGG_4	16.5878	1G_stim		ACTTTCACAGGGTACA_4	13.217	CD4 TCM	1G
AGGGATGCAGCGATCC_4	17.6732	1G_stim		ACTTTCACATGTAGTC_4	11.8552	CD4 TCM	1G
AGGGATGGTGTGTGCC_4	11.5094	1G_stim		ACTTTCAGTACCGCTG_4	9.54842	CD4 TCM	1G
AGGGATGGTTCCATGA_4	11.1228	1G_stim		ACTTTCAGTCCGAGTC_4	15.7707	CD4 TCM	1G
AGGGATGGTTGTGGAG_4	15.0533	1G_stim		ACTTTCAGTTAAAGTG_4	15.8732	CD4 TCM	1G
AGGGATGTCAGCGACC_4	15.2279	1G_stim		ACTTTCATCTATGTGG_4	15.8706	CD4 TCM	1G
AGGGATGTCATGGTCA_4	17.5333	1G_stim		ACTTTCATCTTGAGGT_4	14.658	CD4 TCM	1G
AGGGATGTCTCATTCA_4	13.7809	1G_stim		AGAATAGAGATACACA_4	13.4401	CD4 TCM	1G
AGGGTGAAGACTACAA_4	17.107	1G_stim		AGAATAGAGCCCAGCT_4	17.4194	CD4 TCM	1G
AGGGTGAAGGATATAC_4	19.0985	1G_stim		AGAATAGCAGTACACT_4	14.8183	CD4 TCM	1G
AGGGTGAAGGATTCGG_4	16.9243	1G_stim		AGAATAGGTATCGCAT_4	11.819	CD4 TCM	1G
AGGGTGACAAGCCGCT_4	18.1076	1G_stim		AGAATAGTCAGCGACC_4	12.545	CD4 TCM	1G
AGGGTGACAAGTACCT_4	11.4498	1G_stim		AGAATAGTCCTTAATC_4	14.784	CD4 TCM	1G
AGGGTGACAGCTCGAC_4	16.2856	1G_stim		AGAATAGTCTTCGGTC_4	16.7601	CD4 TCM	1G
AGGGTGACAGGCGATA_4	15.6374	1G_stim		AGACGTTAGGGCTTGA_4	14.5276	CD4 TCM	1G
AGGGTGACAGGGATTG_4	15.4206	1G_stim		AGACGTTCAACGATGG_4	15.1408	CD4 TCM	1G
AGGGTGACATCCTTGC_4	15.4356	1G_stim		AGACGTTCAGTGACAG_4	13.7189	CD4 TCM	1G
AGGGTGAGTACCCAAT_4	23.3465	1G_stim		AGACGTTGTCTGATCA_4	15.3652	CD4 TCM	1G
AGGGTGAGTAGCGATG_4	10.9961	1G_stim		AGACGTTTCATGCAAC_4	11.4813	CD4 TCM	1G
AGGGTGAGTCTCATCC_4	14.4137	1G_stim		AGAGCGAAGACACGAC_4	17.6553	CD4 TCM	1G
AGGGTGAGTGGCGAAT_4	16.926	1G_stim		AGAGCGACAAGTTGTC_4	14.0889	CD4 TCM	1G
AGGGTGAGTTAAGGGC_4	15.6493	1G_stim		AGAGCGACAGCTGCTG_4	15.6849	CD4 TCM	1G
AGGGTGAGTTAAGTAG_4	15.769	1G_stim		AGAGCGACATTCCTCG_4	16.1919	CD4 TCM	1G
AGGGTGAGTTCGCTAA_4	19.9295	1G_stim		AGAGCGAGTTACGACT_4	11.0099	CD4 TCM	1G
AGGGTGAGTTCGTTGA_4	20.2685	1G_stim		AGAGCGAGTTGGTTTG_4	13.987	CD4 TCM	1G
AGGGTGATCAGGTAAA_4	15.7624	1G_stim		AGAGCGATCTTTCCTC_4	15.4465	CD4 TCM	1G
AGGGTGATCCTAGGGC_4	14.0417	1G_stim		AGAGCTTAGAGGTAGA_4	12.8454	CD4 TCM	1G
AGGGTGATCGTATCAG_4	17.5856	1G_stim		AGAGCTTAGCACGCCT_4	9.77765	CD4 TCM	1G
AGGGTGATCTAGCACA_4	18.2785	1G_stim		AGAGCTTGTGTAATGA_4	18.5065	CD4 TCM	1G
AGGGTGATCTCAAGTG_4	13.4646	1G_stim		AGAGCTTGTTTCCACC_4	11.7238	CD4 TCM	1G
AGGGTGATCTGCGGCA_4	16.176	1G_stim		AGAGTGGCAACTGCTA_4	14.7934	CD4 TCM	1G
AGGGTGATCTTGCCGT_4	18.2269	1G_stim		AGAGTGGCACATCTTT_4	12.974	CD4 TCM	1G
AGGGTGATCTTGTATC_4	20.255	1G_stim		AGAGTGGTCCGTAGGC_4	9.42595	CD4 TCM	1G
AGGTCATAGAGGACGG_4	14.0963	1G_stim		AGATCTGAGCGCCTCA_4	16.6516	CD4 TCM	1G
AGGTCATAGCGTAATA_4	16.5771	1G_stim		AGATCTGAGGCGATAC_4	13.16	CD4 TCM	1G
AGGTCATCAAGCTGGA_4	12.9642	1G_stim		AGATCTGCACTCTGTC_4	14.9765	CD4 TCM	1G
AGGTCATCACGGTAAG_4	17.1293	1G_stim		AGATCTGGTACGCACC_4	11.5075	CD4 TCM	1G
AGGTCATCAGATAATG_4	18.8019	1G_stim		AGATCTGGTAGCGATG_4	12.2951	CD4 TCM	1G
AGGTCATCAGCGTTCG_4	17.5267	1G_stim		AGATCTGGTGCGAAAC_4	8.53021	CD4 TCM	1G
AGGTCATCAGTCTTCC_4	19.4742	1G_stim		AGATCTGGTGTGCGTC_4	17.6715	CD4 TCM	1G
AGGTCATGTAAGGGAA_4	15.4304	1G_stim		AGATCTGTCAGTGTTG_4	12.6816	CD4 TCM	1G
AGGTCATGTCCGTCAG_4	18.5125	1G_stim		AGATCTGTCCAAGTAC_4	12.6166	CD4 TCM	1G
AGGTCATGTGGTCCGT_4	15.2552	1G_stim		AGATCTGTCGAACGGA_4	12.8737	CD4 TCM	1G
AGGTCATGTTAAAGTG_4	17.8002	1G_stim		AGATCTGTCTTCGAGA_4	12.7965	CD4 TCM	1G
AGGTCATTCACTTATC_4	17.9135	1G_stim		AGATCTGTCTTGTATC_4	10.5228	CD4 TCM	1G
AGGTCATTCAGCAACT_4	16.7559	1G_stim		AGATTGCAGCTGCCCA_4	13.0641	CD4 TCM	1G
AGGTCATTCCAATGGT_4	19.4042	1G_stim		AGATTGCAGCTTTGGT_4	16.2593	CD4 TCM	1G
AGGTCATTCCATGCTC_4	14.4559	1G_stim		AGATTGCCATAACCTG_4	14.3635	CD4 TCM	1G
AGGTCATTCCTATTCA_4	11.2645	1G_stim		AGATTGCGTAAGTAGT_4	12.6733	CD4 TCM	1G
AGGTCATTCTGGCGAC_4	19.0513	1G_stim		AGATTGCGTACATCCA_4	15.1706	CD4 TCM	1G
AGGTCCGAGAGACTAT_4	20.3476	1G_stim		AGATTGCGTTTGGGCC_4	12.2505	CD4 TCM	1G
AGGTCCGAGATGCCAG_4	14.3565	1G_stim		AGATTGCTCACGAAGG_4	15.4276	CD4 TCM	1G
AGGTCCGAGCGGCTTC_4	9.9893	1G_stim		AGATTGCTCCGCGGTA_4	15.4174	CD4 TCM	1G
AGGTCCGAGTCCTCCT_4	14.2307	1G_stim		AGATTGCTCTTAACCT_4	10.7577	CD4 TCM	1G
AGGTCCGAGTGTCCCG_4	18.8014	1G_stim		AGCAGCCAGCGTCTAT_4	12.3932	CD4 TCM	1G
AGGTCCGCAAGCCCAC_4	14.5062	1G_stim		AGCAGCCAGCTCCCAG_4	14.8693	CD4 TCM	1G
AGGTCCGCAAGGGTCA_4	17.1975	1G_stim		AGCAGCCAGTGCTGCC_4	14.9497	CD4 TCM	1G
AGGTCCGCAATTGCTG_4	16.9659	1G_stim		AGCAGCCCATGTCCTC_4	14.6796	CD4 TCM	1G
AGGTCCGCACTTCTGC_4	16.354	1G_stim		AGCAGCCCATTACGAC_4	15.4486	CD4 TCM	1G
AGGTCCGCATACAGCT_4	18.166	1G_stim		AGCAGCCGTACAGTGG_4	14.1833	CD4 TCM	1G
AGGTCCGCATCACCCT_4	11.7209	1G_stim		AGCAGCCGTACCGCTG_4	11.7071	CD4 TCM	1G
AGGTCCGGTGCGAAAC_4	19.1244	1G_stim		AGCAGCCGTCCGAACC_4	10.9553	CD4 TCM	1G
AGGTCCGGTTCGCTAA_4	18.536	1G_stim		AGCAGCCGTGGCGAAT_4	14.38	CD4 TCM	1G
AGGTCCGTCATCACCC_4	11.7652	1G_stim		AGCATACCAAGACACG_4	11.7951	CD4 TCM	1G
AGGTCCGTCATGCATG_4	15.6627	1G_stim		AGCATACCACATCTTT_4	21.0293	CD4 TCM	1G
AGGTCCGTCCATGAGT_4	18.9059	1G_stim		AGCATACGTATGGTTC_4	13.3233	CD4 TCM	1G
AGGTCCGTCCTTGGTC_4	11.823	1G_stim		AGCATACGTCGGCTCA_4	17.2037	CD4 TCM	1G
AGGTCCGTCGGTCTAA_4	14.1433	1G_stim		AGCATACTCACATACG_4	13.7724	CD4 TCM	1G
AGGTCCGTCTAACCGA_4	13.5898	1G_stim		AGCATACTCAGCTTAG_4	9.45315	CD4 TCM	1G
AGTAGTCAGATGTAAC_4	18.0842	1G_stim		AGCATACTCGAATGCT_4	14.3206	CD4 TCM	1G
AGTAGTCAGCAGGCTA_4	12.9006	1G_stim		AGCATACTCTCCAGGG_4	14.5153	CD4 TCM	1G
AGTAGTCAGGCACATG_4	12.0454	1G_stim		AGCCTAAAGGTTACCT_4	16.8751	CD4 TCM	1G
AGTAGTCCAATGCCAT_4	12.9913	1G_stim		AGCCTAACAAACGTGG_4	9.45404	CD4 TCM	1G
AGTAGTCCACCTGGTG_4	16.1558	1G_stim		AGCCTAACAGAGTGTG_4	11.1667	CD4 TCM	1G
AGTAGTCGTACGACCC_4	17.7058	1G_stim		AGCCTAAGTAACGACG_4	11.6684	CD4 TCM	1G
AGTAGTCGTATGCTTG_4	16.4165	1G_stim		AGCCTAAGTAGCGTGA_4	15.7693	CD4 TCM	1G
AGTAGTCGTCCATGAT_4	14.4576	1G_stim		AGCCTAAGTTAAGTAG_4	11.4379	CD4 TCM	1G
AGTAGTCGTCGCATAT_4	17.6613	1G_stim		AGCCTAATCCAACCAA_4	13.7493	CD4 TCM	1G
AGTAGTCGTCGGCATC_4	18.1578	1G_stim		AGCCTAATCTGGAGCC_4	13.5075	CD4 TCM	1G
AGTAGTCGTCTACCTC_4	16.2479	1G_stim		AGCCTAATCTTAACCT_4	18.3817	CD4 TCM	1G
AGTAGTCGTGACAAAT_4	14.5416	1G_stim		AGCGGTCAGAGACTAT_4	10.8519	CD4 TCM	1G
AGTAGTCGTTAGAACA_4	18.1419	1G_stim		AGCGGTCCAATAGAGT_4	12.2779	CD4 TCM	1G
AGTAGTCGTTCCGTCT_4	18.4816	1G_stim		AGCGGTCCATCTCCCA_4	14.8487	CD4 TCM	1G
AGTAGTCTCAACTCTT_4	16.5852	1G_stim		AGCGGTCGTCTTGCGG_4	11.7821	CD4 TCM	1G
AGTAGTCTCCATGAAC_4	13.7606	1G_stim		AGCGGTCTCCACTCCA_4	15.1958	CD4 TCM	1G
AGTAGTCTCGGACAAG_4	11.1467	1G_stim		AGCGGTCTCTTATCTG_4	17.0895	CD4 TCM	1G
AGTAGTCTCTCGAGTA_4	14.8018	1G_stim		AGCGTATAGCACAGGT_4	13.6985	CD4 TCM	1G
AGTAGTCTCTGGAGCC_4	15.6632	1G_stim		AGCGTATCACAGTCGC_4	13.1189	CD4 TCM	1G
AGTCTTTAGAAGGTTT_4	13.3281	1G_stim		AGCGTATGTAAGAGGA_4	11.5462	CD4 TCM	1G
AGTCTTTAGGCTAGCA_4	16.8236	1G_stim		AGCGTATGTAAGTAGT_4	12.2495	CD4 TCM	1G
AGTCTTTAGTCATCCA_4	12.9196	1G_stim		AGCGTATGTTAGAACA_4	17.4029	CD4 TCM	1G
AGTCTTTAGTCTCAAC_4	14.8061	1G_stim		AGCGTATTCAGCAACT_4	12.8414	CD4 TCM	1G
AGTCTTTAGTGGACGT_4	16.9112	1G_stim		AGCGTATTCGCATGAT_4	16.422	CD4 TCM	1G
AGTCTTTAGTGTTAGA_4	18.5695	1G_stim		AGCGTCGAGAGATGAG_4	14.7287	CD4 TCM	1G
AGTCTTTCAAGTAGTA_4	20.0114	1G_stim		AGCGTCGCAGTCGTGC_4	9.32322	CD4 TCM	1G
AGTCTTTCAAGTTAAG_4	11.5732	1G_stim		AGCTCCTCATCACAAC_4	15.7091	CD4 TCM	1G
AGTCTTTCACAGGCCT_4	11.0767	1G_stim		AGCTCCTGTGTGGTTT_4	12.4722	CD4 TCM	1G
AGTCTTTCAGACACTT_4	19.5874	1G_stim		AGCTCTCAGACTAGGC_4	15.1669	CD4 TCM	1G
AGTCTTTGTAAGTGTA_4	18.0907	1G_stim		AGCTCTCAGGAATGGA_4	14.5722	CD4 TCM	1G
AGTCTTTTCCGCGCAA_4	13.4461	1G_stim		AGCTCTCCATAGAAAC_4	15.0942	CD4 TCM	1G
AGTCTTTTCCTGCCAT_4	14.8338	1G_stim		AGCTCTCGTTCGGGCT_4	11.3792	CD4 TCM	1G
AGTCTTTTCCTTGACC_4	17.1397	1G_stim		AGCTCTCTCCACGTGG_4	15.7522	CD4 TCM	1G
AGTCTTTTCTACCAGA_4	17.5311	1G_stim		AGCTCTCTCCTGCAGG_4	17.1263	CD4 TCM	1G
AGTGAGGAGAACTCGG_4	16.322	1G_stim		AGCTCTCTCGCAGGCT_4	9.2188	CD4 TCM	1G
AGTGAGGAGCGTTTAC_4	16.947	1G_stim		AGCTCTCTCGCTGATA_4	16.4023	CD4 TCM	1G
AGTGAGGAGGCGATAC_4	11.5243	1G_stim		AGCTTGAAGCAAATCA_4	12.2588	CD4 TCM	1G
AGTGAGGCAAGGTGTG_4	12.2821	1G_stim		AGCTTGAAGCCGATTT_4	11.3399	CD4 TCM	1G
AGTGAGGCATCTACGA_4	19.8417	1G_stim		AGCTTGAAGCGACGTA_4	11.8138	CD4 TCM	1G
AGTGAGGGTCCAAGTT_4	14.3815	1G_stim		AGCTTGACATGCAACT_4	7.50753	CD4 TCM	1G
AGTGAGGGTCGATTGT_4	10.1473	1G_stim		AGCTTGAGTAGCTCCG_4	11.9044	CD4 TCM	1G
AGTGAGGGTGTGGTTT_4	20.8829	1G_stim		AGCTTGAGTATTACCG_4	15.34	CD4 TCM	1G
AGTGAGGTCCACGAAT_4	15.6966	1G_stim		AGCTTGATCCAAAGTC_4	13.2878	CD4 TCM	1G
AGTGAGGTCCTTGCCA_4	11.9927	1G_stim		AGCTTGATCCGCGTTT_4	14.719	CD4 TCM	1G
AGTGAGGTCGCTTGTC_4	17.5514	1G_stim		AGGCCACAGTACGCCC_4	10.6147	CD4 TCM	1G
AGTGAGGTCGTCCAGG_4	15.7342	1G_stim		AGGCCACCAGTAACGG_4	15.4749	CD4 TCM	1G
AGTGAGGTCTCAAACG_4	12.8514	1G_stim		AGGCCACGTATCGCAT_4	11.9355	CD4 TCM	1G
AGTGGGAAGGACAGAA_4	16.5117	1G_stim		AGGCCACGTCGAAAGC_4	11.5996	CD4 TCM	1G
AGTGGGAAGTTGTCGT_4	15.6717	1G_stim		AGGCCACGTGACTCAT_4	14.9817	CD4 TCM	1G
AGTGGGAAGTTTGCGT_4	17.5235	1G_stim		AGGCCACTCACAGTAC_4	13.7524	CD4 TCM	1G
AGTGGGACAAGGTTCT_4	14.0903	1G_stim		AGGCCACTCCCAAGTA_4	14.0872	CD4 TCM	1G
AGTGGGACAATCCGAT_4	17.1686	1G_stim		AGGCCGTGTCAAGCGA_4	14.2744	CD4 TCM	1G
AGTGGGACACGCCAGT_4	16.2341	1G_stim		AGGCCGTGTTCAGCGC_4	18.7433	CD4 TCM	1G
AGTGGGACAGGTGGAT_4	18.3725	1G_stim		AGGCCGTGTTGCGCAC_4	16.1936	CD4 TCM	1G
AGTGGGACATCGGAAG_4	15.3609	1G_stim		AGGCCGTTCCGCGTTT_4	15.3065	CD4 TCM	1G
AGTGGGACATGGTCAT_4	14.1965	1G_stim		AGGCCGTTCCGTAGGC_4	13.2991	CD4 TCM	1G
AGTGGGAGTAATTGGA_4	18.7496	1G_stim		AGGCCGTTCGTTACAG_4	14.4145	CD4 TCM	1G
AGTGGGAGTACAGTTC_4	12.5765	1G_stim		AGGGAGTAGAGGTTAT_4	13.8053	CD4 TCM	1G
AGTGGGAGTGCAACGA_4	14.0387	1G_stim		AGGGAGTAGATGTCGG_4	13.1435	CD4 TCM	1G
AGTGGGAGTTAGGGTG_4	15.2264	1G_stim		AGGGAGTAGGCGATAC_4	14.2475	CD4 TCM	1G
AGTGGGATCACCATAG_4	17.4798	1G_stim		AGGGAGTCAAGGACAC_4	16.545	CD4 TCM	1G
AGTGGGATCAGTACGT_4	14.4179	1G_stim		AGGGAGTCAAGTTGTC_4	17.2609	CD4 TCM	1G
AGTGGGATCATATCGG_4	15.8217	1G_stim		AGGGAGTCACGAAACG_4	13.4889	CD4 TCM	1G
AGTGGGATCCGTTGTC_4	16.6125	1G_stim		AGGGAGTCACTAGTAC_4	15.2653	CD4 TCM	1G
AGTGGGATCCTTAATC_4	14.1264	1G_stim		AGGGAGTCAGGAACGT_4	16.1172	CD4 TCM	1G
AGTGGGATCGAATGGG_4	16.4685	1G_stim		AGGGAGTCAGTGGGAT_4	13.8337	CD4 TCM	1G
AGTGGGATCGCGTAGC_4	15.9953	1G_stim		AGGGAGTGTCTGGAGA_4	12.561	CD4 TCM	1G
AGTGGGATCGTGACAT_4	17.4248	1G_stim		AGGGAGTTCCGCATCT_4	12.5903	CD4 TCM	1G
AGTGGGATCTTACCGC_4	14.5966	1G_stim		AGGGAGTTCTGTCTCG_4	13.3699	CD4 TCM	1G
AGTGTCAAGAAGGTGA_4	16.3282	1G_stim		AGGGATGAGCGCCTTG_4	15.8638	CD4 TCM	1G
AGTGTCAAGACCTTTG_4	15.5532	1G_stim		AGGGATGAGGCAGGTT_4	18.9227	CD4 TCM	1G
AGTGTCAAGATATGGT_4	15.4846	1G_stim		AGGGATGAGTTAGCGG_4	14.4268	CD4 TCM	1G
AGTGTCAAGCCACTAT_4	15.8961	1G_stim		AGGGATGCAGCGATCC_4	15.5267	CD4 TCM	1G
AGTGTCAAGCCCAATT_4	19.8265	1G_stim		AGGGATGGTGTGTGCC_4	9.36403	CD4 TCM	1G
AGTGTCAAGTACGTAA_4	17.5168	1G_stim		AGGGATGGTTCCATGA_4	8.64763	CD4 TCM	1G
AGTGTCAAGTGTCTCA_4	15.5734	1G_stim		AGGGATGTCATGGTCA_4	15.4219	CD4 TCM	1G
AGTGTCAAGTTAAGTG_4	11.6535	1G_stim		AGGGTGACAAGCCGCT_4	15.9392	CD4 TCM	1G
AGTGTCACACATTAGC_4	19.1972	1G_stim		AGGGTGACAAGTACCT_4	9.28059	CD4 TCM	1G
AGTGTCACACATTCGA_4	15.4657	1G_stim		AGGGTGACATCCTTGC_4	13.1479	CD4 TCM	1G
AGTGTCACAGGATTGG_4	18.6497	1G_stim		AGGGTGAGTACCCAAT_4	21.1822	CD4 TCM	1G
AGTGTCACATGACGGA_4	11.4176	1G_stim		AGGGTGAGTAGCGATG_4	8.81309	CD4 TCM	1G
AGTGTCACATGCTAGT_4	12.5859	1G_stim		AGGGTGAGTCTCATCC_4	12.1814	CD4 TCM	1G
AGTGTCACATGGGACA_4	20.8505	1G_stim		AGGGTGAGTTAAGGGC_4	13.527	CD4 TCM	1G
AGTGTCACATGTCCTC_4	13.9516	1G_stim		AGGGTGAGTTAAGTAG_4	13.5697	CD4 TCM	1G
AGTGTCAGTCATATGC_4	14.6245	1G_stim		AGGGTGAGTTCGCTAA_4	17.7603	CD4 TCM	1G
AGTGTCAGTGATGTCT_4	17.7383	1G_stim		AGGGTGATCTCAAGTG_4	11.3439	CD4 TCM	1G
AGTGTCAGTGTCAATC_4	13.1786	1G_stim		AGGTCATAGAGGACGG_4	11.8724	CD4 TCM	1G
AGTGTCAGTGTGGTTT_4	20.4005	1G_stim		AGGTCATCACGGTAAG_4	15.4207	CD4 TCM	1G
AGTGTCAGTTTACTCT_4	14.7699	1G_stim		AGGTCATTCACTTATC_4	15.7682	CD4 TCM	1G
AGTGTCAGTTTGACTG_4	15.4361	1G_stim		AGGTCATTCAGCAACT_4	14.4593	CD4 TCM	1G
AGTGTCATCCCAAGAT_4	17.4846	1G_stim		AGGTCATTCCATGCTC_4	12.2769	CD4 TCM	1G
AGTGTCATCCGCGTTT_4	16.9341	1G_stim		AGGTCATTCCTATTCA_4	8.99316	CD4 TCM	1G
AGTGTCATCTATCCCG_4	17.3321	1G_stim		AGGTCCGCAATTGCTG_4	14.8228	CD4 TCM	1G
AGTGTCATCTTATCTG_4	11.75	1G_stim		AGGTCCGCATACAGCT_4	15.9895	CD4 TCM	1G
AGTTGGTAGAAGGACA_4	19.1701	1G_stim		AGGTCCGGTGCGAAAC_4	16.9976	CD4 TCM	1G
AGTTGGTAGAAGGTTT_4	12.3676	1G_stim		AGGTCCGGTTCGCTAA_4	16.3742	CD4 TCM	1G
AGTTGGTAGCTGAACG_4	15.9441	1G_stim		AGGTCCGTCATCACCC_4	9.59256	CD4 TCM	1G
AGTTGGTAGGGTTCCC_4	8.83992	1G_stim		AGGTCCGTCATGCATG_4	13.4615	CD4 TCM	1G
AGTTGGTCAATAGCAA_4	17.3325	1G_stim		AGGTCCGTCCTTGGTC_4	9.63867	CD4 TCM	1G
AGTTGGTCACACAGAG_4	19.0027	1G_stim		AGGTCCGTCTAACCGA_4	11.4321	CD4 TCM	1G
AGTTGGTCACCAGCAC_4	14.1009	1G_stim		AGTAGTCAGCAGGCTA_4	10.7477	CD4 TCM	1G
AGTTGGTCAGGGCATA_4	16.4377	1G_stim		AGTAGTCCACCTGGTG_4	13.9297	CD4 TCM	1G
AGTTGGTCAGTAAGAT_4	17.5539	1G_stim		AGTAGTCGTCTACCTC_4	14.1449	CD4 TCM	1G
AGTTGGTGTAACGTTC_4	16.9251	1G_stim		AGTAGTCGTGACAAAT_4	12.3797	CD4 TCM	1G
AGTTGGTGTATGCTTG_4	16.5628	1G_stim		AGTAGTCGTTAGAACA_4	16.0082	CD4 TCM	1G
AGTTGGTGTATGGTTC_4	16.5791	1G_stim		AGTAGTCTCAACTCTT_4	14.4167	CD4 TCM	1G
AGTTGGTGTATTAGCC_4	13.5963	1G_stim		AGTCTTTAGGCTAGCA_4	14.6901	CD4 TCM	1G
AGTTGGTGTGAGCGAT_4	9.57696	1G_stim		AGTCTTTAGTCTCAAC_4	13.0115	CD4 TCM	1G
AGTTGGTGTGCCTGCA_4	15.8397	1G_stim		AGTCTTTAGTGGACGT_4	14.7923	CD4 TCM	1G
AGTTGGTTCCAGAGGA_4	11.1246	1G_stim		AGTCTTTAGTGTTAGA_4	16.3177	CD4 TCM	1G
AGTTGGTTCCTTGACC_4	17.6893	1G_stim		AGTCTTTCAAGTTAAG_4	9.3536	CD4 TCM	1G
AGTTGGTTCTAGCACA_4	17.6067	1G_stim		AGTCTTTCACAGGCCT_4	8.90043	CD4 TCM	1G
ATAACGCAGACTTGAA_4	20.3418	1G_stim		AGTCTTTCAGACACTT_4	17.4231	CD4 TCM	1G
ATAACGCAGATGCCTT_4	18.0329	1G_stim		AGTCTTTTCCGCGCAA_4	11.2451	CD4 TCM	1G
ATAACGCAGCGATAGC_4	16.1448	1G_stim		AGTCTTTTCCTTGACC_4	15.0023	CD4 TCM	1G
ATAACGCAGGTGCACA_4	14.6752	1G_stim		AGTCTTTTCTACCAGA_4	15.3902	CD4 TCM	1G
ATAACGCAGTACACCT_4	18.0183	1G_stim		AGTGAGGCATCTACGA_4	17.7245	CD4 TCM	1G
ATAACGCCACATGTGT_4	13.8851	1G_stim		AGTGAGGTCCACGAAT_4	13.3273	CD4 TCM	1G
ATAACGCCAGCTGGCT_4	7.94655	1G_stim		AGTGAGGTCCTTGCCA_4	9.89079	CD4 TCM	1G
ATAACGCGTAAAGGAG_4	9.53605	1G_stim		AGTGAGGTCGCTTGTC_4	15.3515	CD4 TCM	1G
ATAACGCGTAGCTGCC_4	18.1252	1G_stim		AGTGAGGTCTCAAACG_4	10.4583	CD4 TCM	1G
ATAACGCGTATGGTTC_4	13.5783	1G_stim		AGTGGGAAGGACAGAA_4	14.3175	CD4 TCM	1G
ATAACGCGTTACCAGT_4	16.5695	1G_stim		AGTGGGACAAGGTTCT_4	11.5417	CD4 TCM	1G
ATAACGCGTTAGAACA_4	13.5944	1G_stim		AGTGGGACAATCCGAT_4	14.9279	CD4 TCM	1G
ATAACGCGTTCCGTCT_4	14.1279	1G_stim		AGTGGGACACGCCAGT_4	14.4143	CD4 TCM	1G
ATAACGCGTTGGTTTG_4	17.1732	1G_stim		AGTGGGACAGGTGGAT_4	16.191	CD4 TCM	1G
ATAACGCTCAGCATGT_4	14.8602	1G_stim		AGTGGGACATCGGAAG_4	13.171	CD4 TCM	1G
ATAACGCTCTCGATGA_4	14.6344	1G_stim		AGTGGGACATGGTCAT_4	12.0368	CD4 TCM	1G
ATAACGCTCTCTGAGA_4	17.5443	1G_stim		AGTGGGAGTAATTGGA_4	16.6098	CD4 TCM	1G
ATAACGCTCTGGTATG_4	17.4192	1G_stim		AGTGGGAGTACAGTTC_4	10.3885	CD4 TCM	1G
ATAAGAGAGGGTTTCT_4	14.1235	1G_stim		AGTGGGATCCTTAATC_4	11.9033	CD4 TCM	1G
ATAAGAGAGTATTGGA_4	18.4269	1G_stim		AGTGGGATCGAATGGG_4	14.3556	CD4 TCM	1G
ATAAGAGAGTTGCAGG_4	16.4559	1G_stim		AGTGGGATCGCGTAGC_4	13.7424	CD4 TCM	1G
ATAAGAGCACGAAAGC_4	17.7599	1G_stim		AGTGGGATCTTACCGC_4	12.4347	CD4 TCM	1G
ATAAGAGCAGCTCGCA_4	16.7042	1G_stim		AGTGTCAAGAAGGTGA_4	14.0401	CD4 TCM	1G
ATAAGAGCAGGGTATG_4	15.9866	1G_stim		AGTGTCAAGACCTTTG_4	13.4811	CD4 TCM	1G
ATAAGAGCATATGCTG_4	13.5792	1G_stim		AGTGTCAAGATATGGT_4	13.3483	CD4 TCM	1G
ATAAGAGGTAACGCGA_4	18.2529	1G_stim		AGTGTCAAGCCACTAT_4	13.8552	CD4 TCM	1G
ATAAGAGGTACCCAAT_4	18.8527	1G_stim		AGTGTCAAGCCCAATT_4	18.032	CD4 TCM	1G
ATAAGAGGTCCGAACC_4	11.6535	1G_stim		AGTGTCAAGTTAAGTG_4	9.32322	CD4 TCM	1G
ATAAGAGTCCAAAGTC_4	19.6559	1G_stim		AGTGTCACACATTCGA_4	13.3089	CD4 TCM	1G
ATAAGAGTCTGCGACG_4	15.9168	1G_stim		AGTGTCACATGGGACA_4	18.6565	CD4 TCM	1G
ATAGACCAGACCCACC_4	19.3585	1G_stim		AGTGTCAGTGATGTCT_4	15.4458	CD4 TCM	1G
ATAGACCAGGAGTCTG_4	16.6395	1G_stim		AGTGTCAGTGTCAATC_4	10.7488	CD4 TCM	1G
ATAGACCAGTGCGTGA_4	16.9768	1G_stim		AGTGTCAGTTTACTCT_4	12.649	CD4 TCM	1G
ATAGACCCAAGTAATG_4	18.024	1G_stim		AGTGTCAGTTTGACTG_4	13.3764	CD4 TCM	1G
ATAGACCCACGCATCG_4	15.9078	1G_stim		AGTGTCATCCGCGTTT_4	15.0493	CD4 TCM	1G
ATAGACCCAGACGTAG_4	18.8689	1G_stim		AGTGTCATCTATCCCG_4	15.1488	CD4 TCM	1G
ATAGACCCAGAGCCAA_4	18.1611	1G_stim		AGTGTCATCTTATCTG_4	9.39274	CD4 TCM	1G
ATAGACCCATCACAAC_4	16.5213	1G_stim		AGTTGGTAGGGTTCCC_4	6.24888	CD4 TCM	1G
ATAGACCCATCTCGCT_4	16.8774	1G_stim		AGTTGGTCAATAGCAA_4	15.1921	CD4 TCM	1G
ATAGACCCATTAACCG_4	17.3913	1G_stim		AGTTGGTCACCAGCAC_4	11.6829	CD4 TCM	1G
ATAGACCGTGACAAAT_4	16.6761	1G_stim		AGTTGGTCAGGGCATA_4	14.3097	CD4 TCM	1G
ATAGACCTCACTTCAT_4	15.0789	1G_stim		AGTTGGTCAGTAAGAT_4	15.4679	CD4 TCM	1G
ATAGACCTCAGATAAG_4	14.3547	1G_stim		AGTTGGTGTAACGTTC_4	14.7299	CD4 TCM	1G
ATAGACCTCATGTGGT_4	15.1432	1G_stim		AGTTGGTGTATGCTTG_4	14.3375	CD4 TCM	1G
ATAGACCTCCCACTTG_4	18.3057	1G_stim		AGTTGGTGTATGGTTC_4	14.8773	CD4 TCM	1G
ATAGACCTCCGTACAA_4	12.8731	1G_stim		AGTTGGTGTGCCTGCA_4	13.641	CD4 TCM	1G
ATAGACCTCGTTTGCC_4	20.0569	1G_stim		AGTTGGTTCCTTGACC_4	15.5594	CD4 TCM	1G
ATCACGAAGCGACGTA_4	13.0911	1G_stim		ATAACGCAGGTGCACA_4	12.4147	CD4 TCM	1G
ATCACGAAGCGATTCT_4	16.4655	1G_stim		ATAACGCCACATGTGT_4	11.5775	CD4 TCM	1G
ATCACGAAGCGTTTAC_4	18.2861	1G_stim		ATAACGCGTATGGTTC_4	11.4387	CD4 TCM	1G
ATCACGACACTCAGGC_4	12.8661	1G_stim		ATAACGCGTTAGAACA_4	11.4881	CD4 TCM	1G
ATCACGACATCGGACC_4	19.6928	1G_stim		ATAACGCGTTGGTTTG_4	14.9958	CD4 TCM	1G
ATCACGACATTAGCCA_4	18.5505	1G_stim		ATAACGCTCAGCATGT_4	12.6816	CD4 TCM	1G
ATCACGACATTAGGCT_4	18.7101	1G_stim		ATAACGCTCTCTGAGA_4	15.2795	CD4 TCM	1G
ATCACGAGTACATGTC_4	14.9692	1G_stim		ATAAGAGAGGGTTTCT_4	11.8942	CD4 TCM	1G
ATCACGAGTAGCTAAA_4	14.6505	1G_stim		ATAAGAGAGTATTGGA_4	16.2541	CD4 TCM	1G
ATCACGAGTAGCTGCC_4	8.02013	1G_stim		ATAAGAGAGTTGCAGG_4	14.2444	CD4 TCM	1G
ATCACGAGTCAGCTAT_4	15.4317	1G_stim		ATAAGAGCACGAAAGC_4	15.9008	CD4 TCM	1G
ATCACGAGTCGCATCG_4	14.1183	1G_stim		ATAAGAGCAGGGTATG_4	13.6905	CD4 TCM	1G
ATCACGAGTTATGCGT_4	15.8805	1G_stim		ATAAGAGCATATGCTG_4	11.4787	CD4 TCM	1G
ATCACGAGTTCCTCCA_4	19.2896	1G_stim		ATAAGAGGTAACGCGA_4	16.104	CD4 TCM	1G
ATCACGAGTTCTGGTA_4	17.5708	1G_stim		ATAAGAGTCCAAAGTC_4	17.5475	CD4 TCM	1G
ATCACGATCAACACAC_4	19.1179	1G_stim		ATAAGAGTCTGCGACG_4	13.7327	CD4 TCM	1G
ATCACGATCACAAACC_4	15.5978	1G_stim		ATAGACCAGACCCACC_4	17.1791	CD4 TCM	1G
ATCACGATCAGAGACG_4	13.2535	1G_stim		ATAGACCCAAGTAATG_4	15.8459	CD4 TCM	1G
ATCACGATCAGAGCTT_4	12.6332	1G_stim		ATAGACCCACGCATCG_4	13.7432	CD4 TCM	1G
ATCACGATCCAAACTG_4	14.742	1G_stim		ATAGACCCAGACGTAG_4	16.6683	CD4 TCM	1G
ATCACGATCTACCTGC_4	13.6135	1G_stim		ATAGACCCATCTCGCT_4	14.8117	CD4 TCM	1G
ATCACGATCTCGCATC_4	18.0414	1G_stim		ATAGACCCATTAACCG_4	15.2535	CD4 TCM	1G
ATCACGATCTTGCCGT_4	13.8906	1G_stim		ATAGACCGTGACAAAT_4	14.5385	CD4 TCM	1G
ATCATCTAGAACAATC_4	18.2373	1G_stim		ATAGACCTCAGATAAG_4	12.0993	CD4 TCM	1G
ATCATCTAGAGCCTAG_4	18.9677	1G_stim		ATCACGAAGCGACGTA_4	10.9312	CD4 TCM	1G
ATCATCTAGAGCTGGT_4	17.0704	1G_stim		ATCACGAAGCGTTTAC_4	16.1337	CD4 TCM	1G
ATCATCTAGCTTTGGT_4	20.4317	1G_stim		ATCACGACATCGGACC_4	17.1709	CD4 TCM	1G
ATCATCTAGGCCCGTT_4	18.1456	1G_stim		ATCACGACATTAGGCT_4	16.5809	CD4 TCM	1G
ATCATCTAGTCCTCCT_4	14.9667	1G_stim		ATCACGAGTACATGTC_4	13.2542	CD4 TCM	1G
ATCATCTCAAGTAATG_4	17.1736	1G_stim		ATCACGAGTCAGCTAT_4	13.1984	CD4 TCM	1G
ATCATCTCAGTCAGCC_4	12.4111	1G_stim		ATCACGAGTTATGCGT_4	13.7858	CD4 TCM	1G
ATCATCTCAGTCTTCC_4	14.1011	1G_stim		ATCACGAGTTCCTCCA_4	17.2357	CD4 TCM	1G
ATCATCTCATATACGC_4	12.3944	1G_stim		ATCACGAGTTCTGGTA_4	15.3857	CD4 TCM	1G
ATCATCTCATCGACGC_4	16.5812	1G_stim		ATCACGATCAACACAC_4	16.9635	CD4 TCM	1G
ATCATCTGTATATGGA_4	15.9462	1G_stim		ATCACGATCACAAACC_4	13.3741	CD4 TCM	1G
ATCATCTGTCTCCATC_4	13.1975	1G_stim		ATCACGATCCAAACTG_4	12.6194	CD4 TCM	1G
ATCATCTTCACTCCTG_4	18.0586	1G_stim		ATCACGATCTACCTGC_4	11.4221	CD4 TCM	1G
ATCATCTTCGTTTAGG_4	17.5837	1G_stim		ATCACGATCTTGCCGT_4	11.6402	CD4 TCM	1G
ATCATCTTCTCTAGGA_4	19.029	1G_stim		ATCATCTAGAGCCTAG_4	16.8514	CD4 TCM	1G
ATCATCTTCTTCTGGC_4	17.0908	1G_stim		ATCATCTAGAGCTGGT_4	14.9155	CD4 TCM	1G
ATCATGGAGATATACG_4	14.4622	1G_stim		ATCATCTAGCTTTGGT_4	18.2455	CD4 TCM	1G
ATCATGGAGATCGGGT_4	16.0858	1G_stim		ATCATCTAGGCCCGTT_4	15.9235	CD4 TCM	1G
ATCATGGAGCATCATC_4	13.2848	1G_stim		ATCATCTAGTCCTCCT_4	12.7041	CD4 TCM	1G
ATCATGGAGTACGACG_4	11.6165	1G_stim		ATCATCTCAAGTAATG_4	15.1203	CD4 TCM	1G
ATCATGGAGTGGGTTG_4	15.6303	1G_stim		ATCATCTCAGTCAGCC_4	10.1009	CD4 TCM	1G
ATCATGGCAAGTTAAG_4	14.9713	1G_stim		ATCATCTCAGTCTTCC_4	11.8828	CD4 TCM	1G
ATCATGGCAATCTGCA_4	14.2524	1G_stim		ATCATCTCATCGACGC_4	14.3479	CD4 TCM	1G
ATCATGGCAGGGTACA_4	16.6783	1G_stim		ATCATCTGTCTCCATC_4	10.9235	CD4 TCM	1G
ATCATGGCAGTCAGAG_4	19.1944	1G_stim		ATCATCTTCGTTTAGG_4	16.6385	CD4 TCM	1G
ATCATGGCATGCCCGA_4	15.403	1G_stim		ATCATCTTCTTCTGGC_4	14.9874	CD4 TCM	1G
ATCATGGGTCGCTTTC_4	11.3737	1G_stim		ATCATGGAGCATCATC_4	11.1135	CD4 TCM	1G
ATCATGGGTCTTCGTC_4	14.8322	1G_stim		ATCATGGAGTACGACG_4	9.40552	CD4 TCM	1G
ATCATGGGTTGGTAAA_4	14.058	1G_stim		ATCATGGAGTGGGTTG_4	13.7778	CD4 TCM	1G
ATCATGGTCCAGATCA_4	17.9069	1G_stim		ATCATGGCAATCTGCA_4	12.0726	CD4 TCM	1G
ATCATGGTCCGATATG_4	18.4077	1G_stim		ATCATGGCATGCCCGA_4	13.1906	CD4 TCM	1G
ATCATGGTCGCGTTTC_4	13.7763	1G_stim		ATCATGGGTCGCTTTC_4	9.25293	CD4 TCM	1G
ATCATGGTCGGCTTGG_4	17.5067	1G_stim		ATCATGGGTTGGTAAA_4	11.8544	CD4 TCM	1G
ATCCACCAGACATAAC_4	15.6589	1G_stim		ATCATGGTCCAGATCA_4	15.7434	CD4 TCM	1G
ATCCACCAGACTACAA_4	19.4346	1G_stim		ATCATGGTCCGATATG_4	16.236	CD4 TCM	1G
ATCCACCAGATCGGGT_4	13.6144	1G_stim		ATCATGGTCGCGTTTC_4	11.6215	CD4 TCM	1G
ATCCACCAGCTCCTTC_4	19.5071	1G_stim		ATCCACCAGACATAAC_4	13.4838	CD4 TCM	1G
ATCCACCAGGATATAC_4	19.9235	1G_stim		ATCCACCAGATCGGGT_4	11.4801	CD4 TCM	1G
ATCCACCCAACCGCCA_4	17.4639	1G_stim		ATCCACCCAACCGCCA_4	15.276	CD4 TCM	1G
ATCCACCCAAGCTGAG_4	20.4635	1G_stim		ATCCACCGTAAGCACG_4	12.3785	CD4 TCM	1G
ATCCACCCATACAGCT_4	18.9137	1G_stim		ATCCACCGTACCATCA_4	17.4219	CD4 TCM	1G
ATCCACCCATCTACGA_4	16.6847	1G_stim		ATCCGAAAGCTAGGCA_4	15.5554	CD4 TCM	1G
ATCCACCGTAAGCACG_4	14.5084	1G_stim		ATCCGAAAGGCGACAT_4	14.4512	CD4 TCM	1G
ATCCACCGTACAGTGG_4	15.8354	1G_stim		ATCCGAAAGTTTAGGA_4	16.7246	CD4 TCM	1G
ATCCACCGTACCATCA_4	19.1709	1G_stim		ATCCGAACAATTGCTG_4	13.0115	CD4 TCM	1G
ATCCGAAAGAATAGGG_4	16.5555	1G_stim		ATCCGAACAGCGATCC_4	13.9782	CD4 TCM	1G
ATCCGAAAGCTAGGCA_4	17.6832	1G_stim		ATCCGAACATTGTGCA_4	12.6096	CD4 TCM	1G
ATCCGAAAGGCGACAT_4	16.695	1G_stim		ATCCGAAGTGTCCTCT_4	13.796	CD4 TCM	1G
ATCCGAAAGTTTAGGA_4	18.8241	1G_stim		ATCCGAAGTTAAAGTG_4	18.2353	CD4 TCM	1G
ATCCGAACAATTGCTG_4	15.0901	1G_stim		ATCCGAAGTTGGTTTG_4	13.2942	CD4 TCM	1G
ATCCGAACAGCGATCC_4	16.3085	1G_stim		ATCCGAATCACTCCTG_4	17.188	CD4 TCM	1G
ATCCGAACATGGTAGG_4	13.916	1G_stim		ATCCGAATCCGTCATC_4	13.0686	CD4 TCM	1G
ATCCGAACATTGTGCA_4	14.9374	1G_stim		ATCGAGTCACGACTCG_4	14.1962	CD4 TCM	1G
ATCCGAAGTAGAGTGC_4	13.5115	1G_stim		ATCGAGTGTAACGCGA_4	14.7606	CD4 TCM	1G
ATCCGAAGTGTCCTCT_4	16.019	1G_stim		ATCGAGTGTGCCTGCA_4	13.9277	CD4 TCM	1G
ATCCGAAGTTAAAGTG_4	20.3337	1G_stim		ATCGAGTGTTACCGAT_4	15.535	CD4 TCM	1G
ATCCGAAGTTGGTTTG_4	15.5348	1G_stim		ATCGAGTTCGTAGGAG_4	12.13	CD4 TCM	1G
ATCCGAATCAATACCG_4	13.6973	1G_stim		ATCGAGTTCTCCAGGG_4	21.0687	CD4 TCM	1G
ATCCGAATCACTCCTG_4	19.4784	1G_stim		ATCGAGTTCTGATTCT_4	15.7123	CD4 TCM	1G
ATCCGAATCCGTCATC_4	15.2689	1G_stim		ATCTACTAGCAATATG_4	9.27012	CD4 TCM	1G
ATCGAGTCACGACTCG_4	16.3647	1G_stim		ATCTACTAGCCGTCGT_4	14.4691	CD4 TCM	1G
ATCGAGTCAGGTGGAT_4	14.8644	1G_stim		ATCTACTAGCCTTGAT_4	15.1861	CD4 TCM	1G
ATCGAGTGTAACGCGA_4	16.9628	1G_stim		ATCTACTCAGCTCGCA_4	13.8787	CD4 TCM	1G
ATCGAGTGTGCCTGCA_4	16.2286	1G_stim		ATCTACTCAGGGTTAG_4	15.8161	CD4 TCM	1G
ATCGAGTGTTACCGAT_4	17.788	1G_stim		ATCTACTCAGTAAGCG_4	10.4468	CD4 TCM	1G
ATCGAGTTCGTAGGAG_4	14.2988	1G_stim		ATCTACTGTACCGGCT_4	12.9055	CD4 TCM	1G
ATCGAGTTCTCCAGGG_4	22.2051	1G_stim		ATCTACTGTAGGGACT_4	17.0046	CD4 TCM	1G
ATCGAGTTCTCGAGTA_4	20.3463	1G_stim		ATCTACTGTCTTTCAT_4	11.0354	CD4 TCM	1G
ATCGAGTTCTGATTCT_4	17.8336	1G_stim		ATCTACTGTGTCGCTG_4	12.3531	CD4 TCM	1G
ATCTACTAGCAATATG_4	11.4141	1G_stim		ATCTACTTCCGAGCCA_4	11.2824	CD4 TCM	1G
ATCTACTAGCCGTCGT_4	16.6105	1G_stim		ATCTGCCAGCTGTCTA_4	16.3938	CD4 TCM	1G
ATCTACTAGCCTTGAT_4	17.2172	1G_stim		ATCTGCCAGGATGTAT_4	10.6353	CD4 TCM	1G
ATCTACTAGGTGCACA_4	14.8609	1G_stim		ATCTGCCCAACGATGG_4	14.6285	CD4 TCM	1G
ATCTACTCAAGACACG_4	18.3616	1G_stim		ATCTGCCCAAGCCCAC_4	11.2856	CD4 TCM	1G
ATCTACTCACATTAGC_4	14.4104	1G_stim		ATCTGCCCAATGGATA_4	8.21066	CD4 TCM	1G
ATCTACTCAGCTCGCA_4	16.0543	1G_stim		ATCTGCCCACTCTGTC_4	13.841	CD4 TCM	1G
ATCTACTCAGGGTTAG_4	17.9606	1G_stim		ATCTGCCGTGCATCTA_4	15.8117	CD4 TCM	1G
ATCTACTCAGTAAGCG_4	12.6656	1G_stim		ATCTGCCTCAAACGGG_4	17.0485	CD4 TCM	1G
ATCTACTGTACCGGCT_4	15.1327	1G_stim		ATCTGCCTCCAGTAGT_4	14.8514	CD4 TCM	1G
ATCTACTGTAGGGACT_4	18.8279	1G_stim		ATCTGCCTCTTGTTTG_4	11.1711	CD4 TCM	1G
ATCTACTGTCTTCAAG_4	18.8137	1G_stim		ATGAGGGAGCGGCTTC_4	14.3108	CD4 TCM	1G
ATCTACTGTCTTTCAT_4	13.2235	1G_stim		ATGAGGGAGCTGAAAT_4	7.41662	CD4 TCM	1G
ATCTACTGTGTCGCTG_4	14.5268	1G_stim		ATGAGGGAGGCTATCT_4	15.3169	CD4 TCM	1G
ATCTACTGTTCTCATT_4	15.8557	1G_stim		ATGAGGGCACTCTGTC_4	15.4098	CD4 TCM	1G
ATCTACTTCCGAGCCA_4	13.4476	1G_stim		ATGAGGGCAGTCGATT_4	14.672	CD4 TCM	1G
ATCTACTTCGCCGTGA_4	20.3798	1G_stim		ATGAGGGGTAGCACGA_4	14.0237	CD4 TCM	1G
ATCTACTTCGTCCGTT_4	14.6216	1G_stim		ATGAGGGGTATGCTTG_4	13.3628	CD4 TCM	1G
ATCTGCCAGAGTCGGT_4	20.3641	1G_stim		ATGAGGGGTCCGTGAC_4	16.8511	CD4 TCM	1G
ATCTGCCAGCGAGAAA_4	16.4894	1G_stim		ATGAGGGTCAACCATG_4	14.473	CD4 TCM	1G
ATCTGCCAGCTCCCAG_4	18.3641	1G_stim		ATGAGGGTCTGAAAGA_4	13.428	CD4 TCM	1G
ATCTGCCAGCTGTCTA_4	18.179	1G_stim		ATGCGATAGATGCCAG_4	15.7456	CD4 TCM	1G
ATCTGCCAGGAGTTGC_4	16.7702	1G_stim		ATGCGATAGTTTGCGT_4	14.3328	CD4 TCM	1G
ATCTGCCAGGATGTAT_4	12.8353	1G_stim		ATGCGATCAATCTGCA_4	14.7735	CD4 TCM	1G
ATCTGCCAGTGGTAGC_4	15.1199	1G_stim		ATGCGATTCAAGGCTT_4	14.5742	CD4 TCM	1G
ATCTGCCCAACGATGG_4	16.776	1G_stim		ATGCGATTCGGGAGTA_4	13.8234	CD4 TCM	1G
ATCTGCCCAAGCCCAC_4	13.4497	1G_stim		ATGGGAGAGGGCATGT_4	12.2157	CD4 TCM	1G
ATCTGCCCAATGGATA_4	10.5838	1G_stim		ATGGGAGAGTGAACGC_4	15.381	CD4 TCM	1G
ATCTGCCCACCGCTAG_4	18.5623	1G_stim		ATGGGAGCAAGCCTAT_4	15.0323	CD4 TCM	1G
ATCTGCCCACTCTGTC_4	15.9569	1G_stim		ATGGGAGCACCAGCAC_4	17.0883	CD4 TCM	1G
ATCTGCCGTCAATACC_4	15.9169	1G_stim		ATGGGAGCATCCTTGC_4	16.2934	CD4 TCM	1G
ATCTGCCGTGCATCTA_4	17.8494	1G_stim		ATGGGAGCATGCCTTC_4	10.3875	CD4 TCM	1G
ATCTGCCGTTCGGGCT_4	15.3163	1G_stim		ATGGGAGGTATTAGCC_4	15.8246	CD4 TCM	1G
ATCTGCCTCAAACGGG_4	19.2042	1G_stim		ATGGGAGGTTGCCTCT_4	17.3203	CD4 TCM	1G
ATCTGCCTCCAGTAGT_4	16.9874	1G_stim		ATGGGAGGTTTAGCTG_4	11.0331	CD4 TCM	1G
ATCTGCCTCTCCCTGA_4	18.6068	1G_stim		ATGGGAGTCTGGAGCC_4	15.3122	CD4 TCM	1G
ATCTGCCTCTTGTTTG_4	13.6541	1G_stim		ATGTGTGAGAAAGTGG_4	12.3369	CD4 TCM	1G
ATGAGGGAGCGGCTTC_4	16.4944	1G_stim		ATGTGTGAGTGAACAT_4	9.08859	CD4 TCM	1G
ATGAGGGAGCTGAAAT_4	9.54975	1G_stim		ATGTGTGCAGCATACT_4	7.69265	CD4 TCM	1G
ATGAGGGAGGCTATCT_4	17.492	1G_stim		ATGTGTGCATCCGGGT_4	9.54669	CD4 TCM	1G
ATGAGGGCACACTGCG_4	14.059	1G_stim		ATGTGTGCATCGTCGG_4	16.0376	CD4 TCM	1G
ATGAGGGCACCATCCT_4	16.1434	1G_stim		ATGTGTGCATGGTTGT_4	12.9613	CD4 TCM	1G
ATGAGGGCACTCTGTC_4	17.5259	1G_stim		ATGTGTGGTGCTGTAT_4	14.0088	CD4 TCM	1G
ATGAGGGCAGTCGATT_4	16.8115	1G_stim		ATGTGTGGTGTGGTTT_4	9.56967	CD4 TCM	1G
ATGAGGGCATGACGGA_4	19.8172	1G_stim		ATGTGTGGTTATCGGT_4	14.5789	CD4 TCM	1G
ATGAGGGGTAGCACGA_4	16.1544	1G_stim		ATGTGTGTCGGAAACG_4	15.4846	CD4 TCM	1G
ATGAGGGGTATGCTTG_4	15.7012	1G_stim		ATTACTCCACCGAAAG_4	16.0402	CD4 TCM	1G
ATGAGGGGTCCGTGAC_4	18.9823	1G_stim		ATTACTCCACGGCTAC_4	17.6507	CD4 TCM	1G
ATGAGGGTCAACCATG_4	16.6794	1G_stim		ATTACTCGTCAGAGGT_4	14.8427	CD4 TCM	1G
ATGAGGGTCTGAAAGA_4	15.6314	1G_stim		ATTACTCTCAACGGGA_4	15.3334	CD4 TCM	1G
ATGAGGGTCTGTCTCG_4	15.3963	1G_stim		ATTACTCTCTTAGAGC_4	13.3194	CD4 TCM	1G
ATGCGATAGATGCCAG_4	17.7069	1G_stim		ATTATCCAGGACCACA_4	11.821	CD4 TCM	1G
ATGCGATAGTTTGCGT_4	16.6608	1G_stim		ATTATCCCAAGGACAC_4	11.9952	CD4 TCM	1G
ATGCGATCAACGCACC_4	19.3623	1G_stim		ATTATCCGTGCAACGA_4	14.8337	CD4 TCM	1G
ATGCGATCAAGGACAC_4	12.7639	1G_stim		ATTATCCGTGCATCTA_4	11.7633	CD4 TCM	1G
ATGCGATCAAGTCTAC_4	16.2127	1G_stim		ATTATCCGTGGCTCCA_4	17.0664	CD4 TCM	1G
ATGCGATCAATAACGA_4	19.437	1G_stim		ATTATCCTCACCTTAT_4	13.7783	CD4 TCM	1G
ATGCGATCAATCTGCA_4	16.9047	1G_stim		ATTATCCTCAGCAACT_4	13.4793	CD4 TCM	1G
ATGCGATCATTACGAC_4	14.8664	1G_stim		ATTATCCTCATATCGG_4	12.8342	CD4 TCM	1G
ATGCGATTCAAGGCTT_4	16.7958	1G_stim		ATTATCCTCTTCAACT_4	13.4671	CD4 TCM	1G
ATGCGATTCGGGAGTA_4	16.0034	1G_stim		ATTCTACAGATCACGG_4	14.0664	CD4 TCM	1G
ATGGGAGAGGGCATGT_4	14.408	1G_stim		ATTCTACAGTCTTGCA_4	13.8382	CD4 TCM	1G
ATGGGAGAGTGAACGC_4	17.5061	1G_stim		ATTCTACCAGATTGCT_4	12.4434	CD4 TCM	1G
ATGGGAGCAAGCCTAT_4	17.0648	1G_stim		ATTCTACGTTTGTGTG_4	15.2374	CD4 TCM	1G
ATGGGAGCACCAGCAC_4	19.2509	1G_stim		ATTCTACTCAGTACGT_4	7.09403	CD4 TCM	1G
ATGGGAGCACCGAAAG_4	10.5638	1G_stim		ATTCTACTCTGTTGAG_4	17.8712	CD4 TCM	1G
ATGGGAGCATCCTTGC_4	18.4775	1G_stim		ATTGGACAGCAGATCG_4	13.0936	CD4 TCM	1G
ATGGGAGCATGCCTTC_4	12.7887	1G_stim		ATTGGACAGCCCAATT_4	14.5982	CD4 TCM	1G
ATGGGAGGTATTAGCC_4	17.989	1G_stim		ATTGGACAGCCTCGTG_4	14.347	CD4 TCM	1G
ATGGGAGGTTGCCTCT_4	19.4646	1G_stim		ATTGGACAGTGGAGTC_4	11.6853	CD4 TCM	1G
ATGGGAGGTTTAGCTG_4	13.2276	1G_stim		ATTGGACCATACAGCT_4	9.50222	CD4 TCM	1G
ATGGGAGTCATGGTCA_4	20.1859	1G_stim		ATTGGACGTAAACGCG_4	13.722	CD4 TCM	1G
ATGGGAGTCGGTCTAA_4	13.8564	1G_stim		ATTGGACGTTGGTGGA_4	13.6947	CD4 TCM	1G
ATGGGAGTCTCCTATA_4	20.5716	1G_stim		ATTGGACTCGGCATCG_4	9.52845	CD4 TCM	1G
ATGGGAGTCTGGAGCC_4	17.4327	1G_stim		ATTGGACTCTCTGCTG_4	10.4449	CD4 TCM	1G
ATGTGTGAGAAAGTGG_4	14.443	1G_stim		ATTGGTGAGACTTGAA_4	13.552	CD4 TCM	1G
ATGTGTGAGCTAGTCT_4	17.3568	1G_stim		ATTGGTGAGCTGATAA_4	16.4799	CD4 TCM	1G
ATGTGTGAGTGAACAT_4	11.2798	1G_stim		ATTGGTGAGGCAGGTT_4	12.3916	CD4 TCM	1G
ATGTGTGCAGCATACT_4	9.83014	1G_stim		ATTGGTGCACCTGGTG_4	15.6258	CD4 TCM	1G
ATGTGTGCAGCCTATA_4	20.9971	1G_stim		ATTGGTGCAGCCAATT_4	13.5739	CD4 TCM	1G
ATGTGTGCATCCGGGT_4	11.8474	1G_stim		ATTGGTGCAGTACACT_4	16.3811	CD4 TCM	1G
ATGTGTGCATCGTCGG_4	18.1107	1G_stim		ATTGGTGCATGCAACT_4	13.9649	CD4 TCM	1G
ATGTGTGCATGGTTGT_4	15.2355	1G_stim		ATTGGTGCATGCTGGC_4	16.6271	CD4 TCM	1G
ATGTGTGGTGCTGTAT_4	16.1453	1G_stim		ATTGGTGGTGAGCGAT_4	16.7933	CD4 TCM	1G
ATGTGTGGTGTGGTTT_4	11.8673	1G_stim		ATTGGTGGTGGTCCGT_4	4.81717	CD4 TCM	1G
ATGTGTGGTTATCGGT_4	16.456	1G_stim		ATTGGTGTCCCATTAT_4	11.8412	CD4 TCM	1G
ATGTGTGTCGCACTCT_4	15.5035	1G_stim		ATTGGTGTCTGCAAGT_4	11.0962	CD4 TCM	1G
ATGTGTGTCGGAAACG_4	17.5344	1G_stim		ATTTCTGCACGCTTTC_4	11.2461	CD4 TCM	1G
ATTACTCAGACTGGGT_4	19.3207	1G_stim		ATTTCTGCATGGGAAC_4	12.6705	CD4 TCM	1G
ATTACTCAGAGGTACC_4	12.8948	1G_stim		ATTTCTGGTCTAAACC_4	12.325	CD4 TCM	1G
ATTACTCAGCGATCCC_4	18.7378	1G_stim		ATTTCTGGTGAAAGAG_4	12.4046	CD4 TCM	1G
ATTACTCCACCGAAAG_4	18.156	1G_stim		ATTTCTGGTTGGTAAA_4	16.2881	CD4 TCM	1G
ATTACTCCACGGCTAC_4	19.8487	1G_stim		ATTTCTGTCCAACCAA_4	15.261	CD4 TCM	1G
ATTACTCCACTAGTAC_4	19.5697	1G_stim		CAACCAAAGAGCTGCA_4	10.1706	CD4 TCM	1G
ATTACTCCATGATCCA_4	14.938	1G_stim		CAACCAAAGCTTCGCG_4	14.828	CD4 TCM	1G
ATTACTCGTCAGAGGT_4	17.198	1G_stim		CAACCAAAGTCCTCCT_4	15.4514	CD4 TCM	1G
ATTACTCTCAACGGGA_4	17.5745	1G_stim		CAACCAAAGTGGTAAT_4	16.653	CD4 TCM	1G
ATTACTCTCTCGCTTG_4	19.842	1G_stim		CAACCAAAGTTACCCA_4	15.8631	CD4 TCM	1G
ATTACTCTCTTAGAGC_4	15.4385	1G_stim		CAACCAACACGAGGTA_4	14.6907	CD4 TCM	1G
ATTATCCAGGACCACA_4	14.1155	1G_stim		CAACCAACAGGATTGG_4	14.2341	CD4 TCM	1G
ATTATCCCAAATACAG_4	14.3798	1G_stim		CAACCAAGTAAGTAGT_4	12.9336	CD4 TCM	1G
ATTATCCCAAGGACAC_4	14.1592	1G_stim		CAACCAAGTAATAGCA_4	10.2013	CD4 TCM	1G
ATTATCCCAGATCCAT_4	16.7822	1G_stim		CAACCAAGTATGAAAC_4	10.993	CD4 TCM	1G
ATTATCCCATTCTCAT_4	16.505	1G_stim		CAACCAAGTCGATTGT_4	10.2734	CD4 TCM	1G
ATTATCCGTCAGATAA_4	15.0249	1G_stim		CAACCAAGTGACTCAT_4	8.90307	CD4 TCM	1G
ATTATCCGTCATGCAT_4	19.074	1G_stim		CAACCAAGTTGATTGC_4	17.0177	CD4 TCM	1G
ATTATCCGTGCAACGA_4	17.0858	1G_stim		CAACCAATCCAGTAGT_4	17.1701	CD4 TCM	1G
ATTATCCGTGCATCTA_4	13.9369	1G_stim		CAACCAATCTACGAGT_4	13.0815	CD4 TCM	1G
ATTATCCGTGGCTCCA_4	19.2538	1G_stim		CAACCTCCAGCTCCGA_4	15.1386	CD4 TCM	1G
ATTATCCGTTGATTCG_4	20.0478	1G_stim		CAACCTCCATTACCTT_4	13.9568	CD4 TCM	1G
ATTATCCTCACCTTAT_4	15.9385	1G_stim		CAACCTCGTATAGGTA_4	15.515	CD4 TCM	1G
ATTATCCTCAGCAACT_4	15.8095	1G_stim		CAACCTCGTTCGAATC_4	15.1798	CD4 TCM	1G
ATTATCCTCATATCGG_4	15.2084	1G_stim		CAACCTCTCACAGGCC_4	14.3604	CD4 TCM	1G
ATTATCCTCCCACTTG_4	18.2844	1G_stim		CAACCTCTCTCGTATT_4	13.6705	CD4 TCM	1G
ATTATCCTCTTCAACT_4	15.6135	1G_stim		CAACCTCTCTTCTGGC_4	6.71752	CD4 TCM	1G
ATTCTACAGAAACCAT_4	11.9297	1G_stim		CAACTAGAGACGCTTT_4	19.1707	CD4 TCM	1G
ATTCTACAGATCACGG_4	16.2068	1G_stim		CAACTAGGTCTCGTTC_4	13.4452	CD4 TCM	1G
ATTCTACAGGGTCGAT_4	14.8845	1G_stim		CAACTAGGTGGTTTCA_4	11.9081	CD4 TCM	1G
ATTCTACAGTCTTGCA_4	15.9674	1G_stim		CAACTAGGTTCATGGT_4	16.0608	CD4 TCM	1G
ATTCTACCAAAGGAAG_4	13.3202	1G_stim		CAACTAGTCAACACGT_4	17.051	CD4 TCM	1G
ATTCTACCAGATTGCT_4	14.5844	1G_stim		CAACTAGTCTCATTCA_4	11.6512	CD4 TCM	1G
ATTCTACCAGCATGAG_4	16.3649	1G_stim		CAAGAAAAGCGTAGTG_4	7.89661	CD4 TCM	1G
ATTCTACCATGGGAAC_4	14.7813	1G_stim		CAAGAAACACGAAACG_4	15.5421	CD4 TCM	1G
ATTCTACGTAGGACAC_4	16.1061	1G_stim		CAAGAAAGTCGCGGTT_4	15.3228	CD4 TCM	1G
ATTCTACGTCCGCTGA_4	19.1909	1G_stim		CAAGAAATCTACTTAC_4	15.4831	CD4 TCM	1G
ATTCTACGTTTGTGTG_4	17.414	1G_stim		CAAGATCAGAAACGAG_4	20.3128	CD4 TCM	1G
ATTCTACTCAGTACGT_4	9.70944	1G_stim		CAAGATCAGAATTGTG_4	14.8561	CD4 TCM	1G
ATTCTACTCAGTTAGC_4	19.8614	1G_stim		CAAGATCAGACTAGGC_4	16.3452	CD4 TCM	1G
ATTCTACTCTCTGAGA_4	14.2294	1G_stim		CAAGATCAGCAAATCA_4	14.1601	CD4 TCM	1G
ATTCTACTCTCTGTCG_4	15.9907	1G_stim		CAAGATCCAACGATGG_4	17.1581	CD4 TCM	1G
ATTCTACTCTGTTGAG_4	20.0038	1G_stim		CAAGATCCACCGTTGG_4	18.087	CD4 TCM	1G
ATTGGACAGCAGATCG_4	15.2333	1G_stim		CAAGATCCACGCCAGT_4	13.4034	CD4 TCM	1G
ATTGGACAGCCCAATT_4	16.7982	1G_stim		CAAGATCTCATGGTCA_4	9.27713	CD4 TCM	1G
ATTGGACAGCCTCGTG_4	16.0755	1G_stim		CAAGATCTCGTAGATC_4	14.7271	CD4 TCM	1G
ATTGGACAGTGGAGTC_4	13.8369	1G_stim		CAAGGCCCAAGCGCTC_4	14.3154	CD4 TCM	1G
ATTGGACCATACAGCT_4	11.8088	1G_stim		CAAGGCCCACAAGCCC_4	13.7001	CD4 TCM	1G
ATTGGACCATACTCTT_4	16.0439	1G_stim		CAAGGCCCACATGACT_4	11.2775	CD4 TCM	1G
ATTGGACCATGCATGT_4	17.7721	1G_stim		CAAGGCCCAGATCCAT_4	14.4418	CD4 TCM	1G
ATTGGACGTAAACGCG_4	16.0778	1G_stim		CAAGGCCCAGCCAGAA_4	12.6997	CD4 TCM	1G
ATTGGACGTCGCATCG_4	17.2543	1G_stim		CAAGGCCGTCGTGGCT_4	13.8341	CD4 TCM	1G
ATTGGACGTGACGGTA_4	20.4439	1G_stim		CAAGGCCGTGCAGTAG_4	14.9738	CD4 TCM	1G
ATTGGACGTTGGTGGA_4	15.8427	1G_stim		CAAGGCCTCACAACGT_4	16.7729	CD4 TCM	1G
ATTGGACTCCGAACGC_4	15.2669	1G_stim		CAAGGCCTCCAGTAGT_4	13.2946	CD4 TCM	1G
ATTGGACTCCGTTGCT_4	18.4095	1G_stim		CAAGTTGAGGCCGAAT_4	17.5024	CD4 TCM	1G
ATTGGACTCGCCAGCA_4	20.7475	1G_stim		CAAGTTGCAATCTGCA_4	9.87306	CD4 TCM	1G
ATTGGACTCGGCATCG_4	11.849	1G_stim		CAAGTTGCACGGCTAC_4	15.956	CD4 TCM	1G
ATTGGACTCTCTGCTG_4	12.8327	1G_stim		CAAGTTGGTTAAGGGC_4	15.9087	CD4 TCM	1G
ATTGGTGAGACACTAA_4	15.3971	1G_stim		CAAGTTGGTTGAACTC_4	16.7829	CD4 TCM	1G
ATTGGTGAGACTTGAA_4	15.8119	1G_stim		CAAGTTGTCATGTAGC_4	14.5872	CD4 TCM	1G
ATTGGTGAGATCTGAA_4	16.9245	1G_stim		CAAGTTGTCGTTGACA_4	15.0512	CD4 TCM	1G
ATTGGTGAGCAATATG_4	16.3505	1G_stim		CAAGTTGTCTATCCCG_4	9.42706	CD4 TCM	1G
ATTGGTGAGCTGATAA_4	18.658	1G_stim		CACAAACAGAGACGAA_4	11.3291	CD4 TCM	1G
ATTGGTGAGGAATTAC_4	18.7273	1G_stim		CACAAACAGCTAGGCA_4	11.413	CD4 TCM	1G
ATTGGTGAGGCAGGTT_4	14.5585	1G_stim		CACAAACAGGTGCTTT_4	17.4709	CD4 TCM	1G
ATTGGTGCACCTGGTG_4	17.7943	1G_stim		CACAAACCATCCCACT_4	13.8764	CD4 TCM	1G
ATTGGTGCAGCCAATT_4	15.7653	1G_stim		CACAAACGTCGGCTCA_4	3.18032	CD4 TCM	1G
ATTGGTGCAGCTCGCA_4	17.3852	1G_stim		CACAAACGTGTCCTCT_4	16.0689	CD4 TCM	1G
ATTGGTGCAGTACACT_4	18.6899	1G_stim		CACAAACTCAGAGACG_4	11.436	CD4 TCM	1G
ATTGGTGCATGCAACT_4	16.099	1G_stim		CACAAACTCTGCCCTA_4	16.6539	CD4 TCM	1G
ATTGGTGCATGCTGGC_4	18.741	1G_stim		CACACAAAGACCGGAT_4	12.768	CD4 TCM	1G
ATTGGTGGTGAGCGAT_4	18.9283	1G_stim		CACACAACAACACCTA_4	15.1582	CD4 TCM	1G
ATTGGTGGTGGTCCGT_4	7.14743	1G_stim		CACACAACAATTCCTT_4	14.0296	CD4 TCM	1G
ATTGGTGTCCCATTAT_4	14.0662	1G_stim		CACACAACACTTCGAA_4	13.0705	CD4 TCM	1G
ATTGGTGTCCGGGTGT_4	14.7417	1G_stim		CACACAACATCTGGTA_4	7.26476	CD4 TCM	1G
ATTGGTGTCTGCAAGT_4	13.2571	1G_stim		CACACAAGTCACTGGC_4	11.8988	CD4 TCM	1G
ATTTCTGAGCAAATCA_4	17.6649	1G_stim		CACACCTAGGACAGAA_4	11.7102	CD4 TCM	1G
ATTTCTGAGCAGCCTC_4	19.7731	1G_stim		CACACCTAGGACTGGT_4	12.1057	CD4 TCM	1G
ATTTCTGAGGATGGTC_4	19.0831	1G_stim		CACACCTCAAGAGTCG_4	13.4935	CD4 TCM	1G
ATTTCTGAGTGTACTC_4	16.4293	1G_stim		CACACCTGTACTCGCG_4	16.6227	CD4 TCM	1G
ATTTCTGCACGCTTTC_4	13.5117	1G_stim		CACACCTTCATTGCGA_4	14.3068	CD4 TCM	1G
ATTTCTGCATGGGAAC_4	14.9145	1G_stim		CACACCTTCGACCAGC_4	15.3027	CD4 TCM	1G
ATTTCTGGTCTAAACC_4	14.5731	1G_stim		CACACCTTCGTCCAGG_4	15.6094	CD4 TCM	1G
ATTTCTGGTGAAAGAG_4	14.6364	1G_stim		CACACCTTCGTGACAT_4	15.2425	CD4 TCM	1G
ATTTCTGGTTGGTAAA_4	18.4718	1G_stim		CACACTCAGAGACTAT_4	17.1397	CD4 TCM	1G
ATTTCTGTCCAACCAA_4	17.406	1G_stim		CACACTCAGTGAAGTT_4	12.5463	CD4 TCM	1G
ATTTCTGTCCATTCTA_4	14.6724	1G_stim		CACACTCCAATGACCT_4	15.1148	CD4 TCM	1G
ATTTCTGTCGAACTGT_4	15.0088	1G_stim		CACACTCCACACATGT_4	10.8474	CD4 TCM	1G
CAACCAAAGAGCTGCA_4	12.3125	1G_stim		CACACTCCAGGAACGT_4	18.2969	CD4 TCM	1G
CAACCAAAGCTTCGCG_4	16.9374	1G_stim		CACACTCCATGATCCA_4	14.8421	CD4 TCM	1G
CAACCAAAGTCCTCCT_4	17.514	1G_stim		CACACTCGTCGACTAT_4	15.0748	CD4 TCM	1G
CAACCAAAGTGGTAAT_4	18.4113	1G_stim		CACACTCGTGATAAAC_4	14.684	CD4 TCM	1G
CAACCAAAGTTACCCA_4	18.0416	1G_stim		CACACTCTCATGCATG_4	15.7014	CD4 TCM	1G
CAACCAACACCGAATT_4	17.0904	1G_stim		CACACTCTCATTGCCC_4	9.23396	CD4 TCM	1G
CAACCAACACCTTGTC_4	18.1564	1G_stim		CACACTCTCGACAGCC_4	11.589	CD4 TCM	1G
CAACCAACACGAGGTA_4	16.8235	1G_stim		CACACTCTCGCAAACT_4	10.4135	CD4 TCM	1G
CAACCAACACGTCAGC_4	17.4486	1G_stim		CACACTCTCTTGTTTG_4	15.7461	CD4 TCM	1G
CAACCAACAGACAGGT_4	19.8764	1G_stim		CACAGGCAGCACGCCT_4	14.5582	CD4 TCM	1G
CAACCAACAGCCTGTG_4	16.3731	1G_stim		CACAGGCAGGACCACA_4	12.182	CD4 TCM	1G
CAACCAACAGGATTGG_4	16.5773	1G_stim		CACAGGCAGTGGTAGC_4	11.723	CD4 TCM	1G
CAACCAAGTAAGTAGT_4	15.0852	1G_stim		CACAGGCCATCCTTGC_4	10.518	CD4 TCM	1G
CAACCAAGTAATAGCA_4	12.3415	1G_stim		CACAGGCCATGCCCGA_4	10.4932	CD4 TCM	1G
CAACCAAGTACATCCA_4	15.3304	1G_stim		CACAGGCTCAGTTAGC_4	12.7442	CD4 TCM	1G
CAACCAAGTAGAGCTG_4	17.8201	1G_stim		CACAGGCTCGAGGTAG_4	16.7033	CD4 TCM	1G
CAACCAAGTATGAAAC_4	13.1576	1G_stim		CACAGGCTCGTAGGAG_4	13.5332	CD4 TCM	1G
[truncated: 25,432 more rows]

## Sheet: Fig4B
Fig4B. Differences in cellular senescence secretory product score, calculated from the SenMayo gene set, between all cell types with TLR7/8 agonist activated 1G or simulated uG.
[truncated: 27,147 more rows]

[truncated: 18 more sheets: FigS12B, FigS12G, FigS15A, Fig6A, Fig6C, Fig6D, FigS18B, FigS18C, Fig6E, FigS18D-E, Fig6F & FigS19A-B, FigS19C, FigS19D, Fig6G & FigS19E-F, FigS21A-D, FigS21E-G, FigS21H, Fig7G]
